# Supplementary material for: PRPF8-mediated dysregulation of hBrr2 helicase disrupts human spliceosome kinetics and 5´-splice-site selection causing tissue-specific defects
Source: Nat Commun. 2024 Apr 11;15:3138. doi: 10.1038/s41467-024-47253-0 (PMC11009313; doi:10.1038/s41467-024-47253-0)
Supplement: Supplementary file 4 — Supplementary Data 1 [file 41467_2024_47253_MOESM4_ESM.xlsx]

## Sheet: Clinical Data
Lab Identifier	Sex	Gene	Mutation	Clinical notes
RP13-1A	Male	PRPF8	c.6926A>C	Early onset cataracts. Reading aged 80.
RP13-1B	Male	PRPF8	c.6926A>C	Unilateral cataract surgery
RP13-1C	Female	PRPF8	c.6926A>C	Unilateral cataract surgery
RP13-2	Male	PRPF8	c.6926A>C	VA 6/12 and 6/60. Marked cystoid macular oedema in both eyes. Mid-peripheral spiculation. Visual field of 10 degrees.

## Sheet: gRNA and primers
gRNA, ssODN, Primers for CRISPR-CAS9
	Forward	Reverse
PRPF8 gRNA synthesis	TAA TAC GAC TCA CTA TAG AGT TCT ACC ACG AGG T	TTC TAG CTC TAA AAC GGG CAC CTC GTG GTA GAA C
PRPF8 gRNA	AGTTCTACCACGAGGTGCCC
PRPF8 ssODN	GAAACGGTCAGGCATACAGGTCCTCCCGATCCGCAGAGTAAACCTCCCCCTCCTGCAGGAGAGCAAAGTTGAGGAAGTGAGAGGGTCTGTGCACCTCGTGGTAGAACTCTTTGGGGTTCGCCAGCTG
	Forward	Reverse
PRPF8 genome cleavage detection (GCD)	TGGGGATGTGGGGATAGCA	TAGGAAGGGGGCCTCATACTCC
sequencing fragment	TGG GGA TGT GGG GAT AGC	TAG GAA GGG GGC CTC ATA CTC C
sgRNA Off-target Sequences		PCR Primers for Off-target Region		Size of products	PCR product sequence
AGTTCTAGCACCAGATGCCC	Offtarget-1	AACCACATACCCTCCCAACC	ATGACCTTCCTTCTCCCTGG	363 bp	AACCACATACCCTCCCAACCCGCCAACTAGGTTTCAATGCAAGGGAAGGCCAGATCCCTGTATGTCATGTCTAACCCACACACCCACGTGAGCGCATGTCTGTGCACATGGAGCGTGTGTCTGGGGTCCCGATGGCAGTGTTTACACAGGAACCTCTGTCCAGTGAGCAGGCACACACGCACGTCCTGGGCATCTGGTGCTAGAACTCTCAGGAGTGAGAATGGGGTAAGGGGCAGAGAGTCCTTTACAGTGGGCCACCAGGGCACCCCCACTGGCGGCATGGACCCACCCCCTCAGGGGGCATAGAAAATATCTGGAGCCTAGGTTGAGGGTATGAACGTCCCCAGGGAGAAGGAAGGTCAT
AGTCCTACCACTACGTGCCC	Offtarget-2	CCTGTCTCTCCACGTGTTCT	TGCTGAGATGGACATGGTGT	374 bp	CCTGTCTCTCCACGTGTTCTTTATGTCTGTCACAGCACTGGGAAAATTAAGAAACTCAAAACATGCTTGCTGAGAAAAGGAGGTCCAGAAAGGCAGGGGGACTTGTCCCAGGTCAACAGAGAGAAGCTCACAACAAGGCCACACAGAGAAGACAGCCAGGCCCTCCCTATGTCCTCTGCCTCCCCCTGTTCCAGTCCTACCACTACGTGCCCAGGGCCCCACCTCCAAGCCCGTTGGCCTGAGGCGCCTCTTCCCAGGACCCCCGTGACCCTCGGCCCTCCCTCCTCACTCCATATCTGGCATCAGGCCTGGAATGGAATGGCCCTGGGCTACTGTGAACTGATTGGATGGATGACACCATGTCCATCTCAGCA
AGTTCTACCACGTGGGACCC	Offtarget-3	GTGGTCATGATCTCGGTCCT	CAGGGTGTGTGGGGTTCC	356 bp	GTGGTCATGATCTCGGTCCTCAAAGGGACCGACACGTCTGCACCTTGTGCCGGTGCCCTCGGCCCCTCCGCCTGGCTCCAGTGAAGCATGAGTGCCAGCTCAGGGTGGGGTGCTGTCCCTTCCTGTCCCCAGCAGGCCCCCACCAAACGCCGAGTTCTACCACGTGGGACCCAGGCAAGCAGGGCCCCGCAGCCTGCCACACAAGGAGCGAGATGGCCTGTCTCGGGGACCCAACCACCCAAGGCCCCCACGTGCCACTGAGCCAGCCCTCTCAAGGCCCTTCTGGGCTCAGCAGTCCCAGGTCAAAGTGCAGGCTCAGGAAGGAGGGTGGCGGCTTCGGAACCCCACACACCCTG
AGTTCTTCCACTAGGGGCCC	Offtarget-4	GGCTAGTTCATTTTGTGTTGCA	TCCCAGATTCCTATACTCAGCC	317 bp	GGCTAGTTCATTTTGTGTTGCAGAAAGAACAAAGACATGCCACAAGAGTGGTCAGTTCTTCCACTAGGGGCCCAGGGTACTGTAAAAGGGAAGACAGGGTTGGAAGACACCAGAAGGGCCAGACAGGGAGAGATTGCTGGCCTTATGGAGTTAACCGAACAGAGTTCATACGAAGATGAGTAAGAAGCAGAGCCTCTGCTGCATTTTGTGACTCCACAGGGACAAAGAGTAAGGAGACCAGAGTGGAAAAAAAAAGTGAGGGAAAGGAAAAAGGACATTACAGAGAACATGATAAGGCTGAGTATAGGAATCTGGGA
AGTTTTACCAGGAGGTGCTC	Offtarget-5	GCCTTCCTCAGAAACCAGCT	GACACTTCTACAGCATCAACCT	353 bp	GCCTTCCTCAGAAACCAGCTGTGCTTGGGAACAGGCAGCGCCCCTCCCCTGCGTGTGTCTCCCAGGCTTCCTCTGTCTCTGACCCTTACTGATCCACCCTTTGTATCTCAGGCCAGTTTTACCAGGAGGTGCTCTGGGGATCTCCAGCAGCATCAGATGACGGCAGACGCACGCTGAGGGTTCAGGGCAATGACCACTCTGCCACCAGGTGACTTGGCACAAGCAGACCGCTGAGCCCAGCTGGGGTGGGGTGGGGACTGGCAGGCCAGGAGCCAGGCTCTCCAGGGCCCCACTCCTGTCCTTGCCCAGGAACTAGACACAGTCCGGTGGAAGGTTGATGCTGTAGAAGTGTC

## Sheet: qPCR primers
	Forward	Reverse
PRPF8 mutation specific primer	GGAAGTGAGAGGGCCTGG	CTTCATGGGTGTTCGGCA
PRPF8 WT specific primer	GTTCTACCACGAGGTGCA	GAAACGGTCAGGCATACA
PRPF8 mutation/WT primer	AGAAGCGTTTGGGGCAGT	GGCAGAGATCGGATCAGG
