# Supplementary material for: PRPF8-mediated dysregulation of hBrr2 helicase disrupts human spliceosome kinetics and 5´-splice-site selection causing tissue-specific defects
Source: Nat Commun. 2024 Apr 11;15:3138. doi: 10.1038/s41467-024-47253-0 (PMC11009313; doi:10.1038/s41467-024-47253-0)
Supplement: Supplementary file 5 — Supplementary Data 2 [file 41467_2024_47253_MOESM5_ESM.xlsx]

## Sheet: cell markers
Single cell RNA seq data showing highly expressed markers for each cell type in the PRPF8 and CRISPR/Cas9 ROs
	p_val	avg_log2FC	pct.1	pct.2	p_val_adj	cluster	gene	predicted cell fate
RSPH1	0.000134876	0.714691	0.189	0.182	1	0	RSPH1	muller glia
LINC00461	7.17388e-05	0.748212	0.286	0.301	1	1	LINC00461	retinal progenitor cells
FRZB.1	0.000948971	-0.83299	0.276	0.27	1	2	FRZB	maturing cones
GPX3.2	0.0072043	-0.900876	0.564	0.423	1	2	GPX3	maturing cones
SFRP2.1	0.00417978	-0.929119	0.255	0.247	1	2	SFRP2	maturing cones
FRZB.2	0.00171817	-0.736771	0.275	0.27	1	3	FRZB	maturing cones
SFRP2.2	0.0027609	-0.834372	0.249	0.248	1	3	SFRP2	maturing cones
PDE6G.2	0.00462613	-1.00478	0.372	0.326	1	3	PDE6G	maturing cones
ONECUT2.3	0.000789848	-1.06579	0.144	0.159	1	3	ONECUT2	maturing cones
ROM1.3	5.01174e-05	-1.25704	0.632	0.506	1	3	ROM1	maturing cones
NRL.3	7.58916e-05	-1.42581	0.822	0.658	1	3	NRL	maturing cones
PDE6H.4	9.92065e-05	-0.896909	0.874	0.773	1	5	PDE6H	immature rods
GLUL.1	0.00256243	-0.72368	0.437	0.374	1	6	GLUL	maturing cones
VEGFA.1	0.000588444	-0.741991	0.45	0.382	1	6	VEGFA	maturing cones
RTN1.2	0.000353735	-0.756206	0.515	0.351	1	6	RTN1	maturing cones
DBI.3	0.00652577	-0.784691	0.725	0.539	1	6	DBI	maturing cones
GNG5.2	0.00417225	-0.787424	0.557	0.436	1	6	GNG5	maturing cones
LINC00461.2	0.00141801	-0.79382	0.331	0.3	1	6	LINC00461	maturing cones
CRYM.2	0.00028254	-0.856245	0.4	0.283	1	6	CRYM	maturing cones
B2M.3	0.00237539	-0.910282	0.485	0.398	1	6	B2M	maturing cones
HES1.4	9.21747e-05	-0.944526	0.276	0.272	1	6	HES1	maturing cones
APOE.2	0.000527821	-1.01131	0.308	0.291	1	6	APOE	maturing cones
IGFBP7.6	5.76112e-05	-1.83858	0.308	0.291	1	6	IGFBP7	maturing cones
CRABP1.6	0.00219933	-1.24078	0.788	0.644	1	7	CRABP1	horizontal cells
STMN2.7	0.000415121	-0.767858	0.438	0.473	1	9	STMN2	bipolar cells
TRH.5	0.00964298	-0.773885	0.361	0.401	1	9	TRH	bipolar cells
SPARCL1.10	0.00631555	-0.775745	0.14	0.161	1	11	SPARCL1	T1/T3
PAX6.7	0.000614081	-0.79727	0.338	0.343	1	12	PAX6	bipolar cells
FABP5.8	0.00292072	-0.808815	0.361	0.374	1	12	FABP5	bipolar cells
GPX3.7	0.00339292	-0.83598	0.423	0.429	1	12	GPX3	bipolar cells
SPP1.7	0.00785715	-0.839732	0.338	0.343	1	12	SPP1	bipolar cells
MYO9A.3	0.000970532	1.01788	0.297	0.318	1	13	MYO9A	degenerating rods
NPVF.7	0.00508696	-0.866673	0.297	0.326	1	15	NPVF	maturing rods
VIM.15	7.7985e-05	-0.735888	0.656	0.779	1	16	VIM	immature rods
JPT1.6	0.00307646	-0.715462	0.721	0.561	1	17	JPT1	maturing cones
GNG5.7	0.000237586	-0.774511	0.518	0.438	1	17	GNG5	maturing cones
SFRP2.8	0.00804722	-0.964882	0.254	0.247	1	17	SFRP2	maturing cones
APOE.9	0.0076379	-0.992308	0.309	0.291	1	17	APOE	maturing cones
GPX3.10	9.48661e-05	-0.720558	0.377	0.43	1	18	GPX3	maturing rods
NPVF.8	5.06963e-05	-0.821972	0.272	0.327	1	18	NPVF	maturing rods
MT2A.4	0.000157223	-0.727383	0.24	0.266	1	20	MT2A	maturing cones
TRH.10	0.00135517	-1.39914	0.438	0.399	1	20	TRH	maturing cones
STARD4-AS1	0.000288898	0.931049	0.26	0.266	1	21	STARD4-AS1	retinal ganglion cells
MAPK10	0.00260156	0.726716	0.215	0.212	1	21	MAPK10	retinal ganglion cells
PTPRD.2	0.00698384	0.707921	0.175	0.166	1	21	PTPRD	retinal ganglion cells
PDE6H.16	0.00187552	-0.701503	0.791	0.776	1	21	PDE6H	retinal ganglion cells
IGFBP7.18	0.000187887	-1.27441	0.268	0.292	1	22	IGFBP7	late retinal progenitor cells
NFIB.14	0.00131934	-0.748212	0.299	0.302	1	23	NFIB	maturing rods
SFRP2.12	5.84222e-05	-0.845472	0.218	0.248	1	23	SFRP2	maturing rods
PDE6H.18	0.00682883	-1.44122	0.967	0.771	1	23	PDE6H	maturing rods
TLE4.4	0.000109313	0.716954	0.264	0.245	1	24	TLE4	amacrine cells
TRH.13	0.00284314	-1.00452	0.376	0.4	1	26	TRH	amacrine cells
CRYAB.23	0.00994536	-1.0265	0.421	0.449	1	26	CRYAB	amacrine cells
PTGDS.21	0.00255269	-1.17748	0.427	0.417	1	26	PTGDS	amacrine cells
IFITM3.16	0.000545223	-0.720549	0.142	0.167	1	27	IFITM3	maturing cones
HES1.19	0.0032155	-0.762705	0.402	0.27	1	27	HES1	maturing cones
FRZB.17	0.00872478	-0.7783	0.393	0.267	1	27	FRZB	maturing cones
STMN4.17	0.000333822	-0.787394	0.337	0.322	1	27	STMN4	maturing cones
CP.18	0.00909755	-0.798149	0.163	0.175	1	27	CP	maturing cones
FABP7.15	0.00469339	-0.821137	0.892	0.646	1	27	FABP7	maturing cones
CRABP1.18	0.00104364	-0.84701	0.894	0.644	1	27	CRABP1	maturing cones
PAX6.19	0.00150288	-1.17563	0.399	0.341	1	27	PAX6	maturing cones
IGFBP2.18	0.000133857	-1.22056	0.379	0.335	1	27	IGFBP2	maturing cones
NEAT1.16	0.00741847	-1.32661	0.684	0.485	1	27	NEAT1	maturing cones
PTGDS.22	0.00022144	-1.44573	0.509	0.415	1	27	PTGDS	maturing cones
DKK3.14	0.000257942	-0.769789	0.329	0.35	1	28	DKK3	immature rods
IGFBP2.19	0.000129447	-0.781924	0.299	0.336	1	28	IGFBP2	immature rods
SPP1.16	0.00557998	-0.897842	0.337	0.343	1	28	SPP1	immature rods
PAX6.20	0.0074515	-0.981236	0.351	0.342	1	28	PAX6	immature rods
PDE6H.22	0.000138006	-1.46955	0.93	0.774	1	28	PDE6H	immature rods
TF.14	0.00347131	-1.48479	0.516	0.487	1	28	TF	immature rods
HIST1H1C.12	0.000193912	-0.709021	0.505	0.448	1	29	HIST1H1C	astrocytes
LBH.8	0.000208752	-0.711072	0.527	0.445	1	29	LBH	astrocytes
GNB1.5	0.00637858	-0.715762	0.661	0.49	1	29	GNB1	astrocytes
LINC00461.14	0.000442306	-0.724197	0.287	0.301	1	29	LINC00461	astrocytes
PAX6.21	0.00536263	-0.919463	0.346	0.342	1	29	PAX6	astrocytes
WIF1.17	0.00463696	-1.10515	0.307	0.316	1	29	WIF1	astrocytes
FRZB.19	0.00155748	-0.778741	0.238	0.27	1	30	FRZB	muller glia
CD24.15	0.000312033	-0.709008	0.267	0.297	1	31	CD24	retinal pigment epithelium cells
NR2F1.5	0.00149784	-0.77113	0.523	0.463	1	31	NR2F1	retinal pigment epithelium cells
GRIA4.22	5.12797e-05	-0.733756	0.071	0.144	1	33	GRIA4	late retinal progenitor cells
JPT1.14	0.000475234	-0.749571	0.619	0.565	1	33	JPT1	late retinal progenitor cells
TAGLN3.16	0.000382479	-0.774203	0.287	0.33	1	33	TAGLN3	late retinal progenitor cells
RTN1.16	0.0004269	-0.868946	0.319	0.357	1	33	RTN1	late retinal progenitor cells
CELF4.18	0.00014425	-1.01243	0.355	0.388	1	33	CELF4	late retinal progenitor cells
MYO9A.14	0.000251944	-0.730762	0.264	0.317	1	34	MYO9A	mitotic cells
STMN4.21	0.00139491	-0.818092	0.285	0.322	1	34	STMN4	mitotic cells
CRYM.15	0.00264259	-0.751639	0.22	0.288	1	35	CRYM	fibroblasts
SPP1.22	9.68253e-05	1.05883	0.407	0.342	1	36	SPP1	astrocytes
C9orf16	0.000162293	1.00563	0.496	0.497	1	36	C9orf16	astrocytes
LAMP5.6	0.000766625	0.888963	0.25	0.185	1	36	LAMP5	astrocytes
AKAP12.5	0.00883612	0.803351	0.212	0.166	1	36	AKAP12	astrocytes
H2AFJ.3	0.000129201	-0.700644	0.186	0.343	1	37	H2AFJ	horizontal cells
PLA2G16.9	6.50867e-05	-0.705487	0.098	0.264	1	37	PLA2G16	horizontal cells
RHOC.5	0.00108017	-0.706889	0.176	0.311	1	37	RHOC	horizontal cells
AHI1.7	0.00686219	-0.716242	0.422	0.464	1	37	AHI1	horizontal cells
CPE.13	6.34472e-05	-0.758992	0.922	0.756	1	37	CPE	horizontal cells
ANXA5.12	5.72568e-05	-0.783528	0.137	0.31	1	37	ANXA5	horizontal cells
RPS27L.9	8.35446e-05	-0.785902	0.392	0.532	1	37	RPS27L	horizontal cells
AC023905.1.25	0.000111645	-0.788527	0.069	0.217	1	37	AC023905.1	horizontal cells
AC027031.2.11	0.00248758	-0.802752	0.304	0.389	1	37	AC027031.2	horizontal cells
ID1.17	0.000381147	-0.80876	0.069	0.211	1	37	ID1	horizontal cells
GADD45A.4	0.0012592	-0.836344	0.324	0.419	1	37	GADD45A	horizontal cells
DDIT3.8	0.000222948	-0.841173	0.431	0.522	1	37	DDIT3	horizontal cells
LINC00461.18	0.00250923	-0.842324	0.186	0.301	1	37	LINC00461	horizontal cells
HES6.16	0.00395557	-0.849152	0.235	0.331	1	37	HES6	horizontal cells
ID3.28	0.00393762	-0.860003	0.118	0.236	1	37	ID3	horizontal cells
CD9.19	0.00185976	-0.877749	0.137	0.253	1	37	CD9	horizontal cells
TTYH1.9	0.00196451	-0.883624	0.284	0.388	1	37	TTYH1	horizontal cells
TRH.21	0.00662636	-0.887398	0.618	0.399	1	37	TRH	horizontal cells
FAM57B.25	0.00194658	-0.938889	0.5	0.5	1	37	FAM57B	horizontal cells
IGFBP2.26	0.00119279	-0.939912	0.206	0.336	1	37	IGFBP2	horizontal cells
CNN3.24	5.70192e-05	-0.974108	0.235	0.401	1	37	CNN3	horizontal cells
B2M.22	4.99357e-05	-1.00575	0.225	0.402	1	37	B2M	horizontal cells
MT2A.9	0.000223756	-1.05777	0.118	0.265	1	37	MT2A	horizontal cells
PRCD.26	5.30717e-05	-1.05967	0.373	0.466	1	37	PRCD	horizontal cells
SEPT4.26	0.000120318	-1.10787	0.461	0.502	1	37	2004-09-01	horizontal cells
CA2.20	0.00378099	-1.10942	0.49	0.491	1	37	CA2	horizontal cells
GUCA1C.31	0.00366324	-1.16257	0.216	0.299	1	37	GUCA1C	horizontal cells
C1orf61.23	8.96348e-05	-1.28599	0.059	0.208	1	37	C1orf61	horizontal cells
MYL4.27	0.000132689	-1.33014	0.196	0.326	1	37	MYL4	horizontal cells
IGFBP5.26	0.000891472	-1.37565	0.137	0.271	1	37	IGFBP5	horizontal cells
RD3.15	0.00205206	-0.704695	0.153	0.284	1	38	RD3	late retinal progenitor cells
ABCA4.9	0.000306101	-0.708069	0.097	0.271	1	38	ABCA4	late retinal progenitor cells
PDE4DIP.5	0.00470723	-0.711452	0.264	0.375	1	38	PDE4DIP	late retinal progenitor cells
FAM19A4.13	0.000273077	-0.719087	0.111	0.28	1	38	FAM19A4	late retinal progenitor cells
MARCH1.7	0.000635304	-0.746107	0.139	0.291	1	38	2001-03-01	late retinal progenitor cells
RXRG.19	0.00933293	-0.754358	0.208	0.298	1	38	RXRG	late retinal progenitor cells
TRAC.12	0.000119416	-0.760817	0.083	0.266	1	38	TRAC	late retinal progenitor cells
VTN.19	0.000770238	-0.795213	0.097	0.25	1	38	VTN	late retinal progenitor cells
PKIB.15	0.00218764	-0.800983	0.264	0.382	1	38	PKIB	late retinal progenitor cells
EYS.17	0.000254613	-0.802942	0.111	0.288	1	38	EYS	late retinal progenitor cells
ARL6IP5.10	0.000208904	-0.808054	0.917	0.708	1	38	ARL6IP5	late retinal progenitor cells
AC023905.1.26	0.00224791	-0.824053	0.083	0.217	1	38	AC023905.1	late retinal progenitor cells
IFI27L2.6	0.00914838	-0.824147	0.708	0.58	1	38	IFI27L2	late retinal progenitor cells
GUCA1B.22	0.00807204	-0.835172	0.153	0.257	1	38	GUCA1B	late retinal progenitor cells
MAP2.15	0.000957064	-0.859811	0.806	0.661	1	38	MAP2	late retinal progenitor cells
EPS8.19	0.00125993	-0.865402	0.236	0.358	1	38	EPS8	late retinal progenitor cells
SEZ6L2.10	0.000324217	-0.89684	0.472	0.522	1	38	SEZ6L2	late retinal progenitor cells
PCBP4.26	0.00461911	-0.926606	0.833	0.655	1	38	PCBP4	late retinal progenitor cells
PROM1.21	0.000821807	-0.959117	0.25	0.368	1	38	PROM1	late retinal progenitor cells
CITED2.16	0.000234431	-0.979996	0.264	0.417	1	38	CITED2	late retinal progenitor cells
ALDOC.26	0.00033078	-1.04872	0.361	0.457	1	38	ALDOC	late retinal progenitor cells
LAPTM4B.22	7.40181e-05	-1.058	0.75	0.647	1	38	LAPTM4B	late retinal progenitor cells
CC2D2A.22	0.00246064	-1.05923	0.319	0.394	1	38	CC2D2A	late retinal progenitor cells
IMPG1.27	7.27001e-05	-1.06093	0.111	0.3	1	38	IMPG1	late retinal progenitor cells
RBP3.29	8.33775e-05	-1.07758	0.181	0.356	1	38	RBP3	late retinal progenitor cells
RTN1.21	0.00734456	-1.08897	0.264	0.357	1	38	RTN1	late retinal progenitor cells
NEUROD1.30	0.00751186	-1.15351	0.583	0.529	1	38	NEUROD1	late retinal progenitor cells
PTPN13.26	0.000505504	-1.15683	0.333	0.431	1	38	PTPN13	late retinal progenitor cells
CHCHD10.19	0.00218648	-1.15698	0.417	0.451	1	38	CHCHD10	late retinal progenitor cells
AL451062.1.26	0.000142798	-1.17012	0.222	0.378	1	38	AL451062.1	late retinal progenitor cells
SCG3.16	0.000195447	-1.17685	0.708	0.62	1	38	SCG3	late retinal progenitor cells
ATP1B1.12	0.000156298	-1.20756	0.5	0.552	1	38	ATP1B1	late retinal progenitor cells
PRCD.27	0.000792717	-1.22764	0.417	0.466	1	38	PRCD	late retinal progenitor cells
MPP4.26	9.91139e-05	-1.25264	0.167	0.339	1	38	MPP4	late retinal progenitor cells
RS1.27	0.00237713	-1.26967	0.306	0.377	1	38	RS1	late retinal progenitor cells
RTBDN.26	5.42178e-05	-1.32727	0.153	0.339	1	38	RTBDN	late retinal progenitor cells
FAM57B.26	0.000390738	-1.34582	0.486	0.5	1	38	FAM57B	late retinal progenitor cells
MYL4.28	0.00320643	-1.37572	0.222	0.325	1	38	MYL4	late retinal progenitor cells
NR2E3.32	0.00028195	-1.38544	0.153	0.319	1	38	NR2E3	late retinal progenitor cells
CRX.29	9.7471e-05	-1.47318	0.486	0.516	1	38	CRX	late retinal progenitor cells
GNGT2.28	6.71841e-05	-1.55339	0.306	0.427	1	38	GNGT2	late retinal progenitor cells
CABP5.31	5.87738e-05	-1.62449	0.181	0.362	1	38	CABP5	late retinal progenitor cells
GNAT1.32	0.00195692	-1.74952	0.264	0.368	1	38	GNAT1	late retinal progenitor cells
GNB3.28	0.000101103	-1.79216	0.861	0.675	1	38	GNB3	late retinal progenitor cells
ARR3.32	0.0020166	-2.04022	0.347	0.418	1	38	ARR3	late retinal progenitor cells
ROM1.32	5.47905e-05	-2.2247	0.431	0.511	1	38	ROM1	late retinal progenitor cells
GNGT1.32	0.00303476	-2.34986	0.403	0.443	1	38	GNGT1	late retinal progenitor cells
CXCL14.25	4.26745e-05	-0.808065	0.045	0.119	0.959537	33	CXCL14	late retinal progenitor cells
ENO2.20	4.23803e-05	-0.857502	0.863	0.715	0.952922	37	ENO2	horizontal cells
TUBB2A.15	4.20782e-05	-0.766585	0.845	0.586	0.946129	27	TUBB2A	maturing cones
RAX.15	4.11708e-05	-0.884287	0.245	0.393	0.925726	37	RAX	horizontal cells
DPYSL3.16	3.94866e-05	-1.18264	0.319	0.454	0.887857	38	DPYSL3	late retinal progenitor cells
PDCD4.6	3.91078e-05	-0.852092	0.275	0.423	0.879338	37	PDCD4	horizontal cells
ONECUT2.31	3.86147e-05	-1.11052	0.078	0.159	0.86825	34	ONECUT2	mitotic cells
PLCG2	3.85817e-05	1.02494	0.114	0.244	0.86751	36	PLCG2	astrocytes
CCDC181.13	3.68578e-05	-0.802847	0.206	0.367	0.828749	37	CCDC181	horizontal cells
FAM107A.11	3.58695e-05	-0.830974	0.097	0.298	0.806526	38	FAM107A	late retinal progenitor cells
ARL4D.12	3.45686e-05	-0.871444	0.304	0.439	0.777274	37	ARL4D	horizontal cells
CLIC1.5	3.39169e-05	-0.72892	0.157	0.338	0.762621	37	CLIC1	horizontal cells
ID3.9	3.22586e-05	-0.717538	0.197	0.237	0.725334	11	ID3	T1/T3
RIMS2.24	3.14851e-05	-1.12543	0.431	0.496	0.707943	37	RIMS2	horizontal cells
SYNE2.2	2.97838e-05	-0.846516	0.235	0.394	0.669689	37	SYNE2	horizontal cells
CRABP2.5	2.95769e-05	-0.816376	0.127	0.302	0.665036	37	CRABP2	horizontal cells
GUCA1A.29	2.94148e-05	-1.94479	0.529	0.554	0.661391	37	GUCA1A	horizontal cells
GUCA1A.30	2.67847e-05	-2.31138	0.528	0.554	0.602255	38	GUCA1A	late retinal progenitor cells
GPR160.22	2.50421e-05	-0.868073	0.056	0.266	0.563073	38	GPR160	late retinal progenitor cells
CLU.17	2.43181e-05	-0.752305	0.509	0.562	0.546792	19	CLU	horizontal cells
IMPG2.32	2.35538e-05	-1.417	0.278	0.436	0.529607	38	IMPG2	late retinal progenitor cells
ZEB2.17	2.3332e-05	-0.719505	0.427	0.264	0.524619	27	ZEB2	maturing cones
TF.2	2.26624e-05	-1.3165	0.652	0.48	0.509565	2	TF	maturing cones
CPLX4.27	2.26313e-05	-1.46988	0.292	0.442	0.508864	38	CPLX4	late retinal progenitor cells
RTN1.17	2.25849e-05	-0.768026	0.281	0.358	0.507822	34	RTN1	mitotic cells
SFRP2.6	2.18496e-05	-0.780944	0.214	0.249	0.491288	12	SFRP2	bipolar cells
PDE6H.3	2.16171e-05	-0.927978	0.904	0.771	0.486059	4	PDE6H	maturing rods
NNAT.2	2.06374e-05	0.793468	0.152	0.121	0.464032	19	NNAT	horizontal cells
ABCA4.8	2.00565e-05	-0.707043	0.098	0.271	0.45097	37	ABCA4	horizontal cells
PDE6B.9	1.9915e-05	-0.725604	0.078	0.254	0.447789	37	PDE6B	horizontal cells
CDH2.4	1.96062e-05	-0.807948	0.294	0.455	0.440846	37	CDH2	horizontal cells
LY6E.2	1.88369e-05	0.780631	0.22	0.142	0.423549	36	LY6E	astrocytes
RS1.26	1.80221e-05	-1.16088	0.235	0.377	0.405226	37	RS1	horizontal cells
HIST1H1C.17	1.73567e-05	-0.913968	0.275	0.449	0.390266	37	HIST1H1C	horizontal cells
GUCA1A.21	1.60672e-05	-1.399	0.656	0.552	0.361272	28	GUCA1A	immature rods
SVIP.10	1.59821e-05	-0.929245	0.206	0.384	0.359359	37	SVIP	horizontal cells
DBI.6	1.5513e-05	-0.815487	0.663	0.542	0.34881	17	DBI	maturing cones
HES6.3	1.44185e-05	0.97511	0.357	0.33	0.324201	11	HES6	T1/T3
SIX3.4	1.4121e-05	-0.757647	0.613	0.501	0.31751	17	SIX3	maturing cones
GUCA1B.21	1.40233e-05	-0.829295	0.078	0.257	0.315313	37	GUCA1B	horizontal cells
CRABP1.3	1.35266e-05	-1.02199	0.754	0.644	0.304145	3	CRABP1	maturing cones
NPVF.2	1.31504e-05	-1.02035	0.442	0.32	0.295687	2	NPVF	maturing cones
PKIA	1.21627e-05	-0.72137	0.375	0.344	0.273478	6	PKIA	maturing cones
EYS.5	1.19557e-05	0.821865	0.287	0.288	0.268825	13	EYS	degenerating rods
PTP4A3.10	1.13947e-05	-0.856001	0.245	0.405	0.256211	37	PTP4A3	horizontal cells
FABP5.17	1.0185e-05	-1.07299	0.341	0.374	0.22901	28	FABP5	immature rods
AANAT.19	1.00999e-05	-0.751681	0.069	0.253	0.227096	37	AANAT	horizontal cells
CNN3.18	1.00804e-05	-0.758664	0.707	0.394	0.226657	27	CNN3	maturing cones
GPX3.9	9.96634e-06	-0.895319	0.625	0.423	0.224093	17	GPX3	maturing cones
CST3.18	9.85646e-06	-0.717955	0.863	0.594	0.221623	27	CST3	maturing cones
CCND1	9.77946e-06	0.768534	0.243	0.239	0.219891	1	CCND1	retinal progenitor cells
CXADR.3	9.76636e-06	-0.709044	0.137	0.334	0.219597	37	CXADR	horizontal cells
ALDOC.25	9.39872e-06	-0.963154	0.314	0.457	0.21133	37	ALDOC	horizontal cells
HES1.20	8.3151e-06	-0.913061	0.222	0.273	0.186965	28	HES1	immature rods
KLHL8.1	7.97025e-06	0.882478	0.3	0.323	0.179211	1	KLHL8	retinal progenitor cells
CST3.19	7.45566e-06	-1.09353	0.666	0.599	0.16764	28	CST3	immature rods
COL18A1	7.4082e-06	0.768078	0.204	0.191	0.166573	1	COL18A1	retinal progenitor cells
ONECUT1.30	6.95838e-06	-0.966253	0.031	0.11	0.156459	34	ONECUT1	mitotic cells
TUBA1B.5	6.46541e-06	-0.822261	0.931	0.81	0.145375	38	TUBA1B	late retinal progenitor cells
TCF4	5.83475e-06	-0.70947	0.391	0.369	0.131194	2	TCF4	maturing cones
GNG5.1	5.537e-06	-0.795155	0.518	0.437	0.124499	2	GNG5	maturing cones
PIK3R1.21	5.4706e-06	-1.11538	0.314	0.469	0.123007	37	PIK3R1	horizontal cells
GRIA4.23	5.44139e-06	-0.774995	0.058	0.144	0.12235	34	GRIA4	mitotic cells
CRYAB.24	4.60542e-06	-2.03455	0.569	0.446	0.103553	27	CRYAB	maturing cones
RP1.30	4.54457e-06	-2.10219	0.444	0.528	0.102185	38	RP1	late retinal progenitor cells
SELENOP.6	4.45278e-06	-0.901341	0.147	0.342	0.100121	37	SELENOP	horizontal cells
TPD52.21	4.04394e-06	-1.05206	0.304	0.444	0.090928	37	TPD52	horizontal cells
GUK1.14	3.69625e-06	-0.84367	0.967	0.843	0.0831102	23	GUK1	maturing rods
GNG5.23	3.50818e-06	-0.947514	0.225	0.441	0.0788814	37	GNG5	horizontal cells
PPP2R2B.14	3.48713e-06	-1.21707	0.306	0.478	0.0784082	38	PPP2R2B	late retinal progenitor cells
CNGB1.27	3.47041e-06	-1.26343	0.181	0.401	0.0780321	38	CNGB1	late retinal progenitor cells
SPP1.1	3.44609e-06	-1.17414	0.364	0.342	0.0774854	2	SPP1	maturing cones
HIST1H1C.16	3.42802e-06	-0.729367	0.363	0.449	0.077079	35	HIST1H1C	fibroblasts
FRZB.10	3.37714e-06	-0.932759	0.254	0.271	0.075935	17	FRZB	maturing cones
GRIA4.18	3.1432e-06	-0.711301	0.099	0.144	0.0706749	27	GRIA4	maturing cones
TIMP1.12	2.84906e-06	-0.796314	0.118	0.343	0.0640612	37	TIMP1	horizontal cells
WIF1.9	2.84479e-06	-1.35509	0.314	0.316	0.0639652	17	WIF1	maturing cones
JPT1.2	2.84378e-06	-0.788525	0.727	0.559	0.0639424	6	JPT1	maturing cones
STMN2.31	2.8358e-06	-0.986689	0.318	0.473	0.0637629	36	STMN2	astrocytes
PIK3R1.16	2.62595e-06	-0.712287	0.454	0.469	0.0590445	30	PIK3R1	muller glia
AKAP9.24	2.56636e-06	-1.33078	0.861	0.73	0.0577046	38	AKAP9	late retinal progenitor cells
PDE6H.12	2.55106e-06	-0.881291	0.903	0.772	0.0573607	14	PDE6H	immature rods
BHLHE41.5	2.52707e-06	-0.857252	0.127	0.33	0.0568211	37	BHLHE41	horizontal cells
PDE6H.30	2.43084e-06	-2.38713	0.922	0.776	0.0546574	37	PDE6H	horizontal cells
PRPH2.27	2.42947e-06	-1.11487	0.111	0.349	0.0546267	38	PRPH2	late retinal progenitor cells
SLC17A7.20	2.38033e-06	-0.841309	0.147	0.341	0.0535217	37	SLC17A7	horizontal cells
TRH.14	2.36733e-06	-0.921128	0.648	0.395	0.0532294	27	TRH	maturing cones
NPVF.18	2.3299e-06	-0.913957	0.189	0.326	0.0523878	35	NPVF	fibroblasts
NPC2.9	2.23043e-06	0.745956	0.453	0.391	0.0501512	36	NPC2	astrocytes
MYL4.20	2.06178e-06	-0.959768	0.299	0.326	0.0463591	28	MYL4	immature rods
TTR	0	3.23053	0.942	0.518	0	0	TTR	muller glia
ONECUT1.24	1.80667e-06	-0.905088	0.053	0.11	0.040623	28	ONECUT1	immature rods
CST3.25	1.79921e-06	0.722391	0.631	0.6	0.0404553	36	CST3	astrocytes
TLE3.1	1.76325e-06	-0.726147	0.088	0.298	0.0396466	37	TLE3	horizontal cells
CRYAB	0	2.78997	0.973	0.42	0	0	CRYAB	muller glia
NPVF.12	1.70905e-06	-0.813872	0.515	0.321	0.0384279	27	NPVF	maturing cones
RGS16.17	1.69699e-06	-0.872857	0.214	0.319	0.0381568	32	RGS16	muller glia
ONECUT1.32	1.66041e-06	-0.950556	0.013	0.11	0.0373344	36	ONECUT1	astrocytes
SPARCL1	0	2.66692	0.794	0.126	0	0	SPARCL1	muller glia
IGFBP7	0	2.59721	0.913	0.257	0	0	IGFBP7	muller glia
ARL6.6	1.50493e-06	-0.703168	0.069	0.276	0.0338384	37	ARL6	horizontal cells
BASP1.17	1.47741e-06	-0.95295	0.743	0.612	0.0332196	29	BASP1	astrocytes
CALCOCO2.4	1.4143e-06	-0.775523	0.157	0.361	0.0318005	37	CALCOCO2	horizontal cells
PKIB.14	1.18379e-06	-0.925716	0.186	0.382	0.0266176	37	PKIB	horizontal cells
MT2A.8	1.17798e-06	0.70625	0.402	0.264	0.0264868	35	MT2A	fibroblasts
TRAC.11	1.13618e-06	-0.719289	0.059	0.266	0.025547	37	TRAC	horizontal cells
PRDX6.7	1.0402e-06	-0.955191	0.549	0.609	0.0233889	37	PRDX6	horizontal cells
METRN.15	1.00901e-06	-0.830225	0.372	0.414	0.0226875	28	METRN	immature rods
CXCL14	0	2.3856	0.646	0.09	0	0	CXCL14	muller glia
IGFBP5	0	2.27653	0.809	0.241	0	0	IGFBP5	muller glia
C1orf61	0	2.21657	0.703	0.18	0	0	C1orf61	muller glia
ID3	0	2.11137	0.732	0.208	0	0	ID3	muller glia
HOPX	0	1.96211	0.474	0.094	0	0	HOPX	muller glia
S100A10	0	1.90918	0.509	0.094	0	0	S100A10	muller glia
AC055733.2.14	7.45688e-07	-0.787209	0.049	0.263	0.0167668	37	AC055733.2	horizontal cells
FABP5	0	1.87341	0.751	0.353	0	0	FABP5	muller glia
MAML2.2	7.18153e-07	-0.800375	0.127	0.349	0.0161477	37	MAML2	horizontal cells
FAM161A.16	7.02746e-07	-0.910687	0.454	0.415	0.0158012	29	FAM161A	astrocytes
TCF4.6	7.01001e-07	-0.908646	0.365	0.37	0.015762	29	TCF4	astrocytes
VSX1.10	6.98937e-07	-0.734354	0.034	0.1	0.0157156	31	VSX1	retinal pigment epithelium cells
CSRP2.17	6.62618e-07	-0.808239	0.695	0.406	0.014899	27	CSRP2	maturing cones
TSTD1.2	6.52734e-07	-0.828445	0.157	0.383	0.0146767	37	TSTD1	horizontal cells
AHI1.1	6.45613e-07	0.919617	0.406	0.466	0.0145166	13	AHI1	degenerating rods
WLS	0	1.86652	0.429	0.071	0	0	WLS	muller glia
CLU	0	1.85201	0.966	0.539	0	0	CLU	muller glia
HES1.2	6.22524e-07	-0.742356	0.251	0.273	0.0139975	3	HES1	maturing cones
CST3	0	1.83977	0.925	0.582	0	0	CST3	muller glia
GPR160.21	5.52166e-07	-0.826152	0.049	0.266	0.0124154	37	GPR160	horizontal cells
TCF4.4	5.35253e-07	-0.707754	0.357	0.37	0.0120352	20	TCF4	maturing cones
GUCA1A.11	4.80411e-07	-0.755254	0.498	0.555	0.0108021	16	GUCA1A	immature rods
FILIP1L.1	4.79766e-07	0.736528	0.275	0.119	0.0107875	37	FILIP1L	horizontal cells
ID1	0	1.7978	0.611	0.189	0	0	ID1	muller glia
MAK.26	3.77337e-07	-0.966701	0.137	0.354	0.00848442	37	MAK	horizontal cells
SSX2IP.7	3.68873e-07	-0.868448	0.186	0.408	0.00829412	37	SSX2IP	horizontal cells
GFAP	0	1.78581	0.42	0.062	0	0	GFAP	muller glia
VIM	0	1.76718	0.998	0.763	0	0	VIM	muller glia
IFITM3	0	1.76619	0.532	0.147	0	0	IFITM3	muller glia
ZNF385B.13	3.06603e-07	-0.776257	0.059	0.287	0.00689397	37	ZNF385B	horizontal cells
ID4	0	1.70154	0.641	0.255	0	0	ID4	muller glia
S100B	0	1.6904	0.386	0.083	0	0	S100B	muller glia
KIF9	2.62623e-07	0.770246	0.239	0.231	0.00590508	0	KIF9	muller glia
IGFBP2	0	1.68665	0.711	0.315	0	0	IGFBP2	muller glia
HMGN1.14	2.55069e-07	-0.83592	0.972	0.854	0.00573523	38	HMGN1	late retinal progenitor cells
CCL2	0	1.61387	0.335	0.05	0	0	CCL2	muller glia
FTX.5	2.46659e-07	-0.730276	0.41	0.468	0.00554612	34	FTX	mitotic cells
GNG5.12	2.30168e-07	-0.738942	0.458	0.44	0.00517532	23	GNG5	maturing rods
SELENOK.4	2.2489e-07	-0.855939	0.775	0.713	0.00505665	37	SELENOK	horizontal cells
CITED2.12	2.24776e-07	-0.72592	0.413	0.416	0.00505409	29	CITED2	astrocytes
SPP1.17	2.17816e-07	0.994321	0.215	0.344	0.0048976	29	SPP1	astrocytes
CD99	0	1.58588	0.455	0.159	0	0	CD99	muller glia
TTR.25	2.16872e-07	0.816822	0.353	0.541	0.00487637	37	TTR	horizontal cells
CAPS	0	1.58249	0.362	0.068	0	0	CAPS	muller glia
FOS.17	2.11825e-07	-0.898776	0.237	0.306	0.00476288	28	FOS	immature rods
ZEB2.2	2.04849e-07	-0.72287	0.249	0.268	0.00460602	3	ZEB2	maturing cones
PROX1.23	2.02442e-07	-0.972578	0.118	0.222	0.00455192	32	PROX1	muller glia
EPB41L2.24	2.00924e-07	-0.824706	0.548	0.569	0.00451778	35	EPB41L2	fibroblasts
FOS.15	1.92217e-07	-0.841186	0.267	0.306	0.00432199	23	FOS	maturing rods
DCN	0	1.58195	0.328	0.045	0	0	DCN	muller glia
CP	0	1.56673	0.495	0.157	0	0	CP	muller glia
LGALS1	0	1.54969	0.412	0.092	0	0	LGALS1	muller glia
C16orf74.6	1.58081e-07	-0.744975	0.049	0.276	0.00355444	37	C16orf74	horizontal cells
B2M	0	1.53513	0.702	0.385	0	0	B2M	muller glia
CNTNAP2.11	1.49513e-07	-0.811971	0.231	0.341	0.0033618	34	CNTNAP2	mitotic cells
DBI.4	1.46912e-07	-0.751597	0.6	0.544	0.00330332	7	DBI	horizontal cells
AQP4	0	1.49172	0.311	0.047	0	0	AQP4	muller glia
EPS8.18	1.44037e-07	-0.927954	0.127	0.358	0.00323868	37	EPS8	horizontal cells
MIAT.19	1.39891e-07	-0.853572	0.127	0.252	0.00314545	35	MIAT	fibroblasts
C5orf49	0	1.43358	0.308	0.073	0	0	C5orf49	muller glia
ZDHHC2.1	1.35183e-07	-0.712899	0.059	0.292	0.00303958	37	ZDHHC2	horizontal cells
ANXA1	0	1.41362	0.311	0.067	0	0	ANXA1	muller glia
MYLK.1	1.15616e-07	0.80504	0.317	0.207	0.00259962	35	MYLK	fibroblasts
TUBB2A.20	1.07922e-07	-0.761775	0.498	0.592	0.00242663	35	TUBB2A	fibroblasts
CRX.23	1.07381e-07	-0.872974	0.592	0.515	0.00241447	31	CRX	retinal pigment epithelium cells
ITM2C.7	1.05714e-07	-0.960315	0.52	0.626	0.00237697	37	ITM2C	horizontal cells
SERF2	0	1.40262	0.904	0.761	0	0	SERF2	muller glia
NMB.5	9.96524e-08	0.933861	0.212	0.113	0.00224069	36	NMB	astrocytes
PTN	0	1.4012	0.773	0.461	0	0	PTN	muller glia
POLR2L.1	8.85628e-08	0.826199	0.61	0.586	0.00199133	36	POLR2L	astrocytes
B2M.14	8.79484e-08	-0.846543	0.347	0.402	0.00197752	28	B2M	immature rods
ATP1A2	0	1.36659	0.298	0.069	0	0	ATP1A2	muller glia
PROX1.21	8.56861e-08	-0.997289	0.146	0.222	0.00192665	30	PROX1	muller glia
APOE.14	8.32112e-08	-0.880187	0.23	0.293	0.001871	26	APOE	amacrine cells
SPARC.20	8.25655e-08	0.728085	0.381	0.263	0.00185649	36	SPARC	astrocytes
S100A11	0	1.35206	0.295	0.066	0	0	S100A11	muller glia
SPARCL1.21	6.70164e-08	-0.795334	0.098	0.162	0.00150686	24	SPARCL1	amacrine cells
NEAT1	6.3328e-08	0.819811	0.337	0.496	0.00142393	1	NEAT1	retinal progenitor cells
S100A10.6	6.32178e-08	-0.719315	0.075	0.117	0.00142145	7	S100A10	horizontal cells
MSX1	0	1.32809	0.269	0.061	0	0	MSX1	muller glia
TAGLN2.5	5.80056e-08	-0.85658	0.108	0.367	0.00130426	37	TAGLN2	horizontal cells
PEG10.2	5.60218e-08	-0.755349	0.47	0.455	0.00125965	29	PEG10	astrocytes
WIF1.16	5.53357e-08	-0.885631	0.514	0.312	0.00124422	27	WIF1	maturing cones
NME1.13	5.46904e-08	-0.754168	0.579	0.594	0.00122971	35	NME1	fibroblasts
RXRG.18	5.44105e-08	-0.890676	0.059	0.299	0.00122342	37	RXRG	horizontal cells
GJA1	0	1.31799	0.273	0.06	0	0	GJA1	muller glia
LDHA	5.01644e-08	-0.857352	0.765	0.745	0.00112795	37	LDHA	horizontal cells
AQP1	0	1.30593	0.309	0.063	0	0	AQP1	muller glia
SFRP2.10	4.76237e-08	-0.965387	0.206	0.249	0.00107082	20	SFRP2	maturing cones
TUBB2A.16	4.62606e-08	-0.802422	0.598	0.591	0.00104017	28	TUBB2A	immature rods
C11orf88	0	1.30065	0.246	0.041	0	0	C11orf88	muller glia
CBR1	4.24541e-08	0.726836	0.218	0.2	0.000954581	0	CBR1	muller glia
C9orf24	0	1.22774	0.247	0.047	0	0	C9orf24	muller glia
HIST1H1C.14	3.97582e-08	-0.820558	0.439	0.449	0.000893962	31	HIST1H1C	retinal pigment epithelium cells
TRH.20	3.97363e-08	-0.877113	0.243	0.401	0.000893471	35	TRH	fibroblasts
ONECUT1.29	3.84436e-08	-0.973842	0.013	0.11	0.000864404	33	ONECUT1	late retinal progenitor cells
CNTNAP2.10	3.639e-08	-0.70297	0.205	0.341	0.00081823	32	CNTNAP2	muller glia
TKT.5	3.61151e-08	0.883045	0.508	0.452	0.000812047	36	TKT	astrocytes
FTH1	0	1.14996	1	0.985	0	0	FTH1	muller glia
MGP	0	1.14659	0.356	0.074	0	0	MGP	muller glia
FRZB.18	3.35745e-08	-0.852573	0.189	0.271	0.000754923	28	FRZB	immature rods
CABP5.3	3.35254e-08	-0.955764	0.379	0.361	0.000753818	3	CABP5	maturing cones
DMD.9	3.35055e-08	-0.988443	0.078	0.323	0.000753372	37	DMD	horizontal cells
CCDC181.9	3.32092e-08	-0.738114	0.351	0.367	0.00074671	29	CCDC181	astrocytes
PTGDS	0	1.02082	0.733	0.4	0	0	PTGDS	muller glia
EYS.16	3.25804e-08	-0.864954	0.039	0.288	0.000732571	37	EYS	horizontal cells
HES1.1	3.20226e-08	-0.932636	0.254	0.273	0.000720028	2	HES1	maturing cones
CRYBG3.8	3.20162e-08	-0.714416	0.13	0.216	0.000719883	31	CRYBG3	retinal pigment epithelium cells
GOLM1	3.19342e-08	0.710047	0.288	0.286	0.000718041	0	GOLM1	muller glia
KIF3A.2	3.17079e-08	-0.70323	0.427	0.417	0.000712953	29	KIF3A	astrocytes
VSX1.8	3.13765e-08	-0.73631	0.032	0.1	0.000705501	29	VSX1	astrocytes
GPX3.18	3.07719e-08	-0.991619	0.278	0.43	0.000691906	35	GPX3	fibroblasts
AHI1.4	3.05126e-08	-0.762627	0.525	0.464	0.000686076	29	AHI1	astrocytes
PIK3R1.19	2.92782e-08	-0.831578	0.363	0.47	0.000658321	35	PIK3R1	fibroblasts
SOX4.20	2.82098e-08	-0.96235	0.913	0.882	0.000634297	33	SOX4	late retinal progenitor cells
TMSB4X	0	1.00051	0.995	0.895	0	0	TMSB4X	muller glia
DHRS7.3	2.66233e-08	-0.723722	0.553	0.489	0.000598625	29	DHRS7	astrocytes
CELF4.3	2.53991e-08	-0.768271	0.593	0.38	0.000571099	6	CELF4	maturing cones
PTMS	0	-1.0235	0.635	0.924	0	0	PTMS	muller glia
ID1.9	2.29047e-08	-0.719261	0.152	0.212	0.000515012	22	ID1	late retinal progenitor cells
DDIT3.7	2.15409e-08	-0.718896	0.429	0.522	0.000484348	35	DDIT3	fibroblasts
H3F3B	0	-1.11978	0.897	0.991	0	0	H3F3B	muller glia
HMGN2	0	-1.24846	0.394	0.839	0	0	HMGN2	muller glia
STMN1	0	-1.25696	0.57	0.921	0	0	STMN1	muller glia
FAM107A.10	1.82933e-08	-0.867497	0.049	0.298	0.000411324	37	FAM107A	horizontal cells
BASP1.20	1.82343e-08	-0.964664	0.541	0.614	0.000409997	35	BASP1	fibroblasts
CPE	0	-1.34747	0.336	0.78	0	0	CPE	muller glia
CXCL14.26	1.76125e-08	0.85297	0.229	0.118	0.000396017	36	CXCL14	astrocytes
NOVA1.6	1.59872e-08	0.814931	0.275	0.248	0.000359473	21	NOVA1	retinal ganglion cells
PKM.7	1.58207e-08	-0.995922	0.986	0.804	0.000355728	38	PKM	late retinal progenitor cells
CKB.15	1.5472e-08	-0.792416	0.99	0.951	0.000347887	37	CKB	horizontal cells
LINC00461.8	1.51159e-08	-0.7961	0.277	0.301	0.00033988	17	LINC00461	maturing cones
GPX3.3	1.48737e-08	-0.896111	0.65	0.421	0.000334435	6	GPX3	maturing cones
CHCHD10.17	1.43661e-08	-0.904836	0.393	0.451	0.000323021	34	CHCHD10	mitotic cells
TSPAN7.2	1.40668e-08	-0.706353	0.512	0.535	0.000316292	34	TSPAN7	mitotic cells
PROX1.25	1.34776e-08	-0.852798	0.068	0.222	0.000303044	36	PROX1	astrocytes
CEBPD.6	1.30882e-08	0.714242	0.267	0.149	0.000294287	36	CEBPD	astrocytes
SOX11.11	1.27706e-08	-0.928768	0.288	0.351	0.000287147	31	SOX11	retinal pigment epithelium cells
HMGN1	0	-1.34818	0.432	0.877	0	0	HMGN1	muller glia
ZEB2.15	1.2328e-08	-0.759603	0.212	0.269	0.000277196	25	ZEB2	muller glia
RAB13.6	1.0977e-08	0.814707	0.229	0.12	0.000246817	36	RAB13	astrocytes
MIR124-2HG	0	-1.43464	0.015	0.462	0	0	MIR124-2HG	muller glia
CADM2	0	-1.47196	0.078	0.548	0	0	CADM2	muller glia
CDHR1.15	1.04377e-08	-0.909051	0.059	0.317	0.000234692	37	CDHR1	horizontal cells
NSG2.11	1.02356e-08	-0.73042	0.09	0.213	0.000230148	33	NSG2	late retinal progenitor cells
TUBA1B.4	9.8607e-09	-0.867362	0.853	0.81	0.000221718	37	TUBA1B	horizontal cells
ENO2	0	-1.48526	0.268	0.74	0	0	ENO2	muller glia
CRABP1	0	-1.51019	0.147	0.676	0	0	CRABP1	muller glia
STX3	0	-1.53575	0.045	0.505	0	0	STX3	muller glia
GADD45G	0	-1.53963	0.079	0.542	0	0	GADD45G	muller glia
SYP	0	-1.59888	0.052	0.564	0	0	SYP	muller glia
SOX11.2	8.03674e-09	-0.838459	0.353	0.351	0.000180706	6	SOX11	maturing cones
EPB41L2.23	7.85405e-09	-0.963301	0.58	0.569	0.000176598	34	EPB41L2	mitotic cells
ZFP36L1.20	7.82634e-09	-0.740515	0.195	0.261	0.000175975	26	ZFP36L1	amacrine cells
UGCG.12	7.48985e-09	-0.713148	0.258	0.372	0.000168409	34	UGCG	mitotic cells
TAGLN3.11	7.27473e-09	-0.788214	0.304	0.331	0.000163572	23	TAGLN3	maturing rods
TLE4.5	6.66494e-09	-0.716981	0.157	0.247	0.000149861	28	TLE4	immature rods
DBI.11	6.64108e-09	0.873873	0.619	0.546	0.000149325	36	DBI	astrocytes
SDCBP	6.23614e-09	0.733676	0.287	0.284	0.00014022	0	SDCBP	muller glia
RORB	0	-1.66466	0.054	0.528	0	0	RORB	muller glia
VAMP2	0	-1.71743	0.261	0.798	0	0	VAMP2	muller glia
MIAT.17	5.91046e-09	-0.746039	0.159	0.253	0.000132897	30	MIAT	muller glia
PRCD	0	-1.74737	0.042	0.489	0	0	PRCD	muller glia
AKAP9	0	-1.74954	0.244	0.757	0	0	AKAP9	muller glia
ISG15	4.96223e-09	0.732817	0.148	0.062	0.000111576	36	ISG15	astrocytes
CADM1	0	-1.80035	0.151	0.676	0	0	CADM1	muller glia
FAM57B	0	-1.82902	0.04	0.525	0	0	FAM57B	muller glia
SCG3	0	-1.84115	0.118	0.647	0	0	SCG3	muller glia
GUCA1A.3	4.11637e-09	-0.919668	0.526	0.555	9.25567e-05	5	GUCA1A	immature rods
WIF1.5	4.02487e-09	-0.83177	0.243	0.319	9.04992e-05	9	WIF1	bipolar cells
TXNIP.5	3.88752e-09	0.724741	0.889	0.543	8.74108e-05	38	TXNIP	late retinal progenitor cells
MAB21L1	0	-1.8609	0.081	0.679	0	0	MAB21L1	muller glia
LINC00599	0	-1.9105	0.02	0.514	0	0	LINC00599	muller glia
AC027031.2.10	3.57122e-09	-0.721779	0.243	0.39	8.02989e-05	35	AC027031.2	fibroblasts
CRYAB.21	3.54991e-09	-0.838259	0.32	0.451	7.98196e-05	24	CRYAB	amacrine cells
LINC00461.17	3.46375e-09	-0.770174	0.143	0.302	7.78825e-05	35	LINC00461	fibroblasts
CITED2.15	3.43331e-09	-0.788003	0.319	0.417	7.7198e-05	34	CITED2	mitotic cells
IMPG2	0	-1.91383	0.015	0.458	0	0	IMPG2	muller glia
HES1.16	3.05237e-09	-0.906891	0.221	0.274	6.86326e-05	23	HES1	maturing rods
KCNQ1OT1.2	2.88687e-09	0.840928	0.505	0.566	6.49114e-05	13	KCNQ1OT1	degenerating rods
COL1A2	2.82378e-09	-0.720141	0.103	0.144	6.34926e-05	2	COL1A2	maturing cones
YTHDC1	2.72799e-09	-0.719056	0.468	0.46	6.13389e-05	31	YTHDC1	retinal pigment epithelium cells
2004-09-01	0	-1.93805	0.044	0.527	0	0	2004-09-01	muller glia
CNTNAP2.12	2.68786e-09	-0.859994	0.189	0.341	6.04366e-05	35	CNTNAP2	fibroblasts
APOE.15	2.64306e-09	-0.882022	0.503	0.287	5.94292e-05	27	APOE	maturing cones
EPB41L2	0	-1.94306	0.088	0.595	0	0	EPB41L2	muller glia
RIMS2	0	-1.96467	0.03	0.522	0	0	RIMS2	muller glia
FOS.1	2.40357e-09	-0.748618	0.276	0.306	5.40442e-05	2	FOS	maturing cones
NSG2.12	2.38121e-09	-0.705244	0.078	0.213	5.35416e-05	34	NSG2	mitotic cells
CPLX4	0	-1.97741	0.021	0.465	0	0	CPLX4	muller glia
FSTL5	0	-2.01964	0.033	0.534	0	0	FSTL5	muller glia
CYBA.5	2.1586e-09	0.746405	0.195	0.091	4.85362e-05	36	CYBA	astrocytes
CRX	0	-2.14312	0.031	0.542	0	0	CRX	muller glia
SYT1	0	-2.16198	0.162	0.788	0	0	SYT1	muller glia
ZNF385D.1	1.95011e-09	0.940111	0.211	0.17	4.38481e-05	21	ZNF385D	retinal ganglion cells
LITAF.4	1.87298e-09	0.71088	0.267	0.145	4.2114e-05	36	LITAF	astrocytes
PCBP4	0	-2.32296	0.079	0.687	0	0	PCBP4	muller glia
NEUROD1	0	-2.41307	0.028	0.557	0	0	NEUROD1	muller glia
KCNV2	0	-2.54659	0.023	0.518	0	0	KCNV2	muller glia
C12orf75.2	1.57855e-09	0.993149	0.212	0.104	3.54937e-05	36	C12orf75	astrocytes
CDKN1A.4	1.50679e-09	0.846083	0.263	0.139	3.38801e-05	36	CDKN1A	astrocytes
SCARB2	1.5031e-09	-0.70665	0.55	0.506	3.37972e-05	31	SCARB2	retinal pigment epithelium cells
ROM1	0	-2.63764	0.057	0.536	0	0	ROM1	muller glia
RP1	0	-2.79354	0.029	0.555	0	0	RP1	muller glia
ARL4D.10	1.26053e-09	-0.742424	0.332	0.439	2.8343e-05	34	ARL4D	mitotic cells
CRYM.7	1.21324e-09	-0.745621	0.216	0.29	2.72797e-05	18	CRYM	maturing rods
JUNB.4	1.21004e-09	0.79326	0.431	0.328	2.72078e-05	32	JUNB	muller glia
CD24.17	1.18982e-09	-0.856389	0.143	0.297	2.67532e-05	35	CD24	fibroblasts
GUCA1A	0	-2.94964	0.057	0.581	0	0	GUCA1A	muller glia
GNGT1	0	-2.9848	0.027	0.466	0	0	GNGT1	muller glia
MYO9A.10	1.01383e-09	-0.871406	0.254	0.318	2.27959e-05	29	MYO9A	astrocytes
GNB3	0	-3.18897	0.08	0.708	0	0	GNB3	muller glia
SEZ6L2.4	9.68508e-10	-0.701531	0.61	0.52	2.17769e-05	29	SEZ6L2	astrocytes
CSRP2.1	9.62598e-10	-0.747972	0.398	0.413	2.1644e-05	3	CSRP2	maturing cones
UNC119	0	-3.26572	0.139	0.802	0	0	UNC119	muller glia
AIPL1	0	-3.43705	0.044	0.631	0	0	AIPL1	muller glia
PDC	0	-3.45039	0.046	0.675	0	0	PDC	muller glia
TMSB10.15	8.37218e-10	-0.811092	0.945	0.866	1.88249e-05	33	TMSB10	late retinal progenitor cells
TRIM44	8.10407e-10	-0.703728	0.473	0.452	1.8222e-05	29	TRIM44	astrocytes
NRL	0	-4.08532	0.065	0.697	0	0	NRL	muller glia
AC027031.2.9	7.77526e-10	-0.786759	0.264	0.39	1.74827e-05	34	AC027031.2	mitotic cells
PTPRZ1.7	7.58579e-10	-0.796298	0.112	0.273	1.70567e-05	35	PTPRZ1	fibroblasts
NNAT.4	7.51461e-10	-0.771793	0.041	0.123	1.68966e-05	29	NNAT	astrocytes
VSX1.6	7.31428e-10	-0.73144	0.041	0.101	1.64462e-05	25	VSX1	muller glia
PKIA.11	7.30722e-10	-0.711663	0.178	0.347	1.64303e-05	35	PKIA	fibroblasts
S100A10.19	6.87519e-10	-0.798212	0.052	0.117	1.54589e-05	27	S100A10	maturing cones
ATP2B1.3	6.66832e-10	-0.755893	0.489	0.479	1.49937e-05	31	ATP2B1	retinal pigment epithelium cells
PDE6H	0	-4.30071	0.08	0.814	0	0	PDE6H	muller glia
CNN3.5	6.27948e-10	-0.936524	0.442	0.399	1.41194e-05	6	CNN3	maturing cones
PCDH9.12	6.15215e-10	-0.713798	0.052	0.177	1.38331e-05	32	PCDH9	muller glia
VSX1.11	6.01012e-10	-0.792978	0	0.1	1.35138e-05	32	VSX1	muller glia
RORB.11	5.98579e-10	-0.794979	0.386	0.504	1.3459e-05	34	RORB	mitotic cells
RCVRN	0	-4.44612	0.064	0.763	0	0	RCVRN	muller glia
OST4.1	5.5023e-10	0.776403	0.661	0.674	1.23719e-05	36	OST4	astrocytes
PROM1.16	5.47695e-10	-0.797794	0.313	0.368	1.23149e-05	31	PROM1	retinal pigment epithelium cells
DPYSL3.13	5.2193e-10	-0.71672	0.344	0.455	1.17356e-05	32	DPYSL3	muller glia
B2M.10	5.1249e-10	-0.997332	0.412	0.401	1.15233e-05	17	B2M	maturing cones
TF.1	0	1.64039	0.775	0.473	0	1	TF	retinal progenitor cells
GLUL	4.34265e-10	-0.710927	0.371	0.377	9.76445e-06	2	GLUL	maturing cones
ZNF385D.2	3.93563e-10	0.766125	0.221	0.169	8.84926e-06	24	ZNF385D	amacrine cells
FRZB.12	3.77951e-10	-0.923834	0.222	0.271	8.49822e-06	20	FRZB	maturing cones
CLCN3.2	3.73593e-10	-0.715794	0.437	0.497	8.40024e-06	34	CLCN3	mitotic cells
HES1.11	3.69166e-10	-0.991745	0.231	0.274	8.3007e-06	17	HES1	maturing cones
PLA2G16.8	3.62808e-10	0.725012	0.403	0.263	8.15773e-06	36	PLA2G16	astrocytes
CRABP1.1	0	1.29371	0.835	0.64	0	1	CRABP1	retinal progenitor cells
TMSB4X.20	3.42715e-10	0.745389	1	0.9	7.70594e-06	38	TMSB4X	late retinal progenitor cells
PLEKHB1.15	3.28499e-10	-0.819705	0.476	0.435	7.3863e-06	22	PLEKHB1	late retinal progenitor cells
CD24.16	3.12663e-10	-0.919882	0.158	0.297	7.03022e-06	33	CD24	late retinal progenitor cells
CC2D2A.20	3.1245e-10	-0.927904	0.263	0.395	7.02545e-06	35	CC2D2A	fibroblasts
PDE6H.1	0	2.25648	0.999	0.766	0	2	PDE6H	maturing cones
ARR3.1	0	2.17182	0.987	0.391	0	2	ARR3	maturing cones
DPYSL3.14	2.77899e-10	-0.86887	0.344	0.454	6.24857e-06	35	DPYSL3	fibroblasts
GUCA1A.1	0	2.14834	0.998	0.533	0	2	GUCA1A	maturing cones
ID1.16	2.70375e-10	0.836083	0.352	0.21	6.07938e-06	36	ID1	astrocytes
MAP1LC3A.2	2.55789e-10	-0.82618	0.424	0.479	5.75142e-06	34	MAP1LC3A	mitotic cells
MGP.1	2.41861e-10	-0.728851	0.162	0.087	5.43824e-06	27	MGP	maturing cones
GUCA1C.1	0	1.89767	0.976	0.267	0	2	GUCA1C	maturing cones
GPM6B.5	2.15886e-10	-0.803958	0.629	0.558	4.85421e-06	20	GPM6B	maturing cones
LINC00461.12	2.05988e-10	-0.75172	0.247	0.302	4.63164e-06	23	LINC00461	maturing rods
PCDH9.11	1.74961e-10	-0.744732	0.074	0.178	3.93399e-06	31	PCDH9	retinal pigment epithelium cells
CLIC1.4	1.69978e-10	0.857342	0.462	0.336	3.82194e-06	36	CLIC1	astrocytes
MYL12B.2	1.60323e-10	0.827148	0.665	0.644	3.60487e-06	36	MYL12B	astrocytes
SLC38A1.11	1.55741e-10	-0.727944	0.336	0.462	3.50183e-06	35	SLC38A1	fibroblasts
TAGLN3.12	1.44605e-10	-0.708347	0.269	0.331	3.25144e-06	25	TAGLN3	muller glia
PPA1.10	1.37067e-10	-0.724569	0.763	0.696	3.08196e-06	34	PPA1	mitotic cells
HIST1H4C.4	1.30301e-10	-0.871532	0.559	0.494	2.92982e-06	29	HIST1H4C	astrocytes
MYL4.1	0	1.87372	0.981	0.295	0	2	MYL4	maturing cones
CRYM.6	1.19494e-10	-0.781096	0.214	0.29	2.68683e-06	15	CRYM	maturing rods
METRN.6	1.17266e-10	-0.702936	0.357	0.416	2.63673e-06	12	METRN	bipolar cells
CST3.3	1.08301e-10	-0.716435	0.868	0.59	2.43515e-06	6	CST3	maturing cones
GABPB1-AS1.4	9.93508e-11	-0.747749	0.359	0.504	2.2339e-06	35	GABPB1-AS1	fibroblasts
AC023905.1.24	9.92957e-11	-0.700105	0.042	0.218	2.23266e-06	36	AC023905.1	astrocytes
ATP1B1.11	8.3525e-11	-0.840969	0.425	0.553	1.87806e-06	35	ATP1B1	fibroblasts
RGS16.1	8.10141e-11	-0.759546	0.284	0.32	1.8216e-06	3	RGS16	maturing cones
GUK1.1	0	1.86586	0.999	0.839	0	2	GUK1	maturing cones
PHIP	7.89424e-11	-0.739119	0.42	0.448	1.77502e-06	31	PHIP	retinal pigment epithelium cells
ANKRD33B.17	7.87336e-11	-0.730794	0.166	0.336	1.77032e-06	35	ANKRD33B	fibroblasts
AC023905.1.1	0	1.5885	0.897	0.185	0	2	AC023905.1	maturing cones
PTPN13.23	6.96358e-11	-0.934769	0.29	0.432	1.56576e-06	35	PTPN13	fibroblasts
GNB3.1	0	1.50856	0.996	0.661	0	2	GNB3	maturing cones
COL1A2.1	6.92467e-11	-0.760388	0.093	0.144	1.55701e-06	6	COL1A2	maturing cones
KCNV2.1	0	1.49747	0.993	0.468	0	2	KCNV2	maturing cones
XRCC4.1	0	1.46069	0.808	0.215	0	2	XRCC4	maturing cones
GUCA1C.30	6.17742e-11	-0.982553	0.106	0.3	1.38899e-06	36	GUCA1C	astrocytes
UQCC2.4	5.99829e-11	-0.742566	0.725	0.581	1.34872e-06	29	UQCC2	astrocytes
CHCHD10.16	5.9785e-11	-0.845777	0.341	0.452	1.34427e-06	32	CHCHD10	muller glia
MAP2.12	5.78226e-11	-0.749944	0.729	0.661	1.30014e-06	34	MAP2	mitotic cells
MPP4.1	0	1.4385	0.973	0.309	0	2	MPP4	maturing cones
RAX.9	5.30902e-11	-0.814462	0.349	0.394	1.19373e-06	29	RAX	astrocytes
GUCA1B.1	0	1.43552	0.914	0.226	0	2	GUCA1B	maturing cones
SPP1.5	4.9918e-11	-0.707384	0.256	0.346	1.12241e-06	9	SPP1	bipolar cells
GPX3.8	4.74328e-11	-0.813692	0.339	0.432	1.06653e-06	15	GPX3	maturing rods
RTBDN.1	0	1.40958	0.926	0.311	0	2	RTBDN	maturing cones
CPLX4.1	0	1.39328	0.985	0.417	0	2	CPLX4	maturing cones
OTX2.14	4.34492e-11	-0.969482	0.573	0.519	9.76956e-07	29	OTX2	astrocytes
RORB.1	4.32584e-11	-0.844866	0.589	0.499	9.72665e-07	2	RORB	maturing cones
NSG2.13	4.2294e-11	-0.737752	0.046	0.213	9.50979e-07	35	NSG2	fibroblasts
SAT1.13	4.2035e-11	-0.910126	0.432	0.487	9.45157e-07	28	SAT1	immature rods
PKIB.12	4.1976e-11	-0.73977	0.216	0.382	9.4383e-07	35	PKIB	fibroblasts
FAM57B.1	0	1.38015	0.986	0.477	0	2	FAM57B	maturing cones
FABP7.3	3.98003e-11	-0.965953	0.817	0.645	8.9491e-07	6	FABP7	maturing cones
DPYSL2.4	3.71444e-11	-0.754857	0.449	0.463	8.35193e-07	29	DPYSL2	astrocytes
CHCHD10	0	1.35984	0.959	0.427	0	2	CHCHD10	maturing cones
MAP4.5	3.52243e-11	-0.818008	0.645	0.54	7.92018e-07	29	MAP4	astrocytes
PHF14	3.39233e-11	-0.754488	0.42	0.443	7.62765e-07	29	PHF14	astrocytes
NTM.2	3.36094e-11	0.873695	0.432	0.466	7.55707e-07	13	NTM	degenerating rods
TULP1.1	0	1.35377	0.98	0.4	0	2	TULP1	maturing cones
RS1.1	0	1.32923	0.95	0.35	0	2	RS1	maturing cones
PLEKHB1.1	0	1.2999	0.975	0.41	0	2	PLEKHB1	maturing cones
ABHD14A.6	2.76311e-11	-0.722449	0.344	0.478	6.21286e-07	35	ABHD14A	fibroblasts
ONECUT1.23	2.74884e-11	-0.930459	0.042	0.11	6.18077e-07	27	ONECUT1	maturing cones
KCNQ1OT1.7	2.68346e-11	-0.956624	0.458	0.565	6.03376e-07	34	KCNQ1OT1	mitotic cells
AC023905.1.23	2.65312e-11	-0.76861	0.05	0.218	5.96554e-07	35	AC023905.1	fibroblasts
PRCD.1	0	1.25968	0.965	0.442	0	2	PRCD	maturing cones
POLE4.3	2.34906e-11	-0.724733	0.363	0.419	5.28186e-07	31	POLE4	retinal pigment epithelium cells
GNGT2.1	0	1.25912	0.971	0.402	0	2	GNGT2	maturing cones
HES6.1	0	1.25564	0.879	0.305	0	2	HES6	maturing cones
RRAD	0	1.25237	0.55	0.191	0	2	RRAD	maturing cones
LBH.1	0	1.24637	0.966	0.421	0	2	LBH	maturing cones
FRZB.7	1.81914e-11	-0.77323	0.204	0.272	4.09033e-07	12	FRZB	bipolar cells
DYNC1H1.1	1.4888e-11	-0.760571	0.452	0.464	3.34756e-07	31	DYNC1H1	retinal pigment epithelium cells
SRSF10	1.38115e-11	-0.704171	0.683	0.573	3.10552e-07	29	SRSF10	astrocytes
TAGLN3.17	1.36521e-11	-0.818907	0.143	0.331	3.06968e-07	35	TAGLN3	fibroblasts
NRXN1.1	1.3064e-11	-0.753047	0.155	0.216	2.93744e-07	17	NRXN1	maturing cones
SVBP	1.29761e-11	-0.712344	0.361	0.413	2.91769e-07	31	SVBP	retinal pigment epithelium cells
PLEKHB1.25	1.12554e-11	-0.787123	0.216	0.437	2.53079e-07	36	PLEKHB1	astrocytes
SEPT4.1	0	1.24552	0.98	0.479	0	2	2004-09-01	maturing cones
NME1.1	0	1.21056	0.977	0.576	0	2	NME1	maturing cones
CITED2.14	1.0529e-11	-0.895134	0.363	0.417	2.36745e-07	31	CITED2	retinal pigment epithelium cells
CCDC88A.4	9.98684e-12	-0.773534	0.452	0.439	2.24554e-07	17	CCDC88A	maturing cones
SCG3.1	0	1.2058	0.99	0.602	0	2	SCG3	maturing cones
RPS27L.8	9.61644e-12	0.893869	0.593	0.531	2.16226e-07	36	RPS27L	astrocytes
PPA1.1	0	1.20262	0.99	0.683	0	2	PPA1	maturing cones
YPEL2.9	8.36171e-12	-0.702503	0.135	0.322	1.88013e-07	35	YPEL2	fibroblasts
CNGB3	0	1.18587	0.817	0.163	0	2	CNGB3	maturing cones
HRASLS	0	1.17567	0.784	0.179	0	2	HRASLS	maturing cones
KIF3A.4	7.96193e-12	-0.70954	0.251	0.418	1.79024e-07	35	KIF3A	fibroblasts
AMER2.7	7.7982e-12	-0.763634	0.386	0.498	1.75343e-07	34	AMER2	mitotic cells
MT-ND2.15	7.52307e-12	-0.992936	1	0.965	1.69156e-07	37	MT-ND2	horizontal cells
UNC119.2	0	1.15847	0.998	0.757	0	2	UNC119	maturing cones
CC2D2A.1	0	1.14549	0.954	0.368	0	2	CC2D2A	maturing cones
SLC1A3	6.97177e-12	0.86678	0.199	0.16	1.5676e-07	1	SLC1A3	retinal progenitor cells
B2M.13	6.43806e-12	-0.700501	0.745	0.394	1.4476e-07	27	B2M	maturing cones
GLUL.3	5.79534e-12	-0.711317	0.333	0.378	1.30308e-07	20	GLUL	maturing cones
RXRG.1	0	1.14226	0.899	0.27	0	2	RXRG	maturing cones
GUCA1B.18	5.36211e-12	-0.70264	0.092	0.258	1.20567e-07	34	GUCA1B	mitotic cells
KLHL8.6	5.27427e-12	-0.824422	0.216	0.324	1.18592e-07	31	KLHL8	retinal pigment epithelium cells
TNRC6B.2	5.1527e-12	-0.712311	0.459	0.584	1.15859e-07	35	TNRC6B	fibroblasts
ATP6V0A1	4.90612e-12	-0.701556	0.349	0.412	1.10314e-07	31	ATP6V0A1	retinal pigment epithelium cells
UBE2S	4.78467e-12	-0.715318	0.628	0.547	1.07583e-07	29	UBE2S	astrocytes
TCEAL7.1	4.39749e-12	-0.707395	0.204	0.313	9.88776e-08	31	TCEAL7	retinal pigment epithelium cells
DPYSL3	0	1.13304	0.96	0.43	0	2	DPYSL3	maturing cones
PCP4.14	4.07678e-12	-0.869766	0.511	0.551	9.16664e-08	28	PCP4	immature rods
COL1A2.6	4.05611e-12	-0.733307	0.073	0.144	9.12016e-08	23	COL1A2	maturing rods
NNAT.6	4.00552e-12	-0.842716	0	0.123	9.00641e-08	32	NNAT	muller glia
PCP4	0	1.13135	0.932	0.532	0	2	PCP4	maturing cones
THRB	0	1.11493	0.805	0.179	0	2	THRB	maturing cones
GNAT2	0	1.10601	0.821	0.175	0	2	GNAT2	maturing cones
AL078639.1	3.52808e-12	-0.851966	0.324	0.401	7.93289e-08	31	AL078639.1	retinal pigment epithelium cells
MDM4	3.45843e-12	-0.714726	0.431	0.453	7.77629e-08	29	MDM4	astrocytes
RTN1.19	3.42049e-12	-0.721072	0.131	0.358	7.69096e-08	36	RTN1	astrocytes
CKB	0	1.09803	0.999	0.949	0	2	CKB	maturing cones
UGCG.1	0	1.0925	0.9	0.347	0	2	UGCG	maturing cones
CCDC88A.9	3.22746e-12	-0.967483	0.399	0.44	7.25694e-08	31	CCDC88A	retinal pigment epithelium cells
SOX2.21	3.00722e-12	-0.930178	0.132	0.237	6.76173e-08	28	SOX2	immature rods
PLD4	0	1.08297	0.657	0.144	0	2	PLD4	maturing cones
VXN	0	1.07347	0.644	0.136	0	2	VXN	maturing cones
THUMPD3-AS1	2.84701e-12	-0.792743	0.462	0.477	6.40151e-08	31	THUMPD3-AS1	retinal pigment epithelium cells
VTN.1	0	1.06504	0.789	0.224	0	2	VTN	maturing cones
AANAT.17	2.62803e-12	-0.708401	0.085	0.254	5.90912e-08	34	AANAT	mitotic cells
AC023905.1.22	2.46293e-12	-0.782704	0.054	0.218	5.5379e-08	34	AC023905.1	mitotic cells
ZNF302	2.40562e-12	-0.719694	0.349	0.409	5.40903e-08	31	ZNF302	retinal pigment epithelium cells
COL1A2.3	2.28279e-12	-0.765994	0.08	0.144	5.13286e-08	17	COL1A2	maturing cones
NSD3.1	2.25365e-12	-0.787891	0.504	0.499	5.06734e-08	31	NSD3	retinal pigment epithelium cells
TPD52.1	0	1.05904	0.958	0.419	0	2	TPD52	maturing cones
HIST1H4C.7	2.05137e-12	-0.711089	0.338	0.497	4.61251e-08	32	HIST1H4C	muller glia
C1orf61.9	1.9655e-12	-0.848376	0.139	0.21	4.41943e-08	12	C1orf61	bipolar cells
SERPINF1.4	1.94231e-12	-0.71777	0.305	0.389	4.36728e-08	26	SERPINF1	amacrine cells
CCDC88A.10	1.90439e-12	-0.747474	0.263	0.441	4.28202e-08	32	CCDC88A	muller glia
METRN.2	1.90167e-12	-0.800729	0.407	0.414	4.2759e-08	3	METRN	maturing cones
CNTNAP2.8	1.87203e-12	-0.814137	0.23	0.342	4.20926e-08	28	CNTNAP2	immature rods
DHRS7	0	1.05447	0.952	0.468	0	2	DHRS7	maturing cones
COBLL1.14	1.77617e-12	-0.832834	0.2	0.358	3.99372e-08	34	COBLL1	mitotic cells
GNB3.9	1.69683e-12	-0.949958	0.865	0.669	3.81531e-08	12	GNB3	bipolar cells
ZHX1	1.68935e-12	0.861205	0.598	0.314	3.7985e-08	37	ZHX1	horizontal cells
MDM4.1	1.66101e-12	-0.757849	0.416	0.453	3.73477e-08	31	MDM4	retinal pigment epithelium cells
CPE.11	1.64965e-12	-0.729051	0.772	0.757	3.70924e-08	35	CPE	fibroblasts
SFPQ.1	1.5971e-12	0.702718	0.853	0.554	3.59107e-08	37	SFPQ	horizontal cells
TAGLN.4	1.58602e-12	0.741732	0.148	0.05	3.56617e-08	36	TAGLN	astrocytes
DDIT3.3	1.58513e-12	-0.836482	0.56	0.521	3.56417e-08	29	DDIT3	astrocytes
PDC.1	0	1.05019	0.996	0.626	0	2	PDC	maturing cones
ONECUT1.11	1.47285e-12	-0.845873	0.054	0.111	3.3117e-08	11	ONECUT1	T1/T3
NXNL1	0	1.04496	0.724	0.149	0	2	NXNL1	maturing cones
LGALS1.7	1.3528e-12	0.826664	0.246	0.108	3.04176e-08	36	LGALS1	astrocytes
AGT.4	1.28535e-12	0.704545	0.228	0.096	2.89012e-08	35	AGT	fibroblasts
ODF2L	1.18408e-12	-0.727781	0.296	0.371	2.66241e-08	31	ODF2L	retinal pigment epithelium cells
COL1A2.4	1.16511e-12	-0.758748	0.077	0.144	2.61976e-08	20	COL1A2	maturing cones
SOX4.22	1.11728e-12	-0.952531	0.691	0.883	2.51221e-08	36	SOX4	astrocytes
GNG5.10	1.1082e-12	-0.81427	0.431	0.441	2.49178e-08	20	GNG5	maturing cones
AKAP9.1	0	1.02686	0.998	0.718	0	2	AKAP9	maturing cones
RBP1.18	1.04851e-12	0.70703	1	0.71	2.35757e-08	38	RBP1	late retinal progenitor cells
TUT4	1.00583e-12	-0.778263	0.53	0.503	2.2616e-08	29	TUT4	astrocytes
COTL1.1	0	1.0185	0.922	0.397	0	2	COTL1	maturing cones
PEX5L.1	0	1.01392	0.838	0.248	0	2	PEX5L	maturing cones
UQCC2	0	1.00746	0.972	0.565	0	2	UQCC2	maturing cones
SMC3.3	7.17359e-13	-0.707062	0.432	0.567	1.61298e-08	35	SMC3	fibroblasts
TMSB10	0	-1.79182	0.832	0.869	0	2	TMSB10	maturing cones
CRYAB.18	7.12034e-13	-0.833026	0.304	0.452	1.60101e-08	21	CRYAB	retinal ganglion cells
SLC4A7.4	6.88548e-13	-0.733301	0.271	0.366	1.5482e-08	31	SLC4A7	retinal pigment epithelium cells
JUN.3	6.418e-13	-0.850169	0.532	0.553	1.44309e-08	31	JUN	retinal pigment epithelium cells
SOX4.1	0	-1.92482	0.907	0.881	0	2	SOX4	maturing cones
FTX.4	6.39336e-13	-0.705108	0.283	0.469	1.43755e-08	32	FTX	muller glia
XRCC4.8	5.95094e-13	-0.790217	0.122	0.243	1.33807e-08	31	XRCC4	retinal pigment epithelium cells
AANAT.18	5.85565e-13	-0.722102	0.062	0.254	1.31664e-08	35	AANAT	fibroblasts
BPTF	5.50594e-13	-0.754911	0.578	0.548	1.23801e-08	31	BPTF	retinal pigment epithelium cells
EMP3.9	5.46252e-13	0.747107	0.309	0.153	1.22825e-08	36	EMP3	astrocytes
SAMD11.14	5.42107e-13	-0.891023	0.245	0.354	1.21893e-08	30	SAMD11	muller glia
EPC1	5.3903e-13	-0.715827	0.449	0.464	1.21201e-08	29	EPC1	astrocytes
MIAT.21	5.31797e-13	0.801767	0.653	0.251	1.19574e-08	38	MIAT	late retinal progenitor cells
ZNF326.6	5.20818e-13	-0.756897	0.441	0.488	1.17106e-08	31	ZNF326	retinal pigment epithelium cells
PHYHIPL.2	5.07485e-13	-0.720746	0.457	0.443	1.14108e-08	17	PHYHIPL	maturing cones
YPEL3.3	4.92856e-13	-0.752341	0.441	0.54	1.10819e-08	34	YPEL3	mitotic cells
FKBP3	4.72363e-13	-0.701688	0.517	0.517	1.06211e-08	31	FKBP3	retinal pigment epithelium cells
SMAD2.2	4.67708e-13	-0.721759	0.328	0.405	1.05164e-08	31	SMAD2	retinal pigment epithelium cells
JPT1.12	4.52155e-13	-0.969158	0.631	0.565	1.01667e-08	29	JPT1	astrocytes
PDE6H.2	0	1.50148	0.978	0.768	0	3	PDE6H	maturing cones
SFRP2.9	3.68303e-13	-0.777116	0.164	0.25	8.28128e-09	18	SFRP2	maturing rods
ANK3.9	3.30048e-13	-0.869248	0.217	0.389	7.42112e-09	34	ANK3	mitotic cells
ZEB2.19	3.19356e-13	-0.976306	0.147	0.269	7.18071e-09	31	ZEB2	retinal pigment epithelium cells
ANXA5.11	2.59412e-13	0.962986	0.47	0.309	5.83287e-09	36	ANXA5	astrocytes
GUCA1A.2	0	1.35049	0.93	0.537	0	3	GUCA1A	maturing cones
CP.19	2.50556e-13	-0.900455	0.067	0.177	5.63374e-09	28	CP	immature rods
ARR3.2	0	1.19346	0.869	0.398	0	3	ARR3	maturing cones
YPEL3.4	2.36386e-13	-0.760751	0.39	0.54	5.31513e-09	35	YPEL3	fibroblasts
HMGB2.1	2.25302e-13	-0.811483	0.431	0.467	5.06591e-09	31	HMGB2	retinal pigment epithelium cells
VSX1.9	2.11914e-13	-0.787813	0.004	0.101	4.7649e-09	30	VSX1	muller glia
MYL4.2	0	1.17775	0.834	0.303	0	3	MYL4	maturing cones
CXCL14.9	1.9884e-13	-0.776898	0.056	0.121	4.47092e-09	12	CXCL14	bipolar cells
MPP4.2	0	1.162	0.863	0.316	0	3	MPP4	maturing cones
GUK1.2	0	1.14099	0.96	0.841	0	3	GUK1	maturing cones
GUCA1C.2	0	1.11308	0.81	0.276	0	3	GUCA1C	maturing cones
XRCC4.2	0	1.09368	0.684	0.223	0	3	XRCC4	maturing cones
CA2.19	1.50652e-13	-0.925595	0.286	0.492	3.38742e-09	35	CA2	fibroblasts
VXN.1	0	1.02673	0.591	0.14	0	3	VXN	maturing cones
AAK1.3	1.43851e-13	-0.781896	0.484	0.482	3.2345e-09	29	AAK1	astrocytes
CPLX4.2	0	1.00563	0.895	0.423	0	3	CPLX4	maturing cones
FRZB.16	1.32614e-13	-0.846128	0.176	0.272	2.98183e-09	26	FRZB	amacrine cells
GNGT1.4	0	1.82864	0.912	0.424	0	4	GNGT1	maturing rods
ARR3.14	1.30088e-13	-0.851596	0.319	0.421	2.92503e-09	16	ARR3	immature rods
ZFP36L1.5	1.28022e-13	-0.954256	0.217	0.261	2.87857e-09	6	ZFP36L1	maturing cones
GUCA1B.20	1.26898e-13	-0.780155	0.042	0.258	2.85329e-09	36	GUCA1B	astrocytes
METRN.9	1.26508e-13	-0.998464	0.405	0.414	2.84454e-09	17	METRN	maturing cones
CRABP1.4	1.20373e-13	-0.881486	0.519	0.654	2.7066e-09	5	CRABP1	immature rods
NRL.4	0	1.80321	0.999	0.651	0	4	NRL	maturing rods
S100A10.20	1.15761e-13	-0.836587	0.02	0.117	2.60288e-09	28	S100A10	immature rods
SEZ6L2.8	1.14623e-13	-0.714471	0.34	0.523	2.5773e-09	35	SEZ6L2	fibroblasts
DDIT3.5	1.10952e-13	-0.843828	0.515	0.522	2.49476e-09	31	DDIT3	retinal pigment epithelium cells
RAX.14	1.10467e-13	-0.719545	0.17	0.394	2.48385e-09	35	RAX	fibroblasts
HIF1A.1	1.06977e-13	-0.765615	0.355	0.431	2.40539e-09	31	HIF1A	retinal pigment epithelium cells
ROM1.4	0	1.72287	0.972	0.492	0	4	ROM1	maturing rods
HES6.15	9.79699e-14	-0.87444	0.12	0.332	2.20285e-09	35	HES6	fibroblasts
PROM1.17	9.77254e-14	-0.912829	0.207	0.369	2.19735e-09	34	PROM1	mitotic cells
KIF1B	9.23502e-14	-0.768148	0.498	0.487	2.07649e-09	29	KIF1B	astrocytes
SLC25A4	8.97445e-14	-0.711287	0.479	0.58	2.01791e-09	35	SLC25A4	fibroblasts
GRIA4.21	8.63442e-14	-0.832606	0.003	0.144	1.94145e-09	32	GRIA4	muller glia
GNAT1.4	0	1.61596	0.857	0.348	0	4	GNAT1	maturing rods
EPS8.16	8.23291e-14	-0.822925	0.258	0.359	1.85117e-09	31	EPS8	retinal pigment epithelium cells
FRZB.14	7.88115e-14	-0.928637	0.193	0.272	1.77208e-09	23	FRZB	maturing rods
NEUROD4.14	7.81094e-14	-0.746435	0.159	0.365	1.75629e-09	34	NEUROD4	mitotic cells
CLCN3.3	7.75272e-14	-0.702516	0.336	0.498	1.7432e-09	35	CLCN3	fibroblasts
CNTNAP2.9	7.19743e-14	-0.883298	0.214	0.342	1.61834e-09	31	CNTNAP2	retinal pigment epithelium cells
PDE6G.3	0	1.55177	0.709	0.313	0	4	PDE6G	maturing rods
KIF1B.2	6.62342e-14	-0.734152	0.305	0.489	1.48928e-09	35	KIF1B	fibroblasts
SPARC.2	6.61466e-14	-0.760658	0.218	0.266	1.48731e-09	3	SPARC	maturing cones
CADM1.19	6.54618e-14	-0.980509	0.61	0.649	1.47191e-09	34	CADM1	mitotic cells
GPR160.20	6.47089e-14	-0.741463	0.062	0.267	1.45498e-09	35	GPR160	fibroblasts
SH3BGRL3	6.43595e-14	0.762377	0.383	0.405	1.44712e-09	0	SH3BGRL3	muller glia
GABPB1-AS1.2	6.33373e-14	-0.828184	0.495	0.503	1.42414e-09	29	GABPB1-AS1	astrocytes
FAM107A.9	5.59959e-14	-0.736481	0.097	0.299	1.25907e-09	35	FAM107A	fibroblasts
CABP5.4	0	1.51788	0.873	0.341	0	4	CABP5	maturing rods
RCVRN.2	0	1.29564	0.996	0.716	0	4	RCVRN	maturing rods
ANKRD12.2	5.34485e-14	-0.791928	0.587	0.64	1.20179e-09	35	ANKRD12	fibroblasts
SAT1.6	5.31897e-14	-0.770893	0.431	0.488	1.19597e-09	12	SAT1	bipolar cells
RP1.2	0	1.22357	0.941	0.511	0	4	RP1	maturing rods
UGCG.10	4.87878e-14	-0.861691	0.282	0.372	1.09699e-09	31	UGCG	retinal pigment epithelium cells
NR2E3.4	0	1.19998	0.748	0.302	0	4	NR2E3	maturing rods
MAP6.1	4.44484e-14	-0.737903	0.298	0.368	9.99422e-10	29	MAP6	astrocytes
EMC2	4.43214e-14	0.868523	0.278	0.258	9.96567e-10	0	EMC2	muller glia
MT-ND2.1	0	1.16728	0.999	0.963	0	4	MT-ND2	maturing rods
AIPL1.3	0	1.11047	0.982	0.585	0	4	AIPL1	maturing rods
MT-ND3.10	4.263e-14	-0.885267	1	0.99	9.58535e-10	37	MT-ND3	horizontal cells
GPM6B.15	4.24876e-14	-0.886705	0.375	0.561	9.55333e-10	35	GPM6B	fibroblasts
SRI	4.20377e-14	0.706683	0.421	0.456	9.45218e-10	0	SRI	muller glia
MOAP1.4	3.99306e-14	-0.75066	0.384	0.438	8.9784e-10	31	MOAP1	retinal pigment epithelium cells
MT-ATP6.1	0	1.05151	1	0.998	0	4	MT-ATP6	maturing rods
ENAH	3.69455e-14	-0.739826	0.3	0.394	8.30719e-10	31	ENAH	retinal pigment epithelium cells
MT-ND3.1	0	1.00924	1	0.989	0	4	MT-ND3	maturing rods
NRL.5	0	1.46969	0.993	0.652	0	5	NRL	immature rods
FABP5.6	3.13052e-14	-0.751438	0.268	0.377	7.03897e-10	9	FABP5	bipolar cells
TPD52.18	3.041e-14	-0.932724	0.292	0.445	6.83768e-10	34	TPD52	mitotic cells
CABP5.5	0	1.38944	0.787	0.345	0	5	CABP5	immature rods
ZFP36L1.21	2.97474e-14	-0.956204	0.144	0.261	6.68871e-10	28	ZFP36L1	immature rods
ROM1.5	0	1.27197	0.911	0.496	0	5	ROM1	immature rods
KLC1	2.71684e-14	-0.761384	0.361	0.425	6.10881e-10	31	KLC1	retinal pigment epithelium cells
DYNC1I2	2.70329e-14	-0.716009	0.645	0.577	6.07834e-10	29	DYNC1I2	astrocytes
S100A6.10	2.45874e-14	-0.845715	0.206	0.286	5.52848e-10	23	S100A6	maturing rods
ARID4A	2.34733e-14	-0.704765	0.246	0.36	5.27798e-10	31	ARID4A	retinal pigment epithelium cells
PDE6H.5	0	1.61177	0.995	0.768	0	6	PDE6H	maturing cones
MYO9A.15	2.29263e-14	-0.789271	0.076	0.318	5.15497e-10	36	MYO9A	astrocytes
ZNF326.8	2.2858e-14	-0.791838	0.305	0.488	5.13962e-10	35	ZNF326	fibroblasts
ARR3.5	0	1.58364	0.911	0.399	0	6	ARR3	maturing cones
GUCA1A.4	0	1.46413	0.964	0.538	0	6	GUCA1A	maturing cones
PKIB.11	2.08305e-14	-0.722115	0.197	0.383	4.68375e-10	34	PKIB	mitotic cells
PCMTD2.5	2.07754e-14	-0.736888	0.178	0.39	4.67134e-10	35	PCMTD2	fibroblasts
HSPB1.15	2.01935e-14	0.847106	0.436	0.258	4.5405e-10	36	HSPB1	astrocytes
CNN3.12	1.94307e-14	-0.960978	0.391	0.401	4.36899e-10	17	CNN3	maturing cones
CNN3.14	1.92657e-14	-0.863421	0.364	0.402	4.3319e-10	20	CNN3	maturing cones
CXCL14.8	1.88074e-14	-0.762628	0.053	0.121	4.22885e-10	9	CXCL14	bipolar cells
MEIS2.9	1.87997e-14	-0.826718	0.174	0.439	4.22711e-10	36	MEIS2	astrocytes
KIF3A.3	1.7705e-14	-0.805495	0.347	0.418	3.98097e-10	31	KIF3A	retinal pigment epithelium cells
HIST1H4C.6	1.7639e-14	-0.865817	0.462	0.496	3.96613e-10	31	HIST1H4C	retinal pigment epithelium cells
RBP3.27	1.71037e-14	-0.744939	0.102	0.357	3.84577e-10	36	RBP3	astrocytes
ATP6V0A1.1	1.7046e-14	-0.780075	0.254	0.412	3.8328e-10	34	ATP6V0A1	mitotic cells
CXADR.2	1.6682e-14	-0.704044	0.112	0.335	3.75095e-10	35	CXADR	fibroblasts
KCNV2.3	0	1.32373	0.974	0.474	0	6	KCNV2	maturing cones
GNB3.3	0	1.29274	0.996	0.663	0	6	GNB3	maturing cones
JUN.4	1.62542e-14	0.793758	0.944	0.552	3.65476e-10	38	JUN	late retinal progenitor cells
SPTAN1	1.62253e-14	-0.76668	0.489	0.51	3.64826e-10	31	SPTAN1	retinal pigment epithelium cells
GUCA1B.19	1.6195e-14	-0.861483	0.054	0.258	3.64144e-10	35	GUCA1B	fibroblasts
COX17.2	1.57876e-14	-0.751849	0.49	0.619	3.54985e-10	35	COX17	fibroblasts
ARL4C.5	1.51747e-14	-0.83455	0.201	0.42	3.41204e-10	35	ARL4C	fibroblasts
GUCA1C.5	0	1.23066	0.878	0.276	0	6	GUCA1C	maturing cones
MYL4.4	0	1.20954	0.897	0.304	0	6	MYL4	maturing cones
KIF5C.9	1.42437e-14	-0.818621	0.246	0.347	3.20269e-10	29	KIF5C	astrocytes
RXRG.17	1.40512e-14	-0.738706	0.085	0.299	3.1594e-10	35	RXRG	fibroblasts
SFRP2.14	1.39521e-14	-0.909854	0.147	0.25	3.13713e-10	26	SFRP2	amacrine cells
NOVA1.7	1.37515e-14	0.814315	0.311	0.247	3.09202e-10	24	NOVA1	amacrine cells
MPP4.24	1.32487e-14	-0.798806	0.089	0.34	2.97897e-10	36	MPP4	astrocytes
GUK1.3	0	1.14783	0.99	0.84	0	6	GUK1	maturing cones
GRID2.2	1.24301e-14	0.791238	0.103	0.054	2.7949e-10	21	GRID2	retinal ganglion cells
DDIT4	1.22426e-14	-0.734166	0.634	0.545	2.75275e-10	2	DDIT4	maturing cones
WRB.1	1.21512e-14	-0.763095	0.417	0.57	2.7322e-10	35	WRB	fibroblasts
S100A6.3	1.21035e-14	-0.936993	0.24	0.285	2.72147e-10	6	S100A6	maturing cones
RTBDN.24	1.11714e-14	-0.914205	0.097	0.34	2.51189e-10	36	RTBDN	astrocytes
KIDINS220.3	1.09254e-14	-0.862978	0.405	0.454	2.45658e-10	31	KIDINS220	retinal pigment epithelium cells
MALAT1.7	1.06682e-14	-0.707934	1	1	2.39874e-10	32	MALAT1	muller glia
SIX6.10	1.04916e-14	0.725596	0.944	0.489	2.35904e-10	38	SIX6	late retinal progenitor cells
VEZF1	9.77763e-15	-0.726918	0.328	0.416	2.1985e-10	31	VEZF1	retinal pigment epithelium cells
FZD3	9.75926e-15	-0.78322	0.384	0.447	2.19437e-10	31	FZD3	retinal pigment epithelium cells
RORB.5	9.50921e-15	-0.876726	0.528	0.503	2.13815e-10	20	RORB	maturing cones
RTN1.18	9.33291e-15	-0.963825	0.135	0.359	2.09851e-10	35	RTN1	fibroblasts
UNC119.4	0	1.14576	0.999	0.759	0	6	UNC119	maturing cones
MOAP1.2	9.07512e-15	-0.713979	0.397	0.438	2.04054e-10	29	MOAP1	astrocytes
COBLL1.16	8.68196e-15	-0.740674	0.106	0.358	1.95214e-10	36	COBLL1	astrocytes
TPD52.20	8.50215e-15	-0.72761	0.178	0.445	1.91171e-10	36	TPD52	astrocytes
RTBDN.3	0	1.13341	0.88	0.318	0	6	RTBDN	maturing cones
LBH.11	8.24117e-15	-0.890428	0.271	0.447	1.85303e-10	34	LBH	mitotic cells
FOS.2	8.23094e-15	-0.880705	0.256	0.307	1.85073e-10	3	FOS	maturing cones
NPVF.6	8.22838e-15	-0.742152	0.209	0.329	1.85015e-10	14	NPVF	immature rods
SPARC.5	8.16363e-15	-0.887471	0.218	0.266	1.83559e-10	6	SPARC	maturing cones
AIPL1.5	0	1.12482	0.997	0.585	0	6	AIPL1	maturing cones
PLEKHB1.3	0	1.12136	0.923	0.417	0	6	PLEKHB1	maturing cones
SEPT4.3	0	1.1161	0.953	0.484	0	6	2004-09-01	maturing cones
SLC40A1	7.03735e-15	0.711824	0.261	0.208	1.58235e-10	14	SLC40A1	immature rods
RALGPS2.5	6.89478e-15	-0.767164	0.212	0.426	1.55029e-10	35	RALGPS2	fibroblasts
TULP1.3	0	1.11357	0.951	0.406	0	6	TULP1	maturing cones
ARL6IP5.9	6.70378e-15	-0.751262	0.691	0.709	1.50735e-10	35	ARL6IP5	fibroblasts
ID1.7	6.58784e-15	-0.997466	0.138	0.213	1.48128e-10	17	ID1	maturing cones
ATP1B2.7	6.43337e-15	-0.777792	0.614	0.647	1.44654e-10	34	ATP1B2	mitotic cells
RIMS2.3	0	1.10691	0.94	0.479	0	6	RIMS2	maturing cones
APLP1.2	5.09921e-15	-0.700283	0.339	0.405	1.14656e-10	29	APLP1	astrocytes
MAK.25	4.88423e-15	-0.701212	0.097	0.355	1.09822e-10	36	MAK	astrocytes
RERE	4.87483e-15	-0.777624	0.408	0.453	1.09611e-10	29	RERE	astrocytes
LINC00461.15	4.60564e-15	-0.936595	0.168	0.302	1.03558e-10	31	LINC00461	retinal pigment epithelium cells
NCAM1.6	4.30724e-15	-0.775637	0.301	0.512	9.68482e-11	35	NCAM1	fibroblasts
RCVRN.4	0	1.10596	0.998	0.716	0	6	RCVRN	maturing cones
GRIA2.3	4.18226e-15	0.905522	0.232	0.169	9.40381e-11	21	GRIA2	retinal ganglion cells
FAM57B.3	0	1.04911	0.964	0.482	0	6	FAM57B	maturing cones
PRPH2.24	3.85e-15	-0.835474	0.127	0.35	8.65672e-11	35	PRPH2	fibroblasts
GRIA4.20	3.80532e-15	-0.794352	0.019	0.145	8.55626e-11	31	GRIA4	retinal pigment epithelium cells
GRIA4.13	3.69272e-15	0.719248	0.211	0.141	8.30309e-11	21	GRIA4	retinal ganglion cells
GNGT2.3	0	1.04663	0.945	0.407	0	6	GNGT2	maturing cones
ARL6IP1	3.37806e-15	-0.722632	0.683	0.586	7.59558e-11	29	ARL6IP1	astrocytes
PDC.4	0	1.04358	0.993	0.629	0	6	PDC	maturing cones
BEX1.10	2.92791e-15	0.807442	1	0.772	6.58341e-11	38	BEX1	late retinal progenitor cells
CXCL14.17	2.77716e-15	-0.764338	0.043	0.121	6.24445e-11	21	CXCL14	retinal ganglion cells
CCDC82	2.76549e-15	-0.802425	0.42	0.45	6.21821e-11	29	CCDC82	astrocytes
ARL4D.6	2.60978e-15	-0.791794	0.371	0.439	5.86809e-11	29	ARL4D	astrocytes
EPS8.15	2.53557e-15	-0.806674	0.264	0.359	5.70122e-11	29	EPS8	astrocytes
AC055733.2.13	2.52805e-15	-0.741313	0.046	0.264	5.68432e-11	35	AC055733.2	fibroblasts
ALDOC.19	2.46705e-15	-0.784957	0.362	0.458	5.54717e-11	30	ALDOC	muller glia
RP1.4	0	1.04164	0.98	0.51	0	6	RP1	maturing cones
TUBB4B.18	2.35446e-15	-0.707119	0.669	0.844	5.29401e-11	36	TUBB4B	astrocytes
COBLL1.15	2.33113e-15	-0.813644	0.135	0.358	5.24156e-11	35	COBLL1	fibroblasts
SLC4A7.2	2.32012e-15	-0.767677	0.271	0.367	5.21678e-11	29	SLC4A7	astrocytes
CPLX4.3	0	1.02352	0.962	0.422	0	6	CPLX4	maturing cones
PARP1.1	2.20273e-15	-0.76432	0.492	0.508	4.95283e-11	31	PARP1	retinal pigment epithelium cells
ZEB2.18	2.17389e-15	-0.939314	0.142	0.269	4.88798e-11	29	ZEB2	astrocytes
CD63.8	2.10302e-15	-0.979036	0.853	0.825	4.72865e-11	37	CD63	horizontal cells
APOE.6	2.05892e-15	-0.899634	0.204	0.295	4.62949e-11	12	APOE	bipolar cells
DBI.7	2.00035e-15	-0.911435	0.577	0.545	4.49779e-11	20	DBI	maturing cones
PHYHIPL.6	1.96733e-15	-0.700823	0.307	0.445	4.42355e-11	31	PHYHIPL	retinal pigment epithelium cells
RAX.11	1.96667e-15	-0.873921	0.292	0.394	4.42206e-11	31	RAX	retinal pigment epithelium cells
DBI.1	1.92248e-15	-0.898626	0.621	0.543	4.32269e-11	2	DBI	maturing cones
CLASP2.3	1.86326e-15	-0.797878	0.181	0.394	4.18954e-11	35	CLASP2	fibroblasts
STXBP1.8	1.83754e-15	-0.792618	0.281	0.451	4.13171e-11	34	STXBP1	mitotic cells
RS1.3	0	1.01984	0.906	0.357	0	6	RS1	maturing cones
SLC17A7.19	1.83016e-15	-0.709176	0.085	0.342	4.11511e-11	36	SLC17A7	astrocytes
FOS.9	1.7582e-15	-0.73093	0.218	0.308	3.95331e-11	12	FOS	bipolar cells
PRCD.3	0	1.01501	0.937	0.448	0	6	PRCD	maturing cones
YPEL2.11	1.6836e-15	0.705889	0.657	0.32	3.78558e-11	37	YPEL2	horizontal cells
VTN.3	0	1.00583	0.797	0.229	0	6	VTN	maturing cones
S100A6.4	1.4738e-15	-0.793244	0.213	0.286	3.31384e-11	7	S100A6	horizontal cells
ATP1B2.6	1.44522e-15	-0.72316	0.78	0.645	3.24957e-11	29	ATP1B2	astrocytes
XRCC4.6	1.35508e-15	-0.820339	0.121	0.243	3.04691e-11	29	XRCC4	astrocytes
BEX4	1.3317e-15	0.710707	0.961	0.67	2.99433e-11	37	BEX4	horizontal cells
MSI1.1	1.2871e-15	-0.762401	0.362	0.424	2.89405e-11	29	MSI1	astrocytes
NR2E3.3	1.27721e-15	-0.840288	0.278	0.321	2.8718e-11	3	NR2E3	maturing cones
ONECUT2.7	0	3.12857	0.982	0.129	0	7	ONECUT2	horizontal cells
ONECUT1.7	0	2.90346	0.979	0.078	0	7	ONECUT1	horizontal cells
ANK3.10	1.22481e-15	-0.822372	0.158	0.389	2.75398e-11	35	ANK3	fibroblasts
XRCC4.9	1.21609e-15	-0.775961	0.061	0.243	2.73437e-11	32	XRCC4	muller glia
TUT4.1	1.15288e-15	-0.837009	0.479	0.504	2.59225e-11	31	TUT4	retinal pigment epithelium cells
WSB1	1.14999e-15	-0.724957	0.713	0.633	2.58575e-11	29	WSB1	astrocytes
FTX.1	1.14912e-15	-0.885222	0.426	0.468	2.5838e-11	29	FTX	astrocytes
PROX1.6	0	2.61255	0.96	0.195	0	7	PROX1	horizontal cells
DYNC1I2.1	1.14268e-15	-0.77949	0.613	0.578	2.56931e-11	31	DYNC1I2	retinal pigment epithelium cells
STMN2.5	0	2.40817	0.998	0.453	0	7	STMN2	horizontal cells
PCP4.13	1.05627e-15	-0.847614	0.524	0.551	2.37502e-11	25	PCP4	muller glia
YPEL3	1.04373e-15	-0.815355	0.582	0.539	2.34683e-11	29	YPEL3	astrocytes
PAX6.5	0	2.37636	0.991	0.319	0	7	PAX6	horizontal cells
CELF4.4	0	2.31398	0.987	0.366	0	7	CELF4	horizontal cells
ZNF385A.7	1.02709e-15	-0.868949	0.42	0.464	2.30942e-11	31	ZNF385A	retinal pigment epithelium cells
GNB5.2	1.01854e-15	-0.810978	0.395	0.44	2.29019e-11	29	GNB5	astrocytes
KDM5B	9.50578e-16	-0.751169	0.511	0.509	2.13737e-11	29	KDM5B	astrocytes
CHD7.4	9.49628e-16	-0.703138	0.243	0.444	2.13524e-11	32	CHD7	muller glia
ZEB2.6	0	2.19977	0.957	0.243	0	7	ZEB2	horizontal cells
SLC38A1.10	9.31138e-16	-0.855223	0.292	0.462	2.09366e-11	34	SLC38A1	mitotic cells
GPM6B.8	9.22023e-16	-0.74551	0.496	0.562	2.07317e-11	26	GPM6B	amacrine cells
CNTNAP2	0	2.19515	0.936	0.319	0	7	CNTNAP2	horizontal cells
AC023905.1.17	8.77169e-16	-0.716967	0.093	0.218	1.97232e-11	28	AC023905.1	immature rods
RS1.25	8.49945e-16	-0.874431	0.11	0.378	1.9111e-11	36	RS1	astrocytes
IMPG1.25	8.382e-16	-0.944462	0.059	0.301	1.88469e-11	36	IMPG1	astrocytes
IGFBP7.20	8.04525e-16	-0.94486	0.166	0.294	1.80897e-11	24	IGFBP7	amacrine cells
GRIA4.5	0	2.19106	0.943	0.114	0	7	GRIA4	horizontal cells
TLE4	0	2.16053	0.941	0.221	0	7	TLE4	horizontal cells
SEC11C.4	7.6318e-16	-0.774937	0.578	0.572	1.71601e-11	31	SEC11C	retinal pigment epithelium cells
ANK2	7.46e-16	-0.809815	0.372	0.43	1.67738e-11	29	ANK2	astrocytes
KIF5C.10	7.40618e-16	-0.783717	0.21	0.347	1.66528e-11	31	KIF5C	retinal pigment epithelium cells
CCDC181.12	7.31369e-16	-0.798239	0.139	0.368	1.64448e-11	35	CCDC181	fibroblasts
ACTB.14	7.26775e-16	0.763661	1	0.871	1.63415e-11	38	ACTB	late retinal progenitor cells
TNR	0	2.12797	0.809	0.042	0	7	TNR	horizontal cells
RTN1.3	0	1.88567	0.977	0.335	0	7	RTN1	horizontal cells
XRCC4.7	7.0468e-16	-0.76006	0.105	0.244	1.58447e-11	30	XRCC4	muller glia
MEIS2.2	6.59739e-16	0.835699	0.458	0.437	1.48342e-11	9	MEIS2	bipolar cells
IFITM3.17	6.44555e-16	-0.824164	0.048	0.169	1.44928e-11	28	IFITM3	immature rods
DHRS7.5	5.89719e-16	-0.81031	0.321	0.491	1.32598e-11	32	DHRS7	muller glia
STMN4.5	0	1.76613	0.967	0.299	0	7	STMN4	horizontal cells
LINC00599.1	5.70569e-16	-0.851985	0.551	0.486	1.28292e-11	7	LINC00599	horizontal cells
CIB1	5.54774e-16	0.848657	0.291	0.266	1.24741e-11	0	CIB1	muller glia
EYS.14	5.48369e-16	-0.733676	0.081	0.289	1.23301e-11	34	EYS	mitotic cells
ARL4D.11	5.43735e-16	-0.709482	0.157	0.44	1.22259e-11	36	ARL4D	astrocytes
KMT2A	5.39981e-16	-0.801724	0.405	0.467	1.21415e-11	31	KMT2A	retinal pigment epithelium cells
NSG2.10	5.36618e-16	-0.780024	0.035	0.213	1.20659e-11	32	NSG2	muller glia
RORB.2	0	1.76237	0.97	0.487	0	7	RORB	horizontal cells
LAMP5.3	4.93181e-16	-0.756188	0.046	0.187	1.10892e-11	31	LAMP5	retinal pigment epithelium cells
DDX18	4.88549e-16	-0.775013	0.667	0.587	1.0985e-11	29	DDX18	astrocytes
HES1.14	4.84173e-16	-0.998439	0.196	0.275	1.08866e-11	20	HES1	maturing cones
SOX4.4	0	1.75222	0.999	0.878	0	7	SOX4	horizontal cells
SLC2A1.6	4.62622e-16	-0.74935	0.147	0.358	1.04021e-11	32	SLC2A1	muller glia
CAMK2N1.8	4.62281e-16	-0.863308	0.206	0.338	1.03944e-11	31	CAMK2N1	retinal pigment epithelium cells
LAPTM4B.19	4.45932e-16	-0.974873	0.598	0.647	1.00268e-11	35	LAPTM4B	fibroblasts
BTG1.11	4.41084e-16	0.776135	1	0.799	9.91778e-12	38	BTG1	late retinal progenitor cells
TPM1.1	4.34593e-16	-0.711339	0.523	0.508	9.77182e-12	7	TPM1	horizontal cells
BASP1.5	0	1.72896	0.993	0.6	0	7	BASP1	horizontal cells
NSG2	0	1.70995	0.933	0.186	0	7	NSG2	horizontal cells
NNAT.5	3.9664e-16	-0.767413	0.006	0.123	8.91846e-12	30	NNAT	muller glia
VPS36	3.90596e-16	-0.757659	0.311	0.409	8.78256e-12	31	VPS36	retinal pigment epithelium cells
TAGLN3.2	0	1.68876	0.935	0.308	0	7	TAGLN3	horizontal cells
DBI.12	3.829e-16	0.704169	0.972	0.545	8.60951e-12	38	DBI	late retinal progenitor cells
MGARP	0	1.64495	0.883	0.182	0	7	MGARP	horizontal cells
TFAP2B	0	1.62073	0.676	0.04	0	7	TFAP2B	horizontal cells
AHI1.6	3.5775e-16	-0.987454	0.42	0.465	8.04401e-12	31	AHI1	retinal pigment epithelium cells
VEGFA.4	3.40421e-16	-0.872164	0.354	0.386	7.65437e-12	17	VEGFA	maturing cones
PIK3R1.20	3.3658e-16	-0.784162	0.178	0.471	7.568e-12	36	PIK3R1	astrocytes
MGARP.4	3.33103e-16	-0.746736	0.065	0.208	7.48983e-12	31	MGARP	retinal pigment epithelium cells
NFIB.4	3.25262e-16	-0.970995	0.253	0.304	7.31353e-12	6	NFIB	maturing cones
CD24.4	0	1.58953	0.95	0.273	0	7	CD24	horizontal cells
ZBTB20.7	3.06435e-16	0.746458	0.903	0.427	6.8902e-12	38	ZBTB20	late retinal progenitor cells
ONECUT3	0	1.58424	0.763	0.035	0	7	ONECUT3	horizontal cells
PROM1.19	2.85809e-16	-0.757543	0.097	0.369	6.42641e-12	36	PROM1	astrocytes
RD3.13	2.72119e-16	-0.726655	0.078	0.286	6.11859e-12	34	RD3	mitotic cells
S100A10.16	2.6988e-16	-0.746153	0.039	0.117	6.06826e-12	22	S100A10	late retinal progenitor cells
KCNK1	0	1.58156	0.655	0.077	0	7	KCNK1	horizontal cells
TUBB2A.5	0	1.5709	0.981	0.577	0	7	TUBB2A	horizontal cells
ZEB2.5	2.41706e-16	-0.887416	0.212	0.27	5.43477e-12	6	ZEB2	maturing cones
PHYHIPL.7	2.2993e-16	-0.747412	0.197	0.445	5.16998e-12	35	PHYHIPL	fibroblasts
NSG1.2	0	1.53917	0.909	0.165	0	7	NSG1	horizontal cells
HNRNPH1.1	2.02104e-16	-0.718282	0.759	0.65	4.5443e-12	29	HNRNPH1	astrocytes
TPM3	0	1.5325	0.924	0.367	0	7	TPM3	horizontal cells
SSX2IP.6	1.90347e-16	-0.793336	0.3	0.409	4.27994e-12	31	SSX2IP	retinal pigment epithelium cells
RD3.14	1.87851e-16	-0.7658	0.062	0.285	4.22382e-12	35	RD3	fibroblasts
NREP.7	1.87613e-16	-0.77671	0.598	0.679	4.21848e-12	35	NREP	fibroblasts
ADD1	1.85699e-16	-0.765669	0.374	0.451	4.17544e-12	31	ADD1	retinal pigment epithelium cells
YPEL2.8	1.78285e-16	-0.79715	0.115	0.322	4.00873e-12	34	YPEL2	mitotic cells
RSBN1L	1.74065e-16	-0.839291	0.424	0.471	3.91386e-12	31	RSBN1L	retinal pigment epithelium cells
CPNE4	0	1.53134	0.73	0.044	0	7	CPNE4	horizontal cells
DDIT3.6	1.71144e-16	-0.857588	0.347	0.523	3.84818e-12	32	DDIT3	muller glia
CA2.9	1.69044e-16	-0.72409	0.409	0.493	3.80094e-12	18	CA2	maturing rods
MARCH1.6	1.63297e-16	-0.73793	0.062	0.292	3.67172e-12	35	2001-03-01	fibroblasts
LINC00461.1	1.62745e-16	-0.795785	0.254	0.303	3.65931e-12	2	LINC00461	maturing cones
GRIA4.16	1.5485e-16	-0.75147	0.053	0.145	3.48181e-12	25	GRIA4	muller glia
CDHR1.14	1.50603e-16	-0.795643	0.085	0.318	3.3863e-12	35	CDHR1	fibroblasts
CITED2.13	1.49055e-16	-0.823168	0.293	0.418	3.35151e-12	30	CITED2	muller glia
ATP2B1.4	1.41367e-16	-0.768554	0.295	0.481	3.17864e-12	32	ATP2B1	muller glia
PPP1R1A	0	1.5176	0.869	0.13	0	7	PPP1R1A	horizontal cells
NDRG4.4	1.35624e-16	-0.711878	0.092	0.243	3.0495e-12	31	NDRG4	retinal pigment epithelium cells
RRAS.1	1.33749e-16	0.837073	0.254	0.105	3.00734e-12	36	RRAS	astrocytes
EYS.15	1.32837e-16	-0.781737	0.054	0.289	2.98684e-12	35	EYS	fibroblasts
BAZ2B.8	1.31096e-16	-0.881744	0.386	0.558	2.9477e-12	35	BAZ2B	fibroblasts
CNGB1.25	1.28989e-16	-0.833434	0.119	0.403	2.90033e-12	36	CNGB1	astrocytes
DCX.1	0	1.50944	0.887	0.149	0	7	DCX	horizontal cells
FABP7.11	1.17842e-16	-0.776986	0.576	0.653	2.64968e-12	18	FABP7	maturing rods
HDDC2	1.15165e-16	0.854797	0.327	0.311	2.58949e-12	0	HDDC2	muller glia
PCLO.8	1.1476e-16	-0.772232	0.153	0.37	2.58037e-12	34	PCLO	mitotic cells
NME1.11	1.14702e-16	-0.965461	0.653	0.593	2.57906e-12	31	NME1	retinal pigment epithelium cells
MAPT.9	1.11531e-16	-0.704088	0.116	0.362	2.50778e-12	35	MAPT	fibroblasts
RERE.1	1.08426e-16	-0.806421	0.366	0.453	2.43796e-12	31	RERE	retinal pigment epithelium cells
LAPTM4B.18	1.04794e-16	-0.842568	0.81	0.645	2.3563e-12	29	LAPTM4B	astrocytes
RUNX1T1	0	1.50711	0.819	0.176	0	7	RUNX1T1	horizontal cells
SOSTDC1	0	1.48367	0.668	0.055	0	7	SOSTDC1	horizontal cells
TRIM44.1	9.31963e-17	-0.830974	0.38	0.453	2.09552e-12	31	TRIM44	retinal pigment epithelium cells
STMN2.8	8.76671e-17	-0.957955	0.374	0.476	1.97119e-12	10	STMN2	late retinal progenitor cells
TTYH1.6	8.53438e-17	-0.744502	0.281	0.39	1.91896e-12	26	TTYH1	amacrine cells
CCDC88A.11	8.406e-17	-0.700455	0.144	0.441	1.89009e-12	36	CCDC88A	astrocytes
MYO9A.13	7.89988e-17	-0.899535	0.113	0.319	1.77629e-12	32	MYO9A	muller glia
GUCA1A.17	7.82348e-17	-0.868185	0.413	0.557	1.75911e-12	24	GUCA1A	amacrine cells
PKIB.13	7.66955e-17	-0.712776	0.102	0.383	1.7245e-12	36	PKIB	astrocytes
TRH.2	7.49888e-17	-0.92705	0.28	0.404	1.68612e-12	5	TRH	immature rods
PROX1.8	7.39007e-17	-0.752872	0.137	0.224	1.66166e-12	10	PROX1	late retinal progenitor cells
VSTM2L	0	1.48216	0.758	0.095	0	7	VSTM2L	horizontal cells
IMPG1.24	7.27083e-17	-0.948855	0.066	0.301	1.63485e-12	35	IMPG1	fibroblasts
ZNF385A.9	7.27064e-17	-0.852458	0.288	0.465	1.6348e-12	34	ZNF385A	mitotic cells
VTN.18	7.20852e-17	-0.848389	0.027	0.251	1.62084e-12	35	VTN	fibroblasts
PSIP1.11	6.9099e-17	-0.708934	0.743	0.754	1.55369e-12	32	PSIP1	muller glia
EPB41.9	6.90703e-17	-0.884729	0.236	0.451	1.55305e-12	35	EPB41	fibroblasts
MT-CYB.2	6.31392e-17	-0.76848	1	0.996	1.41968e-12	37	MT-CYB	horizontal cells
CELF4.8	6.13128e-17	-0.749137	0.277	0.391	1.37862e-12	18	CELF4	maturing rods
ARHGEF9.1	6.12222e-17	-0.80301	0.319	0.418	1.37658e-12	31	ARHGEF9	retinal pigment epithelium cells
SLC17A7.18	5.97007e-17	-0.778709	0.097	0.342	1.34237e-12	35	SLC17A7	fibroblasts
NDUFA4L2.1	5.82633e-17	0.815317	0.22	0.135	1.31005e-12	25	NDUFA4L2	muller glia
IER2.9	5.68986e-17	0.938724	0.602	0.407	1.27937e-12	35	IER2	fibroblasts
GUCA1A.15	5.47635e-17	-0.815784	0.41	0.558	1.23136e-12	21	GUCA1A	retinal ganglion cells
SIX6.9	5.05457e-17	-0.817275	0.228	0.491	1.13652e-12	35	SIX6	fibroblasts
TUBB2A.1	4.90607e-17	-0.786709	0.651	0.588	1.10313e-12	3	TUBB2A	maturing cones
TMSB10.4	0	1.48155	0.994	0.862	0	7	TMSB10	horizontal cells
PTPN13.24	4.79115e-17	-0.921352	0.153	0.433	1.07729e-12	36	PTPN13	astrocytes
TSC22D1.2	4.57358e-17	0.787959	1	0.65	1.02837e-12	37	TSC22D1	horizontal cells
IMPG1.23	4.45336e-17	-0.891159	0.081	0.301	1.00134e-12	34	IMPG1	mitotic cells
DACH1.2	4.39434e-17	-0.743901	0.287	0.402	9.88068e-13	29	DACH1	astrocytes
NDRG4	0	1.47849	0.876	0.218	0	7	NDRG4	horizontal cells
NSG2.7	4.08018e-17	-0.78733	0.08	0.214	9.17429e-13	29	NSG2	astrocytes
NEUROD4.16	4.00461e-17	-0.811487	0.081	0.365	9.00436e-13	36	NEUROD4	astrocytes
ARL6IP5.8	3.65921e-17	-0.801811	0.753	0.708	8.22773e-13	34	ARL6IP5	mitotic cells
PIK3R1.1	3.64716e-17	-0.795462	0.484	0.468	8.20064e-13	2	PIK3R1	maturing cones
BTG1.9	3.416e-17	-0.711177	0.863	0.798	7.68087e-13	31	BTG1	retinal pigment epithelium cells
DHRS7.4	3.41432e-17	-0.941927	0.445	0.491	7.67709e-13	31	DHRS7	retinal pigment epithelium cells
WIF1.2	3.40911e-17	-0.791312	0.207	0.32	7.66539e-13	5	WIF1	immature rods
ALDOC.24	3.32149e-17	-0.761926	0.157	0.459	7.46837e-13	36	ALDOC	astrocytes
ELAVL3	0	1.47207	0.856	0.15	0	7	ELAVL3	horizontal cells
MLLT11.7	3.24359e-17	-0.863685	0.425	0.585	7.29321e-13	35	MLLT11	fibroblasts
CDHR1.13	3.14377e-17	-0.815561	0.102	0.318	7.06877e-13	34	CDHR1	mitotic cells
CXXC5	0	1.4695	0.978	0.592	0	7	CXXC5	horizontal cells
PROM1.18	2.92625e-17	-0.890831	0.127	0.369	6.57968e-13	35	PROM1	fibroblasts
ZFP36L1.29	2.92409e-17	0.820987	0.475	0.258	6.57481e-13	36	ZFP36L1	astrocytes
MYO9A.11	2.87617e-17	-0.889202	0.172	0.319	6.46707e-13	30	MYO9A	muller glia
SFRP2.18	2.79634e-17	0.746979	0.451	0.246	6.28757e-13	34	SFRP2	mitotic cells
PIK3R1.13	2.67059e-17	-0.789232	0.4	0.471	6.00482e-13	25	PIK3R1	muller glia
KIF1A	2.55641e-17	-0.73957	0.266	0.494	5.7481e-13	35	KIF1A	fibroblasts
GRIA4.19	2.37596e-17	-0.819958	0.015	0.145	5.34234e-13	30	GRIA4	muller glia
PARD6B.3	2.37555e-17	-0.748765	0.073	0.315	5.34142e-13	35	PARD6B	fibroblasts
JPT1.3	0	1.46683	0.982	0.551	0	7	JPT1	horizontal cells
ATRX.1	2.34064e-17	-0.804854	0.655	0.61	5.26293e-13	31	ATRX	retinal pigment epithelium cells
TUBB2A.12	2.25897e-17	-0.907631	0.62	0.59	5.07929e-13	20	TUBB2A	maturing cones
AC027031.2.6	2.13218e-17	-0.827392	0.253	0.39	4.79421e-13	30	AC027031.2	muller glia
MARCKSL1.4	0	1.44061	0.99	0.734	0	7	MARCKSL1	horizontal cells
DMD.8	2.03995e-17	-0.774966	0.195	0.324	4.58684e-13	29	DMD	astrocytes
PKIA.1	0	1.4293	0.918	0.325	0	7	PKIA	horizontal cells
PTGDS.13	1.92058e-17	-0.761775	0.268	0.422	4.31842e-13	16	PTGDS	immature rods
MT2A.5	1.86467e-17	-0.906597	0.153	0.267	4.19271e-13	26	MT2A	amacrine cells
AANAT.15	1.85132e-17	-0.764132	0.101	0.254	4.16269e-13	31	AANAT	retinal pigment epithelium cells
RORA	1.8189e-17	-0.807326	0.307	0.393	4.08981e-13	29	RORA	astrocytes
ELP4.4	1.81468e-17	0.993805	0.324	0.259	4.0803e-13	24	ELP4	amacrine cells
SRSF9.6	1.77535e-17	-0.703322	0.43	0.462	3.99187e-13	23	SRSF9	maturing rods
QKI	1.62627e-17	0.767056	0.273	0.233	3.65667e-13	0	QKI	muller glia
UBE2S.1	1.56233e-17	-0.750478	0.367	0.55	3.5129e-13	32	UBE2S	muller glia
FAM161A.19	1.53147e-17	-0.866396	0.131	0.418	3.4435e-13	36	FAM161A	astrocytes
PAQR4	1.48084e-17	-0.722487	0.062	0.301	3.32967e-13	35	PAQR4	fibroblasts
TUBB2B.3	0	1.41823	0.993	0.788	0	7	TUBB2B	horizontal cells
CACNG3	0	1.39059	0.689	0.037	0	7	CACNG3	horizontal cells
EPB41.8	1.42126e-17	-0.864189	0.247	0.451	3.19569e-13	34	EPB41	mitotic cells
NLK.3	1.40346e-17	-0.726773	0.047	0.308	3.15568e-13	36	NLK	astrocytes
ERC1	0	1.36984	0.785	0.174	0	7	ERC1	horizontal cells
STX3.20	1.21962e-17	-0.763349	0.178	0.483	2.74231e-13	36	STX3	astrocytes
RORA.1	1.19908e-17	-0.859758	0.158	0.393	2.69614e-13	35	RORA	fibroblasts
CRYM.9	1.19863e-17	-0.919225	0.167	0.29	2.69512e-13	26	CRYM	amacrine cells
MYO9A.12	1.06158e-17	-0.970608	0.172	0.319	2.38697e-13	31	MYO9A	retinal pigment epithelium cells
GPBP1	1.0438e-17	-0.73847	0.616	0.593	2.34698e-13	31	GPBP1	retinal pigment epithelium cells
BEX2.4	1.03215e-17	0.730159	0.99	0.725	2.32079e-13	37	BEX2	horizontal cells
SPARC.13	9.7949e-18	-0.840844	0.172	0.266	2.20238e-13	23	SPARC	maturing rods
RAB3A.8	9.7225e-18	-0.737906	0.112	0.355	2.1861e-13	35	RAB3A	fibroblasts
MAB21L2	0	1.36871	0.732	0.071	0	7	MAB21L2	horizontal cells
RNF152	0	1.3646	0.723	0.066	0	7	RNF152	horizontal cells
PTBP2.2	9.1021e-18	-0.818724	0.131	0.371	2.04661e-13	35	PTBP2	fibroblasts
NDRG4.3	9.04087e-18	-0.70941	0.103	0.243	2.03284e-13	29	NDRG4	astrocytes
SCG5.1	0	1.35995	0.765	0.154	0	7	SCG5	horizontal cells
CD59.1	8.83989e-18	0.71659	0.583	0.346	1.98765e-13	35	CD59	fibroblasts
NSG2.8	8.72577e-18	-0.754855	0.065	0.214	1.96199e-13	30	NSG2	muller glia
PLXNA2	0	1.35687	0.67	0.041	0	7	PLXNA2	horizontal cells
VSX1.1	8.30866e-18	-0.716749	0.033	0.102	1.8682e-13	7	VSX1	horizontal cells
LAMP5.4	8.284e-18	-0.820284	0.006	0.187	1.86266e-13	32	LAMP5	muller glia
MYT1L	0	1.34734	0.763	0.082	0	7	MYT1L	horizontal cells
SCRT2	0	1.34378	0.746	0.059	0	7	SCRT2	horizontal cells
SPOCK3	0	1.33906	0.669	0.061	0	7	SPOCK3	horizontal cells
DPYSL3.15	7.37244e-18	-0.789992	0.148	0.455	1.65769e-13	36	DPYSL3	astrocytes
CCDC181.11	7.21093e-18	-0.799178	0.231	0.368	1.62138e-13	31	CCDC181	retinal pigment epithelium cells
VIM.12	6.70533e-18	-0.875626	0.584	0.782	1.50769e-13	13	VIM	degenerating rods
ZEB2.14	6.62999e-18	-0.818405	0.173	0.27	1.49075e-13	23	ZEB2	maturing rods
HRC	0	1.33698	0.648	0.046	0	7	HRC	horizontal cells
ANXA2.7	6.24252e-18	0.994667	0.335	0.149	1.40363e-13	36	ANXA2	astrocytes
CHD7.2	5.70964e-18	-0.717489	0.314	0.444	1.28381e-13	30	CHD7	muller glia
EPC1.1	4.7209e-18	-0.772988	0.38	0.465	1.06149e-13	31	EPC1	retinal pigment epithelium cells
CDH2.3	4.54949e-18	-0.825521	0.353	0.456	1.02295e-13	31	CDH2	retinal pigment epithelium cells
MAB21L1.8	4.54684e-18	-0.76648	0.326	0.65	1.02236e-13	36	MAB21L1	astrocytes
NREP.6	4.424e-18	-0.704191	0.763	0.678	9.94736e-14	31	NREP	retinal pigment epithelium cells
PFN1	4.31221e-18	0.754007	0.726	0.526	9.69601e-14	35	PFN1	fibroblasts
LUC7L3	4.02406e-18	-0.711027	0.814	0.69	9.04811e-14	29	LUC7L3	astrocytes
NSG2.9	4.00412e-18	-0.796744	0.057	0.214	9.00325e-14	31	NSG2	retinal pigment epithelium cells
CNTN3	0	1.33551	0.661	0.041	0	7	CNTN3	horizontal cells
ZNF292	3.89056e-18	-0.858119	0.487	0.527	8.74793e-14	31	ZNF292	retinal pigment epithelium cells
RBFOX2	0	1.32543	0.817	0.146	0	7	RBFOX2	horizontal cells
CNTN4	0	1.31908	0.673	0.053	0	7	CNTN4	horizontal cells
MGARP.5	3.61837e-18	-0.762834	0.017	0.208	8.1359e-14	32	MGARP	muller glia
MAP7.1	3.48024e-18	-0.764454	0.066	0.313	7.82531e-14	35	MAP7	fibroblasts
C1QL1	0	1.29696	0.717	0.156	0	7	C1QL1	horizontal cells
TF.10	3.27922e-18	-0.795629	0.332	0.492	7.37332e-14	19	TF	horizontal cells
PODXL2.4	3.23958e-18	-0.760452	0.108	0.353	7.2842e-14	35	PODXL2	fibroblasts
B3GAT2	0	1.29619	0.74	0.19	0	7	B3GAT2	horizontal cells
STXBP1.9	3.22511e-18	-0.812909	0.22	0.451	7.25166e-14	35	STXBP1	fibroblasts
TTR.7	3.2018e-18	-0.945817	0.622	0.538	7.19925e-14	9	TTR	bipolar cells
GNB5.5	3.00637e-18	-0.752227	0.223	0.441	6.75983e-14	32	GNB5	muller glia
CTTNBP2	0	1.28747	0.729	0.129	0	7	CTTNBP2	horizontal cells
PCDH9.1	2.81876e-18	-0.716239	0.104	0.179	6.33798e-14	6	PCDH9	maturing cones
CAMK2N1.5	2.749e-18	-0.719978	0.27	0.338	6.18114e-14	17	CAMK2N1	maturing cones
GPX3.13	2.71412e-18	0.921936	0.499	0.427	6.1027e-14	25	GPX3	muller glia
ATP1A3.10	2.70014e-18	-0.717757	0.123	0.424	6.07127e-14	36	ATP1A3	astrocytes
PCMTD2.4	2.62717e-18	-0.731588	0.165	0.391	5.90718e-14	32	PCMTD2	muller glia
AL451062.1.24	2.56572e-18	-0.956422	0.089	0.38	5.76903e-14	36	AL451062.1	astrocytes
APBB2	0	1.28044	0.705	0.09	0	7	APBB2	horizontal cells
ONECUT1.22	2.38921e-18	-0.99472	0.021	0.111	5.37214e-14	25	ONECUT1	muller glia
ARL3	2.27961e-18	-0.723886	0.814	0.661	5.12569e-14	29	ARL3	astrocytes
GPR85	0	1.27925	0.687	0.056	0	7	GPR85	horizontal cells
MAK.23	2.11653e-18	-0.939703	0.132	0.355	4.75903e-14	34	MAK	mitotic cells
HSPB1.3	2.08443e-18	-0.764377	0.191	0.262	4.68683e-14	6	HSPB1	maturing cones
ANKRD33B.18	1.97364e-18	-0.830862	0.059	0.336	4.43773e-14	36	ANKRD33B	astrocytes
HSPA12A	0	1.27868	0.66	0.091	0	7	HSPA12A	horizontal cells
PIK3R1.10	1.92558e-18	-0.80282	0.428	0.47	4.32967e-14	20	PIK3R1	maturing cones
TTC9B	0	1.2694	0.806	0.118	0	7	TTC9B	horizontal cells
CRMP1	0	1.2674	0.922	0.36	0	7	CRMP1	horizontal cells
TFAP2A	0	1.25771	0.655	0.068	0	7	TFAP2A	horizontal cells
SNCG	0	1.22713	0.6	0.032	0	7	SNCG	horizontal cells
LINC00461.10	1.7107e-18	-0.83255	0.218	0.303	3.84651e-14	20	LINC00461	maturing cones
PARP1.2	1.61419e-18	-0.824273	0.293	0.51	3.6295e-14	35	PARP1	fibroblasts
SYNPR	0	1.22449	0.532	0.042	0	7	SYNPR	horizontal cells
CCDC88A.1	0	1.21957	0.931	0.422	0	7	CCDC88A	horizontal cells
ELOVL4.20	1.52026e-18	-0.791892	0.11	0.41	3.4183e-14	36	ELOVL4	astrocytes
IGFBP2.2	1.50974e-18	-0.953315	0.284	0.338	3.39465e-14	3	IGFBP2	maturing cones
ACSL3	0	1.20162	0.86	0.361	0	7	ACSL3	horizontal cells
ZBTB38	0	1.19711	0.843	0.294	0	7	ZBTB38	horizontal cells
VEGFA.9	1.48817e-18	0.98961	0.755	0.384	3.34616e-14	37	VEGFA	horizontal cells
SOBP	0	1.19569	0.698	0.088	0	7	SOBP	horizontal cells
ATP6V0B.1	1.45912e-18	-0.777897	0.68	0.711	3.28083e-14	35	ATP6V0B	fibroblasts
GAD2	0	1.18555	0.615	0.069	0	7	GAD2	horizontal cells
JAKMIP2	0	1.18379	0.729	0.131	0	7	JAKMIP2	horizontal cells
HMGB2	1.34726e-18	-0.771513	0.341	0.468	3.02932e-14	30	HMGB2	muller glia
AGAP1.7	1.34533e-18	-0.845264	0.131	0.379	3.02498e-14	35	AGAP1	fibroblasts
KIF21A	1.34176e-18	-0.797196	0.216	0.46	3.01694e-14	35	KIF21A	fibroblasts
ETFB	0	1.17551	0.957	0.573	0	7	ETFB	horizontal cells
WASF3.1	1.30907e-18	-0.712137	0.133	0.359	2.94344e-14	32	WASF3	muller glia
IFITM3.23	1.19584e-18	0.981671	0.369	0.166	2.68884e-14	36	IFITM3	astrocytes
RBP3.26	1.12946e-18	-0.984493	0.104	0.357	2.53959e-14	35	RBP3	fibroblasts
AL391650.1.13	1.11182e-18	-0.717742	0.089	0.394	2.49992e-14	36	AL391650.1	astrocytes
KDM5B.1	1.00582e-18	-0.701263	0.406	0.511	2.26159e-14	30	KDM5B	muller glia
AHI1.5	1.00492e-18	-0.888527	0.36	0.466	2.25956e-14	30	AHI1	muller glia
CHD9.7	9.81353e-19	-0.92073	0.595	0.688	2.20657e-14	35	CHD9	fibroblasts
WSB1.1	9.64558e-19	-0.806969	0.66	0.634	2.16881e-14	31	WSB1	retinal pigment epithelium cells
BCLAF1	9.29475e-19	-0.836431	0.523	0.544	2.08992e-14	31	BCLAF1	retinal pigment epithelium cells
SAT1.18	8.86862e-19	0.973704	0.944	0.485	1.99411e-14	38	SAT1	late retinal progenitor cells
KIF2A.10	8.7427e-19	-0.919697	0.375	0.562	1.9658e-14	35	KIF2A	fibroblasts
SLC38A1.12	8.73454e-19	-0.732391	0.148	0.463	1.96396e-14	36	SLC38A1	astrocytes
ELOVL4.19	8.69026e-19	-0.9487	0.162	0.41	1.954e-14	35	ELOVL4	fibroblasts
GABPB1-AS1.5	8.16841e-19	-0.804698	0.186	0.505	1.83667e-14	36	GABPB1-AS1	astrocytes
TM7SF2.1	8.03226e-19	0.793694	0.708	0.268	1.80605e-14	38	TM7SF2	late retinal progenitor cells
SIX3.12	7.95816e-19	0.882602	0.958	0.504	1.78939e-14	38	SIX3	late retinal progenitor cells
HES4.6	7.73278e-19	0.916537	0.944	0.431	1.73872e-14	38	HES4	late retinal progenitor cells
HES1.18	6.87012e-19	-0.957732	0.155	0.275	1.54475e-14	26	HES1	amacrine cells
PLCXD3	0	1.17046	0.509	0.027	0	7	PLCXD3	horizontal cells
HNRNPH1.2	6.73251e-19	-0.718418	0.634	0.652	1.5138e-14	30	HNRNPH1	muller glia
CHCHD10.12	6.67064e-19	-0.759767	0.384	0.452	1.49989e-14	25	CHCHD10	muller glia
AL391650.1.1	0	1.16263	0.908	0.374	0	7	AL391650.1	horizontal cells
FRRS1L	0	1.13923	0.717	0.154	0	7	FRRS1L	horizontal cells
SESTD1	0	1.13604	0.748	0.215	0	7	SESTD1	horizontal cells
NEDD4L.5	6.2379e-19	-0.806135	0.158	0.414	1.40259e-14	35	NEDD4L	fibroblasts
FTX.7	6.09647e-19	0.811921	0.843	0.467	1.37079e-14	37	FTX	horizontal cells
NSD3.2	5.9995e-19	0.713919	0.892	0.498	1.34899e-14	37	NSD3	horizontal cells
HMX1.6	5.94242e-19	0.77394	0.792	0.308	1.33615e-14	38	HMX1	late retinal progenitor cells
NRXN1.10	5.85436e-19	-0.915096	0.017	0.216	1.31635e-14	32	NRXN1	muller glia
STMN4.1	5.80613e-19	-0.895286	0.269	0.324	1.30551e-14	3	STMN4	maturing cones
ARL3.1	5.78862e-19	-0.724567	0.765	0.662	1.30157e-14	31	ARL3	retinal pigment epithelium cells
MT-ATP6.8	5.02231e-19	-0.997302	1	0.998	1.12927e-14	37	MT-ATP6	horizontal cells
DDX46	4.98996e-19	-0.866141	0.485	0.526	1.12199e-14	31	DDX46	retinal pigment epithelium cells
PPA1.11	4.86538e-19	-0.93458	0.633	0.697	1.09398e-14	35	PPA1	fibroblasts
MYO6.2	4.848e-19	0.705557	0.764	0.303	1.09007e-14	38	MYO6	late retinal progenitor cells
CRMP1.11	4.8415e-19	-0.73187	0.081	0.381	1.08861e-14	36	CRMP1	astrocytes
DAPL1.6	4.52222e-19	0.973037	0.819	0.323	1.01682e-14	38	DAPL1	late retinal progenitor cells
SPARCL1.19	4.50013e-19	-0.947639	0.063	0.163	1.01186e-14	21	SPARCL1	retinal ganglion cells
SRGAP3.1	4.47128e-19	-0.840078	0.33	0.429	1.00537e-14	29	SRGAP3	astrocytes
PHYHIPL.9	4.40352e-19	0.749762	0.958	0.443	9.90131e-15	38	PHYHIPL	late retinal progenitor cells
TUBA4A.8	4.09409e-19	-0.961228	0.338	0.44	9.20555e-15	31	TUBA4A	retinal pigment epithelium cells
MARCKS.5	3.68017e-19	-0.703322	0.593	0.855	8.27486e-15	36	MARCKS	astrocytes
KIDINS220.4	3.60806e-19	-0.777884	0.223	0.456	8.11272e-15	32	KIDINS220	muller glia
LGALSL.3	3.60707e-19	-0.771116	0.22	0.344	8.11051e-15	29	LGALSL	astrocytes
FAM57B.4	3.59487e-19	-0.929954	0.58	0.497	8.08308e-15	7	FAM57B	horizontal cells
SHD	0	1.129	0.653	0.078	0	7	SHD	horizontal cells
SSX2IP.5	3.14981e-19	-0.736948	0.261	0.41	7.08235e-15	30	SSX2IP	muller glia
SLC17A7.17	3.10954e-19	-0.871843	0.108	0.342	6.9918e-15	34	SLC17A7	mitotic cells
ARHGEF9	3.01761e-19	-0.831824	0.335	0.418	6.7851e-15	29	ARHGEF9	astrocytes
FAM135A	0	1.12501	0.557	0.124	0	7	FAM135A	horizontal cells
SMC3.2	2.84983e-19	-0.806453	0.557	0.566	6.40784e-15	31	SMC3	retinal pigment epithelium cells
STMN4.15	2.78762e-19	-0.936028	0.213	0.324	6.26796e-15	25	STMN4	muller glia
SLC1A3.2	2.70286e-19	-0.722567	0.087	0.164	6.07737e-15	6	SLC1A3	maturing cones
GNG3	0	1.11934	0.77	0.136	0	7	GNG3	horizontal cells
HNRNPR	2.60476e-19	-0.707502	0.727	0.654	5.85681e-15	31	HNRNPR	retinal pigment epithelium cells
ESRRG.1	2.46703e-19	0.732672	0.588	0.236	5.54711e-15	37	ESRRG	horizontal cells
SRRM4.9	2.45566e-19	-0.840657	0.069	0.336	5.52155e-15	35	SRRM4	fibroblasts
GNG5.22	2.41824e-19	0.993456	0.614	0.44	5.43741e-15	36	GNG5	astrocytes
SOCS2	0	1.11537	0.707	0.113	0	7	SOCS2	horizontal cells
RXRG.16	2.36876e-19	-0.778282	0.081	0.3	5.32616e-15	32	RXRG	muller glia
SMC3.4	2.30766e-19	-0.750482	0.246	0.568	5.18876e-15	36	SMC3	astrocytes
LNP1	0	1.11061	0.695	0.189	0	7	LNP1	horizontal cells
IMPA2	2.19189e-19	0.760158	0.131	0.031	4.92846e-15	36	IMPA2	astrocytes
IMPDH1.6	2.18584e-19	-0.749898	0.17	0.328	4.91486e-15	31	IMPDH1	retinal pigment epithelium cells
XRCC4.5	2.1558e-19	-0.701446	0.132	0.244	4.84731e-15	25	XRCC4	muller glia
FTX.6	2.11593e-19	-0.844236	0.157	0.469	4.75767e-15	36	FTX	astrocytes
LGALSL.5	2.10991e-19	-0.780419	0.197	0.344	4.74413e-15	31	LGALSL	retinal pigment epithelium cells
KLHL8.4	2.09934e-19	-0.903172	0.183	0.324	4.72037e-15	29	KLHL8	astrocytes
METRN.1	2.08512e-19	-0.979997	0.399	0.414	4.6884e-15	2	METRN	maturing cones
SEPT4.9	2.00346e-19	-0.767194	0.508	0.501	4.50479e-15	12	2004-09-01	bipolar cells
DEK	1.99129e-19	-0.901999	0.607	0.576	4.47741e-15	31	DEK	retinal pigment epithelium cells
ZNF326.5	1.98545e-19	-0.842214	0.395	0.488	4.46429e-15	30	ZNF326	muller glia
MAP6.2	1.97288e-19	-0.754369	0.223	0.369	4.43602e-15	31	MAP6	retinal pigment epithelium cells
FAM57B.24	1.89731e-19	-0.936433	0.186	0.502	4.2661e-15	36	FAM57B	astrocytes
TMEM47	1.89699e-19	0.710125	0.22	0.167	4.26537e-15	0	TMEM47	muller glia
ATP1A3.8	1.88823e-19	-0.780731	0.193	0.424	4.24569e-15	34	ATP1A3	mitotic cells
DACH1.5	1.79158e-19	0.840313	0.875	0.4	4.02837e-15	38	DACH1	late retinal progenitor cells
LY6H.5	0	1.10789	0.853	0.197	0	7	LY6H	horizontal cells
ARL6IP1.2	1.67251e-19	-0.909106	0.421	0.589	3.76064e-15	35	ARL6IP1	fibroblasts
COTL1.8	1.66049e-19	-0.815337	0.197	0.422	3.73362e-15	32	COTL1	muller glia
UGCG.11	1.56693e-19	-0.845313	0.15	0.373	3.52325e-15	32	UGCG	muller glia
HMGN1.13	1.4689e-19	-0.764895	0.665	0.855	3.30281e-15	36	HMGN1	astrocytes
KIF3A	0	1.10681	0.888	0.4	0	7	KIF3A	horizontal cells
TUBB2A.9	1.44981e-19	-0.998132	0.658	0.589	3.25991e-15	17	TUBB2A	maturing cones
NRXN1.8	1.43735e-19	-0.858594	0.066	0.216	3.23188e-15	29	NRXN1	astrocytes
GNB5.6	1.41293e-19	-0.884012	0.185	0.441	3.17697e-15	35	GNB5	fibroblasts
ELOVL4.18	1.40898e-19	-0.979976	0.183	0.41	3.1681e-15	34	ELOVL4	mitotic cells
ZFP36L2.7	1.39855e-19	-0.701097	0.111	0.233	3.14465e-15	26	ZFP36L2	amacrine cells
DST.5	1.39763e-19	-0.992345	0.398	0.59	3.14257e-15	35	DST	fibroblasts
SRGAP3.3	1.35644e-19	-0.90057	0.162	0.43	3.04995e-15	35	SRGAP3	fibroblasts
GNAS.6	1.35168e-19	-0.712937	0.654	0.604	3.03926e-15	23	GNAS	maturing rods
CDC42EP3	0	1.10362	0.69	0.165	0	7	CDC42EP3	horizontal cells
NRXN1.5	1.29574e-19	-0.735999	0.111	0.217	2.91346e-15	22	NRXN1	late retinal progenitor cells
SKIL.1	1.27677e-19	-0.831332	0.33	0.444	2.87081e-15	31	SKIL	retinal pigment epithelium cells
ANK3.5	1.22098e-19	-0.953354	0.271	0.389	2.74537e-15	29	ANK3	astrocytes
CLASP2.2	1.208e-19	-0.776127	0.252	0.395	2.7162e-15	31	CLASP2	retinal pigment epithelium cells
PKIB.9	1.19854e-19	-0.912062	0.244	0.383	2.69492e-15	31	PKIB	retinal pigment epithelium cells
ZFHX3	0	1.0979	0.696	0.19	0	7	ZFHX3	horizontal cells
YPEL2.10	1.10597e-19	-0.85579	0.042	0.322	2.48678e-15	36	YPEL2	astrocytes
PCSK1N.9	1.07963e-19	0.810299	0.971	0.678	2.42756e-15	37	PCSK1N	horizontal cells
ELOVL4.14	1.07307e-19	-0.991468	0.326	0.41	2.4128e-15	29	ELOVL4	astrocytes
IER2	1.00746e-19	-0.74823	0.344	0.41	2.26527e-15	7	IER2	horizontal cells
KIF1B.1	9.84504e-20	-0.901997	0.426	0.488	2.21366e-15	31	KIF1B	retinal pigment epithelium cells
PAFAH1B3	9.6895e-20	-0.705617	0.199	0.45	2.17868e-15	32	PAFAH1B3	muller glia
PVALB	0	1.09156	0.325	0.018	0	7	PVALB	horizontal cells
PGRMC2	9.27723e-20	0.720756	0.917	0.388	2.08598e-15	38	PGRMC2	late retinal progenitor cells
MAB21L1.6	8.78772e-20	-0.747388	0.4	0.65	1.97592e-15	34	MAB21L1	mitotic cells
SYBU	0	1.0815	0.622	0.065	0	7	SYBU	horizontal cells
GRIA2	0	1.06352	0.748	0.15	0	7	GRIA2	horizontal cells
MALAT1.9	8.41281e-20	-0.748363	1	1	1.89162e-15	35	MALAT1	fibroblasts
MAPT	0	1.06006	0.869	0.343	0	7	MAPT	horizontal cells
AAK1.7	7.2572e-20	-0.735407	0.153	0.484	1.63178e-15	36	AAK1	astrocytes
ATP2B1.1	7.14898e-20	-0.953038	0.445	0.48	1.60745e-15	29	ATP2B1	astrocytes
NREP.5	6.89716e-20	-0.725821	0.812	0.677	1.55083e-15	29	NREP	astrocytes
KLHL23	6.8096e-20	-0.747284	0.204	0.358	1.53114e-15	31	KLHL23	retinal pigment epithelium cells
CAST	6.59538e-20	0.804958	0.249	0.201	1.48297e-15	0	CAST	muller glia
FNBP1L.1	0	1.0434	0.864	0.353	0	7	FNBP1L	horizontal cells
SLC1A3.8	6.16163e-20	-0.719792	0.065	0.164	1.38544e-15	23	SLC1A3	maturing rods
NTRK2.4	0	1.04202	0.737	0.148	0	7	NTRK2	horizontal cells
HILPDA.5	5.56818e-20	0.774987	0.432	0.214	1.252e-15	35	HILPDA	fibroblasts
PROM1.15	5.54864e-20	-0.826139	0.216	0.37	1.24761e-15	30	PROM1	muller glia
PCDH9.2	0	1.04016	0.636	0.16	0	7	PCDH9	horizontal cells
NFIB.1	5.21921e-20	-0.78834	0.229	0.305	1.17354e-15	3	NFIB	maturing cones
TSPAN6	5.161e-20	0.71031	0.201	0.147	1.16045e-15	0	TSPAN6	muller glia
PARP1.3	4.84636e-20	-0.734732	0.169	0.51	1.0897e-15	36	PARP1	astrocytes
WASF3	4.76336e-20	-0.744057	0.229	0.359	1.07104e-15	29	WASF3	astrocytes
SGIP1.3	4.69388e-20	-0.732383	0.172	0.331	1.05542e-15	31	SGIP1	retinal pigment epithelium cells
TUBB.2	4.63437e-20	0.784936	0.99	0.732	1.04204e-15	37	TUBB	horizontal cells
MAP6.3	4.51652e-20	-0.768418	0.097	0.369	1.01554e-15	35	MAP6	fibroblasts
EPS8.17	4.33125e-20	-0.823006	0.13	0.36	9.73882e-16	32	EPS8	muller glia
KDM5B.3	3.79261e-20	-0.738614	0.178	0.511	8.52768e-16	36	KDM5B	astrocytes
DDAH2	3.72641e-20	-0.820903	0.513	0.55	8.37883e-16	31	DDAH2	retinal pigment epithelium cells
MAP4.6	3.63613e-20	-0.966983	0.529	0.541	8.17584e-16	31	MAP4	retinal pigment epithelium cells
HES4.2	3.62991e-20	-0.82944	0.394	0.434	8.16186e-16	17	HES4	maturing cones
TMSB10.11	3.53025e-20	-0.764711	0.939	0.865	7.93776e-16	22	TMSB10	late retinal progenitor cells
EGR1.7	3.47093e-20	0.770961	0.681	0.219	7.80439e-16	38	EGR1	late retinal progenitor cells
DPYSL2	0	1.02893	0.893	0.447	0	7	DPYSL2	horizontal cells
PTN.24	3.30835e-20	0.881459	0.986	0.476	7.43882e-16	38	PTN	late retinal progenitor cells
YWHAB.3	3.29343e-20	0.791663	0.961	0.609	7.40528e-16	37	YWHAB	horizontal cells
NCAM1	0	1.02582	0.928	0.496	0	7	NCAM1	horizontal cells
KIF1B.3	3.08101e-20	-0.818781	0.174	0.489	6.92766e-16	36	KIF1B	astrocytes
DBI.2	2.97645e-20	-0.833421	0.577	0.545	6.69256e-16	3	DBI	maturing cones
C11orf87	0	1.02469	0.463	0.032	0	7	C11orf87	horizontal cells
PDE4B	0	1.01005	0.612	0.078	0	7	PDE4B	horizontal cells
SLC25A5	2.51295e-20	-0.789284	0.465	0.622	5.65036e-16	32	SLC25A5	muller glia
SOX11.8	2.28663e-20	0.718727	0.423	0.348	5.14148e-16	19	SOX11	horizontal cells
INA.11	2.28383e-20	-0.835648	0.159	0.408	5.1352e-16	34	INA	mitotic cells
LAPTM4B.20	2.24658e-20	-0.90334	0.339	0.649	5.05144e-16	36	LAPTM4B	astrocytes
RAB3A.7	2.14195e-20	-0.813683	0.119	0.355	4.81618e-16	34	RAB3A	mitotic cells
ARHGAP26	0	1.00184	0.57	0.076	0	7	ARHGAP26	horizontal cells
ONECUT2.8	0	2.55484	0.825	0.136	0	8	ONECUT2	horizontal cells
TUBA4A.10	1.9933e-20	-0.884245	0.197	0.441	4.48194e-16	34	TUBA4A	mitotic cells
ONECUT1.8	0	2.38325	0.804	0.085	0	8	ONECUT1	horizontal cells
CLASP2.1	1.90421e-20	-0.773568	0.27	0.395	4.28162e-16	29	CLASP2	astrocytes
STMN2.6	0	2.30339	0.983	0.455	0	8	STMN2	horizontal cells
MARCKSL1.16	1.74148e-20	-0.755748	0.921	0.739	3.91571e-16	27	MARCKSL1	maturing cones
SOX4.15	1.72369e-20	-0.963855	0.964	0.88	3.87572e-16	27	SOX4	maturing cones
FTX.2	1.69937e-20	-0.870798	0.339	0.469	3.82104e-16	30	FTX	muller glia
PDLIM3	1.68057e-20	0.789107	0.217	0.165	3.77877e-16	0	PDLIM3	muller glia
PTPRZ1	1.64118e-20	0.800002	0.313	0.27	3.69019e-16	0	PTPRZ1	muller glia
MALAT1.8	1.63528e-20	-0.759954	1	1	3.67693e-16	34	MALAT1	mitotic cells
PAX6.6	0	2.09153	0.905	0.323	0	8	PAX6	horizontal cells
SAT1.1	1.51623e-20	0.851022	0.456	0.487	3.40924e-16	1	SAT1	retinal progenitor cells
SLC4A7.3	1.49899e-20	-0.72701	0.201	0.367	3.37049e-16	30	SLC4A7	muller glia
NSG2.3	1.48898e-20	-0.705117	0.117	0.215	3.34797e-16	20	NSG2	maturing cones
RBP3.25	1.45087e-20	-0.975101	0.102	0.357	3.26229e-16	34	RBP3	mitotic cells
SFRP1.3	1.22704e-20	-0.714019	0.045	0.132	2.759e-16	17	SFRP1	maturing cones
CELF4.5	0	2.02259	0.914	0.37	0	8	CELF4	horizontal cells
PROX1.7	0	2.01368	0.789	0.202	0	8	PROX1	horizontal cells
SRRM4.8	1.1401e-20	-0.822328	0.081	0.336	2.56352e-16	34	SRRM4	mitotic cells
ZFP36L2.4	1.13871e-20	-0.749245	0.133	0.233	2.56038e-16	20	ZFP36L2	maturing cones
GRIA4.6	0	1.91494	0.791	0.121	0	8	GRIA4	horizontal cells
MAP2.9	1.12129e-20	-0.818434	0.711	0.661	2.52121e-16	30	MAP2	muller glia
SMAD2.1	1.09689e-20	-0.722041	0.251	0.406	2.46635e-16	30	SMAD2	muller glia
TLE4.1	0	1.88355	0.786	0.227	0	8	TLE4	horizontal cells
PCMTD2.3	1.08632e-20	-0.718671	0.228	0.391	2.44259e-16	30	PCMTD2	muller glia
ONECUT1.20	1.06275e-20	-0.982214	0.024	0.111	2.3896e-16	22	ONECUT1	late retinal progenitor cells
SPARC.9	1.05786e-20	-0.917242	0.179	0.266	2.37861e-16	17	SPARC	maturing cones
TIMP3.1	1.0284e-20	-0.711174	0.036	0.124	2.31236e-16	20	TIMP3	maturing cones
NRXN1.9	1.02099e-20	-0.911683	0.044	0.216	2.2957e-16	31	NRXN1	retinal pigment epithelium cells
STXBP1.10	9.86073e-21	-0.733587	0.127	0.452	2.21718e-16	36	STXBP1	astrocytes
SLC1A3.6	8.87967e-21	-0.726277	0.069	0.164	1.99659e-16	20	SLC1A3	maturing cones
SLC1A3.5	8.51817e-21	-0.729038	0.072	0.164	1.91531e-16	17	SLC1A3	maturing cones
RTN1.4	0	1.85575	0.933	0.337	0	8	RTN1	horizontal cells
BTG1.10	8.47605e-21	-0.955686	0.718	0.8	1.90584e-16	35	BTG1	fibroblasts
RTN3.1	8.47513e-21	-0.708138	0.727	0.661	1.90563e-16	31	RTN3	retinal pigment epithelium cells
GNG5.24	7.818e-21	0.871269	0.944	0.44	1.75788e-16	38	GNG5	late retinal progenitor cells
CD24	7.80706e-21	-0.784552	0.236	0.299	1.75542e-16	2	CD24	maturing cones
SIX3.11	7.44636e-21	-0.986524	0.22	0.506	1.67431e-16	35	SIX3	fibroblasts
STMN4.6	0	1.77007	0.909	0.302	0	8	STMN4	horizontal cells
ZEB2.7	0	1.73815	0.804	0.249	0	8	ZEB2	horizontal cells
HIST1H4C.5	6.19426e-21	-0.830233	0.362	0.497	1.39278e-16	30	HIST1H4C	muller glia
RPS27	5.88309e-21	-0.786312	1	0.976	1.32281e-16	37	RPS27	horizontal cells
PARP1	5.88232e-21	-0.873753	0.495	0.508	1.32264e-16	29	PARP1	astrocytes
CNTNAP2.1	0	1.70005	0.82	0.324	0	8	CNTNAP2	horizontal cells
CCDC181.10	5.80613e-21	-0.758038	0.197	0.369	1.30551e-16	30	CCDC181	muller glia
RHOT1.3	5.59501e-21	-0.71851	0.159	0.405	1.25804e-16	32	RHOT1	muller glia
BASP1.6	0	1.64532	0.979	0.601	0	8	BASP1	horizontal cells
NRN1.1	5.38839e-21	-0.758644	0.061	0.294	1.21158e-16	32	NRN1	muller glia
SOX4.5	0	1.6081	0.993	0.878	0	8	SOX4	horizontal cells
NSG2.1	0	1.57491	0.818	0.191	0	8	NSG2	horizontal cells
TMEM14B.3	4.77309e-21	-0.726159	0.661	0.651	1.07323e-16	30	TMEM14B	muller glia
TUBB2A.6	0	1.55618	0.947	0.579	0	8	TUBB2A	horizontal cells
AGAP1.8	4.58718e-21	-0.819246	0.068	0.379	1.03143e-16	36	AGAP1	astrocytes
FZD3.1	4.55006e-21	-0.867957	0.174	0.448	1.02308e-16	35	FZD3	fibroblasts
YPEL3.2	4.26536e-21	-0.907216	0.502	0.54	9.59067e-17	31	YPEL3	retinal pigment epithelium cells
BTBD8.10	4.24897e-21	-0.96941	0.186	0.434	9.55381e-17	34	BTBD8	mitotic cells
CD24.5	0	1.48471	0.819	0.278	0	8	CD24	horizontal cells
INA.13	4.20149e-21	-0.804305	0.085	0.408	9.44704e-17	36	INA	astrocytes
JPT1.4	0	1.4556	0.937	0.553	0	8	JPT1	horizontal cells
NSG1.3	0	1.44699	0.785	0.171	0	8	NSG1	horizontal cells
AC027031.2.5	3.74048e-21	-0.991506	0.27	0.39	8.41047e-17	29	AC027031.2	astrocytes
JPT1.10	3.67034e-21	-0.928882	0.574	0.565	8.25276e-17	23	JPT1	maturing rods
ANK2.1	3.64643e-21	-0.891216	0.296	0.43	8.19901e-17	31	ANK2	retinal pigment epithelium cells
TUBB2B.4	0	1.41173	0.982	0.788	0	8	TUBB2B	horizontal cells
SIX3.6	3.20668e-21	-0.867692	0.483	0.505	7.21022e-17	20	SIX3	maturing cones
RORB.3	0	1.41093	0.838	0.492	0	8	RORB	horizontal cells
NEGR1	3.05356e-21	0.831545	0.51	0.181	6.86594e-17	37	NEGR1	horizontal cells
KMT2E	3.0184e-21	-0.761918	0.715	0.633	6.78688e-17	29	KMT2E	astrocytes
CDH2.5	2.94013e-21	0.891751	0.944	0.454	6.61089e-17	38	CDH2	late retinal progenitor cells
CALD1.9	2.90987e-21	-0.768748	0.281	0.379	6.54284e-17	23	CALD1	maturing rods
TMSB10.5	0	1.41023	0.974	0.863	0	8	TMSB10	horizontal cells
NTM.8	2.87532e-21	-0.96929	0.22	0.466	6.46516e-17	34	NTM	mitotic cells
KCNQ1OT1.8	2.83174e-21	-0.882328	0.212	0.566	6.36716e-17	36	KCNQ1OT1	astrocytes
ONECUT1.9	2.80783e-21	-0.848689	0.032	0.112	6.3134e-17	9	ONECUT1	bipolar cells
PPFIA2.10	2.67957e-21	-0.823076	0.093	0.431	6.02502e-17	36	PPFIA2	astrocytes
ADGRV1.2	2.49179e-21	-0.759722	0.124	0.299	5.6028e-17	31	ADGRV1	retinal pigment epithelium cells
ONECUT2.15	2.16351e-21	-0.902736	0.063	0.162	4.86464e-17	16	ONECUT2	immature rods
KMT2E.1	2.15428e-21	-0.713339	0.609	0.634	4.84389e-17	30	KMT2E	muller glia
GNB5.4	2.0334e-21	-0.915117	0.324	0.44	4.5721e-17	31	GNB5	retinal pigment epithelium cells
ACTG1.4	2.00784e-21	0.809458	1	0.96	4.51462e-17	38	ACTG1	late retinal progenitor cells
MARCKSL1.5	0	1.37681	0.976	0.735	0	8	MARCKSL1	horizontal cells
TNR.1	0	1.33712	0.512	0.054	0	8	TNR	horizontal cells
PCLO.9	1.9569e-21	-0.891506	0.085	0.37	4.40009e-17	35	PCLO	fibroblasts
ONECUT1.15	1.93694e-21	-0.836068	0.027	0.112	4.35521e-17	16	ONECUT1	immature rods
EPB41.10	1.8677e-21	-0.752537	0.114	0.452	4.19952e-17	36	EPB41	astrocytes
TAGLN3.3	0	1.33053	0.818	0.313	0	8	TAGLN3	horizontal cells
TTC3	1.74201e-21	0.782714	1	0.804	3.91691e-17	37	TTC3	horizontal cells
CST3.24	1.68581e-21	0.974175	0.803	0.598	3.79054e-17	34	CST3	mitotic cells
DLGAP4	1.61569e-21	0.709867	0.637	0.256	3.63287e-17	37	DLGAP4	horizontal cells
HMGN2.16	1.59876e-21	-0.748309	0.853	0.816	3.59481e-17	32	HMGN2	muller glia
NSG1.7	1.5808e-21	0.736975	0.287	0.189	3.55443e-17	24	NSG1	amacrine cells
B2M.8	1.54029e-21	-0.840626	0.303	0.404	3.46334e-17	12	B2M	bipolar cells
NTM.10	1.50933e-21	-0.775148	0.119	0.467	3.39374e-17	36	NTM	astrocytes
ELAVL3.1	0	1.3273	0.721	0.156	0	8	ELAVL3	horizontal cells
CLUL1.1	1.35638e-21	0.727954	0.207	0.131	3.04982e-17	14	CLUL1	immature rods
ONECUT1.21	1.33004e-21	-0.978449	0.02	0.111	2.99059e-17	23	ONECUT1	maturing rods
IFITM3.5	1.30665e-21	-0.850047	0.088	0.17	2.938e-17	6	IFITM3	maturing cones
KCNB1.7	1.26657e-21	-0.764633	0.058	0.29	2.84788e-17	32	KCNB1	muller glia
CLCN3.1	1.26474e-21	-0.8916	0.463	0.497	2.84377e-17	29	CLCN3	astrocytes
SCG5.2	0	1.30723	0.642	0.159	0	8	SCG5	horizontal cells
MGARP.1	0	1.30279	0.675	0.191	0	8	MGARP	horizontal cells
BTG2.2	1.10472e-21	0.818623	0.736	0.247	2.48396e-17	38	BTG2	late retinal progenitor cells
CADPS.12	1.01745e-21	-0.839274	0.085	0.421	2.28774e-17	36	CADPS	astrocytes
PKIA.2	0	1.29356	0.804	0.33	0	8	PKIA	horizontal cells
VSTM2L.1	0	1.29316	0.589	0.101	0	8	VSTM2L	horizontal cells
AAK1.5	8.80932e-22	-0.929754	0.389	0.483	1.98077e-17	31	AAK1	retinal pigment epithelium cells
TIMP3.2	8.49631e-22	-0.723612	0.028	0.124	1.9104e-17	23	TIMP3	maturing rods
C1orf61.3	8.16533e-22	-0.849561	0.115	0.211	1.83597e-17	4	C1orf61	maturing rods
GADD45A.3	7.93995e-22	-0.942514	0.168	0.421	1.7853e-17	32	GADD45A	muller glia
CXXC5.1	0	1.2923	0.897	0.595	0	8	CXXC5	horizontal cells
PDLIM2	6.86363e-22	0.742408	0.167	0.112	1.54329e-17	0	PDLIM2	muller glia
PCDH9.4	6.85032e-22	-0.741072	0.082	0.179	1.54029e-17	17	PCDH9	maturing cones
ATP2B1.5	6.72998e-22	-0.850889	0.14	0.482	1.51324e-17	36	ATP2B1	astrocytes
RUFY3.1	6.63726e-22	-0.84859	0.389	0.486	1.49239e-17	31	RUFY3	retinal pigment epithelium cells
COL1A2.2	6.63223e-22	-0.777216	0.058	0.145	1.49126e-17	7	COL1A2	horizontal cells
PPP1R1A.1	0	1.27674	0.692	0.137	0	8	PPP1R1A	horizontal cells
RPS10.1	6.26519e-22	0.834906	0.792	0.749	1.40873e-17	36	RPS10	astrocytes
PPP2R2B.13	6.01396e-22	-0.894215	0.14	0.48	1.35224e-17	36	PPP2R2B	astrocytes
IGFBP2.7	5.82033e-22	-0.713372	0.224	0.339	1.3087e-17	8	IGFBP2	horizontal cells
VDAC3.2	5.70244e-22	0.702691	0.863	0.415	1.28219e-17	37	VDAC3	horizontal cells
MT-ND4L.1	5.60971e-22	-0.761954	0.694	0.756	1.26134e-17	32	MT-ND4L	muller glia
TTC9B.1	0	1.26696	0.675	0.123	0	8	TTC9B	horizontal cells
MIAT.16	5.38957e-22	-0.930047	0.087	0.254	1.21184e-17	29	MIAT	astrocytes
DCX.2	0	1.25853	0.713	0.156	0	8	DCX	horizontal cells
SFRP1.5	4.90408e-22	-0.702403	0.032	0.132	1.10268e-17	23	SFRP1	maturing rods
AL391650.1.12	4.80313e-22	-0.953409	0.093	0.394	1.07998e-17	35	AL391650.1	fibroblasts
HES1.8	4.74711e-22	-0.896464	0.168	0.276	1.06739e-17	12	HES1	bipolar cells
RBFOX2.1	0	1.24486	0.699	0.151	0	8	RBFOX2	horizontal cells
MYT1L.1	0	1.21879	0.604	0.088	0	8	MYT1L	horizontal cells
PHF14.1	4.34258e-22	-0.865947	0.298	0.445	9.76429e-18	31	PHF14	retinal pigment epithelium cells
S100A6.7	4.06875e-22	-0.981656	0.194	0.286	9.14859e-18	17	S100A6	maturing cones
NDRG4.1	0	1.21508	0.705	0.225	0	8	NDRG4	horizontal cells
ATP1B1.8	3.76347e-22	-0.721849	0.506	0.553	8.46216e-18	20	ATP1B1	maturing cones
CALD1.2	3.59358e-22	-0.879915	0.343	0.378	8.08017e-18	6	CALD1	maturing cones
PDE6B.8	3.49675e-22	-0.700656	0.077	0.256	7.86245e-18	30	PDE6B	muller glia
SIX3.1	3.47439e-22	-0.867481	0.536	0.503	7.81216e-18	2	SIX3	maturing cones
RHOT1.2	3.46494e-22	-0.774534	0.254	0.405	7.79092e-18	31	RHOT1	retinal pigment epithelium cells
TCF4.9	3.23692e-22	0.749036	0.917	0.369	7.27822e-18	38	TCF4	late retinal progenitor cells
ONECUT3.1	0	1.21475	0.507	0.045	0	8	ONECUT3	horizontal cells
VSX1.2	3.10482e-22	-0.711175	0.022	0.102	6.98119e-18	8	VSX1	horizontal cells
RUNX1T1.1	0	1.20778	0.63	0.183	0	8	RUNX1T1	horizontal cells
TPM3.1	0	1.2013	0.761	0.373	0	8	TPM3	horizontal cells
CPNE4.1	0	1.18531	0.494	0.053	0	8	CPNE4	horizontal cells
C1QL1.1	0	1.18518	0.579	0.162	0	8	C1QL1	horizontal cells
CXCL14.18	2.58932e-22	-0.9223	0.025	0.121	5.82209e-18	22	CXCL14	late retinal progenitor cells
HRC.1	0	1.18153	0.465	0.053	0	8	HRC	horizontal cells
AC023905.1.21	2.40923e-22	-0.918044	0	0.218	5.41715e-18	32	AC023905.1	muller glia
GNG3.1	0	1.17895	0.648	0.142	0	8	GNG3	horizontal cells
TFAP2B.1	0	1.16865	0.443	0.049	0	8	TFAP2B	horizontal cells
NCAM1.7	2.23628e-22	-0.785882	0.144	0.513	5.02827e-18	36	NCAM1	astrocytes
SPOCK3.1	0	1.15478	0.493	0.068	0	8	SPOCK3	horizontal cells
TCEAL4	2.13687e-22	0.846418	0.98	0.641	4.80475e-18	37	TCEAL4	horizontal cells
LY6H.6	0	1.14319	0.738	0.202	0	8	LY6H	horizontal cells
TFAP2A.1	0	1.1176	0.464	0.075	0	8	TFAP2A	horizontal cells
KCNK1.1	0	1.10855	0.449	0.085	0	8	KCNK1	horizontal cells
PRPH2.23	1.87865e-22	-0.922488	0.085	0.351	4.22414e-18	34	PRPH2	mitotic cells
SCRT2.1	0	1.07414	0.517	0.068	0	8	SCRT2	horizontal cells
NCAM1.2	1.82538e-22	-0.716321	0.493	0.511	4.10437e-18	20	NCAM1	maturing cones
CDHR1.11	1.77242e-22	-0.835587	0.141	0.318	3.98529e-18	31	CDHR1	retinal pigment epithelium cells
HES6.10	1.73797e-22	-0.896318	0.233	0.333	3.90783e-18	23	HES6	maturing rods
METRN.20	1.7051e-22	0.930544	0.944	0.413	3.83391e-18	38	METRN	late retinal progenitor cells
CRMP1.1	0	1.07202	0.795	0.365	0	8	CRMP1	horizontal cells
CADPS.11	1.54404e-22	-0.96748	0.12	0.421	3.47178e-18	35	CADPS	fibroblasts
FOS.6	1.52371e-22	-0.73439	0.188	0.309	3.42606e-18	8	FOS	horizontal cells
SLC8A1	1.51486e-22	-0.700306	0.092	0.28	3.40616e-18	31	SLC8A1	retinal pigment epithelium cells
CHD9.6	1.34467e-22	-0.895795	0.54	0.688	3.02348e-18	32	CHD9	muller glia
MAB21L2.1	0	1.0604	0.517	0.08	0	8	MAB21L2	horizontal cells
CP.16	1.28279e-22	-0.958184	0.069	0.178	2.88435e-18	23	CP	maturing rods
TUBA1A.6	0	1.05956	0.993	0.924	0	8	TUBA1A	horizontal cells
RNF152.1	0	1.05366	0.502	0.075	0	8	RNF152	horizontal cells
TJP1	1.16758e-22	0.746692	0.667	0.264	2.62531e-18	37	TJP1	horizontal cells
IFITM3.11	1.1647e-22	-0.83214	0.072	0.17	2.61883e-18	17	IFITM3	maturing cones
CNTN3.1	0	1.03743	0.434	0.05	0	8	CNTN3	horizontal cells
CNN3.1	1.11019e-22	-0.935057	0.374	0.402	2.49627e-18	2	CNN3	maturing cones
PRRC2C	1.10623e-22	-0.789838	0.681	0.65	2.48736e-18	31	PRRC2C	retinal pigment epithelium cells
BASP1.1	1.09589e-22	-0.944903	0.671	0.611	2.4641e-18	3	BASP1	maturing cones
SOSTDC1.1	0	1.03732	0.418	0.065	0	8	SOSTDC1	horizontal cells
GRIA2.1	0	1.02773	0.583	0.157	0	8	GRIA2	horizontal cells
SRM	9.01735e-23	0.71311	0.483	0.24	2.02755e-18	35	SRM	fibroblasts
DDIT3.2	8.99885e-23	-0.708714	0.435	0.524	2.02339e-18	26	DDIT3	amacrine cells
TUBA1A.20	8.87685e-23	0.978631	0.99	0.926	1.99596e-18	37	TUBA1A	horizontal cells
MRPL42	8.29704e-23	0.727001	0.775	0.343	1.86559e-18	37	MRPL42	horizontal cells
APLP1.5	8.26357e-23	-0.825614	0.112	0.406	1.85806e-18	35	APLP1	fibroblasts
CACNG3.1	0	1.02453	0.449	0.046	0	8	CACNG3	horizontal cells
COX20	7.78151e-23	-0.811962	0.665	0.603	1.74967e-18	29	COX20	astrocytes
ERC1.1	0	1.0209	0.587	0.182	0	8	ERC1	horizontal cells
MSI1.2	7.54703e-23	-0.889598	0.127	0.425	1.69695e-18	35	MSI1	fibroblasts
ARL6IP5.6	7.51169e-23	-0.723395	0.862	0.706	1.689e-18	29	ARL6IP5	astrocytes
AGAP1.5	7.45897e-23	-0.883896	0.221	0.379	1.67715e-18	31	AGAP1	retinal pigment epithelium cells
CCNG2.2	7.43714e-23	-0.804886	0.147	0.328	1.67224e-18	31	CCNG2	retinal pigment epithelium cells
CP.12	6.77296e-23	-0.969589	0.079	0.178	1.5229e-18	17	CP	maturing cones
GPR85.1	0	1.01622	0.475	0.064	0	8	GPR85	horizontal cells
TMSB10.17	6.63055e-23	0.859292	0.898	0.867	1.49088e-18	36	TMSB10	astrocytes
CCDC82.1	6.32349e-23	-0.889029	0.321	0.451	1.42184e-18	31	CCDC82	retinal pigment epithelium cells
CHD7.6	6.26103e-23	-0.857618	0.102	0.444	1.40779e-18	36	CHD7	astrocytes
SOX2.10	6.17367e-23	-0.812897	0.133	0.239	1.38815e-18	12	SOX2	bipolar cells
SELENOP.7	6.14741e-23	0.828611	0.903	0.34	1.38224e-18	38	SELENOP	late retinal progenitor cells
SPARC.11	6.09455e-23	-0.8857	0.163	0.267	1.37036e-18	20	SPARC	maturing cones
ID3.18	5.81632e-23	-0.734657	0.104	0.239	1.3078e-18	21	ID3	retinal ganglion cells
TPM1.4	5.58321e-23	-0.708266	0.429	0.511	1.25538e-18	22	TPM1	late retinal progenitor cells
PAX2	5.47061e-23	0.860413	0.165	0.105	1.23007e-18	1	PAX2	retinal progenitor cells
ZFP36L1.18	5.29336e-23	-0.995092	0.15	0.262	1.19021e-18	23	ZFP36L1	maturing rods
SEZ6L2.9	5.13672e-23	-0.795935	0.161	0.524	1.15499e-18	36	SEZ6L2	astrocytes
PKIA.8	4.99845e-23	-0.990863	0.191	0.348	1.1239e-18	29	PKIA	astrocytes
AKR1B1	4.93066e-23	0.751754	0.627	0.241	1.10866e-18	37	AKR1B1	horizontal cells
TUBB2A	4.90221e-23	-0.952774	0.664	0.588	1.10226e-18	2	TUBB2A	maturing cones
CNN3.25	4.55661e-23	0.803474	0.958	0.4	1.02455e-18	38	CNN3	late retinal progenitor cells
CNTN4.1	0	1.0035	0.449	0.061	0	8	CNTN4	horizontal cells
VSX1.3	0	2.36383	0.489	0.086	0	9	VSX1	bipolar cells
NETO1	0	1.66835	0.376	0.045	0	9	NETO1	bipolar cells
ABHD14A.5	3.69599e-23	-0.826813	0.345	0.478	8.31044e-19	30	ABHD14A	muller glia
HIST1H4C.3	3.54635e-23	-0.701096	0.403	0.497	7.97396e-19	25	HIST1H4C	muller glia
PRDM8	0	1.48867	0.413	0.078	0	9	PRDM8	bipolar cells
TMEM215	0	1.44357	0.356	0.055	0	9	TMEM215	bipolar cells
PCSK1N.6	3.41248e-23	-0.781372	0.668	0.679	7.67296e-19	28	PCSK1N	immature rods
AHI1.3	3.07677e-23	-0.74067	0.391	0.466	6.91812e-19	22	AHI1	late retinal progenitor cells
RNF165.1	2.82196e-23	0.805357	0.676	0.275	6.34518e-19	37	RNF165	horizontal cells
RHOT1.1	2.80155e-23	-0.807058	0.284	0.405	6.29929e-19	29	RHOT1	astrocytes
JPT1.9	2.61806e-23	-0.888325	0.534	0.566	5.88672e-19	22	JPT1	late retinal progenitor cells
CA10	0	1.24783	0.393	0.059	0	9	CA10	bipolar cells
WIF1.6	0	2.41914	0.717	0.302	0	10	WIF1	late retinal progenitor cells
PHYHIPL.5	2.34536e-23	-0.816559	0.287	0.446	5.27354e-19	29	PHYHIPL	astrocytes
ARHGEF9.2	2.31186e-23	-0.804357	0.156	0.419	5.19821e-19	32	ARHGEF9	muller glia
PKIA.10	2.10793e-23	-0.968388	0.092	0.348	4.73968e-19	32	PKIA	muller glia
PDIA6.3	2.04726e-23	0.706146	0.726	0.495	4.60325e-19	35	PDIA6	fibroblasts
SFRP2.5	0	1.8678	0.649	0.234	0	10	SFRP2	late retinal progenitor cells
PTPRZ1.3	1.99698e-23	-0.847868	0.175	0.275	4.49021e-19	17	PTPRZ1	maturing cones
ETFB.3	1.90673e-23	0.870878	0.961	0.585	4.28728e-19	37	ETFB	horizontal cells
HSPB1.5	1.78305e-23	-0.865948	0.16	0.263	4.0092e-19	17	HSPB1	maturing cones
DKK3.5	0	1.76639	0.729	0.336	0	10	DKK3	late retinal progenitor cells
GTF2I	1.75993e-23	-0.724635	0.787	0.677	3.95719e-19	29	GTF2I	astrocytes
MAP1LC3B	1.73137e-23	-0.849794	0.7	0.638	3.89299e-19	31	MAP1LC3B	retinal pigment epithelium cells
SEC62.2	1.7012e-23	-0.719687	0.807	0.807	3.82516e-19	34	SEC62	mitotic cells
CNN3.2	1.61177e-23	-0.871353	0.361	0.403	3.62406e-19	3	CNN3	maturing cones
CRMP1.10	1.60852e-23	-0.927572	0.073	0.381	3.61676e-19	35	CRMP1	fibroblasts
FOS.13	1.60619e-23	-0.794719	0.179	0.309	3.61152e-19	18	FOS	maturing rods
CLU.9	0	1.74683	0.958	0.547	0	10	CLU	late retinal progenitor cells
VIM.10	0	1.72409	0.99	0.768	0	10	VIM	late retinal progenitor cells
SLC1A3.4	0	1.58566	0.574	0.148	0	10	SLC1A3	late retinal progenitor cells
TERF2IP.8	1.4662e-23	-0.805377	0.432	0.762	3.29675e-19	36	TERF2IP	astrocytes
TRAC.10	1.36953e-23	-0.741708	0.026	0.267	3.0794e-19	32	TRAC	muller glia
CD9.6	0	1.5097	0.67	0.238	0	10	CD9	late retinal progenitor cells
FRZB.11	1.33262e-23	-0.795724	0.147	0.274	2.99639e-19	18	FRZB	maturing rods
SOX2.9	0	1.3252	0.639	0.222	0	10	SOX2	late retinal progenitor cells
ZBTB20.2	1.32875e-23	-0.810167	0.349	0.43	2.98769e-19	20	ZBTB20	maturing cones
RDH10.2	1.30455e-23	0.939739	0.667	0.2	2.93328e-19	38	RDH10	late retinal progenitor cells
PPA1.8	1.28915e-23	-0.850742	0.761	0.696	2.89866e-19	30	PPA1	muller glia
KMT2E.2	1.26734e-23	-0.853116	0.681	0.633	2.84962e-19	31	KMT2E	retinal pigment epithelium cells
CHD4	1.11274e-23	0.913643	0.922	0.481	2.50198e-19	37	CHD4	horizontal cells
SLITRK2	0	1.27902	0.342	0.06	0	10	SLITRK2	late retinal progenitor cells
SOX11.12	1.03967e-23	0.891107	0.903	0.35	2.3377e-19	38	SOX11	late retinal progenitor cells
KDM5B.2	1.01602e-23	-0.884597	0.418	0.51	2.28453e-19	31	KDM5B	retinal pigment epithelium cells
PCP2.1	0	3.4108	0.534	0.064	0	12	PCP2	bipolar cells
IGSF21.5	9.59771e-24	-0.725711	0.128	0.297	2.15804e-19	29	IGSF21	astrocytes
CSRP2.9	0	2.68857	0.913	0.395	0	12	CSRP2	bipolar cells
HMGA1	8.80896e-24	-0.743306	0.142	0.416	1.98069e-19	32	HMGA1	muller glia
MAP7.2	8.78778e-24	0.762257	0.735	0.31	1.97593e-19	37	MAP7	horizontal cells
VSX1.5	0	2.17994	0.495	0.086	0	12	VSX1	bipolar cells
CRYBG3.7	8.70838e-24	-0.785406	0.036	0.217	1.95808e-19	30	CRYBG3	muller glia
DDIT3.4	8.67938e-24	-0.887707	0.391	0.524	1.95156e-19	30	DDIT3	muller glia
B2M.2	8.45346e-24	-0.978125	0.361	0.403	1.90076e-19	3	B2M	maturing cones
VSX2.1	0	1.85055	0.773	0.128	0	12	VSX2	bipolar cells
ZFP36L1.2	8.06874e-24	-0.870492	0.18	0.263	1.81426e-19	3	ZFP36L1	maturing cones
ATP1A1.2	7.97841e-24	0.894077	0.903	0.357	1.79394e-19	38	ATP1A1	late retinal progenitor cells
TAGLN3.1	7.8362e-24	-0.929798	0.267	0.332	1.76197e-19	6	TAGLN3	maturing cones
RGS16.8	0	1.79453	0.818	0.302	0	12	RGS16	bipolar cells
PODXL2.2	6.51052e-24	-0.734136	0.162	0.354	1.46389e-19	31	PODXL2	retinal pigment epithelium cells
INA.12	6.33981e-24	-0.830617	0.089	0.408	1.42551e-19	35	INA	fibroblasts
RGS5.1	6.29251e-24	0.881282	0.144	0.031	1.41487e-19	36	RGS5	astrocytes
MORF4L2	6.18845e-24	0.846656	0.971	0.571	1.39147e-19	37	MORF4L2	horizontal cells
NEUROD4.5	0	1.78232	0.905	0.346	0	12	NEUROD4	bipolar cells
SYT11.2	5.47419e-24	0.906195	0.917	0.379	1.23087e-19	38	SYT11	late retinal progenitor cells
CNN3.16	5.16197e-24	-0.987926	0.316	0.403	1.16067e-19	23	CNN3	maturing rods
USP11	4.86946e-24	0.796487	0.892	0.445	1.0949e-19	37	USP11	horizontal cells
NFIB.8	0	1.71545	0.835	0.284	0	12	NFIB	bipolar cells
PRDM8.1	0	1.71418	0.641	0.071	0	12	PRDM8	bipolar cells
S100A10.17	4.29048e-24	-0.875533	0.018	0.118	9.64714e-20	23	S100A10	maturing rods
CA10.1	0	1.62035	0.675	0.05	0	12	CA10	bipolar cells
ARL4D.8	3.83975e-24	-0.999112	0.288	0.44	8.63368e-20	31	ARL4D	retinal pigment epithelium cells
BZW2.3	3.75757e-24	0.81774	0.843	0.384	8.44891e-20	37	BZW2	horizontal cells
MIAT.1	3.69034e-24	-0.764737	0.169	0.255	8.29773e-20	3	MIAT	maturing cones
ALDOC.16	3.58105e-24	-0.74664	0.355	0.459	8.05199e-20	26	ALDOC	amacrine cells
HSPA5	3.30121e-24	0.724077	0.783	0.604	7.42278e-20	32	HSPA5	muller glia
SFRP1.4	3.26022e-24	-0.716638	0.034	0.132	7.33061e-20	20	SFRP1	maturing cones
ANKRD12.3	3.11438e-24	-0.860742	0.271	0.642	7.00267e-20	36	ANKRD12	astrocytes
ZFP36L2	3.0359e-24	-0.738322	0.151	0.234	6.82622e-20	2	ZFP36L2	maturing cones
SSTR2.2	0	1.6149	0.631	0.067	0	12	SSTR2	bipolar cells
VSTM2A.1	0	1.47844	0.518	0.045	0	12	VSTM2A	bipolar cells
HDAC2	2.86296e-24	0.751786	0.863	0.394	6.43737e-20	37	HDAC2	horizontal cells
YPEL3.1	2.80079e-24	-0.780421	0.408	0.541	6.29757e-20	30	YPEL3	muller glia
OTX2.6	0	1.44271	0.951	0.505	0	12	OTX2	bipolar cells
CRYBG3.5	0	1.39731	0.697	0.199	0	12	CRYBG3	bipolar cells
MRPS30-DT.1	0	1.35503	0.536	0.14	0	12	MRPS30-DT	bipolar cells
LBH.7	2.24866e-24	-0.732952	0.34	0.448	5.05612e-20	25	LBH	muller glia
PRL	2.09579e-24	0.729444	0.199	0.122	4.71238e-20	5	PRL	immature rods
ARL4C.3	2.08688e-24	-0.849038	0.36	0.42	4.69236e-20	17	ARL4C	maturing cones
TXN.1	2.08081e-24	0.808274	0.822	0.602	4.6787e-20	35	TXN	fibroblasts
MIAT.18	1.97725e-24	-0.95653	0.055	0.254	4.44584e-20	31	MIAT	retinal pigment epithelium cells
GNG5.14	1.94317e-24	-0.79466	0.307	0.444	4.36922e-20	26	GNG5	amacrine cells
MOAP1.3	1.89223e-24	-0.741287	0.276	0.44	4.25469e-20	30	MOAP1	muller glia
COBLL1.13	1.86472e-24	-0.921934	0.098	0.359	4.19283e-20	32	COBLL1	muller glia
S100A1	1.77354e-24	0.890386	0.18	0.117	3.98781e-20	1	S100A1	retinal progenitor cells
CCDC181.3	1.71703e-24	0.763256	0.418	0.365	3.86073e-20	14	CCDC181	immature rods
RARRES3.3	1.69798e-24	0.967568	0.258	0.083	3.8179e-20	36	RARRES3	astrocytes
PSIP1.13	1.58549e-24	-0.851717	0.398	0.756	3.56499e-20	36	PSIP1	astrocytes
BTG1.4	0	1.24101	0.983	0.793	0	12	BTG1	bipolar cells
SAMSN1.1	0	1.23824	0.473	0.031	0	12	SAMSN1	bipolar cells
GNB3.6	1.35191e-24	-0.888713	0.708	0.674	3.03977e-20	9	GNB3	bipolar cells
AC023905.1.20	1.27415e-24	-0.849238	0.025	0.219	2.86492e-20	31	AC023905.1	retinal pigment epithelium cells
SMC1A	1.22911e-24	0.744148	0.725	0.292	2.76365e-20	37	SMC1A	horizontal cells
SRSF10.1	1.20393e-24	-0.939564	0.553	0.575	2.70704e-20	31	SRSF10	retinal pigment epithelium cells
NCAM1.8	1.17713e-24	0.997933	0.902	0.51	2.64678e-20	37	NCAM1	horizontal cells
PHYHIPL.3	1.15682e-24	-0.74136	0.373	0.446	2.60111e-20	20	PHYHIPL	maturing cones
TUBA1A.19	1.08168e-24	-0.918611	0.938	0.926	2.43215e-20	35	TUBA1A	fibroblasts
KCNJ2.1	0	1.21589	0.384	0.025	0	12	KCNJ2	bipolar cells
CADPS.3	0	1.2132	0.852	0.404	0	12	CADPS	bipolar cells
ABCA4.7	9.58979e-25	-0.769036	0.023	0.273	2.15626e-20	32	ABCA4	muller glia
LINC00599.10	8.87816e-25	-0.878646	0.408	0.49	1.99625e-20	26	LINC00599	amacrine cells
CHODL.1	0	1.19935	0.349	0.031	0	12	CHODL	bipolar cells
HPCA.1	0	1.18063	0.608	0.133	0	12	HPCA	bipolar cells
ZNF326.7	8.2818e-25	-0.957317	0.24	0.489	1.86216e-20	32	ZNF326	muller glia
PROX1.9	0	1.17075	0.763	0.203	0	12	PROX1	bipolar cells
ZNF804A.1	0	1.14784	0.488	0.071	0	12	ZNF804A	bipolar cells
ONECUT1.12	7.60306e-25	-0.8338	0.022	0.112	1.70955e-20	13	ONECUT1	degenerating rods
DIRAS2.2	6.91488e-25	-0.749891	0.026	0.279	1.55481e-20	32	DIRAS2	muller glia
YWHAG.4	6.74913e-25	0.858165	0.882	0.438	1.51754e-20	37	YWHAG	horizontal cells
AL391650.1.14	6.69936e-25	0.880195	0.853	0.391	1.50635e-20	37	AL391650.1	horizontal cells
AAK1.6	6.55983e-25	-0.885143	0.22	0.484	1.47498e-20	32	AAK1	muller glia
GNG13.1	0	1.13254	0.361	0.034	0	12	GNG13	bipolar cells
BEX2	6.47867e-25	-0.70734	0.851	0.723	1.45673e-20	29	BEX2	astrocytes
ARL4D.9	6.421e-25	-0.936611	0.171	0.441	1.44376e-20	32	ARL4D	muller glia
PTPRD.1	0	1.07425	0.6	0.152	0	12	PTPRD	bipolar cells
TMEM215.1	0	1.05976	0.377	0.055	0	12	TMEM215	bipolar cells
NETO1.1	0	1.01354	0.372	0.045	0	12	NETO1	bipolar cells
CNTNAP2.6	5.66045e-25	-0.784371	0.209	0.344	1.27275e-20	22	CNTNAP2	late retinal progenitor cells
2006-09-01	5.4465e-25	0.75113	0.765	0.312	1.22465e-20	37	2006-09-01	horizontal cells
NLK.2	4.87078e-25	-0.739229	0.046	0.309	1.09519e-20	32	NLK	muller glia
CADM1.14	4.59447e-25	-0.811552	0.624	0.649	1.03307e-20	26	CADM1	amacrine cells
SLC2A1.4	4.51324e-25	-0.817462	0.159	0.358	1.0148e-20	30	SLC2A1	muller glia
ST18	0	1.00137	0.457	0.086	0	12	ST18	bipolar cells
KIF5C.11	4.31502e-25	0.867145	0.794	0.344	9.70231e-21	37	KIF5C	horizontal cells
AMER2.9	4.03398e-25	-0.932727	0.127	0.5	9.0704e-21	36	AMER2	astrocytes
HSP90B1.2	4.02583e-25	0.74166	0.83	0.613	9.05208e-21	35	HSP90B1	fibroblasts
NRL.13	0	1.90229	0.998	0.654	0	14	NRL	immature rods
FOXN3.1	3.54057e-25	0.723885	0.549	0.166	7.96098e-21	37	FOXN3	horizontal cells
HES6.11	3.51382e-25	-0.829749	0.192	0.334	7.90082e-21	25	HES6	muller glia
SEC11C.3	3.48656e-25	-0.818297	0.485	0.573	7.83952e-21	30	SEC11C	muller glia
CP.3	3.4565e-25	-0.710597	0.079	0.179	7.77193e-21	4	CP	maturing rods
DPYSL2.5	3.23862e-25	-0.975322	0.309	0.465	7.28204e-21	31	DPYSL2	retinal pigment epithelium cells
GNGT1.13	0	1.7915	0.867	0.429	0	14	GNGT1	immature rods
LAPTM4A.1	3.01327e-25	-0.700162	0.349	0.429	6.77533e-21	7	LAPTM4A	horizontal cells
ROM1.13	0	1.75306	0.966	0.496	0	14	ROM1	immature rods
ONECUT1.13	2.77582e-25	-0.900131	0.021	0.112	6.24143e-21	14	ONECUT1	immature rods
SLC1A7.1	2.76302e-25	-0.711275	0.014	0.265	6.21265e-21	32	SLC1A7	muller glia
ZNF385A.11	2.7552e-25	-0.928405	0.102	0.466	6.19506e-21	36	ZNF385A	astrocytes
GNAT1.12	0	1.69479	0.828	0.352	0	14	GNAT1	immature rods
SMC3.1	2.67684e-25	-0.930228	0.578	0.566	6.01888e-21	29	SMC3	astrocytes
IFITM3.14	2.65183e-25	-0.823755	0.053	0.17	5.96264e-21	23	IFITM3	maturing rods
CABP5.12	0	1.63269	0.833	0.346	0	14	CABP5	immature rods
RCVRN.11	0	1.43783	0.998	0.718	0	14	RCVRN	immature rods
APLP1.4	2.5004e-25	-0.771634	0.121	0.406	5.62216e-21	32	APLP1	muller glia
AMER2.6	2.41627e-25	-0.972704	0.246	0.5	5.43299e-21	32	AMER2	muller glia
BAZ2B.7	2.26711e-25	-0.977423	0.327	0.559	5.09759e-21	32	BAZ2B	muller glia
LINC01833.3	2.23042e-25	-0.818078	0.006	0.253	5.01509e-21	32	LINC01833	muller glia
KIF3A.5	2.12056e-25	0.834137	0.892	0.416	4.76807e-21	37	KIF3A	horizontal cells
AIPL1.12	0	1.36552	0.983	0.588	0	14	AIPL1	immature rods
INA.14	1.99435e-25	0.86269	0.873	0.405	4.4843e-21	37	INA	horizontal cells
NRL.14	0	1.93978	1	0.654	0	15	NRL	maturing rods
GNGT1.14	0	1.80966	0.949	0.427	0	15	GNGT1	maturing rods
ROM1.14	0	1.79124	0.99	0.496	0	15	ROM1	maturing rods
COX20.1	1.80905e-25	-0.840323	0.582	0.604	4.06764e-21	31	COX20	retinal pigment epithelium cells
ARGLU1	1.57579e-25	-0.973962	0.597	0.605	3.54316e-21	31	ARGLU1	retinal pigment epithelium cells
PCLO.6	1.48696e-25	-0.94058	0.183	0.371	3.34343e-21	31	PCLO	retinal pigment epithelium cells
PCDH9	1.45656e-25	-0.718118	0.095	0.18	3.27507e-21	2	PCDH9	maturing cones
AANAT.16	1.331e-25	-0.859481	0.006	0.255	2.99275e-21	32	AANAT	muller glia
CABP5.13	0	1.78056	0.955	0.343	0	15	CABP5	maturing rods
GNAT1.13	0	1.69093	0.925	0.35	0	15	GNAT1	maturing rods
ZEB2.10	1.13277e-25	-0.934997	0.163	0.271	2.54704e-21	17	ZEB2	maturing cones
MIAT.3	1.1022e-25	-0.889829	0.163	0.255	2.4783e-21	6	MIAT	maturing cones
PTN.6	1.01451e-25	-0.868675	0.344	0.482	2.28113e-21	9	PTN	bipolar cells
MYO9A.7	9.90427e-26	-0.807205	0.193	0.32	2.22698e-21	22	MYO9A	late retinal progenitor cells
NFIB.21	9.59614e-26	0.836887	0.889	0.301	2.15769e-21	38	NFIB	late retinal progenitor cells
NR2E3.13	0	1.55641	0.887	0.301	0	15	NR2E3	maturing rods
APLP1.3	9.07134e-26	-0.70651	0.207	0.406	2.03969e-21	30	APLP1	muller glia
S100A10.14	8.93423e-26	-0.834789	0.021	0.118	2.00886e-21	18	S100A10	maturing rods
MGARP.3	8.84109e-26	-0.738308	0.021	0.209	1.98792e-21	30	MGARP	muller glia
NTM.3	8.76751e-26	-0.724336	0.369	0.467	1.97137e-21	22	NTM	late retinal progenitor cells
FAM135A.2	8.73954e-26	0.892454	0.48	0.138	1.96509e-21	37	FAM135A	horizontal cells
RCVRN.12	0	1.44098	0.999	0.718	0	15	RCVRN	maturing rods
GUCA1C.15	8.41283e-26	-0.893492	0.184	0.302	1.89163e-21	18	GUCA1C	maturing rods
MYO9A.9	8.10168e-26	-0.821739	0.177	0.32	1.82166e-21	25	MYO9A	muller glia
DST.6	7.57533e-26	-0.905093	0.208	0.591	1.70331e-21	36	DST	astrocytes
PDE6G.13	0	1.36546	0.789	0.313	0	15	PDE6G	maturing rods
GNAI2.5	7.50988e-26	0.989379	0.917	0.38	1.6886e-21	38	GNAI2	late retinal progenitor cells
RP1.12	0	1.33608	0.977	0.513	0	15	RP1	maturing rods
RTN1.13	7.15529e-26	0.923097	0.437	0.355	1.60887e-21	24	RTN1	amacrine cells
MOAP1.5	6.93419e-26	-0.843056	0.165	0.44	1.55915e-21	32	MOAP1	muller glia
SAG.2	6.7909e-26	0.832931	0.195	0.11	1.52693e-21	14	SAG	immature rods
GTF2I.1	6.57764e-26	-0.817083	0.731	0.678	1.47898e-21	31	GTF2I	retinal pigment epithelium cells
ONECUT1.17	6.54312e-26	-0.950293	0.017	0.112	1.47122e-21	18	ONECUT1	maturing rods
ATP6V1B2.1	6.04571e-26	-0.732251	0.081	0.36	1.35938e-21	32	ATP6V1B2	muller glia
CNRIP1.3	5.74503e-26	-0.762524	0.069	0.346	1.29177e-21	32	CNRIP1	muller glia
AIPL1.13	0	1.30957	0.999	0.587	0	15	AIPL1	maturing rods
ONECUT2.12	5.3532e-26	-0.939016	0.054	0.162	1.20367e-21	13	ONECUT2	degenerating rods
SPATS2	5.27677e-26	0.708876	0.676	0.245	1.18648e-21	37	SPATS2	horizontal cells
EPB41L2.10	0	1.28475	0.951	0.557	0	15	EPB41L2	maturing rods
KIDINS220.5	5.08737e-26	0.868435	0.912	0.452	1.1439e-21	37	KIDINS220	horizontal cells
SAMD11.7	0	1.26925	0.788	0.339	0	15	SAMD11	maturing rods
PRCD.9	4.58605e-26	-0.806911	0.42	0.467	1.03117e-21	12	PRCD	bipolar cells
CADM1.7	0	1.18223	0.965	0.638	0	15	CADM1	maturing rods
NOP53	4.36296e-26	-0.87846	0.327	0.574	9.81012e-22	32	NOP53	muller glia
PEA15.1	4.08479e-26	-0.89832	0.471	0.549	9.18466e-22	31	PEA15	retinal pigment epithelium cells
DDX18.1	4.02031e-26	-0.941902	0.553	0.589	9.03967e-22	31	DDX18	retinal pigment epithelium cells
PDE6H.13	0	2.13228	0.998	0.769	0	17	PDE6H	maturing cones
ARR3.15	0	2.1178	0.984	0.4	0	17	ARR3	maturing cones
MIR181A2HG.1	3.83326e-26	0.703398	0.529	0.158	8.61908e-22	37	MIR181A2HG	horizontal cells
CHD7.5	3.80063e-26	-0.988532	0.12	0.444	8.54572e-22	35	CHD7	fibroblasts
GUCA1A.12	0	1.99914	0.997	0.54	0	17	GUCA1A	maturing cones
ATF4.1	3.61014e-26	-0.928078	0.24	0.51	8.11739e-22	32	ATF4	muller glia
PRDX4	3.60233e-26	0.717984	0.699	0.424	8.09985e-22	35	PRDX4	fibroblasts
RD3.11	3.44967e-26	-0.739916	0.074	0.287	7.75659e-22	31	RD3	retinal pigment epithelium cells
DCX	3.14638e-26	-0.702769	0.083	0.178	7.07463e-22	6	DCX	maturing cones
GUCA1C.14	0	1.76607	0.971	0.278	0	17	GUCA1C	maturing cones
MIAT.20	2.90097e-26	0.81525	0.706	0.251	6.52283e-22	37	MIAT	horizontal cells
MYL4.12	0	1.74944	0.975	0.305	0	17	MYL4	maturing cones
GUK1.10	0	1.7043	0.998	0.841	0	17	GUK1	maturing cones
GNB3.10	0	1.53575	0.997	0.666	0	17	GNB3	maturing cones
KCNV2.10	0	1.48682	0.993	0.476	0	17	KCNV2	maturing cones
GUCA1B.16	2.56406e-26	-0.894373	0.05	0.259	5.76528e-22	31	GUCA1B	retinal pigment epithelium cells
COX17.1	2.39307e-26	-0.87988	0.6	0.618	5.38081e-22	30	COX17	muller glia
DUT	2.26178e-26	0.851706	0.776	0.506	5.08561e-22	34	DUT	mitotic cells
UBAP1L.7	2.25812e-26	-0.791741	0.014	0.272	5.07739e-22	32	UBAP1L	muller glia
RTBDN.10	0	1.47367	0.935	0.32	0	17	RTBDN	maturing cones
VTN.17	2.22161e-26	-0.901499	0	0.252	4.9953e-22	32	VTN	muller glia
AC023905.1.9	0	1.40754	0.897	0.195	0	17	AC023905.1	maturing cones
GUCA1B.9	0	1.35711	0.898	0.237	0	17	GUCA1B	maturing cones
ZEB2.13	2.15892e-26	-0.909264	0.154	0.271	4.85432e-22	20	ZEB2	maturing cones
SEPT4.10	0	1.35129	0.99	0.486	0	17	2004-09-01	maturing cones
UQCC2.3	1.91427e-26	-0.712895	0.601	0.582	4.30424e-22	22	UQCC2	late retinal progenitor cells
TULP1.10	0	1.33668	0.985	0.409	0	17	TULP1	maturing cones
PCMTD2.2	1.78089e-26	-0.888593	0.238	0.391	4.00433e-22	29	PCMTD2	astrocytes
PLEKHB1.10	0	1.33281	0.974	0.419	0	17	PLEKHB1	maturing cones
GNGT2.10	0	1.30413	0.985	0.41	0	17	GNGT2	maturing cones
FAM57B.10	0	1.29158	0.983	0.485	0	17	FAM57B	maturing cones
PPA1.7	1.55798e-26	-0.862097	0.798	0.696	3.50312e-22	29	PPA1	astrocytes
MT1E.1	1.54676e-26	0.987573	0.32	0.153	3.47789e-22	30	MT1E	muller glia
YPEL2.5	1.51316e-26	-0.813729	0.14	0.323	3.40234e-22	29	YPEL2	astrocytes
CCNG2.1	1.49658e-26	-0.746052	0.121	0.329	3.36506e-22	30	CCNG2	muller glia
MPP4.10	0	1.28893	0.968	0.319	0	17	MPP4	maturing cones
CPLX4.10	0	1.27589	0.986	0.425	0	17	CPLX4	maturing cones
STMN1.7	1.37106e-26	-0.767622	0.733	0.904	3.08283e-22	36	STMN1	astrocytes
SAMD7.12	1.31079e-26	-0.806103	0	0.254	2.94732e-22	32	SAMD7	muller glia
CDKN1C.5	1.23208e-26	-0.758259	0.073	0.28	2.77032e-22	30	CDKN1C	muller glia
PRCD.10	0	1.27293	0.981	0.449	0	17	PRCD	maturing cones
LRRC4C.2	1.12183e-26	-0.785386	0.032	0.239	2.52243e-22	31	LRRC4C	retinal pigment epithelium cells
RS1.10	0	1.2691	0.961	0.359	0	17	RS1	maturing cones
AAK1.4	1.07021e-26	-0.854276	0.326	0.484	2.40637e-22	30	AAK1	muller glia
RTN1.12	1.06886e-26	-0.996706	0.237	0.36	2.40334e-22	23	RTN1	maturing rods
CHCHD10.8	0	1.25477	0.963	0.435	0	17	CHCHD10	maturing cones
FTL	9.44575e-27	0.840302	0.991	0.979	2.12388e-22	29	FTL	astrocytes
YPEL2.7	9.26686e-27	-0.812679	0.113	0.323	2.08365e-22	31	YPEL2	retinal pigment epithelium cells
RHOBTB3.1	9.22943e-27	-0.9342	0.395	0.505	2.07524e-22	29	RHOBTB3	astrocytes
SGIP1.1	9.1075e-27	-0.752439	0.151	0.331	2.04782e-22	29	SGIP1	astrocytes
UNC119.13	0	1.24918	1	0.76	0	17	UNC119	maturing cones
FXYD1.3	8.7798e-27	0.729777	0.667	0.173	1.97414e-22	38	FXYD1	late retinal progenitor cells
TUBA1A.15	7.89724e-27	-0.753451	0.972	0.926	1.77569e-22	29	TUBA1A	astrocytes
MARCH1.5	7.68466e-27	-0.807571	0.026	0.293	1.7279e-22	32	2001-03-01	muller glia
CHRNA3.8	7.61933e-27	-0.818579	0.006	0.265	1.71321e-22	32	CHRNA3	muller glia
VTN.7	0	1.24675	0.85	0.231	0	17	VTN	maturing cones
GABPB1-AS1.1	6.77903e-27	-0.734211	0.397	0.505	1.52427e-22	25	GABPB1-AS1	muller glia
CEP170.4	6.74267e-27	0.947959	0.794	0.34	1.51609e-22	37	CEP170	horizontal cells
CDK5R2.1	6.48584e-27	-0.717989	0.009	0.269	1.45834e-22	32	CDK5R2	muller glia
GPR160.16	6.2103e-27	-0.801124	0.076	0.268	1.39639e-22	29	GPR160	astrocytes
GNAS.1	6.12714e-27	-0.776697	0.722	0.601	1.37769e-22	6	GNAS	maturing cones
NME1.5	0	1.14777	0.978	0.582	0	17	NME1	maturing cones
AC055733.2.12	5.58954e-27	-0.889058	0.006	0.264	1.25681e-22	32	AC055733.2	muller glia
PDC.13	0	1.11395	0.999	0.632	0	17	PDC	maturing cones
CP.6	5.48432e-27	-0.955697	0.076	0.178	1.23315e-22	7	CP	horizontal cells
C16orf74.5	5.45188e-27	-0.77125	0.014	0.278	1.22586e-22	32	C16orf74	muller glia
ONECUT1.14	5.36775e-27	-0.962088	0.017	0.112	1.20694e-22	15	ONECUT1	maturing rods
HES1.12	5.22151e-27	-0.840776	0.139	0.277	1.17406e-22	18	HES1	maturing rods
CCNG2.3	5.06464e-27	-0.828542	0.052	0.329	1.13878e-22	32	CCNG2	muller glia
PPA1.4	0	1.10833	0.995	0.688	0	17	PPA1	maturing cones
CC2D2A.10	0	1.10003	0.962	0.376	0	17	CC2D2A	maturing cones
LBH.5	0	1.09153	0.962	0.43	0	17	LBH	maturing cones
IMPG1.10	0	1.0829	0.875	0.282	0	17	IMPG1	maturing cones
HES4.3	4.62489e-27	-0.808883	0.34	0.435	1.03991e-22	20	HES4	maturing cones
PODXL2.3	4.55689e-27	-0.768554	0.066	0.354	1.02462e-22	32	PODXL2	muller glia
SCG3.5	0	1.07407	0.996	0.608	0	17	SCG3	maturing cones
HRASLS.2	0	1.0674	0.782	0.188	0	17	HRASLS	maturing cones
GNAT2.3	0	1.05262	0.827	0.185	0	17	GNAT2	maturing cones
CD24.3	3.8568e-27	-0.905829	0.211	0.299	8.67201e-23	6	CD24	maturing cones
TGOLN2.1	3.69039e-27	0.758073	0.755	0.298	8.29785e-23	37	TGOLN2	horizontal cells
KRT8.2	3.61516e-27	0.947119	0.212	0.055	8.12869e-23	36	KRT8	astrocytes
RUFY3	3.52925e-27	-0.884609	0.376	0.486	7.93552e-23	29	RUFY3	astrocytes
AGAP1.3	3.51429e-27	-0.895714	0.216	0.379	7.90188e-23	29	AGAP1	astrocytes
CKB.4	0	1.05087	0.999	0.949	0	17	CKB	maturing cones
SLC1A3.1	3.40646e-27	-0.725425	0.078	0.165	7.65942e-23	2	SLC1A3	maturing cones
SRRM3.1	3.35127e-27	-0.730028	0.003	0.263	7.53533e-23	32	SRRM3	muller glia
ATCAY.2	3.32768e-27	-0.755874	0.014	0.278	7.48228e-23	32	ATCAY	muller glia
IMPG2.13	0	1.04678	0.98	0.418	0	17	IMPG2	maturing cones
HES6.6	0	1.01578	0.854	0.314	0	17	HES6	maturing cones
TSPO	2.89763e-27	0.973191	0.614	0.339	6.51531e-23	35	TSPO	fibroblasts
S100A10.12	2.73144e-27	-0.766292	0.018	0.118	6.14165e-23	16	S100A10	immature rods
PCDH9.7	2.59954e-27	-0.745026	0.064	0.18	5.84507e-23	20	PCDH9	maturing cones
CHMP2B.1	2.59111e-27	0.989745	0.792	0.252	5.8261e-23	38	CHMP2B	late retinal progenitor cells
MYL12A	2.5439e-27	0.902201	0.407	0.399	5.71995e-23	0	MYL12A	muller glia
CRX.10	0	1.01142	0.993	0.501	0	17	CRX	maturing cones
LINC00599.4	2.38338e-27	0.883329	0.51	0.487	5.35902e-23	13	LINC00599	degenerating rods
GRIA4.14	2.32069e-27	-0.794976	0.03	0.146	5.21807e-23	23	GRIA4	maturing rods
FEZ1.11	2.24366e-27	0.747768	0.804	0.295	5.04488e-23	37	FEZ1	horizontal cells
RXRG.7	0	1.00945	0.912	0.279	0	17	RXRG	maturing cones
JUNB.5	2.02883e-27	0.714009	0.597	0.327	4.56182e-23	34	JUNB	mitotic cells
UGCG.6	0	1.00759	0.918	0.354	0	17	UGCG	maturing cones
XRCC4.3	0	1.00435	0.718	0.227	0	17	XRCC4	maturing cones
BEX1.3	1.62959e-27	-0.70124	0.938	0.767	3.66413e-23	17	BEX1	maturing cones
STXBP1.7	1.60862e-27	-0.899276	0.168	0.452	3.61698e-23	32	STXBP1	muller glia
DPYSL3.6	0	1.00303	0.956	0.438	0	17	DPYSL3	maturing cones
RALGPS2.2	1.55457e-27	-0.953551	0.275	0.426	3.49546e-23	29	RALGPS2	astrocytes
MT1X.4	1.54337e-27	-0.899757	0.258	0.416	3.47027e-23	26	MT1X	amacrine cells
NXNL1.1	0	1.00218	0.732	0.157	0	17	NXNL1	maturing cones
NRXN1	1.52604e-27	-0.796367	0.126	0.218	3.43129e-23	2	NRXN1	maturing cones
BTBD8.1	1.52203e-27	0.700126	0.475	0.43	3.42229e-23	5	BTBD8	immature rods
MT1X.5	1.48708e-27	0.902813	0.669	0.409	3.34369e-23	30	MT1X	muller glia
GNGT1.15	0	2.69224	0.987	0.426	0	18	GNGT1	maturing rods
TMEM54.1	1.40067e-27	-0.735288	0.02	0.293	3.14941e-23	32	TMEM54	muller glia
TIMP1.7	1.36003e-27	-0.81983	0.185	0.346	3.05803e-23	26	TIMP1	amacrine cells
GNAT1.14	0	2.43994	0.982	0.349	0	18	GNAT1	maturing rods
PDE6G.14	0	2.36272	0.929	0.31	0	18	PDE6G	maturing rods
FOS.5	1.24521e-27	-0.957957	0.194	0.309	2.79986e-23	7	FOS	horizontal cells
NRL.15	0	2.26798	1	0.654	0	18	NRL	maturing rods
ROM1.15	0	2.23873	0.996	0.496	0	18	ROM1	maturing rods
SAG.4	0	2.15735	0.493	0.101	0	18	SAG	maturing rods
IGFBP5.7	1.10935e-27	-0.966032	0.14	0.275	2.49436e-23	8	IGFBP5	horizontal cells
GPC3.5	1.10919e-27	0.735872	0.363	0.133	2.49402e-23	35	GPC3	fibroblasts
COBLL1.7	9.32076e-28	-0.700777	0.233	0.36	2.09577e-23	22	COBLL1	late retinal progenitor cells
CABP5.14	0	1.94731	0.962	0.343	0	18	CABP5	maturing rods
VEGFA.7	9.23567e-28	-0.844063	0.279	0.388	2.07664e-23	20	VEGFA	maturing cones
RCVRN.14	0	1.728	1	0.718	0	18	RCVRN	maturing rods
GNB1.1	8.06214e-28	-0.702277	0.473	0.493	1.81277e-23	3	GNB1	maturing cones
S100A6.2	7.62386e-28	-0.904413	0.196	0.288	1.71423e-23	3	S100A6	maturing cones
RP1.13	0	1.65327	0.987	0.513	0	18	RP1	maturing rods
GPR160.19	7.39639e-28	-0.922104	0.003	0.268	1.66308e-23	32	GPR160	muller glia
HILPDA.4	7.38164e-28	0.738143	0.434	0.214	1.65976e-23	32	HILPDA	muller glia
S100A10.15	7.11713e-28	-0.878161	0.016	0.118	1.60029e-23	20	S100A10	maturing cones
CLUL1.3	0	1.61958	0.546	0.121	0	18	CLUL1	maturing rods
ARL6IP5.7	6.77238e-28	-0.846955	0.794	0.707	1.52277e-23	31	ARL6IP5	retinal pigment epithelium cells
NR2E3.15	0	1.5783	0.877	0.302	0	18	NR2E3	maturing rods
AFDN.1	6.48649e-28	0.813183	0.735	0.277	1.45849e-23	37	AFDN	horizontal cells
PKIB.10	6.30758e-28	-0.999774	0.101	0.384	1.41826e-23	32	PKIB	muller glia
AIPL1.15	0	1.55006	0.997	0.588	0	18	AIPL1	maturing rods
S100A10.13	5.99026e-28	-0.884938	0.018	0.118	1.34691e-23	17	S100A10	maturing cones
PDE6A.3	0	1.53427	0.616	0.15	0	18	PDE6A	maturing rods
SRGAP3.2	5.80958e-28	-0.989679	0.246	0.43	1.30628e-23	31	SRGAP3	retinal pigment epithelium cells
SAMD11.8	0	1.52459	0.841	0.338	0	18	SAMD11	maturing rods
FRZB	5.66784e-28	0.83145	0.331	0.267	1.27441e-23	1	FRZB	retinal progenitor cells
MRPS6.2	5.31518e-28	-0.756686	0.306	0.409	1.19512e-23	20	MRPS6	maturing cones
CCDC88A.6	5.07457e-28	-0.845814	0.351	0.442	1.14102e-23	20	CCDC88A	maturing cones
GPR160.10	0	1.51166	0.719	0.252	0	18	GPR160	maturing rods
CNGB1.12	0	1.44837	0.88	0.386	0	18	CNGB1	maturing rods
CP.2	4.88141e-28	-0.929507	0.084	0.179	1.09759e-23	3	CP	maturing cones
TMEM132A.3	4.74601e-28	0.868157	0.804	0.313	1.06714e-23	37	TMEM132A	horizontal cells
IMPDH1.4	4.09486e-28	-0.818127	0.14	0.328	9.2073e-24	29	IMPDH1	astrocytes
FAM161A.9	0	1.3783	0.817	0.404	0	18	FAM161A	maturing rods
RPS12.2	4.00831e-28	0.72042	0.975	0.977	9.01269e-24	36	RPS12	astrocytes
PAX6.15	3.78117e-28	0.801252	0.441	0.34	8.50197e-24	21	PAX6	retinal ganglion cells
CD9.9	3.71905e-28	-0.96922	0.142	0.256	8.36228e-24	17	CD9	maturing cones
CADM1.8	0	1.37261	0.969	0.639	0	18	CADM1	maturing rods
FNBP1L	3.38698e-28	-0.710385	0.304	0.374	7.61563e-24	2	FNBP1L	maturing cones
ELP4.5	3.26203e-28	0.783064	0.725	0.259	7.33467e-24	37	ELP4	horizontal cells
EPB41L2.12	0	1.34031	0.95	0.557	0	18	EPB41L2	maturing rods
FABP7.2	3.19799e-28	-0.902535	0.677	0.65	7.19068e-24	3	FABP7	maturing cones
ATP6V0E1	3.10233e-28	0.843169	0.37	0.33	6.97559e-24	0	ATP6V0E1	muller glia
BAZ2B.5	2.83375e-28	-0.948404	0.439	0.559	6.37169e-24	30	BAZ2B	muller glia
COTL1.5	2.79974e-28	-0.702642	0.284	0.423	6.29522e-24	26	COTL1	amacrine cells
MT-ND2.14	2.43236e-28	-0.840495	0.852	0.965	5.46917e-24	36	MT-ND2	astrocytes
PRPH2.12	0	1.24192	0.794	0.335	0	18	PRPH2	maturing rods
EPS8.13	2.29671e-28	-0.744704	0.22	0.361	5.16414e-24	25	EPS8	muller glia
UNC119.14	0	1.23974	0.998	0.761	0	18	UNC119	maturing rods
HMGN1.4	0	1.1353	0.989	0.85	0	18	HMGN1	maturing rods
HMGN2.7	0	1.04787	0.988	0.811	0	18	HMGN2	maturing rods
STMN2.14	0	2.01382	0.92	0.459	0	19	STMN2	horizontal cells
HMGN1.12	1.96843e-28	-0.939487	0.853	0.854	4.42602e-24	35	HMGN1	fibroblasts
PAX6.13	0	1.79793	0.771	0.33	0	19	PAX6	horizontal cells
SAMD7.11	1.84486e-28	-0.735558	0.036	0.254	4.14817e-24	31	SAMD7	retinal pigment epithelium cells
PEX5L.10	1.8358e-28	-0.85965	0.006	0.277	4.12779e-24	32	PEX5L	muller glia
BIN1.1	1.78953e-28	-0.772745	0.066	0.362	4.02376e-24	32	BIN1	muller glia
ONECUT1.18	0	1.63372	0.457	0.098	0	19	ONECUT1	horizontal cells
DPYSL2.7	1.76639e-28	0.877643	0.961	0.462	3.97172e-24	37	DPYSL2	horizontal cells
FAM107B	1.73838e-28	0.710727	0.559	0.16	3.90874e-24	37	FAM107B	horizontal cells
NBEA.2	1.66482e-28	-0.915802	0.116	0.409	3.74334e-24	32	NBEA	muller glia
SOX4.9	0	1.49943	0.976	0.879	0	19	SOX4	horizontal cells
GRIA4.11	0	1.48087	0.555	0.131	0	19	GRIA4	horizontal cells
PDE6H.15	0	2.35134	0.997	0.77	0	20	PDE6H	maturing cones
GUCA1A.14	0	2.33893	0.998	0.54	0	20	GUCA1A	maturing cones
ARR3.18	0	2.19278	0.985	0.401	0	20	ARR3	maturing cones
PPP2R2B	1.2239e-28	-0.787609	0.464	0.479	2.75194e-24	7	PPP2R2B	horizontal cells
GPR160.18	1.19633e-28	-0.873895	0.048	0.268	2.68996e-24	31	GPR160	retinal pigment epithelium cells
GUCA1C.17	0	2.02661	0.974	0.278	0	20	GUCA1C	maturing cones
GUK1.12	0	2.02058	0.997	0.841	0	20	GUK1	maturing cones
COBLL1.12	1.16163e-28	-0.913838	0.151	0.359	2.61192e-24	30	COBLL1	muller glia
MYL4.14	0	1.96147	0.971	0.306	0	20	MYL4	maturing cones
PRSS23.4	1.13025e-28	0.749973	0.611	0.137	2.54138e-24	38	PRSS23	late retinal progenitor cells
AC023905.1.11	0	1.86491	0.929	0.195	0	20	AC023905.1	maturing cones
RTBDN.12	0	1.66652	0.929	0.321	0	20	RTBDN	maturing cones
MPP4.12	0	1.644	0.964	0.32	0	20	MPP4	maturing cones
GUCA1B.10	0	1.63779	0.926	0.237	0	20	GUCA1B	maturing cones
KCNV2.13	0	1.60522	0.984	0.477	0	20	KCNV2	maturing cones
APC.2	9.97534e-29	0.955933	0.912	0.42	2.24295e-24	37	APC	horizontal cells
GNB3.13	0	1.58354	0.997	0.666	0	20	GNB3	maturing cones
WIF1.11	9.53041e-29	-0.902094	0.16	0.321	2.14291e-24	19	WIF1	horizontal cells
CPLX4.13	0	1.51509	0.98	0.426	0	20	CPLX4	maturing cones
CHCHD10.10	0	1.48572	0.955	0.436	0	20	CHCHD10	maturing cones
ZFP36L1.16	9.3379e-29	-0.992653	0.14	0.263	2.09963e-24	20	ZFP36L1	maturing cones
GNGT2.13	0	1.47352	0.978	0.411	0	20	GNGT2	maturing cones
CP.14	8.10592e-29	-0.969512	0.059	0.178	1.82262e-24	20	CP	maturing cones
CST3.6	7.83919e-29	-0.965177	0.436	0.606	1.76264e-24	9	CST3	bipolar cells
ELAVL3.3	7.40302e-29	0.768757	0.287	0.172	1.66457e-24	24	ELAVL3	amacrine cells
HES6.8	0	1.46244	0.876	0.314	0	20	HES6	maturing cones
TULP1.13	0	1.4283	0.982	0.409	0	20	TULP1	maturing cones
ALDOC.2	6.90363e-29	-0.799905	0.419	0.458	1.55228e-24	7	ALDOC	horizontal cells
LBH.6	0	1.42591	0.972	0.43	0	20	LBH	maturing cones
LGALS1.2	6.87738e-29	-0.70242	0.019	0.112	1.54638e-24	7	LGALS1	horizontal cells
FAM57B.12	0	1.4252	0.974	0.486	0	20	FAM57B	maturing cones
MT3	6.64415e-29	0.851263	0.18	0.116	1.49394e-24	0	MT3	muller glia
S100A10.11	6.49988e-29	-0.853054	0.017	0.118	1.4615e-24	15	S100A10	maturing rods
NEDD4L.4	5.64696e-29	-0.906024	0.118	0.415	1.26972e-24	32	NEDD4L	muller glia
PLEKHB1.13	0	1.40628	0.97	0.42	0	20	PLEKHB1	maturing cones
SNCB.3	5.28118e-29	-0.711089	0.065	0.291	1.18747e-24	31	SNCB	retinal pigment epithelium cells
PRCD.13	0	1.39566	0.966	0.45	0	20	PRCD	maturing cones
ARL6.5	4.62556e-29	-0.777898	0.059	0.278	1.04006e-24	31	ARL6	retinal pigment epithelium cells
XRCC4.4	0	1.37959	0.76	0.226	0	20	XRCC4	maturing cones
RBM39	4.41741e-29	-0.861924	0.727	0.681	9.93255e-25	31	RBM39	retinal pigment epithelium cells
SPARCL1.1	4.33698e-29	-0.837679	0.067	0.165	9.75169e-25	1	SPARCL1	retinal progenitor cells
SEPT4.12	0	1.37377	0.98	0.487	0	20	2004-09-01	maturing cones
PTMS.8	4.16322e-29	-0.758505	0.919	0.909	9.36101e-25	35	PTMS	fibroblasts
SLC5A3	3.78134e-29	0.931473	0.282	0.222	8.50235e-25	0	SLC5A3	muller glia
AANAT.13	3.43114e-29	-0.817991	0.057	0.255	7.71491e-25	29	AANAT	astrocytes
STXBP1.6	3.32378e-29	-0.98106	0.282	0.452	7.47353e-25	31	STXBP1	retinal pigment epithelium cells
UBAP1L.5	3.32129e-29	-0.761434	0.076	0.272	7.46791e-25	29	UBAP1L	astrocytes
MIAT.14	3.23301e-29	0.998235	0.36	0.249	7.26941e-25	24	MIAT	amacrine cells
CC2D2A.12	0	1.35239	0.944	0.378	0	20	CC2D2A	maturing cones
HRASLS.3	0	1.35102	0.792	0.188	0	20	HRASLS	maturing cones
SLC4A7.1	3.13424e-29	-0.70396	0.221	0.369	7.04734e-25	25	SLC4A7	muller glia
GNAT2.4	0	1.34513	0.847	0.185	0	20	GNAT2	maturing cones
RS1.13	0	1.34187	0.946	0.36	0	20	RS1	maturing cones
KLHL8.5	2.69874e-29	-0.890915	0.1	0.325	6.06812e-25	30	KLHL8	muller glia
SPARC.1	2.59522e-29	-0.889078	0.179	0.268	5.83536e-25	2	SPARC	maturing cones
PEX5L.9	2.52803e-29	-0.765705	0.048	0.277	5.68427e-25	31	PEX5L	retinal pigment epithelium cells
NME1.6	0	1.32971	0.968	0.583	0	20	NME1	maturing cones
TPD52.9	0	1.30643	0.956	0.428	0	20	TPD52	maturing cones
OPN1MW	0	1.29711	0.301	0.048	0	20	OPN1MW	maturing cones
SFRP1.1	2.38555e-29	-0.710231	0.046	0.133	5.36391e-25	2	SFRP1	maturing cones
TAGLN2	2.37491e-29	0.840946	0.394	0.365	5.33998e-25	0	TAGLN2	muller glia
CP.9	2.30249e-29	-0.881346	0.063	0.179	5.17715e-25	12	CP	bipolar cells
DIRAS2.1	2.22878e-29	-0.742918	0.053	0.279	5.01141e-25	31	DIRAS2	retinal pigment epithelium cells
MAP1B.12	2.21154e-29	-0.97465	0.53	0.824	4.97264e-25	36	MAP1B	astrocytes
S100A10.7	2.12867e-29	-0.791272	0.019	0.119	4.78631e-25	9	S100A10	bipolar cells
CP.13	2.09083e-29	-0.851348	0.055	0.179	4.70123e-25	18	CP	maturing rods
HIST1H1C.10	1.99907e-29	-0.862494	0.319	0.452	4.4949e-25	25	HIST1H1C	muller glia
NXNL1.2	0	1.28647	0.736	0.158	0	20	NXNL1	maturing cones
S100A10.8	1.80709e-29	-0.851699	0.019	0.119	4.06324e-25	12	S100A10	bipolar cells
GNAO1.3	1.71789e-29	0.735124	0.578	0.168	3.86268e-25	37	GNAO1	horizontal cells
UNC119.16	0	1.27036	0.999	0.761	0	20	UNC119	maturing cones
VTN.16	1.6056e-29	-0.833454	0.027	0.252	3.61018e-25	31	VTN	retinal pigment epithelium cells
CNGB3.3	0	1.24809	0.82	0.173	0	20	CNGB3	maturing cones
PLD4.2	0	1.24654	0.673	0.152	0	20	PLD4	maturing cones
SLC6A6.5	1.4123e-29	-0.804638	0.009	0.289	3.17556e-25	32	SLC6A6	muller glia
NSG2.5	1.40959e-29	-0.780377	0.067	0.215	3.16947e-25	25	NSG2	muller glia
PPA1.5	0	1.24652	0.979	0.689	0	20	PPA1	maturing cones
PSIP1.9	1.27704e-29	-0.790916	0.782	0.753	2.87143e-25	30	PSIP1	muller glia
MYO10.3	1.26577e-29	0.74348	0.806	0.235	2.84607e-25	38	MYO10	late retinal progenitor cells
DDIT3	1.22054e-29	-0.783082	0.496	0.523	2.74438e-25	7	DDIT3	horizontal cells
MAGED1	1.21774e-29	0.937177	0.804	0.328	2.73809e-25	37	MAGED1	horizontal cells
IFITM3.13	1.09733e-29	-0.85468	0.051	0.17	2.46734e-25	20	IFITM3	maturing cones
DPYSL3.7	0	1.2435	0.952	0.439	0	20	DPYSL3	maturing cones
FRZB.9	9.58255e-30	-0.847943	0.133	0.274	2.15464e-25	15	FRZB	maturing rods
BZW2.2	9.3787e-30	-0.850024	0.081	0.387	2.1088e-25	32	BZW2	muller glia
THRB.3	0	1.2422	0.799	0.189	0	20	THRB	maturing cones
HSPB1.2	9.07302e-30	-0.785512	0.163	0.264	2.04007e-25	3	HSPB1	maturing cones
VTN.9	0	1.21428	0.802	0.233	0	20	VTN	maturing cones
ITGB8.3	8.25188e-30	0.845205	0.75	0.204	1.85544e-25	38	ITGB8	late retinal progenitor cells
[truncated: 7,343 more rows]

## Sheet: diff. exp. cones
Differential gene expression between RP13 and RP13-Cas9 iPSC-derived cone photoreceptors. Data obtained using single cell RNA Seq of retinal organoids.
	p_val	avg_log2FC	pct.1	pct.2	p_val_adj
NR2F6	4.48e-211	-0.506379	0.652	0.9	1.01e-206
MT-ND4	6.12e-191	-0.397149	0.998	0.999	1.38e-186
MAP2K2	1.33e-190	-0.447627	0.537	0.832	2.98e-186
MXRA7	2.82e-178	-0.444355	0.557	0.846	6.35e-174
HLA-C	1.07e-168	-0.53214	0.612	0.857	2.41e-164
MT-CO3	1.18e-145	-0.338292	0.999	1	2.64e-141
VTN	2.4e-138	-0.526745	0.674	0.874	5.4e-134
UBE2M	4.02e-125	-0.273927	0.349	0.643	9.04e-121
BRI3	1.64e-123	-0.350636	0.767	0.923	3.69e-119
RNF187	5.96e-119	-0.331894	0.414	0.685	1.34e-114
ALDOC	2.17e-112	-0.36508	0.801	0.927	4.89e-108
CPE	5.21e-111	-0.275387	0.946	0.987	1.17e-106
TUBA1B	3.2e-110	-0.385896	0.94	0.986	7.2e-106
IGFBP2	5.68e-106	-0.282443	0.148	0.366	1.28e-101
RPL39	2.05e-99	0.33338	0.987	0.996	4.6e-95
MT-ATP6	1.04e-95	-0.292137	0.999	0.999	2.34e-91
TSPAN7	1.98e-90	-0.360476	0.812	0.936	4.45e-86
HTRA1	3e-90	-0.290383	0.398	0.627	6.75e-86
PDE6G	5.15e-83	-0.576655	0.486	0.677	1.16e-78
ELOVL4	9.81e-82	-0.312053	0.767	0.904	2.21e-77
PKM	3.62e-81	-0.279335	0.944	0.991	8.13e-77
RPS10	6.85e-81	-0.257127	0.854	0.96	1.54e-76
RAX	3.2e-78	-0.297326	0.728	0.912	7.21e-74
GNB3	3.54e-78	-0.254909	0.96	0.995	7.96e-74
AC055733.2	3.26e-77	-0.352019	0.591	0.785	7.34e-73
MT-CYB	9.46e-76	-0.265389	0.998	1	2.13e-71
MIF	3.95e-74	0.412788	0.879	0.908	8.89e-70
PRKAR2B	1.67e-73	-0.258665	0.55	0.756	3.75e-69
TMSB10	2.47e-73	0.55635	0.868	0.851	5.56e-69
NDUFA11	1.42e-66	-0.262377	0.735	0.887	3.2e-62
LINC00592	5.42e-66	-0.284485	0.263	0.449	1.22e-61
MT-ND1	1.52e-64	-0.287505	0.977	0.991	3.42e-60
RPS29	1.6e-64	0.26627	0.984	0.995	3.59e-60
PDLIM1	6.94e-63	-0.260264	0.379	0.575	1.56e-58
DUSP5	2.66e-61	-0.270943	0.334	0.517	5.99e-57
ELP5	3.64e-61	-0.311473	0.607	0.764	8.19e-57
RIMS2	4.02e-59	-0.289341	0.894	0.965	9.04e-55
COTL1	3.07e-56	-0.262115	0.814	0.928	6.9e-52
RS1	1.43e-54	-0.254891	0.849	0.957	3.22e-50
CADM1	8.22e-54	-0.323674	0.852	0.944	1.85e-49
GNGT1	8.9e-53	-0.726635	0.517	0.666	2e-48
GNB1	6.96e-50	-0.325226	0.514	0.672	1.57e-45
RTBDN	4.08e-49	-0.298297	0.82	0.923	9.18e-45
RP1	5.79e-40	-0.254053	0.917	0.973	1.3e-35
DNAJC15	7.23e-40	0.316268	0.418	0.315	1.63e-35
ARR3	1.36e-36	-0.269181	0.909	0.962	3.07e-32
GNAT1	1.77e-34	-0.489341	0.445	0.568	3.99e-30
ROM1	5e-34	-0.372398	0.702	0.821	1.12e-29
ZNF248	4.75e-33	0.270786	0.329	0.225	1.07e-28
STMN2	1.32e-30	0.560579	0.419	0.336	2.97e-26
RHO	2.17e-30	-0.26682	0.12	0.214	4.88e-26
TUBB2B	9.38e-29	0.308299	0.863	0.882	2.11e-24
RRAD	4.99e-24	-0.401846	0.491	0.608	1.12e-19
MALAT1	6.03e-24	0.30136	0.999	1	1.36e-19
RPS4Y1	1.61e-22	0.289856	0.589	0.489	3.63e-18
HSPA1A	4.14e-22	-0.344514	0.422	0.523	9.31e-18
SOX4	1.77e-18	0.360401	0.926	0.932	3.98e-14
MARCKSL1	2.44e-18	0.263485	0.818	0.851	5.48e-14
TUBB2A	7.23e-18	0.33312	0.67	0.679	1.62e-13
OTX2	8.91e-16	0.266273	0.831	0.878	2e-11
WFDC2	4.06e-15	0.322658	0.26	0.204	9.14e-11
FABP7	9.24e-14	0.293703	0.735	0.739	2.08e-09
NRL	3.7e-13	-0.371547	0.824	0.86	8.31e-09
HIST1H1C	1.08e-11	0.278104	0.745	0.799	2.42e-07
NEUROD4	6.28e-11	0.262715	0.672	0.71	1.41e-06
TAGLN3	8.31e-11	0.254122	0.28	0.236	1.87e-06
NPVF	1.17e-08	0.298812	0.435	0.404	0.000261994
ATP1B1	6.55e-08	0.28412	0.609	0.631	0.00147343
CRABP1	7.8e-05	0.317336	0.771	0.778	1
MT1X	0.000116637	0.281318	0.606	0.642	1
GPX3	0.000904638	0.255336	0.585	0.616	1
DCT	0.0060797	0.300632	0.241	0.228	1
LRRC75A	0.0211909	0.255963	0.546	0.609	1

## Sheet: diff. exp. rods
Differential gene expression between RP13 and RP13-Cas9 iPSC-derived rod photoreceptors. Data obtained using single cell RNA Seq of retinal organoids.
	p_val	avg_log2FC	pct.1	pct.2	p_val_adj
PRL	8.09e-72	0.627683	0.288	0.147	1.82e-67
FABP7	1.88e-85	0.5349	0.658	0.521	4.23e-81
MT1E	2.42e-11	0.51734	0.175	0.135	5.44e-07
CHCHD2	5.68e-58	0.488718	0.538	0.412	1.28e-53
TRIB2	7.54e-41	0.470895	0.349	0.248	1.69e-36
AC027031.2	2.82e-26	0.440523	0.451	0.385	6.34e-22
OTX2	6.75e-58	0.434034	0.717	0.65	1.52e-53
LINC00599	2.4e-31	0.397105	0.611	0.543	5.39e-27
TLE3	3.15e-27	0.374205	0.342	0.263	7.09e-23
PEX5L	2.46e-34	0.365539	0.229	0.14	5.52e-30
ROBO2	3.52e-38	0.365348	0.184	0.098	7.92e-34
GPX3	8.93e-19	0.350152	0.391	0.325	2.01e-14
GUCY1A2	8.28e-36	0.340537	0.126	0.056	1.86e-31
BMP7	9.44e-29	0.339571	0.228	0.148	2.12e-24
FILIP1L	1.67e-45	0.33906	0.11	0.037	3.75e-41
SELENOP	4.29e-23	0.337592	0.361	0.285	9.64e-19
MALAT1	8.99e-50	0.334283	0.999	1	2.02e-45
GABBR2	5.77e-27	0.330811	0.227	0.151	1.3e-22
HIST1H1C	6.52e-19	0.330056	0.577	0.531	1.47e-14
SOX4	7.23e-56	0.329235	0.907	0.865	1.63e-51
MIF	1.52e-31	0.321946	0.623	0.568	3.43e-27
MYO9A	8e-13	0.316253	0.487	0.44	1.8e-08
CNTLN	3.2e-22	0.315585	0.199	0.134	7.21e-18
CRYBG3	2.53e-11	0.313877	0.26	0.215	5.68e-07
ZFYVE16	3.53e-17	0.308037	0.335	0.274	7.93e-13
PAG1	1.99e-19	0.307433	0.286	0.22	4.48e-15
MIR124-2HG	5.85e-21	0.305759	0.497	0.436	1.31e-16
FAM200B	9.83e-17	0.300088	0.372	0.314	2.21e-12
TTR	1.23e-16	0.295942	0.389	0.326	2.76e-12
CRABP1	7.24e-14	0.294369	0.607	0.561	1.63e-09
LCORL	4.47e-16	0.294094	0.349	0.292	1.01e-11
HIST1H1D	9.5e-28	0.293451	0.107	0.049	2.14e-23
ZNF248	3.45e-34	0.293042	0.167	0.088	7.75e-30
STARD4-AS1	1.3e-11	0.288786	0.219	0.173	2.92e-07
YPEL3	2.45e-18	0.287064	0.558	0.517	5.5e-14
OGFRL1	8.55e-21	0.281778	0.2	0.135	1.92e-16
NPVF	2.07e-18	0.281439	0.327	0.254	4.65e-14
HIST1H2AC	2.6e-09	0.277879	0.286	0.244	5.85e-05
SOX6	4.87e-31	0.27757	0.136	0.068	1.1e-26
CADM3	4.58e-20	0.274906	0.182	0.121	1.03e-15
TUT4	1.47e-11	0.273762	0.442	0.402	3.3e-07
PRDM1	3.32e-15	0.272874	0.194	0.141	7.46e-11
DNAJC15	1.61e-21	0.271161	0.14	0.083	3.61e-17
AL078639.1	8.46e-14	0.268975	0.4	0.346	1.9e-09
NRN1	1.61e-19	0.268264	0.275	0.202	3.63e-15
RBM6	2.43e-11	0.268111	0.321	0.277	5.47e-07
MAN1A1	4.62e-33	0.266151	0.11	0.047	1.04e-28
CDKN1C	6.9e-11	0.26601	0.436	0.404	1.55e-06
CCDC141	1.04e-21	0.259276	0.152	0.092	2.34e-17
SIX3	9.35e-14	0.258258	0.422	0.374	2.1e-09
TTN	1.72e-22	0.25822	0.126	0.069	3.88e-18
SRSF10	1.68e-19	0.257943	0.587	0.54	3.78e-15
STMN2	8.41e-06	0.257417	0.366	0.336	0.189146
CDR1	1.12e-12	0.256283	0.165	0.119	2.52e-08
ARGLU1	5.21e-13	0.255228	0.538	0.502	1.17e-08
PIK3R1	1.31e-18	0.251635	0.62	0.579	2.94e-14
BTBD8	2.84e-13	0.25062	0.527	0.49	6.38e-09
NEUROD4	9.67e-17	0.250552	0.45	0.391	2.17e-12
RS1	2.22e-25	-0.251043	0.457	0.553	4.98e-21
LINC00592	4.1e-24	-0.252916	0.173	0.254	9.22e-20
UQCC2	3.34e-27	-0.252987	0.499	0.592	7.52e-23
SYCE1L	3.04e-24	-0.254556	0.24	0.328	6.83e-20
KLF6	8.12e-27	-0.255183	0.162	0.245	1.83e-22
PTPRZ1	3.11e-21	-0.256187	0.232	0.311	7e-17
KCNB1	8.83e-25	-0.25773	0.294	0.384	1.98e-20
IRX6	6.59e-14	-0.259344	0.17	0.225	1.48e-09
CKB	9.29e-47	-0.263679	0.945	0.959	2.09e-42
OSBPL1A	6.67e-41	-0.265176	0.156	0.262	1.5e-36
TUBA1A	2.96e-39	-0.265692	0.818	0.873	6.65e-35
RTBDN	1.47e-17	-0.267231	0.352	0.426	3.3e-13
MT-CO1	7.71e-71	-0.270693	0.992	0.998	1.73e-66
AANAT	7.59e-22	-0.271443	0.375	0.458	1.71e-17
RPS10	3.49e-32	-0.276133	0.632	0.716	7.84e-28
SNAP25	3.26e-27	-0.276658	0.549	0.633	7.32e-23
GPR160	7.79e-27	-0.277383	0.414	0.51	1.75e-22
MT-ND2	1.06e-56	-0.27773	0.963	0.98	2.39e-52
BRI3	1.05e-32	-0.282128	0.49	0.595	2.37e-28
LAPTM4B	7.36e-36	-0.285931	0.709	0.768	1.66e-31
GUK1	9.17e-47	-0.286497	0.814	0.877	2.06e-42
RP1	1.73e-39	-0.288292	0.848	0.893	3.9e-35
PLEKHB1	3.71e-32	-0.290352	0.475	0.578	8.35e-28
EPHA8	1.08e-29	-0.292972	0.117	0.193	2.42e-25
TMBIM4	1.68e-30	-0.295444	0.288	0.389	3.77e-26
RBP3	4.47e-26	-0.297098	0.47	0.55	1e-21
MT-ND1	2.08e-66	-0.298078	0.943	0.965	4.69e-62
ERN1	3.24e-43	-0.299664	0.091	0.18	7.29e-39
CLU	3.68e-36	-0.301124	0.284	0.405	8.27e-32
NME1	2.48e-32	-0.30357	0.489	0.586	5.58e-28
HLA-A	2.68e-46	-0.305903	0.156	0.27	6.03e-42
VIM	8.05e-33	-0.31444	0.588	0.708	1.81e-28
CHRNA3	1.11e-27	-0.319144	0.312	0.407	2.5e-23
RDH12	1.82e-45	-0.320856	0.149	0.259	4.09e-41
CD63	9.57e-61	-0.32296	0.751	0.831	2.15e-56
MAP2K2	1.35e-42	-0.326323	0.258	0.381	3.03e-38
SAMD11	1.51e-36	-0.331779	0.558	0.65	3.4e-32
ROM1	1.15e-51	-0.333381	0.861	0.898	2.59e-47
MXRA7	6.53e-43	-0.334816	0.317	0.445	1.47e-38
RHO	7.02e-10	-0.343223	0.157	0.202	1.58e-05
MAP1LC3A	2.29e-39	-0.345791	0.332	0.448	5.16e-35
AL662820.1	5.06e-64	-0.355334	0.07	0.174	1.14e-59
RASSF2	6.45e-39	-0.357617	0.182	0.285	1.45e-34
MT-ATP6	2.45e-109	-0.358564	0.996	0.999	5.51e-105
REEP6	1.03e-38	-0.359409	0.238	0.346	2.31e-34
IGFBP2	1.75e-46	-0.366222	0.107	0.206	3.93e-42
B2M	4.46e-30	-0.3669	0.212	0.309	1e-25
MT-ND5	1.85e-93	-0.367122	0.923	0.956	4.16e-89
MT-CYB	3.26e-122	-0.372975	0.988	0.997	7.34e-118
NRL	6.04e-83	-0.373119	0.949	0.965	1.36e-78
PRDX1	5.24e-83	-0.374661	0.846	0.897	1.18e-78
C1orf61	2.52e-73	-0.374898	0.036	0.128	5.66e-69
TAGLN2	5.06e-47	-0.379308	0.295	0.418	1.14e-42
PDE6A	8.01e-35	-0.381404	0.305	0.408	1.8e-30
PPP2R2B	2.03e-52	-0.387456	0.529	0.641	4.56e-48
MT-CO3	1.89e-157	-0.396139	0.994	0.999	4.25e-153
CLUL1	4.34e-43	-0.397285	0.219	0.338	9.76e-39
CRYAB	1.97e-41	-0.40497	0.204	0.318	4.44e-37
VTN	6.25e-52	-0.411069	0.178	0.298	1.41e-47
SNTB2	5.73e-63	-0.411073	0.119	0.238	1.29e-58
CADM1	6.84e-78	-0.413249	0.806	0.862	1.54e-73
CCKBR	5.69e-52	-0.419884	0.049	0.13	1.28e-47
MT-ND4	2.43e-143	-0.420796	0.988	0.998	5.47e-139
CNGB1	2.64e-67	-0.424905	0.601	0.706	5.95e-63
CNGA1	1.6e-77	-0.439247	0.027	0.115	3.6e-73
SPTBN1	2.28e-54	-0.442208	0.349	0.482	5.14e-50
CPE	9.54e-89	-0.464283	0.808	0.866	2.15e-84
ALDOC	9.94e-75	-0.469142	0.524	0.656	2.24e-70
HTRA1	1.67e-70	-0.477947	0.267	0.418	3.75e-66
APOE	3.84e-69	-0.482027	0.087	0.202	8.64e-65
CRNDE	1.54e-68	-0.488071	0.161	0.296	3.47e-64
SAG	4.24e-45	-0.515165	0.177	0.292	9.52e-41
GADD45G	2.12e-71	-0.518559	0.622	0.739	4.76e-67
TUBA1B	2.23e-97	-0.519653	0.751	0.836	5.01e-93
GNB1	1.6e-63	-0.529237	0.472	0.595	3.59e-59
YBX3	1.02e-83	-0.577376	0.35	0.515	2.29e-79
GNAT1	1.07e-99	-0.630709	0.702	0.805	2.4e-95
PDE6G	2.24e-118	-0.778972	0.551	0.699	5.05e-114
GNGT1	3.37e-211	-0.970929	0.74	0.878	7.58e-207
