# Supplementary material for: PRPF8-mediated dysregulation of hBrr2 helicase disrupts human spliceosome kinetics and 5´-splice-site selection causing tissue-specific defects
Source: Nat Commun. 2024 Apr 11;15:3138. doi: 10.1038/s41467-024-47253-0 (PMC11009313; doi:10.1038/s41467-024-47253-0)
Supplement: Supplementary file 6 — Supplementary Data 3 [file 41467_2024_47253_MOESM6_ESM.xlsx]

## Sheet: RNA-seq summary
Average number of reads aligned by STAR to human genome (GRCh38)
Cell Type	Average Number of Aligned Reads
	Control	Disease
iPSC	3.02446e+07	3.05247e+07
kidney organoids	2.94836e+07	2.91102e+07
retinal organoids	30460462	3.1382e+07
RPE	3.32428e+07	3.31176e+07
Percentage of reads in each sample group aligned to an Ensembl Transcript/Biotype Type. Each Biotype has been collated into its Biotype sub-group (Protein Coding, Pseudogene, Long Noncoding and Short Noncoding).
Percentage of Reads Aligned to Each Transcript Type for All Sample Groups
Biotype Type	iPSC (Controls)	iPSC (Patients)	kidney organoids (Controls)	kidney organoids (Patients)	retinal organoids (Controls)	retinal organoids (Patients)	RPE (Controls)	RPE (Patients)
Protein Coding	95.8191	95.8135	93.9657	94.2847	95.0068	94.9547	95.9436	95.957
Pseudogene	1.83441	1.8296	2.39221	2.31111	1.66718	1.67775	1.4678	1.55991
Long Noncoding	1.61433	1.69499	1.64719	1.74545	2.42015	2.62291	1.83052	1.72586
Short Noncoding	0.696467	0.624649	1.95281	1.61436	0.834207	0.667507	0.713383	0.715656

## Sheet: iPSC
Differential gene expression between RP13 and RP13-Cas9 iPSCs, calculated using DESeq2. Displayed events have a p-value < 0.05.
GeneID	baseMean	log2FoldChange	lfcSE	stat	pvalue	padj	GeneSymbol	Biotype	Chromosome	Gene_Start	Gene_End
ENSG00000255624	15.0675	2.19043	0.244374	8.96346	3.14658e-19	7.03449e-15	C10orf88B	transcribed_processed_pseudogene	10	122879681	122898716
ENSG00000108821	2168.43	0.709701	0.0877143	8.09105	5.91515e-16	6.61195e-12	COL1A1	protein_coding	17	50184101	50201632
ENSG00000213185	9.43902	2.70807	0.350297	7.73078	1.06886e-14	7.96515e-11	FAM24B	protein_coding	10	122849078	122879641
ENSG00000174080	66.3669	3.98317	0.590241	6.74838	1.49508e-11	8.35599e-08	CTSF	protein_coding	11	66563464	66568879
ENSG00000167601	979.676	0.385576	0.0585864	6.58133	4.66247e-11	2.08468e-07	AXL	protein_coding	19	41219223	41261766
ENSG00000158859	159.663	0.598758	0.0920895	6.50192	7.93012e-11	2.95476e-07	ADAMTS4	protein_coding	1	161184302	161199054
ENSG00000198113	146.957	0.549743	0.0858337	6.40474	1.50628e-10	4.81064e-07	TOR4A	protein_coding	9	137277726	137282641
ENSG00000164756	7.11028	6.01985	0.960629	6.26657	3.69085e-10	8.26329e-07	SLC30A8	protein_coding	8	116950273	117176714
ENSG00000089916	1783.44	-0.182443	0.0290685	-6.27631	3.46712e-10	8.26329e-07	GPATCH2L	protein_coding	14	76151916	76254342
ENSG00000172346	69.95	0.77681	0.123965	6.26634	3.69623e-10	8.26329e-07	CSDC2	protein_coding	22	41561010	41577741
ENSG00000135046	566.387	0.972403	0.156535	6.21205	5.22983e-10	1.06289e-06	ANXA1	protein_coding	9	73151865	73170393
ENSG00000135063	975.017	0.418636	0.0688531	6.08013	1.20083e-09	2.23715e-06	FAM189A2	protein_coding	9	69324567	69392558
ENSG00000146001	17.4283	1.09028	0.182887	5.96148	2.49969e-09	4.29869e-06	PCDHB18P	transcribed_unprocessed_pseudogene	5	141234333	141237529
ENSG00000115875	8074.78	-0.165702	0.0295716	-5.60341	2.10181e-08	3.14297e-05	SRSF7	protein_coding	2	38743599	38751494
ENSG00000100146	72.884	0.817966	0.145992	5.60283	2.10881e-08	3.14297e-05	SOX10	protein_coding	22	37970686	37987422
ENSG00000196154	123.357	0.593365	0.108111	5.48846	4.05458e-08	5.66527e-05	S100A4	protein_coding	1	153543613	153550136
ENSG00000253873	165.289	0.888084	0.165573	5.36371	8.15301e-08	0.000107217	PCDHGA11	protein_coding	5	141421047	141512975
ENSG00000111674	1404.22	0.239142	0.0456257	5.24139	1.59371e-07	0.000197938	ENO2	protein_coding	12	6913745	6923698
ENSG00000114270	218.457	0.538893	0.105277	5.11882	3.07461e-07	0.000361768	COL7A1	protein_coding	3	48564073	48595329
ENSG00000248538	33.6229	0.867528	0.170701	5.08214	3.732e-07	0.000417163	NA	lncRNA	8	9151695	9425524
ENSG00000105327	450.671	0.294334	0.0583893	5.0409	4.63352e-07	0.000493271	BBC3	protein_coding	19	47220822	47232766
ENSG00000103876	372.02	-0.228332	0.0454087	-5.02837	4.94665e-07	0.00050267	FAH	protein_coding	15	80152490	80186946
ENSG00000136160	469.773	1.29719	0.261909	4.9528	7.31522e-07	0.000711039	EDNRB	protein_coding	13	77895481	77975529
ENSG00000158555	236.213	0.431441	0.0872871	4.94278	7.70148e-07	0.000717392	GDPD5	protein_coding	11	75434640	75525941
ENSG00000257524	553.183	0.2099	0.0426308	4.92367	8.49358e-07	0.00075953	NA	protein_coding	9	127867850	127906022
ENSG00000133302	779.093	-0.158511	0.0324135	-4.89028	1.00692e-06	0.000865794	SLF1	protein_coding	5	94618669	94739436
ENSG00000073910	326.244	0.340388	0.0697695	4.87876	1.06757e-06	0.000883948	FRY	protein_coding	13	31846713	32299125
ENSG00000257103	6007.87	-0.0736089	0.0151144	-4.87011	1.11536e-06	0.000890531	LSM14A	protein_coding	19	34172504	34229288
ENSG00000122861	623.427	0.365379	0.0753931	4.84631	1.25777e-06	0.000969609	PLAU	protein_coding	10	73909177	73917496
ENSG00000159753	566.99	0.229372	0.0477967	4.79891	1.5953e-06	0.00118882	CARMIL2	protein_coding	16	67644988	67657569
ENSG00000012232	3695.15	0.144475	0.030537	4.73114	2.23263e-06	0.00155977	EXTL3	protein_coding	8	28600469	28755599
ENSG00000135423	241.053	0.330687	0.0698743	4.7326	2.21657e-06	0.00155977	GLS2	protein_coding	12	56470944	56488414
ENSG00000107562	1179.95	-0.265784	0.0563828	-4.71392	2.43001e-06	0.00164622	CXCL12	protein_coding	10	44370165	44386493
ENSG00000096401	2963.19	-0.109109	0.0231895	-4.70511	2.53727e-06	0.00166833	CDC5L	protein_coding	6	44387706	44450425
ENSG00000237975	8.96532	4.70662	1.00644	4.67648	2.91834e-06	0.00186407	FLG-AS1	lncRNA	1	152168125	152445456
ENSG00000231689	30.8687	2.57808	0.557078	4.62787	3.69451e-06	0.00229429	LINC01090	lncRNA	2	187712816	188384365
ENSG00000070961	1638.79	-0.136119	0.0300162	-4.53486	5.76418e-06	0.00348281	ATP2B1	protein_coding	12	89588049	89709300
ENSG00000151461	2830.63	-0.152971	0.0338905	-4.51368	6.37111e-06	0.00374823	UPF2	protein_coding	10	11920022	12043170
ENSG00000151304	694.814	-0.171416	0.0381755	-4.49022	7.115e-06	0.00392325	SRFBP1	protein_coding	5	121961975	122075570
ENSG00000196116	84.879	0.520825	0.116053	4.48783	7.19508e-06	0.00392325	TDRD7	protein_coding	9	97412096	97496125
ENSG00000065357	240.617	0.4555	0.101344	4.49458	6.97075e-06	0.00392325	DGKA	protein_coding	12	55927319	55954027
ENSG00000188984	35.7332	1.27565	0.285574	4.46697	7.93354e-06	0.00422291	AADACL3	protein_coding	1	12716110	12728760
ENSG00000173281	1893.98	0.488612	0.109737	4.45259	8.4841e-06	0.00441094	PPP1R3B	protein_coding	8	9136255	9151574
ENSG00000059588	1081.46	-0.172443	0.0388388	-4.43998	8.99689e-06	0.00457124	TARBP1	protein_coding	1	234391313	234479179
ENSG00000185920	1119.97	-0.225854	0.0510185	-4.4269	9.55983e-06	0.00470162	PTCH1	protein_coding	9	95442980	95517057
ENSG00000276476	26.0328	2.30202	0.520309	4.42433	9.67412e-06	0.00470162	LINC00540	lncRNA	13	22040972	22276526
ENSG00000075651	42.1048	0.61467	0.139603	4.40297	1.06777e-05	0.00507893	PLD1	protein_coding	3	171600404	171810950
ENSG00000137713	3434.85	-0.16707	0.0382769	-4.36477	1.27254e-05	0.00592685	PPP2R1B	protein_coding	11	111726908	111766389
ENSG00000198910	922.002	0.257275	0.0592246	4.34406	1.39872e-05	0.00633475	L1CAM	protein_coding	X	153861514	153886173
ENSG00000254587	11.5202	1.94918	0.449439	4.33691	1.44497e-05	0.00633475	NA	lncRNA	11	96590317	96985810
ENSG00000161281	4.44631	2.59157	0.597564	4.33689	1.44513e-05	0.00633475	COX7A1	protein_coding	19	36150922	36152449
ENSG00000116120	2717.15	-0.150851	0.0348868	-4.32401	1.53216e-05	0.00634312	FARSB	protein_coding	2	222566899	222656092
ENSG00000079246	25954.5	-0.0806855	0.0186293	-4.3311	1.48366e-05	0.00634312	XRCC5	protein_coding	2	216107464	216206303
ENSG00000168958	1590.78	-0.107084	0.0247549	-4.32578	1.51993e-05	0.00634312	MFF	protein_coding	2	227325151	227357836
ENSG00000105329	313.051	0.358417	0.083588	4.2879	1.80369e-05	0.00733152	TGFB1	protein_coding	19	41301587	41353922
ENSG00000164951	880.107	0.2791	0.0654104	4.26691	1.98202e-05	0.0077737	PDP1	protein_coding	8	93857807	93926068
ENSG00000258376	3.97986	4.66948	1.09373	4.2693	1.96089e-05	0.0077737	PAPLN-AS1	lncRNA	14	73242651	73245979
ENSG00000204644	127.316	1.94617	0.458491	4.24473	2.18858e-05	0.00815466	ZFP57	protein_coding	6	29672483	29681155
ENSG00000107281	436.214	0.234906	0.0552955	4.2482	2.15499e-05	0.00815466	NPDC1	protein_coding	9	137039463	137046179
ENSG00000134531	27.9664	0.873806	0.205638	4.24925	2.14483e-05	0.00815466	EMP1	protein_coding	12	13196723	13219941
ENSG00000223784	38.0451	0.718333	0.16938	4.24095	2.22573e-05	0.0081571	LINP1	lncRNA	10	6709530	6740532
ENSG00000109339	61.5675	0.606199	0.14373	4.21762	2.46889e-05	0.00883186	MAPK10	protein_coding	4	85990007	86594625
ENSG00000011295	1868.11	-0.090445	0.0214538	-4.21581	2.48885e-05	0.00883186	TTC19	protein_coding	17	15999784	16045015
ENSG00000162409	383.467	0.29879	0.0710948	4.2027	2.63744e-05	0.00921292	PRKAA2	protein_coding	1	56645314	56715335
ENSG00000111331	53.2716	0.521942	0.124383	4.19626	2.71363e-05	0.00933323	OAS3	protein_coding	12	112938051	112976460
ENSG00000235098	29.3577	0.61771	0.148377	4.1631	3.13956e-05	0.0103341	ANKRD65	protein_coding	1	1418420	1421769
ENSG00000121440	475.727	0.243064	0.0584317	4.15979	3.18541e-05	0.0103341	PDZRN3	protein_coding	3	73382431	73624941
ENSG00000099284	684.084	-0.50323	0.120848	-4.16416	3.12501e-05	0.0103341	MACROH2A2	protein_coding	10	70052544	70112282
ENSG00000126653	854.577	-0.159311	0.0383006	-4.15949	3.18953e-05	0.0103341	NSRP1	protein_coding	17	30115521	30186475
ENSG00000225630	18855.4	-0.178846	0.0431129	-4.14832	3.3493e-05	0.0105759	MTND2P28	unprocessed_pseudogene	1	629640	630683
ENSG00000147883	10.7392	1.36134	0.328217	4.14767	3.35879e-05	0.0105759	CDKN2B	protein_coding	9	22002903	22009305
ENSG00000213300	1380.77	-0.120651	0.0291941	-4.13273	3.5848e-05	0.0111308	HNRNPA3P6	processed_pseudogene	3	75214631	75215636
ENSG00000255622	15.0958	0.977485	0.237291	4.11935	3.79947e-05	0.0116357	PCDHB17P	transcribed_unprocessed_pseudogene	5	141155996	141159061
ENSG00000106003	353.41	0.305135	0.0741451	4.11537	3.86556e-05	0.0116782	LFNG	protein_coding	7	2512529	2529177
ENSG00000113460	2349.64	-0.115931	0.0282317	-4.10642	4.01844e-05	0.0119782	BRIX1	protein_coding	5	34915677	34925996
ENSG00000187730	19.9096	0.803728	0.196363	4.09307	4.25701e-05	0.0125223	GABRD	protein_coding	1	2019329	2030758
ENSG00000044524	20.9228	0.650429	0.159423	4.0799	4.50545e-05	0.013081	EPHA3	protein_coding	3	89107621	89482134
ENSG00000112081	14308.4	-0.108111	0.0266312	-4.05957	4.91622e-05	0.0139566	SRSF3	protein_coding	6	36594353	36605600
ENSG00000100867	33.6329	-0.792022	0.195135	-4.05883	4.93188e-05	0.0139566	DHRS2	protein_coding	14	23630115	23645639
ENSG00000085511	2255.09	-0.144477	0.0357422	-4.04219	5.29553e-05	0.0147984	MAP3K4	protein_coding	6	160991727	161117385
ENSG00000090060	9312.31	-0.0869441	0.0215747	-4.0299	5.58003e-05	0.0154009	PAPOLA	protein_coding	14	96501433	96567116
ENSG00000033030	1230.01	0.206533	0.0513135	4.02492	5.69951e-05	0.0155388	ZCCHC8	protein_coding	12	122471599	122501073
ENSG00000188707	121.667	2.45992	0.611729	4.02126	5.78881e-05	0.0155434	ZBED6CL	protein_coding	7	150322639	150332721
ENSG00000214548	4.78678	5.18883	1.29192	4.01639	5.90976e-05	0.0155434	MEG3	lncRNA	14	100779410	100861031
ENSG00000128915	1970.53	-0.102995	0.0256379	-4.0173	5.88699e-05	0.0155434	ICE2	protein_coding	15	60419609	60479160
ENSG00000280987	11090.8	-0.0893175	0.0222924	-4.00663	6.15913e-05	0.0160109	MATR3	protein_coding	5	139273752	139331671
ENSG00000118804	57.5557	0.406621	0.102044	3.98476	6.75497e-05	0.0168957	STBD1	protein_coding	4	76306733	76311130
ENSG00000113396	136.998	0.384428	0.0965144	3.98311	6.80179e-05	0.0168957	SLC27A6	protein_coding	5	128538013	129033642
ENSG00000029534	354.785	0.398363	0.0999408	3.98599	6.71994e-05	0.0168957	ANK1	protein_coding	8	41653220	41896762
ENSG00000198763	83832.3	-0.174888	0.0438219	-3.99088	6.58283e-05	0.0168957	MT-ND2	protein_coding	MT	4470	5511
ENSG00000132341	22707.7	-0.0985445	0.0247719	-3.97807	6.9477e-05	0.0170684	RAN	protein_coding	12	130872037	130877678
ENSG00000015479	10725	-0.0929085	0.0234158	-3.96778	7.25467e-05	0.0176288	MATR3	protein_coding	5	139293674	139331677
ENSG00000078725	932.135	-0.123121	0.0311709	-3.94987	7.81947e-05	0.018711	BRINP1	protein_coding	9	119153458	119369435
ENSG00000184922	165.975	0.350263	0.0887099	3.9484	7.8674e-05	0.018711	FMNL1	protein_coding	17	45221444	45247319
ENSG00000162374	10.5818	1.45051	0.367811	3.94363	8.02569e-05	0.0187498	ELAVL4	protein_coding	1	50024029	50203772
ENSG00000112972	11719.2	-0.317518	0.0805299	-3.94286	8.05146e-05	0.0187498	HMGCS1	protein_coding	5	43287470	43313512
ENSG00000116675	139.854	0.374294	0.0952083	3.93132	8.44819e-05	0.0194709	DNAJC6	protein_coding	1	65248219	65415871
ENSG00000172935	337.608	0.387127	0.0986901	3.92265	8.75802e-05	0.019979	MRGPRF	protein_coding	11	69004395	69013382
ENSG00000254365	120.812	1.01783	0.260127	3.91282	9.12246e-05	0.0206002	NA	lncRNA	5	167287320	167294273
ENSG00000111581	3471.8	-0.0881025	0.0225413	-3.90849	9.28734e-05	0.0207628	NUP107	protein_coding	12	68686951	68745809
ENSG00000141337	57.0818	-0.450317	0.11541	-3.90187	9.54509e-05	0.0211277	ARSG	protein_coding	17	68259182	68422731
ENSG00000261305	15.182	1.84011	0.475305	3.87144	0.000108196	0.0234838	NA	lncRNA	7	150337483	150343346
ENSG00000177469	1714.31	0.340783	0.0879782	3.87349	0.000107288	0.0234838	CAVIN1	protein_coding	17	42402449	42423256
ENSG00000097046	2107.75	-0.114213	0.0296235	-3.85549	0.0001155	0.0245916	CDC7	protein_coding	1	91500851	91525764
ENSG00000115828	105.153	0.636545	0.165065	3.85633	0.000115101	0.0245916	QPCT	protein_coding	2	37342827	37373322
ENSG00000083642	2269.22	-0.114054	0.0296578	-3.84568	0.00012022	0.025355	PDS5B	protein_coding	13	32586452	32778019
ENSG00000013503	1000.66	-0.151235	0.0395181	-3.82698	0.000129726	0.0267315	POLR3B	protein_coding	12	106357748	106510198
ENSG00000100823	10383	-0.0868255	0.0226877	-3.82698	0.000129725	0.0267315	APEX1	protein_coding	14	20455191	20457772
ENSG00000176692	7.00363	1.43143	0.37415	3.82583	0.000130333	0.0267315	FOXC2	protein_coding	16	86566829	86569728
ENSG00000072682	154.708	0.33984	0.0889877	3.81895	0.00013402	0.0272377	P4HA2	protein_coding	5	132190147	132295315
ENSG00000126709	46.0765	0.492402	0.129197	3.81125	0.000138265	0.0276442	IFI6	protein_coding	1	27666064	27672212
ENSG00000198680	77.532	0.600902	0.157773	3.80865	0.00013973	0.0276442	TUSC1	protein_coding	9	25676969	25678444
ENSG00000160117	167.947	0.743091	0.195063	3.8095	0.00013925	0.0276442	ANKLE1	protein_coding	19	17281645	17287646
ENSG00000116962	1162.32	0.209997	0.0552616	3.80005	0.000144667	0.028137	NID1	protein_coding	1	235975830	236065109
ENSG00000126010	393.11	0.90456	0.238047	3.79993	0.000144738	0.028137	GRPR	protein_coding	X	16123565	16153518
ENSG00000160818	2757.64	-0.16401	0.0432786	-3.78964	0.000150863	0.029075	GPATCH4	protein_coding	1	156594301	156601496
ENSG00000158710	2327.89	0.300339	0.0793373	3.7856	0.00015334	0.0292767	TAGLN2	protein_coding	1	159918107	159925507
ENSG00000231991	183.587	0.484566	0.128139	3.78158	0.000155839	0.0292767	ANXA2P2	processed_pseudogene	9	33624274	33625293
ENSG00000289399	838.858	-0.143108	0.0378241	-3.78352	0.000154628	0.0292767	NA	lncRNA	11	134275280	134276201
ENSG00000204262	1610.12	0.491976	0.130322	3.77508	0.000159958	0.0293891	COL5A2	protein_coding	2	189031898	189225312
ENSG00000184178	369.635	-0.194162	0.0515162	-3.76895	0.000163938	0.0293891	SCFD2	protein_coding	4	52872982	53366066
ENSG00000066923	79.87	0.347266	0.0921262	3.76946	0.000163603	0.0293891	STAG3	protein_coding	7	100177563	100221488
ENSG00000126773	1460.63	-0.107438	0.0285105	-3.76836	0.000164324	0.0293891	PCNX4	protein_coding	14	60091911	60169133
ENSG00000183978	765.237	-0.132913	0.0351904	-3.77697	0.000158746	0.0293891	COA3	protein_coding	17	42795147	42798704
ENSG00000129355	49.8031	0.396376	0.105169	3.76893	0.000163949	0.0293891	CDKN2D	protein_coding	19	10566460	10569059
ENSG00000268696	10.2087	2.62578	0.697564	3.76421	0.000167073	0.0296436	ZNF723	protein_coding	19	22832291	22858667
ENSG00000284252	424.757	-0.152272	0.0405086	-3.75899	0.0001706	0.0297685	MIR4444-1	miRNA	2	177212726	177212799
ENSG00000160408	426.712	0.222824	0.0592916	3.7581	0.000171209	0.0297685	ST6GALNAC6	protein_coding	9	127885321	127905408
ENSG00000166923	106.899	0.766614	0.204034	3.75728	0.000171772	0.0297685	GREM1	protein_coding	15	32718004	32745106
ENSG00000168071	185.242	0.379376	0.101074	3.75344	0.000174423	0.0299955	CCDC88B	protein_coding	11	64340204	64357534
ENSG00000172965	224.476	0.485252	0.129569	3.74513	0.000180297	0.0307688	MIR4435-2HG	lncRNA	2	111006015	111523376
ENSG00000254297	193.094	1.08921	0.291246	3.73983	0.000184145	0.0311874	NA	lncRNA	5	167296234	167303372
ENSG00000151474	1228.59	0.214321	0.0574986	3.7274	0.000193464	0.0325194	FRMD4A	protein_coding	10	13643706	14462142
ENSG00000170144	20992.9	-0.101836	0.0273438	-3.72426	0.000195891	0.0326816	HNRNPA3	protein_coding	2	177212563	177223958
ENSG00000218336	3584.37	0.129968	0.0349989	3.7135	0.000204415	0.0333569	TENM3	protein_coding	4	182143987	182803024
ENSG00000148677	27.6045	1.32303	0.356132	3.715	0.000203207	0.0333569	ANKRD1	protein_coding	10	90912096	90921087
ENSG00000067057	4007.41	0.211428	0.0569278	3.71396	0.00020404	0.0333569	PFKP	protein_coding	10	3066333	3137718
ENSG00000175040	659.057	0.233491	0.062955	3.70886	0.000208198	0.0337281	CHST2	protein_coding	3	143119771	143124014
ENSG00000107949	3707.33	-0.135207	0.0364877	-3.70555	0.000210934	0.0339254	BCCIP	protein_coding	10	125823546	125853695
ENSG00000101194	638.868	0.235061	0.0634986	3.70183	0.000214053	0.0341813	SLC17A9	protein_coding	20	62952707	62969585
ENSG00000165118	41.2441	2.56733	0.694129	3.69864	0.000216756	0.0343673	C9orf64	protein_coding	9	83938311	83956986
ENSG00000131981	112.383	0.557427	0.151749	3.67335	0.000239392	0.037689	LGALS3	protein_coding	14	55124110	55145423
ENSG00000163513	302.813	0.233971	0.0637945	3.66758	0.000244858	0.0381438	TGFBR2	protein_coding	3	30606601	30694142
ENSG00000105131	701.368	0.263818	0.0719496	3.66671	0.000245692	0.0381438	EPHX3	protein_coding	19	15226919	15233435
ENSG00000124795	8870.94	-0.0760071	0.0207474	-3.66344	0.000248846	0.038367	DEK	protein_coding	6	18223860	18264548
ENSG00000176971	8.54027	0.945335	0.258462	3.65754	0.000254646	0.0389922	FIBIN	protein_coding	11	26994112	26997087
ENSG00000124143	19.5753	1.14102	0.312121	3.6557	0.00025648	0.0390059	ARHGAP40	protein_coding	20	38601809	38651035
ENSG00000273387	9.97357	-0.811977	0.222821	-3.64408	0.000268349	0.0405352	NA	lncRNA	22	31082156	31083565
ENSG00000029993	9965.44	-0.187723	0.0515659	-3.64044	0.000272171	0.0406473	HMGB3	protein_coding	X	150980509	150990771
ENSG00000182718	6888.21	0.400867	0.110131	3.63992	0.000272727	0.0406473	ANXA2	protein_coding	15	60347134	60402883
ENSG00000198081	616.62	-0.13872	0.038224	-3.62914	0.000284363	0.0421008	ZBTB14	protein_coding	18	5289019	5297053
ENSG00000143476	2639.01	-0.118363	0.0326536	-3.62481	0.00028917	0.0425308	DTL	protein_coding	1	212035553	212107400
ENSG00000152953	83.8232	0.354098	0.0980711	3.61062	0.000305462	0.0446334	STK32B	protein_coding	4	5051480	5500994
ENSG00000127399	88.593	2.88977	0.801135	3.6071	0.000309643	0.0449505	LRRC61	protein_coding	7	150323263	150338156
ENSG00000132517	9.42866	0.96017	0.266395	3.60431	0.000312978	0.0451415	SLC52A1	protein_coding	17	5032600	5052009
ENSG00000105219	12.1475	0.874305	0.243248	3.59429	0.000325282	0.0466155	CCNP	protein_coding	19	40222208	40226697
ENSG00000163743	893.703	-0.165388	0.0460512	-3.59139	0.000328922	0.0468368	RCHY1	protein_coding	4	75479033	75514764
ENSG00000185361	143.393	0.436193	0.121578	3.58776	0.000333536	0.0471932	TNFAIP8L1	protein_coding	19	4639516	4655568
ENSG00000185915	24.8981	0.758561	0.211827	3.58103	0.000342237	0.0478673	KLHL34	protein_coding	X	21654690	21658330
ENSG00000212907	36578.4	-0.16986	0.0474368	-3.58077	0.000342582	0.0478673	MT-ND4L	protein_coding	MT	10470	10766
ENSG00000162873	58.7137	0.743127	0.207882	3.57475	0.000350565	0.0485023	KLHDC8A	protein_coding	1	205336061	205357090
ENSG00000088205	5596.53	-0.107574	0.0300984	-3.57408	0.000351466	0.0485023	DDX18	protein_coding	2	117814691	117832377
ENSG00000267424	24.644	0.742887	0.208216	3.56786	0.000359903	0.0493619	NA	lncRNA	19	12825711	12832983
ENSG00000143318	60.5328	0.446077	0.125481	3.55495	0.000378056	0.0499012	CASQ1	protein_coding	1	160190575	160201886
ENSG00000143545	1965.6	0.114619	0.0322261	3.5567	0.000375537	0.0499012	RAB13	protein_coding	1	153981617	153986358
ENSG00000162613	9461.61	-0.0974376	0.0273904	-3.55736	0.000374594	0.0499012	FUBP1	protein_coding	1	77944055	77979110
ENSG00000169288	894.841	-0.165226	0.0464904	-3.55397	0.00037946	0.0499012	MRPL1	protein_coding	4	77862830	77952785
ENSG00000168060	17.8534	1.12493	0.315865	3.56144	0.000368821	0.0499012	NAALADL1	protein_coding	11	65044818	65058553
ENSG00000100519	3158.44	-0.116041	0.0325777	-3.56197	0.000368087	0.0499012	PSMC6	protein_coding	14	52707178	52728590
ENSG00000132475	11338	-0.0638756	0.0179441	-3.5597	0.000371281	0.0499012	H3-3B	protein_coding	17	75776434	75785893

## Sheet: KiO
Differential gene expression between RP13 and RP13-Cas9 iPSC-derived KiOs, calculated using DESeq2. Displayed events have a p-value < 0.05.
GeneID	baseMean	log2FoldChange	lfcSE	stat	pvalue	padj	GeneSymbol	Biotype	Chromosome	Gene_Start	Gene_End
ENSG00000254319	9.51528	6.45779	0.897545	7.19495	6.24857e-13	2.82541e-08	NA	lncRNA	8	2648075	2728577
ENSG00000213185	5.76869	2.8872	0.476916	6.05391	1.41375e-09	3.19628e-05	FAM24B	protein_coding	10	122849078	122879641
ENSG00000138161	1.87484	3.82157	0.724953	5.27147	1.35332e-07	0.00152983	CUZD1	protein_coding	10	122832158	122846175
ENSG00000286088	3.13974	3.56547	0.674975	5.28238	1.2752e-07	0.00152983	NA	protein_coding	10	122832167	122879583
ENSG00000188107	4.34786	2.68886	0.516675	5.20416	1.94881e-07	0.00176239	EYS	protein_coding	6	63719980	65707226
ENSG00000256073	23.2222	1.51745	0.294975	5.14434	2.68461e-07	0.00202317	URB1-AS1	lncRNA	21	32393130	32393960
ENSG00000237975	15.4189	5.39611	1.07411	5.02379	5.06626e-07	0.00313406	FLG-AS1	lncRNA	1	152168125	152445456
ENSG00000251209	37.9181	2.31348	0.462101	5.00643	5.54492e-07	0.00313406	LINC00923	lncRNA	15	97572185	97875650
ENSG00000231689	5.21076	3.87221	0.783343	4.94318	7.68593e-07	0.00379656	LINC01090	lncRNA	2	187712816	188384365
ENSG00000254245	271.51	0.826861	0.167859	4.92592	8.39631e-07	0.00379656	PCDHGA3	protein_coding	5	141343829	141512975
ENSG00000174080	79.3921	4.21169	0.942022	4.4709	7.78912e-06	0.0320182	CTSF	protein_coding	11	66563464	66568879
ENSG00000127399	74.9502	3.32256	0.756642	4.3912	1.12727e-05	0.039209	LRRC61	protein_coding	7	150323263	150338156
ENSG00000276476	13.3875	2.02795	0.461574	4.39355	1.11517e-05	0.039209	LINC00540	lncRNA	13	22040972	22276526
ENSG00000255622	27.8085	1.01399	0.233744	4.33802	1.43771e-05	0.0464351	PCDHB17P	transcribed_unprocessed_pseudogene	5	141155996	141159061
ENSG00000142233	57.9751	1.10233	0.255354	4.31688	1.5825e-05	0.0477039	NTN5	protein_coding	19	48661407	48673081

## Sheet: RO
Differential gene expression between RP13 and RP13-Cas9 iPSC-derived ROs, calculated using DESeq2. Displayed events have a p-value < 0.05.
GeneID	baseMean	log2FoldChange	lfcSE	stat	pvalue	padj	GeneSymbol	Biotype	Chromosome	Gene_Start	Gene_End
ENSG00000120875	1109.72	-1.89383	0.196919	-9.6173	6.75811e-22	1.14932e-17	DUSP4	protein_coding	8	29333064	29350684
ENSG00000123104	615.677	-1.18183	0.122331	-9.66092	4.41857e-22	1.14932e-17	ITPR2	protein_coding	12	26335352	26833194
ENSG00000243620	68.9495	-25.4778	2.74031	-9.29741	1.43912e-20	1.22372e-16	NA	lncRNA	3	146909685	147370656
ENSG00000286028	43.6148	-24.8507	2.67266	-9.29812	1.42947e-20	1.22372e-16	NA	lncRNA	11	111510600	111513888
ENSG00000077327	894.706	-9.64491	1.06827	-9.02854	1.73982e-19	1.18353e-15	SPAG6	protein_coding	10	22345445	22454224
ENSG00000076344	2537.43	0.861572	0.0968544	8.89554	5.81361e-19	3.29564e-15	RGS11	protein_coding	16	268301	275980
ENSG00000171885	668.551	-5.71796	0.659461	-8.67066	4.29605e-18	2.08745e-14	AQP4	protein_coding	18	26852043	26865771
ENSG00000250424	1632.49	-5.85566	0.677258	-8.64614	5.32724e-18	2.26494e-14	NA	protein_coding	7	30852273	30923812
ENSG00000136235	1643.16	-6.13079	0.714509	-8.58043	9.45194e-18	3.5721e-14	GPNMB	protein_coding	7	23235967	23275108
ENSG00000165029	1512.62	0.868795	0.102929	8.44075	3.15315e-17	1.07248e-13	ABCA1	protein_coding	9	104781006	104928155
ENSG00000173714	1528.49	-6.32723	0.760767	-8.31691	9.02854e-17	2.79171e-13	WFIKKN2	protein_coding	17	50834650	50842353
ENSG00000158773	1240.02	0.294517	0.0355583	8.28265	1.20459e-16	2.92655e-13	USF1	protein_coding	1	161039251	161045977
ENSG00000240583	7265.17	-5.97293	0.720634	-8.28843	1.14753e-16	2.92655e-13	AQP1	protein_coding	7	30911853	30925517
ENSG00000229847	542.712	-9.04476	1.09116	-8.28913	1.14079e-16	2.92655e-13	EMX2OS	lncRNA	10	117473215	117545068
ENSG00000198300	9.18723	21.8411	2.64145	8.2686	1.35536e-16	3.07332e-13	PEG3	protein_coding	19	56810077	56840728
ENSG00000165309	489.276	-7.17452	0.87136	-8.2337	1.81524e-16	3.85886e-13	ARMC3	protein_coding	10	22928024	23038523
ENSG00000183644	572.791	-9.86989	1.20442	-8.19471	2.51199e-16	4.60594e-13	HOATZ	protein_coding	11	111514778	111537043
ENSG00000111199	554.504	-6.66888	0.813674	-8.19601	2.48496e-16	4.60594e-13	TRPV4	protein_coding	12	109783087	109833406
ENSG00000172232	198.081	0.636856	0.0777429	8.19183	2.57292e-16	4.60594e-13	AZU1	protein_coding	19	825097	832018
ENSG00000258789	28.433	1.75828	0.214854	8.18358	2.75534e-16	4.68587e-13	NA	lncRNA	14	88551597	88552493
ENSG00000148482	532.29	-6.30294	0.772701	-8.15702	3.43389e-16	5.38765e-13	SLC39A12	protein_coding	10	17951839	18043292
ENSG00000103888	779.003	-7.09116	0.869522	-8.15524	3.48479e-16	5.38765e-13	CEMIP	protein_coding	15	80779343	80951776
ENSG00000188931	423.494	-8.10978	1.00081	-8.10322	5.35246e-16	7.91536e-13	CFAP126	protein_coding	1	161364733	161367876
ENSG00000164707	2825.97	-6.66897	0.826971	-8.06434	7.36317e-16	1.04352e-12	SLC13A4	protein_coding	7	135681231	135729258
ENSG00000168918	382.454	-3.3784	0.420364	-8.03685	9.21803e-16	1.25413e-12	INPP5D	protein_coding	2	233059967	233207903
ENSG00000110195	717.684	-6.71932	0.837409	-8.02393	1.02413e-15	1.33977e-12	FOLR1	protein_coding	11	72189558	72196323
ENSG00000213085	293.531	-7.01003	0.877314	-7.99033	1.34578e-15	1.69534e-12	CFAP45	protein_coding	1	159872364	159900165
ENSG00000118271	88030.4	-6.60402	0.82889	-7.96731	1.62166e-15	1.96991e-12	TTR	protein_coding	18	31557009	31598833
ENSG00000163817	361.448	-4.86016	0.610871	-7.95612	1.77519e-15	2.08205e-12	SLC6A20	protein_coding	3	45755449	45796536
ENSG00000185860	104.745	-6.75528	0.859271	-7.86164	3.79149e-15	4.29867e-12	CCDC190	protein_coding	1	162824458	162868761
ENSG00000131095	8528.67	-6.35407	0.812268	-7.82263	5.17316e-15	5.67596e-12	GFAP	protein_coding	17	44903159	44916937
ENSG00000100234	6907.27	-3.23843	0.417972	-7.74796	9.33771e-15	9.92511e-12	TIMP3	protein_coding	22	32801705	32863041
ENSG00000176601	288.519	-7.0293	0.909557	-7.72827	1.09022e-14	1.12368e-11	MAP3K19	protein_coding	2	134964485	135047468
ENSG00000145358	156.942	-4.19457	0.543104	-7.72333	1.1333e-14	1.13373e-11	DDIT4L	protein_coding	4	100185870	100190782
ENSG00000171812	501.807	-4.38749	0.568662	-7.71546	1.20547e-14	1.17148e-11	COL8A2	protein_coding	1	36095239	36125222
ENSG00000181577	150.556	-4.8093	0.626533	-7.67605	1.64063e-14	1.55008e-11	C6orf223	lncRNA	6	44000580	44007612
ENSG00000116745	150.796	-5.05697	0.661035	-7.65008	2.00862e-14	1.82178e-11	RPE65	protein_coding	1	68428822	68449954
ENSG00000144810	881.79	-2.4057	0.314537	-7.64838	2.03533e-14	1.82178e-11	COL8A1	protein_coding	3	99638475	99799226
ENSG00000153347	331.044	-7.41722	0.970335	-7.64398	2.10605e-14	1.83675e-11	FAM81B	protein_coding	5	95391366	95450454
ENSG00000152669	147.263	-4.73665	0.620209	-7.63719	2.22015e-14	1.88785e-11	CCNO	protein_coding	5	55231152	55233608
ENSG00000136542	280.446	-6.59003	0.863652	-7.63042	2.33986e-14	1.94111e-11	GALNT5	protein_coding	2	157257705	157318491
ENSG00000179698	193.435	0.759738	0.0996633	7.62305	2.47748e-14	2.00635e-11	WDR97	protein_coding	8	144107726	144118328
ENSG00000116729	2898.1	-6.5226	0.857316	-7.60816	2.78018e-14	2.19912e-11	WLS	protein_coding	1	68098473	68233120
ENSG00000204381	796.683	-3.25599	0.429917	-7.57353	3.63225e-14	2.80781e-11	LAYN	protein_coding	11	111540280	111561745
ENSG00000165124	402.621	-3.03467	0.402755	-7.53478	4.89166e-14	3.69733e-11	SVEP1	protein_coding	9	110365248	110579880
ENSG00000159212	2396.86	-5.08216	0.674804	-7.53132	5.02312e-14	3.71416e-11	CLIC6	protein_coding	21	34668994	34718227
ENSG00000163171	965.146	-0.498133	0.0662091	-7.52363	5.32764e-14	3.85551e-11	CDC42EP3	protein_coding	2	37641882	37738468
ENSG00000162542	151.804	-4.27438	0.568941	-7.51287	5.78449e-14	4.01526e-11	TMCO4	protein_coding	1	19682240	19799945
ENSG00000243629	190.87	-6.46899	0.860911	-7.51412	5.72948e-14	4.01526e-11	LINC00880	lncRNA	3	157081667	157128595
ENSG00000146556	1575.91	0.351527	0.0470754	7.46732	8.18434e-14	5.56748e-11	WASH2P	transcribed_unprocessed_pseudogene	2	113583593	113599081
ENSG00000012779	344.496	-5.95443	0.798024	-7.46147	8.55616e-14	5.70629e-11	ALOX5	protein_coding	10	45374176	45446119
ENSG00000171476	226.753	-4.03589	0.54117	-7.45771	8.8039e-14	5.7586e-11	HOPX	protein_coding	4	56647988	56681899
ENSG00000156049	245.704	-6.18883	0.832388	-7.43503	1.04542e-13	6.70903e-11	GNA14	protein_coding	9	77423079	77648322
ENSG00000069020	563.849	-0.82368	0.111031	-7.41844	1.18508e-13	7.46446e-11	MAST4	protein_coding	5	66596380	67169593
ENSG00000273729	268.271	0.698815	0.0945866	7.38809	1.48949e-13	9.21125e-11	NA	lncRNA	14	77028086	77031572
ENSG00000104957	1213.36	0.399341	0.0542705	7.35835	1.86193e-13	1.13089e-10	YJU2B	protein_coding	19	13731760	13763296
ENSG00000213658	75.1693	0.741111	0.100826	7.35039	1.97628e-13	1.17928e-10	LAT	protein_coding	16	28984826	28990784
ENSG00000213930	629.336	0.443542	0.0604921	7.33223	2.26362e-13	1.32746e-10	GALT	protein_coding	9	34638133	34651035
ENSG00000152760	272.971	-5.88247	0.802756	-7.32784	2.33898e-13	1.3484e-10	DYNLT5	protein_coding	1	66752459	66779047
ENSG00000155761	336.774	-4.6015	0.629246	-7.31272	2.61788e-13	1.4597e-10	SPAG17	protein_coding	1	117953590	118185228
ENSG00000233024	1412.93	0.352986	0.0482694	7.31283	2.61574e-13	1.4597e-10	NPIPA9	protein_coding	16	18358086	18379331
ENSG00000156218	211.553	-4.84022	0.662217	-7.30912	2.68894e-13	1.47514e-10	ADAMTSL3	protein_coding	15	83654088	84039842
ENSG00000182578	116.768	-3.53694	0.485042	-7.29204	3.053e-13	1.64828e-10	CSF1R	protein_coding	5	150053291	150113372
ENSG00000163885	316.525	-6.9439	0.95272	-7.28849	3.13439e-13	1.66578e-10	CFAP100	protein_coding	3	126394909	126436556
ENSG00000171243	1149.41	-4.23025	0.583548	-7.24919	4.19281e-13	2.194e-10	SOSTDC1	protein_coding	7	16461481	16530580
ENSG00000170370	315.025	-8.85831	1.22475	-7.23272	4.734e-13	2.43966e-10	EMX2	protein_coding	10	117542445	117549546
ENSG00000006747	310.259	-7.12068	0.985103	-7.22836	4.88862e-13	2.48174e-10	SCIN	protein_coding	7	12570577	12660182
ENSG00000170542	204.543	-2.95376	0.410213	-7.20056	5.99646e-13	2.99937e-10	SERPINB9	protein_coding	6	2887270	2903309
ENSG00000127419	1201.96	0.43904	0.0610018	7.19717	6.1477e-13	3.03046e-10	TMEM175	protein_coding	4	932387	958656
ENSG00000152779	724.644	-4.97573	0.691594	-7.19459	6.26486e-13	3.0441e-10	SLC16A12	protein_coding	10	89430299	89556641
ENSG00000277639	318.822	-7.46467	1.0387	-7.18656	6.64438e-13	3.18303e-10	NA	protein_coding	16	53035690	53052873
ENSG00000196136	223.202	-3.67202	0.511224	-7.18279	6.8302e-13	3.2266e-10	SERPINA3	protein_coding	14	94612384	94624055
ENSG00000132554	84.8344	-4.81814	0.671529	-7.17488	7.23707e-13	3.37198e-10	RGS22	protein_coding	8	99960936	100131268
ENSG00000116005	2836.03	-0.411736	0.0576705	-7.13945	9.37026e-13	4.06498e-10	PCYOX1	protein_coding	2	70257386	70281185
ENSG00000143882	99.3252	-2.52792	0.354038	-7.14026	9.31518e-13	4.06498e-10	ATP6V1C2	protein_coding	2	10721100	10785110
ENSG00000163931	4408.64	-0.82517	0.11556	-7.14063	9.29022e-13	4.06498e-10	TKT	protein_coding	3	53224712	53256052
ENSG00000124875	61.8294	-6.43269	0.900436	-7.14397	9.06735e-13	4.06498e-10	CXCL6	protein_coding	4	73836640	73849064
ENSG00000105877	248.538	-7.14271	0.999659	-7.14515	8.98984e-13	4.06498e-10	DNAH11	protein_coding	7	21543039	21901839
ENSG00000171791	457.652	-0.953917	0.133663	-7.13676	9.55567e-13	4.06498e-10	BCL2	protein_coding	18	63123346	63320128
ENSG00000105705	1129.36	0.251015	0.0351726	7.13668	9.56101e-13	4.06498e-10	SUGP1	protein_coding	19	19276018	19320509
ENSG00000145824	2390.94	-6.08904	0.853977	-7.13022	1.00212e-12	4.20803e-10	CXCL14	protein_coding	5	135570679	135579279
ENSG00000107140	1491.13	0.316993	0.0444935	7.12449	1.04466e-12	4.33317e-10	TESK1	protein_coding	9	35605262	35610041
ENSG00000240225	817.786	0.425146	0.0598092	7.10837	1.17419e-12	4.81176e-10	ZNF542P	transcribed_unprocessed_pseudogene	19	56368099	56379828
ENSG00000164007	266.023	-3.56213	0.501451	-7.10363	1.21522e-12	4.86273e-10	CLDN19	protein_coding	1	42733093	42740254
ENSG00000164741	224.535	-4.51025	0.634812	-7.10486	1.20448e-12	4.86273e-10	DLC1	protein_coding	8	13083361	13604610
ENSG00000286339	73.8474	-4.81096	0.677769	-7.09823	1.26367e-12	4.99781e-10	NA	lncRNA	6	118565660	118576840
ENSG00000077498	169.085	-5.66433	0.799237	-7.08717	1.36881e-12	5.35141e-10	TYR	protein_coding	11	89177875	89295759
ENSG00000102580	1277.94	-0.618275	0.0874217	-7.07233	1.52351e-12	5.88853e-10	DNAJC3	protein_coding	13	95677139	95794988
ENSG00000273259	215.81	-3.67574	0.519919	-7.06983	1.55119e-12	5.92815e-10	NA	protein_coding	14	94592058	94624646
ENSG00000272994	230.426	0.447731	0.0633513	7.06744	1.57821e-12	5.96441e-10	C2orf49-DT	lncRNA	2	105334027	105337475
ENSG00000053328	59.4455	-4.18391	0.592776	-7.05816	1.68725e-12	6.30642e-10	METTL24	protein_coding	6	110243940	110358349
ENSG00000172349	72.0173	-4.35843	0.618074	-7.05163	1.76831e-12	6.53757e-10	IL16	protein_coding	15	81159575	81314058
ENSG00000175356	240.156	-2.93549	0.416641	-7.04562	1.84635e-12	6.75269e-10	SCUBE2	protein_coding	11	9019476	9138114
ENSG00000131386	500.362	-2.63594	0.374991	-7.02935	2.07493e-12	7.50792e-10	GALNT15	protein_coding	3	16174680	16231992
ENSG00000234769	427.447	0.323398	0.0461488	7.00773	2.42213e-12	8.67198e-10	WASH4P	unprocessed_pseudogene	16	14381	18068
ENSG00000115282	1114.38	0.470966	0.0673199	6.99595	2.63473e-12	9.33489e-10	TTC31	protein_coding	2	74483073	74494559
ENSG00000267796	259.09	0.39332	0.0562973	6.98647	2.81883e-12	9.88423e-10	LIN37	protein_coding	19	35748361	35754519
ENSG00000140474	1666.76	0.410668	0.0588161	6.98224	2.90503e-12	1.00825e-09	ULK3	protein_coding	15	74836118	74843346
ENSG00000092068	1616.86	-2.85303	0.408814	-6.97879	2.97743e-12	1.0133e-09	SLC7A8	protein_coding	14	23125295	23183674
ENSG00000077009	53.6599	-3.54656	0.508198	-6.9787	2.97916e-12	1.0133e-09	NMRK2	protein_coding	19	3933069	3942416
ENSG00000171864	186.764	-8.48582	1.21684	-6.97362	3.08878e-12	1.04019e-09	PRND	protein_coding	20	4721909	4728460
ENSG00000187098	513.583	-2.47763	0.355577	-6.9679	3.21716e-12	1.06238e-09	MITF	protein_coding	3	69739456	69968336
ENSG00000124249	172.688	-4.93633	0.708402	-6.96826	3.20891e-12	1.06238e-09	KCNK15	protein_coding	20	44745865	44752313
ENSG00000246250	237.849	-4.7802	0.686627	-6.96186	3.35816e-12	1.09828e-09	NA	lncRNA	11	43827517	43880726
ENSG00000142669	1107.32	-1.11749	0.160705	-6.95369	3.55848e-12	1.15271e-09	SH3BGRL3	protein_coding	1	26280086	26281522
ENSG00000112539	160.479	-6.6574	0.958272	-6.9473	3.72353e-12	1.18363e-09	C6orf118	protein_coding	6	165279664	165309605
ENSG00000148399	959.763	0.414259	0.0596275	6.94744	3.7198e-12	1.18363e-09	DPH7	protein_coding	9	137554444	137578925
ENSG00000147246	1966.16	-6.58741	0.950515	-6.93036	4.19771e-12	1.32201e-09	HTR2C	protein_coding	X	114584078	114910061
ENSG00000116132	172.827	-6.46073	0.93292	-6.92528	4.35109e-12	1.35774e-09	PRRX1	protein_coding	1	170662728	170739421
ENSG00000142700	89.1803	-6.83953	0.989295	-6.91355	4.72689e-12	1.4355e-09	DMRTA2	protein_coding	1	50417550	50423443
ENSG00000188523	145.689	-4.9704	0.718901	-6.91389	4.71543e-12	1.4355e-09	CFAP77	protein_coding	9	132410043	132573319
ENSG00000140995	2012.58	0.264198	0.0382042	6.91542	4.66466e-12	1.4355e-09	DEF8	protein_coding	16	89948697	89968060
ENSG00000132386	7559.6	-1.88436	0.272805	-6.90733	4.93872e-12	1.48656e-09	SERPINF1	protein_coding	17	1762029	1777565
ENSG00000160401	524.216	-5.76843	0.835762	-6.902	5.1276e-12	1.52987e-09	CFAP157	protein_coding	9	127706988	127716002
ENSG00000177822	41.4534	-1.50251	0.218018	-6.89168	5.51362e-12	1.63074e-09	TENM3-AS1	lncRNA	4	181874438	182145249
ENSG00000169403	252.413	-5.51861	0.80162	-6.88433	5.8062e-12	1.70247e-09	PTAFR	protein_coding	1	28147166	28193936
ENSG00000112964	274.906	-2.99462	0.435246	-6.88029	5.97328e-12	1.73085e-09	GHR	protein_coding	5	42423439	42721878
ENSG00000274272	1565.58	0.729188	0.105994	6.87954	6.00476e-12	1.73085e-09	NA	lncRNA	7	100572232	100578700
ENSG00000146374	344.531	-6.36558	0.925867	-6.87526	6.18752e-12	1.76854e-09	RSPO3	protein_coding	6	127118671	127199481
ENSG00000173535	52.122	-1.48465	0.216061	-6.87145	6.35526e-12	1.80135e-09	TNFRSF10C	protein_coding	8	23102921	23117445
ENSG00000217330	58.5195	-5.10563	0.743617	-6.86594	6.60534e-12	1.85676e-09	SSXP10	processed_pseudogene	6	118589070	118589634
ENSG00000213185	5.15504	4.76236	0.694152	6.86069	6.85291e-12	1.91056e-09	FAM24B	protein_coding	10	122849078	122879641
ENSG00000106538	874.874	-4.61714	0.674263	-6.84768	7.50554e-12	2.07549e-09	RARRES2	protein_coding	7	150338317	150341662
ENSG00000101000	163.317	-5.59755	0.817763	-6.84495	7.65051e-12	2.09852e-09	PROCR	protein_coding	20	35172072	35216240
ENSG00000130475	287.365	0.429592	0.0627755	6.84331	7.73822e-12	2.1056e-09	FCHO1	protein_coding	19	17747718	17788568
ENSG00000164746	125.318	-4.82957	0.705864	-6.84206	7.80613e-12	2.10722e-09	C7orf57	protein_coding	7	48035511	48061304
ENSG00000105825	240.973	-2.9515	0.431676	-6.83731	8.06954e-12	2.16117e-09	TFPI2	protein_coding	7	93885396	93890753
ENSG00000102125	988.426	0.387867	0.0567591	6.83356	8.28327e-12	2.20108e-09	TAFAZZIN	protein_coding	X	154411524	154421726
ENSG00000132274	818.935	-1.30935	0.191872	-6.82408	8.84905e-12	2.3332e-09	TRIM22	protein_coding	11	5689697	5737089
ENSG00000125845	365.38	-0.919167	0.134733	-6.82216	8.96828e-12	2.34645e-09	BMP2	protein_coding	20	6767686	6780246
ENSG00000108231	554.626	-5.46777	0.801683	-6.82037	9.08067e-12	2.35772e-09	LGI1	protein_coding	10	93757840	93806272
ENSG00000144649	115.353	-4.28664	0.628998	-6.81502	9.42483e-12	2.42854e-09	GASK1A	protein_coding	3	42979087	43067898
ENSG00000147655	393.057	-5.89651	0.865516	-6.81271	9.57797e-12	2.44944e-09	RSPO2	protein_coding	8	107899316	108083642
ENSG00000244731	3480.21	-2.11836	0.311889	-6.79203	1.10566e-11	2.80647e-09	C4A	protein_coding	6	31982057	32002681
ENSG00000245067	157.904	-4.56896	0.672936	-6.78958	1.12458e-11	2.83336e-09	IGFBP7-AS1	lncRNA	4	57109762	57207459
ENSG00000026103	131.03	-3.08885	0.455092	-6.78731	1.14242e-11	2.85715e-09	FAS	protein_coding	10	88953813	89029605
ENSG00000165478	143.561	-6.16605	0.908776	-6.785	1.16083e-11	2.8611e-09	HEPACAM	protein_coding	11	124919205	124936412
ENSG00000205702	283.07	0.757136	0.111577	6.78577	1.15472e-11	2.8611e-09	CYP2D7	polymorphic_pseudogene	22	42140203	42149455
ENSG00000108691	385.149	-4.75813	0.701968	-6.77827	1.21626e-11	2.97617e-09	CCL2	protein_coding	17	34255218	34257203
ENSG00000101871	1411.58	-1.01959	0.150703	-6.76557	1.32781e-11	3.22592e-09	MID1	protein_coding	X	10445310	10833654
ENSG00000078900	182.503	-3.69958	0.547036	-6.76295	1.35208e-11	3.24086e-09	TP73	protein_coding	1	3652516	3736201
ENSG00000137033	88.5142	-4.97427	0.735528	-6.76285	1.35302e-11	3.24086e-09	IL33	protein_coding	9	6215786	6257983
ENSG00000163453	8406.52	-4.58522	0.678903	-6.75386	1.43959e-11	3.4241e-09	IGFBP7	protein_coding	4	57030773	57110385
ENSG00000244607	199.983	-2.1084	0.31243	-6.74839	1.49494e-11	3.48271e-09	CCDC13	protein_coding	3	42705756	42773253
ENSG00000224389	3584.31	-2.10865	0.312425	-6.74929	1.48571e-11	3.48271e-09	C4B	protein_coding	6	32014795	32035418
ENSG00000182173	424.598	0.3891	0.057656	6.74864	1.49239e-11	3.48271e-09	TSEN54	protein_coding	17	75515944	75524735
ENSG00000149452	531.637	-3.25076	0.481967	-6.74478	1.5326e-11	3.54613e-09	SLC22A8	protein_coding	11	62989154	63015841
ENSG00000101439	3544.81	-1.55852	0.231283	-6.73856	1.59966e-11	3.6763e-09	CST3	protein_coding	20	23626706	23638473
ENSG00000182329	147.179	-4.94574	0.735917	-6.72052	1.8108e-11	4.13362e-09	KIAA2012	protein_coding	2	202073255	202205188
ENSG00000149090	768.893	-3.88167	0.578768	-6.70679	1.98954e-11	4.48148e-09	PAMR1	protein_coding	11	35431823	35530300
ENSG00000135697	61.0204	-4.95661	0.738953	-6.70762	1.97827e-11	4.48148e-09	BCO1	protein_coding	16	81238689	81291142
ENSG00000153246	251.399	-2.51795	0.375489	-6.70579	2.00317e-11	4.48248e-09	PLA2R1	protein_coding	2	159932006	160062615
ENSG00000167772	421.964	-4.15519	0.62037	-6.69793	2.11397e-11	4.6995e-09	ANGPTL4	protein_coding	19	8363289	8374370
ENSG00000167858	333.046	-5.10745	0.762961	-6.69425	2.16786e-11	4.78802e-09	TEKT1	protein_coding	17	6789133	6831761
ENSG00000034239	567.669	-6.13097	0.916149	-6.69211	2.19977e-11	4.82714e-09	EFCAB1	protein_coding	8	48710789	48735311
ENSG00000049540	2748.1	-4.22914	0.632088	-6.69074	2.22046e-11	4.84131e-09	ELN	protein_coding	7	74027789	74069907
ENSG00000169660	948.842	0.524688	0.0784618	6.68718	2.27519e-11	4.92904e-09	HEXD	protein_coding	17	82418318	82442645
ENSG00000286722	172.854	-4.64066	0.694095	-6.68592	2.29477e-11	4.94e-09	NA	lncRNA	7	129366827	129374486
ENSG00000087494	188.783	-4.62005	0.691852	-6.67781	2.42547e-11	5.18852e-09	PTHLH	protein_coding	12	27958084	27972733
ENSG00000162761	316.486	-6.54238	0.97993	-6.67637	2.44932e-11	5.20679e-09	LMX1A	protein_coding	1	165201867	165356715
ENSG00000026508	2159.32	-1.43109	0.214532	-6.67073	2.5453e-11	5.37723e-09	CD44	protein_coding	11	35138882	35232402
ENSG00000183691	168.042	-3.98349	0.59747	-6.66725	2.60633e-11	5.47217e-09	NOG	protein_coding	17	56593699	56595611
ENSG00000163132	846.839	-5.23498	0.787071	-6.65122	2.90673e-11	6.06543e-09	MSX1	protein_coding	4	4859665	4863936
ENSG00000177133	548.382	-4.42587	0.666092	-6.64453	3.04188e-11	6.30875e-09	PRDM16-DT	lncRNA	1	3059611	3069088
ENSG00000169116	1739.33	-2.65642	0.401223	-6.62082	3.57209e-11	7.36349e-09	PARM1	protein_coding	4	74933095	75050115
ENSG00000164099	1883.61	-4.51606	0.682226	-6.61959	3.60208e-11	7.38057e-09	PRSS12	protein_coding	4	118280038	118353003
ENSG00000121316	548.121	-4.24186	0.641199	-6.61552	3.70254e-11	7.54098e-09	PLBD1	protein_coding	12	14503661	14567883
ENSG00000179520	359.031	-5.11154	0.773372	-6.60943	3.85811e-11	7.81106e-09	SLC17A8	protein_coding	12	100357074	100422055
ENSG00000183196	233.115	-3.24941	0.493339	-6.58657	4.50088e-11	9.0585e-09	CHST6	protein_coding	16	75472052	75495445
ENSG00000230844	198.842	0.574888	0.0873668	6.58017	4.69916e-11	9.40191e-09	ZNF674-AS1	lncRNA	X	46545438	46548841
ENSG00000184208	485.646	-0.458224	0.0697384	-6.57062	5.01069e-11	9.96658e-09	C22orf46	transcribed_unitary_pseudogene	22	41688877	41698136
ENSG00000163762	34.2321	-6.73385	1.02524	-6.56804	5.09826e-11	1.00818e-08	TM4SF18	protein_coding	3	149318498	149334414
ENSG00000166596	339.731	-5.50432	0.839275	-6.55842	5.43819e-11	1.06918e-08	CFAP52	protein_coding	17	9576627	9643447
ENSG00000241409	33.849	-4.22428	0.644206	-6.55734	5.47758e-11	1.07074e-08	NA	lncRNA	2	232760146	232767949
ENSG00000168397	2566.09	0.263378	0.0401823	6.55458	5.57976e-11	1.07832e-08	ATG4B	protein_coding	2	241637213	241673857
ENSG00000154080	220.897	-2.13969	0.326439	-6.55464	5.57762e-11	1.07832e-08	CHST9	protein_coding	18	26906481	27185308
ENSG00000136918	203.936	-9.13622	1.3942	-6.55304	5.63789e-11	1.0834e-08	WDR38	protein_coding	9	124853417	124857890
ENSG00000137331	1300.68	-3.79416	0.579645	-6.54566	5.92321e-11	1.13183e-08	IER3	protein_coding	6	30743199	30744548
ENSG00000258752	66.9052	-5.26986	0.805485	-6.54247	6.05127e-11	1.14984e-08	NA	lncRNA	14	89349377	89366081
ENSG00000214688	169.435	-5.47281	0.836945	-6.53904	6.19157e-11	1.1635e-08	C10orf105	protein_coding	10	71711701	71737824
ENSG00000100292	324.079	-2.75819	0.421804	-6.53904	6.1913e-11	1.1635e-08	HMOX1	protein_coding	22	35380361	35394214
ENSG00000138119	1039.52	-4.49061	0.687925	-6.52776	6.67588e-11	1.24762e-08	MYOF	protein_coding	10	93306429	93482334
ENSG00000123977	230.141	-4.75032	0.727984	-6.52531	6.78614e-11	1.26129e-08	DAW1	protein_coding	2	227871054	227924344
ENSG00000069431	118.568	-4.95663	0.760399	-6.51845	7.10353e-11	1.31311e-08	ABCC9	protein_coding	12	21797389	21942543
ENSG00000136048	234.503	-3.8213	0.586315	-6.51748	7.14984e-11	1.31453e-08	DRAM1	protein_coding	12	101877580	102012130
ENSG00000164597	1236.29	-0.200283	0.0307408	-6.51521	7.25873e-11	1.32363e-08	COG5	protein_coding	7	107201372	107564261
ENSG00000156206	53.8673	-4.52434	0.694468	-6.51483	7.27716e-11	1.32363e-08	CFAP161	protein_coding	15	81007033	81149179
ENSG00000198774	343.971	-4.06676	0.62501	-6.50672	7.6811e-11	1.38967e-08	RASSF9	protein_coding	12	85800703	85836409
ENSG00000188039	804.963	-3.71043	0.570416	-6.50478	7.78066e-11	1.40023e-08	NWD1	protein_coding	19	16719847	16817963
ENSG00000157856	544.83	-5.3362	0.820495	-6.50364	7.8402e-11	1.40352e-08	DRC1	protein_coding	2	26401920	26456711
ENSG00000114270	4089.93	0.623244	0.0958598	6.50162	7.9458e-11	1.41498e-08	COL7A1	protein_coding	3	48564073	48595329
ENSG00000134668	59.6096	-3.99912	0.615679	-6.49547	8.27758e-11	1.46638e-08	SPOCD1	protein_coding	1	31790422	31816022
ENSG00000164023	420.537	-4.53116	0.698165	-6.4901	8.57813e-11	1.51175e-08	SGMS2	protein_coding	4	107824563	107915047
ENSG00000164300	1659.02	-1.34676	0.208091	-6.47196	9.67387e-11	1.69607e-08	SERINC5	protein_coding	5	80111651	80256048
ENSG00000164972	325.189	-4.84541	0.74973	-6.46287	1.02733e-10	1.79193e-08	C9orf24	protein_coding	9	34379019	34397828
ENSG00000164574	1669.41	-3.0654	0.474504	-6.46023	1.04544e-10	1.81421e-08	GALNT10	protein_coding	5	154190730	154420984
ENSG00000179023	155.815	-4.56631	0.707156	-6.45729	1.06593e-10	1.84037e-08	KLHDC7A	protein_coding	1	18480930	18485974
ENSG00000004848	132.111	-7.67361	1.18864	-6.45579	1.07657e-10	1.84937e-08	ARX	protein_coding	X	25003694	25016420
ENSG00000010379	144.021	-2.93252	0.454443	-6.45302	1.09646e-10	1.87407e-08	SLC6A13	protein_coding	12	220621	262873
ENSG00000172009	1461.01	0.387558	0.0600735	6.45139	1.10832e-10	1.88487e-08	THOP1	protein_coding	19	2785503	2815807
ENSG00000125378	569.127	-4.9217	0.763672	-6.44478	1.15769e-10	1.95904e-08	BMP4	protein_coding	14	53949736	53958761
ENSG00000116711	118.328	-2.13114	0.330758	-6.44321	1.16974e-10	1.96963e-08	PLA2G4A	protein_coding	1	186828949	186988981
ENSG00000286891	24.4678	-4.81165	0.74745	-6.43742	1.2152e-10	2.0341e-08	NA	lncRNA	4	43763134	43972184
ENSG00000100593	350.995	-4.79845	0.745468	-6.43682	1.21999e-10	2.0341e-08	ISM2	protein_coding	14	77474394	77498816
ENSG00000237807	35.8286	-3.1503	0.4897	-6.43313	1.25006e-10	2.064e-08	NA	lncRNA	8	53493523	53524336
ENSG00000167995	1339.6	-1.98138	0.307973	-6.43363	1.24592e-10	2.064e-08	BEST1	protein_coding	11	61950063	61965515
ENSG00000185055	58.359	-4.99393	0.776451	-6.43175	1.26145e-10	2.07274e-08	EFCAB10	protein_coding	7	105565120	105600875
ENSG00000105641	123.974	-6.40314	0.997035	-6.42219	1.3433e-10	2.19662e-08	SLC5A5	protein_coding	19	17871945	17895174
ENSG00000145623	210.437	-4.76326	0.741881	-6.42052	1.35808e-10	2.20518e-08	OSMR	protein_coding	5	38845858	38945596
ENSG00000077454	1713.93	0.555166	0.0864726	6.42014	1.3615e-10	2.20518e-08	LRCH4	protein_coding	7	100574011	100586129
ENSG00000107796	1462.93	-4.66899	0.727725	-6.41587	1.4002e-10	2.25711e-08	ACTA2	protein_coding	10	88935074	88991339
ENSG00000134020	61.0089	-3.34825	0.522196	-6.41187	1.43748e-10	2.30627e-08	PEBP4	protein_coding	8	22713251	23000000
ENSG00000187527	67.1283	-6.06009	0.94543	-6.40988	1.45633e-10	2.32554e-08	ATP13A5	protein_coding	3	193274789	193378820
ENSG00000102468	77.5745	-4.89755	0.765783	-6.39548	1.60047e-10	2.54377e-08	HTR2A	protein_coding	13	46831546	46897076
ENSG00000185942	456.901	-2.40767	0.377129	-6.38422	1.72273e-10	2.72536e-08	NKAIN3	protein_coding	8	62248591	63014000
ENSG00000070950	223.899	-0.418527	0.0655947	-6.38051	1.76503e-10	2.77935e-08	RAD18	protein_coding	3	8775402	8963773
ENSG00000143341	261.356	-2.31078	0.363033	-6.36521	1.9502e-10	3.04805e-08	HMCN1	protein_coding	1	185734391	186190949
ENSG00000168658	92.5305	-4.64981	0.730534	-6.36495	1.95359e-10	3.04805e-08	VWA3B	protein_coding	2	98087116	98313299
ENSG00000154065	63.2393	-2.00775	0.315511	-6.3635	1.9721e-10	3.06288e-08	ANKRD29	protein_coding	18	23598926	23662911
ENSG00000155011	144.386	-5.37481	0.845164	-6.35949	2.02427e-10	3.11835e-08	DKK2	protein_coding	4	106921802	107283806
ENSG00000174482	304.475	-3.48184	0.547515	-6.35935	2.02615e-10	3.11835e-08	LINGO2	protein_coding	9	27948078	28670286
ENSG00000275342	213.195	-1.82366	0.286859	-6.35733	2.05293e-10	3.14533e-08	PRAG1	protein_coding	8	8317736	8386439
ENSG00000184557	406.039	-2.83557	0.446189	-6.35509	2.083e-10	3.17709e-08	SOCS3	protein_coding	17	78356778	78360077
ENSG00000215041	1436.89	0.294722	0.0464242	6.34845	2.17502e-10	3.30263e-08	NEURL4	protein_coding	17	7315628	7329393
ENSG00000197901	44.4098	-3.46504	0.546089	-6.34519	2.2215e-10	3.35821e-08	SLC22A6	protein_coding	11	62936385	62984967
ENSG00000133116	59.7687	-3.8054	0.6001	-6.34127	2.27877e-10	3.42955e-08	KL	protein_coding	13	33016423	33066143
ENSG00000175267	810.082	-4.89815	0.773542	-6.3321	2.41846e-10	3.62375e-08	VWA3A	protein_coding	16	22092538	22156964
ENSG00000143772	1212.42	-3.28631	0.519472	-6.32624	2.51212e-10	3.74758e-08	ITPKB	protein_coding	1	226631690	226739323
ENSG00000197506	130.306	-8.11384	1.28582	-6.31024	2.78598e-10	4.13797e-08	SLC28A3	protein_coding	9	84275457	84340758
ENSG00000149380	99.2485	-5.16388	0.818813	-6.30654	2.85337e-10	4.21964e-08	P4HA3	protein_coding	11	74235801	74311640
ENSG00000135318	309.729	-3.0641	0.486353	-6.30016	2.97346e-10	4.37819e-08	NT5E	protein_coding	6	85449584	85495791
ENSG00000137473	59.2423	-4.93013	0.782743	-6.29852	3.00495e-10	4.39194e-08	TTC29	protein_coding	4	146706617	146945882
ENSG00000133665	88.5685	-5.11358	0.811894	-6.29833	3.00862e-10	4.39194e-08	DYDC2	protein_coding	10	80344745	80368073
ENSG00000181019	356.146	-2.21635	0.352005	-6.29637	3.04696e-10	4.41005e-08	NQO1	protein_coding	16	69706996	69726668
ENSG00000129654	1130.37	-4.37338	0.694551	-6.29671	3.04039e-10	4.41005e-08	FOXJ1	protein_coding	17	76136333	76141245
ENSG00000134247	1057.87	-1.79262	0.284757	-6.29526	3.06887e-10	4.42294e-08	PTGFRN	protein_coding	1	116909916	116990353
ENSG00000112249	950.651	-0.57776	0.0918932	-6.2873	3.23031e-10	4.63597e-08	ASCC3	protein_coding	6	100508194	100881372
ENSG00000090863	5265.9	-0.318777	0.0507756	-6.27814	3.4264e-10	4.89673e-08	GLG1	protein_coding	16	74447427	74607144
ENSG00000174776	68.588	-5.32601	0.849116	-6.27242	3.55471e-10	5.05884e-08	WDR49	protein_coding	3	167478684	167653983
ENSG00000106483	211.188	-3.37958	0.53891	-6.27113	3.58427e-10	5.07966e-08	SFRP4	protein_coding	7	37905932	38025695
ENSG00000078596	512.337	-3.9033	0.62264	-6.26896	3.63479e-10	5.12987e-08	ITM2A	protein_coding	X	79360384	79367667
ENSG00000236714	68.7302	-2.479	0.395818	-6.26298	3.77691e-10	5.30844e-08	LINC01844	lncRNA	5	142716229	142761035
ENSG00000178188	2774.46	0.218452	0.0349026	6.2589	3.87705e-10	5.42675e-08	SH2B1	protein_coding	16	28846600	28874212
ENSG00000164185	79.7263	-4.85922	0.778062	-6.24528	4.2303e-10	5.88854e-08	ZNF474	protein_coding	5	122129546	122153569
ENSG00000182175	766.855	-2.40974	0.385876	-6.24487	4.24159e-10	5.88854e-08	RGMA	protein_coding	15	93035271	93089211
ENSG00000280660	64.8023	-5.56766	0.891773	-6.24337	4.28255e-10	5.92123e-08	NA	lncRNA	10	93762453	93771991
ENSG00000166265	131.726	-2.7179	0.435372	-6.24271	4.30049e-10	5.92197e-08	CYYR1	protein_coding	21	26466209	26573286
ENSG00000215187	138.967	-4.19592	0.673881	-6.2265	4.7696e-10	6.5152e-08	FAM166B	protein_coding	9	35561831	35563899
ENSG00000089101	106.74	-3.85319	0.618833	-6.22653	4.76875e-10	6.5152e-08	CFAP61	protein_coding	20	20052514	20360703
ENSG00000172380	1164.01	-3.58515	0.576222	-6.22182	4.9143e-10	6.63294e-08	GNG12	protein_coding	1	67701475	67833467
ENSG00000164756	86.0598	3.93149	0.631857	6.22212	4.90467e-10	6.63294e-08	SLC30A8	protein_coding	8	116950273	117176714
ENSG00000288931	43.0021	-2.79326	0.448913	-6.22228	4.8998e-10	6.63294e-08	NA	lncRNA	14	23125295	23125571
ENSG00000111907	1492.86	-4.16629	0.670254	-6.21599	5.10016e-10	6.85658e-08	TPD52L1	protein_coding	6	125119049	125264407
ENSG00000159216	158.517	-4.03246	0.648831	-6.21496	5.13364e-10	6.87443e-08	RUNX1	protein_coding	21	34787801	36004667
ENSG00000129151	33.1184	-3.4195	0.55042	-6.21253	5.21384e-10	6.95444e-08	BBOX1	protein_coding	11	27040725	27127809
ENSG00000140983	4044.31	0.628078	0.10111	6.21183	5.23702e-10	6.95808e-08	RHOT2	protein_coding	16	668105	674174
ENSG00000163060	55.7968	-5.70866	0.919286	-6.20989	5.30212e-10	6.96297e-08	TEKT4	protein_coding	2	94871430	94876823
ENSG00000101335	1353.47	-4.61468	0.743012	-6.21077	5.27264e-10	6.96297e-08	MYL9	protein_coding	20	36541497	36551447
ENSG00000090339	296.886	-4.13785	0.666297	-6.21022	5.29116e-10	6.96297e-08	ICAM1	protein_coding	19	10271093	10286615
ENSG00000113749	190.735	-4.53	0.729699	-6.20804	5.36484e-10	7.01825e-08	HRH2	protein_coding	5	175658030	175710756
ENSG00000164188	94.1875	-2.87949	0.464465	-6.19957	5.66174e-10	7.37827e-08	RANBP3L	protein_coding	5	36246913	36302114
ENSG00000184731	216.167	-2.90802	0.469282	-6.19674	5.76444e-10	7.48343e-08	FAM110C	protein_coding	2	38814	46870
ENSG00000189058	21.6342	-6.96066	1.12421	-6.19163	5.95459e-10	7.70089e-08	APOD	protein_coding	3	195568705	195584033
ENSG00000100097	503.895	-3.92668	0.634299	-6.19058	5.99415e-10	7.72269e-08	LGALS1	protein_coding	22	37675636	37679802
ENSG00000176248	1590.28	0.293865	0.0474767	6.18966	6.02925e-10	7.7386e-08	ANAPC2	protein_coding	9	137174784	137188560
ENSG00000119147	47.842	-3.63196	0.587198	-6.18523	6.20114e-10	7.8996e-08	ECRG4	protein_coding	2	106063246	106078155
ENSG00000172939	1337.76	-0.229541	0.0371075	-6.18582	6.17809e-10	7.8996e-08	OXSR1	protein_coding	3	38165089	38255484
ENSG00000145491	115.679	-3.79679	0.614084	-6.18286	6.29512e-10	7.9894e-08	ROPN1L	protein_coding	5	10441524	10472029
ENSG00000286116	16.3158	-2.34443	0.379362	-6.17992	6.41346e-10	8.10933e-08	NA	lncRNA	10	88990045	88994249
ENSG00000156219	127.505	-3.73285	0.604127	-6.17892	6.4542e-10	8.13062e-08	ART3	protein_coding	4	76011184	76112802
ENSG00000273154	454.853	0.357707	0.0579117	6.17677	6.54267e-10	8.21166e-08	NA	protein_coding	20	63708864	63739103
ENSG00000179813	224.78	-10.8837	1.76276	-6.17424	6.64808e-10	8.31328e-08	FAM216B	protein_coding	13	42781550	42791549
ENSG00000146411	1551.79	-2.87415	0.46569	-6.17181	6.75116e-10	8.41126e-08	SLC2A12	protein_coding	6	133987581	134052624
ENSG00000136960	4177.31	-3.17948	0.515234	-6.17094	6.78838e-10	8.42676e-08	ENPP2	protein_coding	8	119557086	119673453
ENSG00000137801	1303.51	-4.9771	0.806649	-6.1701	6.82477e-10	8.44112e-08	THBS1	protein_coding	15	39581079	39599466
ENSG00000221869	406.198	-3.01485	0.488815	-6.16767	6.93053e-10	8.54087e-08	CEBPD	protein_coding	8	47736913	47738164
ENSG00000142609	144.488	-4.13122	0.670339	-6.16289	7.14308e-10	8.77103e-08	CFAP74	protein_coding	1	1921951	2003837
ENSG00000228528	8.96209	-2.28059	0.370307	-6.15865	7.33683e-10	8.97653e-08	NA	lncRNA	2	104702650	104705813
ENSG00000172667	1495.26	-1.07441	0.174715	-6.14948	7.77351e-10	9.44288e-08	ZMAT3	protein_coding	3	178960121	179072215
ENSG00000186710	156.733	-4.17331	0.678634	-6.14956	7.76964e-10	9.44288e-08	CFAP73	protein_coding	12	113149724	113159276
ENSG00000186439	23.6482	-2.51887	0.410164	-6.14113	8.19364e-10	9.89212e-08	TRDN	protein_coding	6	123216339	123637093
ENSG00000128408	125.826	-3.90416	0.635755	-6.14098	8.2015e-10	9.89212e-08	RIBC2	protein_coding	22	45413693	45432509
ENSG00000152952	2602.02	-0.978671	0.159426	-6.13872	8.31901e-10	9.9984e-08	PLOD2	protein_coding	3	146069440	146163653
ENSG00000182685	226.463	0.63991	0.104271	6.13699	8.41017e-10	1.00636e-07	BRICD5	protein_coding	16	2209253	2210905
ENSG00000129245	2063.46	0.224284	0.0365488	6.13657	8.43243e-10	1.00636e-07	FXR2	protein_coding	17	7591230	7614897
ENSG00000173905	2203.62	-0.955857	0.155942	-6.12956	8.812e-10	1.04798e-07	GOLIM4	protein_coding	3	168008689	168095924
ENSG00000188921	22.056	-1.82989	0.298588	-6.12849	8.87177e-10	1.05141e-07	HACD4	protein_coding	9	20999509	21031640
ENSG00000160838	107.999	-6.15477	1.00508	-6.12365	9.14555e-10	1.07636e-07	LRRC71	protein_coding	1	156920632	156933094
ENSG00000083067	3476.65	-2.26133	0.369276	-6.12369	9.14353e-10	1.07636e-07	TRPM3	protein_coding	9	70529060	71446904
ENSG00000087303	1180.59	-4.45894	0.728224	-6.12303	9.18107e-10	1.07681e-07	NID2	protein_coding	14	52004809	52069059
ENSG00000025770	1155.92	0.391286	0.0639806	6.1157	9.61355e-10	1.12366e-07	NCAPH2	protein_coding	22	50508224	50524780
ENSG00000103510	1653.52	0.247488	0.0405335	6.10576	1.02313e-09	1.19177e-07	KAT8	protein_coding	16	31114489	31131393
ENSG00000167851	47.3565	-5.15256	0.844586	-6.1007	1.05606e-09	1.22593e-07	CD300A	protein_coding	17	74466399	74484794
ENSG00000125968	1407.05	-3.95913	0.649994	-6.09102	1.1219e-09	1.29794e-07	ID1	protein_coding	20	31605283	31606515
ENSG00000196104	513.069	-2.77552	0.456085	-6.08553	1.16109e-09	1.33528e-07	SPOCK3	protein_coding	4	166733384	167234796
ENSG00000164440	29.1034	-1.68554	0.276981	-6.0854	1.16204e-09	1.33528e-07	TXLNB	protein_coding	6	139240061	139291998
ENSG00000198169	901.402	0.39885	0.0656304	6.07722	1.22283e-09	1.40041e-07	ZNF251	protein_coding	8	144720907	144756417
ENSG00000091986	1639.91	-3.84578	0.632968	-6.07578	1.23384e-09	1.40828e-07	CCDC80	protein_coding	3	112596797	112649530
ENSG00000111319	58.3893	-3.58457	0.591125	-6.06398	1.32798e-09	1.51065e-07	SCNN1A	protein_coding	12	6346843	6377730
ENSG00000250067	780.634	0.591008	0.0975207	6.06033	1.35838e-09	1.54009e-07	YJEFN3	protein_coding	19	19528861	19537581
ENSG00000184601	54.4481	-6.56362	1.08366	-6.05692	1.38757e-09	1.56602e-07	C14orf180	protein_coding	14	104579764	104590515
ENSG00000273047	62.0063	0.707463	0.116809	6.05658	1.39046e-09	1.56602e-07	NA	protein_coding	20	63738270	63740398
ENSG00000110900	1117.08	-1.37372	0.226849	-6.05565	1.39851e-09	1.56988e-07	TSPAN11	protein_coding	12	30926428	30996602
ENSG00000224383	423.294	-4.14495	0.685318	-6.04822	1.46454e-09	1.6386e-07	PRR29	protein_coding	17	63998351	64004305
ENSG00000197410	70.2998	-2.21096	0.365628	-6.04703	1.47541e-09	1.63997e-07	DCHS2	protein_coding	4	154231742	154491799
ENSG00000198121	348.173	-3.1157	0.515204	-6.04751	1.47102e-09	1.63997e-07	LPAR1	protein_coding	9	110873263	111038470
ENSG00000133316	625.882	0.409543	0.067787	6.04162	1.5257e-09	1.69035e-07	WDR74	protein_coding	11	62832342	62841809
ENSG00000173281	593.838	-1.95577	0.323831	-6.03948	1.54614e-09	1.70743e-07	PPP1R3B	protein_coding	8	9136255	9151574
ENSG00000134817	50.5612	-6.70035	1.11031	-6.03466	1.59303e-09	1.75351e-07	APLNR	protein_coding	11	57233577	57237250
ENSG00000156535	62.0651	-2.71418	0.450102	-6.03016	1.63799e-09	1.7972e-07	CD109	protein_coding	6	73695785	73828316
ENSG00000146648	970.052	-1.39879	0.232024	-6.02865	1.65332e-09	1.80818e-07	EGFR	protein_coding	7	55019017	55211628
ENSG00000197599	132.634	0.648384	0.107572	6.02745	1.66566e-09	1.81584e-07	CCDC154	protein_coding	16	1434383	1444556
ENSG00000140470	137.436	-2.36973	0.393633	-6.02016	1.74249e-09	1.89353e-07	ADAMTS17	protein_coding	15	99971437	100342005
ENSG00000135473	2560.48	0.25825	0.0429239	6.01646	1.78269e-09	1.93104e-07	PAN2	protein_coding	12	56316223	56334053
ENSG00000065320	298.126	-3.36962	0.560612	-6.01061	1.8483e-09	1.99575e-07	NTN1	protein_coding	17	9021510	9244000
ENSG00000162692	319.459	-3.85219	0.64138	-6.00609	1.9005e-09	2.04562e-07	VCAM1	protein_coding	1	100719742	100739045
ENSG00000116133	1065.99	-3.16922	0.528282	-5.99911	1.98406e-09	2.12883e-07	DHCR24	protein_coding	1	54849627	54887195
ENSG00000175920	102.123	-3.78751	0.631659	-5.99614	2.02067e-09	2.15451e-07	DOK7	protein_coding	4	3463306	3501473
ENSG00000145779	249.959	-4.10152	0.683998	-5.99639	2.01752e-09	2.15451e-07	TNFAIP8	protein_coding	5	119268692	119399688
ENSG00000139329	1319.53	-4.0163	0.670214	-5.99257	2.06553e-09	2.19547e-07	LUM	protein_coding	12	91102629	91111494
ENSG00000215217	356.696	-3.8885	0.649075	-5.99084	2.08758e-09	2.21199e-07	C5orf49	protein_coding	5	7830378	7851151
ENSG00000113739	1145.95	-1.18855	0.198445	-5.9893	2.10749e-09	2.21241e-07	STC2	protein_coding	5	173314723	173328447
ENSG00000173198	66.9151	-6.50588	1.0862	-5.98957	2.10398e-09	2.21241e-07	CYSLTR1	protein_coding	X	78271468	78327691
ENSG00000183578	43.7232	-3.22975	0.539229	-5.98957	2.10397e-09	2.21241e-07	TNFAIP8L3	protein_coding	15	51056598	51105276
ENSG00000162493	996.59	-2.91938	0.487886	-5.98372	2.18094e-09	2.27547e-07	PDPN	protein_coding	1	13583465	13617957
ENSG00000182240	342.882	-2.25587	0.376983	-5.984	2.17719e-09	2.27547e-07	BACE2	protein_coding	21	41167801	41282530
ENSG00000131378	722.379	-3.71705	0.62146	-5.98116	2.21553e-09	2.30449e-07	RFTN1	protein_coding	3	16313574	16514026
ENSG00000144468	553.284	-0.20991	0.0351211	-5.97674	2.27645e-09	2.36063e-07	RHBDD1	protein_coding	2	226835581	226999215
ENSG00000091136	4866.58	-3.58202	0.599901	-5.97101	2.35793e-09	2.4377e-07	LAMB1	protein_coding	7	107923799	108003213
ENSG00000180089	100.316	0.600105	0.100519	5.97009	2.37128e-09	2.44407e-07	TMEM86B	protein_coding	19	55226638	55228784
ENSG00000111341	2466.26	-5.15026	0.862791	-5.9693	2.38269e-09	2.44841e-07	MGP	protein_coding	12	14880864	14885857
ENSG00000256029	44.4017	-4.00485	0.670982	-5.96864	2.39241e-09	2.45099e-07	NA	protein_coding	1	159834474	159873053
ENSG00000163071	466.271	-3.37363	0.56557	-5.96501	2.44622e-09	2.4986e-07	SPATA18	protein_coding	4	52051304	52097299
ENSG00000118492	91.5924	-6.25024	1.04809	-5.96347	2.46942e-09	2.51474e-07	ADGB	protein_coding	6	146598967	146815462
ENSG00000146469	26.043	-6.73699	1.13058	-5.95886	2.54011e-09	2.57133e-07	VIP	protein_coding	6	152750797	152759765
ENSG00000213853	572.091	-2.67461	0.448824	-5.95915	2.53552e-09	2.57133e-07	EMP2	protein_coding	16	10528422	10580632
ENSG00000069702	545.084	-3.18108	0.534042	-5.9566	2.57542e-09	2.59934e-07	TGFBR3	protein_coding	1	91680343	91906335
ENSG00000104859	1566.06	0.376086	0.0632065	5.95012	2.67947e-09	2.69635e-07	CLASRP	protein_coding	19	45039045	45070956
ENSG00000131080	324.221	-1.4294	0.240264	-5.94929	2.69307e-09	2.70204e-07	EDA2R	protein_coding	X	66595637	66639298
ENSG00000111961	1941.65	-0.601442	0.101108	-5.94852	2.7058e-09	2.70683e-07	SASH1	protein_coding	6	148272304	148552044
ENSG00000113504	1414.32	-0.903476	0.151964	-5.94531	2.75932e-09	2.75228e-07	SLC12A7	protein_coding	5	1050384	1112063
ENSG00000169221	1598.66	0.158708	0.0267111	5.94165	2.82161e-09	2.80619e-07	TBC1D10B	protein_coding	16	30357102	30370494
ENSG00000184588	685.668	-1.0819	0.182141	-5.93991	2.85183e-09	2.82376e-07	PDE4B	protein_coding	1	65792514	66374579
ENSG00000183091	117.7	-2.20416	0.371121	-5.9392	2.86419e-09	2.82376e-07	NEB	protein_coding	2	151485336	151734487
ENSG00000168032	23.1083	-2.46935	0.415769	-5.93923	2.86368e-09	2.82376e-07	ENTPD3	protein_coding	3	40387184	40428744
ENSG00000175048	248.912	-1.32047	0.222707	-5.92918	3.04449e-09	2.97887e-07	ZDHHC14	protein_coding	6	157381133	157678157
ENSG00000205730	336.624	-1.73548	0.292672	-5.92979	3.03327e-09	2.97887e-07	ITPRIPL2	protein_coding	16	19113932	19121629
ENSG00000184113	431.258	-3.68478	0.621484	-5.929	3.04779e-09	2.97887e-07	CLDN5	protein_coding	22	19523024	19527545
ENSG00000077943	105.037	-3.33072	0.56186	-5.92802	3.06605e-09	2.98813e-07	ITGA8	protein_coding	10	15513954	15719922
ENSG00000121931	533.417	0.38638	0.0651868	5.92727	3.08018e-09	2.98842e-07	LRIF1	protein_coding	1	110947190	110963965
ENSG00000123892	53.9785	-3.23809	0.54636	-5.92666	3.09159e-09	2.98842e-07	RAB38	protein_coding	11	88113251	88175443
ENSG00000156256	1370.74	0.329438	0.0555864	5.9266	3.09272e-09	2.98842e-07	USP16	protein_coding	21	29024629	29054488
ENSG00000168679	103.723	-2.31233	0.390203	-5.92597	3.10457e-09	2.99138e-07	SLC16A4	protein_coding	1	110362851	110391082
ENSG00000184056	310.842	0.270765	0.0457851	5.91383	3.34242e-09	3.21146e-07	VPS33B	protein_coding	15	90998673	91022603
ENSG00000177363	31.1116	-3.5636	0.602714	-5.91259	3.36762e-09	3.22656e-07	LRRN4CL	protein_coding	11	62686406	62689530
ENSG00000244151	53.6752	0.95248	0.161283	5.90566	3.51243e-09	3.3473e-07	NA	lncRNA	7	151074742	151076530
ENSG00000131873	990.884	-0.441758	0.074803	-5.90562	3.51333e-09	3.3473e-07	CHSY1	protein_coding	15	101175727	101252048
ENSG00000187689	644.029	-14.0022	2.37155	-5.90424	3.54266e-09	3.36582e-07	AMTN	protein_coding	4	70518569	70532743
ENSG00000235718	1156.65	-3.40397	0.576754	-5.90194	3.59245e-09	3.40362e-07	MFRP	protein_coding	11	119338942	119346705
ENSG00000153179	370.416	-1.87894	0.318438	-5.90047	3.62471e-09	3.42464e-07	RASSF3	protein_coding	12	64507001	64697564
ENSG00000095059	1116.86	0.388421	0.0658613	5.89756	3.68917e-09	3.47589e-07	DHPS	protein_coding	19	12675717	12681880
ENSG00000127528	65.7623	-4.55616	0.772734	-5.89616	3.72066e-09	3.49588e-07	KLF2	protein_coding	19	16324826	16328685
ENSG00000141753	2096.91	-2.99874	0.509101	-5.89026	3.85598e-09	3.61304e-07	IGFBP4	protein_coding	17	40443450	40457725
ENSG00000117228	158.289	-3.46438	0.588207	-5.88973	3.86837e-09	3.61469e-07	GBP1	protein_coding	1	89051882	89065360
ENSG00000214967	840.081	0.352343	0.0598295	5.88912	3.88248e-09	3.61794e-07	NPIPA7	protein_coding	16	16379055	16393954
ENSG00000127129	37.5434	-1.88236	0.319659	-5.88864	3.89394e-09	3.61871e-07	EDN2	protein_coding	1	41478775	41484683
ENSG00000198589	2438.28	-0.346007	0.0587724	-5.88723	3.92726e-09	3.62288e-07	LRBA	protein_coding	4	150264435	151015727
ENSG00000177943	912.601	0.431615	0.0733154	5.8871	3.93039e-09	3.62288e-07	MAMDC4	protein_coding	9	136850943	136860799
ENSG00000167968	72.8991	1.02538	0.174149	5.88793	3.91071e-09	3.62288e-07	DNASE1L2	protein_coding	16	2235816	2238711
ENSG00000186260	1164.43	-0.497938	0.0846098	-5.88511	3.97796e-09	3.65682e-07	MRTFB	protein_coding	16	14071319	14266773
ENSG00000157227	4245.55	-2.07827	0.353198	-5.88415	4.00098e-09	3.66807e-07	MMP14	protein_coding	14	22836560	22849041
ENSG00000189129	47.9724	-4.60711	0.78306	-5.88348	4.01737e-09	3.67319e-07	PLAC9	protein_coding	10	80131682	80145359
ENSG00000258728	1170.04	0.400833	0.0681856	5.87855	4.1387e-09	3.77398e-07	NA	protein_coding	9	34646631	34661886
ENSG00000143793	462.216	0.312612	0.0532149	5.87452	4.24061e-09	3.8399e-07	C1orf35	protein_coding	1	228100726	228105411
ENSG00000196167	25.6218	-3.00997	0.512365	-5.87466	4.23716e-09	3.8399e-07	COLCA1	lncRNA	11	111290787	111305498
ENSG00000140955	19.9306	-3.55356	0.604927	-5.87436	4.24486e-09	3.8399e-07	ADAD2	protein_coding	16	84191138	84197168
ENSG00000185955	30.55	0.968997	0.164999	5.87274	4.28652e-09	3.8673e-07	C7orf61	protein_coding	7	100456620	100464260
ENSG00000150760	942.56	-1.02548	0.174682	-5.87054	4.34365e-09	3.90848e-07	DOCK1	protein_coding	10	126905409	127452517
ENSG00000064989	79.5428	-1.19205	0.203226	-5.86564	4.47393e-09	3.99401e-07	CALCRL	protein_coding	2	187341964	187448460
ENSG00000164674	119.545	-3.05942	0.521548	-5.86604	4.46324e-09	3.99401e-07	SYTL3	protein_coding	6	158650014	158764876
ENSG00000152315	41.1521	-5.20601	0.887487	-5.86601	4.46401e-09	3.99401e-07	KCNK13	protein_coding	14	90061994	90185853
ENSG00000168016	522.076	-1.14164	0.194735	-5.86255	4.55802e-09	4.04783e-07	TRANK1	protein_coding	3	36826819	36945057
ENSG00000123119	197.072	-4.50628	0.768648	-5.86261	4.55637e-09	4.04783e-07	NECAB1	protein_coding	8	90791741	90959393
ENSG00000152611	123.133	-6.85787	1.17002	-5.8613	4.59255e-09	4.05731e-07	CAPSL	protein_coding	5	35904288	35938779
ENSG00000203797	18.9798	-3.14332	0.536275	-5.8614	4.58994e-09	4.05731e-07	DDO	protein_coding	6	110391771	110415575
ENSG00000163734	10.5314	-3.30749	0.564761	-5.85644	4.72901e-09	4.16704e-07	CXCL3	protein_coding	4	74036589	74038807
ENSG00000261427	26.4864	-2.04952	0.350444	-5.84837	4.9642e-09	4.36298e-07	NA	lncRNA	16	19114002	19173578
ENSG00000107242	930.803	-1.76604	0.302227	-5.8434	5.11453e-09	4.48214e-07	PIP5K1B	protein_coding	9	68705240	69009176
ENSG00000149218	515.82	-1.11174	0.190267	-5.84302	5.12613e-09	4.48214e-07	ENDOD1	protein_coding	11	95089846	95132645
ENSG00000180739	17.7604	-2.54868	0.436404	-5.84019	5.21409e-09	4.54736e-07	S1PR5	protein_coding	19	10512742	10517931
ENSG00000152117	1256.72	0.36545	0.0626051	5.83738	5.30295e-09	4.61303e-07	SMPD4BP	transcribed_processed_pseudogene	2	131492813	131521573
ENSG00000204219	148.104	-2.73232	0.468641	-5.8303	5.53274e-09	4.7987e-07	TCEA3	protein_coding	1	23380909	23424748
ENSG00000164175	29.5241	-2.22371	0.381429	-5.82994	5.54461e-09	4.7987e-07	SLC45A2	protein_coding	5	33944623	33984693
ENSG00000173530	195.288	-2.91915	0.500878	-5.82807	5.60712e-09	4.84049e-07	TNFRSF10D	protein_coding	8	23135588	23164027
ENSG00000166473	188.703	-4.60041	0.789505	-5.82696	5.64475e-09	4.86063e-07	PKD1L2	polymorphic_pseudogene	16	81100875	81220370
ENSG00000182484	1293.59	0.290583	0.0498926	5.82418	5.73954e-09	4.92977e-07	WASH6P	protein_coding	X	156020826	156025710
ENSG00000256751	33.1832	-2.59631	0.44587	-5.82304	5.77878e-09	4.95097e-07	PLBD1-AS1	lncRNA	12	14567393	14624191
ENSG00000138735	498.181	-1.34918	0.231764	-5.82137	5.8367e-09	4.98803e-07	PDE5A	protein_coding	4	119494397	119628804
ENSG00000107165	1132.99	-4.24235	0.729004	-5.81938	5.90669e-09	5.03519e-07	TYRP1	protein_coding	9	12685439	12710285
ENSG00000000971	208.255	-4.16567	0.715892	-5.81885	5.92531e-09	5.03844e-07	CFH	protein_coding	1	196652043	196747504
ENSG00000249307	66.8371	-3.57821	0.615422	-5.81424	6.09117e-09	5.16656e-07	LINC01088	lncRNA	4	78939485	79309673
ENSG00000168427	18.6273	-2.43619	0.41922	-5.81126	6.20054e-09	5.24624e-07	KLHL30	protein_coding	2	238138668	238152947
ENSG00000069535	998.168	-1.40829	0.242374	-5.81041	6.23205e-09	5.25982e-07	MAOB	protein_coding	X	43766610	43882450
ENSG00000268104	15.8908	-6.99893	1.20481	-5.80914	6.27947e-09	5.28672e-07	SLC6A14	protein_coding	X	116436606	116461458
ENSG00000141682	139.315	-2.95639	0.509022	-5.80799	6.32263e-09	5.30992e-07	PMAIP1	protein_coding	18	59899996	59904305
ENSG00000137819	61.3384	-2.44887	0.421875	-5.80471	6.44761e-09	5.40154e-07	PAQR5	protein_coding	15	69298912	69407780
ENSG00000234602	26.007	-6.5126	1.12319	-5.79829	6.69958e-09	5.57146e-07	MCIDAS	protein_coding	5	55219564	55227315
ENSG00000284976	235.095	0.494361	0.0852581	5.7984	6.69507e-09	5.57146e-07	NA	protein_coding	9	137217452	137219361
ENSG00000038358	1833.39	0.193824	0.0334272	5.79838	6.69592e-09	5.57146e-07	EDC4	protein_coding	16	67873052	67884499
ENSG00000244300	25.3586	-4.79286	0.827232	-5.79386	6.87883e-09	5.70658e-07	GATA2-AS1	lncRNA	3	128489212	128502970
ENSG00000284862	91.4294	-3.22033	0.55591	-5.79289	6.91851e-09	5.71163e-07	CCDC39	protein_coding	3	180602858	180684942
ENSG00000158270	2761.08	-2.07191	0.357659	-5.79298	6.915e-09	5.71163e-07	COLEC12	protein_coding	18	316737	500722
ENSG00000196141	713.515	-3.00325	0.518527	-5.79189	6.95978e-09	5.73179e-07	SPATS2L	protein_coding	2	200305881	200482264
ENSG00000144837	36.864	-4.48605	0.774832	-5.78971	7.05086e-09	5.79277e-07	PLA1A	protein_coding	3	119597875	119629811
ENSG00000162639	73.0934	0.760782	0.131493	5.78574	7.21955e-09	5.91707e-07	HENMT1	protein_coding	1	108648290	108661526
ENSG00000142621	104.852	-5.66138	0.978685	-5.78468	7.26491e-09	5.93994e-07	FHAD1	protein_coding	1	15236521	15400283
ENSG00000136869	118.709	-2.9712	0.5138	-5.7828	7.34668e-09	5.99239e-07	TLR4	protein_coding	9	117704175	117724735
ENSG00000121361	56.5503	-2.63687	0.456091	-5.78145	7.40606e-09	6.02637e-07	KCNJ8	protein_coding	12	21764955	21775600
ENSG00000117013	165.544	-2.50892	0.434448	-5.77496	7.69716e-09	6.23342e-07	KCNQ4	protein_coding	1	40783787	40840452
ENSG00000240053	464.267	0.533225	0.0923305	5.77518	7.68725e-09	6.23342e-07	LY6G5B	protein_coding	6	31670167	31673776
ENSG00000273723	40.7815	0.836287	0.144888	5.77194	7.83624e-09	6.31598e-07	SUGT1-DT	lncRNA	13	52651305	52652279
ENSG00000154217	752.285	-1.18597	0.205468	-5.77206	7.83087e-09	6.31598e-07	PITPNC1	protein_coding	17	67377281	67697256
ENSG00000107281	2663.56	0.453501	0.0785952	5.77009	7.92299e-09	6.37079e-07	NPDC1	protein_coding	9	137039463	137046179
ENSG00000182492	983.421	-4.73064	0.820132	-5.76815	8.01485e-09	6.41433e-07	BGN	protein_coding	X	153494980	153509546
ENSG00000053254	1805.34	-0.370986	0.0643138	-5.76837	8.00403e-09	6.41433e-07	FOXN3	protein_coding	14	89124871	89619149
ENSG00000150995	454.718	-2.35522	0.408401	-5.76691	8.07358e-09	6.44617e-07	ITPR1	protein_coding	3	4493345	4847506
ENSG00000174080	267.399	5.47295	0.949885	5.76169	8.32743e-09	6.63327e-07	CTSF	protein_coding	11	66563464	66568879
ENSG00000132781	294.183	0.30653	0.0532336	5.7582	8.50151e-09	6.75612e-07	MUTYH	protein_coding	1	45329163	45340893
ENSG00000137573	8597.15	-2.09472	0.363893	-5.75642	8.59146e-09	6.81168e-07	SULF1	protein_coding	8	69466624	69660915
ENSG00000204711	91.9059	-3.2523	0.565444	-5.75176	8.83168e-09	6.98586e-07	C9orf135	protein_coding	9	69820817	69906227
ENSG00000101160	406.144	-2.5962	0.451886	-5.74526	9.17783e-09	7.24282e-07	CTSZ	protein_coding	20	58985686	59008238
ENSG00000288520	112.906	-1.51879	0.264425	-5.74376	9.25992e-09	7.27515e-07	NA	protein_coding	6	154159828	154510114
ENSG00000138131	472.948	0.712689	0.124081	5.74373	9.26157e-09	7.27515e-07	LOXL4	protein_coding	10	98247690	98268194
ENSG00000205413	36.7753	-2.28455	0.397819	-5.74269	9.31852e-09	7.28623e-07	SAMD9	protein_coding	7	93099513	93118023
ENSG00000277135	11.2967	-3.42738	0.596813	-5.74281	9.31178e-09	7.28623e-07	NA	lncRNA	15	96139472	96140452
ENSG00000167332	38.2974	-2.7015	0.470707	-5.73924	9.51005e-09	7.41893e-07	OR51E2	protein_coding	11	4680171	4697854
ENSG00000166091	61.1909	1.27202	0.221726	5.7369	9.64247e-09	7.50502e-07	CMTM5	protein_coding	14	23376773	23379772
ENSG00000171551	829.17	-1.68019	0.292897	-5.73645	9.66792e-09	7.50764e-07	ECEL1	protein_coding	2	232479827	232487834
ENSG00000174808	285.825	-2.25915	0.393994	-5.73396	9.81108e-09	7.60146e-07	BTC	protein_coding	4	74744759	74794523
ENSG00000134160	445.632	-1.92135	0.335108	-5.73351	9.83731e-09	7.60447e-07	TRPM1	protein_coding	15	31001061	31161273
ENSG00000187889	225.334	-5.46808	0.95412	-5.73102	9.98261e-09	7.69929e-07	FYB2	protein_coding	1	56718789	56819696
ENSG00000145536	56.5583	-3.37265	0.58864	-5.72956	1.0069e-08	7.74832e-07	ADAMTS16	protein_coding	5	5140330	5320304
ENSG00000256870	9.70503	-1.97347	0.344537	-5.7279	1.01682e-08	7.807e-07	SLC5A8	protein_coding	12	101155493	101210238
ENSG00000166886	1224.63	0.388144	0.0677764	5.72683	1.02327e-08	7.83885e-07	NAB2	protein_coding	12	57089043	57095476
ENSG00000280571	602.442	-0.621123	0.108493	-5.72499	1.03437e-08	7.90608e-07	NA	protein_coding	3	42705756	42804518
ENSG00000139865	110.757	-6.55338	1.14481	-5.72445	1.03772e-08	7.91233e-07	TTC6	protein_coding	14	37595847	38041442
ENSG00000247809	45.2169	-3.08258	0.538527	-5.7241	1.03984e-08	7.91233e-07	NR2F2-AS1	lncRNA	15	96110040	96327361
ENSG00000153446	5.74125	-2.89343	0.505631	-5.72241	1.05025e-08	7.97371e-07	C16orf89	protein_coding	16	5044122	5066110
ENSG00000157240	748.656	-1.98884	0.347682	-5.72028	1.06349e-08	8.05626e-07	FZD1	protein_coding	7	91264433	91271326
ENSG00000174963	316.355	-3.04602	0.532746	-5.71758	1.08052e-08	8.16008e-07	ZIC4	protein_coding	3	147386046	147406809
ENSG00000167065	382.537	-0.467019	0.0816845	-5.71735	1.082e-08	8.16008e-07	DUSP18	protein_coding	22	30652051	30667887
ENSG00000147394	242.943	-2.58457	0.452128	-5.71646	1.08766e-08	8.18468e-07	ZNF185	protein_coding	X	152914442	152973481
ENSG00000196700	2299.65	0.404061	0.070696	5.71547	1.09399e-08	8.21407e-07	ZNF512B	protein_coding	20	63956704	63969930
ENSG00000231185	20.9407	-1.67746	0.29359	-5.71359	1.10615e-08	8.28709e-07	SPRY4-AS1	lncRNA	5	142325293	142672001
ENSG00000064886	17.3631	-4.09648	0.717325	-5.71077	1.12467e-08	8.40736e-07	CHI3L2	protein_coding	1	111200771	111243440
ENSG00000231768	18.86	-5.51878	0.967882	-5.70191	1.1847e-08	8.83664e-07	LINC01354	lncRNA	1	234527887	234531803
ENSG00000107960	617.983	-0.243554	0.0427349	-5.69919	1.2038e-08	8.95949e-07	STN1	protein_coding	10	103877569	103918184
ENSG00000248698	73.5626	-4.12942	0.724662	-5.69841	1.20931e-08	8.98087e-07	LINC01085	transcribed_processed_pseudogene	4	14111968	14140052
ENSG00000152104	558.378	-2.15954	0.379414	-5.69176	1.25735e-08	9.31728e-07	PTPN14	protein_coding	1	214348700	214552449
ENSG00000165929	255.255	-3.13066	0.550166	-5.69039	1.26753e-08	9.37228e-07	TC2N	protein_coding	14	91779746	91867536
ENSG00000187609	919.378	0.292903	0.051484	5.68921	1.27631e-08	9.41675e-07	EXD3	protein_coding	9	137306896	137423211
ENSG00000169064	371.32	-3.03988	0.53486	-5.68351	1.31955e-08	9.70744e-07	ZBBX	protein_coding	3	167239843	167407874
ENSG00000176659	17.0567	-7.10158	1.24956	-5.68327	1.32142e-08	9.70744e-07	LINC02910	lncRNA	20	60055853	60072956
ENSG00000171488	129.128	-2.51595	0.442801	-5.68189	1.33212e-08	9.72237e-07	LRRC8C	protein_coding	1	89633072	89769903
ENSG00000115361	27.3315	-1.18915	0.209301	-5.68154	1.33489e-08	9.72237e-07	ACADL	protein_coding	2	210187126	210225447
ENSG00000197826	27.5525	-5.50055	0.968017	-5.68229	1.32902e-08	9.72237e-07	CFAP299	protein_coding	4	80335730	80963750
ENSG00000288096	15.7354	-2.2972	0.404303	-5.68188	1.33224e-08	9.72237e-07	NA	lncRNA	8	143888500	143901588
ENSG00000163430	5690.3	-2.04628	0.360272	-5.67981	1.34844e-08	9.80008e-07	FSTL1	protein_coding	3	120392293	120450993
ENSG00000170075	94.8055	-1.65502	0.291597	-5.67572	1.38107e-08	1.00158e-06	GPR37L1	protein_coding	1	202122886	202133592
ENSG00000285130	1219.87	-0.484483	0.0853804	-5.6744	1.39172e-08	1.00716e-06	NA	protein_coding	9	69035747	69255187
ENSG00000115423	308.778	-2.38375	0.420477	-5.66916	1.43496e-08	1.03625e-06	DNAH6	protein_coding	2	84516455	84819589
ENSG00000267561	212.18	-0.469239	0.0827821	-5.66836	1.44174e-08	1.03865e-06	NA	protein_coding	1	86993009	87169204
ENSG00000263126	418.13	0.386041	0.0681083	5.66804	1.44439e-08	1.03865e-06	NA	lncRNA	16	67882461	67886367
ENSG00000156804	604.728	-0.99444	0.175516	-5.6658	1.4634e-08	1.0501e-06	FBXO32	protein_coding	8	123497889	123541206
ENSG00000103168	1871.96	0.499492	0.0881681	5.66523	1.46829e-08	1.05139e-06	TAF1C	protein_coding	16	84177847	84187070
ENSG00000250988	80.8639	0.510757	0.0901684	5.66447	1.47476e-08	1.0538e-06	SNHG21	lncRNA	15	82750564	82757206
ENSG00000115474	379.831	-4.36266	0.770444	-5.66252	1.49167e-08	1.06365e-06	KCNJ13	protein_coding	2	232765802	232776565
ENSG00000170549	24.4709	-5.90418	1.04292	-5.66122	1.50296e-08	1.06802e-06	IRX1	protein_coding	5	3595832	3601403
ENSG00000184584	123.498	-5.06606	0.894891	-5.6611	1.50408e-08	1.06802e-06	STING1	protein_coding	5	139475533	139482935
ENSG00000172201	3259.63	-1.64873	0.291259	-5.66069	1.50767e-08	1.06834e-06	ID4	protein_coding	6	19837370	19842197
ENSG00000148677	20.7905	-5.18125	0.915456	-5.65975	1.51594e-08	1.07197e-06	ANKRD1	protein_coding	10	90912096	90921087
ENSG00000072840	867.722	-1.02381	0.180907	-5.65932	1.5197e-08	1.0724e-06	EVC	protein_coding	4	5711201	5814305
ENSG00000142611	681.418	-3.01047	0.532037	-5.65838	1.52808e-08	1.07608e-06	PRDM16	protein_coding	1	3069168	3438621
ENSG00000233429	36.1891	-4.3111	0.762075	-5.65705	1.53998e-08	1.08222e-06	HOTAIRM1	lncRNA	7	27095647	27100265
ENSG00000081803	254.971	-1.94936	0.344816	-5.65333	1.57371e-08	1.10364e-06	CADPS2	protein_coding	7	122318411	122886759
ENSG00000019991	108.53	-2.3321	0.41273	-5.65042	1.60052e-08	1.12013e-06	HGF	protein_coding	7	81699010	81770438
ENSG00000284433	37.9576	1.06039	0.187695	5.64957	1.60854e-08	1.12344e-06	MIR1914	miRNA	20	63941465	63941544
ENSG00000158486	20.3383	-4.84992	0.85861	-5.64858	1.61783e-08	1.12761e-06	DNAH3	protein_coding	16	20933111	21159441
ENSG00000078098	265.844	-2.48452	0.440303	-5.64275	1.67352e-08	1.16404e-06	FAP	protein_coding	2	162170684	162245151
ENSG00000102977	765.055	0.379745	0.067314	5.6414	1.6867e-08	1.17081e-06	ACD	protein_coding	16	67657512	67660815
ENSG00000128610	30.962	-4.78532	0.848599	-5.63908	1.70959e-08	1.18428e-06	FEZF1	protein_coding	7	122301303	122310691
ENSG00000287560	38.4559	-3.07367	0.545438	-5.63523	1.74821e-08	1.20857e-06	NA	lncRNA	10	3042535	3047083
ENSG00000090861	6414.5	0.284506	0.050496	5.63422	1.75851e-08	1.21323e-06	AARS1	protein_coding	16	70251983	70289707
ENSG00000164761	122.296	-2.67587	0.47501	-5.6333	1.76797e-08	1.21697e-06	TNFRSF11B	protein_coding	8	118923557	118951885
ENSG00000149633	65.0601	-2.44758	0.434508	-5.63299	1.77109e-08	1.21697e-06	KIAA1755	protein_coding	20	38210503	38260772
ENSG00000179397	34.0126	0.893502	0.158639	5.6323	1.7782e-08	1.21939e-06	CATSPERE	protein_coding	1	244454377	244641177
ENSG00000067842	974.009	-3.38758	0.601676	-5.63024	1.79959e-08	1.23158e-06	ATP2B3	protein_coding	X	153517642	153582939
ENSG00000122585	36.863	-4.05536	0.720573	-5.62796	1.8235e-08	1.24476e-06	NPY	protein_coding	7	24284188	24291862
ENSG00000103528	168.602	-2.71907	0.483157	-5.62771	1.82617e-08	1.24476e-06	SYT17	protein_coding	16	19167971	19268332
ENSG00000189292	19.3699	-3.8995	0.693429	-5.6235	1.87131e-08	1.27298e-06	ALKAL2	protein_coding	2	279558	288851
ENSG00000173838	89.898	-3.61078	0.642168	-5.62279	1.87896e-08	1.27563e-06	MARCHF10	protein_coding	17	62701314	62808344
ENSG00000075651	173.652	-2.55844	0.455535	-5.61633	1.95055e-08	1.32159e-06	PLD1	protein_coding	3	171600404	171810950
ENSG00000162643	265.639	-2.80747	0.500046	-5.61442	1.97226e-08	1.33365e-06	DNAI3	protein_coding	1	84999147	85133138
ENSG00000171595	62.1041	-6.17423	1.10026	-5.61162	2.00446e-08	1.35273e-06	DNAI2	protein_coding	17	74274234	74314884
ENSG00000119042	122.343	-2.7104	0.483134	-5.61004	2.02283e-08	1.36242e-06	SATB2	protein_coding	2	199269500	199471266
ENSG00000186510	91.6736	-3.8961	0.694577	-5.60931	2.03136e-08	1.3625e-06	CLCNKA	protein_coding	1	16018875	16034050
ENSG00000187079	3388.01	-0.468388	0.0835103	-5.60875	2.03797e-08	1.3625e-06	TEAD1	protein_coding	11	12674421	12944737
ENSG00000182732	131.965	-2.84889	0.507922	-5.60891	2.03601e-08	1.3625e-06	RGS6	protein_coding	14	71932429	72566530
ENSG00000132024	2379.22	0.285112	0.0508341	5.60866	2.03896e-08	1.3625e-06	CC2D1A	protein_coding	19	13906201	13930879
ENSG00000167941	26.356	-5.74017	1.02377	-5.60691	2.05974e-08	1.37368e-06	SOST	protein_coding	17	43753738	43758791
ENSG00000272232	23.1105	-2.01328	0.359157	-5.60558	2.07556e-08	1.38152e-06	RN7SL726P	misc_RNA	9	70579163	70579461
ENSG00000185650	5833.65	-0.996848	0.177863	-5.60458	2.08755e-08	1.38409e-06	ZFP36L1	protein_coding	14	68787660	68796253
ENSG00000233670	41.4025	-3.65985	0.652982	-5.60482	2.08468e-08	1.38409e-06	PIRT	protein_coding	17	10822470	10838087
ENSG00000159674	208.036	-2.32801	0.415434	-5.6038	2.09697e-08	1.38763e-06	SPON2	protein_coding	4	1166932	1208962
ENSG00000188566	1001.41	0.436482	0.0779039	5.60282	2.10895e-08	1.39285e-06	NDOR1	protein_coding	9	137205685	137219361
ENSG00000205835	176.298	-9.54335	1.70375	-5.60139	2.12644e-08	1.40168e-06	GMNC	protein_coding	3	190852737	190892429
ENSG00000234174	3.06064	4.23708	0.756849	5.59831	2.16447e-08	1.42124e-06	NA	lncRNA	2	113171535	113175360
ENSG00000177098	96.0132	-2.83529	0.50643	-5.59858	2.16111e-08	1.42124e-06	SCN4B	protein_coding	11	118133377	118152888
ENSG00000127586	702.103	0.444825	0.0794874	5.59617	2.19143e-08	1.43617e-06	CHTF18	protein_coding	16	788046	800737
ENSG00000168333	59.839	-9.40104	1.68031	-5.59483	2.2084e-08	1.44451e-06	PPDPFL	protein_coding	8	49054311	49076093
ENSG00000178726	71.4934	-3.75674	0.671628	-5.59348	2.22566e-08	1.453e-06	THBD	protein_coding	20	23045633	23049672
ENSG00000260412	133.954	-2.94657	0.526857	-5.59272	2.23534e-08	1.45653e-06	NA	lncRNA	9	27937617	27944497
ENSG00000116690	29.887	-4.28088	0.765716	-5.59069	2.26169e-08	1.47087e-06	PRG4	protein_coding	1	186296279	186314567
ENSG00000148848	171.137	-3.35749	0.601074	-5.58581	2.32612e-08	1.50989e-06	ADAM12	protein_coding	10	126012381	126388477
ENSG00000153317	740.564	-1.00643	0.180214	-5.58462	2.34211e-08	1.51738e-06	ASAP1	protein_coding	8	130052104	130443674
ENSG00000137198	237.11	-2.6374	0.472578	-5.58087	2.39314e-08	1.54749e-06	GMPR	protein_coding	6	16238587	16295549
ENSG00000173137	216.611	0.471716	0.0845658	5.57809	2.43173e-08	1.56946e-06	ADCK5	protein_coding	8	144373101	144393242
ENSG00000196562	1633.01	-1.28252	0.229946	-5.57747	2.44038e-08	1.57206e-06	SULF2	protein_coding	20	47656348	47786616
ENSG00000139278	61.9822	-3.57887	0.642156	-5.57321	2.50094e-08	1.60802e-06	GLIPR1	protein_coding	12	75480753	75503863
ENSG00000260942	149.451	0.663963	0.11919	5.57063	2.53827e-08	1.6259e-06	CAPN10-DT	lncRNA	2	240582700	240586699
ENSG00000198156	134.715	0.525871	0.0944007	5.57062	2.53831e-08	1.6259e-06	NPIPB6	protein_coding	16	28342555	28363508
ENSG00000145075	74.4946	-3.33929	0.599503	-5.5701	2.5459e-08	1.6277e-06	CCDC39	lncRNA	3	180614008	180870933
ENSG00000146373	570.033	-1.01645	0.182613	-5.56614	2.6045e-08	1.6614e-06	RNF217	protein_coding	6	124962437	125092633
ENSG00000107984	89.3359	-2.64727	0.475625	-5.56588	2.60838e-08	1.6614e-06	DKK1	protein_coding	10	52314281	52318042
ENSG00000130164	375.118	-2.99659	0.538954	-5.56001	2.69758e-08	1.71501e-06	LDLR	protein_coding	19	11089462	11133820
ENSG00000144655	385.028	-2.69753	0.485336	-5.55807	2.72776e-08	1.73096e-06	CSRNP1	protein_coding	3	39141855	39154562
ENSG00000172061	6.9073	-5.28635	0.951336	-5.55677	2.74811e-08	1.74062e-06	LRRC15	protein_coding	3	194355249	194369743
ENSG00000115107	89.8732	-2.65523	0.477906	-5.55596	2.76084e-08	1.74402e-06	STEAP3	protein_coding	2	119223831	119265652
ENSG00000207554	61.0834	1.02317	0.184173	5.55549	2.7684e-08	1.74402e-06	MIR647	miRNA	20	63942631	63942726
ENSG00000210082	143597	-0.771906	0.138946	-5.55546	2.76886e-08	1.74402e-06	MT-RNR2	Mt_rRNA	MT	1671	3229
ENSG00000185551	780.601	-2.15883	0.388657	-5.55459	2.78267e-08	1.74948e-06	NR2F2	protein_coding	15	96325938	96340263
ENSG00000140284	199.735	-2.33258	0.419986	-5.55395	2.79291e-08	1.75268e-06	SLC27A2	protein_coding	15	50182196	50236385
ENSG00000180638	157.071	-2.39106	0.430943	-5.54843	2.88243e-08	1.80553e-06	SLC47A2	protein_coding	17	19678288	19718979
ENSG00000171824	2044.58	0.230848	0.0416184	5.54677	2.90993e-08	1.8194e-06	EXOSC10	protein_coding	1	11066618	11099869
ENSG00000183508	204.829	-2.853	0.514613	-5.54398	2.95676e-08	1.84529e-06	TENT5C	protein_coding	1	117606048	117628389
ENSG00000135245	431.205	-1.07312	0.193689	-5.54044	3.01708e-08	1.87948e-06	HILPDA	protein_coding	7	128455849	128458418
ENSG00000164089	32.7734	-2.40763	0.434605	-5.53982	3.02784e-08	1.88274e-06	ETNPPL	protein_coding	4	108742048	108763054
ENSG00000106113	267.274	-2.51037	0.45334	-5.53749	3.06838e-08	1.90447e-06	CRHR2	protein_coding	7	30651942	30700129
ENSG00000253309	196.156	-3.71781	0.671452	-5.53697	3.07744e-08	1.90661e-06	SERPINE3	protein_coding	13	51335773	51364735
ENSG00000231013	49.5791	1.72105	0.311002	5.53387	3.13237e-08	1.93518e-06	SCTR-AS1	lncRNA	2	119476428	119487346
ENSG00000284121	142.345	-2.07601	0.375157	-5.53373	3.13493e-08	1.93518e-06	MIR198	miRNA	3	120395668	120395729
ENSG00000111816	132.082	-3.26522	0.590734	-5.52739	3.25027e-08	2.00274e-06	FRK	protein_coding	6	115931149	116060891
ENSG00000008394	213.186	-2.74386	0.49676	-5.52352	3.32271e-08	2.04368e-06	MGST1	protein_coding	12	16347142	16609259
ENSG00000061938	2752.49	0.316271	0.0572665	5.5228	3.33647e-08	2.04582e-06	TNK2	protein_coding	3	195863364	195911945
ENSG00000076928	2055.71	0.359314	0.0650612	5.5227	3.33823e-08	2.04582e-06	ARHGEF1	protein_coding	19	41883173	41930150
ENSG00000138678	115.416	-4.90992	0.889237	-5.52149	3.36135e-08	2.05629e-06	GPAT3	protein_coding	4	83535914	83605875
ENSG00000124749	166.787	-3.08065	0.558012	-5.52076	3.37537e-08	2.06115e-06	COL21A1	protein_coding	6	56056590	56394094
ENSG00000184371	408.877	-1.97166	0.357214	-5.51955	3.39861e-08	2.07163e-06	CSF1	protein_coding	1	109910242	109930992
ENSG00000119326	1706.49	-1.38723	0.251413	-5.51773	3.43415e-08	2.08955e-06	CTNNAL1	protein_coding	9	108942569	109013522
ENSG00000165792	1284.61	0.387023	0.0701495	5.51712	3.44592e-08	2.09297e-06	METTL17	protein_coding	14	20989973	20997035
ENSG00000133138	226.742	-1.85594	0.336456	-5.51612	3.46557e-08	2.10115e-06	TBC1D8B	protein_coding	X	106802673	106876150
ENSG00000100979	3271.95	-1.99143	0.361135	-5.51438	3.50016e-08	2.11834e-06	PLTP	protein_coding	20	45898621	45912155
ENSG00000196605	223.071	-0.443015	0.0803497	-5.51359	3.51588e-08	2.12408e-06	ZNF846	protein_coding	19	9751993	9793180
ENSG00000189350	334.398	-3.59851	0.652948	-5.51117	3.5646e-08	2.14969e-06	TOGARAM2	protein_coding	2	28956611	29052230
ENSG00000122884	3403.76	-0.971818	0.17644	-5.50793	3.63074e-08	2.1857e-06	P4HA1	protein_coding	10	73007217	73096974
ENSG00000112149	382.071	-2.2434	0.407497	-5.50531	3.6852e-08	2.21457e-06	CD83	protein_coding	6	14117256	14136918
ENSG00000066468	1691.63	-2.83197	0.514844	-5.50065	3.78398e-08	2.26992e-06	FGFR2	protein_coding	10	121478332	121598458
ENSG00000067066	108.077	-3.97827	0.72331	-5.5001	3.79583e-08	2.27302e-06	SP100	protein_coding	2	230415942	230545606
ENSG00000181409	1192.86	0.336843	0.0612833	5.4965	3.87411e-08	2.31582e-06	AATK	protein_coding	17	81110487	81166221
ENSG00000228275	22.1013	0.899501	0.16368	5.49548	3.89649e-08	2.32511e-06	ARMCX3-AS1	lncRNA	X	101622983	101624164
ENSG00000143365	35.7769	-3.24262	0.590132	-5.49473	3.91298e-08	2.33086e-06	RORC	protein_coding	1	151806071	151831845
ENSG00000184903	289.194	-0.612507	0.111493	-5.49369	3.9363e-08	2.34066e-06	IMMP2L	protein_coding	7	110662644	111562517
ENSG00000010704	132.141	-1.49046	0.271386	-5.49201	3.97383e-08	2.35884e-06	HFE	protein_coding	6	26087281	26098343
ENSG00000113594	533.979	-1.34654	0.245286	-5.48968	4.02657e-08	2.38325e-06	LIFR	protein_coding	5	38474668	38608354
ENSG00000135373	174.662	-4.44712	0.810103	-5.48958	4.02896e-08	2.38325e-06	EHF	protein_coding	11	34621093	34663288
ENSG00000014257	8.82386	-3.31873	0.604688	-5.48833	4.05757e-08	2.39601e-06	ACP3	protein_coding	3	132317369	132368298
ENSG00000153721	431.583	-1.44932	0.264143	-5.48686	4.09138e-08	2.40346e-06	CNKSR3	protein_coding	6	154387515	154510685
ENSG00000151651	183.762	0.739523	0.134776	5.48707	4.08658e-08	2.40346e-06	ADAM8	protein_coding	10	133262420	133276868
ENSG00000175899	3132.71	-4.7225	0.860637	-5.48722	4.08308e-08	2.40346e-06	A2M	protein_coding	12	9067664	9116229
ENSG00000039537	23.3722	-3.53407	0.644227	-5.48575	4.11721e-08	2.41446e-06	C6	protein_coding	5	41142116	41261438
ENSG00000171724	3307.69	-1.98128	0.361278	-5.48409	4.15603e-08	2.43303e-06	VAT1L	protein_coding	16	77788564	77980107
ENSG00000184786	177.998	0.96114	0.175277	5.48356	4.16849e-08	2.43613e-06	DYNLT2	protein_coding	6	169740109	169751587
ENSG00000203993	762.958	0.382961	0.0698449	5.48302	4.18128e-08	2.43941e-06	ARRDC1-AS1	lncRNA	9	137615326	137618906
ENSG00000007306	28.6957	-7.3707	1.34467	-5.48143	4.219e-08	2.45721e-06	CEACAM7	protein_coding	19	41673303	41706976
ENSG00000175137	1426.4	0.17897	0.0326561	5.48046	4.24233e-08	2.46236e-06	SH3BP5L	protein_coding	1	248810446	248825915
ENSG00000173991	92.0168	0.747833	0.136453	5.48052	4.24076e-08	2.46236e-06	TCAP	protein_coding	17	39665349	39666554
ENSG00000284956	16.6007	-1.00267	0.182966	-5.48011	4.25058e-08	2.46295e-06	NA	protein_coding	8	23084403	23115536
ENSG00000128342	300.183	-2.38483	0.435209	-5.47974	4.25958e-08	2.46397e-06	LIF	protein_coding	22	30240453	30246759
ENSG00000179348	91.4495	-4.99936	0.912633	-5.47794	4.30295e-08	2.48482e-06	GATA2	protein_coding	3	128479427	128493201
ENSG00000114654	35.6362	-4.16021	0.759621	-5.47669	4.33345e-08	2.49397e-06	EFCC1	protein_coding	3	129001304	129040742
ENSG00000100197	201.89	0.784922	0.143316	5.47687	4.32904e-08	2.49397e-06	CYP2D6	protein_coding	22	42126499	42130865
ENSG00000261051	35.9895	-0.767141	0.140087	-5.47617	4.34627e-08	2.49699e-06	NA	lncRNA	3	146059585	146061679
ENSG00000183889	2841.87	0.330891	0.0604269	5.47588	4.35339e-08	2.49699e-06	NA	protein_coding	16	16317444	16350590
ENSG00000150594	110.033	-3.47489	0.634887	-5.47323	4.41899e-08	2.53036e-06	ADRA2A	protein_coding	10	111077029	111080907
ENSG00000001497	1817.92	0.493612	0.0902085	5.4719	4.45234e-08	2.54517e-06	LAS1L	protein_coding	X	65438549	65534810
ENSG00000128191	1444.64	0.316017	0.0577645	5.47079	4.4803e-08	2.55685e-06	DGCR8	protein_coding	22	20080232	20111877
ENSG00000140563	70.221	-3.9163	0.716504	-5.46584	4.60716e-08	2.62485e-06	MCTP2	protein_coding	15	94231538	94483952
ENSG00000163347	1246.8	-3.39544	0.621294	-5.4651	4.62644e-08	2.63142e-06	CLDN1	protein_coding	3	190305707	190322446
ENSG00000165819	1417.51	0.22832	0.041785	5.46417	4.65076e-08	2.64084e-06	METTL3	protein_coding	14	21498133	21511342
ENSG00000119139	1253.58	-0.488885	0.0894905	-5.46298	4.68216e-08	2.65424e-06	TJP2	protein_coding	9	69121264	69274615
ENSG00000136367	731.771	-0.450806	0.0825307	-5.46228	4.70045e-08	2.66017e-06	ZFHX2	protein_coding	14	23520857	23556192
ENSG00000096696	1478.83	-2.53867	0.464998	-5.45953	4.77389e-08	2.69725e-06	DSP	protein_coding	6	7541617	7586714
ENSG00000152661	2452.2	-4.08555	0.748507	-5.45826	4.80815e-08	2.7121e-06	GJA1	protein_coding	6	121435595	121449727
ENSG00000162614	85.9464	-2.17913	0.399348	-5.45672	4.85009e-08	2.73123e-06	NEXN	protein_coding	1	77888513	77943895
ENSG00000233901	77.7716	-3.07212	0.563213	-5.45463	4.90746e-08	2.75897e-06	LINC01503	lncRNA	9	129332300	129359541
ENSG00000163694	616.839	-3.41316	0.625835	-5.45377	4.93143e-08	2.76786e-06	RBM47	protein_coding	4	40423267	40630875
ENSG00000111783	309.689	-10.3328	1.89517	-5.45216	4.97606e-08	2.78381e-06	RFX4	protein_coding	12	106583004	106762803
ENSG00000100836	3758.57	0.276929	0.0507926	5.45216	4.9762e-08	2.78381e-06	PABPN1	protein_coding	14	23321457	23326163
ENSG00000284762	164.787	-0.799424	0.146677	-5.45023	5.03039e-08	2.8095e-06	NA	protein_coding	5	77086732	77427124
ENSG00000113805	491.755	-1.45001	0.266502	-5.4409	5.30122e-08	2.94745e-06	CNTN3	protein_coding	3	74262568	74614659
ENSG00000185664	700.503	-2.77926	0.510871	-5.44025	5.32072e-08	2.94745e-06	PMEL	protein_coding	12	55954105	55973317
ENSG00000131951	196.589	-2.39157	0.43958	-5.44059	5.31054e-08	2.94745e-06	LRRC9	protein_coding	14	59919713	60063559
ENSG00000196421	180.072	1.34611	0.247404	5.44091	5.30091e-08	2.94745e-06	C20orf204	protein_coding	20	64034344	64039962
ENSG00000099866	148.781	0.642386	0.118075	5.44048	5.31358e-08	2.94745e-06	MADCAM1	protein_coding	19	489176	505343
ENSG00000169299	298.514	-0.649629	0.119476	-5.4373	5.40952e-08	2.99177e-06	PGM2	protein_coding	4	37826660	37862937
ENSG00000153930	133.405	-3.94274	0.725228	-5.43656	5.43205e-08	2.99936e-06	ANKFN1	protein_coding	17	55882301	56517016
ENSG00000173947	1189.12	-3.0983	0.570092	-5.43473	5.48791e-08	3.02039e-06	PIFO	protein_coding	1	111346600	111353013
ENSG00000115363	131.394	-1.98614	0.365436	-5.43497	5.48046e-08	3.02039e-06	EVA1A	protein_coding	2	75469302	75569722
ENSG00000129538	58.7471	-3.2433	0.59686	-5.43393	5.51271e-08	3.02914e-06	RNASE1	protein_coding	14	20801228	20802855
ENSG00000179902	336.091	-4.14746	0.763408	-5.43282	5.54695e-08	3.03871e-06	C1orf194	protein_coding	1	109105951	109113857
ENSG00000167967	1022.89	0.340306	0.0626393	5.43279	5.54798e-08	3.03871e-06	E4F1	protein_coding	16	2223580	2235742
ENSG00000173818	777.671	0.225227	0.0414656	5.43166	5.58325e-08	3.05311e-06	ENDOV	protein_coding	17	80415165	80438086
ENSG00000128849	2868.92	-0.810778	0.149277	-5.43136	5.59271e-08	3.05337e-06	CGNL1	protein_coding	15	57375967	57550717
ENSG00000126838	45.7386	-5.11514	0.94185	-5.43095	5.60562e-08	3.05551e-06	PZP	protein_coding	12	9148840	9208395
ENSG00000165730	337.325	-1.73069	0.318731	-5.42992	5.63797e-08	3.06823e-06	STOX1	protein_coding	10	68827531	68895432
ENSG00000186471	67.9616	-5.89401	1.0856	-5.42927	5.65848e-08	3.07447e-06	AKAP14	protein_coding	X	119895837	119920716
ENSG00000173641	127.558	-4.78811	0.882089	-5.42815	5.694e-08	3.08883e-06	HSPB7	protein_coding	1	16014028	16019594
ENSG00000186642	204.027	-1.83299	0.337706	-5.42778	5.70601e-08	3.09042e-06	PDE2A	protein_coding	11	72576141	72674591
ENSG00000114854	35.9722	-2.52702	0.465691	-5.42639	5.75067e-08	3.10966e-06	TNNC1	protein_coding	3	52451100	52454041
ENSG00000154553	1417.1	-1.87837	0.346195	-5.42574	5.7715e-08	3.11597e-06	PDLIM3	protein_coding	4	185500660	185535507
ENSG00000169507	12.1124	-3.97215	0.732158	-5.42526	5.78704e-08	3.11941e-06	SLC38A11	protein_coding	2	164894354	164955525
ENSG00000141644	2664.31	0.184335	0.0339918	5.42291	5.86363e-08	3.15569e-06	MBD1	protein_coding	18	50266882	50281774
ENSG00000145632	880.579	-1.69275	0.312197	-5.42206	5.89148e-08	3.16567e-06	PLK2	protein_coding	5	58453982	58460139
ENSG00000285283	1292.43	-0.56988	0.105124	-5.42104	5.92525e-08	3.17379e-06	NA	protein_coding	11	31812391	32104665
ENSG00000181481	63.3984	-2.70381	0.49875	-5.42119	5.92049e-08	3.17379e-06	RNF135	protein_coding	17	30970984	30999911
ENSG00000099999	721.749	0.217516	0.0401315	5.42007	5.95743e-08	3.18601e-06	RNF215	protein_coding	22	30368811	30421771
ENSG00000106278	2653.26	-1.3498	0.249058	-5.41963	5.97235e-08	3.18897e-06	PTPRZ1	protein_coding	7	121873089	122062036
ENSG00000213199	646.718	0.520858	0.0961468	5.41732	6.04975e-08	3.22524e-06	ASIC3	protein_coding	7	151048292	151052756
ENSG00000278910	28.1216	-5.82813	1.076	-5.41649	6.07813e-08	3.23529e-06	BANCR	lncRNA	9	69296678	69311111
ENSG00000243667	284.63	-0.578236	0.106807	-5.41387	6.16782e-08	3.27791e-06	DNAAF10	protein_coding	2	68122936	68157549
ENSG00000177989	382.015	-3.67522	0.678951	-5.41308	6.19507e-08	3.28725e-06	ODF3B	protein_coding	22	50529710	50532506
ENSG00000165105	68.9702	-3.18495	0.588561	-5.41142	6.25257e-08	3.3126e-06	RASEF	protein_coding	9	82979590	83063177
ENSG00000099940	1015.43	-0.22489	0.0415621	-5.41094	6.26943e-08	3.31636e-06	SNAP29	protein_coding	22	20859007	20891214
ENSG00000234546	80.167	-1.96895	0.364033	-5.40871	6.34797e-08	3.35269e-06	LNCTAM34A	lncRNA	1	9182004	9196284
ENSG00000116213	791.224	0.320646	0.0593231	5.40508	6.47789e-08	3.41601e-06	WRAP73	protein_coding	1	3630767	3652761
ENSG00000073331	127.035	-2.26847	0.419773	-5.40405	6.51545e-08	3.43049e-06	ALPK1	protein_coding	4	112285509	112442621
ENSG00000206190	48.592	-3.73486	0.691271	-5.40289	6.5575e-08	3.4473e-06	ATP10A	protein_coding	15	25677273	25865184
ENSG00000158863	2412.53	0.353122	0.065366	5.40223	6.58191e-08	3.45479e-06	FHIP2B	protein_coding	8	22089150	22104911
ENSG00000181085	1032.24	-3.8111	0.705632	-5.40097	6.62802e-08	3.47363e-06	MAPK15	protein_coding	8	143716340	143722458
ENSG00000198756	724.338	-0.802394	0.148573	-5.40066	6.63964e-08	3.47437e-06	COLGALT2	protein_coding	1	183929854	184037729
ENSG00000171388	132.363	-1.93516	0.358649	-5.39571	6.82525e-08	3.56601e-06	APLN	protein_coding	X	129645259	129654956
ENSG00000189283	667.496	-3.56501	0.661131	-5.39229	6.95654e-08	3.62903e-06	FHIT	protein_coding	3	59747277	61251459
ENSG00000251620	9.32024	-5.48423	1.01726	-5.39116	7.00044e-08	3.64634e-06	STPG2-AS1	lncRNA	4	97366681	97491899
ENSG00000161509	91.5395	-1.32958	0.246702	-5.38943	7.06795e-08	3.67588e-06	GRIN2C	protein_coding	17	74842023	74861504
ENSG00000101940	2970.42	0.240549	0.044682	5.38359	7.30156e-08	3.79157e-06	WDR13	protein_coding	X	48590042	48608869
ENSG00000122691	117.072	-3.79688	0.705577	-5.38123	7.39774e-08	3.83566e-06	TWIST1	protein_coding	7	19020991	19117636
ENSG00000175928	1906.38	-1.35847	0.252537	-5.37931	7.47718e-08	3.87095e-06	LRRN1	protein_coding	3	3799431	3849834
ENSG00000187391	968.627	-0.258369	0.0480371	-5.37853	7.50967e-08	3.88186e-06	MAGI2	protein_coding	7	78017055	79453667
ENSG00000120899	1323.39	-2.02159	0.375926	-5.37763	7.54735e-08	3.89542e-06	PTK2B	protein_coding	8	27311482	27459391
ENSG00000173950	837.139	-0.367371	0.0683423	-5.37545	7.63918e-08	3.92495e-06	XXYLT1	protein_coding	3	195068284	195271159
ENSG00000169499	920.111	-0.570667	0.106158	-5.37565	7.63079e-08	3.92495e-06	PLEKHA2	protein_coding	8	38901235	38973912
ENSG00000119973	7.5605	-4.69672	0.873733	-5.37547	7.6385e-08	3.92495e-06	PRLHR	protein_coding	10	118589997	118595648
ENSG00000198768	49.1516	-2.87959	0.535808	-5.37429	7.68871e-08	3.94443e-06	APCDD1L	protein_coding	20	58459101	58515399
ENSG00000114388	972.396	0.463706	0.0862914	5.37372	7.71267e-08	3.95077e-06	NPRL2	protein_coding	3	50347330	50350826
ENSG00000185885	559.357	-2.27273	0.423143	-5.37107	7.82707e-08	4.00334e-06	IFITM1	protein_coding	11	310041	315272
ENSG00000018625	4174.4	-2.26276	0.422062	-5.36121	8.26671e-08	4.22185e-06	ATP1A2	protein_coding	1	160115759	160143591
ENSG00000117318	2276.74	-2.73204	0.509779	-5.35926	8.35626e-08	4.26119e-06	ID3	protein_coding	1	23557926	23559501
ENSG00000179152	837.989	-0.239329	0.0446782	-5.35673	8.47429e-08	4.30314e-06	TCAIM	protein_coding	3	44338119	44409451
ENSG00000213949	151.138	-2.61972	0.489081	-5.35641	8.48913e-08	4.30314e-06	ITGA1	protein_coding	5	52787916	52959209
ENSG00000112297	98.8826	-3.15175	0.588385	-5.3566	8.48011e-08	4.30314e-06	CRYBG1	protein_coding	6	106360717	106572017
ENSG00000156265	14.4501	-2.30203	0.429726	-5.35696	8.46322e-08	4.30314e-06	MAP3K7CL	protein_coding	21	29077471	29175889
ENSG00000151617	105.547	-3.19429	0.596439	-5.35561	8.52701e-08	4.31591e-06	EDNRA	protein_coding	4	147480917	147544954
ENSG00000102359	76.0636	-4.34163	0.810759	-5.35502	8.55488e-08	4.32358e-06	SRPX2	protein_coding	X	100644195	100675788
ENSG00000131094	1052.27	-1.02922	0.192278	-5.35276	8.66222e-08	4.37134e-06	C1QL1	protein_coding	17	44959693	44968303
ENSG00000109452	159.614	-2.64634	0.494545	-5.35106	8.74425e-08	4.4062e-06	INPP4B	protein_coding	4	142023160	142847432
ENSG00000164294	545.42	-1.8646	0.348572	-5.34925	8.83206e-08	4.44386e-06	GPX8	protein_coding	5	55160167	55167297
ENSG00000185274	672.343	-3.43972	0.643106	-5.3486	8.86364e-08	4.44498e-06	GALNT17	protein_coding	7	71132144	71713600
ENSG00000214960	152.02	-2.56168	0.478962	-5.3484	8.87349e-08	4.44498e-06	CRPPA	protein_coding	7	16087525	16502504
ENSG00000094631	4113.87	0.345099	0.0645213	5.34861	8.86327e-08	4.44498e-06	HDAC6	protein_coding	X	48801377	48824982
ENSG00000087903	536.294	-2.35491	0.440358	-5.34771	8.90743e-08	4.45542e-06	RFX2	protein_coding	19	5993164	6199572
ENSG00000162520	142.023	-2.44384	0.457193	-5.34531	9.02637e-08	4.50167e-06	SYNC	protein_coding	1	32679906	32703596
ENSG00000120057	507.416	-3.28118	0.61382	-5.3455	9.01659e-08	4.50167e-06	SFRP5	protein_coding	10	97766751	97771999
ENSG00000214940	489.125	0.340816	0.0637681	5.34461	9.06126e-08	4.51245e-06	NPIPA8	protein_coding	16	18317942	18336736
ENSG00000119699	398.541	-2.2371	0.419065	-5.33832	9.38112e-08	4.66491e-06	TGFB3	protein_coding	14	75958097	75983011
ENSG00000112936	847.011	-3.25687	0.610479	-5.33495	9.55717e-08	4.74552e-06	C7	protein_coding	5	40909497	40984643
ENSG00000128833	383.593	-1.18017	0.221265	-5.33373	9.62135e-08	4.77042e-06	MYO5C	protein_coding	15	52192322	52295804
ENSG00000152782	428.993	-2.22742	0.417707	-5.33248	9.68781e-08	4.79638e-06	PANK1	protein_coding	10	89582988	89645242
ENSG00000130957	27.5912	-6.23226	1.16892	-5.33164	9.73318e-08	4.81184e-06	FBP2	protein_coding	9	94558720	94593824
ENSG00000120149	269.009	-5.90316	1.10741	-5.33061	9.78817e-08	4.832e-06	MSX2	protein_coding	5	174724582	174730896
ENSG00000205307	360.827	1.06488	0.199813	5.32939	9.85407e-08	4.85475e-06	SAP25	protein_coding	7	100572228	100573900
ENSG00000254109	6.58949	-3.20825	0.60201	-5.32923	9.8628e-08	4.85475e-06	RBPMS-AS1	lncRNA	8	30382119	30385401
ENSG00000157765	84.7074	-5.04464	0.946865	-5.32773	9.94498e-08	4.87031e-06	SLC34A2	protein_coding	4	25648011	25678748
ENSG00000119125	61.7651	-4.85125	0.910588	-5.3276	9.95168e-08	4.87031e-06	GDA	protein_coding	9	72114595	72257193
ENSG00000006194	1149.42	0.283894	0.0532802	5.32831	9.91312e-08	4.87031e-06	ZNF263	protein_coding	16	3263800	3301401
ENSG00000129657	2817.68	-0.226552	0.0425239	-5.32765	9.94925e-08	4.87031e-06	SEC14L1	protein_coding	17	77088749	77217101
ENSG00000128510	46.2615	-3.43193	0.64423	-5.32719	9.97457e-08	4.8745e-06	CPA4	protein_coding	7	130293134	130324180
ENSG00000125965	36.7035	-2.77622	0.521489	-5.32364	1.01712e-07	4.96345e-06	GDF5	protein_coding	20	35433347	35454746
ENSG00000120708	1736.33	-4.8859	0.918259	-5.32083	1.03292e-07	5.03335e-06	TGFBI	protein_coding	5	136028988	136063818
ENSG00000285589	1593.18	0.272254	0.0511787	5.31968	1.03952e-07	5.05827e-06	NA	protein_coding	19	12668071	12681834
ENSG00000119471	897.876	-1.14838	0.215906	-5.31888	1.04411e-07	5.06274e-06	HSDL2	protein_coding	9	112380080	112472405
ENSG00000141433	135.85	-2.47071	0.464513	-5.31893	1.04379e-07	5.06274e-06	ADCYAP1	protein_coding	18	904871	912172
ENSG00000198743	4882.77	-2.09446	0.39379	-5.31874	1.04491e-07	5.06274e-06	SLC5A3	protein_coding	21	34073578	34106260
ENSG00000286811	17.496	-1.80612	0.339797	-5.31528	1.06496e-07	5.13793e-06	NA	lncRNA	6	48069213	48111078
ENSG00000134612	27.9562	3.02746	0.569555	5.31548	1.06375e-07	5.13793e-06	FOLH1B	transcribed_unprocessed_pseudogene	11	89639237	89698718
ENSG00000142192	22561.6	-0.589121	0.110833	-5.31538	1.06433e-07	5.13793e-06	APP	protein_coding	21	25880550	26171128
ENSG00000163681	1447.34	-0.312454	0.0587924	-5.31454	1.06929e-07	5.15155e-06	SLMAP	protein_coding	3	57755450	57930003
ENSG00000143869	38.3681	-3.82388	0.719617	-5.31377	1.07382e-07	5.16402e-06	GDF7	protein_coding	2	20667144	20679243
ENSG00000205560	676.297	0.481544	0.0906252	5.31358	1.07492e-07	5.16402e-06	CPT1B	protein_coding	22	50568861	50578465
ENSG00000234964	327.359	-2.1826	0.411107	-5.30907	1.10188e-07	5.28609e-06	FABP5P7	processed_pseudogene	11	59781318	59781722
ENSG00000137269	356.248	-1.63696	0.308365	-5.30852	1.10518e-07	5.28697e-06	LRRC1	protein_coding	6	53794497	53924125
ENSG00000185122	1928.78	0.230414	0.0434037	5.30862	1.10457e-07	5.28697e-06	HSF1	protein_coding	8	144291591	144314720
ENSG00000289043	41.254	0.652347	0.122894	5.30822	1.10698e-07	5.28818e-06	NA	lncRNA	3	48301449	48302246
ENSG00000124783	2985.51	-0.183051	0.0344978	-5.30616	1.1196e-07	5.33347e-06	SSR1	protein_coding	6	7268306	7347446
ENSG00000105479	381.71	-3.39769	0.640313	-5.30629	1.11878e-07	5.33347e-06	ODAD1	protein_coding	19	48296457	48321971
ENSG00000149131	1943.25	-1.7789	0.33534	-5.30478	1.12808e-07	5.36636e-06	SERPING1	protein_coding	11	57597387	57619171
ENSG00000256802	11.0031	-1.71066	0.322514	-5.30415	1.132e-07	5.37745e-06	NA	lncRNA	15	29674932	29680957
ENSG00000106211	1739.84	-2.00522	0.378101	-5.30339	1.13671e-07	5.39234e-06	HSPB1	protein_coding	7	76302673	76304295
ENSG00000008226	283.98	-3.1722	0.598326	-5.3018	1.14668e-07	5.42447e-06	DLEC1	protein_coding	3	38039205	38124025
ENSG00000164687	1314.34	-2.07955	0.392223	-5.30196	1.14564e-07	5.42447e-06	FABP5	protein_coding	8	81280536	81284777
ENSG00000033030	1067.32	0.333724	0.0629591	5.30065	1.15392e-07	5.45116e-06	ZCCHC8	protein_coding	12	122471599	122501073
ENSG00000197653	224.574	-2.90944	0.549777	-5.29204	1.20956e-07	5.70608e-06	DNAH10	protein_coding	12	123762188	123935720
ENSG00000250506	194.328	0.407396	0.0770015	5.29075	1.21817e-07	5.73874e-06	CDK3	protein_coding	17	76000855	76005999
ENSG00000119508	217.574	-3.24648	0.613917	-5.28814	1.23566e-07	5.81309e-06	NR4A3	protein_coding	9	99821855	99866891
ENSG00000163827	34.63	-3.4068	0.644362	-5.28709	1.2428e-07	5.8386e-06	LRRC2	protein_coding	3	46515385	46606948
ENSG00000179241	790.414	-0.626533	0.118615	-5.28208	1.27724e-07	5.99211e-06	LDLRAD3	protein_coding	11	35943981	36232136
ENSG00000111321	136.961	-4.04099	0.765168	-5.28118	1.28355e-07	6.01343e-06	LTBR	protein_coding	12	6375045	6391571
ENSG00000142233	258.718	0.706046	0.133722	5.27997	1.29202e-07	6.04479e-06	NTN5	protein_coding	19	48661407	48673081
ENSG00000183671	53.4816	-2.54644	0.482546	-5.2771	1.31248e-07	6.12363e-06	CMKLR2	protein_coding	2	206175316	206218047
ENSG00000095906	1155.65	0.295514	0.055998	5.27722	1.31159e-07	6.12363e-06	NUBP2	protein_coding	16	1782932	1789186
ENSG00000227885	47.9966	-0.825944	0.156575	-5.27506	1.32714e-07	6.18358e-06	NA	lncRNA	6	53739266	53794904
ENSG00000169174	29.1086	-4.01004	0.760251	-5.27463	1.33027e-07	6.18968e-06	PCSK9	protein_coding	1	55039447	55064852
ENSG00000011465	3007.86	-5.17672	0.982002	-5.2716	1.35243e-07	6.28416e-06	DCN	protein_coding	12	91140484	91183217
ENSG00000109846	3737.61	-1.24198	0.235781	-5.26752	1.38281e-07	6.41657e-06	CRYAB	protein_coding	11	111908564	111923722
ENSG00000269028	152.168	-0.950728	0.180539	-5.26606	1.39381e-07	6.45881e-06	MTRNR2L12	protein_coding	3	96617188	96618236
ENSG00000225828	589.759	0.420302	0.0798339	5.26471	1.40412e-07	6.49774e-06	FAM229A	protein_coding	1	32361270	32364278
ENSG00000101161	3418.55	0.265901	0.0505107	5.26425	1.40761e-07	6.50502e-06	PRPF6	protein_coding	20	63981132	64033100
ENSG00000137558	377.311	-3.64827	0.693323	-5.26201	1.42487e-07	6.57587e-06	PI15	protein_coding	8	74824534	74855029
ENSG00000136874	1065.9	-0.431181	0.0819525	-5.26136	1.42993e-07	6.59029e-06	STX17	protein_coding	9	99906654	99974534
ENSG00000124920	1153.55	-1.73383	0.329591	-5.26056	1.43621e-07	6.60132e-06	MYRF	protein_coding	11	61752636	61788518
ENSG00000103740	37.5475	-3.36141	0.638974	-5.26063	1.4356e-07	6.60132e-06	ACSBG1	protein_coding	15	78167468	78245688
ENSG00000238276	48.9779	-8.14531	1.54892	-5.25869	1.45086e-07	6.65965e-06	NA	lncRNA	10	118241468	118267710
ENSG00000162571	82.0677	-6.95836	1.32345	-5.25774	1.45835e-07	6.68503e-06	TTLL10	protein_coding	1	1173880	1197936
ENSG00000172554	67.967	-2.85202	0.542723	-5.25502	1.48008e-07	6.77198e-06	SNTG2	protein_coding	2	950849	1367613
ENSG00000285539	22.4345	-1.89761	0.361115	-5.25487	1.4813e-07	6.77198e-06	NA	lncRNA	3	42692663	42732922
ENSG00000168306	223.107	-1.83162	0.348691	-5.25285	1.49767e-07	6.83764e-06	ACOX2	protein_coding	3	58505136	58537283
ENSG00000135919	1390.12	-3.11319	0.592937	-5.25047	1.51713e-07	6.89868e-06	SERPINE2	protein_coding	2	223975045	224039318
ENSG00000243649	186.774	-3.22608	0.614415	-5.25065	1.51566e-07	6.89868e-06	CFB	protein_coding	6	31945650	31952084
ENSG00000123496	44.9678	-3.79925	0.723551	-5.25084	1.51409e-07	6.89868e-06	IL13RA2	protein_coding	X	115003975	115019977
ENSG00000196922	625.525	-0.232664	0.0443259	-5.24894	1.52981e-07	6.94705e-06	ZNF252P	transcribed_unprocessed_pseudogene	8	144973589	145002912
ENSG00000119688	2355.63	0.437353	0.0833377	5.24795	1.53797e-07	6.9748e-06	ABCD4	protein_coding	14	74285269	74303055
ENSG00000169122	418.584	-1.137	0.216804	-5.24438	1.56812e-07	7.097e-06	FAM110B	protein_coding	8	57994523	58204279
ENSG00000130204	1448.94	0.238319	0.0454438	5.24426	1.56909e-07	7.097e-06	TOMM40	protein_coding	19	44890569	44903689
ENSG00000175084	192.612	-3.48828	0.66531	-5.24309	1.57906e-07	7.12315e-06	DES	protein_coding	2	219418377	219426735
ENSG00000223953	820.475	-2.91753	0.556451	-5.24311	1.57896e-07	7.12315e-06	C1QTNF5	protein_coding	11	119338942	119340940
ENSG00000115380	3784.7	-2.30405	0.439487	-5.24259	1.58335e-07	7.13303e-06	EFEMP1	protein_coding	2	55865967	55924139
ENSG00000135632	887.908	0.264588	0.050501	5.23926	1.61223e-07	7.24394e-06	SMYD5	protein_coding	2	73214222	73227221
ENSG00000183111	725.092	-0.457395	0.0873013	-5.23926	1.6122e-07	7.24394e-06	ARHGEF37	protein_coding	5	149551947	149634968
ENSG00000164125	398.187	-2.15373	0.411131	-5.23855	1.61845e-07	7.26229e-06	GASK1B	protein_coding	4	158124474	158173318
ENSG00000261757	7.44135	-2.60777	0.498091	-5.23553	1.64514e-07	7.36263e-06	NA	lncRNA	5	142703782	142705421
ENSG00000186834	1033.56	-0.505514	0.096554	-5.23556	1.64487e-07	7.36263e-06	HEXIM1	protein_coding	17	45148475	45152099
ENSG00000064692	583.816	-1.88514	0.360359	-5.23128	1.68341e-07	7.52402e-06	SNCAIP	protein_coding	5	122311354	122464219
ENSG00000123610	25.7183	-5.1851	0.991976	-5.22704	1.72241e-07	7.68825e-06	TNFAIP6	protein_coding	2	151357592	151380046
ENSG00000168779	75.2141	-3.4726	0.664575	-5.2253	1.73873e-07	7.75092e-06	SHOX2	protein_coding	3	158095905	158106420
ENSG00000263033	32.722	0.753575	0.144278	5.22307	1.75979e-07	7.83453e-06	NA	lncRNA	16	11196177	11224969
ENSG00000119681	916.707	-1.4184	0.271586	-5.22263	1.76397e-07	7.84287e-06	LTBP2	protein_coding	14	74498183	74612378
ENSG00000187498	1719.24	-1.71964	0.32931	-5.22193	1.77066e-07	7.86234e-06	COL4A1	protein_coding	13	110148963	110307157
ENSG00000153789	142.748	-4.28339	0.820364	-5.22133	1.7764e-07	7.87755e-06	CIBAR2	protein_coding	16	85098358	85112472
ENSG00000091436	910.712	-1.87968	0.360096	-5.21994	1.78983e-07	7.92675e-06	MAP3K20	protein_coding	2	173075435	173268015
ENSG00000145777	21.6578	-3.59797	0.689501	-5.21822	1.80654e-07	7.99037e-06	TSLP	protein_coding	5	111070062	111078026
ENSG00000240065	34.0392	-3.03152	0.58138	-5.21435	1.84463e-07	8.14824e-06	PSMB9	protein_coding	6	32844136	32859851
ENSG00000106366	346.115	-2.77677	0.532571	-5.2139	1.84916e-07	8.15765e-06	SERPINE1	protein_coding	7	101127104	101139247
ENSG00000101096	74.8553	-3.48818	0.669217	-5.21233	1.86487e-07	8.21628e-06	NFATC2	protein_coding	20	51386957	51562831
ENSG00000289426	6.65215	-4.51172	0.865828	-5.21087	1.87958e-07	8.2597e-06	NA	lncRNA	1	173637713	173678264
ENSG00000154099	587.858	-3.10251	0.595371	-5.21105	1.87779e-07	8.2597e-06	DNAAF1	protein_coding	16	84145287	84178767
ENSG00000225695	118.457	-0.45357	0.087072	-5.20914	1.8972e-07	8.32639e-06	HNRNPA1P35	processed_pseudogene	2	201063089	201064051
ENSG00000173376	1407.31	-1.7564	0.337233	-5.20826	1.90619e-07	8.34432e-06	NDNF	protein_coding	4	121035613	121073021
ENSG00000038427	1953.65	-2.46309	0.472905	-5.20843	1.90441e-07	8.34432e-06	VCAN	protein_coding	5	83471618	83582303
ENSG00000059122	1987.22	0.314551	0.0604017	5.20765	1.91245e-07	8.36095e-06	FLYWCH1	protein_coding	16	2911931	2951208
ENSG00000151718	1203.52	-0.633142	0.121592	-5.20712	1.91798e-07	8.36363e-06	WWC2	protein_coding	4	183099257	183320777
ENSG00000198003	211.291	-1.68897	0.324354	-5.20719	1.91724e-07	8.36363e-06	ODAD3	protein_coding	19	11420604	11435782
ENSG00000023445	38.38	-2.77609	0.533181	-5.20665	1.92285e-07	8.37411e-06	BIRC3	protein_coding	11	102317450	102339403
ENSG00000275936	9.39484	1.31834	0.253229	5.20614	1.92813e-07	8.38636e-06	NA	lncRNA	12	120224744	120225421
ENSG00000188487	27.3757	-5.39958	1.03724	-5.2057	1.93269e-07	8.39546e-06	INSC	protein_coding	11	15112424	15247208
ENSG00000143337	1740.52	-0.442904	0.0850923	-5.20498	1.94015e-07	8.41712e-06	TOR1AIP1	protein_coding	1	179882042	179920077
ENSG00000112679	700.702	-0.241357	0.0463804	-5.20385	1.95205e-07	8.45796e-06	DUSP22	protein_coding	6	291630	351355
ENSG00000158966	1026.42	-1.81587	0.349115	-5.20134	1.97853e-07	8.55932e-06	CACHD1	protein_coding	1	64470129	64693058
ENSG00000039139	157.181	-3.57821	0.687964	-5.20116	1.98047e-07	8.55932e-06	DNAH5	protein_coding	5	13690328	14011818
ENSG00000213694	718.791	-0.842505	0.162032	-5.19962	1.99692e-07	8.61946e-06	S1PR3	protein_coding	9	88990863	89005155
ENSG00000084234	15660.3	-0.499953	0.0962357	-5.19509	2.04624e-07	8.82113e-06	APLP2	protein_coding	11	130068147	130144811
ENSG00000164237	401.439	-1.25303	0.241229	-5.19435	2.0544e-07	8.84434e-06	CMBL	protein_coding	5	10275875	10307902
ENSG00000119922	136.163	-1.63788	0.315333	-5.19413	2.05682e-07	8.84434e-06	IFIT2	protein_coding	10	89283694	89309271
ENSG00000153029	90.6792	-2.16595	0.417069	-5.19326	2.06644e-07	8.84578e-06	MR1	protein_coding	1	181033374	181061938
ENSG00000115464	5776.98	-0.25545	0.049186	-5.19354	2.06337e-07	8.84578e-06	USP34	protein_coding	2	61187463	61471087
ENSG00000255152	571.751	0.550255	0.105948	5.19365	2.0621e-07	8.84578e-06	MSH5-SAPCD1	protein_coding	6	31740020	31764851
ENSG00000149201	110.729	-2.28349	0.43971	-5.19316	2.06756e-07	8.84578e-06	CCDC81	protein_coding	11	86374736	86423109
ENSG00000175445	111.307	-2.97061	0.572114	-5.19234	2.07663e-07	8.87341e-06	LPL	protein_coding	8	19901717	19967259
ENSG00000043591	11.5772	-1.87974	0.36214	-5.19065	2.09562e-07	8.94331e-06	ADRB1	protein_coding	10	114043866	114046904
ENSG00000171815	28.429	-1.82691	0.352153	-5.18782	2.12769e-07	9.06879e-06	PCDHB1	protein_coding	5	141051374	141059346
ENSG00000166710	3313.73	-1.87891	0.362234	-5.187	2.13708e-07	9.09744e-06	B2M	protein_coding	15	44711487	44718851
ENSG00000088930	2048.09	-0.268101	0.0516922	-5.18649	2.14293e-07	9.11094e-06	XRN2	protein_coding	20	21303331	21389825
ENSG00000230417	10.6736	-1.84845	0.3565	-5.18499	2.1603e-07	9.17332e-06	LINC00595	lncRNA	10	78179185	78551355
ENSG00000251076	8.8096	-5.14368	0.992718	-5.18141	2.20213e-07	9.33929e-06	NA	lncRNA	5	112228283	112257309
ENSG00000135914	24.1239	-4.19138	0.809638	-5.17686	2.25656e-07	9.55822e-06	HTR2B	protein_coding	2	231108230	231125042
ENSG00000213886	11.765	-2.6968	0.52104	-5.17579	2.26944e-07	9.60081e-06	UBD	protein_coding	6	29555515	29559732
ENSG00000104129	488.706	0.332116	0.0641731	5.17532	2.27518e-07	9.61312e-06	DNAJC17	protein_coding	15	40765161	40807478
ENSG00000125257	253.653	-1.24946	0.241448	-5.17488	2.28061e-07	9.62413e-06	ABCC4	protein_coding	13	95019835	95301475
ENSG00000243710	213.108	-2.28869	0.442298	-5.17454	2.28467e-07	9.62931e-06	CFAP57	protein_coding	1	43172330	43254358
ENSG00000163191	485.557	-4.04406	0.78173	-5.17322	2.30099e-07	9.67411e-06	S100A11	protein_coding	1	152032506	152047907
ENSG00000100445	1590.7	0.212793	0.0411333	5.17324	2.30065e-07	9.67411e-06	SDR39U1	protein_coding	14	24439766	24442905
ENSG00000172771	418.889	-2.44068	0.471839	-5.17269	2.30751e-07	9.68953e-06	EFCAB12	protein_coding	3	129401321	129428651
ENSG00000081041	13.6898	-3.85193	0.744708	-5.17241	2.31095e-07	9.69204e-06	CXCL2	protein_coding	4	74097040	74099196
ENSG00000136541	269.17	-2.98315	0.576946	-5.17059	2.33351e-07	9.77458e-06	ERMN	protein_coding	2	157318631	157327713
ENSG00000049449	2947.94	-0.554685	0.107289	-5.17003	2.3406e-07	9.79223e-06	RCN1	protein_coding	11	32091074	32105722
ENSG00000130600	4832.45	-1.88626	0.364868	-5.16972	2.3445e-07	9.79648e-06	H19	lncRNA	11	1995171	2001470
ENSG00000188747	363.29	0.611925	0.118402	5.16821	2.36351e-07	9.86383e-06	NOXA1	protein_coding	9	137423350	137434406
ENSG00000145012	962.909	-1.38924	0.268935	-5.16572	2.3952e-07	9.98383e-06	LPP	protein_coding	3	188153284	188890671
ENSG00000140829	2170.32	0.204369	0.0395663	5.16521	2.40164e-07	9.9984e-06	DHX38	protein_coding	16	72093613	72112912
ENSG00000178028	1723.09	0.345995	0.0670008	5.16404	2.41671e-07	1.00232e-05	DMAP1	protein_coding	1	44213455	44220681
ENSG00000135315	444.086	-0.340768	0.0659924	-5.16374	2.42058e-07	1.00232e-05	CEP162	protein_coding	6	84124241	84227643
ENSG00000203760	68.1683	-2.74628	0.531786	-5.16426	2.41397e-07	1.00232e-05	CENPW	protein_coding	6	126340115	126348875
ENSG00000197696	147.601	-2.34111	0.453387	-5.16361	2.42232e-07	1.00232e-05	NMB	protein_coding	15	84655129	84658563
ENSG00000064195	18.4136	-3.21254	0.622086	-5.16414	2.41548e-07	1.00232e-05	DLX3	protein_coding	17	49990005	49995224
ENSG00000079739	1459.17	-0.945537	0.183161	-5.16232	2.43912e-07	1.00804e-05	PGM1	protein_coding	1	63593411	63660245
ENSG00000158104	13.638	-5.19888	1.00718	-5.16183	2.44554e-07	1.00947e-05	HPD	protein_coding	12	121839527	121863596
ENSG00000167904	608.285	-0.416444	0.0807436	-5.15761	2.50122e-07	1.0312e-05	TMEM68	protein_coding	8	55696424	55773407
ENSG00000104689	23.4205	-3.1344	0.608071	-5.15467	2.54083e-07	1.04626e-05	TNFRSF10A	protein_coding	8	23190452	23225102
ENSG00000133124	405.146	-3.3663	0.653435	-5.1517	2.58142e-07	1.06169e-05	IRS4	protein_coding	X	108719946	108736563
ENSG00000253671	11.8405	-2.29508	0.446169	-5.14396	2.69011e-07	1.10372e-05	NA	lncRNA	8	17808361	17822183
ENSG00000197168	309.203	-2.92054	0.567755	-5.14401	2.68937e-07	1.10372e-05	NEK5	protein_coding	13	52033611	52129092
ENSG00000116574	500.074	-1.88588	0.366667	-5.1433	2.69959e-07	1.10628e-05	RHOU	protein_coding	1	228735479	228746664
ENSG00000267314	207.301	-2.70417	0.526021	-5.14079	2.73582e-07	1.11978e-05	NA	protein_coding	19	5904841	5914707
ENSG00000108771	70.5181	-2.49745	0.485836	-5.14053	2.73968e-07	1.12001e-05	DHX58	protein_coding	17	42101404	42112714
ENSG00000075151	5358.15	-0.253436	0.0493074	-5.13993	2.74848e-07	1.12226e-05	EIF4G3	protein_coding	1	20806292	21177285
ENSG00000273291	17.3706	-3.25545	0.633672	-5.13744	2.78507e-07	1.13584e-05	NA	protein_coding	3	42809446	43055871
ENSG00000152049	37.7982	-3.27725	0.638039	-5.13645	2.79983e-07	1.14049e-05	KCNE4	protein_coding	2	223052190	223198399
ENSG00000225953	30.6681	-4.28067	0.833726	-5.13439	2.8306e-07	1.15026e-05	SATB2-AS1	lncRNA	2	199457697	199476935
ENSG00000188130	1217.6	0.547184	0.106569	5.13456	2.8281e-07	1.15026e-05	MAPK12	protein_coding	22	50245450	50261716
ENSG00000135750	711.722	-1.65331	0.322164	-5.13188	2.86858e-07	1.16292e-05	KCNK1	protein_coding	1	233614106	233672514
ENSG00000112419	758.397	-1.79315	0.34941	-5.13192	2.86794e-07	1.16292e-05	PHACTR2	protein_coding	6	143536845	143831185
ENSG00000152580	119.883	-3.74247	0.729672	-5.12898	2.91319e-07	1.17581e-05	IGSF10	protein_coding	3	151425384	151461061
ENSG00000082269	1027.32	-0.449441	0.0876289	-5.12891	2.91419e-07	1.17581e-05	FAM135A	protein_coding	6	70412941	70561174
ENSG00000158717	597.571	0.284145	0.0553982	5.12913	2.91088e-07	1.17581e-05	RNF166	protein_coding	16	88696499	88706408
ENSG00000173918	429.594	-1.29332	0.252147	-5.12923	2.9093e-07	1.17581e-05	C1QTNF1	protein_coding	17	79022814	79049788
ENSG00000142871	2057.42	-2.94104	0.573517	-5.12807	2.92722e-07	1.17966e-05	CCN1	protein_coding	1	85580761	85584589
ENSG00000244694	967.849	-0.974052	0.190151	-5.12251	3.01499e-07	1.2136e-05	PTCHD4	protein_coding	6	47856673	48111197
ENSG00000183426	2113.2	0.312855	0.0610786	5.12217	3.02035e-07	1.21432e-05	NPIPA1	protein_coding	16	14922802	14952060
ENSG00000279073	410.293	0.405836	0.0792566	5.12054	3.04669e-07	1.22346e-05	NA	protein_coding	9	137031241	137040436
ENSG00000137996	830.227	0.217744	0.0425452	5.11794	3.08896e-07	1.23897e-05	RTCA	protein_coding	1	100266216	100292769
ENSG00000151779	1661.88	-0.312915	0.0611532	-5.1169	3.10591e-07	1.2443e-05	NBAS	protein_coding	2	15166914	15561334
ENSG00000175592	32.059	-3.39509	0.66391	-5.11379	3.15767e-07	1.26355e-05	FOSL1	protein_coding	11	65892049	65900573
ENSG00000203896	238.747	0.721732	0.141143	5.11346	3.16307e-07	1.26422e-05	LIME1	protein_coding	20	63736283	63739103
ENSG00000154188	82.7346	-3.61765	0.707524	-5.11311	3.16893e-07	1.26508e-05	ANGPT1	protein_coding	8	107249482	107498055
ENSG00000167615	21508.1	0.503355	0.0984662	5.11196	3.18831e-07	1.27133e-05	LENG8	protein_coding	19	54448887	54462016
ENSG00000151790	24.8468	-4.57382	0.894947	-5.11072	3.20938e-07	1.27375e-05	TDO2	protein_coding	4	155854738	155920406
ENSG00000287550	5.09061	-3.24345	0.634574	-5.11122	3.20082e-07	1.27375e-05	NA	lncRNA	6	164791288	164827683
ENSG00000056558	108.707	-0.792993	0.155152	-5.11106	3.2036e-07	1.27375e-05	TRAF1	protein_coding	9	120902393	120929173
ENSG00000150347	1176.75	-1.06899	0.209164	-5.11077	3.20848e-07	1.27375e-05	ARID5B	protein_coding	10	61901684	62096944
ENSG00000241684	39.4524	-2.99559	0.586254	-5.10972	3.22638e-07	1.27901e-05	ADAMTS9-AS2	lncRNA	3	64684909	65053439
ENSG00000139263	333.003	-2.19738	0.430229	-5.10746	3.26515e-07	1.29287e-05	LRIG3	protein_coding	12	58872149	58920504
ENSG00000162572	577.129	0.361808	0.0708541	5.10638	3.28391e-07	1.29879e-05	SCNN1D	protein_coding	1	1280436	1292029
ENSG00000240731	84.818	0.739602	0.144875	5.10509	3.30632e-07	1.30613e-05	NA	lncRNA	1	1317581	1318689
ENSG00000126461	2858.62	0.25338	0.0496489	5.10344	3.33541e-07	1.31609e-05	SCAF1	protein_coding	19	49642209	49658642
ENSG00000243696	212.937	0.746063	0.146195	5.1032	3.33953e-07	1.31619e-05	NA	protein_coding	3	52813282	52835729
ENSG00000127329	176.937	-1.60129	0.313854	-5.10204	3.36011e-07	1.32277e-05	PTPRB	protein_coding	12	70515870	70637440
ENSG00000183580	560.522	-1.65094	0.323637	-5.1012	3.37504e-07	1.32558e-05	FBXL7	protein_coding	5	15500180	15939795
ENSG00000101955	151.002	-3.73387	0.73195	-5.10127	3.3738e-07	1.32558e-05	SRPX	protein_coding	X	38149336	38220924
ENSG00000145244	74.9598	-3.41105	0.668766	-5.10051	3.38746e-07	1.32892e-05	CORIN	protein_coding	4	47593999	47838106
ENSG00000128641	842.676	-0.745423	0.146184	-5.09923	3.41045e-07	1.3364e-05	MYO1B	protein_coding	2	191245185	191425389
ENSG00000157330	106.524	-7.26246	1.42549	-5.09469	3.49307e-07	1.3672e-05	C1orf158	protein_coding	1	12746200	12763699
ENSG00000149257	2765.23	-1.90176	0.37351	-5.09158	3.5509e-07	1.38824e-05	SERPINH1	protein_coding	11	75562056	75572783
ENSG00000049323	1150.49	-2.44345	0.480069	-5.08979	3.58453e-07	1.39955e-05	LTBP1	protein_coding	2	32946953	33399509
ENSG00000129596	1873.4	-1.76202	0.346214	-5.08939	3.59219e-07	1.39955e-05	CDO1	protein_coding	5	115804733	115816659
ENSG00000260372	14.5597	-2.53719	0.498523	-5.08941	3.59184e-07	1.39955e-05	AQP4-AS1	lncRNA	18	26655737	27190698
ENSG00000150893	996.008	-3.13311	0.616087	-5.08551	3.66648e-07	1.42523e-05	FREM2	protein_coding	13	38687077	38887131
ENSG00000132470	1370.16	-1.76508	0.347068	-5.08569	3.66292e-07	1.42523e-05	ITGB4	protein_coding	17	75721328	75757818
ENSG00000100342	36.5404	-3.72018	0.731704	-5.08427	3.69052e-07	1.43294e-05	APOL1	protein_coding	22	36253071	36267530
ENSG00000198804	303738	-0.508414	0.100008	-5.08373	3.70101e-07	1.43537e-05	MT-CO1	protein_coding	MT	5904	7445
ENSG00000225855	136.871	0.486461	0.0957034	5.08301	3.71503e-07	1.43917e-05	RUSC1-AS1	lncRNA	1	155316863	155324176
ENSG00000140092	664.344	-2.91781	0.574422	-5.07956	3.78302e-07	1.46384e-05	FBLN5	protein_coding	14	91869411	91947987
ENSG00000240758	88.5132	-1.00217	0.19731	-5.07917	3.79096e-07	1.46525e-05	NA	lncRNA	7	128455937	128469197
ENSG00000237973	31356.8	-0.509669	0.100404	-5.07616	3.8513e-07	1.4852e-05	MTCO1P12	unprocessed_pseudogene	1	631074	632616
ENSG00000104213	39.1132	-3.22467	0.635242	-5.07629	3.84871e-07	1.4852e-05	PDGFRL	protein_coding	8	17576433	17644071
ENSG00000085871	107.156	-2.34326	0.46171	-5.07518	3.87127e-07	1.49085e-05	MGST2	protein_coding	4	139665768	139740745
ENSG00000232310	6.86796	-3.26924	0.644183	-5.07501	3.87472e-07	1.49085e-05	NA	lncRNA	6	134520163	134689399
ENSG00000131584	3660.06	0.648106	0.127732	5.07394	3.89663e-07	1.49758e-05	ACAP3	protein_coding	1	1292390	1309609
ENSG00000174307	786.768	-1.17118	0.230912	-5.07197	3.93713e-07	1.51022e-05	PHLDA3	protein_coding	1	201464278	201469237
ENSG00000273540	5.5289	-2.24459	0.442553	-5.07191	3.9384e-07	1.51022e-05	AGBL1	protein_coding	15	86079871	87049169
ENSG00000101413	1703.35	0.307715	0.0606749	5.07154	3.94617e-07	1.5115e-05	RPRD1B	protein_coding	20	38033725	38127780
ENSG00000103534	38.8757	-5.79422	1.1428	-5.07021	3.97386e-07	1.52039e-05	TMC5	protein_coding	16	19410496	19499113
ENSG00000099840	213.999	0.49429	0.0974946	5.06992	3.97982e-07	1.52096e-05	IZUMO4	protein_coding	19	2096429	2099593
ENSG00000230316	120.832	-3.10789	0.613082	-5.06928	3.9932e-07	1.52265e-05	FEZF1-AS1	lncRNA	7	122303658	122310119
ENSG00000118307	198.739	-1.88345	0.37153	-5.06944	3.98993e-07	1.52265e-05	DNAI7	protein_coding	12	25108289	25195162
ENSG00000104518	123.916	-3.04228	0.600421	-5.06692	4.04304e-07	1.53993e-05	GSDMD	protein_coding	8	143553207	143563062
ENSG00000182389	339.06	-0.73584	0.145237	-5.06649	4.05211e-07	1.54166e-05	CACNB4	protein_coding	2	151832771	152099167
ENSG00000244255	192.139	-2.93782	0.580157	-5.06383	4.1091e-07	1.55642e-05	NA	protein_coding	6	31927698	31952048
ENSG00000260711	30.5134	-3.63136	0.717066	-5.06419	4.10138e-07	1.55642e-05	NA	lncRNA	14	91752856	91759798
ENSG00000006042	1820.83	-1.51278	0.298742	-5.06383	4.10921e-07	1.55642e-05	TMEM98	protein_coding	17	32927910	32945106
ENSG00000267706	45.4634	0.859273	0.169676	5.0642	4.10121e-07	1.55642e-05	NA	protein_coding	19	55352301	55359516
ENSG00000110777	389.215	-1.29944	0.25663	-5.06349	4.11647e-07	1.55744e-05	POU2AF1	protein_coding	11	111352255	111455630
ENSG00000050628	180.808	-3.40316	0.672442	-5.0609	4.17281e-07	1.577e-05	PTGER3	protein_coding	1	70852353	71047816
ENSG00000173156	112.137	-3.43195	0.678198	-5.06039	4.18405e-07	1.57949e-05	RHOD	protein_coding	11	67056847	67072017
ENSG00000099194	4483.35	-0.776343	0.153448	-5.05933	4.20723e-07	1.58648e-05	SCD	protein_coding	10	100347233	100364826
ENSG00000092820	3483.67	-2.13194	0.421581	-5.05701	4.2589e-07	1.60419e-05	EZR	protein_coding	6	158765741	158819368
ENSG00000197702	1239.78	-1.1723	0.231866	-5.05594	4.28287e-07	1.61143e-05	PARVA	protein_coding	11	12377563	12535356
ENSG00000143416	419.209	-1.90711	0.37727	-5.05503	4.30327e-07	1.61635e-05	SELENBP1	protein_coding	1	151364304	151372707
ENSG00000162783	1037.05	-0.634897	0.1256	-5.05493	4.30545e-07	1.61635e-05	IER5	protein_coding	1	181088700	181092900
ENSG00000130649	331.679	0.626811	0.124009	5.05456	4.31391e-07	1.61774e-05	CYP2E1	protein_coding	10	133520406	133561220
ENSG00000071991	8.58263	-3.44386	0.681571	-5.05283	4.35317e-07	1.63066e-05	CDH19	protein_coding	18	66501083	66604138
ENSG00000075426	753.964	-2.30207	0.45575	-5.05117	4.3911e-07	1.64306e-05	FOSL2	protein_coding	2	28392448	28417317
ENSG00000106565	396.001	-1.49267	0.295564	-5.05024	4.41261e-07	1.64776e-05	TMEM176B	protein_coding	7	150791285	150801360
ENSG00000166128	1170.04	-0.938799	0.185893	-5.05021	4.41334e-07	1.64776e-05	RAB8B	protein_coding	15	63189560	63267776
ENSG00000079277	401.775	-0.549896	0.108932	-5.04808	4.46283e-07	1.66441e-05	MKNK1	protein_coding	1	46557407	46616843
ENSG00000138829	1457.99	-1.03826	0.205687	-5.04775	4.4704e-07	1.66541e-05	FBN2	protein_coding	5	128257909	128659185
ENSG00000079257	361.843	-2.54075	0.503578	-5.0454	4.52567e-07	1.68415e-05	LXN	protein_coding	3	158645822	158672648
ENSG00000240216	14.166	-6.34312	1.25733	-5.0449	4.53768e-07	1.68678e-05	CPHL1P	transcribed_unitary_pseudogene	3	149229356	149291800
ENSG00000121898	973.367	-3.38004	0.670356	-5.04215	4.60328e-07	1.70929e-05	CPXM2	protein_coding	10	123706207	123940267
ENSG00000174640	19.6734	-3.04821	0.604671	-5.04111	4.62839e-07	1.71674e-05	SLCO2A1	protein_coding	3	133932701	134052184
ENSG00000230838	14.477	-6.3741	1.26511	-5.03838	4.6949e-07	1.73736e-05	LINC01614	lncRNA	2	215718043	215720944
ENSG00000004838	727.377	-2.95338	0.586222	-5.03799	4.70441e-07	1.73736e-05	ZMYND10	protein_coding	3	50341110	50345732
ENSG00000275266	13.8075	-2.0202	0.400988	-5.03807	4.70251e-07	1.73736e-05	NA	misc_RNA	11	1996540	1996610
ENSG00000137767	90.7926	-2.5589	0.507872	-5.03847	4.69273e-07	1.73736e-05	SQOR	protein_coding	15	45631148	45691281
ENSG00000229559	17.1826	-3.93435	0.781133	-5.03672	4.73582e-07	1.7455e-05	NA	transcribed_processed_pseudogene	6	37543553	37547280
ENSG00000179133	24.5072	-3.87588	0.76953	-5.03668	4.73672e-07	1.7455e-05	C10orf67	protein_coding	10	23202696	23344845
ENSG00000188897	101.535	-2.28187	0.453076	-5.03639	4.74398e-07	1.74629e-05	NA	protein_coding	16	11359845	11527245
ENSG00000141030	1129.08	0.225964	0.0449018	5.03241	4.84358e-07	1.78056e-05	COPS3	protein_coding	17	17246616	17281273
ENSG00000100023	1629.59	0.247358	0.0491546	5.03225	4.84755e-07	1.78056e-05	PPIL2	protein_coding	22	21666000	21700015
ENSG00000288061	84.2213	0.884378	0.175813	5.03021	4.89942e-07	1.79767e-05	NA	lncRNA	11	123062608	123084877
ENSG00000139546	616.611	0.402793	0.0800977	5.02877	4.93635e-07	1.80927e-05	TARBP2	protein_coding	12	53500921	53506431
ENSG00000103245	1084.54	0.390043	0.0775729	5.02808	4.95414e-07	1.81188e-05	CIAO3	protein_coding	16	729760	741329
ENSG00000105519	842.009	-2.75615	0.548145	-5.02814	4.95256e-07	1.81188e-05	CAPS	protein_coding	19	5912339	5916211
ENSG00000163394	60.0524	-7.93566	1.57874	-5.02656	4.99345e-07	1.82234e-05	CCKAR	protein_coding	4	26481396	26490484
ENSG00000253525	116.163	-1.73076	0.344316	-5.02665	4.99125e-07	1.82234e-05	CPP	processed_pseudogene	8	91157285	91158748
ENSG00000061936	2411.4	0.21996	0.0437719	5.02514	5.03073e-07	1.83398e-05	SFSWAP	protein_coding	12	131711081	131799738
ENSG00000113328	2159.15	-0.626339	0.124659	-5.02442	5.04948e-07	1.83884e-05	CCNG1	protein_coding	5	163437569	163446151
ENSG00000014164	850.914	0.257593	0.051278	5.02345	5.07517e-07	1.84425e-05	ZC3H3	protein_coding	8	143437659	143541447
ENSG00000155158	370.296	-1.02	0.203041	-5.02359	5.07151e-07	1.84425e-05	TTC39B	protein_coding	9	15163622	15307360
ENSG00000214765	825.728	0.404762	0.0805911	5.02242	5.10244e-07	1.85218e-05	SEPTIN7P2	transcribed_unprocessed_pseudogene	7	45723780	45769042
ENSG00000180613	11.9735	-2.6915	0.536025	-5.02122	5.13445e-07	1.86181e-05	GSX2	protein_coding	4	54099523	54102498
ENSG00000228058	6.20283	-6.1283	1.22056	-5.02089	5.14318e-07	1.86299e-05	LINC01736	lncRNA	1	230002372	230007195
ENSG00000143248	1170.61	-1.42781	0.284413	-5.0202	5.16184e-07	1.86776e-05	RGS5	protein_coding	1	163111121	163321791
ENSG00000249306	2.71409	-4.13941	0.824638	-5.01967	5.17613e-07	1.87094e-05	LINC01411	lncRNA	5	174336295	174532457
ENSG00000145431	707.793	-1.25799	0.250635	-5.01921	5.18855e-07	1.87268e-05	PDGFC	protein_coding	4	156760454	156971799
ENSG00000284664	29.1467	0.983986	0.196049	5.01908	5.19195e-07	1.87268e-05	NA	lncRNA	14	64349677	64352284
ENSG00000167749	30.8897	-1.37149	0.273313	-5.01803	5.2204e-07	1.88095e-05	KLK4	protein_coding	19	50906351	50911395
ENSG00000178764	871.571	-0.570194	0.113636	-5.01773	5.22857e-07	1.88183e-05	ZHX2	protein_coding	8	122781655	122974510
ENSG00000025708	206.817	-3.5412	0.705764	-5.01753	5.23392e-07	1.88183e-05	TYMP	protein_coding	22	50525752	50530032
ENSG00000167740	528.19	-0.443245	0.0884368	-5.012	5.3867e-07	1.93472e-05	CYB5D2	protein_coding	17	4143168	4187310
ENSG00000164850	43.2807	-2.22252	0.443561	-5.01064	5.42505e-07	1.94515e-05	GPER1	protein_coding	7	1082208	1093815
ENSG00000182103	362.088	-3.04915	0.608545	-5.01056	5.42718e-07	1.94515e-05	FAM181B	protein_coding	11	82729940	82733864
ENSG00000172046	2710.57	0.22877	0.0456687	5.00935	5.46153e-07	1.95534e-05	USP19	protein_coding	3	49108046	49120938
ENSG00000178425	1016.23	-1.89829	0.378964	-5.00915	5.46712e-07	1.95534e-05	NT5DC1	protein_coding	6	116100851	116249497
ENSG00000166741	36.8199	-3.89326	0.777314	-5.0086	5.48261e-07	1.95882e-05	NNMT	protein_coding	11	114257787	114313536
ENSG00000167434	47.8935	-4.07021	0.813068	-5.006	5.55738e-07	1.98345e-05	CA4	protein_coding	17	60149942	60170899
ENSG00000143340	35.7082	-1.79041	0.357827	-5.00357	5.62793e-07	2.00039e-05	FAM163A	protein_coding	1	179743291	179816198
ENSG00000285708	173.27	-0.59053	0.118026	-5.00337	5.63358e-07	2.00039e-05	NA	protein_coding	3	70959226	71754229
ENSG00000146700	66.34	-2.26663	0.453015	-5.00344	5.63158e-07	2.00039e-05	SSC4D	protein_coding	7	76389334	76409697
ENSG00000254690	38.6556	0.645633	0.12904	5.00335	5.63425e-07	2.00039e-05	NA	lncRNA	8	144314590	144315138
ENSG00000137673	59.2675	-3.87956	0.775341	-5.00368	5.62467e-07	2.00039e-05	MMP7	protein_coding	11	102520508	102530750
ENSG00000132481	114.384	-1.66131	0.332071	-5.00288	5.64809e-07	2.00322e-05	TRIM47	protein_coding	17	75874164	75878581
ENSG00000163993	20.0753	-5.12278	1.02401	-5.00267	5.65411e-07	2.00326e-05	S100P	protein_coding	4	6693878	6697170
ENSG00000175471	164.972	-2.00401	0.400657	-5.0018	5.67974e-07	2.00816e-05	MCTP1	protein_coding	5	94703690	95285094
ENSG00000108100	1896.46	-0.204658	0.0409153	-5.00198	5.67453e-07	2.00816e-05	CCNY	protein_coding	10	35247025	35572669
ENSG00000258643	2645.8	0.231769	0.0463594	4.99939	5.75105e-07	2.03126e-05	BCL2L2-PABPN1	protein_coding	14	23306833	23326175
ENSG00000244509	220.488	-1.2178	0.243635	-4.99844	5.77959e-07	2.03922e-05	APOBEC3C	protein_coding	22	39014257	39020352
ENSG00000248124	568.059	0.548468	0.109786	4.99578	5.85987e-07	2.06541e-05	RRN3P1	transcribed_unprocessed_pseudogene	16	21796106	21820441
ENSG00000160957	296.112	0.478043	0.0956966	4.9954	5.87131e-07	2.0673e-05	RECQL4	protein_coding	8	144511288	144517845
ENSG00000171310	428.476	-2.05609	0.411629	-4.99502	5.88295e-07	2.06925e-05	CHST11	protein_coding	12	104455295	104762014
ENSG00000174059	42.6922	-2.95051	0.590918	-4.9931	5.9419e-07	2.08672e-05	CD34	protein_coding	1	207880972	207911402
ENSG00000270885	644.543	-0.656311	0.131449	-4.99291	5.94771e-07	2.08672e-05	RASL10B	protein_coding	17	35731639	35743521
ENSG00000124098	1947.91	-0.357376	0.0715783	-4.9928	5.95103e-07	2.08672e-05	FAM210B	protein_coding	20	56358974	56368663
ENSG00000101146	1163.62	0.31373	0.062858	4.99109	6.00409e-07	2.10316e-05	RAE1	protein_coding	20	57351223	57379211
ENSG00000257108	55.4183	-2.74501	0.550162	-4.98945	6.05518e-07	2.11888e-05	NHLRC4	protein_coding	16	567005	569495
ENSG00000170275	3375.17	-0.980016	0.196507	-4.98719	6.1263e-07	2.14156e-05	CRTAP	protein_coding	3	33114014	33147773
ENSG00000106823	123.702	-3.37977	0.677808	-4.98633	6.15377e-07	2.14895e-05	ECM2	protein_coding	9	92493554	92536655
ENSG00000132329	118.917	-2.39046	0.47943	-4.98603	6.16321e-07	2.15004e-05	RAMP1	protein_coding	2	237858893	237912106
ENSG00000262484	69.8201	0.70357	0.141129	4.98531	6.18623e-07	2.15586e-05	CCER2	protein_coding	19	38908980	38912186
ENSG00000206503	3648.5	-1.1498	0.230647	-4.9851	6.19292e-07	2.15599e-05	HLA-A	protein_coding	6	29941260	29945884
ENSG00000114204	28.1046	-4.53422	0.909758	-4.98398	6.22884e-07	2.16627e-05	SERPINI2	protein_coding	3	167441789	167479004
ENSG00000132612	1987.83	0.243826	0.0489253	4.98365	6.23967e-07	2.16782e-05	VPS4A	protein_coding	16	69311350	69326939
ENSG00000228999	15.152	-3.42748	0.68801	-4.98173	6.30197e-07	2.18723e-05	NA	lncRNA	2	21932662	22536322
ENSG00000159167	751.92	-1.98041	0.397691	-4.97975	6.36653e-07	2.20739e-05	STC1	protein_coding	8	23841929	23854806
ENSG00000222041	40.3803	-1.63898	0.329144	-4.97952	6.37407e-07	2.20775e-05	CYTOR	lncRNA	2	87454781	87636740
ENSG00000197712	632.982	-1.44047	0.289312	-4.97897	6.39236e-07	2.20959e-05	FAM114A1	protein_coding	4	38867677	38945739
ENSG00000167094	23.6114	-3.48701	0.700344	-4.979	6.3915e-07	2.20959e-05	TTC16	protein_coding	9	127716079	127731590
ENSG00000146054	174.201	1.01649	0.204216	4.97754	6.43986e-07	2.22375e-05	TRIM7	protein_coding	5	181193924	181205293
ENSG00000064218	110.266	-5.23118	1.05101	-4.9773	6.44768e-07	2.22419e-05	DMRT3	protein_coding	9	976655	991732
ENSG00000272990	49.0228	0.60324	0.121229	4.97602	6.49038e-07	2.23255e-05	NA	lncRNA	3	156523740	156524247
ENSG00000161204	1484.04	0.227344	0.0456899	4.9758	6.4978e-07	2.23255e-05	ABCF3	protein_coding	3	184186095	184194012
ENSG00000235162	176.07	-2.06804	0.415616	-4.97585	6.49616e-07	2.23255e-05	C12orf75	protein_coding	12	105235290	105396097
ENSG00000141698	1270.94	0.280364	0.0563457	4.97579	6.49818e-07	2.23255e-05	NT5C3B	protein_coding	17	41825057	41836260
ENSG00000106004	73.5229	-4.9986	1.00492	-4.97415	6.55351e-07	2.24784e-05	HOXA5	protein_coding	7	27141052	27143681
ENSG00000140575	1592.62	-1.34725	0.27086	-4.97399	6.55892e-07	2.24784e-05	IQGAP1	protein_coding	15	90388242	90502239
ENSG00000083814	512.042	0.574465	0.115496	4.97388	6.56252e-07	2.24784e-05	ZNF671	protein_coding	19	57719751	57727624
ENSG00000197070	766.276	0.34073	0.0685072	4.97364	6.57086e-07	2.24835e-05	ARRDC1	protein_coding	9	137605685	137615360
ENSG00000110218	365.923	-0.415888	0.0836216	-4.97345	6.57722e-07	2.24835e-05	PANX1	protein_coding	11	94128841	94181968
ENSG00000126861	140.274	-3.11176	0.626117	-4.96994	6.69753e-07	2.28718e-05	OMG	protein_coding	17	31272013	31297539
ENSG00000184292	27.9256	-6.85099	1.37863	-4.96943	6.71509e-07	2.29088e-05	TACSTD2	protein_coding	1	58575433	58577252
ENSG00000183401	864.267	0.573292	0.115393	4.96815	6.75955e-07	2.30373e-05	CCDC159	protein_coding	19	11344684	11354944
ENSG00000151883	487.545	-0.845123	0.170167	-4.96643	6.8198e-07	2.31962e-05	PARP8	protein_coding	5	50665899	50846519
ENSG00000135046	783.541	-3.70044	0.745073	-4.96655	6.81552e-07	2.31962e-05	ANXA1	protein_coding	9	73151865	73170393
ENSG00000233184	193.12	-0.497572	0.100195	-4.96603	6.8336e-07	2.32199e-05	NA	lncRNA	1	101025844	101090513
ENSG00000162384	940.416	0.209706	0.0422547	4.9629	6.94469e-07	2.35738e-05	CZIB	protein_coding	1	53214099	53220634
ENSG00000255857	188.844	0.451994	0.0910983	4.9616	6.99132e-07	2.37085e-05	PXN-AS1	lncRNA	12	120201274	120213231
ENSG00000178971	1691.62	0.440381	0.088774	4.96069	7.02417e-07	2.37961e-05	CTC1	protein_coding	17	8224815	8248056
ENSG00000146063	1601.54	0.289006	0.0582662	4.96009	7.0461e-07	2.38467e-05	TRIM41	protein_coding	5	181222499	181235808
ENSG00000162882	32.4009	-2.36328	0.476743	-4.95713	7.15407e-07	2.4188e-05	HAAO	protein_coding	2	42767089	42792593
ENSG00000165724	579.128	0.332434	0.0670769	4.95601	7.19542e-07	2.43036e-05	ZMYND19	protein_coding	9	137582081	137590512
ENSG00000046604	1176.33	-1.23569	0.249405	-4.95454	7.25005e-07	2.44639e-05	DSG2	protein_coding	18	31498177	31549008
ENSG00000109944	396.468	-1.91376	0.386328	-4.95372	7.28094e-07	2.45438e-05	JHY	protein_coding	11	122882683	122963862
ENSG00000170632	730.769	-0.308047	0.0621885	-4.95343	7.29148e-07	2.4555e-05	ARMC10	protein_coding	7	103074881	103099759
ENSG00000278627	69.6035	0.585506	0.11822	4.95267	7.32022e-07	2.46274e-05	NA	lncRNA	17	58202352	58203003
ENSG00000101773	720.661	-2.10733	0.425689	-4.95041	7.4059e-07	2.48664e-05	RBBP8	protein_coding	18	22798261	23026488
ENSG00000100429	437.224	0.442461	0.0893761	4.95056	7.40017e-07	2.48664e-05	HDAC10	protein_coding	22	50245183	50251405
ENSG00000112319	143.675	-2.91169	0.588211	-4.95008	7.41825e-07	2.48833e-05	EYA4	protein_coding	6	133240514	133532128
ENSG00000183914	260.048	-2.82546	0.571004	-4.94823	7.48916e-07	2.50964e-05	DNAH2	protein_coding	17	7717744	7833742
ENSG00000030304	63.0899	-6.91366	1.39727	-4.94797	7.499e-07	2.51047e-05	MUSK	protein_coding	9	110668779	110806558
ENSG00000112769	517.169	-2.98243	0.602846	-4.94726	7.52671e-07	2.51727e-05	LAMA4	protein_coding	6	112107931	112254939
ENSG00000144642	173.705	-2.41656	0.488654	-4.94533	7.6014e-07	2.53975e-05	RBMS3	protein_coding	3	28574791	30010391
ENSG00000122644	409.59	-1.81251	0.366555	-4.9447	7.62604e-07	2.54299e-05	ARL4A	protein_coding	7	12686856	12690958
ENSG00000272589	71.3456	0.566353	0.114534	4.94484	7.62082e-07	2.54299e-05	ZSWIM8-AS1	lncRNA	10	73796514	73801399
ENSG00000128294	516.152	-0.969546	0.196171	-4.94236	7.71825e-07	2.57121e-05	TPST2	protein_coding	22	26521996	26596717
ENSG00000184530	43.2419	-2.77181	0.560898	-4.94173	7.74319e-07	2.57531e-05	C6orf58	protein_coding	6	127519455	127591820
ENSG00000266588	1.66557	-3.92995	0.795268	-4.94167	7.74571e-07	2.57531e-05	NA	lncRNA	17	39003248	39013032
ENSG00000236144	819.819	0.405522	0.0820914	4.93988	7.81718e-07	2.59654e-05	TMEM147-AS1	lncRNA	19	35540738	35546029
ENSG00000132702	106.749	0.75661	0.153181	4.93932	7.83947e-07	2.6014e-05	HAPLN2	protein_coding	1	156619331	156625725
ENSG00000197057	149.835	-10.2773	2.08114	-4.93829	7.88107e-07	2.61266e-05	DTHD1	protein_coding	4	36281616	36347511
ENSG00000138356	59.6379	-3.82206	0.774226	-4.93662	7.94894e-07	2.63259e-05	AOX1	protein_coding	2	200586014	200677064
ENSG00000239467	138.172	-1.56959	0.318012	-4.93562	7.98974e-07	2.64353e-05	NA	lncRNA	2	170766878	170778729
ENSG00000286088	1.93872	3.81853	0.773916	4.93404	8.05471e-07	2.66244e-05	NA	protein_coding	10	122832167	122879583
ENSG00000133110	875.58	-4.0856	0.828222	-4.93298	8.09833e-07	2.67426e-05	POSTN	protein_coding	13	37562583	37598844
ENSG00000226450	45.5556	0.790684	0.160313	4.93213	8.13367e-07	2.68332e-05	CYP2D8P	unprocessed_pseudogene	22	42149886	42155001
ENSG00000284010	179.499	-1.90887	0.387056	-4.93177	8.14862e-07	2.68565e-05	MIR675	miRNA	11	1996759	1996831
ENSG00000184350	4.88116	-4.02488	0.816225	-4.9311	8.17697e-07	2.69238e-05	MRGPRE	protein_coding	11	3225030	3232417
ENSG00000166147	2544.64	-1.59566	0.323608	-4.93085	8.18729e-07	2.69318e-05	FBN1	protein_coding	15	48408313	48645721
ENSG00000064199	402.587	-2.02711	0.411213	-4.9296	8.24001e-07	2.7079e-05	SPA17	protein_coding	11	124673844	124697518
ENSG00000112541	185.62	-1.14473	0.23223	-4.92928	8.2534e-07	2.70968e-05	PDE10A	protein_coding	6	165327287	165988117
ENSG00000163513	388.499	-3.30504	0.670566	-4.92873	8.27657e-07	2.71467e-05	TGFBR2	protein_coding	3	30606601	30694142
ENSG00000112394	489.833	-2.37636	0.482281	-4.92733	8.33599e-07	2.73152e-05	SLC16A10	protein_coding	6	111087503	111231194
ENSG00000128016	683.631	-2.33498	0.473908	-4.92707	8.34736e-07	2.73262e-05	ZFP36	protein_coding	19	39406847	39409412
ENSG00000047457	9363.08	-1.68169	0.341331	-4.92686	8.35637e-07	2.73293e-05	CP	protein_coding	3	149162410	149221829
ENSG00000164283	10.5681	-5.91368	1.20063	-4.92548	8.41519e-07	2.74953e-05	ESM1	protein_coding	5	54977867	55022671
ENSG00000172789	13.384	-3.63312	0.738037	-4.92269	8.53639e-07	2.78378e-05	HOXC5	protein_coding	12	54033050	54035361
ENSG00000156970	305.286	-2.58114	0.524331	-4.92274	8.53423e-07	2.78378e-05	BUB1B	protein_coding	15	40161023	40221123
ENSG00000159388	2635.76	-0.867194	0.176215	-4.92124	8.59987e-07	2.80179e-05	BTG2	protein_coding	1	203305491	203309602
ENSG00000272446	4.90648	-1.90381	0.386911	-4.92054	8.63043e-07	2.80906e-05	NA	lncRNA	6	139159157	139277181
ENSG00000163346	4941.86	-1.29919	0.264096	-4.9194	8.6809e-07	2.82279e-05	PBXIP1	protein_coding	1	154944076	154956123
ENSG00000017427	353.94	-2.95039	0.599889	-4.91823	8.73288e-07	2.83698e-05	IGF1	protein_coding	12	102395874	102481744
ENSG00000067840	4131.05	0.726617	0.147868	4.91396	8.9254e-07	2.89675e-05	PDZD4	protein_coding	X	153802166	153830565
ENSG00000187714	31.4957	-2.34455	0.47732	-4.91191	9.01954e-07	2.92452e-05	SLC18A3	protein_coding	10	49610310	49612720
ENSG00000176857	7.43406	-4.31065	0.87792	-4.91007	9.10422e-07	2.94916e-05	GJA1P1	processed_pseudogene	5	109051315	109052457
ENSG00000133048	83.3345	-3.05847	0.62299	-4.90934	9.13814e-07	2.95172e-05	CHI3L1	protein_coding	1	203178931	203186704
ENSG00000196666	7.18179	-4.85553	0.989035	-4.90936	9.13725e-07	2.95172e-05	FAM180B	protein_coding	11	47586678	47589194
ENSG00000257060	11.8561	-2.79884	0.570078	-4.90958	9.12727e-07	2.95172e-05	NA	lncRNA	15	93230034	93569483
ENSG00000234377	34.4143	-2.34778	0.478259	-4.90902	9.15344e-07	2.95385e-05	OBI1-AS1	lncRNA	13	77919689	78617328
ENSG00000187109	8919.91	-0.320775	0.0653611	-4.90773	9.21366e-07	2.97047e-05	NAP1L1	protein_coding	12	76036585	76084735
ENSG00000256043	490.753	-0.950667	0.193717	-4.90751	9.22414e-07	2.97103e-05	CTSO	protein_coding	4	155921580	155953912
ENSG00000137575	1966.3	-0.817136	0.166526	-4.90695	9.25016e-07	2.97595e-05	SDCBP	protein_coding	8	58552924	58582859
ENSG00000233695	38.1769	-1.90803	0.388854	-4.90681	9.2569e-07	2.97595e-05	GAS6-AS1	lncRNA	13	113815630	113845744
ENSG00000163874	119.043	-2.71789	0.553957	-4.90631	9.2804e-07	2.98068e-05	ZC3H12A	protein_coding	1	37474580	37484377
ENSG00000111799	953.251	-2.32144	0.473287	-4.90493	9.34588e-07	2.99888e-05	COL12A1	protein_coding	6	75084326	75206267
ENSG00000135842	186.163	-2.10133	0.428453	-4.90445	9.36879e-07	3.00299e-05	NIBAN1	protein_coding	1	184790724	184974508
ENSG00000144043	1381.57	-0.240797	0.0490992	-4.9043	9.37634e-07	3.00299e-05	TEX261	protein_coding	2	70985942	70994873
ENSG00000169429	14.7464	-5.65754	1.15372	-4.90374	9.40312e-07	3.00873e-05	CXCL8	protein_coding	4	73740541	73743716
ENSG00000162927	145.79	-0.363112	0.0740544	-4.90331	9.42335e-07	3.00971e-05	PUS10	protein_coding	2	60940222	61018259
ENSG00000059145	1217.17	0.442346	0.0902138	4.9033	9.42387e-07	3.00971e-05	UNKL	protein_coding	16	1363205	1414751
ENSG00000143816	99.0108	-3.11074	0.634487	-4.90277	9.44952e-07	3.01507e-05	WNT9A	protein_coding	1	227918656	227947932
ENSG00000267120	170.202	0.378495	0.077262	4.89885	9.64012e-07	3.073e-05	NA	protein_coding	19	35739252	35745432
ENSG00000172006	381.296	0.309005	0.0630798	4.89864	9.65026e-07	3.07335e-05	ZNF554	protein_coding	19	2819868	2836735
ENSG00000135363	334.509	-2.73898	0.559156	-4.89841	9.66138e-07	3.07402e-05	LMO2	protein_coding	11	33858576	33892076
ENSG00000148734	139.286	-1.71603	0.350355	-4.89799	9.68242e-07	3.07783e-05	NPFFR1	protein_coding	10	70247329	70284004
ENSG00000153551	82.5577	-2.18645	0.446465	-4.89726	9.71824e-07	3.08634e-05	CMTM7	protein_coding	3	32391698	32483067
ENSG00000124067	1409.85	-1.6126	0.329474	-4.89448	9.85664e-07	3.12737e-05	SLC12A4	protein_coding	16	67943474	67969601
ENSG00000135218	43.7511	-2.8675	0.586507	-4.88912	1.01287e-06	3.20473e-05	CD36	protein_coding	7	80369575	80679277
ENSG00000102287	385.431	-2.31716	0.47391	-4.88946	1.01113e-06	3.20473e-05	GABRE	protein_coding	X	151953124	151974680
ENSG00000182718	2428.1	-2.1099	0.431546	-4.88916	1.01267e-06	3.20473e-05	ANXA2	protein_coding	15	60347134	60402883
ENSG00000184908	26.6544	-2.00696	0.410549	-4.88846	1.01625e-06	3.21244e-05	CLCNKB	protein_coding	1	16040252	16057311
ENSG00000104432	11.8884	-1.97072	0.403296	-4.88654	1.02622e-06	3.24093e-05	IL7	protein_coding	8	78675743	78805523
ENSG00000228409	259.256	0.367637	0.075241	4.88612	1.0284e-06	3.24481e-05	CCT6P1	transcribed_unprocessed_pseudogene	7	65751037	65764225
ENSG00000183722	909.451	-1.437	0.294148	-4.88529	1.03275e-06	3.25551e-05	LHFPL6	protein_coding	13	39209116	39603528
ENSG00000134240	1040.31	-5.54215	1.13457	-4.8848	1.03532e-06	3.26008e-05	HMGCS2	protein_coding	1	119748002	119768905
ENSG00000107159	355.233	-2.35641	0.482412	-4.88465	1.03612e-06	3.26008e-05	CA9	protein_coding	9	35673928	35681159
ENSG00000197969	1438.57	-0.375446	0.076881	-4.88347	1.04237e-06	3.27672e-05	VPS13A	protein_coding	9	77177445	77421537
ENSG00000176095	2610.58	0.328454	0.067262	4.8832	1.04377e-06	3.27809e-05	IP6K1	protein_coding	3	49724294	49786542
ENSG00000284152	25.9923	0.815195	0.166966	4.88241	1.04797e-06	3.28826e-05	MIR6758	miRNA	12	57512688	57512750
ENSG00000289578	42.7035	-4.43145	0.907715	-4.88199	1.05023e-06	3.2923e-05	NA	lncRNA	7	121450948	121511194
ENSG00000168066	8298.66	0.178287	0.0365278	4.88085	1.05628e-06	3.30821e-05	SF1	protein_coding	11	64764606	64778786
ENSG00000215492	531.881	-0.424496	0.0869871	-4.88	1.06088e-06	3.31653e-05	HNRNPA1P7	processed_pseudogene	18	32412214	32413176
ENSG00000157557	953.196	-2.8259	0.579059	-4.88015	1.06004e-06	3.31653e-05	ETS2	protein_coding	21	38805183	38824955
ENSG00000170801	54.4709	-4.42986	0.907906	-4.8792	1.06517e-06	3.32383e-05	HTRA3	protein_coding	4	8269754	8307098
ENSG00000125384	34.9469	-3.70792	0.759933	-4.87928	1.06476e-06	3.32383e-05	PTGER2	protein_coding	14	52314305	52328598
ENSG00000228221	10.0046	-2.70784	0.555188	-4.87734	1.07526e-06	3.34917e-05	LINC00578	lncRNA	3	177441910	177767379
ENSG00000138640	1343.69	-1.10445	0.226442	-4.8774	1.07496e-06	3.34917e-05	FAM13A	protein_coding	4	88725955	89111398
ENSG00000080573	300.787	-2.14766	0.440353	-4.87712	1.07646e-06	3.34982e-05	COL5A3	protein_coding	19	9959561	10010504
ENSG00000162543	440.594	-2.40973	0.4942	-4.87603	1.08241e-06	3.36528e-05	UBXN10	protein_coding	1	20186096	20196050
ENSG00000220377	7.21231	-4.87113	0.99911	-4.87547	1.08549e-06	3.36869e-05	GSTA8P	unprocessed_pseudogene	6	52687930	52703825
ENSG00000068976	249.404	-1.87801	0.38519	-4.87554	1.08512e-06	3.36869e-05	PYGM	protein_coding	11	64746389	64759974
ENSG00000167195	107.11	0.838298	0.171948	4.87528	1.08653e-06	3.36882e-05	GOLGA6C	protein_coding	15	75258334	75273455
ENSG00000144455	340.676	-0.950133	0.194908	-4.87478	1.08932e-06	3.37442e-05	SUMF1	protein_coding	3	3700814	4467273
ENSG00000157423	1176.94	-1.77469	0.36408	-4.87445	1.0911e-06	3.37686e-05	HYDIN	protein_coding	16	70802084	71230722
ENSG00000140807	710.685	-1.00739	0.206816	-4.87096	1.11059e-06	3.43405e-05	NKD1	protein_coding	16	50548396	50649249
ENSG00000164309	144.684	-1.99539	0.409667	-4.87076	1.11172e-06	3.43442e-05	CMYA5	protein_coding	5	79689836	79800240
ENSG00000154645	225.114	0.717354	0.147289	4.8704	1.11374e-06	3.43754e-05	CHODL	protein_coding	21	17901263	18267373
ENSG00000160679	3178.51	0.298418	0.0612754	4.87012	1.11532e-06	3.43928e-05	CHTOP	protein_coding	1	153633982	153646306
ENSG00000118523	2035.13	-3.35178	0.688411	-4.86887	1.12239e-06	3.45795e-05	CCN2	protein_coding	6	131948176	131951372
ENSG00000244414	19.5044	-4.08859	0.839834	-4.86833	1.12545e-06	3.46423e-05	CFHR1	protein_coding	1	196819731	196832189
ENSG00000203999	7.91144	-3.39259	0.696939	-4.86785	1.1282e-06	3.46958e-05	LINC01270	lncRNA	20	50292709	50315488
ENSG00000135744	983.633	-2.36843	0.48665	-4.86681	1.13412e-06	3.48073e-05	AGT	protein_coding	1	230690776	230745576
ENSG00000196872	27.3823	-1.65773	0.340625	-4.86673	1.13462e-06	3.48073e-05	CRACDL	protein_coding	2	98793846	98936259
ENSG00000149328	623.482	-1.16755	0.239906	-4.86668	1.1349e-06	3.48073e-05	GLB1L2	protein_coding	11	134331874	134378341
ENSG00000010932	28.7928	-4.79738	0.986234	-4.86434	1.14839e-06	3.51836e-05	FMO1	protein_coding	1	171248471	171285978
ENSG00000198049	9.22658	-3.37493	0.693856	-4.86402	1.15027e-06	3.51836e-05	AVPR1B	protein_coding	1	206106936	206117699
ENSG00000170485	490.364	-1.48561	0.305422	-4.86412	1.14968e-06	3.51836e-05	NPAS2	protein_coding	2	100820139	100996829
ENSG00000102007	390.903	-2.13542	0.439328	-4.86066	1.16997e-06	3.5754e-05	PLP2	protein_coding	X	49171898	49175235
ENSG00000019102	19.2601	-3.30896	0.680808	-4.86035	1.17181e-06	3.57781e-05	VSIG2	protein_coding	11	124747474	124752255
ENSG00000111863	29.2226	-2.69027	0.553736	-4.8584	1.18336e-06	3.60983e-05	ADTRP	protein_coding	6	11712054	11807046
ENSG00000254959	90.9787	-1.74103	0.358399	-4.85781	1.18694e-06	3.6175e-05	INMT-MINDY4	protein_coding	7	30752137	30892081
ENSG00000153936	1821.21	-0.296287	0.0610149	-4.85598	1.19792e-06	3.64397e-05	HS2ST1	protein_coding	1	86914635	87109982
ENSG00000102554	271.985	-2.67486	0.55084	-4.85596	1.19803e-06	3.64397e-05	KLF5	protein_coding	13	73054976	73077541
ENSG00000258920	15.4853	-1.44186	0.296933	-4.85583	1.19884e-06	3.64397e-05	FOXN3-AS1	lncRNA	14	89417354	89419793
ENSG00000138496	508.758	-0.763712	0.157285	-4.85558	1.20037e-06	3.64536e-05	PARP9	protein_coding	3	122527924	122564577
ENSG00000107798	672.249	-0.855178	0.17613	-4.85537	1.2016e-06	3.64586e-05	LIPA	protein_coding	10	89213569	89414557
ENSG00000185633	877.393	-1.48665	0.306236	-4.8546	1.20631e-06	3.65687e-05	NDUFA4L2	protein_coding	12	57234903	57240715
ENSG00000154153	531.694	-1.22451	0.252268	-4.85401	1.20991e-06	3.66451e-05	RETREG1	protein_coding	5	16473038	16617101
ENSG00000186854	75.1444	-3.08634	0.635996	-4.85277	1.21752e-06	3.68101e-05	TRABD2A	protein_coding	2	84821650	84907008
ENSG00000107485	18.2885	-5.3433	1.10104	-4.85294	1.21644e-06	3.68101e-05	GATA3	protein_coding	10	8045378	8075198
ENSG00000140511	497.966	0.96378	0.198612	4.85257	1.21872e-06	3.68137e-05	HAPLN3	protein_coding	15	88877294	88895597
ENSG00000108823	12.4866	-3.81238	0.78569	-4.85227	1.22056e-06	3.68366e-05	SGCA	protein_coding	17	50164214	50175928
ENSG00000179820	865.92	-1.5465	0.318855	-4.85018	1.23351e-06	3.71945e-05	MYADM	protein_coding	19	53864763	53876435
ENSG00000181381	159.932	-1.3529	0.278994	-4.84922	1.23945e-06	3.73405e-05	DDX60L	protein_coding	4	168356735	168537786
ENSG00000219607	69.9834	-1.60022	0.330163	-4.84676	1.25495e-06	3.7774e-05	PPP1R3G	protein_coding	6	5085341	5089487
ENSG00000253304	70.7707	-2.56622	0.529652	-4.84511	1.26543e-06	3.80558e-05	TMEM200B	protein_coding	1	29119429	29123903
ENSG00000204291	116.531	-3.46313	0.714932	-4.844	1.2725e-06	3.82007e-05	COL15A1	protein_coding	9	98943179	99070792
ENSG00000159842	4332.57	-0.510763	0.105441	-4.84404	1.27223e-06	3.82007e-05	ABR	protein_coding	17	1003519	1229738
ENSG00000122359	857.912	-1.75435	0.362197	-4.84365	1.27478e-06	3.82355e-05	ANXA11	protein_coding	10	80150889	80205572
ENSG00000274864	6.72434	-4.99729	1.03198	-4.84244	1.28252e-06	3.84e-05	NA	misc_RNA	7	27099778	27099836
ENSG00000095932	93.7469	1.46441	0.302407	4.84251	1.2821e-06	3.84e-05	SMIM24	protein_coding	19	3473986	3480525
ENSG00000176014	1037.04	-1.59319	0.329133	-4.84057	1.29466e-06	3.87293e-05	TUBB6	protein_coding	18	12307669	12344320
ENSG00000180891	3876.63	0.505556	0.104446	4.84035	1.29613e-06	3.87393e-05	CUEDC1	protein_coding	17	57861243	57955412
ENSG00000106125	108.044	-1.62268	0.335271	-4.8399	1.29906e-06	3.87927e-05	MINDY4	protein_coding	7	30771417	30892387
ENSG00000182325	297.642	0.518484	0.107149	4.83889	1.30568e-06	3.89562e-05	FBXL6	protein_coding	8	144355431	144359376
ENSG00000169908	302.239	-4.87891	1.00835	-4.83849	1.30827e-06	3.89741e-05	TM4SF1	protein_coding	3	149369022	149377692
ENSG00000188596	308.16	-2.42328	0.500839	-4.83845	1.30857e-06	3.89741e-05	CFAP54	protein_coding	12	96489571	96875555
ENSG00000160471	118.113	0.480258	0.0992624	4.83827	1.30974e-06	3.89747e-05	COX6B2	protein_coding	19	55349306	55354719
ENSG00000175793	33.4054	-3.56414	0.736753	-4.83763	1.31393e-06	3.90119e-05	SFN	protein_coding	1	26863149	26864456
ENSG00000153113	1808.33	-1.36346	0.281841	-4.83769	1.31356e-06	3.90119e-05	CAST	protein_coding	5	96525267	96779595
ENSG00000164675	92.9531	-1.82628	0.377521	-4.83756	1.31443e-06	3.90119e-05	IQUB	protein_coding	7	123452193	123535077
ENSG00000185163	969.103	0.312371	0.0645798	4.83698	1.31829e-06	3.90924e-05	DDX51	protein_coding	12	132136594	132144319
ENSG00000128655	172.91	-1.73618	0.358998	-4.83619	1.32354e-06	3.91974e-05	PDE11A	protein_coding	2	177623244	178108339
ENSG00000288681	331.749	-2.05589	0.425114	-4.8361	1.32413e-06	3.91974e-05	NA	protein_coding	11	308408	315272
ENSG00000183098	1256.77	-0.871937	0.180334	-4.83512	1.33067e-06	3.93566e-05	GPC6	protein_coding	13	93226807	94408020
ENSG00000183783	116.089	-2.49876	0.516889	-4.83423	1.33659e-06	3.94632e-05	KCTD8	protein_coding	4	44173903	44448809
ENSG00000104936	2165.56	0.25661	0.0530812	4.83429	1.33622e-06	3.94632e-05	DMPK	protein_coding	19	45769709	45782552
ENSG00000130427	10.2281	-2.51061	0.519381	-4.83385	1.33917e-06	3.9485e-05	EPO	protein_coding	7	100720468	100723700
ENSG00000258289	1261.69	-0.272489	0.0563718	-4.83378	1.33965e-06	3.9485e-05	CHURC1	protein_coding	14	64914361	64944591
ENSG00000099804	2227.02	0.393635	0.0814471	4.83301	1.34484e-06	3.96036e-05	CDC34	protein_coding	19	531760	542092
ENSG00000141232	1761.95	-0.963365	0.199356	-4.83237	1.34915e-06	3.96961e-05	TOB1	protein_coding	17	50862223	50867978
ENSG00000166750	522.572	-1.10536	0.228754	-4.83206	1.35125e-06	3.97235e-05	SLFN5	protein_coding	17	35243071	35273655
ENSG00000224081	97.6368	-1.38086	0.285923	-4.82947	1.36896e-06	4.02094e-05	SLC44A3-AS1	transcribed_processed_pseudogene	1	94613814	94855426
ENSG00000228526	321.989	-1.10212	0.228229	-4.82901	1.37211e-06	4.02672e-05	MIR34AHG	lncRNA	1	9148011	9198906
ENSG00000288542	53.3335	-1.59097	0.329511	-4.82827	1.37722e-06	4.03822e-05	NA	lncRNA	13	40469955	40611127
ENSG00000284251	44.137	0.62724	0.129949	4.82682	1.38733e-06	4.06436e-05	MIR711	miRNA	3	48578902	48578977
ENSG00000135406	238.047	-2.16301	0.448169	-4.82632	1.39077e-06	4.07093e-05	PRPH	protein_coding	12	49293252	49298686
ENSG00000197496	540.968	-1.40842	0.291865	-4.8256	1.3958e-06	4.08213e-05	SLC2A10	protein_coding	20	46709649	46736347
ENSG00000198075	1454.68	-0.609686	0.126357	-4.82512	1.39922e-06	4.08513e-05	SULT1C4	protein_coding	2	108377911	108388989
ENSG00000004799	221.13	-2.23591	0.46339	-4.82512	1.39921e-06	4.08513e-05	PDK4	protein_coding	7	95583499	95596516
ENSG00000104368	699.471	-3.36251	0.696924	-4.82479	1.40153e-06	4.08837e-05	PLAT	protein_coding	8	42174718	42207709
ENSG00000187955	335.423	-3.95761	0.82049	-4.82347	1.41081e-06	4.11191e-05	COL14A1	protein_coding	8	120059780	120373573
ENSG00000272455	199.816	0.646348	0.134016	4.82292	1.41469e-06	4.11967e-05	MRPL20-DT	lncRNA	1	1409096	1410618
ENSG00000272514	94.0542	-1.78999	0.371191	-4.82228	1.41925e-06	4.1259e-05	CFAP206	protein_coding	6	87407972	87464465
ENSG00000142453	2631.04	0.30954	0.0641878	4.82242	1.41829e-06	4.1259e-05	CARM1	protein_coding	19	10871553	10923075
ENSG00000185988	107.189	0.626941	0.130023	4.82176	1.42299e-06	4.13325e-05	PLK5	protein_coding	19	1508023	1536046
ENSG00000112562	433.105	-2.51246	0.521261	-4.81995	1.43592e-06	4.16724e-05	SMOC2	protein_coding	6	168441151	168673445
ENSG00000100156	55.9034	-1.33327	0.276648	-4.81939	1.43999e-06	4.17548e-05	SLC16A8	protein_coding	22	38078134	38084184
ENSG00000140297	15.3392	-5.35973	1.11227	-4.81873	1.44476e-06	4.18575e-05	GCNT3	protein_coding	15	59594875	59640239
ENSG00000181404	1045.76	0.310443	0.0644307	4.81824	1.44832e-06	4.1925e-05	WASHC1	protein_coding	9	14475	73865
ENSG00000164287	63.9793	-5.18407	1.07603	-4.81777	1.45169e-06	4.19867e-05	CDC20B	protein_coding	5	55112971	55173177
ENSG00000163638	193.648	-2.73105	0.566974	-4.81689	1.45816e-06	4.21249e-05	ADAMTS9	protein_coding	3	64515654	64688000
ENSG00000114450	327.923	-1.02113	0.211995	-4.81678	1.45895e-06	4.21249e-05	GNB4	protein_coding	3	179396088	179451476
ENSG00000162736	3263.91	-0.322432	0.0669627	-4.8151	1.47125e-06	4.24442e-05	NCSTN	protein_coding	1	160343316	160358952
ENSG00000213963	107.856	-0.541479	0.112464	-4.8147	1.47421e-06	4.24934e-05	NA	lncRNA	2	177283508	177392691
ENSG00000182704	1006.73	-0.806849	0.167664	-4.81231	1.49199e-06	4.29331e-05	TSKU	protein_coding	11	76782251	76798153
ENSG00000167646	180.947	-2.05333	0.426681	-4.81232	1.49187e-06	4.29331e-05	DNAAF3	protein_coding	19	55158661	55166722
ENSG00000184106	53.9478	-9.00999	1.87327	-4.80977	1.51102e-06	4.34352e-05	TREML3P	transcribed_unprocessed_pseudogene	6	41208713	41217947
ENSG00000154721	1688.64	-0.690958	0.143661	-4.80964	1.51199e-06	4.34352e-05	JAM2	protein_coding	21	25639258	25717562
ENSG00000229891	144.125	0.629157	0.130881	4.80708	1.53154e-06	4.39597e-05	LINC01315	lncRNA	22	42364387	42369284
ENSG00000237928	22.9562	-3.09839	0.644577	-4.80686	1.53322e-06	4.39708e-05	NFIA-AS2	lncRNA	1	60912675	61056885
ENSG00000286039	9.22119	-2.728	0.56757	-4.80646	1.53626e-06	4.40208e-05	NA	lncRNA	4	173508080	173511790
ENSG00000159403	1974.4	-1.79345	0.373156	-4.80616	1.53853e-06	4.4049e-05	C1R	protein_coding	12	7080214	7092540
ENSG00000164211	792.04	-1.28013	0.266405	-4.80522	1.54579e-06	4.42195e-05	STARD4	protein_coding	5	111496033	111512590
ENSG00000154856	314.93	-2.19597	0.457196	-4.80312	1.5621e-06	4.46485e-05	APCDD1	protein_coding	18	10454635	10489949
ENSG00000271447	54.024	-2.60555	0.542667	-4.80138	1.57574e-06	4.50006e-05	MMP28	protein_coding	17	35756249	35795707
ENSG00000155660	2358.77	-0.735147	0.153184	-4.7991	1.59379e-06	4.54401e-05	PDIA4	protein_coding	7	149003062	149028662
ENSG00000103241	40.8167	-3.52574	0.734667	-4.7991	1.5938e-06	4.54401e-05	FOXF1	protein_coding	16	86510527	86515422
ENSG00000204859	591.109	0.252784	0.0526811	4.79839	1.59942e-06	4.55621e-05	ZBTB48	protein_coding	1	6579994	6589280
ENSG00000221963	162.381	-1.22546	0.25543	-4.79763	1.6055e-06	4.56971e-05	APOL6	protein_coding	22	35648446	35668404
ENSG00000148384	1197.61	0.236142	0.049228	4.79691	1.61135e-06	4.58251e-05	INPP5E	protein_coding	9	136428619	136439845
ENSG00000236060	19.1375	-2.29398	0.478269	-4.79642	1.61526e-06	4.58597e-05	HSPB1P1	processed_pseudogene	9	72007881	72008136
ENSG00000077238	119.826	-3.09605	0.645471	-4.79658	1.614e-06	4.58597e-05	IL4R	protein_coding	16	27313668	27364778
ENSG00000271918	110.055	0.501403	0.104542	4.79617	1.61731e-06	4.58796e-05	NA	lncRNA	5	116083807	116085416
ENSG00000106829	923.872	-0.842856	0.175746	-4.79588	1.61965e-06	4.58951e-05	TLE4	protein_coding	9	79571773	79726882
ENSG00000288864	259.385	-1.09568	0.22847	-4.79575	1.62069e-06	4.58951e-05	ARHGAP11A-SCG5	protein_coding	15	32613860	32697095
ENSG00000185615	367.842	0.867817	0.180961	4.7956	1.62191e-06	4.58951e-05	PDIA2	protein_coding	16	283164	287215
ENSG00000055955	149.013	0.800328	0.166945	4.79397	1.6351e-06	4.6201e-05	ITIH4	protein_coding	3	52812962	52830688
ENSG00000141574	31.7049	-2.73561	0.570639	-4.79393	1.63543e-06	4.6201e-05	SECTM1	protein_coding	17	82321024	82334074
ENSG00000147883	232.82	-2.32688	0.485449	-4.79326	1.64096e-06	4.63188e-05	CDKN2B	protein_coding	9	22002903	22009305
ENSG00000173546	48.7206	-2.11836	0.442019	-4.79247	1.64742e-06	4.64624e-05	CSPG4	protein_coding	15	75674322	75712848
ENSG00000140285	153.442	-2.84647	0.593979	-4.79221	1.64958e-06	4.64805e-05	FGF7	protein_coding	15	49423237	49488775
ENSG00000153879	1760.68	0.48191	0.100564	4.79206	1.65079e-06	4.64805e-05	CEBPG	protein_coding	19	33373685	33382686
ENSG00000226979	29.8011	0.999686	0.208623	4.79182	1.65273e-06	4.64964e-05	LTA	protein_coding	6	31572054	31574324
ENSG00000159713	1225.89	-2.01202	0.419904	-4.79162	1.65437e-06	4.65042e-05	TPPP3	protein_coding	16	67389809	67393518
ENSG00000115507	149.623	-4.04539	0.844342	-4.79118	1.65806e-06	4.65693e-05	OTX1	protein_coding	2	63050057	63057836
ENSG00000167280	1809.35	0.369287	0.0771259	4.78811	1.68357e-06	4.72471e-05	ENGASE	protein_coding	17	79074824	79088599
ENSG00000252690	114.839	0.503526	0.105176	4.78745	1.6891e-06	4.73526e-05	NA	lncRNA	15	82752884	82757208
ENSG00000149930	3739.27	0.361104	0.075429	4.78733	1.69012e-06	4.73526e-05	TAOK2	protein_coding	16	29973868	29992261
ENSG00000094914	1541.6	0.155632	0.0325242	4.78513	1.7088e-06	4.78366e-05	AAAS	protein_coding	12	53307456	53324864
ENSG00000048052	1493.11	-0.838909	0.175365	-4.7838	1.72013e-06	4.81142e-05	HDAC9	protein_coding	7	18086949	19002416
ENSG00000133687	426.918	-1.42644	0.298198	-4.78355	1.72226e-06	4.8134e-05	TMTC1	protein_coding	12	29500840	29784759
ENSG00000113108	1295.2	0.427333	0.0893383	4.78331	1.72432e-06	4.8152e-05	APBB3	protein_coding	5	140558268	140564781
ENSG00000099219	593.544	-1.00504	0.210174	-4.78194	1.73612e-06	4.84418e-05	ERMP1	protein_coding	9	5749832	5879537
ENSG00000233005	5.10964	-3.1175	0.652055	-4.78104	1.74393e-06	4.862e-05	NA	lncRNA	2	21221169	21970959
ENSG00000149016	541.899	0.362182	0.0757644	4.78037	1.74974e-06	4.87419e-05	TUT1	protein_coding	11	62575045	62591637
ENSG00000151364	31.8111	-2.15032	0.449864	-4.77993	1.75356e-06	4.88084e-05	KCTD14	protein_coding	11	78015715	78046191
ENSG00000204121	7.14463	-3.45179	0.722269	-4.77909	1.76091e-06	4.89729e-05	ECEL1P1	unprocessed_pseudogene	2	232415818	232419816
ENSG00000179761	198.101	-0.727281	0.152189	-4.77879	1.76349e-06	4.90045e-05	PIPOX	protein_coding	17	28950513	29057216
ENSG00000163686	737.205	-0.848193	0.177569	-4.77669	1.78204e-06	4.94797e-05	ABHD6	protein_coding	3	58237532	58295693
ENSG00000289154	50.769	0.782803	0.163892	4.77634	1.78515e-06	4.95256e-05	NA	lncRNA	12	54278621	54279696
ENSG00000284554	16.5252	-1.32311	0.277031	-4.77603	1.78793e-06	4.95622e-05	NA	protein_coding	22	39014363	39033276
ENSG00000113231	271.565	-0.769647	0.161189	-4.77483	1.79864e-06	4.98184e-05	PDE8B	protein_coding	5	77210449	77428256
ENSG00000120262	358.618	-2.48096	0.519743	-4.77344	1.81105e-06	5.01213e-05	CCDC170	protein_coding	6	151494017	151621193
ENSG00000163739	48.5217	-7.88995	1.65373	-4.77101	1.83306e-06	5.06894e-05	CXCL1	protein_coding	4	73869393	73871308
ENSG00000236972	17.372	-2.46391	0.516809	-4.76754	1.86485e-06	5.15264e-05	FABP5P1	processed_pseudogene	13	73100575	73100985
ENSG00000105889	11.6456	-4.02884	0.845193	-4.76677	1.87204e-06	5.16832e-05	STEAP1B	protein_coding	7	22419444	22727613
ENSG00000170385	1381.62	-0.722134	0.151514	-4.76611	1.87818e-06	5.18106e-05	SLC30A1	protein_coding	1	211571568	211579161
ENSG00000001084	1297.15	-0.707258	0.14841	-4.76556	1.88333e-06	5.18775e-05	GCLC	protein_coding	6	53497341	53616970
ENSG00000173698	129.488	-2.40914	0.505536	-4.76552	1.88365e-06	5.18775e-05	ADGRG2	protein_coding	X	18989307	19122637
ENSG00000164764	420.745	-2.09606	0.440109	-4.76259	1.91122e-06	5.25942e-05	SBSPON	protein_coding	8	73064543	73124088
ENSG00000168140	819.913	-1.66837	0.350433	-4.76089	1.92743e-06	5.29972e-05	VASN	protein_coding	16	4371848	4383538
ENSG00000186867	8.81019	-3.43379	0.721483	-4.75936	1.94211e-06	5.33579e-05	QRFPR	protein_coding	4	121328642	121381059
ENSG00000163814	212.007	-5.29485	1.11283	-4.758	1.95516e-06	5.36731e-05	CDCP1	protein_coding	3	45082277	45146422
ENSG00000152078	298.449	-0.924645	0.194367	-4.75721	1.96291e-06	5.37918e-05	TLCD4	protein_coding	1	95117355	95197607
ENSG00000163840	362.14	-0.898712	0.188918	-4.75717	1.96329e-06	5.37918e-05	DTX3L	protein_coding	3	122564338	122575203
ENSG00000148053	4714.59	-1.94437	0.408733	-4.75707	1.96423e-06	5.37918e-05	NTRK2	protein_coding	9	84668375	85095751
ENSG00000052850	54.1548	-7.05295	1.48284	-4.75637	1.97104e-06	5.39349e-05	ALX4	protein_coding	11	44260440	44310139
ENSG00000177469	1521.93	-2.4316	0.511306	-4.75568	1.97784e-06	5.40775e-05	CAVIN1	protein_coding	17	42402449	42423256
ENSG00000180914	96.5632	-1.71341	0.360345	-4.75491	1.98534e-06	5.42388e-05	OXTR	protein_coding	3	8750381	8769628
ENSG00000286239	372.304	-0.342555	0.0720557	-4.75403	1.99402e-06	5.44323e-05	NA	protein_coding	2	223757258	223945299
ENSG00000150907	301.921	-1.44972	0.304967	-4.75369	1.99736e-06	5.44797e-05	FOXO1	protein_coding	13	40555667	40666641
ENSG00000169905	1496.07	-0.179036	0.0376736	-4.75229	2.01123e-06	5.48141e-05	TOR1AIP2	protein_coding	1	179839967	179877803
ENSG00000229299	67.2537	1.06931	0.225031	4.75181	2.01603e-06	5.4901e-05	NA	lncRNA	20	63744689	63745958
ENSG00000174844	181.497	-2.99179	0.629834	-4.75013	2.0329e-06	5.53161e-05	DNAH12	protein_coding	3	57293699	57544344
ENSG00000249859	62.3442	-1.93257	0.406885	-4.74966	2.03759e-06	5.53994e-05	PVT1	lncRNA	8	127794526	128187101
ENSG00000173588	282.135	-0.891094	0.18765	-4.7487	2.04729e-06	5.56186e-05	CEP83	protein_coding	12	94306449	94459988
ENSG00000279965	4.79514	-5.2509	1.10603	-4.7475	2.05945e-06	5.59044e-05	NA	TEC	13	110123208	110125234
ENSG00000095585	56.3889	-3.5228	0.742347	-4.74549	2.08006e-06	5.64188e-05	BLNK	protein_coding	10	96189171	96271587
ENSG00000111364	743.286	0.357846	0.0754156	4.74499	2.0852e-06	5.6513e-05	DDX55	protein_coding	12	123602077	123620943
ENSG00000151388	242.964	-1.86886	0.393972	-4.74363	2.09918e-06	5.68106e-05	ADAMTS12	protein_coding	5	33523535	33892019
ENSG00000198467	1194.64	-2.6909	0.567276	-4.74355	2.10001e-06	5.68106e-05	TPM2	protein_coding	9	35681992	35690056
ENSG00000108557	2835.99	0.229233	0.0483263	4.74344	2.10119e-06	5.68106e-05	RAI1	protein_coding	17	17681458	17811453
ENSG00000110852	6.17247	-4.17719	0.880904	-4.74194	2.11681e-06	5.71875e-05	CLEC2B	protein_coding	12	9852369	9869386
ENSG00000141655	68.444	-2.25917	0.476676	-4.73943	2.14321e-06	5.78548e-05	TNFRSF11A	protein_coding	18	62325287	62391288
ENSG00000179750	40.19	-1.33489	0.281741	-4.73801	2.15825e-06	5.82147e-05	APOBEC3B	protein_coding	22	38982347	38992804
ENSG00000154764	42.5922	-2.61587	0.552146	-4.73764	2.16219e-06	5.82746e-05	WNT7A	protein_coding	3	13816258	13880071
ENSG00000180287	115.97	-1.9234	0.406033	-4.73704	2.1686e-06	5.84012e-05	PLD5	protein_coding	1	242082986	242524697
ENSG00000149262	802.756	0.394021	0.0832208	4.73464	2.19441e-06	5.90329e-05	INTS4	protein_coding	11	77878720	77994671
ENSG00000196535	2685.62	-0.255591	0.0539843	-4.73454	2.19553e-06	5.90329e-05	MYO18A	protein_coding	17	29071122	29180398
ENSG00000115687	874.969	0.336746	0.0711364	4.7338	2.2035e-06	5.91729e-05	PASK	protein_coding	2	241106099	241150264
ENSG00000109205	32.109	-4.88147	1.03124	-4.73359	2.20579e-06	5.91729e-05	ODAM	protein_coding	4	70195725	70204576
ENSG00000102802	14.209	-4.21903	0.891299	-4.73358	2.20596e-06	5.91729e-05	MEDAG	protein_coding	13	30906271	30925572
ENSG00000134198	180.483	-2.05521	0.434273	-4.73253	2.21741e-06	5.94332e-05	TSPAN2	protein_coding	1	115048011	115089503
ENSG00000136754	1156.05	-0.294689	0.0622751	-4.73206	2.22257e-06	5.95246e-05	ABI1	protein_coding	10	26746593	26861087
ENSG00000262488	8.53381	1.15452	0.244045	4.73076	2.23684e-06	5.98595e-05	NA	processed_pseudogene	16	10840384	10841544
ENSG00000147872	781.163	-1.10242	0.233053	-4.73033	2.24156e-06	5.99389e-05	PLIN2	protein_coding	9	19108375	19149290
ENSG00000143224	701.735	0.301403	0.0637268	4.72961	2.2495e-06	6.01038e-05	PPOX	protein_coding	1	161166056	161178013
ENSG00000152990	1617.65	-0.555287	0.117422	-4.729	2.25626e-06	6.02372e-05	ADGRA3	protein_coding	4	22345071	22516066
ENSG00000237172	545.378	-1.70354	0.360315	-4.72791	2.26845e-06	6.05151e-05	B3GNT9	protein_coding	16	67148104	67150998
ENSG00000122735	442.074	-2.0707	0.438087	-4.72668	2.28223e-06	6.0835e-05	DNAI1	protein_coding	9	34457414	34520988
ENSG00000185133	580.385	0.42001	0.0888981	4.72462	2.30548e-06	6.14066e-05	INPP5J	protein_coding	22	31122731	31134697
ENSG00000204305	398.36	0.689893	0.146077	4.72279	2.32629e-06	6.19125e-05	AGER	protein_coding	6	32180968	32184322
ENSG00000241316	65.1427	-0.805363	0.170569	-4.72162	2.33971e-06	6.22153e-05	SUCLG2-AS1	lncRNA	3	67654669	67947713
ENSG00000104312	250.667	-0.827387	0.175239	-4.72148	2.34133e-06	6.22153e-05	RIPK2	protein_coding	8	89757806	89791064
ENSG00000180263	394.706	-0.56815	0.120371	-4.72001	2.35831e-06	6.26177e-05	FGD6	protein_coding	12	95076749	95217482
ENSG00000171017	18.6535	-2.70316	0.572794	-4.71925	2.36712e-06	6.28024e-05	LRRC8E	protein_coding	19	7888505	7902021
ENSG00000236751	11.1966	-2.89192	0.613054	-4.71725	2.39058e-06	6.33321e-05	LINC01186	lncRNA	X	46256759	46327680
ENSG00000287957	11.7837	-3.68982	0.7822	-4.71723	2.39081e-06	6.33321e-05	NA	lncRNA	12	106867177	106871505
ENSG00000185112	142.898	-1.50878	0.319919	-4.71612	2.40388e-06	6.3629e-05	FAM43A	protein_coding	3	194685883	194689037
ENSG00000257501	29.9213	-7.18885	1.5246	-4.71524	2.41429e-06	6.38548e-05	PAFAH1B2P2	transcribed_processed_pseudogene	12	97713412	97761859
ENSG00000155026	74.5821	-2.53986	0.538717	-4.71465	2.42132e-06	6.3991e-05	RSPH10B	protein_coding	7	5925550	5970683
ENSG00000263731	143.803	0.737175	0.156381	4.71396	2.42944e-06	6.41557e-05	NA	lncRNA	17	81878425	81881106
ENSG00000206113	128.803	-2.60764	0.553272	-4.71312	2.43954e-06	6.43726e-05	CFAP99	protein_coding	4	2418974	2462942
ENSG00000154734	2647.49	-0.864432	0.183452	-4.71202	2.45268e-06	6.4669e-05	ADAMTS1	protein_coding	21	26835755	26845409
ENSG00000138795	214.576	-1.42037	0.301472	-4.71144	2.45973e-06	6.47726e-05	LEF1	protein_coding	4	108047545	108168956
ENSG00000289285	35.8884	0.778224	0.165179	4.71138	2.46042e-06	6.47726e-05	NA	lncRNA	9	124868229	124869079
ENSG00000155111	1071.33	-0.313634	0.0665817	-4.71051	2.47092e-06	6.49746e-05	CDK19	protein_coding	6	110609978	110815958
ENSG00000103269	251.947	0.735646	0.156174	4.71043	2.47191e-06	6.49746e-05	RHBDL1	protein_coding	16	675671	678268
ENSG00000287620	18.6869	-1.84432	0.391697	-4.70853	2.49515e-06	6.55347e-05	NA	lncRNA	3	39177761	39179586
ENSG00000163947	642.212	-1.76178	0.374187	-4.7083	2.49788e-06	6.55558e-05	ARHGEF3	protein_coding	3	56727418	57079329
ENSG00000183690	367.459	-2.11265	0.448761	-4.70774	2.50481e-06	6.5687e-05	EFHC2	protein_coding	X	44147872	44343672
ENSG00000006025	705.092	0.328776	0.0698435	4.70733	2.50985e-06	6.57686e-05	OSBPL7	protein_coding	17	47807372	47821834
ENSG00000004468	16.0476	-3.42568	0.727764	-4.70713	2.51225e-06	6.57808e-05	CD38	protein_coding	4	15778275	15853232
ENSG00000065618	182.931	-2.52275	0.536009	-4.70654	2.51957e-06	6.58709e-05	COL17A1	protein_coding	10	104031286	104085880
ENSG00000232692	5.73346	-1.97183	0.418953	-4.70657	2.51921e-06	6.58709e-05	NA	lncRNA	21	26378552	26471698
ENSG00000134755	955.209	-0.706526	0.150129	-4.70613	2.52467e-06	6.59535e-05	DSC2	protein_coding	18	31058840	31102522
ENSG00000205022	4.22428	2.00964	0.427055	4.70582	2.52852e-06	6.60036e-05	PABPN1L	protein_coding	16	88863333	88866660
ENSG00000139173	576.543	-1.81661	0.386094	-4.70509	2.53748e-06	6.61867e-05	TMEM117	protein_coding	12	43835967	44389762
ENSG00000113083	757.559	-2.56569	0.545322	-4.7049	2.53991e-06	6.61993e-05	LOX	protein_coding	5	122063195	122078413
ENSG00000133115	41.8134	-5.21266	1.10798	-4.70467	2.54275e-06	6.62225e-05	STOML3	protein_coding	13	38965925	38990859
ENSG00000064547	610.178	0.595823	0.126657	4.70424	2.54817e-06	6.63129e-05	LPAR2	protein_coding	19	19623655	19628930
ENSG00000243970	674.013	0.489386	0.104046	4.70357	2.55653e-06	6.64796e-05	PPIEL	transcribed_unprocessed_pseudogene	1	39522280	39559698
ENSG00000250397	129.563	0.647195	0.137653	4.70162	2.58099e-06	6.7018e-05	NA	lncRNA	11	856880	859795
ENSG00000286594	3.81405	1.92024	0.408421	4.70161	2.58118e-06	6.7018e-05	NA	lncRNA	21	45607386	45609194
ENSG00000127022	17612.4	-0.219569	0.0467034	-4.70136	2.58435e-06	6.70492e-05	CANX	protein_coding	5	179678628	179731641
ENSG00000136826	107.433	-3.20633	0.682103	-4.70065	2.59331e-06	6.72303e-05	KLF4	protein_coding	9	107484852	107490482
ENSG00000183921	29.6836	-3.3928	0.721908	-4.69977	2.60459e-06	6.74714e-05	SDR42E2	protein_coding	16	22162492	22192208
ENSG00000115306	11893.9	-0.507495	0.108031	-4.69767	2.63144e-06	6.8115e-05	SPTBN1	protein_coding	2	54456317	54671446
ENSG00000271793	1890.08	-0.193818	0.0412634	-4.69709	2.63892e-06	6.82048e-05	NA	protein_coding	6	85504776	85678733
ENSG00000134042	20.0975	-2.64146	0.562347	-4.69721	2.63746e-06	6.82048e-05	MRO	protein_coding	18	50795120	50825402
ENSG00000112530	150.251	-2.23007	0.475075	-4.69415	2.67722e-06	6.90897e-05	PACRG	protein_coding	6	162727132	163315500
ENSG00000107738	112.8	-2.57425	0.548386	-4.69424	2.67603e-06	6.90897e-05	VSIR	protein_coding	10	71747556	71773520
ENSG00000079313	1281.04	0.304864	0.0649542	4.69353	2.68536e-06	6.92472e-05	REXO1	protein_coding	19	1815248	1848483
ENSG00000120332	6.37568	-3.06201	0.652672	-4.6915	2.71211e-06	6.9884e-05	TNN	protein_coding	1	175067833	175148075
ENSG00000110318	1211.72	-0.952667	0.203096	-4.69073	2.72236e-06	7.0095e-05	CEP126	protein_coding	11	101915010	102001062
ENSG00000272601	40.8353	-0.883304	0.188368	-4.68925	2.74214e-06	7.0551e-05	NA	transcribed_unprocessed_pseudogene	7	128466563	128469171
ENSG00000054598	90.1742	-2.604	0.555573	-4.68705	2.77168e-06	7.12572e-05	FOXC1	protein_coding	6	1609915	1613897
ENSG00000064703	628.341	0.306459	0.0653966	4.68616	2.78385e-06	7.1408e-05	DDX20	protein_coding	1	111754832	111775602
ENSG00000248323	10.4702	-1.90327	0.406122	-4.68644	2.77995e-06	7.1408e-05	LUCAT1	lncRNA	5	91054834	91314547
ENSG00000136842	520.771	-2.7968	0.596817	-4.68619	2.78334e-06	7.1408e-05	TMOD1	protein_coding	9	97501180	97601743
ENSG00000289065	54.0155	0.868648	0.185402	4.68521	2.79668e-06	7.16831e-05	NA	lncRNA	2	54115268	54115795
ENSG00000117525	1994.21	-0.661246	0.14114	-4.68504	2.79904e-06	7.16897e-05	F3	protein_coding	1	94529173	94541759
ENSG00000137218	349.523	0.392624	0.0838701	4.68133	2.8502e-06	7.29449e-05	FRS3	protein_coding	6	41770176	41786542
ENSG00000137817	3106.31	0.250992	0.0536219	4.68078	2.85791e-06	7.30874e-05	PARP6	protein_coding	15	72241181	72272999
ENSG00000141505	383.038	0.698047	0.149166	4.67965	2.87364e-06	7.34343e-05	ASGR1	protein_coding	17	7173431	7179564
ENSG00000062038	789.835	-1.99083	0.425612	-4.67756	2.90306e-06	7.41304e-05	CDH3	protein_coding	16	68636189	68727468
ENSG00000125459	804.544	0.44763	0.0957077	4.67705	2.91033e-06	7.42603e-05	MSTO1	protein_coding	1	155610205	155614951
ENSG00000231609	17.5342	-3.34804	0.715913	-4.67661	2.91659e-06	7.43642e-05	NA	lncRNA	2	62957326	63048640
ENSG00000002586	2184.85	-1.67686	0.358621	-4.67587	2.92717e-06	7.45782e-05	CD99	protein_coding	X	2691187	2741309
ENSG00000109323	1145.92	-0.494742	0.105829	-4.67493	2.94053e-06	7.48624e-05	MANBA	protein_coding	4	102630770	102760994
ENSG00000253250	117.284	-1.35751	0.290392	-4.67475	2.94311e-06	7.4872e-05	C8orf88	protein_coding	8	90958471	90985238
ENSG00000204334	34.5061	-1.81498	0.3883	-4.67417	2.95144e-06	7.50279e-05	ERICH2	protein_coding	2	170783786	170798971
ENSG00000140519	40.788	-2.76936	0.592517	-4.6739	2.95537e-06	7.50716e-05	RHCG	protein_coding	15	89471398	89496589
ENSG00000198729	185.893	-2.93716	0.629047	-4.66921	3.02358e-06	7.67471e-05	PPP1R14C	protein_coding	6	150143044	150250392
ENSG00000099953	113.483	-1.76846	0.3788	-4.66858	3.03285e-06	7.6925e-05	MMP11	protein_coding	22	23768226	23784316
ENSG00000172716	36.903	-2.47603	0.530445	-4.66784	3.0439e-06	7.71476e-05	SLFN11	protein_coding	17	35350305	35373701
ENSG00000255471	29.2638	-1.17103	0.250915	-4.66704	3.05572e-06	7.73896e-05	NA	lncRNA	11	86892214	86925037
ENSG00000108821	7639.29	-3.2853	0.704316	-4.66453	3.09324e-06	7.82814e-05	COL1A1	protein_coding	17	50184101	50201632
ENSG00000135926	700.215	-2.55341	0.547581	-4.66308	3.11517e-06	7.87778e-05	TMBIM1	protein_coding	2	218274197	218292586
ENSG00000104332	4819.27	-2.13049	0.456952	-4.6624	3.12538e-06	7.89773e-05	SFRP1	protein_coding	8	41261962	41309473
ENSG00000163527	2972.38	-0.314692	0.0675307	-4.65999	3.16225e-06	7.98497e-05	STT3B	protein_coding	3	31532638	31637616
ENSG00000160746	337.805	-0.857546	0.184041	-4.65954	3.16917e-06	7.99651e-05	ANO10	protein_coding	3	43354859	43691594
ENSG00000257057	25.6911	-7.4527	1.59972	-4.65877	3.18111e-06	8.02069e-05	C11orf97	protein_coding	11	94512461	94532123
ENSG00000144681	76.808	-2.70691	0.581076	-4.65844	3.1862e-06	8.02757e-05	STAC	protein_coding	3	36380503	36548007
ENSG00000080572	17.981	-5.30758	1.13952	-4.65773	3.19717e-06	8.04924e-05	DNAAF6	protein_coding	X	107206611	107244247
ENSG00000125148	221.336	-2.15989	0.463991	-4.65503	3.23939e-06	8.14951e-05	MT2A	protein_coding	16	56608584	56609497
ENSG00000073150	604.86	0.569785	0.122439	4.65363	3.26135e-06	8.1987e-05	PANX2	protein_coding	22	50170731	50180295
ENSG00000142089	2298.01	-2.34548	0.504052	-4.65324	3.26754e-06	8.20213e-05	IFITM3	protein_coding	11	319676	329475
ENSG00000154040	91.6996	-0.69133	0.148569	-4.65326	3.26733e-06	8.20213e-05	CABYR	protein_coding	18	24138987	24161600
ENSG00000152092	2288.78	-0.517837	0.111303	-4.65248	3.27962e-06	8.22638e-05	ASTN1	protein_coding	1	176857302	177164973
ENSG00000114416	3043.24	-0.36749	0.0790024	-4.65163	3.29322e-06	8.2544e-05	FXR1	protein_coding	3	180868141	180982753
ENSG00000231999	44.6102	-1.3684	0.294337	-4.64907	3.33431e-06	8.35124e-05	LRRC8C-DT	lncRNA	1	89581291	89633003
ENSG00000175664	38.1963	-5.96678	1.28359	-4.64851	3.34342e-06	8.3679e-05	TEX26	protein_coding	13	30932656	30975500
ENSG00000196839	157.883	-0.439515	0.0945857	-4.64673	3.37232e-06	8.43402e-05	ADA	protein_coding	20	44619522	44652233
ENSG00000204261	9.5166	-1.91324	0.411882	-4.64512	3.3988e-06	8.494e-05	PSMB8-AS1	lncRNA	6	32844078	32846500
ENSG00000123600	329.759	-0.341388	0.0735026	-4.64456	3.40795e-06	8.51063e-05	METTL8	protein_coding	2	171315746	171434802
ENSG00000168899	93.2007	-1.54759	0.333307	-4.64313	3.43164e-06	8.55094e-05	VAMP5	protein_coding	2	85584431	85593406
ENSG00000161638	398.491	-1.89581	0.408301	-4.64316	3.43117e-06	8.55094e-05	ITGA5	protein_coding	12	54395261	54419266
ENSG00000249115	891.451	0.298859	0.0643627	4.64336	3.42786e-06	8.55094e-05	HAUS5	protein_coding	19	35612735	35625355
ENSG00000197847	36.6516	0.744901	0.160516	4.64067	3.47279e-06	8.64716e-05	SLC22A20P	transcribed_unitary_pseudogene	11	65213840	65242757
ENSG00000280378	27.5902	0.637316	0.137349	4.64012	3.48212e-06	8.66403e-05	NA	TEC	1	54033126	54034880
ENSG00000206199	519.356	-0.487534	0.105083	-4.63952	3.49224e-06	8.68285e-05	ANKUB1	protein_coding	3	149761100	149968385
ENSG00000116741	593.296	-1.98984	0.428934	-4.63903	3.50055e-06	8.69717e-05	RGS2	protein_coding	1	192809039	192812275
ENSG00000235904	5.6539	-3.54853	0.765126	-4.63784	3.52078e-06	8.74103e-05	RBMS3-AS3	lncRNA	3	29054570	29290726
ENSG00000067113	568.739	-1.10676	0.23865	-4.63757	3.52522e-06	8.74568e-05	PLPP1	protein_coding	5	55424854	55534969
ENSG00000278144	307.125	-0.728212	0.157034	-4.63729	3.53007e-06	8.75132e-05	NA	misc_RNA	11	65423273	65423392
ENSG00000158258	4554.61	-0.552455	0.119138	-4.63709	3.53357e-06	8.75363e-05	CLSTN2	protein_coding	3	139935185	140577397
ENSG00000147889	33.7598	-4.30649	0.928749	-4.63687	3.53728e-06	8.75644e-05	CDKN2A	protein_coding	9	21967752	21995301
ENSG00000142864	6836.33	-0.179803	0.0387833	-4.6361	3.55048e-06	8.77713e-05	SERBP1	protein_coding	1	67407810	67430415
ENSG00000256185	14.2049	-0.988981	0.213323	-4.63608	3.5508e-06	8.77713e-05	NA	lncRNA	12	26335864	26336950
ENSG00000128274	58.8577	-2.71109	0.585006	-4.63429	3.58156e-06	8.84675e-05	A4GALT	protein_coding	22	42692121	42721298
ENSG00000100078	7.07572	-4.59177	0.990924	-4.63382	3.58973e-06	8.86049e-05	PLA2G3	protein_coding	22	31134807	31140508
ENSG00000148346	41.3902	-5.57891	1.20442	-4.63202	3.62122e-06	8.92525e-05	LCN2	protein_coding	9	128149071	128153453
ENSG00000212766	19.0837	-2.39211	0.516427	-4.63205	3.62063e-06	8.92525e-05	EWSAT1	lncRNA	15	69072926	69095820
ENSG00000118804	111.117	-0.726828	0.156944	-4.63112	3.63697e-06	8.95759e-05	STBD1	protein_coding	4	76306733	76311130
ENSG00000122490	1115.71	0.324318	0.0700387	4.63056	3.64675e-06	8.97517e-05	SLC66A2	protein_coding	18	79902420	79951657
ENSG00000223949	4.87294	-5.27287	1.13879	-4.63026	3.65209e-06	8.98182e-05	ROR1-AS1	lncRNA	1	64094379	64171342
ENSG00000227232	1825.87	0.318324	0.0687525	4.63	3.65658e-06	8.98637e-05	WASH7P	unprocessed_pseudogene	1	14404	29570
ENSG00000017260	4486.11	-0.753425	0.1628	-4.62791	3.69366e-06	9.07093e-05	ATP2C1	protein_coding	3	130850595	131016712
ENSG00000119729	1776.04	-1.0674	0.230665	-4.62749	3.70132e-06	9.08319e-05	RHOQ	protein_coding	2	46541806	46584688
ENSG00000162777	13.3711	-2.52947	0.54689	-4.62519	3.74253e-06	9.17771e-05	DENND2D	protein_coding	1	111185969	111204535
ENSG00000099326	2069.49	0.269685	0.0583208	4.62416	3.7612e-06	9.21684e-05	MZF1	protein_coding	19	58561931	58573575
ENSG00000099860	535.145	-1.75447	0.379505	-4.62306	3.78127e-06	9.25934e-05	GADD45B	protein_coding	19	2476122	2478259
ENSG00000203805	103.168	-2.73008	0.590647	-4.62219	3.79717e-06	9.29158e-05	PLPP4	protein_coding	10	120457227	120592065
ENSG00000121005	1011.3	-1.27588	0.27611	-4.6209	3.82074e-06	9.33584e-05	CRISPLD1	protein_coding	8	74984505	75034558
ENSG00000174600	30.8397	-5.77509	1.24976	-4.62095	3.81989e-06	9.33584e-05	CMKLR1	protein_coding	12	108288044	108339317
ENSG00000157483	812.006	-1.18761	0.257019	-4.6207	3.82448e-06	9.33827e-05	MYO1E	protein_coding	15	59132434	59372871
ENSG00000113721	3477.13	-0.952953	0.206327	-4.61864	3.86255e-06	9.42391e-05	PDGFRB	protein_coding	5	150113839	150155872
ENSG00000166922	232.905	-1.19609	0.258978	-4.61851	3.86509e-06	9.42391e-05	SCG5	protein_coding	15	32641676	32697098
ENSG00000181744	944.529	-0.610887	0.13233	-4.6164	3.90458e-06	9.51337e-05	DIPK2A	protein_coding	3	143971823	144048719
ENSG00000116016	2911.01	-0.941199	0.203968	-4.61444	3.94162e-06	9.59672e-05	EPAS1	protein_coding	2	46293667	46386697
ENSG00000115694	3099.3	0.16307	0.0353428	4.61396	3.95069e-06	9.61194e-05	STK25	protein_coding	2	241492670	241509730
ENSG00000184613	2120.47	-1.30062	0.281951	-4.61294	3.97005e-06	9.64524e-05	NELL2	protein_coding	12	44508275	44921848
ENSG00000123405	27.7849	-2.2698	0.492039	-4.61304	3.9683e-06	9.64524e-05	NFE2	protein_coding	12	54292111	54301015
ENSG00000100196	339.759	-2.09553	0.454293	-4.61272	3.97425e-06	9.64855e-05	KDELR3	protein_coding	22	38468078	38483447
ENSG00000266094	141.638	-1.59402	0.345594	-4.6124	3.98047e-06	9.64987e-05	RASSF5	protein_coding	1	206507531	206589448
ENSG00000159882	277.771	0.293544	0.0636416	4.61246	3.97935e-06	9.64987e-05	ZNF230	protein_coding	19	44002957	44013924
ENSG00000130768	45.8362	-3.40515	0.738351	-4.61184	3.99125e-06	9.66911e-05	SMPDL3B	protein_coding	1	27935000	27959157
ENSG00000131650	173.021	0.781179	0.169436	4.61047	4.01764e-06	9.72612e-05	KREMEN2	protein_coding	16	2964216	2968383
ENSG00000272821	68.5513	0.428551	0.0929568	4.61022	4.02249e-06	9.73093e-05	NA	lncRNA	22	50523926	50524780
ENSG00000163735	10.4775	-2.88806	0.626471	-4.61004	4.02583e-06	9.7321e-05	CXCL5	protein_coding	4	73995642	73998677
ENSG00000256073	32.1239	1.36299	0.295771	4.60826	4.06045e-06	9.80881e-05	URB1-AS1	lncRNA	21	32393130	32393960
ENSG00000198712	100522	-0.523593	0.113667	-4.60636	4.09785e-06	9.89213e-05	MT-CO2	protein_coding	MT	7586	8269
ENSG00000285622	10.6739	-3.62965	0.788244	-4.60473	4.13001e-06	9.96269e-05	NA	lncRNA	1	168695874	169103296
ENSG00000105996	17.7305	-4.81511	1.04583	-4.60411	4.1423e-06	9.98527e-05	HOXA2	protein_coding	7	27100354	27102686
ENSG00000144802	335.292	-1.89704	0.412049	-4.60391	4.14634e-06	9.98792e-05	NFKBIZ	protein_coding	3	101827991	101861022
ENSG00000085721	1526.99	0.324106	0.0704203	4.60245	4.17549e-06	0.000100506	RRN3	protein_coding	16	15060033	15094311
ENSG00000125740	189.576	-2.87968	0.625703	-4.60231	4.17829e-06	0.000100506	FOSB	protein_coding	19	45467995	45475179
ENSG00000197748	949.154	-2.37656	0.516447	-4.60175	4.18957e-06	0.000100707	CFAP43	protein_coding	10	104129888	104232364
ENSG00000204622	51.646	-1.48433	0.322573	-4.60154	4.19383e-06	0.000100731	HLA-J	transcribed_unprocessed_pseudogene	6	30005971	30009956
ENSG00000224578	387.661	-0.390994	0.0849728	-4.6014	4.19653e-06	0.000100731	HNRNPA1P48	protein_coding	16	51553436	51647132
ENSG00000132613	5831.85	-0.605207	0.131535	-4.60113	4.20213e-06	0.000100795	MTSS2	protein_coding	16	70661204	70686053
ENSG00000262693	10.5335	1.57806	0.342989	4.6009	4.20676e-06	0.000100835	ZFP3-DT	lncRNA	17	5075678	5078113
ENSG00000142751	1039.1	0.213	0.0463047	4.59998	4.22532e-06	0.00010117	GPN2	protein_coding	1	26876132	26890283
ENSG00000121743	11.9837	-3.9601	0.860909	-4.59991	4.22671e-06	0.00010117	GJA3	protein_coding	13	20138255	20161052
ENSG00000071967	2001.99	-0.950452	0.206639	-4.59958	4.23347e-06	0.000101261	CYBRD1	protein_coding	2	171522247	171558129
ENSG00000152689	114.748	-3.96472	0.862064	-4.59911	4.24303e-06	0.000101418	RASGRP3	protein_coding	2	33436324	33564750
ENSG00000134954	88.7699	-3.73033	0.811149	-4.59882	4.24893e-06	0.000101488	ETS1	protein_coding	11	128458761	128587558
ENSG00000197808	377.466	0.431565	0.0938778	4.5971	4.28413e-06	0.000102257	ZNF461	protein_coding	19	36636618	36666853
ENSG00000271086	6.52507	-1.54495	0.336109	-4.59657	4.2951e-06	0.000102447	NAMA	lncRNA	9	99355337	99377240
ENSG00000169442	3.10421	-3.82293	0.831918	-4.59532	4.32078e-06	0.000102987	CD52	protein_coding	1	26317958	26320523
ENSG00000139620	861.384	0.3958	0.0861359	4.59506	4.3263e-06	0.000103046	KANSL2	protein_coding	12	48653211	48682238
ENSG00000234383	11.114	-3.21792	0.700438	-4.59416	4.345e-06	0.00010342	CTBP2P8	processed_pseudogene	1	68161761	68163090
ENSG00000256453	66.5779	0.553641	0.120541	4.59296	4.36996e-06	0.000103868	DND1	protein_coding	5	140670794	140673576
ENSG00000076826	2091.48	0.641472	0.139662	4.59302	4.3687e-06	0.000103868	CAMSAP3	protein_coding	19	7595863	7618304
ENSG00000283199	17.4627	-1.24597	0.271317	-4.59228	4.38426e-06	0.000104135	C13orf46	protein_coding	13	113953705	113974076
ENSG00000164694	141.048	-2.98578	0.650248	-4.59176	4.39526e-06	0.000104324	FNDC1	protein_coding	6	159169400	159272108
ENSG00000182158	1092.1	-0.920527	0.200522	-4.59065	4.41871e-06	0.000104807	CREB3L2	protein_coding	7	137874979	138002086
ENSG00000146038	416.705	-1.61051	0.350849	-4.59033	4.42555e-06	0.000104823	DCDC2	protein_coding	6	24171755	24358059
ENSG00000002933	243.146	-1.45236	0.316387	-4.59045	4.423e-06	0.000104823	TMEM176A	protein_coding	7	150800403	150805118
ENSG00000180044	32.1454	-2.99447	0.652433	-4.5897	4.43888e-06	0.000104993	C3orf80	protein_coding	3	160225422	160228213
ENSG00000227115	27.0944	-3.24934	0.707948	-4.58979	4.43685e-06	0.000104993	LINC01630	lncRNA	18	51346249	51643939
ENSG00000180440	167.445	-2.88543	0.628918	-4.58793	4.47653e-06	0.00010581	SERTM1	protein_coding	13	36674020	36697839
ENSG00000173040	83.9779	-1.04561	0.227924	-4.58754	4.48492e-06	0.000105934	EVC2	protein_coding	4	5542772	5709548
ENSG00000135378	66.4829	-3.04318	0.663549	-4.58622	4.51338e-06	0.000106533	PRRG4	protein_coding	11	32829927	32858120
ENSG00000082556	72.8436	-1.60657	0.350496	-4.58369	4.56831e-06	0.000107755	OPRK1	protein_coding	8	53225724	53251637
ENSG00000241399	469.888	-1.23937	0.270459	-4.58247	4.5952e-06	0.000108314	CD302	protein_coding	2	159768628	159798255
ENSG00000131019	65.3484	-1.31924	0.287935	-4.58173	4.61151e-06	0.000108623	ULBP3	protein_coding	6	150061053	150069121
ENSG00000120738	5170.1	-2.53712	0.553889	-4.58055	4.63759e-06	0.000109135	EGR1	protein_coding	5	138465479	138469303
ENSG00000128829	1455.07	-0.249869	0.054551	-4.58046	4.63965e-06	0.000109135	EIF2AK4	protein_coding	15	39934115	40035591
ENSG00000198886	198024	-0.402649	0.087909	-4.58029	4.64325e-06	0.000109144	MT-ND4	protein_coding	MT	10760	12137
ENSG00000177508	21.3303	-2.76792	0.604408	-4.57956	4.6596e-06	0.000109452	IRX3	protein_coding	16	54283304	54286787
ENSG00000184845	107.533	-1.52653	0.333416	-4.57844	4.68462e-06	0.000109964	DRD1	protein_coding	5	175440036	175444182
ENSG00000198795	767.17	-0.606411	0.132508	-4.57642	4.72999e-06	0.000110909	ZNF521	protein_coding	18	25061924	25352190
ENSG00000280433	558.666	0.314019	0.0686178	4.57636	4.73141e-06	0.000110909	NA	protein_coding	21	5155499	5165472
ENSG00000055732	61.7006	-3.03239	0.662705	-4.57579	4.74434e-06	0.000111136	MCOLN3	protein_coding	1	85018082	85048500
ENSG00000132000	37.5962	-1.74946	0.382373	-4.57527	4.75616e-06	0.000111336	PODNL1	protein_coding	19	13931187	13953392
ENSG00000091181	30.9118	-4.55797	0.996384	-4.57451	4.77325e-06	0.000111636	IL5RA	protein_coding	3	3066324	3126613
ENSG00000065675	134.834	-1.70019	0.371673	-4.57441	4.77556e-06	0.000111636	PRKCQ	protein_coding	10	6427143	6580301
ENSG00000283361	17.4559	-6.64807	1.45378	-4.57296	4.8089e-06	0.000112339	CFAP97D2	protein_coding	13	114154691	114223084
ENSG00000137070	700.982	0.462235	0.101106	4.5718	4.83557e-06	0.000112884	IL11RA	protein_coding	9	34652162	34661902
ENSG00000103227	795.234	0.29012	0.063466	4.57128	4.84762e-06	0.000113088	LMF1	protein_coding	16	853634	981318
ENSG00000143878	2528.86	-0.907682	0.198603	-4.57034	4.8694e-06	0.000113363	RHOB	protein_coding	2	20447074	20449440
ENSG00000168394	297.467	-1.1895	0.260256	-4.57047	4.86621e-06	0.000113363	TAP1	protein_coding	6	32845209	32853816
ENSG00000128422	76.0231	-4.01142	0.877681	-4.57048	4.8661e-06	0.000113363	KRT17	protein_coding	17	41619442	41624842
ENSG00000206341	403.916	-1.18952	0.260363	-4.56868	4.90794e-06	0.000114159	HLA-H	unprocessed_pseudogene	6	29887752	29890482
ENSG00000185215	143.164	-1.54926	0.339111	-4.56858	4.91031e-06	0.000114159	TNFAIP2	protein_coding	14	103121476	103137439
ENSG00000110057	155.393	-1.524	0.333605	-4.56826	4.91785e-06	0.000114178	UNC93B1	protein_coding	11	67991100	68004982
ENSG00000165807	10.9937	-3.19862	0.700168	-4.56836	4.91547e-06	0.000114178	PPP1R36	protein_coding	14	64549920	64589381
ENSG00000130203	3054.28	-1.08808	0.238201	-4.5679	4.92629e-06	0.000114296	APOE	protein_coding	19	44905791	44909393
ENSG00000057935	1040.65	-0.435594	0.095368	-4.5675	4.93567e-06	0.000114436	MTA3	protein_coding	2	42494569	42756947
ENSG00000237975	5.69036	4.40316	0.96447	4.56537	4.98618e-06	0.000115528	FLG-AS1	lncRNA	1	152168125	152445456
ENSG00000106336	90.3785	0.705225	0.154516	4.56408	5.01696e-06	0.000116162	FBXO24	protein_coding	7	100583982	100601117
ENSG00000048828	2781.21	-0.325052	0.0712408	-4.56272	5.04957e-06	0.000116837	FAM120A	protein_coding	9	93451685	93566112
ENSG00000080371	1503.31	-0.189683	0.041581	-4.56179	5.07205e-06	0.000117278	RAB21	protein_coding	12	71754863	71800286
ENSG00000028116	128.731	-0.912906	0.20014	-4.56134	5.0827e-06	0.000117444	VRK2	protein_coding	2	57907629	58159920
ENSG00000186301	157.973	0.338063	0.0741228	4.56085	5.09466e-06	0.000117493	MST1P2	unprocessed_pseudogene	1	16645622	16650289
ENSG00000110492	830.815	-1.1034	0.241928	-4.56085	5.09467e-06	0.000117493	MDK	protein_coding	11	46380756	46383837
ENSG00000274226	189.24	0.548025	0.120159	4.56083	5.09516e-06	0.000117493	TBC1D3H	protein_coding	17	36377531	36388435
ENSG00000162735	1943.2	-0.190012	0.0416704	-4.55989	5.11814e-06	0.000117943	PEX19	protein_coding	1	160276807	160286348
ENSG00000086289	624.134	-1.51584	0.332454	-4.55956	5.12615e-06	0.000118047	EPDR1	protein_coding	7	37683843	37951936
ENSG00000168038	92.0286	-0.991399	0.217515	-4.55784	5.1683e-06	0.000118937	ULK4	protein_coding	3	41246599	41962130
ENSG00000139636	1636.01	0.430916	0.0945846	4.55587	5.2168e-06	0.000119891	LMBR1L	protein_coding	12	49097136	49110900
ENSG00000125285	50.6321	-7.29935	1.60214	-4.55601	5.21354e-06	0.000119891	SOX21	protein_coding	13	94709622	94712545
ENSG00000234985	4.37866	-4.86753	1.06858	-4.55512	5.23546e-06	0.000120158	NA	processed_pseudogene	7	121440834	121441261
ENSG00000150048	8.8092	-5.39995	1.18546	-4.55517	5.23438e-06	0.000120158	CLEC1A	protein_coding	12	10069554	10111627
ENSG00000137693	3115.95	-0.923903	0.202838	-4.55488	5.24154e-06	0.000120216	YAP1	protein_coding	11	102110447	102233424
ENSG00000260729	1344.73	0.360998	0.0792734	4.55384	5.26767e-06	0.000120734	NA	protein_coding	15	72284727	72375981
ENSG00000167779	108.059	-2.21121	0.485622	-4.55336	5.27963e-06	0.000120927	IGFBP6	protein_coding	12	53097436	53102345
ENSG00000158428	93.8638	-1.98136	0.435232	-4.55243	5.30298e-06	0.00012138	CATIP	protein_coding	2	218356857	218368099
ENSG00000287746	4.8438	2.6427	0.580543	4.55213	5.31066e-06	0.000121474	NA	lncRNA	13	99584014	99590508
ENSG00000204278	12.2596	-2.44276	0.536677	-4.55163	5.32307e-06	0.000121676	TMEM235	protein_coding	17	78231310	78240987
ENSG00000164393	1.80211	-3.52231	0.773914	-4.55129	5.33182e-06	0.000121794	ADGRF2	transcribed_unitary_pseudogene	6	47656487	47695192
ENSG00000126005	643.902	-1.14136	0.250808	-4.55071	5.34653e-06	0.000122048	MMP24OS	protein_coding	20	35201745	35278131
ENSG00000158246	46.1371	-0.964098	0.211897	-4.54984	5.36866e-06	0.000122462	TENT5B	protein_coding	1	27005020	27012850
ENSG00000170345	2259.63	-3.20417	0.704258	-4.54971	5.37188e-06	0.000122462	FOS	protein_coding	14	75278826	75282230
ENSG00000243284	6.13708	-5.36223	1.1788	-4.5489	5.39271e-06	0.000122855	VSIG8	protein_coding	1	159854316	159862657
ENSG00000276975	359.305	-1.6343	0.359362	-4.5478	5.42098e-06	0.000123299	HYDIN2	transcribed_unprocessed_pseudogene	1	146472566	146914294
ENSG00000188257	34.8238	-4.20921	0.925565	-4.54772	5.42307e-06	0.000123299	PLA2G2A	protein_coding	1	19975431	19980416
ENSG00000216775	1034.41	-0.324985	0.0714584	-4.54789	5.41861e-06	0.000123299	NA	transcribed_unprocessed_pseudogene	6	52664366	52669155
ENSG00000269113	50.5279	-2.59401	0.570443	-4.54736	5.43221e-06	0.000123424	TRABD2B	protein_coding	1	47760528	47997385
ENSG00000139926	517.951	-0.883429	0.194293	-4.54688	5.44464e-06	0.000123624	FRMD6	protein_coding	14	51489100	51730727
ENSG00000170364	266.788	-0.372092	0.0818403	-4.54657	5.45282e-06	0.000123727	SETMAR	protein_coding	3	4303332	4317265
ENSG00000164308	141.245	-1.47588	0.324635	-4.54628	5.46029e-06	0.000123814	ERAP2	protein_coding	5	96875986	96919703
ENSG00000165084	92.5988	-2.47544	0.544626	-4.54522	5.48788e-06	0.000124274	C8orf34	protein_coding	8	68330955	68819023
ENSG00000275993	733.606	-0.681542	0.149947	-4.54523	5.48762e-06	0.000124274	SIK1B	protein_coding	21	6111131	6123778
ENSG00000185745	417.235	-1.07309	0.23614	-4.5443	5.51175e-06	0.000124648	IFIT1	protein_coding	10	89392546	89406487
ENSG00000276259	43.5812	0.543033	0.119496	4.54435	5.5106e-06	0.000124648	NA	lncRNA	16	58522970	58523842
ENSG00000104447	471.18	-0.944061	0.207773	-4.54371	5.52736e-06	0.000124918	TRPS1	protein_coding	8	115408496	115809673
ENSG00000163322	382.088	-1.06111	0.233548	-4.54344	5.53428e-06	0.000124992	ABRAXAS1	protein_coding	4	83459517	83523348
ENSG00000116793	1088.26	-0.335163	0.0737833	-4.54253	5.55839e-06	0.000125453	PHTF1	protein_coding	1	113696831	113759489
ENSG00000135063	794.715	-1.32018	0.290645	-4.54224	5.56592e-06	0.000125518	FAM189A2	protein_coding	9	69324567	69392558
ENSG00000184916	878.752	0.586986	0.129231	4.54214	5.56866e-06	0.000125518	JAG2	protein_coding	14	105140982	105168824
ENSG00000279662	9.16809	-2.77404	0.610935	-4.54065	5.60823e-06	0.000126326	NA	TEC	16	10445309	10449747
ENSG00000068438	905.779	0.335909	0.0739914	4.53983	5.62989e-06	0.00012673	FTSJ1	protein_coding	X	48476021	48486364
ENSG00000254944	18.7438	-1.72835	0.380724	-4.53963	5.63539e-06	0.00012677	ATP5PBP5	processed_pseudogene	11	122960327	122961086
ENSG00000167210	11.2708	-2.73588	0.602803	-4.5386	5.66284e-06	0.000127303	LOXHD1	protein_coding	18	46476972	46657220
ENSG00000183018	392.111	-1.12333	0.247548	-4.53783	5.68354e-06	0.000127685	SPNS2	protein_coding	17	4498881	4539035
ENSG00000112559	227.931	-1.57104	0.34622	-4.53769	5.68747e-06	0.000127688	MDFI	protein_coding	6	41636882	41654244
ENSG00000125637	310.211	-0.462461	0.101943	-4.53647	5.72043e-06	0.000128344	PSD4	protein_coding	2	113157325	113209396
ENSG00000160712	72.9353	-1.61832	0.356791	-4.53575	5.73991e-06	0.000128395	IL6R	protein_coding	1	154405193	154469450
ENSG00000144824	264.476	-1.55215	0.342213	-4.53561	5.74367e-06	0.000128395	PHLDB2	protein_coding	3	111732497	111976517
ENSG00000285330	1126.56	-0.619461	0.136572	-4.53579	5.73895e-06	0.000128395	NA	protein_coding	4	109713916	109801999
ENSG00000256235	435.5	-1.80013	0.396893	-4.53555	5.74535e-06	0.000128395	SMIM3	protein_coding	5	150778757	150796734
ENSG00000089041	86.5572	-1.83735	0.405089	-4.53568	5.7419e-06	0.000128395	P2RX7	protein_coding	12	121132819	121188032
ENSG00000171223	1590.32	-2.29326	0.505608	-4.53565	5.74252e-06	0.000128395	JUNB	protein_coding	19	12791486	12793315
ENSG00000152763	395.336	-1.82668	0.402958	-4.53317	5.81039e-06	0.000129517	DNAI4	protein_coding	1	66812885	66924856
ENSG00000163110	2714.63	-0.952459	0.210096	-4.53345	5.80271e-06	0.000129517	PDLIM5	protein_coding	4	94451857	94668227
ENSG00000163069	1539.74	-0.564035	0.124418	-4.5334	5.8041e-06	0.000129517	SGCB	protein_coding	4	52020706	52038299
ENSG00000164073	718.985	0.37383	0.0824657	4.53316	5.81081e-06	0.000129517	MFSD8	protein_coding	4	127917799	127966034
ENSG00000116641	1910.24	-0.461171	0.101748	-4.53247	5.82973e-06	0.000129854	DOCK7	protein_coding	1	62454298	62688386
ENSG00000051523	320.637	-2.1432	0.472935	-4.5317	5.85105e-06	0.000130243	CYBA	protein_coding	16	88643289	88651054
ENSG00000121769	55.7706	-1.84404	0.406958	-4.53127	5.86288e-06	0.000130421	FABP3	protein_coding	1	31365253	31376850
ENSG00000114383	1316.87	0.28457	0.0628068	4.53088	5.87386e-06	0.00013058	TUSC2	protein_coding	3	50320027	50328251
ENSG00000112977	1608.52	-1.14798	0.253474	-4.52899	5.92658e-06	0.000131618	DAP	protein_coding	5	10679230	10761234
ENSG00000214290	46.878	-2.01409	0.444716	-4.52893	5.92827e-06	0.000131618	COLCA2	protein_coding	11	111298546	111308735
ENSG00000114670	549.332	-1.97714	0.436632	-4.52815	5.95032e-06	0.000132021	NEK11	protein_coding	3	131026850	131350465
ENSG00000069482	13.7824	-3.53077	0.779953	-4.5269	5.98541e-06	0.000132713	GAL	protein_coding	11	68683779	68691175
ENSG00000166685	1466.7	0.279662	0.0617825	4.52655	5.99547e-06	0.00013285	COG1	protein_coding	17	73193055	73208507
ENSG00000112893	1092.21	-1.12779	0.249229	-4.52512	6.03625e-06	0.000133645	MAN2A1	protein_coding	5	109689927	109869625
ENSG00000031003	1020.06	-0.19367	0.0427999	-4.52501	6.03922e-06	0.000133645	FAM13B	protein_coding	5	137937960	138051961
ENSG00000188505	100.066	-1.91548	0.423354	-4.52453	6.053e-06	0.000133863	NCCRP1	protein_coding	19	39196964	39201884
ENSG00000164530	30.298	-5.43798	1.202	-4.52412	6.06471e-06	0.000133947	PI16	protein_coding	6	36948263	36964837
ENSG00000169393	35.0634	1.69875	0.375486	4.52412	6.06469e-06	0.000133947	ELSPBP1	protein_coding	19	47994632	48025154
ENSG00000286488	5.53577	-3.26206	0.721088	-4.5238	6.07388e-06	0.000134063	NA	lncRNA	15	81315806	81321258
ENSG00000109861	418.044	-2.27077	0.502421	-4.51966	6.19401e-06	0.000136626	CTSC	protein_coding	11	88265069	88359684
ENSG00000162814	226.962	-1.70551	0.377423	-4.51883	6.21833e-06	0.000136896	SPATA17	protein_coding	1	217631324	217871696
ENSG00000160345	227.959	-1.8999	0.420429	-4.51895	6.21462e-06	0.000136896	C9orf116	protein_coding	9	135495181	135501734
ENSG00000067221	456.605	0.385639	0.0853367	4.51902	6.21255e-06	0.000136896	STOML1	protein_coding	15	73978926	73994622
ENSG00000103150	515.608	-0.328066	0.0726028	-4.51864	6.22394e-06	0.000136931	MLYCD	protein_coding	16	83899115	83951445
ENSG00000178965	42.5515	-2.60343	0.576266	-4.51777	6.24957e-06	0.000137228	ERICH3	protein_coding	1	74568117	74673792
ENSG00000130303	276.015	-3.00932	0.666102	-4.51781	6.24812e-06	0.000137228	BST2	protein_coding	19	17402939	17405630
ENSG00000254413	1182.91	0.377509	0.0835595	4.51784	6.24726e-06	0.000137228	CHKB-CPT1B	protein_coding	22	50568869	50582965
ENSG00000176102	961.113	0.266307	0.0589763	4.5155	6.31689e-06	0.000138438	CSTF3	protein_coding	11	33077188	33162371
ENSG00000245532	7853.73	-0.753578	0.166884	-4.51559	6.31397e-06	0.000138438	NEAT1	lncRNA	11	65422774	65445540
ENSG00000161835	119.635	-0.960533	0.212716	-4.51557	6.31473e-06	0.000138438	TAMALIN	protein_coding	12	52006946	52015889
ENSG00000110074	1109.03	0.331506	0.0734211	4.51513	6.32768e-06	0.000138586	FOXRED1	protein_coding	11	126269024	126278131
ENSG00000013288	1053.93	-0.544184	0.120573	-4.51331	6.38222e-06	0.00013969	MAN2B2	protein_coding	4	6575189	6623362
ENSG00000116096	94.2205	-1.40836	0.312151	-4.51181	6.4277e-06	0.000140595	SPR	protein_coding	2	72887382	72892158
ENSG00000138646	206.495	-1.0812	0.239722	-4.51024	6.47543e-06	0.000141511	HERC5	protein_coding	4	88457119	88506163
ENSG00000095637	2120.68	-0.843791	0.187087	-4.51016	6.47788e-06	0.000141511	SORBS1	protein_coding	10	95311771	95561414
ENSG00000268516	111.838	-0.343249	0.07612	-4.50931	6.50388e-06	0.000141987	ZNF8-DT	lncRNA	19	58257270	58278826
ENSG00000160013	15.5413	-4.03998	0.895985	-4.50898	6.51409e-06	0.000142119	PTGIR	protein_coding	19	46620468	46625089
ENSG00000126777	5761.52	-0.440469	0.0976934	-4.50869	6.52301e-06	0.000142222	KTN1	protein_coding	14	55559072	55701526
ENSG00000204592	1644.62	-1.27461	0.282734	-4.50816	6.53912e-06	0.000142483	HLA-E	protein_coding	6	30489509	30494194
ENSG00000136158	1192.23	-0.520443	0.115527	-4.50495	6.63887e-06	0.000144471	SPRY2	protein_coding	13	80335976	80341126
ENSG00000248871	62.2732	-1.00891	0.223955	-4.50497	6.63819e-06	0.000144471	TNFSF12-TNFSF13	protein_coding	17	7549099	7561601
ENSG00000204839	297.563	0.394843	0.0876542	4.50456	6.65118e-06	0.000144646	MROH6	protein_coding	8	143566192	143572772
ENSG00000102158	882.187	-0.800652	0.177767	-4.50394	6.67057e-06	0.000144975	MAGT1	protein_coding	X	77825747	77899271
ENSG00000158195	2209.07	-0.705054	0.156602	-4.5022	6.72541e-06	0.000145936	WASF2	protein_coding	1	27404230	27490167
ENSG00000144730	1023.85	-2.12946	0.472978	-4.50224	6.724e-06	0.000145936	IL17RD	protein_coding	3	57089982	57170306
ENSG00000133789	459.259	-1.04262	0.231584	-4.50213	6.72765e-06	0.000145936	SWAP70	protein_coding	11	9664077	9752993
ENSG00000179388	50.9474	-2.03909	0.453015	-4.50115	6.75865e-06	0.000146515	EGR3	protein_coding	8	22687659	22693480
ENSG00000180785	25.1613	-4.02234	0.89371	-4.50072	6.77245e-06	0.000146721	OR51E1	protein_coding	11	4643420	4655488
ENSG00000254859	3.62686	-4.83512	1.07444	-4.50012	6.79149e-06	0.000147039	NA	lncRNA	8	143541973	143549729
ENSG00000221955	104.377	-1.85686	0.412641	-4.49994	6.79729e-06	0.000147071	SLC12A8	protein_coding	3	125082636	125212864
ENSG00000122877	203.59	-2.04702	0.455	-4.49894	6.82931e-06	0.00014767	EGR2	protein_coding	10	62811996	62819167
ENSG00000269940	84.3885	-0.938986	0.20872	-4.49878	6.83435e-06	0.000147685	NA	lncRNA	14	103694560	103695170
ENSG00000069974	221.052	-1.11697	0.248305	-4.49836	6.84798e-06	0.000147886	RAB27A	protein_coding	15	55202966	55319113
ENSG00000178053	1052.63	-1.52264	0.338536	-4.49771	6.869e-06	0.000148246	MLF1	protein_coding	3	158571163	158607252
ENSG00000070159	396.465	-1.56286	0.347503	-4.49741	6.87874e-06	0.000148268	PTPN3	protein_coding	9	109375466	109498313
ENSG00000274933	160.917	0.519533	0.115515	4.49752	6.87514e-06	0.000148268	TBC1D3I	protein_coding	17	36253456	36264553
ENSG00000110328	340.098	-2.06756	0.459773	-4.49692	6.89434e-06	0.00014851	GALNT18	protein_coding	11	11270877	11622005
ENSG00000110013	719.068	-1.40483	0.31242	-4.4966	6.90501e-06	0.000148646	SIAE	protein_coding	11	124633113	124695707
ENSG00000123096	428.171	-1.58962	0.353531	-4.4964	6.91142e-06	0.000148689	SSPN	protein_coding	12	26121991	26299290
ENSG00000197647	222.461	0.526133	0.117026	4.49586	6.92898e-06	0.000148973	ZNF433	protein_coding	19	12014715	12035741
ENSG00000177425	563.198	-1.40635	0.312829	-4.4956	6.93743e-06	0.00014906	PAWR	protein_coding	12	79574979	79690964
ENSG00000170955	20.9867	-3.70164	0.823439	-4.49534	6.94592e-06	0.000149149	CAVIN3	protein_coding	11	6318946	6320532
ENSG00000147234	318.029	-2.10154	0.467661	-4.49372	6.99892e-06	0.000150192	FRMPD3	protein_coding	X	107449652	107605255
ENSG00000170190	68.97	-2.23061	0.496555	-4.49218	7.04979e-06	0.000151188	SLC16A5	protein_coding	17	75087727	75106162
ENSG00000211459	13878.9	-0.753595	0.167767	-4.49191	7.05883e-06	0.000151287	MT-RNR1	Mt_rRNA	MT	648	1601
ENSG00000146674	1406.12	-2.64457	0.588848	-4.49109	7.08602e-06	0.000151774	IGFBP3	protein_coding	7	45912245	45921874
ENSG00000178445	424.056	-0.525605	0.11713	-4.48735	7.21136e-06	0.000154361	GLDC	protein_coding	9	6532467	6645729
ENSG00000169439	2081.76	-1.01565	0.226359	-4.48688	7.22737e-06	0.000154607	SDC2	protein_coding	8	96493813	96611790
ENSG00000170006	10.4544	-2.78537	0.620801	-4.48674	7.23214e-06	0.000154611	TMEM154	protein_coding	4	152618628	152680012
ENSG00000130653	299.15	0.825997	0.184122	4.48613	7.2529e-06	0.000154958	PNPLA7	protein_coding	9	137459952	137550402
ENSG00000150873	225.511	-1.86701	0.416331	-4.48445	7.31028e-06	0.000156086	C2orf50	protein_coding	2	11133128	11151317
ENSG00000165449	1259.17	-1.93117	0.430712	-4.48367	7.33713e-06	0.000156487	SLC16A9	protein_coding	10	59650764	59736002
ENSG00000104980	1205.51	0.240072	0.0535441	4.48363	7.33828e-06	0.000156487	TIMM44	protein_coding	19	7926718	7943667
ENSG00000110723	126.107	-1.78705	0.398588	-4.48345	7.34447e-06	0.000156521	EXPH5	protein_coding	11	108505435	108593768
ENSG00000112186	371.701	-0.776289	0.173172	-4.48276	7.36829e-06	0.00015693	CAP2	protein_coding	6	17393595	17557780
ENSG00000203985	3.70827	-5.1266	1.14416	-4.48068	7.44043e-06	0.00015817	LDLRAD1	protein_coding	1	54007298	54018186
ENSG00000169402	72.8882	-2.34757	0.523918	-4.48079	7.43687e-06	0.00015817	RSPH10B2	protein_coding	7	6754109	6799365
ENSG00000101850	133.145	-1.2207	0.272427	-4.48084	7.43494e-06	0.00015817	GPR143	protein_coding	X	9725346	9786297
ENSG00000135048	936.041	-0.771697	0.172239	-4.48039	7.45075e-06	0.00015829	CEMIP2	protein_coding	9	71683366	71816690
ENSG00000105699	736.753	-1.30807	0.292	-4.47969	7.47528e-06	0.000158712	LSR	protein_coding	19	35248330	35267964
ENSG00000139178	1121.7	-1.19959	0.26783	-4.47895	7.50127e-06	0.000159165	C1RL	protein_coding	12	7089587	7109238
ENSG00000166986	3687.99	0.343378	0.0766689	4.47871	7.50944e-06	0.000159239	MARS1	protein_coding	12	57475445	57517569
ENSG00000114656	69.1722	-1.93383	0.431934	-4.47713	7.56538e-06	0.000160325	CFAP92	protein_coding	3	128909866	129002690
ENSG00000162434	3463.39	-0.698109	0.15594	-4.47676	7.57832e-06	0.000160499	JAK1	protein_coding	1	64833229	65067754
ENSG00000150756	179.263	-0.622828	0.139146	-4.47609	7.60239e-06	0.000160909	ATPSCKMT	protein_coding	5	10225507	10249897
ENSG00000200293	3.98187	2.00281	0.447636	4.47419	7.67002e-06	0.000162239	RNA5SP393	rRNA_pseudogene	15	41851913	41852029
ENSG00000138722	113.442	-3.17805	0.710347	-4.47394	7.67915e-06	0.000162331	MMRN1	protein_coding	4	89879532	89954629
ENSG00000197905	36.1741	-1.98877	0.444569	-4.47346	7.69629e-06	0.000162592	TEAD4	protein_coding	12	2959330	3040676
ENSG00000136813	2719.66	-0.180378	0.0403256	-4.47305	7.71118e-06	0.000162806	ECPAS	protein_coding	9	111360685	111484745
ENSG00000288720	6.6288	-2.69551	0.602658	-4.47271	7.72337e-06	0.000162869	NA	lncRNA	3	45795970	45828952
ENSG00000111144	2166.89	-0.324486	0.0725482	-4.4727	7.72373e-06	0.000162869	LTA4H	protein_coding	12	96000753	96043520
ENSG00000234975	211.131	-0.65787	0.147097	-4.47234	7.73668e-06	0.000163041	FTH1P2	processed_pseudogene	1	228687415	228687826
ENSG00000135437	319.225	-0.731474	0.16357	-4.47192	7.75201e-06	0.000163263	RDH5	protein_coding	12	55720367	55724705
ENSG00000153071	1081.13	-1.57011	0.351136	-4.47153	7.76634e-06	0.000163362	DAB2	protein_coding	5	39371675	39462300
ENSG00000184277	1897.66	0.557786	0.124739	4.47162	7.76294e-06	0.000163362	TM2D3	protein_coding	15	101621444	101652391
ENSG00000164484	209.215	-0.90984	0.203514	-4.47066	7.79791e-06	0.000163734	TMEM200A	protein_coding	6	130366017	130443067
ENSG00000112039	217.804	0.426845	0.0954752	4.47075	7.79469e-06	0.000163734	FANCE	protein_coding	6	35452338	35467102
ENSG00000159625	105.511	-2.2494	0.50315	-4.47064	7.79848e-06	0.000163734	DRC7	protein_coding	16	57694793	57731805
ENSG00000104044	205.557	-2.12345	0.474994	-4.47048	7.80445e-06	0.000163759	OCA2	protein_coding	15	27754875	28099315
ENSG00000198964	523.308	-0.4448	0.0995049	-4.47013	7.81718e-06	0.000163893	SGMS1	protein_coding	10	50305586	50625163
ENSG00000160117	112.493	0.485265	0.108559	4.47004	7.8205e-06	0.000163893	ANKLE1	protein_coding	19	17281645	17287646
ENSG00000092295	188.542	0.781109	0.174796	4.46868	7.87033e-06	0.000164836	TGM1	protein_coding	14	24249114	24264432
ENSG00000174365	321.146	0.289763	0.0648455	4.46852	7.87636e-06	0.000164861	SNHG11	lncRNA	20	38446343	38450940
ENSG00000184809	122.447	-2.63626	0.59002	-4.46809	7.89219e-06	0.00016509	B3GALT5-AS1	lncRNA	21	39597147	39612910
ENSG00000143545	465.115	-1.09616	0.245346	-4.46782	7.90201e-06	0.000165103	RAB13	protein_coding	1	153981617	153986358
ENSG00000151572	109.829	-2.28073	0.51048	-4.46781	7.90249e-06	0.000165103	ANO4	protein_coding	12	100717526	101128641
ENSG00000169519	416.494	-0.256889	0.0575023	-4.46745	7.9157e-06	0.000165249	METTL15	protein_coding	11	28108248	28527041
ENSG00000170439	71.7344	-1.67493	0.374927	-4.46736	7.91921e-06	0.000165249	METTL7B	protein_coding	12	55681736	55684611
ENSG00000233232	76.1889	0.461385	0.1033	4.46648	7.95167e-06	0.000165825	NPIPB7	protein_coding	16	28456372	28471175
ENSG00000278905	9.43628	-2.30591	0.516358	-4.46572	7.98003e-06	0.000166314	NA	TEC	5	93600357	93603598
ENSG00000147400	1704.47	-1.33647	0.299301	-4.4653	7.99558e-06	0.000166536	CETN2	protein_coding	X	152826994	152830757
ENSG00000253330	2.36542	-3.65809	0.819362	-4.46456	8.02353e-06	0.000167016	NA	processed_pseudogene	8	47511034	47512141
ENSG00000159176	1049.76	-2.425	0.543255	-4.46384	8.05051e-06	0.000167475	CSRP1	protein_coding	1	201483530	201509456
ENSG00000106772	1862.95	-0.629152	0.140951	-4.46362	8.05862e-06	0.000167521	PRUNE2	protein_coding	9	76611376	76906114
ENSG00000170959	335.004	-1.18942	0.266476	-4.46352	8.06256e-06	0.000167521	DCDC1	protein_coding	11	30830369	31369810
ENSG00000170776	3622.49	-0.340287	0.0762488	-4.46285	8.08749e-06	0.000167936	AKAP13	protein_coding	15	85380571	85749358
ENSG00000138685	1091.07	-0.878777	0.197071	-4.45919	8.22687e-06	0.000170726	FGF2	protein_coding	4	122826708	122898236
ENSG00000237512	11.6305	-2.69388	0.60415	-4.45897	8.2355e-06	0.000170801	UNC5B-AS1	lncRNA	10	71217220	71218294
ENSG00000239264	707.771	-1.65962	0.372223	-4.45866	8.24729e-06	0.000170942	TXNDC5	protein_coding	6	7881517	7910788
ENSG00000065882	870.865	-1.29618	0.290744	-4.45814	8.26743e-06	0.000171255	TBC1D1	protein_coding	4	37891084	38139175
ENSG00000110975	44.5984	-3.62965	0.814267	-4.45757	8.28952e-06	0.000171503	SYT10	protein_coding	12	33374238	33439819
ENSG00000277287	3.23959	-3.39548	0.761729	-4.4576	8.28818e-06	0.000171503	NA	lncRNA	20	3239705	3245382
ENSG00000214279	320.445	0.525551	0.117928	4.45656	8.32849e-06	0.0001721	SCART1	protein_coding	10	133453928	133523558
ENSG00000273046	10.9779	-4.00884	0.899521	-4.45664	8.32544e-06	0.0001721	NA	lncRNA	12	54017110	54035361
ENSG00000175634	1124.41	0.267552	0.0600438	4.45595	8.35233e-06	0.000172488	RPS6KB2	protein_coding	11	67428460	67435401
ENSG00000178498	4284.83	0.356156	0.0799405	4.45526	8.37926e-06	0.000172939	DTX3	protein_coding	12	57604622	57609804
ENSG00000103994	3448.29	-0.622179	0.139671	-4.45462	8.40431e-06	0.000173351	ZNF106	protein_coding	15	42412823	42491141
ENSG00000206384	225.05	-2.46003	0.552293	-4.45421	8.42038e-06	0.000173521	COL6A6	protein_coding	3	130517177	130677044
ENSG00000234840	12.7227	-3.06582	0.688306	-4.45415	8.42274e-06	0.000173521	LINC01239	lncRNA	9	22646200	22824213
ENSG00000147408	153.167	-1.85749	0.417089	-4.45346	8.44976e-06	0.000173972	CSGALNACT1	protein_coding	8	19404161	19758029
ENSG00000283378	41.4609	-1.02835	0.230919	-4.45331	8.45578e-06	0.000173991	CNTNAP3C	protein_coding	9	61330717	61453030
ENSG00000277599	423.077	-0.741902	0.166608	-4.45298	8.46868e-06	0.000174151	NA	misc_RNA	11	65423960	65424118
ENSG00000101974	769.676	-1.152	0.258816	-4.45105	8.54513e-06	0.000175511	ATP11C	protein_coding	X	139726346	139945276
ENSG00000104946	2045.33	0.288875	0.0648992	4.45113	8.54199e-06	0.000175511	TBC1D17	protein_coding	19	49877666	49888750
ENSG00000110844	1521.9	0.236603	0.0531591	4.45085	8.55293e-06	0.000175565	PRPF40B	protein_coding	12	49568218	49644666
ENSG00000112511	2605.9	0.340059	0.0764308	4.44924	8.61727e-06	0.000176779	PHF1	protein_coding	6	33410399	33416453
ENSG00000217930	204.339	0.265521	0.0596803	4.44906	8.62481e-06	0.000176827	PAM16	protein_coding	16	4331549	4355607
ENSG00000074410	1213.7	-2.36548	0.531802	-4.44805	8.66534e-06	0.000177444	CA12	protein_coding	15	63321378	63381846
ENSG00000103811	661.662	-1.5901	0.357479	-4.44809	8.66389e-06	0.000177444	CTSH	protein_coding	15	78921058	78949574
ENSG00000228727	161.89	0.524601	0.117953	4.44753	8.68613e-06	0.000177763	SAPCD1	protein_coding	6	31762996	31764851
ENSG00000135778	1226.06	-0.368445	0.0829178	-4.4435	8.85062e-06	0.00018102	NTPCR	protein_coding	1	232950605	232983882
ENSG00000249740	2.84497	-3.947	0.888302	-4.44331	8.85838e-06	0.00018107	OSMR-DT	lncRNA	5	38682581	38845829
ENSG00000136709	2188.34	0.188075	0.042331	4.44296	8.87298e-06	0.000181259	WDR33	protein_coding	2	127701027	127811187
ENSG00000270765	101.869	-2.36644	0.532671	-4.44259	8.88813e-06	0.000181351	GAS2L2	protein_coding	17	35744511	35753239
ENSG00000141391	490.845	0.626198	0.140949	4.44272	8.88294e-06	0.000181351	PRELID3A	protein_coding	18	12407896	12432238
ENSG00000112343	102.046	-3.2393	0.72921	-4.4422	8.90433e-06	0.000181573	TRIM38	protein_coding	6	25962802	25991231
ENSG00000261189	14.2295	-1.64573	0.370523	-4.44163	8.9279e-06	0.000181944	NA	lncRNA	6	7540445	7543081
ENSG00000266256	22.4504	-1.00014	0.225197	-4.44116	8.94738e-06	0.000182232	LINC00683	lncRNA	18	76528652	76670111
ENSG00000170323	38.8242	-2.26519	0.51014	-4.44033	8.98228e-06	0.000182833	FABP4	protein_coding	8	81478419	81483236
ENSG00000001626	53.0841	-3.57243	0.804849	-4.43864	9.05304e-06	0.000184163	CFTR	protein_coding	7	117287120	117715971
ENSG00000164695	102.899	-1.24903	0.281417	-4.43836	9.06474e-06	0.000184291	CHMP4C	protein_coding	8	81732448	81759515
ENSG00000144857	1251.7	-1.06921	0.240933	-4.43778	9.08914e-06	0.000184677	BOC	protein_coding	3	113211003	113287459
ENSG00000198837	2269.39	0.254643	0.0573824	4.43765	9.09466e-06	0.000184679	DENND4B	protein_coding	1	153929501	153946718
ENSG00000152583	2740.28	-2.70426	0.609823	-4.4345	9.22842e-06	0.000187171	SPARCL1	protein_coding	4	87473335	87531061
ENSG00000164949	1319.86	-1.70339	0.384121	-4.43452	9.22785e-06	0.000187171	GEM	protein_coding	8	94249253	94262350
ENSG00000115008	22.2486	-2.92867	0.66063	-4.43315	9.28683e-06	0.000188244	IL1A	protein_coding	2	112773925	112784493
ENSG00000172458	358.314	0.603395	0.136129	4.43252	9.31389e-06	0.00018868	IL17D	protein_coding	13	20702127	20723098
ENSG00000082512	607.115	-1.18573	0.267593	-4.43109	9.37569e-06	0.000189706	TRAF5	protein_coding	1	211326615	211374946
ENSG00000064787	25.5671	-3.51647	0.793589	-4.43109	9.37569e-06	0.000189706	BCAS1	protein_coding	20	53936777	54070594
ENSG00000206530	1179.56	-1.43177	0.323131	-4.43094	9.38251e-06	0.000189731	CFAP44	protein_coding	3	113286930	113441610
ENSG00000141447	2326.76	-0.718418	0.162152	-4.43053	9.40023e-06	0.000189976	OSBPL1A	protein_coding	18	24162045	24397880
ENSG00000167323	1849.35	-0.527475	0.119072	-4.42988	9.42853e-06	0.000190435	STIM1	protein_coding	11	3854527	4093210
ENSG00000276600	103.057	-1.36813	0.308879	-4.42934	9.45241e-06	0.000190804	RAB7B	protein_coding	1	205976740	206003461
ENSG00000119929	586.998	0.338607	0.076466	4.4282	9.50241e-06	0.000191654	CUTC	protein_coding	10	99702558	99756134
ENSG00000255524	112.927	0.415006	0.0937206	4.42812	9.50578e-06	0.000191654	NPIPB8	protein_coding	16	28637654	28658744
ENSG00000263011	7.24174	-1.89927	0.429075	-4.42643	9.58063e-06	0.000193049	NA	lncRNA	16	3106764	3109579
ENSG00000101825	363.414	-1.9375	0.437747	-4.42607	9.59651e-06	0.000193254	MXRA5	protein_coding	X	3308565	3346652
ENSG00000118407	101.239	-1.83273	0.414208	-4.42466	9.65948e-06	0.000194407	FILIP1	protein_coding	6	75291859	75493800
ENSG00000128928	1875.68	-0.180207	0.0407389	-4.42346	9.71311e-06	0.000195371	IVD	protein_coding	15	40405485	40435947
ENSG00000255440	5.1607	-5.6103	1.26857	-4.42253	9.755e-06	0.000196097	NA	lncRNA	11	74398825	74416379
ENSG00000185504	1436.74	0.292454	0.0661314	4.42231	9.76505e-06	0.000196184	FAAP100	protein_coding	17	81539885	81553961
ENSG00000105939	841.117	-0.499489	0.112959	-4.42185	9.78573e-06	0.000196483	ZC3HAV1	protein_coding	7	139043515	139132122
ENSG00000288208	276.632	0.256488	0.0580172	4.42088	9.82975e-06	0.000197134	NA	protein_coding	1	45329262	45491155
ENSG00000225511	19.246	-1.92308	0.434995	-4.42092	9.82798e-06	0.000197134	LINC00475	transcribed_unprocessed_pseudogene	9	92141298	92160114
ENSG00000251459	10.2958	-2.79596	0.632551	-4.42014	9.86379e-06	0.0001977	NA	lncRNA	4	57490808	57495844
ENSG00000180628	1347.95	-0.658657	0.149054	-4.41892	9.9194e-06	0.000198645	PCGF5	protein_coding	10	91163012	91284337
ENSG00000162032	1414.04	0.393009	0.0889392	4.41885	9.92261e-06	0.000198645	SPSB3	protein_coding	16	1776712	1793700
ENSG00000109065	776.587	0.283816	0.0642433	4.41783	9.9696e-06	0.000199468	NAT9	protein_coding	17	74770529	74776367
ENSG00000085741	154.602	-2.42391	0.548787	-4.41685	1.00152e-05	0.000200263	WNT11	protein_coding	11	76186325	76210736
ENSG00000145029	416.394	0.320039	0.0724706	4.41611	1.00492e-05	0.000200588	NICN1	protein_coding	3	49422333	49429326
ENSG00000259040	724.606	-1.59853	0.361973	-4.41616	1.00472e-05	0.000200588	BLOC1S5-TXNDC5	protein_coding	6	7881522	8064364
ENSG00000269502	135.667	0.820304	0.185746	4.41628	1.00415e-05	0.000200588	DMRTC1	protein_coding	X	72872025	72943837
ENSG00000187726	74.8014	-2.02375	0.458306	-4.41572	1.00675e-05	0.000200835	DNAJB13	protein_coding	11	73951026	73970366
ENSG00000006016	64.1377	-2.31317	0.523863	-4.41559	1.00733e-05	0.000200835	CRLF1	protein_coding	19	18572220	18607741
ENSG00000146386	147.366	-1.19499	0.270665	-4.415	1.01011e-05	0.00020127	ABRACL	protein_coding	6	139028745	139043302
ENSG00000143630	499.31	0.69987	0.158533	4.41467	1.01165e-05	0.00020146	HCN3	protein_coding	1	155277463	155289848
ENSG00000198829	73.0016	-4.58492	1.03864	-4.41436	1.01311e-05	0.000201632	SUCNR1	protein_coding	3	151873643	151884619
ENSG00000076924	2019.64	0.354648	0.0803478	4.4139	1.01523e-05	0.000201935	XAB2	protein_coding	19	7619525	7629545
ENSG00000103197	3848.06	0.262638	0.0595056	4.41366	1.01637e-05	0.000202045	TSC2	protein_coding	16	2047967	2089491
ENSG00000179796	147.79	-2.30647	0.522636	-4.41316	1.01875e-05	0.00020228	LRRC3B	protein_coding	3	26622806	26717537
ENSG00000114473	747.846	-1.61777	0.366575	-4.4132	1.01854e-05	0.00020228	IQCG	protein_coding	3	197889077	197960142
ENSG00000023839	88.9759	1.34667	0.305159	4.41301	1.01944e-05	0.0002023	ABCC2	protein_coding	10	99782640	99852594
ENSG00000197380	713.483	0.303527	0.0687877	4.41251	1.02177e-05	0.000202644	DACT3	protein_coding	19	46647551	46661182
ENSG00000284638	21.6074	1.60101	0.362919	4.41148	1.02669e-05	0.000203501	NA	protein_coding	19	3482804	3483446
ENSG00000133250	448.767	0.321624	0.0729149	4.41095	1.02918e-05	0.000203876	ZNF414	protein_coding	19	8509678	8514167
ENSG00000198711	84.714	0.863444	0.195783	4.41021	1.03271e-05	0.000204456	SSBP3-AS1	lncRNA	1	54236440	54239063
ENSG00000117472	53.4833	-2.72729	0.618591	-4.40887	1.03912e-05	0.000205606	TSPAN1	protein_coding	1	46175073	46185962
ENSG00000173013	104.266	-1.75882	0.399049	-4.40754	1.0455e-05	0.000206748	CCDC96	protein_coding	4	7040849	7043001
ENSG00000188687	1629.18	-1.53898	0.349223	-4.40687	1.04875e-05	0.000207029	SLC4A5	protein_coding	2	74216242	74343414
ENSG00000173705	28.1859	-2.255	0.511671	-4.40712	1.04754e-05	0.000207029	SUSD5	protein_coding	3	33150043	33218810
ENSG00000105329	660.121	-1.51778	0.344407	-4.40694	1.0484e-05	0.000207029	TGFB1	protein_coding	19	41301587	41353922
ENSG00000182612	167.085	-0.995484	0.225913	-4.4065	1.05057e-05	0.000207267	TSPAN10	protein_coding	17	81637171	81648749
ENSG00000135912	2758.65	-0.940229	0.213552	-4.40281	1.06857e-05	0.000210696	TTLL4	protein_coding	2	218710835	218755416
ENSG00000285583	47.3475	0.537805	0.12218	4.40173	1.07394e-05	0.000211632	NA	lncRNA	19	12670079	12671023
ENSG00000111834	400.491	-1.85809	0.422209	-4.40087	1.0782e-05	0.000212349	RSPH4A	protein_coding	6	116616479	116632985
ENSG00000145390	727.461	-0.561686	0.12767	-4.39952	1.08492e-05	0.000213549	USP53	protein_coding	4	119212587	119295518
ENSG00000181104	1466.47	-1.07507	0.244447	-4.39798	1.09261e-05	0.000214814	F2R	protein_coding	5	76716126	76735770
ENSG00000100345	5939.47	-1.43703	0.326738	-4.39811	1.09199e-05	0.000214814	MYH9	protein_coding	22	36281280	36388010
ENSG00000186522	872.596	-1.19582	0.271951	-4.39719	1.09663e-05	0.000215481	SEPTIN10	protein_coding	2	109542799	109614143
ENSG00000161249	455.467	-1.8746	0.42655	-4.39478	1.10884e-05	0.000217754	DMKN	protein_coding	19	35497220	35513658
ENSG00000092439	1586.08	-0.768048	0.17479	-4.39413	1.11216e-05	0.000218279	TRPM7	protein_coding	15	50552473	50686797
ENSG00000135899	169.046	-0.623212	0.141839	-4.39379	1.11393e-05	0.000218501	SP110	protein_coding	2	230165186	230225729
ENSG00000135679	1804.33	-0.342676	0.0780064	-4.39292	1.1184e-05	0.000219126	MDM2	protein_coding	12	68808177	68845544
ENSG00000183067	57.3928	-0.761106	0.173254	-4.393	1.11796e-05	0.000219126	IGSF5	protein_coding	21	39745183	39802081
ENSG00000145808	102.054	-1.42973	0.325522	-4.39211	1.12257e-05	0.000219815	ADAMTS19	protein_coding	5	129460281	129738683
ENSG00000161955	81.0483	-0.892569	0.20325	-4.3915	1.12574e-05	0.000220309	TNFSF13	protein_coding	17	7558292	7561608
ENSG00000226320	6.50949	-4.09351	0.932233	-4.39108	1.12789e-05	0.000220486	LINC01811	lncRNA	3	33956972	34677247
ENSG00000185088	1079.48	-1.11757	0.254509	-4.39107	1.12794e-05	0.000220486	RPS27L	protein_coding	15	63125872	63158021
ENSG00000117226	128.381	-2.29959	0.523733	-4.39077	1.12949e-05	0.000220663	GBP3	protein_coding	1	89006679	89022894
ENSG00000197081	3517.18	-0.406017	0.0924809	-4.39028	1.13205e-05	0.000221036	IGF2R	protein_coding	6	159969082	160113507
ENSG00000117360	1514.68	0.248992	0.0567235	4.38956	1.13578e-05	0.000221631	PRPF3	protein_coding	1	150321479	150353233
ENSG00000267283	128.458	0.821458	0.187144	4.38944	1.1364e-05	0.000221631	NA	lncRNA	19	1989401	1990370
ENSG00000101236	836.197	-0.418058	0.0952632	-4.38845	1.1416e-05	0.000222518	RNF24	protein_coding	20	3927309	4015558
ENSG00000100416	962.025	0.31922	0.0727436	4.38829	1.14246e-05	0.000222557	TRMU	protein_coding	22	46330875	46357340
ENSG00000186891	7.77537	-2.82725	0.64452	-4.38659	1.15141e-05	0.000224097	TNFRSF18	protein_coding	1	1203508	1206592
ENSG00000166394	283.032	-1.40847	0.32109	-4.38654	1.15168e-05	0.000224097	CYB5R2	protein_coding	11	7665100	7677222
ENSG00000086696	400.439	-3.24133	0.739319	-4.38421	1.16408e-05	0.000226381	HSD17B2	protein_coding	16	82035004	82098534
ENSG00000123609	55.4456	-1.53348	0.349852	-4.38323	1.16934e-05	0.000227272	NMI	protein_coding	2	151270470	151289894
ENSG00000015532	1326.52	-0.378465	0.0863477	-4.38304	1.17035e-05	0.00022734	XYLT2	protein_coding	17	50346126	50363138
ENSG00000152518	3467.36	-0.59188	0.135052	-4.3826	1.1727e-05	0.000227666	ZFP36L2	protein_coding	2	43222402	43226606
ENSG00000250746	105.1	-0.517351	0.118062	-4.38204	1.17574e-05	0.000228125	NA	processed_pseudogene	4	164188311	164190367
ENSG00000140795	88.8898	-1.91452	0.436966	-4.38138	1.17929e-05	0.000228683	MYLK3	protein_coding	16	46702282	46790407
ENSG00000182054	1253.5	-0.994104	0.226933	-4.3806	1.18354e-05	0.000229377	IDH2	protein_coding	15	90083045	90102477
ENSG00000206561	356.758	-1.20248	0.274727	-4.37701	1.2032e-05	0.000233055	COLQ	protein_coding	3	15450133	15521751
ENSG00000042286	207.333	-1.11033	0.253695	-4.37663	1.2053e-05	0.000233329	AIFM2	protein_coding	10	70098223	70132934
ENSG00000112175	12.0193	-2.7792	0.635061	-4.37628	1.20724e-05	0.000233572	BMP5	protein_coding	6	55753653	55875590
ENSG00000186081	36.0319	-6.62945	1.51509	-4.37561	1.21095e-05	0.000234155	KRT5	protein_coding	12	52514575	52520530
ENSG00000141198	608.866	-1.33035	0.304065	-4.3752	1.21319e-05	0.000234322	TOM1L1	protein_coding	17	54899387	54961956
ENSG00000104866	1732.55	0.346952	0.0792975	4.37532	1.21257e-05	0.000234322	PPP1R37	protein_coding	19	45091396	45148077
ENSG00000283228	271.766	-0.422571	0.0965949	-4.37467	1.21614e-05	0.000234758	NA	protein_coding	2	151802651	151973949
ENSG00000118322	51.9701	-2.9235	0.668642	-4.3723	1.22946e-05	0.000237196	ATP10B	protein_coding	5	160563120	160852214
ENSG00000205423	445.82	0.312806	0.0715538	4.37162	1.23325e-05	0.000237793	CNEP1R1	protein_coding	16	50024410	50037088
ENSG00000100554	1436.83	-0.371475	0.0849818	-4.37124	1.23544e-05	0.00023808	ATP6V1D	protein_coding	14	67294371	67360265
ENSG00000115129	117.766	-1.8602	0.425615	-4.37062	1.23897e-05	0.000238501	TP53I3	protein_coding	2	24077433	24085861
ENSG00000147459	462.69	-1.99937	0.45747	-4.3705	1.23962e-05	0.000238501	DOCK5	protein_coding	8	25184689	25418082
ENSG00000164932	68.3028	-2.46247	0.563431	-4.37048	1.23973e-05	0.000238501	CTHRC1	protein_coding	8	103371538	103382989
ENSG00000289056	24.8302	-1.59718	0.365548	-4.36927	1.24663e-05	0.000239692	NA	lncRNA	5	50667071	50667814
ENSG00000203780	357.902	-1.5161	0.347024	-4.36887	1.24893e-05	0.000239999	FANK1	protein_coding	10	125896564	126009592
ENSG00000131203	3.28148	-2.41145	0.55198	-4.36873	1.24973e-05	0.000240018	IDO1	protein_coding	8	39902275	39928790
ENSG00000031698	3521.02	0.233055	0.0533495	4.36846	1.25126e-05	0.000240176	SARS1	protein_coding	1	109213918	109238182
ENSG00000268434	393.238	0.202804	0.0464357	4.36742	1.25723e-05	0.000241185	NA	protein_coding	19	45779437	45785973
ENSG00000248712	75.3859	-2.39059	0.547439	-4.36687	1.26039e-05	0.000241655	CCDC153	protein_coding	11	119190250	119196769
ENSG00000289244	38.4677	1.00746	0.230719	4.36659	1.26203e-05	0.000241833	NA	lncRNA	22	50628267	50629680
ENSG00000120889	1633.15	-1.04482	0.239297	-4.36622	1.26416e-05	0.000242106	TNFRSF10B	protein_coding	8	23020133	23069031
ENSG00000168575	1364.64	-1.63402	0.374316	-4.36536	1.26913e-05	0.00024292	SLC20A2	protein_coding	8	42416475	42541926
ENSG00000153404	678.952	-1.33172	0.305264	-4.36251	1.2858e-05	0.000245972	PLEKHG4B	protein_coding	5	92168	189972
ENSG00000184271	947.662	0.461009	0.105692	4.3618	1.28999e-05	0.000246635	POU6F1	protein_coding	12	51186936	51218062
ENSG00000169435	44.9794	-2.98358	0.684172	-4.36085	1.29556e-05	0.000247419	RASSF6	protein_coding	4	73571550	73620631
ENSG00000131435	760.956	-1.4283	0.327536	-4.36073	1.29627e-05	0.000247419	PDLIM4	protein_coding	5	132257696	132273454
ENSG00000224746	4.64412	-2.98721	0.685018	-4.36077	1.29606e-05	0.000247419	NA	lncRNA	7	135774521	135932997
ENSG00000134013	616.419	-1.8648	0.427656	-4.36052	1.29755e-05	0.000247523	LOXL2	protein_coding	8	23296897	23425328
ENSG00000272916	561.489	0.229561	0.052653	4.35989	1.30127e-05	0.000248035	NA	protein_coding	10	73796514	73811651
ENSG00000205937	3625.1	0.171461	0.0393275	4.35982	1.30169e-05	0.000248035	RNPS1	protein_coding	16	2253116	2268397
ENSG00000225880	64.4124	0.73534	0.168686	4.35923	1.30522e-05	0.000248569	LINC00115	lncRNA	1	826206	827522
ENSG00000198797	357.633	-1.391	0.319166	-4.35824	1.31114e-05	0.000249505	BRINP2	protein_coding	1	177170958	177282422
ENSG00000163607	173.665	-0.328546	0.0753865	-4.35816	1.3116e-05	0.000249505	GTPBP8	protein_coding	3	112990984	113015060
ENSG00000273771	18.9259	-2.72821	0.626144	-4.35716	1.31758e-05	0.000250503	NA	lncRNA	15	96080713	96084584
ENSG00000135424	1529.69	-1.10826	0.254366	-4.35695	1.31887e-05	0.000250608	ITGA7	protein_coding	12	55684568	55716404
ENSG00000248399	29.8418	-2.64594	0.607538	-4.35518	1.3296e-05	0.000252505	NA	lncRNA	4	2463797	2464124
ENSG00000189420	40.9661	-1.8555	0.426145	-4.35416	1.3358e-05	0.000253541	ZFP92	protein_coding	X	153411472	153426481
ENSG00000272217	25.9874	0.768565	0.176569	4.35277	1.34428e-05	0.000255008	NA	lncRNA	6	33246075	33246856
ENSG00000271200	11.2791	0.939357	0.215881	4.35128	1.35346e-05	0.000256606	PATJ-DT	lncRNA	1	61741998	61742424
ENSG00000251307	5.91724	-4.31006	0.990628	-4.35084	1.35618e-05	0.000256979	CCNO-DT	lncRNA	5	55233934	55295201
ENSG00000127980	1286.81	0.34461	0.0792087	4.35066	1.35727e-05	0.000257043	PEX1	protein_coding	7	92487020	92528520
ENSG00000120306	1155.02	-1.27495	0.293138	-4.34931	1.36567e-05	0.00025849	CYSTM1	protein_coding	5	140175156	140282052
ENSG00000134827	24.8713	-5.53057	1.2718	-4.3486	1.3701e-05	0.000259184	TCN1	protein_coding	11	59852800	59866489
ENSG00000189143	510.426	-2.41353	0.555153	-4.3475	1.37701e-05	0.000259913	CLDN4	protein_coding	7	73799542	73832690
ENSG00000171811	490.812	-1.90284	0.437657	-4.34778	1.3752e-05	0.000259913	CFAP46	protein_coding	10	132808392	132942823
ENSG00000187783	433.668	-1.83072	0.421088	-4.34759	1.37643e-05	0.000259913	TMEM72	protein_coding	10	44911316	44937010
ENSG00000134504	786.828	-0.366653	0.0843347	-4.3476	1.37638e-05	0.000259913	KCTD1	protein_coding	18	26454910	26657401
ENSG00000220201	95.5975	0.466673	0.107377	4.34611	1.38576e-05	0.000261419	ZGLP1	protein_coding	19	10304803	10309880
ENSG00000157680	354.676	-1.32424	0.304789	-4.34476	1.39426e-05	0.000262878	DGKI	protein_coding	7	137381037	137847092
ENSG00000133247	1010.27	0.464039	0.106833	4.34358	1.4018e-05	0.000264151	KMT5C	protein_coding	19	55339853	55348121
ENSG00000132155	3983.62	0.237185	0.0546107	4.34319	1.40431e-05	0.000264479	RAF1	protein_coding	3	12582101	12664201
ENSG00000197576	23.1497	-4.45002	1.02465	-4.34296	1.40578e-05	0.00026461	HOXA4	protein_coding	7	27128507	27130780
ENSG00000196781	941.607	-0.521708	0.12014	-4.3425	1.40872e-05	0.000264942	TLE1	protein_coding	9	81583683	81689547
ENSG00000123342	17.5952	-3.30907	0.762052	-4.34232	1.40989e-05	0.000264942	MMP19	protein_coding	12	55835433	55842966
ENSG00000132017	681.7	0.253086	0.058283	4.34236	1.4096e-05	0.000264942	DCAF15	protein_coding	19	13952509	13961449
ENSG00000277694	7.31592	-4.86554	1.12067	-4.34165	1.41418e-05	0.000265602	NA	misc_RNA	7	27099967	27100111
ENSG00000136068	3531.18	-1.24574	0.286973	-4.34096	1.41863e-05	0.000266291	FLNB	protein_coding	3	58008398	58172251
ENSG00000184911	142.64	0.822677	0.189536	4.34047	1.42176e-05	0.000266601	DMRTC1B	protein_coding	X	72776890	72848803
ENSG00000149256	1537.78	-0.802151	0.184808	-4.34046	1.42185e-05	0.000266601	TENM4	protein_coding	11	78652829	79441030
ENSG00000196083	230.371	-1.24967	0.287926	-4.34024	1.42329e-05	0.000266723	IL1RAP	protein_coding	3	190514051	190659750
ENSG00000174898	21.0302	-4.39291	1.01222	-4.33987	1.42566e-05	0.00026702	CATSPERD	protein_coding	19	5720637	5778734
ENSG00000163788	1171.99	0.157106	0.0362029	4.3396	1.42741e-05	0.000267157	SNRK	protein_coding	3	43286512	43424764
ENSG00000204264	161.737	-1.35328	0.31185	-4.33952	1.42796e-05	0.000267157	PSMB8	protein_coding	6	32840717	32844679
ENSG00000268894	4.80977	-4.02104	0.92664	-4.33938	1.42887e-05	0.00026718	PLCE1-AS1	lncRNA	10	94278681	94287478
ENSG00000176635	8.6629	-3.3652	0.77577	-4.33789	1.43858e-05	0.000268848	HORMAD2	protein_coding	22	30080464	30177075
ENSG00000244383	12.0389	-3.036	0.700268	-4.33548	1.45443e-05	0.000271513	FAM3D-AS1	lncRNA	3	58607080	58644491
ENSG00000135736	171.772	-1.11085	0.256222	-4.33551	1.45423e-05	0.000271513	CCDC102A	protein_coding	16	57512181	57536571
ENSG00000260924	48.5575	0.563753	0.130078	4.33397	1.46445e-05	0.000273233	LINC01311	lncRNA	22	19171395	19172839
ENSG00000123572	67.7637	-1.75742	0.405511	-4.33384	1.46528e-05	0.000273237	NRK	protein_coding	X	105822539	105958610
ENSG00000148484	572.478	-0.803571	0.185429	-4.33358	1.46706e-05	0.00027342	RSU1	protein_coding	10	16590611	16817463
ENSG00000232742	12.9271	-1.3072	0.301688	-4.33295	1.47126e-05	0.00027403	RHOQP2	processed_pseudogene	2	131460999	131461577
ENSG00000256616	18.6531	-0.816376	0.188416	-4.33285	1.47195e-05	0.00027403	NA	transcribed_processed_pseudogene	18	12073232	12076654
ENSG00000135905	259.671	-1.06598	0.246214	-4.32951	1.49445e-05	0.000278067	DOCK10	protein_coding	2	224765090	225042468
ENSG00000141456	2263.93	0.198942	0.045952	4.32934	1.49555e-05	0.000278119	PELP1	protein_coding	17	4669774	4704337
ENSG00000134107	2637.04	-1.02758	0.237406	-4.32838	1.50213e-05	0.00027919	BHLHE40	protein_coding	3	4979437	4985323
ENSG00000106688	204.131	-1.16703	0.269734	-4.32661	1.5142e-05	0.000281126	SLC1A1	protein_coding	9	4490468	4587469
ENSG00000165633	148.224	-1.77707	0.410726	-4.32665	1.51395e-05	0.000281126	VSTM4	protein_coding	10	49014236	49115522
ENSG00000176040	26.9067	-6.17382	1.42713	-4.32603	1.51819e-05	0.00028156	TMPRSS7	protein_coding	3	112034843	112081269
ENSG00000128262	10.0496	-1.96842	0.455016	-4.32604	1.51814e-05	0.00028156	POM121L9P	transcribed_unprocessed_pseudogene	22	24251828	24265525
ENSG00000211455	1056.75	-0.663131	0.153377	-4.32355	1.53539e-05	0.000284595	STK38L	protein_coding	12	27243968	27325959
ENSG00000128595	3879.81	-1.01754	0.235359	-4.32333	1.53689e-05	0.000284717	CALU	protein_coding	7	128739292	128773400
ENSG00000149596	26.5814	-3.33619	0.771794	-4.32265	1.54168e-05	0.000285317	JPH2	protein_coding	20	44106590	44187188
ENSG00000116014	78.3751	-1.60004	0.370155	-4.32263	1.5418e-05	0.000285317	KISS1R	protein_coding	19	917287	921005
ENSG00000186638	194.845	-1.60472	0.371257	-4.32241	1.54336e-05	0.000285322	KIF24	protein_coding	9	34252380	34329268
ENSG00000223959	1179.34	0.54719	0.126595	4.32239	1.54351e-05	0.000285322	AFG3L1P	transcribed_unitary_pseudogene	16	89972581	90002161
ENSG00000156675	2176.55	-1.30026	0.300869	-4.32168	1.54845e-05	0.000286081	RAB11FIP1	protein_coding	8	37858618	37899497
ENSG00000206549	9.63024	-2.91573	0.674707	-4.32148	1.54986e-05	0.000286185	NA	protein_coding	3	46712115	46812574
ENSG00000141258	3497.86	0.241906	0.0559804	4.32127	1.55135e-05	0.000286306	SGSM2	protein_coding	17	2337498	2381058
ENSG00000105926	335.315	-0.637324	0.147506	-4.32067	1.55554e-05	0.000286767	PALS2	protein_coding	7	24573268	24694193
ENSG00000213214	33.0342	-1.65143	0.382209	-4.32074	1.55509e-05	0.000286767	ARHGEF35	protein_coding	7	144186083	144195879
ENSG00000142178	605.723	-0.657452	0.152211	-4.31934	1.56495e-05	0.000288346	SIK1	protein_coding	21	43414483	43427131
ENSG00000104472	294.955	-0.455594	0.105497	-4.31856	1.57049e-05	0.000288801	CHRAC1	protein_coding	8	140511311	140517154
ENSG00000204950	182.915	-1.89742	0.439356	-4.31865	1.56986e-05	0.000288801	LRRC10B	protein_coding	11	61508749	61511018
ENSG00000051128	637.059	-1.10777	0.256505	-4.31868	1.56964e-05	0.000288801	HOMER3	protein_coding	19	18929201	18941261
ENSG00000183773	700.121	-1.46708	0.339718	-4.31852	1.57082e-05	0.000288801	AIFM3	protein_coding	22	20965108	20981360
ENSG00000233221	18.7724	-2.50859	0.580909	-4.31838	1.57177e-05	0.000288821	NA	lncRNA	2	130830978	130836994
ENSG00000116984	1939.77	-0.262059	0.0606876	-4.31816	1.57334e-05	0.000288953	MTR	protein_coding	1	236795260	236921278
ENSG00000123094	1581.64	-0.311928	0.0722433	-4.31774	1.57636e-05	0.000289352	RASSF8	protein_coding	12	25958232	26079892
ENSG00000025772	769.911	-0.608904	0.141041	-4.31721	1.58013e-05	0.000289887	TOMM34	protein_coding	20	44942130	44960397
ENSG00000139624	1461.92	0.279949	0.0648735	4.3153	1.59386e-05	0.000292248	CERS5	protein_coding	12	50129289	50167533
ENSG00000177994	41.7579	-2.12965	0.493574	-4.31475	1.59781e-05	0.000292814	C2orf73	protein_coding	2	54330034	54383742
ENSG00000249087	410.24	0.617796	0.14322	4.31362	1.60601e-05	0.000294074	ZNF436-AS1	lncRNA	1	23368949	23371839
ENSG00000152093	48.1715	-2.41425	0.559688	-4.31357	1.60642e-05	0.000294074	CFC1B	protein_coding	2	130521197	130528604
ENSG00000095485	735.511	0.307215	0.0712427	4.31223	1.61616e-05	0.000295699	CWF19L1	protein_coding	10	100232298	100267680
ENSG00000174804	554.975	-1.11585	0.258831	-4.31109	1.6245e-05	0.000296987	FZD4	protein_coding	11	86945679	86955395
ENSG00000170348	5710.54	-0.354881	0.0823192	-4.31103	1.62495e-05	0.000296987	TMED10	protein_coding	14	75131469	75176612
ENSG00000198732	701.628	-1.70738	0.396119	-4.31026	1.63063e-05	0.000297865	SMOC1	protein_coding	14	69854131	70032366
ENSG00000130513	326.352	-3.28356	0.762448	-4.3066	1.65785e-05	0.000302675	GDF15	protein_coding	19	18374731	18389176
ENSG00000155287	784.465	0.322879	0.0749799	4.3062	1.66079e-05	0.00030305	SLC25A28	protein_coding	10	99610522	99620609
ENSG00000204262	1584.94	-2.06093	0.478615	-4.30602	1.66216e-05	0.000303137	COL5A2	protein_coding	2	189031898	189225312
ENSG00000117500	1452.54	-0.655527	0.152248	-4.30565	1.66497e-05	0.000303288	TMED5	protein_coding	1	93149742	93180516
ENSG00000180801	175.491	-0.747911	0.173708	-4.30556	1.66566e-05	0.000303288	ARSJ	protein_coding	4	113900284	113979727
ENSG00000164983	803.272	-1.32451	0.30762	-4.30567	1.66483e-05	0.000303288	TMEM65	protein_coding	8	124306189	124372701
ENSG00000275812	6.8627	1.4868	0.345357	4.3051	1.66909e-05	0.000303749	NA	lncRNA	20	63543411	63543738
ENSG00000122786	3774.74	-1.12076	0.260417	-4.3037	1.67972e-05	0.00030552	CALD1	protein_coding	7	134744252	134970729
ENSG00000077157	1799.06	-0.392629	0.091239	-4.3033	1.68272e-05	0.000305575	PPP1R12B	protein_coding	1	202348699	202592706
ENSG00000171992	914.28	-1.26501	0.293957	-4.30339	1.68207e-05	0.000305575	SYNPO	protein_coding	5	150601080	150659207
ENSG00000256518	9.41168	-5.74481	1.33495	-4.3034	1.68198e-05	0.000305575	FOLR1P1	unprocessed_pseudogene	11	72158822	72159734
ENSG00000101246	833.294	0.251263	0.0583934	4.30294	1.68544e-05	0.000305906	ARFRP1	protein_coding	20	63698642	63708025
ENSG00000143196	17.4413	-3.67004	0.852961	-4.30271	1.68722e-05	0.000306066	DPT	protein_coding	1	168695468	168729206
ENSG00000113916	889.112	-0.820479	0.190759	-4.30112	1.69935e-05	0.000308103	BCL6	protein_coding	3	187721377	187745725
ENSG00000167658	55181.4	-0.27858	0.0647762	-4.30066	1.70293e-05	0.000308588	EEF2	protein_coding	19	3976056	3985463
ENSG00000111676	12371.6	0.323809	0.0753399	4.29797	1.72368e-05	0.00031206	ATN1	protein_coding	12	6924463	6942321
ENSG00000130584	1018.71	0.365474	0.0850346	4.29794	1.72393e-05	0.00031206	ZBTB46	protein_coding	20	63743668	63832038
ENSG00000235209	24.3553	0.812987	0.189169	4.29767	1.72605e-05	0.000312278	NA	lncRNA	22	38921227	38924708
ENSG00000141429	2585.38	-0.514449	0.119712	-4.29739	1.7282e-05	0.000312501	GALNT1	protein_coding	18	35581117	35711834
ENSG00000285446	45.743	-1.29601	0.301599	-4.29711	1.73039e-05	0.000312563	NA	protein_coding	6	116399395	116463696
ENSG00000130176	156.153	-2.42475	0.564261	-4.29722	1.72951e-05	0.000312563	CNN1	protein_coding	19	11538767	11550323
ENSG00000139832	71.4852	-1.54309	0.359117	-4.2969	1.73203e-05	0.000312694	RAB20	protein_coding	13	110523066	110561722
ENSG00000172986	276.431	-1.31038	0.305	-4.29633	1.73648e-05	0.000313331	GXYLT2	protein_coding	3	72888046	72998138
ENSG00000092098	588.051	0.239027	0.0556465	4.29546	1.74335e-05	0.000314404	RNF31	protein_coding	14	24146683	24160660
ENSG00000137154	15691.2	-0.652553	0.151959	-4.29426	1.75277e-05	0.000315935	RPS6	protein_coding	9	19375715	19380236
ENSG00000185386	675.441	1.08122	0.251801	4.29395	1.75525e-05	0.000316215	MAPK11	protein_coding	22	50263713	50270767
ENSG00000144488	53.3368	-0.890847	0.207474	-4.29378	1.75655e-05	0.000316281	ESPNL	protein_coding	2	238100340	238133287
ENSG00000042445	741.203	-0.513807	0.119677	-4.29329	1.76045e-05	0.000316649	RETSAT	protein_coding	2	85341955	85354531
ENSG00000087088	704.424	-0.62824	0.14633	-4.29332	1.76019e-05	0.000316649	BAX	protein_coding	19	48954815	48961798
ENSG00000102024	1520.77	-1.53034	0.356644	-4.29095	1.77912e-05	0.000319669	PLS3	protein_coding	X	115561174	115650861
ENSG00000111057	1277.29	-3.46482	0.80747	-4.29096	1.77901e-05	0.000319669	KRT18	protein_coding	12	52948871	52952906
ENSG00000160062	332.71	0.393973	0.0918307	4.29021	1.78507e-05	0.000320568	ZBTB8A	protein_coding	1	32539427	32605941
ENSG00000168671	16.5813	-2.01891	0.470614	-4.28995	1.78714e-05	0.00032077	UGT3A2	protein_coding	5	36035021	36071358
ENSG00000044574	8391.96	-0.404367	0.0942707	-4.28942	1.7914e-05	0.000321365	HSPA5	protein_coding	9	125234853	125241382
ENSG00000070669	706.913	0.353505	0.0824412	4.28797	1.80312e-05	0.000322957	ASNS	protein_coding	7	97851677	97872542
ENSG00000181072	111.167	-3.04218	0.709452	-4.28808	1.80228e-05	0.000322957	CHRM2	protein_coding	7	136868652	137020255
ENSG00000248751	338.157	0.348047	0.0811647	4.28816	1.80158e-05	0.000322957	NA	protein_coding	22	30285238	30299482
ENSG00000141738	145.447	-2.8581	0.66659	-4.28765	1.80573e-05	0.000323254	GRB7	protein_coding	17	39737927	39747291
ENSG00000280114	23.704	-1.30846	0.305226	-4.28687	1.81211e-05	0.000323987	NA	unprocessed_pseudogene	1	16681097	16688749
ENSG00000130822	1727.36	0.715418	0.16688	4.28701	1.8109e-05	0.000323987	PNCK	protein_coding	X	153669733	153689010
ENSG00000253716	202.238	0.343527	0.080136	4.2868	1.81268e-05	0.000323987	MINCR	lncRNA	8	143280158	143281692
ENSG00000120129	1222.65	-1.82461	0.425705	-4.28608	1.81855e-05	0.000324865	DUSP1	protein_coding	5	172768096	172771195
ENSG00000183876	79.5948	-1.67949	0.391875	-4.28578	1.82103e-05	0.000325109	ARSI	protein_coding	5	150296343	150339307
ENSG00000099960	75.0183	-2.31461	0.540079	-4.28568	1.82183e-05	0.000325109	SLC7A4	protein_coding	22	21028718	21032840
ENSG00000088205	2012.33	0.329318	0.0768536	4.285	1.82737e-05	0.000325927	DDX18	protein_coding	2	117814691	117832377
ENSG00000248360	13.6988	-1.97879	0.461813	-4.28483	1.82876e-05	0.000325979	LINC00504	lncRNA	4	14470465	14888169
ENSG00000140043	459.539	-0.341272	0.0796483	-4.28473	1.82958e-05	0.000325979	PTGR2	protein_coding	14	73851831	73885726
ENSG00000155324	1187.61	-1.2737	0.297344	-4.2836	1.83893e-05	0.000327302	GRAMD2B	protein_coding	5	126360132	126496494
ENSG00000099875	3209.98	0.179666	0.041942	4.28369	1.83818e-05	0.000327302	MKNK2	protein_coding	19	2037465	2051244
ENSG00000228061	8.41177	-3.69412	0.862492	-4.28308	1.84328e-05	0.000327905	NA	lncRNA	11	31618124	31767953
ENSG00000281327	9.86544	-3.85095	0.89924	-4.28245	1.84844e-05	0.000328651	LINC01338	lncRNA	5	82807475	82860008
ENSG00000135749	760.313	-0.546398	0.127612	-4.28169	1.85475e-05	0.000329429	PCNX2	protein_coding	1	232983435	233295725
ENSG00000131196	261.799	-1.45303	0.33935	-4.28181	1.85381e-05	0.000329429	NFATC1	protein_coding	18	79395856	79529325
ENSG00000117868	1958.26	-0.525496	0.122746	-4.28115	1.85926e-05	0.000330058	ESYT2	protein_coding	7	158730995	158830253
ENSG00000284672	5.16782	-3.56489	0.832803	-4.28059	1.86394e-05	0.000330678	NA	lncRNA	3	46742092	46812558
ENSG00000175426	67.1091	-2.02176	0.472318	-4.2805	1.8647e-05	0.000330678	PCSK1	protein_coding	5	96390333	96434143
ENSG00000151882	25.9661	-2.29452	0.536133	-4.27975	1.87102e-05	0.000331625	CCL28	protein_coding	5	43376645	43412391
ENSG00000130592	13.6972	-2.43366	0.568697	-4.27936	1.87433e-05	0.000332039	LSP1	protein_coding	11	1850904	1892267
ENSG00000186063	630.28	-0.606703	0.141795	-4.27873	1.87963e-05	0.000332804	AIDA	protein_coding	1	222668013	222713210
ENSG00000109854	39.7984	-2.87482	0.671945	-4.27836	1.88275e-05	0.000333077	HTATIP2	protein_coding	11	20363685	20383782
ENSG00000246731	22.1082	-0.961138	0.224653	-4.27832	1.88313e-05	0.000333077	MGC16275	lncRNA	17	74209980	74213342
ENSG00000224184	21.933	1.46688	0.343006	4.27654	1.89824e-05	0.000335575	MIR3681HG	lncRNA	2	11833926	12702913
ENSG00000103710	30.6189	-2.15212	0.503416	-4.27503	1.91113e-05	0.000337679	RASL12	protein_coding	15	65053337	65076690
ENSG00000100285	85.7831	-1.1765	0.275297	-4.27359	1.92354e-05	0.000339695	NEFH	protein_coding	22	29480218	29491390
ENSG00000169604	3192.79	-1.19749	0.280229	-4.27325	1.92648e-05	0.000340039	ANTXR1	protein_coding	2	69013176	69249327
ENSG00000136111	126.209	-1.26848	0.297003	-4.27094	1.94648e-05	0.00034339	TBC1D4	protein_coding	13	75283503	75482169
ENSG00000165164	223.831	-1.72969	0.405045	-4.27036	1.95156e-05	0.000344108	CFAP47	protein_coding	X	35919734	36385317
ENSG00000125730	500.998	-3.5358	0.828034	-4.27011	1.95376e-05	0.000344317	C3	protein_coding	19	6677704	6730562
ENSG00000109689	1304.11	-1.31993	0.309148	-4.26957	1.95851e-05	0.000344975	STIM2	protein_coding	4	26857601	27025381
ENSG00000280219	10.6014	-2.55394	0.598333	-4.26843	1.9685e-05	0.000346555	NA	TEC	4	147487971	147496062
ENSG00000115339	289.821	-2.1669	0.507739	-4.26774	1.97464e-05	0.000347457	GALNT3	protein_coding	2	165747588	165794659
ENSG00000100362	24.3178	-2.47266	0.579421	-4.26746	1.9771e-05	0.000347709	PVALB	protein_coding	22	36800684	36819479
ENSG00000129521	907.118	-1.27134	0.297986	-4.26643	1.98624e-05	0.000348957	EGLN3	protein_coding	14	33924227	34462774
ENSG00000141837	2228.07	1.44992	0.339838	4.26649	1.9857e-05	0.000348957	CACNA1A	protein_coding	19	13206442	13633025
ENSG00000255521	10.6386	-1.83969	0.431226	-4.26619	1.9884e-05	0.000349156	NA	lncRNA	11	35132655	35138951
ENSG00000115267	171.517	-0.611717	0.143417	-4.26531	1.99628e-05	0.000350359	IFIH1	protein_coding	2	162267074	162318684
ENSG00000225032	187.625	0.587567	0.137765	4.26501	1.99896e-05	0.000350648	NA	lncRNA	9	127816066	127822520
ENSG00000083444	3611.18	-0.784597	0.183971	-4.26479	2.0009e-05	0.000350808	PLOD1	protein_coding	1	11934205	11975538
ENSG00000134259	20.1849	-2.40488	0.563923	-4.26455	2.00303e-05	0.000350999	NGF	protein_coding	1	115285904	115338770
ENSG00000140287	51.9596	-3.64107	0.85396	-4.26375	2.01026e-05	0.000352086	HDC	protein_coding	15	50241947	50265965
ENSG00000285744	13.4408	-1.65075	0.387331	-4.26186	2.02732e-05	0.00035489	NA	lncRNA	8	78805293	78956082
ENSG00000196993	146.556	0.471549	0.11066	4.26124	2.03299e-05	0.000355701	NPIPB9	protein_coding	16	28751787	28772807
ENSG00000232624	7.39983	-3.82883	0.89863	-4.26074	2.0375e-05	0.000356305	LINC01517	lncRNA	10	28743506	28941910
ENSG00000229344	1763.62	-0.535312	0.125645	-4.26051	2.03962e-05	0.000356493	MTCO2P12	unprocessed_pseudogene	1	632757	633438
ENSG00000122861	122.472	-3.03226	0.711755	-4.26025	2.04195e-05	0.000356717	PLAU	protein_coding	10	73909177	73917496
ENSG00000049130	353.256	-1.90517	0.447215	-4.26007	2.04363e-05	0.000356828	KITLG	protein_coding	12	88492793	88580851
ENSG00000145868	1242.61	0.220931	0.0518666	4.25959	2.048e-05	0.000357407	FBXO38	protein_coding	5	148383935	148442836
ENSG00000115896	167.323	-1.11096	0.260862	-4.25879	2.05534e-05	0.000358464	PLCL1	protein_coding	2	197804593	198572581
ENSG00000069122	16.601	-3.87937	0.910952	-4.25859	2.05722e-05	0.000358464	ADGRF5	protein_coding	6	46852522	46954943
ENSG00000263155	28.3808	-3.79809	0.891854	-4.25865	2.05663e-05	0.000358464	MYZAP	protein_coding	15	57591904	57685364
ENSG00000154760	75.5406	-1.88427	0.442498	-4.25826	2.06025e-05	0.000358809	SLFN13	protein_coding	17	35435096	35448837
ENSG00000169083	236.06	-1.4261	0.334912	-4.25814	2.06136e-05	0.000358817	AR	protein_coding	X	67544021	67730619
ENSG00000116809	915.82	0.251615	0.0591064	4.25698	2.07207e-05	0.000360472	ZBTB17	protein_coding	1	15941869	15976132
ENSG00000110330	1614.49	0.193845	0.045537	4.25688	2.07298e-05	0.000360472	BIRC2	protein_coding	11	102347211	102378670
ENSG00000140682	228.98	-1.99808	0.46945	-4.25622	2.07913e-05	0.000361356	TGFB1I1	protein_coding	16	31471585	31477960
ENSG00000231991	65.5081	-2.00414	0.47092	-4.25581	2.08297e-05	0.000361838	ANXA2P2	processed_pseudogene	9	33624274	33625293
ENSG00000170340	272.755	-1.56083	0.366823	-4.25499	2.09056e-05	0.000362973	B3GNT2	protein_coding	2	62196115	62224731
ENSG00000179943	634.29	0.200113	0.0470364	4.25443	2.09581e-05	0.000363698	FIZ1	protein_coding	19	55591376	55601970
ENSG00000150938	1515.8	-0.815352	0.191708	-4.2531	2.10833e-05	0.000365684	CRIM1	protein_coding	2	36355778	36551135
ENSG00000269352	272.606	0.383663	0.0902146	4.25278	2.11132e-05	0.000366016	PTOV1-AS2	lncRNA	19	49856970	49859289
ENSG00000076258	72.4608	-0.754827	0.177498	-4.25259	2.11311e-05	0.000366069	FMO4	protein_coding	1	171314183	171342084
ENSG00000258667	495.008	-1.22909	0.289027	-4.25252	2.11378e-05	0.000366069	HIF1A-AS3	lncRNA	14	61707564	61751099
ENSG00000239677	14.6512	-1.32595	0.311881	-4.25148	2.12364e-05	0.000367403	PDZRN3-AS1	lncRNA	3	73621713	73626796
ENSG00000084112	1436.83	-0.348194	0.0818994	-4.25148	2.1236e-05	0.000367403	SSH1	protein_coding	12	108778191	108857590
ENSG00000134769	2703.53	-0.587912	0.138307	-4.25078	2.13023e-05	0.000368356	DTNA	protein_coding	18	34493291	34891844
ENSG00000005884	1963.73	-1.25257	0.294698	-4.25036	2.13424e-05	0.000368861	ITGA3	protein_coding	17	50055968	50090481
ENSG00000188316	133.456	-1.9204	0.451883	-4.24977	2.13991e-05	0.000369092	ENO4	protein_coding	10	116849499	116911788
ENSG00000247092	316.54	0.356797	0.0839504	4.25009	2.13683e-05	0.000369092	SNHG10	lncRNA	14	95521943	95534889
ENSG00000259488	49.353	0.685917	0.161393	4.24999	2.13783e-05	0.000369092	DUT-AS1	lncRNA	15	48312353	48331856
ENSG00000278299	264.106	0.507006	0.1193	4.24986	2.13907e-05	0.000369092	TBC1D3C	protein_coding	17	38057693	38068634
ENSG00000231535	3.2129	-4.39776	1.03507	-4.24877	2.14946e-05	0.000370551	LINC00278	lncRNA	Y	3002887	3200509
ENSG00000120594	2619.91	-1.20268	0.283159	-4.24738	2.16285e-05	0.00037267	PLXDC2	protein_coding	10	19816239	20289856
ENSG00000180233	401.425	-0.46708	0.109978	-4.24704	2.16613e-05	0.000373046	ZNRF2	protein_coding	7	30284597	30367689
ENSG00000105835	1283.06	-1.0144	0.238889	-4.24631	2.17324e-05	0.000374063	NAMPT	protein_coding	7	106248298	106285966
ENSG00000234965	29.6632	-1.49166	0.351294	-4.2462	2.17423e-05	0.000374063	SHISA8	protein_coding	22	41909543	41915074
ENSG00000279254	104.013	0.696733	0.164089	4.24607	2.17557e-05	0.000374103	NA	TEC	2	46668870	46670778
ENSG00000172375	1587.52	0.364402	0.0858305	4.2456	2.18012e-05	0.000374696	C2CD2L	protein_coding	11	119102198	119118544
ENSG00000198914	167.257	-5.8742	1.38381	-4.24494	2.18652e-05	0.0003755	POU3F3	protein_coding	2	104853287	104858574
ENSG00000271698	50.4795	0.751919	0.177137	4.24484	2.18746e-05	0.0003755	NA	protein_coding	8	144353228	144355609
ENSG00000186862	416.019	0.651459	0.153473	4.24478	2.18811e-05	0.0003755	PDZD7	protein_coding	10	101007679	101032295
ENSG00000075399	981.753	0.245794	0.0579197	4.24371	2.19855e-05	0.000377102	VPS9D1	protein_coding	16	89707134	89720898
ENSG00000128394	134.501	-0.668699	0.15761	-4.24275	2.20793e-05	0.00037852	APOBEC3F	protein_coding	22	39040604	39055972
ENSG00000288656	322.674	-1.39716	0.329433	-4.24109	2.2244e-05	0.000381151	NA	protein_coding	16	28537040	28623555
ENSG00000197555	1489.74	-1.11509	0.262952	-4.24067	2.22853e-05	0.000381666	SIPA1L1	protein_coding	14	71320449	71741229
ENSG00000178295	262.785	-0.844973	0.199288	-4.23997	2.23554e-05	0.000382482	GEN1	protein_coding	2	17753858	17788946
ENSG00000144560	3390.48	-0.442396	0.104337	-4.24005	2.23466e-05	0.000382482	VGLL4	protein_coding	3	11556069	11771350
ENSG00000172936	399.865	-0.600697	0.141679	-4.23984	2.23681e-05	0.000382508	MYD88	protein_coding	3	38138478	38143022
ENSG00000272221	19.5078	-2.50641	0.591224	-4.23936	2.24161e-05	0.000383135	NA	lncRNA	6	31394289	31395495
ENSG00000065613	2404.66	-0.366603	0.0864888	-4.23874	2.24777e-05	0.000383995	SLK	protein_coding	10	103967140	104029233
ENSG00000286299	13.8948	-3.19079	0.75281	-4.23851	2.25007e-05	0.000384195	NA	lncRNA	6	125268087	125274828
ENSG00000211445	49742.1	1.42036	0.335123	4.23833	2.25187e-05	0.000384309	GPX3	protein_coding	5	151020591	151028988
ENSG00000172965	91.9651	-1.07705	0.25415	-4.23784	2.25678e-05	0.000384954	MIR4435-2HG	lncRNA	2	111006015	111523376
ENSG00000171401	52.3626	-7.74164	1.82684	-4.23773	2.25792e-05	0.000384955	KRT13	protein_coding	17	41500981	41505705
ENSG00000196096	21.1401	1.21692	0.287266	4.23622	2.27313e-05	0.00038716	SPAG16-DT	lncRNA	2	213276552	213284205
ENSG00000232618	23.1388	0.786987	0.185775	4.23622	2.27309e-05	0.00038716	NA	lncRNA	6	142946406	142957945
ENSG00000100908	534.057	0.505859	0.119428	4.23569	2.27853e-05	0.000387886	EMC9	protein_coding	14	24138959	24141591
[truncated: 5,863 more rows]

## Sheet: RPE
Differential gene expression between RP13 and RP13-Cas9 iPSC-derived RPE, calculated using DESeq2. Displayed events have a p-value < 0.05.
GeneID	baseMean	log2FoldChange	lfcSE	stat	pvalue	padj	GeneSymbol	Biotype	Chromosome	Gene_Start	Gene_End
ENSG00000263711	18.2392	7.68398	0.942159	8.15571	3.47132e-16	8.58179e-12	LINC02864	lncRNA	18	73151241	73264480
ENSG00000213185	11.3465	4.53607	0.691054	6.56398	5.23887e-11	3.90986e-07	FAM24B	protein_coding	10	122849078	122879641
ENSG00000286088	3.26713	4.6617	0.713253	6.53582	6.32612e-11	3.90986e-07	NA	protein_coding	10	122832167	122879583
ENSG00000258376	5.57468	5.97232	0.910639	6.55838	5.43949e-11	3.90986e-07	PAPLN-AS1	lncRNA	14	73242651	73245979
ENSG00000182983	15.6664	6.2474	0.967093	6.45998	1.04718e-10	5.17765e-07	ZNF662	protein_coding	3	42906142	42919334
ENSG00000156103	88.8716	-2.10937	0.369853	-5.70326	1.17535e-08	4.84284e-05	MMP16	protein_coding	8	88032011	88328025
ENSG00000135253	166.962	-3.07051	0.549894	-5.58381	2.353e-08	7.95247e-05	KCP	protein_coding	7	128862042	128910719
ENSG00000148053	2505.58	-1.46105	0.262391	-5.56823	2.57341e-08	7.95247e-05	NTRK2	protein_coding	9	84668375	85095751
ENSG00000143469	78.6084	-2.48718	0.457495	-5.4365	5.43362e-08	0.000125268	SYT14	protein_coding	1	209900923	210171389
ENSG00000163046	15.3398	4.14331	0.762765	5.43196	5.57377e-08	0.000125268	ANKRD30BL	protein_coding	2	132147591	132257969
ENSG00000139329	146.021	-2.73522	0.500683	-5.46298	4.68203e-08	0.000125268	LUM	protein_coding	12	91102629	91111494
ENSG00000272913	4.5935	4.93084	0.914078	5.39433	6.87786e-08	0.000130796	NA	lncRNA	2	95525109	95526702
ENSG00000164176	619.266	-1.33176	0.246617	-5.40013	6.6593e-08	0.000130796	EDIL3	protein_coding	5	83940554	84384880
ENSG00000186340	655.459	-3.47835	0.657698	-5.28868	1.23203e-07	0.000217559	THBS2	protein_coding	6	169215780	169254050
ENSG00000237975	8.44032	6.32466	1.2163	5.1999	1.99397e-07	0.000328633	FLG-AS1	lncRNA	1	152168125	152445456
ENSG00000101825	1749.03	-2.29184	0.44268	-5.1772	2.25241e-07	0.000348025	MXRA5	protein_coding	X	3308565	3346652
ENSG00000145945	227.996	1.84096	0.358326	5.13768	2.78152e-07	0.000404498	FAM50B	protein_coding	6	3849373	3851320
ENSG00000227745	5.79398	5.01623	0.978917	5.12426	2.98706e-07	0.000410257	NA	unprocessed_pseudogene	2	132132856	132139429
ENSG00000258743	4.97716	3.63514	0.718718	5.05781	4.24104e-07	0.000551827	LINC02301	lncRNA	14	82642605	82746664
ENSG00000105974	349.78	-2.46506	0.496971	-4.96018	7.04295e-07	0.00087058	CAV1	protein_coding	7	116524994	116561179
ENSG00000138735	261.906	-1.57657	0.319575	-4.93333	8.0838e-07	0.000922579	PDE5A	protein_coding	4	119494397	119628804
ENSG00000182752	91.4798	-3.17349	0.64367	-4.93031	8.20999e-07	0.000922579	PAPPA	protein_coding	9	116153791	116402321
ENSG00000225783	248.836	-2.64793	0.545925	-4.85035	1.23245e-06	0.00132472	MIAT	lncRNA	22	26646411	26676475
ENSG00000154065	254.58	-0.454788	0.0954083	-4.76676	1.87213e-06	0.00192845	ANKRD29	protein_coding	18	23598926	23662911
ENSG00000179862	737.577	1.59977	0.338467	4.72651	2.28412e-06	0.002222	CITED4	protein_coding	1	40861054	40862363
ENSG00000233695	172.642	-2.65443	0.562157	-4.72187	2.33687e-06	0.002222	GAS6-AS1	lncRNA	13	113815630	113845744
ENSG00000162975	18.3843	3.00388	0.64001	4.69348	2.68599e-06	0.00245937	KCNF1	protein_coding	2	10911934	10914225
ENSG00000135362	43.0774	-2.85164	0.611303	-4.66486	3.0883e-06	0.00272675	PRR5L	protein_coding	11	36296288	36465204
ENSG00000116679	3243.59	-0.497673	0.107082	-4.64756	3.35878e-06	0.0028633	IVNS1ABP	protein_coding	1	185296388	185317273
ENSG00000235615	40.9947	-2.19229	0.475447	-4.61101	4.00725e-06	0.00319115	NA	lncRNA	2	131964731	131979873
ENSG00000173698	67.0948	-3.5824	0.77598	-4.61661	3.90052e-06	0.00319115	ADGRG2	protein_coding	X	18989307	19122637
ENSG00000135116	40.9957	-3.31664	0.720274	-4.6047	4.1306e-06	0.00319115	HRK	protein_coding	12	116856144	116881441
ENSG00000168280	291.686	-1.81013	0.394803	-4.58488	4.54251e-06	0.00330294	KIF5C	protein_coding	2	148875227	149026759
ENSG00000214595	114.347	-0.609378	0.132769	-4.58975	4.4378e-06	0.00330294	EML6	protein_coding	2	54723499	54972025
ENSG00000186479	35.6038	-2.00332	0.437667	-4.57727	4.71079e-06	0.00332743	RGS7BP	protein_coding	5	64506015	64612319
ENSG00000102934	302.227	0.699141	0.154915	4.51306	6.38986e-06	0.00438806	PLLP	protein_coding	16	57248547	57284672
ENSG00000148671	13.7507	1.61096	0.358784	4.49006	7.12045e-06	0.00475762	ADIRF	protein_coding	10	86968432	86983934
ENSG00000181215	18.8311	-2.16985	0.486069	-4.46408	8.04151e-06	0.00523163	C4orf50	protein_coding	4	5897373	6200555
ENSG00000183230	55.5482	-2.61644	0.587913	-4.45039	8.57148e-06	0.00530796	CTNNA3	protein_coding	10	65912457	67763637
ENSG00000267265	4.67614	2.83166	0.636333	4.44997	8.58824e-06	0.00530796	GP6-AS1	lncRNA	19	55006193	55048086
ENSG00000111816	288.451	-1.6142	0.363193	-4.44446	8.81115e-06	0.00531291	FRK	protein_coding	6	115931149	116060891
ENSG00000213225	10.1876	3.34116	0.752836	4.4381	9.07567e-06	0.00534211	NOC2LP1	transcribed_processed_pseudogene	2	130229379	130232106
ENSG00000256481	25.9235	2.99458	0.675582	4.43259	9.31093e-06	0.00535314	NA	lncRNA	11	64081690	64087175
ENSG00000180914	223.75	-2.14403	0.48565	-4.41477	1.01118e-05	0.00555519	OXTR	protein_coding	3	8750381	8769628
ENSG00000250337	71.2363	-2.73091	0.618185	-4.41763	9.97901e-06	0.00555519	PURPL	lncRNA	5	27217714	27496994
ENSG00000284180	74.1439	-2.64431	0.601447	-4.39657	1.09974e-05	0.00565072	MIR3606	miRNA	2	188995630	188995692
ENSG00000078098	14.5851	-2.19117	0.499328	-4.38824	1.14274e-05	0.00565072	FAP	protein_coding	2	162170684	162245151
ENSG00000151617	9.07945	-2.96431	0.672925	-4.40511	1.05729e-05	0.00565072	EDNRA	protein_coding	4	147480917	147544954
ENSG00000164484	102.957	-1.66507	0.379385	-4.38887	1.13941e-05	0.00565072	TMEM200A	protein_coding	6	130366017	130443067
ENSG00000100628	35.8805	-2.48382	0.566577	-4.3839	1.16571e-05	0.00565072	ASB2	protein_coding	14	93934166	93976739
ENSG00000226686	48.8316	0.76419	0.174203	4.38678	1.1504e-05	0.00565072	LINC01535	lncRNA	19	37251867	37265547
ENSG00000130643	112.513	1.61538	0.370255	4.36288	1.28362e-05	0.00610261	CALY	protein_coding	10	133324072	133336935
ENSG00000243449	494.423	2.11136	0.485422	4.34953	1.36429e-05	0.00636379	C4orf48	protein_coding	4	2041995	2043964
ENSG00000106526	48.6241	1.03839	0.239078	4.3433	1.40357e-05	0.00642574	ACTR3C	protein_coding	7	150243916	150323725
ENSG00000276991	9.48465	-3.08377	0.711373	-4.33495	1.45793e-05	0.00655326	NA	misc_RNA	22	26673254	26673630
ENSG00000092051	78.6138	-2.90184	0.672993	-4.31184	1.61904e-05	0.00702207	JPH4	protein_coding	14	23568038	23578790
ENSG00000228007	66.3165	1.71388	0.397469	4.31199	1.61793e-05	0.00702207	NA	processed_pseudogene	17	75338827	75339147
ENSG00000122176	1016.78	-1.44881	0.336585	-4.30445	1.67397e-05	0.00705803	FMOD	protein_coding	1	203340628	203351758
ENSG00000129910	54.1896	2.07802	0.482915	4.30308	1.68443e-05	0.00705803	CDH15	protein_coding	16	89171748	89195492
ENSG00000143369	366.234	-1.43886	0.335394	-4.29007	1.78617e-05	0.0072495	ECM1	protein_coding	1	150508062	150513789
ENSG00000146242	133.589	-0.657745	0.15333	-4.28975	1.78877e-05	0.0072495	TPBG	protein_coding	6	82363206	82367420
ENSG00000168060	38.0555	4.02346	0.939016	4.28476	1.82937e-05	0.00729446	NAALADL1	protein_coding	11	65044818	65058553
ENSG00000155511	93.1364	-3.39846	0.796234	-4.26817	1.9708e-05	0.00773369	GRIA1	protein_coding	5	153489615	153813869
ENSG00000139278	128.104	-1.9303	0.45354	-4.25608	2.08041e-05	0.00803622	GLIPR1	protein_coding	12	75480753	75503863
ENSG00000163637	665.829	-0.637347	0.150687	-4.22962	2.34091e-05	0.00876849	PRICKLE2	protein_coding	3	64092236	64445476
ENSG00000250461	23.0797	2.58797	0.611454	4.23249	2.31117e-05	0.00876849	NA	processed_pseudogene	5	61375112	61375855
ENSG00000184860	11.8712	-2.45086	0.580453	-4.22233	2.41791e-05	0.00892171	SDR42E1	protein_coding	16	81988855	82011481
ENSG00000155761	180.635	-1.62049	0.384124	-4.21865	2.4577e-05	0.00893518	SPAG17	protein_coding	1	117953590	118185228
ENSG00000018625	112.621	1.8469	0.439102	4.20609	2.59826e-05	0.00930932	ATP1A2	protein_coding	1	160115759	160143591
ENSG00000289321	2.50198	4.03012	0.959506	4.2002	2.66678e-05	0.00939083	NA	lncRNA	1	146486650	146487965
ENSG00000197860	363.465	-1.07984	0.257688	-4.1905	2.78344e-05	0.00939083	SGTB	protein_coding	5	65665928	65723035
ENSG00000120738	468.449	-2.5497	0.607692	-4.19571	2.72013e-05	0.00939083	EGR1	protein_coding	5	138465479	138469303
ENSG00000254533	3.57224	3.31746	0.791788	4.18984	2.79157e-05	0.00939083	NA	lncRNA	8	144698614	144699185
ENSG00000182256	23.6535	-3.5014	0.836001	-4.18827	2.81094e-05	0.00939083	GABRG3	protein_coding	15	26971181	27541984
ENSG00000164932	94.6393	-2.16435	0.517419	-4.18297	2.87727e-05	0.00948426	CTHRC1	protein_coding	8	103371538	103382989
ENSG00000196639	21.8672	-2.61449	0.625601	-4.17917	2.92581e-05	0.00951736	HRH1	protein_coding	3	11137093	11263557
ENSG00000160951	53.4197	2.33306	0.560764	4.1605	3.17557e-05	0.0101956	PTGER1	protein_coding	19	14472466	14475354
ENSG00000279461	77.2797	1.41743	0.34134	4.15253	3.28813e-05	0.0104217	NA	processed_pseudogene	14	74003396	74003470
ENSG00000164303	3.66318	-3.97135	0.957834	-4.14618	3.38071e-05	0.0105795	ENPP6	protein_coding	4	184088706	184221230
ENSG00000114115	12437.4	1.6838	0.407037	4.13672	3.5231e-05	0.0107821	RBP1	protein_coding	3	139517434	139539829
ENSG00000058866	58.7551	-2.31828	0.560501	-4.13609	3.53267e-05	0.0107821	DGKG	protein_coding	3	186105668	186362234
ENSG00000254245	420.726	0.609442	0.147452	4.13315	3.57822e-05	0.0107879	PCDHGA3	protein_coding	5	141343829	141512975
ENSG00000170989	360.722	-1.91327	0.464735	-4.1169	3.83995e-05	0.0114375	S1PR1	protein_coding	1	101236865	101243713
ENSG00000171819	1189.33	-1.49306	0.363511	-4.10735	4.00228e-05	0.0116662	ANGPTL7	protein_coding	1	11189355	11195981
ENSG00000133392	23078.1	-1.92222	0.468054	-4.10684	4.01111e-05	0.0116662	MYH11	protein_coding	16	15703135	15857028
ENSG00000177791	52.2175	1.23139	0.300734	4.09461	4.22877e-05	0.0121562	MYOZ1	protein_coding	10	73631612	73641474
ENSG00000160097	60.7799	1.73998	0.425241	4.09175	4.28128e-05	0.0121657	FNDC5	protein_coding	1	32862268	32872482
ENSG00000178033	16.4738	-3.12808	0.767516	-4.07559	4.58982e-05	0.0128943	CALHM5	protein_coding	6	116511639	116524788
ENSG00000022556	331.755	5.99197	1.4719	4.0709	4.68319e-05	0.0130087	NLRP2	protein_coding	19	54953130	55001142
ENSG00000139508	1345.24	-0.773322	0.190148	-4.06694	4.76344e-05	0.0130846	SLC46A3	protein_coding	13	28700064	28718970
ENSG00000105640	16204.2	1.31273	0.323182	4.0619	4.86756e-05	0.0132237	RPL18A	protein_coding	19	17859910	17864153
ENSG00000235649	30.0511	-2.74201	0.676583	-4.05274	5.0622e-05	0.013603	MXRA5Y	unprocessed_pseudogene	Y	11957208	11987386
ENSG00000113657	229.027	-1.82718	0.45139	-4.04791	5.16778e-05	0.0137374	DPYSL3	protein_coding	5	147390808	147510068
ENSG00000227733	12.6129	1.96048	0.48498	4.0424	5.29073e-05	0.0137681	NA	lncRNA	1	148159213	148255012
ENSG00000148803	520.191	1.3521	0.334332	4.04419	5.25051e-05	0.0137681	FUOM	protein_coding	10	133355158	133358025
ENSG00000138795	38.6735	-1.54956	0.384682	-4.02816	5.62151e-05	0.0144766	LEF1	protein_coding	4	108047545	108168956
ENSG00000289612	372.021	2.06351	0.514095	4.01387	5.97305e-05	0.0146469	NA	lncRNA	1	107140235	107140802
ENSG00000224858	116.699	1.12447	0.280415	4.01001	6.07161e-05	0.0146469	RPL29P11	processed_pseudogene	3	37016523	37017014
ENSG00000164125	82.261	-1.84156	0.45964	-4.00653	6.16172e-05	0.0146469	GASK1B	protein_coding	4	158124474	158173318
ENSG00000249158	119.037	-0.922761	0.229983	-4.0123	6.01299e-05	0.0146469	PCDHA11	protein_coding	5	140868183	141012347
ENSG00000218426	1741.16	1.30991	0.326594	4.01083	6.05067e-05	0.0146469	NA	processed_pseudogene	6	153282287	153282733
ENSG00000254806	821.669	0.633947	0.157834	4.01655	5.90571e-05	0.0146469	SYS1-DBNDD2	protein_coding	20	45363200	45410610
ENSG00000170373	20.5208	2.51505	0.625487	4.02095	5.79645e-05	0.0146469	CST1	protein_coding	20	23747562	23751268
ENSG00000130748	356.502	1.85867	0.464017	4.0056	6.186e-05	0.0146469	TMEM160	protein_coding	19	47045909	47048624
ENSG00000213885	257.877	1.47147	0.367475	4.00427	6.22089e-05	0.0146469	RPL13AP7	transcribed_processed_pseudogene	21	25361821	25381756
ENSG00000165323	39.2539	-2.40514	0.603914	-3.98258	6.81699e-05	0.0156046	FAT3	protein_coding	11	92224818	92896473
ENSG00000126500	685.949	0.923596	0.231787	3.98467	6.75737e-05	0.0156046	FLRT1	protein_coding	11	64035931	64119173
ENSG00000269711	721.98	1.59223	0.39948	3.98575	6.72675e-05	0.0156046	NA	protein_coding	19	7678501	7682854
ENSG00000136149	272.903	1.45343	0.365682	3.97457	7.05058e-05	0.0159912	RPL13AP25	processed_pseudogene	13	54440704	54441315
ENSG00000233762	334.859	1.47181	0.371464	3.96219	7.42667e-05	0.0166911	RPS15P4	processed_pseudogene	2	171517270	171517716
ENSG00000138061	7145.02	-0.728613	0.18406	-3.95855	7.54048e-05	0.0167942	CYP1B1	protein_coding	2	38066973	38109902
ENSG00000236389	8.7307	-2.2107	0.55994	-3.9481	7.87742e-05	0.0169084	NA	lncRNA	6	134706060	134707349
ENSG00000135604	12.6412	-2.10634	0.533568	-3.94765	7.89224e-05	0.0169084	STX11	protein_coding	6	144150517	144191939
ENSG00000138311	84.0414	-1.0767	0.272832	-3.94639	7.93373e-05	0.0169084	ZNF365	protein_coding	10	62374192	62480288
ENSG00000227077	40.4838	1.84443	0.467192	3.9479	7.88412e-05	0.0169084	NA	processed_pseudogene	17	18572752	18572961
ENSG00000244274	782.762	0.669842	0.16968	3.94768	7.89115e-05	0.0169084	DBNDD2	protein_coding	20	45406057	45410610
ENSG00000000971	2593.45	-0.578041	0.14755	-3.91761	8.94321e-05	0.0170866	CFH	protein_coding	1	196652043	196747504
ENSG00000075426	1005.6	-0.710349	0.180607	-3.93312	8.38504e-05	0.0170866	FOSL2	protein_coding	2	28392448	28417317
ENSG00000204262	731.431	-1.65586	0.420177	-3.94086	8.11897e-05	0.0170866	COL5A2	protein_coding	2	189031898	189225312
ENSG00000178776	41.2949	-2.70384	0.689988	-3.91868	8.9037e-05	0.0170866	C5orf46	protein_coding	5	147880726	147906538
ENSG00000120322	61.4236	-1.2839	0.328129	-3.9128	9.12316e-05	0.0170866	PCDHB8	protein_coding	5	141177790	141180539
ENSG00000164692	8075.43	-2.70645	0.690878	-3.91741	8.9504e-05	0.0170866	COL1A2	protein_coding	7	94394895	94431227
ENSG00000169093	1591.17	0.716045	0.182985	3.91314	9.11044e-05	0.0170866	ASMTL	protein_coding	X	1403139	1453762
ENSG00000280543	18.4965	2.08617	0.532733	3.91597	9.00411e-05	0.0170866	ASAP1-IT2	lncRNA	8	130082738	130084768
ENSG00000130635	1915.9	-1.2274	0.31295	-3.92204	8.78028e-05	0.0170866	COL5A1	protein_coding	9	134641803	134844843
ENSG00000136869	35.9081	-1.30349	0.332007	-3.92609	8.63396e-05	0.0170866	TLR4	protein_coding	9	117704175	117724735
ENSG00000007372	4414.69	-1.0795	0.274129	-3.93792	8.21911e-05	0.0170866	PAX6	protein_coding	11	31784779	31817961
ENSG00000241556	48.4774	1.04174	0.266091	3.91497	9.04173e-05	0.0170866	NA	processed_pseudogene	12	95467397	95467861
ENSG00000248079	12.0466	-1.34183	0.342494	-3.91781	8.9356e-05	0.0170866	DPH6-DT	lncRNA	15	35546154	35860199
ENSG00000259207	26.4501	-1.7493	0.446313	-3.91944	8.87561e-05	0.0170866	ITGB3	protein_coding	17	47253827	47313743
ENSG00000275234	370.554	1.37058	0.348979	3.92741	8.58673e-05	0.0170866	NA	lncRNA	19	6469465	6470152
ENSG00000141933	488.662	1.44624	0.368335	3.92644	8.62139e-05	0.0170866	TPGS1	protein_coding	19	507497	519654
ENSG00000228887	6.62105	2.25955	0.577761	3.91087	9.19633e-05	0.0170941	EEF1DP1	processed_pseudogene	19	14070342	14071237
ENSG00000145494	2246.14	1.51674	0.38812	3.90793	9.30911e-05	0.0171746	NDUFS6	protein_coding	5	1801407	1816048
ENSG00000261786	12.6722	-3.34654	0.857141	-3.90431	9.44949e-05	0.0171772	NA	lncRNA	3	44117299	44122365
ENSG00000198113	243.633	0.901361	0.230758	3.90609	9.38033e-05	0.0171772	TOR4A	protein_coding	9	137277726	137282641
ENSG00000213442	2432.64	1.04294	0.267374	3.90069	9.59201e-05	0.0172141	RPL18AP3	processed_pseudogene	12	104265309	104265836
ENSG00000183011	1732.55	1.29592	0.332265	3.90026	9.60902e-05	0.0172141	NAA38	protein_coding	17	7856685	7885238
ENSG00000206432	138.82	-1.8558	0.476492	-3.89471	9.83168e-05	0.0174862	TMEM200C	protein_coding	18	5882072	5895955
ENSG00000165023	22.4461	-1.8431	0.473968	-3.88866	0.000100799	0.0176734	DIRAS2	protein_coding	9	90609832	90642862
ENSG00000149328	2017.73	0.815638	0.209699	3.88957	0.000100423	0.0176734	GLB1L2	protein_coding	11	134331874	134378341
ENSG00000236552	592.376	1.25746	0.323878	3.88251	0.000103382	0.0179987	RPL13AP5	processed_pseudogene	10	96750288	96750899
ENSG00000229119	1168.02	1.4193	0.36639	3.87375	0.000107174	0.0183006	NA	processed_pseudogene	5	166382305	166382599
ENSG00000133739	209.4	-0.539131	0.139069	-3.87672	0.000105876	0.0183006	LRRCC1	protein_coding	8	85107215	85146080
ENSG00000183979	45.1854	2.0067	0.518299	3.8717	0.000108078	0.0183006	NPB	protein_coding	17	81900745	81902905
ENSG00000101439	99318.5	1.52785	0.394609	3.87181	0.000108029	0.0183006	CST3	protein_coding	20	23626706	23638473
ENSG00000117362	2995.45	0.38434	0.0994459	3.86482	0.000111173	0.0186967	APH1A	protein_coding	1	150265399	150269580
ENSG00000107611	790.353	-2.25827	0.584833	-3.86139	0.000112746	0.0188332	CUBN	protein_coding	10	16823966	17129811
ENSG00000162244	12025	1.05999	0.274676	3.85905	0.000113828	0.0188863	RPL29	protein_coding	3	51993522	51995895
ENSG00000041982	66.8191	-2.43486	0.631473	-3.85585	0.000115328	0.0190076	TNC	protein_coding	9	115019575	115118257
ENSG00000169442	29.248	1.70283	0.442179	3.85099	0.000117642	0.0190089	CD52	protein_coding	1	26317958	26320523
ENSG00000161016	32210.2	1.31843	0.342212	3.85268	0.00011683	0.0190089	RPL8	protein_coding	8	144789765	144792587
ENSG00000167874	87.0671	1.73923	0.451576	3.85146	0.000117415	0.0190089	TMEM88	protein_coding	17	7855066	7856099
ENSG00000117691	3962.51	1.05033	0.273398	3.84179	0.000122143	0.0191361	NENF	protein_coding	1	212432920	212446379
ENSG00000105971	675.858	-0.771438	0.200819	-3.84147	0.0001223	0.0191361	CAV2	protein_coding	7	116287380	116508541
ENSG00000126602	2193.19	0.335425	0.0872393	3.84488	0.000120611	0.0191361	TRAP1	protein_coding	16	3651639	3717553
ENSG00000181029	850.963	1.37792	0.358226	3.84651	0.00011981	0.0191361	TRAPPC5	protein_coding	19	7680833	7687703
ENSG00000130255	10695.1	1.28784	0.335185	3.84217	0.000121949	0.0191361	RPL36	protein_coding	19	5674947	5691875
ENSG00000244398	1753.68	1.2488	0.32609	3.82961	0.000128348	0.0196451	NA	processed_pseudogene	11	16974693	16975013
ENSG00000234498	128.114	1.37046	0.357928	3.82887	0.000128731	0.0196451	RPL13AP20	processed_pseudogene	12	12875499	12876107
ENSG00000130656	67.1951	1.82294	0.475678	3.83231	0.000126947	0.0196451	HBZ	protein_coding	16	142728	154503
ENSG00000104889	162.096	1.31287	0.342628	3.83175	0.000127234	0.0196451	RNASEH2A	protein_coding	19	12806584	12813640
ENSG00000244021	349.733	1.2364	0.323205	3.82543	0.000130542	0.0196753	NA	processed_pseudogene	4	127812720	127813200
ENSG00000233927	11446.5	1.36622	0.357277	3.82397	0.000131317	0.0196753	RPS28	protein_coding	19	8321158	8323340
ENSG00000242259	1399.3	0.164489	0.0430022	3.82512	0.000130706	0.0196753	C22orf39	protein_coding	22	19351368	19447711
ENSG00000168542	6042.67	-2.34645	0.613889	-3.82226	0.000132232	0.0196931	COL3A1	protein_coding	2	188974373	189012746
ENSG00000077157	2405.5	-1.30877	0.344858	-3.79509	0.000147592	0.0197417	PPP1R12B	protein_coding	1	202348699	202592706
ENSG00000187608	142.642	1.50474	0.394805	3.81135	0.00013821	0.0197417	ISG15	protein_coding	1	1001138	1014540
ENSG00000233747	6.33395	2.17357	0.575178	3.77894	0.000157495	0.0197417	RPL36AP13	processed_pseudogene	2	24334512	24335152
ENSG00000138356	22.7023	-1.41474	0.373415	-3.78865	0.00015147	0.0197417	AOX1	protein_coding	2	200586014	200677064
ENSG00000239797	95.6349	1.19368	0.315232	3.78666	0.000152684	0.0197417	RPL21P39	processed_pseudogene	3	145824257	145824739
ENSG00000242299	121.804	1.39876	0.368395	3.79691	0.000146509	0.0197417	NA	processed_pseudogene	3	101576489	101576947
ENSG00000065534	7736.57	-2.07889	0.545765	-3.80914	0.000139452	0.0197417	MYLK	protein_coding	3	123610049	123884332
ENSG00000243199	215.978	0.567276	0.149779	3.78743	0.000152214	0.0197417	NA	processed_pseudogene	4	65573459	65574328
ENSG00000109475	7366.43	1.23441	0.326818	3.77705	0.000158697	0.0197417	RPL34	protein_coding	4	108620569	108630412
ENSG00000243806	3.12531	4.08542	1.08224	3.77497	0.000160028	0.0197417	RPL7P18	processed_pseudogene	5	94825961	94826694
ENSG00000112139	87.0602	-1.79366	0.470689	-3.81071	0.000138568	0.0197417	MDGA1	protein_coding	6	37630679	37699306
ENSG00000213860	603.832	1.11515	0.295088	3.77904	0.000157431	0.0197417	RPL21P75	processed_pseudogene	7	20002765	20003247
ENSG00000213261	56.2213	1.53407	0.402623	3.8102	0.000138857	0.0197417	EEF1B2P6	processed_pseudogene	7	131661952	131662624
ENSG00000137558	264.308	-1.70758	0.449054	-3.80262	0.000143176	0.0197417	PI15	protein_coding	8	74824534	74855029
ENSG00000176697	19.9054	-1.72587	0.453975	-3.80169	0.000143712	0.0197417	BDNF	protein_coding	11	27654893	27722058
ENSG00000173457	1000.72	1.01582	0.268034	3.78991	0.000150703	0.0197417	PPP1R14B	protein_coding	11	64244479	64246943
ENSG00000285837	16.9965	-1.44854	0.382504	-3.78701	0.000152473	0.0197417	NA	protein_coding	10	62374192	62672011
ENSG00000220842	686.5	1.14148	0.301854	3.78156	0.00015585	0.0197417	RPL21P16	processed_pseudogene	10	120354701	120355183
ENSG00000189129	1766.3	1.42876	0.377343	3.78637	0.000152866	0.0197417	PLAC9	protein_coding	10	80131682	80145359
ENSG00000110975	43.1731	-2.61352	0.69029	-3.78612	0.000153015	0.0197417	SYT10	protein_coding	12	33374238	33439819
ENSG00000111145	189.405	-0.975742	0.258373	-3.77648	0.000159059	0.0197417	ELK3	protein_coding	12	96194375	96269824
ENSG00000286099	5.19076	3.61194	0.956398	3.77661	0.00015898	0.0197417	NA	lncRNA	14	40630006	40905513
ENSG00000103260	2037.53	1.18351	0.310952	3.80609	0.000141183	0.0197417	METRN	protein_coding	16	715118	719655
ENSG00000167526	28778.4	1.21748	0.320665	3.79672	0.000146623	0.0197417	RPL13	protein_coding	16	89560677	89564542
ENSG00000220793	518.736	1.1479	0.300739	3.81694	0.000135118	0.0197417	RPL21P119	processed_pseudogene	16	9156402	9156881
ENSG00000140988	33296.1	0.998708	0.263954	3.78364	0.000154549	0.0197417	RPS2	protein_coding	16	1962058	1964841
ENSG00000166582	528.502	0.828898	0.219465	3.77691	0.000158787	0.0197417	CENPV	protein_coding	17	16342534	16353656
ENSG00000236088	187.558	-0.484526	0.127108	-3.81191	0.000137895	0.0197417	COX10-AS1	lncRNA	17	13755574	14069495
ENSG00000171222	1778.37	1.50439	0.395793	3.80094	0.000144146	0.0197417	SCAND1	protein_coding	20	35953617	35959472
ENSG00000115268	10280.7	1.29836	0.341473	3.80223	0.000143399	0.0197417	RPS15	protein_coding	19	1438358	1440495
ENSG00000063177	13184.5	1.05367	0.279163	3.77437	0.00016041	0.0197417	RPL18	protein_coding	19	48615328	48619184
ENSG00000284491	161.502	1.31048	0.343327	3.817	0.000135084	0.0197417	THSD8	protein_coding	19	12802031	12813581
ENSG00000267740	1406.53	1.48575	0.392109	3.78913	0.000151175	0.0197417	NA	protein_coding	19	5866171	5903787
ENSG00000274252	29.4719	1.8354	0.484555	3.78781	0.000151984	0.0197417	GGTLC3	protein_coding	22	18516344	18518161
ENSG00000234883	4.5623	-2.24542	0.594937	-3.77422	0.000160508	0.0197417	MIR155HG	lncRNA	21	25561810	25575168
ENSG00000135441	967.426	1.40119	0.371508	3.77163	0.000162187	0.0197517	BLOC1S1	protein_coding	12	55716038	55720087
ENSG00000125652	1526.28	1.15756	0.30682	3.77277	0.000161447	0.0197517	ALKBH7	protein_coding	19	6372794	6375250
ENSG00000229638	1066.02	1.21967	0.324311	3.76081	0.000169362	0.0199586	RPL4P4	processed_pseudogene	3	185417495	185418778
ENSG00000173175	141.519	-1.22045	0.324643	-3.75937	0.000170345	0.0199586	ADCY5	protein_coding	3	123282296	123449090
ENSG00000169026	209.387	1.19479	0.31781	3.75946	0.000170282	0.0199586	SLC49A3	protein_coding	4	681829	689271
ENSG00000131435	2438.45	0.630083	0.167338	3.76533	0.00016633	0.0199586	PDLIM4	protein_coding	5	132257696	132273454
ENSG00000136942	9618.09	1.31651	0.35004	3.76103	0.000169215	0.0199586	RPL35	protein_coding	9	124857880	124861981
ENSG00000225511	5.41407	-2.22046	0.590389	-3.76101	0.00016923	0.0199586	LINC00475	transcribed_unprocessed_pseudogene	9	92141298	92160114
ENSG00000137501	169.712	-1.11591	0.296786	-3.75997	0.000169932	0.0199586	SYTL2	protein_coding	11	85694224	85811159
ENSG00000167468	22204.1	1.15443	0.3064	3.76771	0.000164751	0.0199586	GPX4	protein_coding	19	1103994	1106791
ENSG00000261757	4.13614	-1.95791	0.521047	-3.75765	0.000171517	0.0200012	NA	lncRNA	5	142703782	142705421
ENSG00000183287	74.2093	-2.55506	0.680498	-3.75469	0.000173557	0.0201441	CCBE1	protein_coding	18	59430939	59697662
ENSG00000205018	16.0246	-2.27236	0.605406	-3.75344	0.000174421	0.0201497	NA	lncRNA	16	88939789	88951524
ENSG00000272172	29.9625	1.41055	0.375937	3.75208	0.000175375	0.0201657	NA	lncRNA	8	143290399	143290621
ENSG00000227097	894.463	1.87192	0.499099	3.75059	0.00017642	0.0201919	RPS28P7	processed_pseudogene	11	82689559	82689768
ENSG00000126267	4144.86	1.27755	0.341035	3.74609	0.000179614	0.0204627	COX6B1	protein_coding	19	35648323	35658782
ENSG00000262660	1113.09	1.22761	0.328016	3.74254	0.000182169	0.0205916	NA	protein_coding	17	81703371	81720539
ENSG00000186010	3389.72	1.30166	0.347832	3.74221	0.000182411	0.0205916	NDUFA13	protein_coding	19	19515736	19529054
ENSG00000135842	1737.69	-1.51987	0.407352	-3.73109	0.000190656	0.0206024	NIBAN1	protein_coding	1	184790724	184974508
ENSG00000240776	5.68165	1.6189	0.433388	3.73546	0.000187371	0.0206024	NA	processed_pseudogene	3	113850237	113850731
ENSG00000144713	13756.7	0.994821	0.267027	3.72555	0.00019489	0.0206024	RPL32	protein_coding	3	12834485	12841582
ENSG00000038427	94.8478	-2.23983	0.599234	-3.73783	0.000185618	0.0206024	VCAN	protein_coding	5	83471618	83582303
ENSG00000145936	99.331	-2.12056	0.568886	-3.72757	0.000193338	0.0206024	KCNMB1	protein_coding	5	170374671	170389634
ENSG00000146038	148.16	-0.594424	0.159502	-3.72675	0.000193965	0.0206024	DCDC2	protein_coding	6	24171755	24358059
ENSG00000189056	7117.66	-0.826279	0.221641	-3.72801	0.000192996	0.0206024	RELN	protein_coding	7	103471381	103989658
ENSG00000230629	491.838	1.1291	0.302235	3.73585	0.000187086	0.0206024	RPS23P8	processed_pseudogene	X	70962964	70963293
ENSG00000147655	12.1556	-2.24554	0.601385	-3.73395	0.000188501	0.0206024	RSPO2	protein_coding	8	107899316	108083642
ENSG00000166394	1570.1	1.02834	0.276035	3.7254	0.000195007	0.0206024	CYB5R2	protein_coding	11	7665100	7677222
ENSG00000229605	127.82	1.16652	0.311994	3.73892	0.000184814	0.0206024	RPL21P93	processed_pseudogene	10	28898996	28899484
ENSG00000166923	1036.95	-2.00204	0.536544	-3.73136	0.000190452	0.0206024	GREM1	protein_coding	15	32718004	32745106
ENSG00000131055	111.801	1.7183	0.460138	3.73431	0.000188231	0.0206024	COX4I2	protein_coding	20	31637912	31645006
ENSG00000105193	12135.8	1.0168	0.272829	3.72689	0.000193859	0.0206024	RPS16	protein_coding	19	39433137	39435949
ENSG00000104973	3199.44	0.408092	0.109342	3.73227	0.000189762	0.0206024	MED25	protein_coding	19	49818282	49840383
ENSG00000228053	10.9194	1.70249	0.457344	3.72256	0.000197214	0.0206801	NA	processed_pseudogene	9	110024881	110025358
ENSG00000166441	20039.6	1.08573	0.291711	3.72193	0.000197707	0.0206801	RPL27A	protein_coding	11	8682788	8714759
ENSG00000125691	19745.4	1.14901	0.308851	3.72028	0.000199005	0.0206801	RPL23	protein_coding	17	38847860	38853764
ENSG00000108107	14143.8	1.33418	0.358633	3.72017	0.000199089	0.0206801	RPL28	protein_coding	19	55385932	55403250
ENSG00000234287	195.337	1.29554	0.348618	3.71623	0.000202218	0.0207831	NA	processed_pseudogene	3	40761545	40761799
ENSG00000006327	250.953	-1.98398	0.533937	-3.71575	0.000202602	0.0207831	TNFRSF12A	protein_coding	16	3018445	3022383
ENSG00000083845	9214.31	1.18952	0.320092	3.71618	0.000202254	0.0207831	RPS5	protein_coding	19	58386400	58394806
ENSG00000072952	1293.82	-1.85323	0.49915	-3.71276	0.00020501	0.0209432	IRAG1	protein_coding	11	10573091	10693988
ENSG00000260342	4524	0.55132	0.148549	3.71136	0.00020615	0.020973	NA	protein_coding	16	18788063	18801519
ENSG00000128228	531.247	1.73011	0.466524	3.70852	0.000208473	0.0211224	SDF2L1	protein_coding	22	21642302	21644299
ENSG00000178821	59.9512	0.920395	0.248496	3.70386	0.000212345	0.0214118	TMEM52	protein_coding	1	1917590	1919279
ENSG00000105619	578.672	1.29867	0.350708	3.703	0.000213062	0.0214118	TFPT	protein_coding	19	54107020	54115657
ENSG00000172809	7347.49	1.18346	0.319704	3.70173	0.000214132	0.0214323	RPL38	protein_coding	17	74203582	74210655
ENSG00000142684	416.374	1.36423	0.36908	3.69631	0.000218752	0.0214373	ZNF593	protein_coding	1	26169908	26170873
ENSG00000142937	22842.7	0.895128	0.242032	3.69838	0.000216979	0.0214373	RPS8	protein_coding	1	44775251	44778779
ENSG00000218175	22.6355	1.59409	0.431816	3.69159	0.000222854	0.0214373	NA	processed_pseudogene	2	176200908	176201252
ENSG00000184160	2952.81	1.82195	0.492663	3.69817	0.000217163	0.0214373	ADRA2C	protein_coding	4	3766348	3768526
ENSG00000168824	128.391	0.986722	0.267265	3.69193	0.000222562	0.0214373	NSG1	protein_coding	4	4348140	4419058
ENSG00000269514	10.425	1.5571	0.420972	3.69881	0.000216609	0.0214373	NA	lncRNA	12	48198357	48230275
ENSG00000169627	325.992	1.22279	0.331149	3.69258	0.000221992	0.0214373	BOLA2B	protein_coding	16	30192932	30194306
ENSG00000273706	17.1012	-2.16643	0.585965	-3.6972	0.000217992	0.0214373	LHX1	protein_coding	17	36936785	36944612
ENSG00000108821	10270.9	-2.19371	0.593829	-3.69417	0.000220604	0.0214373	COL1A1	protein_coding	17	50184101	50201632
ENSG00000258674	3544.94	1.24012	0.335848	3.69251	0.000222052	0.0214373	NA	protein_coding	19	19516227	19536076
ENSG00000261150	1177.99	-1.16448	0.315621	-3.68947	0.000224717	0.0215328	EPPK1	protein_coding	8	143857324	143878467
ENSG00000062096	7.156	-2.62594	0.712612	-3.68495	0.000228748	0.0217504	ARSF	protein_coding	X	3041471	3112727
ENSG00000256338	337.705	1.06677	0.289421	3.68589	0.000227904	0.0217504	RPL41P2	processed_pseudogene	15	28315651	28316059
ENSG00000149633	71.5842	-2.22329	0.603606	-3.68335	0.000230192	0.0218039	KIAA1755	protein_coding	20	38210503	38260772
ENSG00000167136	852.079	1.27419	0.346052	3.68207	0.000231344	0.0218294	ENDOG	protein_coding	9	128818500	128822676
ENSG00000104361	503.102	-0.638425	0.173475	-3.68023	0.000233028	0.0219046	NIPAL2	protein_coding	8	98189826	98294393
ENSG00000219133	156.297	1.34248	0.365384	3.67415	0.000238639	0.0220135	NA	processed_pseudogene	1	204346776	204347258
ENSG00000197756	16999	1.11127	0.302443	3.6743	0.000238503	0.0220135	RPL37A	protein_coding	2	216498825	216579180
ENSG00000106992	1010.03	0.971823	0.264351	3.67626	0.000236681	0.0220135	AK1	protein_coding	9	127866486	127877675
ENSG00000196139	204.441	-1.81784	0.494662	-3.67492	0.000237922	0.0220135	AKR1C3	protein_coding	10	5035354	5107686
ENSG00000122026	11584.9	0.963459	0.262204	3.67447	0.000238346	0.0220135	RPL21	protein_coding	13	27251362	27256691
ENSG00000152082	3272.5	1.37096	0.373468	3.67089	0.000241708	0.0220914	MZT2B	protein_coding	2	130181737	130190729
ENSG00000130150	627.825	-0.802406	0.218615	-3.67041	0.000242163	0.0220914	MOSPD2	protein_coding	X	14873421	14922327
ENSG00000257704	602.852	1.19918	0.326619	3.6715	0.000241129	0.0220914	INAFM1	protein_coding	19	47274885	47275723
ENSG00000115594	91.8987	-1.304	0.355636	-3.66667	0.000245733	0.0223346	IL1R1	protein_coding	2	102064544	102179874
ENSG00000286121	21.7817	-1.91699	0.522996	-3.66541	0.000246946	0.0223627	NA	lncRNA	5	91642643	91799234
ENSG00000149806	4552.24	1.0598	0.289399	3.66206	0.00025019	0.0225738	FAU	protein_coding	11	65120630	65122177
ENSG00000236675	279.348	1.34675	0.368054	3.65912	0.000253085	0.0226123	MTX1P1	unprocessed_pseudogene	1	155230975	155234325
ENSG00000175756	2286.09	1.31171	0.358753	3.65631	0.000255876	0.0226123	AURKAIP1	protein_coding	1	1373730	1375207
ENSG00000163071	95.7988	-1.36777	0.373781	-3.65927	0.000252932	0.0226123	SPATA18	protein_coding	4	52051304	52097299
ENSG00000179967	134.175	1.08265	0.296061	3.65683	0.000255349	0.0226123	PPP1R14BP3	processed_pseudogene	4	139114930	139115374
ENSG00000256393	889.113	0.987477	0.270092	3.65608	0.000256106	0.0226123	RPL41P5	processed_pseudogene	12	93083598	93083675
ENSG00000134419	6600.95	0.879585	0.240507	3.65721	0.000254975	0.0226123	RPS15A	protein_coding	16	18781295	18790383
ENSG00000047617	30.1902	1.76449	0.482825	3.65452	0.000257667	0.0226283	ANO2	protein_coding	12	5531869	5946232
ENSG00000180304	2928.64	0.338762	0.0927081	3.65407	0.000258118	0.0226283	OAZ2	protein_coding	15	64687573	64703281
ENSG00000125611	726.017	1.33195	0.364798	3.6512	0.000261022	0.02274	CHCHD5	protein_coding	2	112584240	112589275
ENSG00000264281	1366.29	0.979635	0.26832	3.65099	0.000261232	0.02274	NA	processed_pseudogene	5	55944656	55944733
ENSG00000279786	8.59564	2.89095	0.792716	3.6469	0.000265427	0.0229857	NA	TEC	8	140820599	140822414
ENSG00000178980	12596.3	0.998348	0.273788	3.64643	0.000265913	0.0229857	SELENOW	protein_coding	19	47778677	47784686
ENSG00000148483	13.8091	-1.04512	0.286733	-3.64492	0.00026747	0.0230397	TMEM236	protein_coding	10	17752201	17800868
ENSG00000114854	1117.68	2.02242	0.555662	3.63965	0.000273009	0.0230503	TNNC1	protein_coding	3	52451100	52454041
ENSG00000124614	5669.08	1.11031	0.304973	3.64067	0.000271928	0.0230503	RPS10	protein_coding	6	34417454	34426069
ENSG00000183048	623.725	1.10613	0.303655	3.64271	0.000269782	0.0230503	SLC25A10	protein_coding	17	81712236	81721016
ENSG00000124172	4823.94	1.29552	0.355686	3.64232	0.00027019	0.0230503	ATP5F1E	protein_coding	20	59025475	59032345
ENSG00000227063	2416.25	0.89426	0.245631	3.64066	0.000271942	0.0230503	RPL41P1	processed_pseudogene	20	21755270	21755350
ENSG00000174886	1773.71	1.32636	0.364437	3.63948	0.000273188	0.0230503	NDUFA11	protein_coding	19	5891276	5904006
ENSG00000229503	89.0522	1.14653	0.315143	3.63812	0.000274631	0.0230933	RPL21P37	processed_pseudogene	2	62532583	62533059
ENSG00000183055	2.7064	4.38694	1.2071	3.6343	0.000278739	0.0233593	FAM133CP	processed_pseudogene	10	58715554	58716257
ENSG00000143458	358.27	-0.336823	0.0927549	-3.63133	0.000281968	0.0234982	GABPB2	protein_coding	1	151070578	151125542
ENSG00000219747	57.5265	1.31919	0.36342	3.62992	0.000283507	0.0234982	RPL32P16	processed_pseudogene	6	151099529	151099933
ENSG00000279483	2236.22	0.888344	0.245061	3.62499	0.000288975	0.0234982	NA	processed_pseudogene	7	137513859	137513933
ENSG00000254340	29.2796	-2.79378	0.769779	-3.62934	0.000284152	0.0234982	NA	lncRNA	8	9141424	9145503
ENSG00000107223	6577.49	1.23467	0.340352	3.62762	0.000286044	0.0234982	EDF1	protein_coding	9	136862119	136866308
ENSG00000274373	117.624	1.67637	0.462378	3.62555	0.000288344	0.0234982	NA	lncRNA	12	132424504	132425208
ENSG00000065361	46.3012	2.18859	0.603315	3.62761	0.000286054	0.0234982	ERBB3	protein_coding	12	56076799	56103505
ENSG00000137818	21378.1	1.20471	0.332566	3.62247	0.000291803	0.0234982	RPLP1	protein_coding	15	69452814	69456205
ENSG00000103510	1496.44	0.378326	0.104413	3.62336	0.000290802	0.0234982	KAT8	protein_coding	16	31114489	31131393
ENSG00000140807	716.912	-1.15114	0.31772	-3.62312	0.000291068	0.0234982	NKD1	protein_coding	16	50548396	50649249
ENSG00000205544	673.826	1.06026	0.292687	3.62251	0.000291754	0.0234982	TMEM256	protein_coding	17	7402975	7404097
ENSG00000142541	39066	0.976474	0.269495	3.62335	0.000290813	0.0234982	RPL13A	protein_coding	19	49487510	49493057
ENSG00000182899	7870.92	0.843475	0.233123	3.61815	0.000296715	0.0236327	RPL35A	protein_coding	3	197950190	197956610
ENSG00000122786	11504.6	-0.899545	0.2487	-3.617	0.000298042	0.0236327	CALD1	protein_coding	7	134744252	134970729
ENSG00000151136	20.7202	-2.17167	0.600438	-3.61681	0.000298251	0.0236327	BTBD11	protein_coding	12	107318421	107659642
ENSG00000175061	11248.5	0.791034	0.218535	3.61971	0.000294937	0.0236327	SNHG29	lncRNA	17	16438767	16478678
ENSG00000099203	1084.98	0.999623	0.276382	3.61681	0.000298252	0.0236327	TMED1	protein_coding	19	10832067	10836318
ENSG00000187017	4120.92	1.07592	0.297931	3.6113	0.00030467	0.0237798	ESPN	protein_coding	1	6424776	6461367
ENSG00000186468	14573	0.842838	0.233468	3.61008	0.000306101	0.0237798	RPS23	protein_coding	5	82273320	82278396
ENSG00000196683	4290.37	0.899125	0.248874	3.61277	0.000302942	0.0237798	TOMM7	protein_coding	7	22812628	22822849
ENSG00000049769	477.493	0.352158	0.0975625	3.60956	0.000306717	0.0237798	PPP1R3F	protein_coding	X	49269793	49301461
ENSG00000175315	9.91606	-1.54056	0.426557	-3.61162	0.000304295	0.0237798	CST6	protein_coding	11	66012008	66013505
ENSG00000103254	382.162	1.11857	0.309969	3.60864	0.000307805	0.0237798	ANTKMT	protein_coding	16	720581	722590
ENSG00000103196	157.298	-1.4161	0.392348	-3.60931	0.000307014	0.0237798	CRISPLD2	protein_coding	16	84819985	84920768
ENSG00000171858	3715.93	1.14418	0.31667	3.61317	0.000302473	0.0237798	RPS21	protein_coding	20	62387103	62388520
ENSG00000111885	462.221	-1.4253	0.395156	-3.60693	0.000309836	0.0238622	MAN1A1	protein_coding	6	119177205	119349761
ENSG00000185477	70.7023	-1.75227	0.485922	-3.60608	0.000310856	0.0238664	GPRIN3	protein_coding	4	89236383	89307800
ENSG00000242071	730.21	0.381019	0.1057	3.60471	0.000312501	0.0239184	RPL7AP6	processed_pseudogene	14	69885340	69886140
ENSG00000169189	1058.2	1.24978	0.34683	3.60344	0.00031403	0.0239613	NSMCE1	protein_coding	16	27224994	27268772
ENSG00000197421	35.6061	1.62712	0.451799	3.60142	0.000316482	0.0240741	GGT3P	transcribed_unprocessed_pseudogene	22	18773665	18843399
ENSG00000135272	234.302	-0.663461	0.1843	-3.5999	0.000318334	0.024093	MDFIC	protein_coding	7	114922094	115019917
ENSG00000131143	9441.47	1.13167	0.314407	3.5994	0.000318957	0.024093	COX4I1	protein_coding	16	85798633	85807068
ENSG00000101443	763.082	0.782168	0.21734	3.59883	0.000319654	0.024093	WFDC2	protein_coding	20	45469753	45481532
ENSG00000219023	72.9455	1.30044	0.361999	3.59239	0.000327662	0.0244513	NA	processed_pseudogene	6	35555873	35556264
ENSG00000241343	3100.38	1.04118	0.289837	3.59228	0.000327799	0.0244513	RPL36A	protein_coding	X	101390824	101396155
ENSG00000125356	2359.69	0.956673	0.266347	3.59183	0.000328364	0.0244513	NDUFA1	protein_coding	X	119871832	119876662
ENSG00000165887	11.8423	1.96868	0.547933	3.59292	0.000326999	0.0244513	ANKRD2	protein_coding	10	97572499	97583884
ENSG00000280163	12.3198	1.81224	0.504803	3.58999	0.000330692	0.0244885	NA	TEC	16	67205175	67206849
ENSG00000105373	8358.89	0.88863	0.247538	3.58987	0.000330845	0.0244885	NOP53	protein_coding	19	47745546	47757058
ENSG00000179922	367.445	0.907669	0.253067	3.58668	0.000334917	0.0247159	ZNF784	protein_coding	19	55620741	55624566
ENSG00000142676	18118.7	0.960631	0.267936	3.58531	0.000336684	0.0247197	RPL11	protein_coding	1	23691742	23696835
ENSG00000162636	213.381	-0.866115	0.241796	-3.58201	0.000340961	0.0247197	FAM102B	protein_coding	1	108560089	108644900
ENSG00000112306	12514.6	1.11719	0.31194	3.58143	0.00034172	0.0247197	RPS12	protein_coding	6	132814569	132817564
ENSG00000260418	38.2563	1.40265	0.391543	3.58236	0.000340505	0.0247197	NA	lncRNA	6	136335714	136336087
ENSG00000229117	14023.3	0.889211	0.248036	3.58501	0.000337065	0.0247197	RPL41	protein_coding	12	56116590	56117967
ENSG00000182196	1870.51	1.13291	0.316346	3.58124	0.000341968	0.0247197	ARL6IP4	protein_coding	12	122980060	122982913
ENSG00000257074	12.0931	1.2006	0.334999	3.58388	0.000338525	0.0247197	RPL29P33	processed_pseudogene	19	34296277	34296592
ENSG00000169507	128.05	1.82894	0.511313	3.57694	0.000347639	0.0249835	SLC38A11	protein_coding	2	164894354	164955525
ENSG00000213563	634.181	0.514513	0.143839	3.57701	0.000347548	0.0249835	C8orf82	protein_coding	8	144525733	144529132
ENSG00000131469	8433.18	1.03261	0.289134	3.57137	0.000355116	0.0253607	RPL27	protein_coding	17	42998273	43002959
ENSG00000185527	151.14	1.69075	0.473504	3.57072	0.000356007	0.0253607	PDE6G	protein_coding	17	81650459	81663112
ENSG00000170889	12815.6	1.07294	0.300524	3.57025	0.000356646	0.0253607	RPS9	protein_coding	19	54200809	54249003
ENSG00000100121	65.2152	1.69078	0.473608	3.56999	0.000356991	0.0253607	GGTLC2	protein_coding	22	22644614	22647898
ENSG00000160799	701.162	0.956774	0.268359	3.56528	0.000363473	0.0257472	CCDC12	protein_coding	3	46921726	46982010
ENSG00000116251	6751.6	0.609476	0.172181	3.53975	0.000400504	0.0260573	RPL22	protein_coding	1	6185020	6209389
ENSG00000162585	2743.4	1.11208	0.313396	3.54847	0.000387481	0.0260573	FAAP20	protein_coding	1	2184461	2212720
ENSG00000073756	7.15994	-2.19645	0.61973	-3.5442	0.000393801	0.0260573	PTGS2	protein_coding	1	186671791	186680922
ENSG00000205090	195.247	0.795208	0.223914	3.5514	0.000383191	0.0260573	TMEM240	protein_coding	1	1534778	1540624
ENSG00000236824	206.446	1.62519	0.456549	3.55973	0.000371233	0.0260573	BCYRN1	scRNA	2	47335315	47335514
ENSG00000285708	244.195	-1.19	0.336007	-3.54161	0.000397695	0.0260573	NA	protein_coding	3	70959226	71754229
ENSG00000010256	4530.41	1.0235	0.289584	3.53439	0.000408724	0.0260573	UQCRC1	protein_coding	3	48599002	48610976
ENSG00000109790	1559.48	-0.426542	0.119969	-3.55544	0.00037735	0.0260573	KLHL5	protein_coding	4	39045039	39126857
ENSG00000164587	11120.7	1.0147	0.285428	3.55503	0.00037794	0.0260573	RPS14	protein_coding	5	150442635	150449739
ENSG00000220472	39.8862	1.28668	0.361643	3.55787	0.000373871	0.0260573	NA	processed_pseudogene	6	7338839	7339568
ENSG00000270800	6047.75	1.02723	0.289886	3.54357	0.00039475	0.0260573	RPS10-NUDT3	protein_coding	6	34284887	34426071
ENSG00000230202	783.547	0.829925	0.233487	3.55448	0.000378729	0.0260573	NA	processed_pseudogene	6	117998975	117999448
ENSG00000231006	180.954	1.28934	0.363055	3.55135	0.000383263	0.0260573	RPL7P32	processed_pseudogene	7	108510233	108510976
ENSG00000253105	14.756	-2.29831	0.649098	-3.54077	0.000398955	0.0260573	NA	lncRNA	8	96370800	96387438
ENSG00000178896	771.044	1.37715	0.387322	3.55557	0.00037716	0.0260573	EXOSC4	protein_coding	8	144078648	144080648
ENSG00000230207	180.076	1.04557	0.295826	3.53442	0.000408676	0.0260573	RPL4P5	processed_pseudogene	9	7477045	7478320
ENSG00000182154	1066.38	1.17688	0.332544	3.53902	0.000401611	0.0260573	MRPL41	protein_coding	9	137551879	137552555
ENSG00000107317	91040.4	1.12689	0.318693	3.53597	0.000406286	0.0260573	PTGDS	protein_coding	9	136975092	136981742
ENSG00000244187	896.603	1.29659	0.364436	3.5578	0.000373972	0.0260573	TMEM141	protein_coding	9	136791344	136793317
ENSG00000231527	86.3704	0.553437	0.156167	3.54388	0.000394283	0.0260573	FAM27C	lncRNA	9	61854148	62096920
ENSG00000110717	3037.95	1.22937	0.347547	3.53729	0.000404253	0.0260573	NDUFS8	protein_coding	11	68030617	68036644
ENSG00000134809	713.61	1.27489	0.359274	3.54852	0.000387402	0.0260573	TIMM10	protein_coding	11	57528464	57530803
ENSG00000156587	1921.77	0.394363	0.111174	3.54727	0.000389248	0.0260573	UBE2L6	protein_coding	11	57551656	57568284
ENSG00000204922	644.422	1.2559	0.355347	3.53429	0.000408869	0.0260573	UQCC3	protein_coding	11	62670273	62673686
ENSG00000095637	735.606	-1.16389	0.329124	-3.53633	0.000405722	0.0260573	SORBS1	protein_coding	10	95311771	95561414
ENSG00000227525	10.4759	1.80205	0.509273	3.53847	0.000402458	0.0260573	RPL7P6	processed_pseudogene	12	19089151	19089888
ENSG00000137809	50.8497	-3.11429	0.877516	-3.54899	0.000386716	0.0260573	ITGA11	protein_coding	15	68296532	68432163
ENSG00000205220	174.539	1.53933	0.433565	3.5504	0.000384646	0.0260573	PSMB10	protein_coding	16	67934506	67936864
ENSG00000086504	1910.94	1.29517	0.365419	3.54434	0.000393591	0.0260573	MRPL28	protein_coding	16	366969	371289
ENSG00000189343	1702.3	0.968645	0.273028	3.54779	0.000388484	0.0260573	RPS2P46	processed_pseudogene	17	19445970	19446852
ENSG00000141526	40178.1	0.68697	0.19306	3.55832	0.000373235	0.0260573	SLC16A3	protein_coding	17	82217934	82261129
ENSG00000277791	1433.58	1.16451	0.32903	3.53921	0.000401325	0.0260573	PSMB3	protein_coding	17	38752741	38764225
ENSG00000262188	10.3925	2.16115	0.611254	3.5356	0.000406848	0.0260573	LINC01978	lncRNA	17	79919310	79925999
ENSG00000172175	479.44	-0.684927	0.192517	-3.55775	0.000374042	0.0260573	MALT1	protein_coding	18	58671465	58754477
ENSG00000142534	25288.3	1.07708	0.304757	3.53424	0.000408957	0.0260573	RPS11	protein_coding	19	49496365	49499708
ENSG00000130313	1947.08	1.06534	0.299882	3.55253	0.000381539	0.0260573	PGLS	protein_coding	19	17511636	17521288
ENSG00000105699	7353.94	0.658966	0.185226	3.55763	0.000374209	0.0260573	LSR	protein_coding	19	35248330	35267964
ENSG00000130159	1468.14	0.987506	0.27821	3.5495	0.000385964	0.0260573	ECSIT	protein_coding	19	11505929	11529172
ENSG00000100353	3751.46	0.449213	0.126939	3.53882	0.000401916	0.0260573	EIF3D	protein_coding	22	36510855	36529184
ENSG00000087116	507.714	-2.42337	0.686309	-3.53101	0.00041397	0.0263089	ADAMTS2	protein_coding	5	179110853	179345461
ENSG00000126432	7572.94	1.22836	0.347972	3.53005	0.000415478	0.026337	PRDX5	protein_coding	11	64318121	64321811
ENSG00000231747	96.4189	1.40105	0.397087	3.52832	0.000418201	0.0264419	NA	processed_pseudogene	2	112621809	112622167
ENSG00000114391	8716.59	0.78509	0.222621	3.52658	0.000420967	0.0264813	RPL24	protein_coding	3	101681091	101686718
ENSG00000101457	929.441	0.575241	0.163097	3.527	0.0004203	0.0264813	DNTTIP1	protein_coding	20	45791954	45811427
ENSG00000240509	17.6401	1.57266	0.446271	3.524	0.000425089	0.0266727	RPL34P18	processed_pseudogene	8	93957338	93957691
ENSG00000130545	378.305	0.614098	0.174299	3.52324	0.000426302	0.0266811	CRB3	protein_coding	19	6463777	6467221
ENSG00000164919	2452.17	0.924314	0.262517	3.52097	0.000429973	0.0268429	COX6C	protein_coding	8	99873200	99893707
ENSG00000197958	13920.8	0.770897	0.219012	3.51988	0.000431734	0.026885	RPL12	protein_coding	9	127447674	127451406
ENSG00000285629	2995.58	0.649017	0.18455	3.51674	0.000436874	0.0271002	NA	protein_coding	1	6159430	6197757
ENSG00000226084	1165.19	0.935657	0.267492	3.49788	0.000468966	0.0271002	NA	processed_pseudogene	1	77129114	77129668
ENSG00000143171	26.1003	1.68564	0.480795	3.50594	0.000455003	0.0271002	RXRG	protein_coding	1	165400922	165445355
ENSG00000225171	5.83175	2.24504	0.641648	3.49886	0.000467247	0.0271002	DUTP6	processed_pseudogene	1	166868748	166869209
ENSG00000230979	202.836	1.32251	0.376773	3.5101	0.000447941	0.0271002	NA	processed_pseudogene	2	47690716	47691246
ENSG00000248487	939.307	1.39826	0.400003	3.49562	0.000472957	0.0271002	ABHD14A	protein_coding	3	51971426	51981196
ENSG00000223916	24.0164	1.74346	0.496577	3.51095	0.000446502	0.0271002	NA	processed_pseudogene	3	43484972	43485880
ENSG00000120708	1931.97	-1.89876	0.542254	-3.50161	0.000462454	0.0271002	TGFBI	protein_coding	5	136028988	136063818
ENSG00000169976	1459.25	1.01127	0.287827	3.51345	0.000442325	0.0271002	SF3B5	protein_coding	6	144094884	144095573
ENSG00000118432	13.226	-1.61241	0.459017	-3.51275	0.0004435	0.0271002	CNR1	protein_coding	6	88139864	88166347
ENSG00000165215	1448.1	1.42242	0.405216	3.51027	0.000447657	0.0271002	CLDN3	protein_coding	7	73768997	73770270
ENSG00000102271	7.8097	-3.10745	0.884036	-3.51507	0.000439635	0.0271002	KLHL4	protein_coding	X	87517409	87670050
ENSG00000126756	987.272	1.04655	0.298786	3.50268	0.000460609	0.0271002	UXT	protein_coding	X	47651796	47659180
ENSG00000257529	3271	0.956246	0.273545	3.49576	0.000472719	0.0271002	RPL36A-HNRNPH2	protein_coding	X	101391011	101412297
ENSG00000254741	68.176	1.68352	0.479975	3.50752	0.000452303	0.0271002	NA	lncRNA	8	143579636	143580670
ENSG00000255085	19.4499	2.40713	0.687162	3.503	0.000460048	0.0271002	NA	transcribed_unprocessed_pseudogene	8	144700353	144708517
ENSG00000285645	191.124	1.26832	0.362771	3.49619	0.000471945	0.0271002	NA	protein_coding	9	35812960	35828732
ENSG00000130957	1685.23	0.673351	0.192601	3.4961	0.000472112	0.0271002	FBP2	protein_coding	9	94558720	94593824
ENSG00000132274	976.933	-0.889462	0.254025	-3.50147	0.000462697	0.0271002	TRIM22	protein_coding	11	5689697	5737089
ENSG00000259230	7.26021	2.0706	0.591533	3.50039	0.000464584	0.0271002	LINC02323	lncRNA	14	102545254	102555826
ENSG00000119669	1800.75	-0.464158	0.132359	-3.50681	0.000453506	0.0271002	IRF2BPL	protein_coding	14	77024543	77028708
ENSG00000284803	3739.89	0.909429	0.259916	3.49894	0.000467118	0.0271002	NA	lncRNA	15	82533175	82540008
ENSG00000140955	1178.17	1.72479	0.492689	3.50076	0.000463929	0.0271002	ADAD2	protein_coding	16	84191138	84197168
ENSG00000183336	177.488	1.10045	0.313846	3.50633	0.000454336	0.0271002	BOLA2	protein_coding	16	29453590	29454351
ENSG00000274756	13.5731	1.66609	0.476361	3.49754	0.000469578	0.0271002	NA	processed_pseudogene	17	36574462	36575325
ENSG00000161395	716.059	0.769962	0.220286	3.49528	0.000473557	0.0271002	PGAP3	protein_coding	17	39671122	39696797
ENSG00000229833	658.024	1.16833	0.332741	3.51124	0.000446021	0.0271002	PET100	protein_coding	19	7629793	7631956
ENSG00000105669	3234.48	1.2427	0.3543	3.50747	0.000452382	0.0271002	COPE	protein_coding	19	18899514	18919387
ENSG00000170906	2090.29	1.16837	0.334064	3.49745	0.000469731	0.0271002	NDUFA3	protein_coding	19	54102728	54109257
ENSG00000105696	72.1911	-1.26228	0.360535	-3.50114	0.00046327	0.0271002	TMEM59L	protein_coding	19	18607430	18621039
ENSG00000130724	3683.66	1.17829	0.336601	3.50054	0.000464313	0.0271002	CHMP2A	protein_coding	19	58551452	58555105
ENSG00000279159	49.3645	1.25954	0.358298	3.51533	0.0004392	0.0271002	NA	lncRNA	22	29978950	30028236
ENSG00000128298	156.42	1.43579	0.410676	3.49616	0.000472011	0.0271002	BAIAP2L2	protein_coding	22	38084652	38111015
ENSG00000100003	2602.26	0.91791	0.261311	3.51271	0.000443562	0.0271002	SEC14L2	protein_coding	22	30396941	30425303
ENSG00000210151	311.009	2.09887	0.599276	3.50234	0.000461192	0.0271002	MT-TS1	Mt_tRNA	MT	7446	7514
ENSG00000163565	154.942	-2.28587	0.654302	-3.49361	0.000476539	0.0272079	IFI16	protein_coding	1	158999968	159055155
ENSG00000123349	3405.21	1.03965	0.297702	3.49226	0.00047896	0.0272831	PFDN5	protein_coding	12	53295291	53299452
ENSG00000284135	247.346	0.98938	0.283526	3.48955	0.000483829	0.027434	MIR3654	miRNA	7	133034860	133034915
ENSG00000173598	1900.65	-0.553538	0.158602	-3.49012	0.000482806	0.027434	NUDT4	protein_coding	12	93377883	93408146
ENSG00000198918	4569.98	0.913854	0.262043	3.48742	0.00048771	0.0274987	RPL39	protein_coding	X	119786504	119791630
ENSG00000188229	10530.3	1.00395	0.287869	3.48754	0.000487494	0.0274987	TUBB4B	protein_coding	9	137241287	137243707
ENSG00000237840	54.5273	-0.540447	0.154985	-3.48709	0.000488307	0.0274987	FAM21FP	transcribed_unprocessed_pseudogene	10	45706431	45727231
ENSG00000257277	3.19176	-2.57527	0.740902	-3.47586	0.000509217	0.0278241	NA	lncRNA	2	143674315	143741294
ENSG00000084090	7489.29	0.351815	0.101233	3.47531	0.000510265	0.0278241	STARD7	protein_coding	2	96184859	96208827
ENSG00000157445	32.0581	-1.3355	0.383887	-3.47888	0.000503507	0.0278241	CACNA2D3	protein_coding	3	54122547	55074557
ENSG00000213178	1756.95	0.694828	0.199545	3.48206	0.000497567	0.0278241	RPL22P1	processed_pseudogene	3	169483671	169484080
ENSG00000180992	741.233	0.984012	0.282776	3.47983	0.000501733	0.0278241	MRPL14	protein_coding	6	44113451	44127452
ENSG00000106328	319.157	1.20697	0.347194	3.47634	0.000508308	0.0278241	FSCN3	protein_coding	7	127591409	127602144
ENSG00000147403	14881.1	0.568835	0.163656	3.47579	0.000509345	0.0278241	RPL10	protein_coding	X	154389955	154409168
ENSG00000253320	137.97	0.579012	0.166422	3.47918	0.000502952	0.0278241	MAILR	lncRNA	8	102864271	103002424
ENSG00000136938	3488.98	0.705252	0.20261	3.48084	0.00049984	0.0278241	ANP32B	protein_coding	9	97983341	98015943
ENSG00000119514	487.461	-1.10604	0.317533	-3.48324	0.000495375	0.0278241	GALNT12	protein_coding	9	98807670	98850081
ENSG00000256028	2131.35	1.02954	0.296422	3.47321	0.000514264	0.0278241	NA	lncRNA	12	122975320	122982907
ENSG00000288663	3869.05	1.04602	0.300474	3.48123	0.000499109	0.0278241	NA	lncRNA	12	53295492	53307174
ENSG00000187498	3245.37	-1.43403	0.412507	-3.47637	0.000508258	0.0278241	COL4A1	protein_coding	13	110148963	110307157
ENSG00000170345	267.326	-1.73134	0.497193	-3.48223	0.000497264	0.0278241	FOS	protein_coding	14	75278826	75282230
ENSG00000153976	28.9728	-2.00621	0.577351	-3.47485	0.000511132	0.0278241	HS3ST3A1	protein_coding	17	13494032	13601929
ENSG00000160113	1488.09	0.851839	0.245036	3.47638	0.000508227	0.0278241	NR2F6	protein_coding	19	17231883	17245919
ENSG00000128185	1712.59	1.23164	0.354583	3.47348	0.000513763	0.0278241	DGCR6L	protein_coding	22	20314238	20320080
ENSG00000233521	9.69982	-2.2625	0.651421	-3.47317	0.000514343	0.0278241	LINC01638	lncRNA	22	27221349	27225134
ENSG00000182774	5069.04	0.868793	0.250322	3.47071	0.000519089	0.0280195	RPS17	protein_coding	15	82536750	82540459
ENSG00000186868	271.871	-1.02916	0.296586	-3.47002	0.000520427	0.0280305	MAPT	protein_coding	17	45894527	46028334
ENSG00000004838	75.2676	1.14585	0.330282	3.46931	0.000521801	0.0280434	ZMYND10	protein_coding	3	50341110	50345732
ENSG00000220749	119.848	1.19706	0.34521	3.46764	0.000525056	0.0281317	RPL21P28	processed_pseudogene	1	212051524	212052006
ENSG00000159713	756.037	0.868544	0.250496	3.4673	0.000525719	0.0281317	TPPP3	protein_coding	16	67389809	67393518
ENSG00000169020	2453.78	1.21324	0.350103	3.46537	0.000529497	0.0282726	ATP5ME	protein_coding	4	672436	674330
ENSG00000131495	1204.24	1.08813	0.314351	3.46153	0.000537119	0.0283127	NDUFA2	protein_coding	5	140638740	140647771
ENSG00000106772	1851.88	-2.16804	0.626079	-3.46288	0.000534418	0.0283127	PRUNE2	protein_coding	9	76611376	76906114
ENSG00000124942	12082.9	-0.794001	0.229357	-3.46185	0.000536469	0.0283127	AHNAK	protein_coding	11	62433542	62556235
ENSG00000127884	2275.15	0.857147	0.247425	3.46427	0.000531682	0.0283127	ECHS1	protein_coding	10	133362485	133373354
ENSG00000166104	8.43693	-2.19381	0.633437	-3.46335	0.0005335	0.0283127	NA	transcribed_unprocessed_pseudogene	15	62227896	62253235
ENSG00000260095	31.0692	1.28219	0.370305	3.46252	0.000535148	0.0283127	NA	lncRNA	16	2452581	2452977
ENSG00000169738	1167.92	0.867468	0.250986	3.45624	0.000547765	0.0288124	DCXR	protein_coding	17	82035136	82037709
ENSG00000276926	116.089	1.3655	0.395577	3.45192	0.000556623	0.0292162	MIR6797	miRNA	19	41869627	41869698
ENSG00000160050	1263.15	1.14454	0.331724	3.45026	0.000560042	0.0293334	CCDC28B	protein_coding	1	32200595	32205453
ENSG00000146066	2082.63	0.719126	0.208651	3.44654	0.00056781	0.029401	HIGD2A	protein_coding	5	176388751	176389761
ENSG00000235174	1822.43	0.850512	0.246901	3.44475	0.000571595	0.029401	RPL39P3	processed_pseudogene	6	73373108	73373263
ENSG00000002330	1696.51	1.05302	0.305425	3.44772	0.00056535	0.029401	BAD	protein_coding	11	64269830	64284704
ENSG00000111786	2407.34	0.422363	0.122578	3.44566	0.000569663	0.029401	SRSF9	protein_coding	12	120461672	120469748
ENSG00000135390	4721.19	0.620994	0.180259	3.44502	0.000571021	0.029401	ATP5MC2	protein_coding	12	53632726	53677408
ENSG00000136169	632.81	-0.293482	0.0851442	-3.44689	0.000567088	0.029401	SETDB2	protein_coding	13	49444274	49495003
ENSG00000267317	329.845	0.680108	0.197368	3.44589	0.000569181	0.029401	NA	lncRNA	19	1457670	1458580
ENSG00000221983	8435.07	1.04487	0.303273	3.44531	0.000570397	0.029401	UBA52	protein_coding	19	18571730	18577550
ENSG00000126934	4806.12	0.791244	0.22971	3.44454	0.000572036	0.029401	MAP2K2	protein_coding	19	4090321	4124122
ENSG00000159685	1567.26	0.702589	0.204326	3.43857	0.000584789	0.0294932	CHCHD6	protein_coding	3	126704240	126960420
ENSG00000180801	24.5112	-1.17329	0.341801	-3.43266	0.00059769	0.0294932	ARSJ	protein_coding	4	113900284	113979727
ENSG00000226221	707.047	0.478562	0.139074	3.44106	0.000579447	0.0294932	RPL26P19	processed_pseudogene	5	56504635	56505072
ENSG00000204628	21469.9	0.789193	0.229277	3.44209	0.000577238	0.0294932	RACK1	protein_coding	5	181236897	181248096
ENSG00000279472	5.37744	-2.11115	0.613893	-3.43895	0.000583986	0.0294932	NA	lncRNA	5	141177849	141182369
ENSG00000204052	177.702	0.829107	0.241332	3.43554	0.000591363	0.0294932	LRRC73	protein_coding	6	43506969	43510686
ENSG00000006747	73.1752	-1.92525	0.55972	-3.43967	0.00058243	0.0294932	SCIN	protein_coding	7	12570577	12660182
ENSG00000146677	63.6259	1.16028	0.337706	3.43575	0.000590905	0.0294932	RPL32P18	processed_pseudogene	7	44467897	44468304
ENSG00000214253	2617.88	1.11028	0.32273	3.44026	0.00058115	0.0294932	FIS1	protein_coding	7	101239458	101252316
ENSG00000214309	129.529	1.11019	0.323225	3.43471	0.000593181	0.0294932	MBLAC1	protein_coding	7	100126785	100128495
ENSG00000272293	38.5847	0.933308	0.271735	3.43463	0.000593369	0.0294932	NA	lncRNA	8	450714	451343
ENSG00000147684	2638.21	0.97636	0.284122	3.43641	0.000589483	0.0294932	NDUFB9	protein_coding	8	124539101	124580648
ENSG00000171159	1992.28	1.40793	0.409901	3.4348	0.000592997	0.0294932	BBLN	protein_coding	9	128160265	128163924
ENSG00000177700	1987.85	1.41991	0.413054	3.43757	0.000586951	0.0294932	POLR2L	protein_coding	11	837356	842529
ENSG00000283496	646.204	0.752369	0.219125	3.43352	0.000595791	0.0294932	ZNF511-PRAP1	protein_coding	10	133309410	133352529
ENSG00000171953	641.483	0.51813	0.150595	3.44056	0.00058051	0.0294932	ATPAF2	protein_coding	17	17977409	18039209
ENSG00000235552	2017.92	0.677482	0.197346	3.43296	0.000597039	0.0294932	RPL6P27	transcribed_processed_pseudogene	18	6462144	6463030
ENSG00000124116	171.728	1.13366	0.329754	3.43791	0.000586226	0.0294932	WFDC3	protein_coding	20	45747944	45791932
ENSG00000218891	1455.62	0.767955	0.223631	3.43403	0.000594675	0.0294932	ZNF579	protein_coding	19	55576774	55580848
ENSG00000249590	679.775	0.980561	0.284833	3.44258	0.000576189	0.0294932	NA	protein_coding	22	30409255	30428990
ENSG00000173272	2035.69	1.19721	0.348895	3.43143	0.000600401	0.0295531	MZT2A	protein_coding	2	131464900	131492743
ENSG00000156140	48.9864	-0.9582	0.279275	-3.43103	0.000601295	0.0295531	ADAMTS3	protein_coding	4	72280969	72569221
ENSG00000185187	831.345	0.944509	0.27544	3.42909	0.000605612	0.0296881	SIGIRR	protein_coding	11	405716	417455
ENSG00000212664	413.932	1.04008	0.303345	3.42872	0.000606442	0.0296881	NA	processed_pseudogene	15	71341158	71341712
ENSG00000142669	8042.39	1.47859	0.431384	3.42755	0.000609051	0.0296929	SH3BGRL3	protein_coding	1	26280086	26281522
ENSG00000177409	20.8156	-1.68476	0.491524	-3.42762	0.000608891	0.0296929	SAMD9L	protein_coding	7	93130056	93148385
ENSG00000108826	970.569	1.17214	0.342025	3.42706	0.000610145	0.0296929	MRPL27	protein_coding	17	50367857	50373207
ENSG00000090266	1719.39	1.19751	0.349559	3.42578	0.000613026	0.0297376	NDUFB2	protein_coding	7	140690777	140722790
ENSG00000239783	31.5295	-0.738685	0.215637	-3.42559	0.000613468	0.0297376	NA	processed_pseudogene	20	47071865	47072236
ENSG00000168918	27.6601	-1.9451	0.568064	-3.42408	0.000616879	0.02978	INPP5D	protein_coding	2	233059967	233207903
ENSG00000257527	11.2061	1.82604	0.533234	3.42447	0.000616003	0.02978	NA	lncRNA	16	18411309	18411851
ENSG00000200651	7.37999	3.32915	0.972409	3.42361	0.000617958	0.02978	Y_RNA	misc_RNA	17	77442109	77442213
ENSG00000244716	1577.31	0.862903	0.252153	3.42214	0.000621311	0.0298566	NA	processed_pseudogene	1	108992282	108992836
ENSG00000204568	1329.44	0.645508	0.188643	3.42185	0.000621962	0.0298566	MRPS18B	protein_coding	6	30617840	30626395
ENSG00000035681	1077.41	-0.363503	0.106247	-3.4213	0.000623218	0.0298589	NSMAF	protein_coding	8	58583508	58659853
ENSG00000224094	254.587	1.14544	0.335369	3.41546	0.000636737	0.0299266	RPS24P8	processed_pseudogene	3	45159774	45160175
ENSG00000276832	12.2091	2.07436	0.606855	3.41822	0.000630321	0.0299266	CDRT15P6	transcribed_unprocessed_pseudogene	9	41340823	41355538
ENSG00000021300	19434.9	0.523482	0.153122	3.41872	0.000629161	0.0299266	PLEKHB1	protein_coding	11	73646178	73662819
ENSG00000280809	9.00885	-2.69165	0.787136	-3.41955	0.000627239	0.0299266	LINC00836	lncRNA	10	25651712	25732935
ENSG00000183828	1989.13	1.32221	0.387118	3.41551	0.000636623	0.0299266	NUDT14	protein_coding	14	105172938	105181323
ENSG00000133265	1039.18	1.14369	0.334788	3.41616	0.000635116	0.0299266	HSPBP1	protein_coding	19	55262223	55280381
ENSG00000167747	649.241	1.04171	0.304932	3.41619	0.000635032	0.0299266	C19orf48	transcribed_unitary_pseudogene	19	50797687	50804929
ENSG00000100362	24.7945	2.75996	0.807627	3.41736	0.000632306	0.0299266	PVALB	protein_coding	22	36800684	36819479
ENSG00000237214	24.4916	1.54758	0.452825	3.4176	0.000631758	0.0299266	NA	processed_pseudogene	22	41064052	41064633
ENSG00000229425	82.5878	-1.78045	0.521083	-3.41683	0.000633556	0.0299266	NA	lncRNA	21	15368966	15627342
ENSG00000106400	1612.32	1.05884	0.31016	3.41384	0.000640537	0.0300481	ZNHIT1	protein_coding	7	101218165	101224190
ENSG00000007402	219.678	-0.869623	0.25494	-3.41108	0.000647057	0.0302687	CACNA2D2	protein_coding	3	50362613	50504244
ENSG00000095906	1398	0.902999	0.264746	3.41082	0.000647687	0.0302687	NUBP2	protein_coding	16	1782932	1789186
ENSG00000183617	723.769	1.25284	0.367437	3.40966	0.000650436	0.0303398	MRPL54	protein_coding	19	3762682	3768575
ENSG00000274383	37.5815	-0.722833	0.212084	-3.40824	0.000653836	0.0304409	NA	lncRNA	15	64950916	64951435
ENSG00000220205	4334.12	0.360843	0.105909	3.40711	0.000656549	0.0305098	VAMP2	protein_coding	17	8159149	8163546
ENSG00000272103	5.7281	-1.25698	0.369082	-3.40569	0.000659968	0.0306111	NA	lncRNA	5	36861736	36867238
ENSG00000116809	1261.44	0.41247	0.121193	3.4034	0.000665521	0.0308026	ZBTB17	protein_coding	1	15941869	15976132
ENSG00000233493	35.9887	1.71172	0.503009	3.40297	0.000666588	0.0308026	TMEM238	protein_coding	19	55379244	55384292
ENSG00000145425	17476.2	0.891652	0.262084	3.40216	0.000668553	0.0308358	RPS3A	protein_coding	4	151099624	151104642
ENSG00000197479	61.2678	-0.994397	0.292368	-3.40118	0.000670952	0.0308545	PCDHB11	protein_coding	5	141199610	141203779
ENSG00000149273	17520.9	0.869554	0.255678	3.40098	0.000671455	0.0308545	RPS3	protein_coding	11	75399515	75422280
ENSG00000163412	939.237	-0.854145	0.251219	-3.40001	0.000673842	0.0309067	EIF4E3	protein_coding	3	71675414	71754773
ENSG00000159388	1326.76	-0.33903	0.0998632	-3.39494	0.000686425	0.030926	BTG2	protein_coding	1	203305491	203309602
ENSG00000236439	135.959	0.992348	0.293687	3.37894	0.000727671	0.030926	NA	processed_pseudogene	1	202471864	202472117
ENSG00000126106	564.72	1.02157	0.301398	3.38943	0.000700384	0.030926	TMEM53	protein_coding	1	44635238	44674481
ENSG00000242590	903.84	1.04878	0.309837	3.38494	0.00071195	0.030926	NA	lncRNA	1	1055033	1056116
ENSG00000286600	131.516	1.71609	0.505372	3.39569	0.000684556	0.030926	NA	lncRNA	1	201359018	201385784
ENSG00000162882	702.699	0.784386	0.232379	3.37546	0.000736925	0.030926	HAAO	protein_coding	2	42767089	42792593
ENSG00000143947	12430.9	0.877002	0.259794	3.37576	0.000736116	0.030926	RPS27A	protein_coding	2	55231903	55235853
ENSG00000172667	1381.18	-0.684364	0.201572	-3.39514	0.000685933	0.030926	ZMAT3	protein_coding	3	178960121	179072215
ENSG00000163682	16068.4	1.06556	0.315662	3.37565	0.000736427	0.030926	RPL9	protein_coding	4	39452587	39458931
ENSG00000224186	22.9426	-1.73689	0.51191	-3.39296	0.000691429	0.030926	PITX1-AS1	lncRNA	5	135033280	135358219
ENSG00000120149	95.0132	-1.10785	0.326474	-3.39337	0.000690381	0.030926	MSX2	protein_coding	5	174724582	174730896
ENSG00000185641	495.238	0.86653	0.255024	3.39784	0.000679201	0.030926	NA	processed_pseudogene	5	116051917	116052289
ENSG00000250320	16.3052	-1.08902	0.321222	-3.39024	0.000698321	0.030926	EDIL3-DT	lncRNA	5	84382424	84490765
ENSG00000220583	35.994	1.3437	0.396241	3.39112	0.000696075	0.030926	RPL35P2	processed_pseudogene	6	34263311	34263673
ENSG00000111817	505.627	-0.563009	0.166691	-3.37756	0.000731322	0.030926	DSE	protein_coding	6	116254173	116444861
ENSG00000135314	150.316	0.588712	0.173881	3.38571	0.000709944	0.030926	KHDC1	protein_coding	6	73241314	73310365
ENSG00000164506	437.259	-1.00001	0.295612	-3.38283	0.000717434	0.030926	STXBP5	protein_coding	6	147204417	147390476
ENSG00000283041	4032.25	0.754929	0.222607	3.39131	0.000695588	0.030926	NA	processed_pseudogene	7	133034607	133035920
ENSG00000179950	5196.08	0.926274	0.273634	3.38508	0.000711586	0.030926	PUF60	protein_coding	8	143816344	143829352
ENSG00000008988	16155.2	0.946051	0.280232	3.37595	0.000735613	0.030926	RPS20	protein_coding	8	56067254	56074510
ENSG00000284341	70402.4	0.987084	0.291889	3.38171	0.000720364	0.030926	NA	protein_coding	9	136977518	136985435
ENSG00000272896	473.982	1.09913	0.324068	3.39165	0.000694741	0.030926	NA	protein_coding	9	136791379	136800595
ENSG00000148303	22060	0.56565	0.166423	3.39887	0.00067664	0.030926	RPL7A	protein_coding	9	133348218	133351426
ENSG00000244313	293.534	0.966356	0.286043	3.37836	0.000729202	0.030926	NA	processed_pseudogene	11	46428653	46429150
ENSG00000177600	11188.5	1.19908	0.354489	3.38255	0.000718174	0.030926	RPLP2	protein_coding	11	809965	812880
ENSG00000173486	1543.51	1.16711	0.344544	3.38741	0.000705569	0.030926	FKBP2	protein_coding	11	64241003	64244132
ENSG00000286264	1539.22	1.16418	0.344232	3.38196	0.000719718	0.030926	NA	protein_coding	11	64241095	64244132
ENSG00000110711	1781.62	0.803019	0.237899	3.37547	0.000736905	0.030926	AIP	protein_coding	11	67468174	67491154
ENSG00000236058	19.2608	1.08119	0.320265	3.37593	0.000735659	0.030926	RPL17P36	processed_pseudogene	10	118872054	118872602
ENSG00000170430	536.664	1.28536	0.379623	3.38588	0.000709505	0.030926	MGMT	protein_coding	10	129467190	129770983
ENSG00000227081	404.034	0.893063	0.264682	3.3741	0.000740562	0.030926	NA	processed_pseudogene	12	3211663	3211917
ENSG00000139190	378.92	-0.554953	0.164405	-3.37552	0.000736752	0.030926	VAMP1	protein_coding	12	6462237	6470677
ENSG00000257622	150.314	0.692449	0.204124	3.39229	0.000693111	0.030926	NA	lncRNA	14	105152194	105181194
ENSG00000157021	13.2746	-0.882835	0.260189	-3.39305	0.000691199	0.030926	CIBAR1P1	unprocessed_pseudogene	15	41163162	41164374
ENSG00000231409	18.6411	1.23732	0.36607	3.38001	0.000724842	0.030926	NA	processed_pseudogene	15	34943080	34943394
ENSG00000189227	169.433	0.413801	0.121931	3.39373	0.000689488	0.030926	C15orf61	protein_coding	15	67521131	67530146
ENSG00000275929	5.43109	1.30306	0.386139	3.37458	0.000739276	0.030926	NA	unprocessed_pseudogene	15	91031246	91031691
ENSG00000260836	5106.9	0.836778	0.247924	3.37513	0.000737797	0.030926	NA	protein_coding	15	82536788	82573194
ENSG00000140511	71.4125	-1.31976	0.391088	-3.37459	0.000739255	0.030926	HAPLN3	protein_coding	15	88877294	88895597
ENSG00000103175	305.886	1.20065	0.354261	3.38918	0.000701027	0.030926	WFDC1	protein_coding	16	84294846	84329844
ENSG00000206178	46.11	1.5374	0.452914	3.39447	0.000687609	0.030926	HBZP1	unprocessed_pseudogene	16	163122	165156
ENSG00000108639	3248.04	0.599634	0.176536	3.39668	0.000682096	0.030926	SYNGR2	protein_coding	17	78168581	78173527
ENSG00000108684	37.9837	-2.88684	0.855584	-3.37411	0.000740545	0.030926	ASIC2	protein_coding	17	33013087	34174964
ENSG00000124145	4000.01	0.360105	0.10663	3.37714	0.000732433	0.030926	SDC4	protein_coding	20	45325288	45348424
ENSG00000131116	1734.33	1.10099	0.325123	3.38638	0.000708205	0.030926	ZNF428	protein_coding	19	43607224	43619629
ENSG00000152475	115.905	0.844963	0.249089	3.39221	0.000693308	0.030926	ZNF837	protein_coding	19	58367618	58381030
ENSG00000007255	514.854	1.22689	0.363087	3.37905	0.000727379	0.030926	TRAPPC6A	protein_coding	19	45162928	45178237
ENSG00000142546	1111.77	1.18177	0.349554	3.38081	0.00072273	0.030926	NOSIP	protein_coding	19	49555468	49590262
ENSG00000099795	2221.53	1.35442	0.399311	3.3919	0.000694094	0.030926	NDUFB7	protein_coding	19	14566078	14572066
ENSG00000132004	437.254	1.08353	0.32024	3.3835	0.000715693	0.030926	FBXW9	protein_coding	19	12688053	12696631
ENSG00000125743	2264.47	0.986494	0.29211	3.37713	0.000732455	0.030926	SNRPD2	protein_coding	19	45687460	45692569
ENSG00000167749	34.9097	-2.14092	0.631447	-3.3905	0.000697644	0.030926	KLK4	protein_coding	19	50906351	50911395
ENSG00000183172	954.703	0.909166	0.268293	3.38871	0.000702229	0.030926	SMDT1	protein_coding	22	42079691	42084284
ENSG00000171861	340.49	0.616515	0.182799	3.37264	0.000744499	0.031038	MRM3	protein_coding	17	782353	792509
ENSG00000185112	124.321	-1.89294	0.561773	-3.36957	0.000752852	0.0313333	FAM43A	protein_coding	3	194685883	194689037
ENSG00000100129	6178.49	0.239213	0.0710089	3.36878	0.000755009	0.0313703	EIF3L	protein_coding	22	37848868	37889407
ENSG00000145592	11315.9	0.767414	0.227862	3.36789	0.000757468	0.0314197	RPL37	protein_coding	5	40825262	40835222
ENSG00000204435	1866.38	0.754618	0.224159	3.36644	0.000761457	0.0315039	CSNK2B	protein_coding	6	31665227	31670343
ENSG00000231500	13175.3	0.746809	0.221945	3.36484	0.000765868	0.0315039	RPS18	protein_coding	6	33272075	33276511
ENSG00000110700	7404.82	0.76459	0.227229	3.36484	0.000765871	0.0315039	RPS13	protein_coding	11	17074388	17077715
ENSG00000261147	1360.92	0.634408	0.188497	3.36561	0.000763741	0.0315039	NA	protein_coding	15	90249556	90272208
ENSG00000100297	424.146	0.821593	0.244125	3.36547	0.000764147	0.0315039	MCM5	protein_coding	22	35400134	35425431
ENSG00000083720	1208.86	-0.77279	0.22973	-3.36391	0.000768457	0.0315485	OXCT1	protein_coding	5	41730065	41870425
ENSG00000125995	861.928	1.17032	0.347945	3.36354	0.000769508	0.0315485	ROMO1	protein_coding	20	35699272	35700984
ENSG00000262413	65.0922	1.6003	0.475913	3.36259	0.000772148	0.0316044	NA	lncRNA	17	81867721	81868552
ENSG00000205763	420.842	0.988563	0.294119	3.3611	0.000776324	0.0317228	RP9P	transcribed_unprocessed_pseudogene	7	32916815	32943176
ENSG00000162545	99.1392	-1.07356	0.319525	-3.35986	0.000779823	0.0318132	CAMK2N1	protein_coding	1	20482391	20486210
ENSG00000249669	3190.85	-1.20421	0.358589	-3.3582	0.000784523	0.0318293	CARMN	lncRNA	5	149406689	149432835
ENSG00000004846	2210.83	-2.36694	0.704887	-3.3579	0.000785368	0.0318293	ABCB5	protein_coding	7	20615667	20777038
ENSG00000166292	4.25526	-2.61039	0.77725	-3.35849	0.000783682	0.0318293	TMEM100	protein_coding	17	55719627	55732121
ENSG00000101222	47.5726	1.1596	0.345269	3.35854	0.00078356	0.0318293	SPEF1	protein_coding	20	3777504	3781448
ENSG00000183207	2083.9	0.986329	0.293827	3.35684	0.000788386	0.0318503	RUVBL2	protein_coding	19	48993562	49015970
ENSG00000196218	590.803	1.52298	0.453698	3.35681	0.000788462	0.0318503	RYR1	protein_coding	19	38433691	38595273
ENSG00000197111	9054.58	0.207823	0.0619319	3.35568	0.00079171	0.0319205	PCBP2	protein_coding	12	53452102	53481162
ENSG00000276345	468.599	1.34158	0.399839	3.3553	0.000792784	0.0319205	NA	protein_coding	KI270721.1	2585	11802
ENSG00000214784	169.167	1.08335	0.323044	3.35357	0.000797749	0.0319643	RPS3AP21	processed_pseudogene	5	111192226	111193042
ENSG00000077264	36.9852	-1.15598	0.344617	-3.35438	0.000795425	0.0319643	PAK3	protein_coding	X	110944285	111227361
ENSG00000007520	1409.3	1.12744	0.336158	3.35389	0.000796833	0.0319643	TSR3	protein_coding	16	1349240	1351878
ENSG00000233117	41.234	-2.91615	0.869805	-3.35265	0.000800429	0.0320197	LINC00702	lncRNA	10	4201141	4243912
ENSG00000163431	2688.53	-1.05242	0.314524	-3.34606	0.000819681	0.0320698	LMOD1	protein_coding	1	201896456	201946588
ENSG00000217130	7.27653	1.34092	0.400263	3.35011	0.000807791	0.0320698	NA	processed_pseudogene	6	34744176	34744673
ENSG00000204498	939.1	0.827405	0.247286	3.34594	0.000820042	0.0320698	NFKBIL1	protein_coding	6	31546870	31558829
ENSG00000204428	51.6056	0.750984	0.224181	3.34991	0.000808391	0.0320698	LY6G5C	protein_coding	6	31676684	31684040
ENSG00000096080	2232.38	0.931979	0.278392	3.34773	0.000814778	0.0320698	MRPS18A	protein_coding	6	43671202	43687791
ENSG00000198937	471.831	1.29307	0.386118	3.34891	0.000811296	0.0320698	CCDC167	protein_coding	6	37482938	37499893
ENSG00000008277	95.007	-1.00476	0.300383	-3.34493	0.00082302	0.0320698	ADAM22	protein_coding	7	87934143	88202889
ENSG00000147155	650.532	1.22626	0.366719	3.34387	0.000826173	0.0320698	EBP	protein_coding	X	48521799	48528716
ENSG00000227008	536.687	1.07322	0.320818	3.34527	0.000822024	0.0320698	RPS24P19	processed_pseudogene	X	133670971	133671386
ENSG00000019549	55.11	-1.99634	0.597346	-3.34202	0.000831725	0.0320698	SNAI2	protein_coding	8	48917598	48921740
ENSG00000155097	1842.18	-0.320085	0.0956469	-3.34653	0.000818297	0.0320698	ATP6V1C1	protein_coding	8	103021063	103073051
ENSG00000136930	2782.61	0.980875	0.293219	3.3452	0.000822238	0.0320698	PSMB7	protein_coding	9	124353465	124415444
ENSG00000137154	27283.7	0.70703	0.211491	3.34308	0.000828547	0.0320698	RPS6	protein_coding	9	19375715	19380236
ENSG00000174080	951.418	4.89442	1.46524	3.34036	0.000836704	0.0320698	CTSF	protein_coding	11	66563464	66568879
ENSG00000178449	658.704	0.965703	0.288831	3.34348	0.000827334	0.0320698	COX14	protein_coding	12	50112082	50120457
ENSG00000089009	17560.1	0.551787	0.165018	3.34379	0.000826419	0.0320698	RPL6	protein_coding	12	112405189	112418838
ENSG00000205426	15.5742	-2.26518	0.677529	-3.34329	0.000827919	0.0320698	KRT81	protein_coding	12	52285913	52291534
ENSG00000281087	113.668	1.2627	0.377971	3.34073	0.000835588	0.0320698	NA	processed_pseudogene	15	21709649	21710270
ENSG00000263065	19.327	-1.98023	0.591168	-3.34969	0.00080903	0.0320698	NA	lncRNA	16	15741151	15741791
ENSG00000153406	1217.61	0.959971	0.287291	3.34146	0.000833399	0.0320698	NMRAL1	protein_coding	16	4461691	4495763
ENSG00000108298	23338.2	0.823631	0.246524	3.34098	0.00083482	0.0320698	RPL19	protein_coding	17	39200283	39204840
ENSG00000154258	16.5349	-1.52745	0.456697	-3.34456	0.000824125	0.0320698	ABCA9	protein_coding	17	68974488	69060949
ENSG00000228476	20.95	1.81459	0.542088	3.34742	0.000815686	0.0320698	CSTP1	transcribed_unprocessed_pseudogene	20	23918538	23928954
ENSG00000177410	742.385	0.99365	0.296904	3.34671	0.000817763	0.0320698	ZFAS1	lncRNA	20	49278178	49299600
ENSG00000248098	1549.54	0.550179	0.1646	3.34251	0.000830235	0.0320698	BCKDHA	protein_coding	19	41397808	41425002
ENSG00000126457	3325.53	0.59317	0.177482	3.34214	0.000831337	0.0320698	PRMT1	protein_coding	19	49675786	49689029
ENSG00000184900	3596.16	0.246387	0.0736489	3.34543	0.000821544	0.0320698	SUMO3	protein_coding	21	44805617	44818779
ENSG00000175416	2119.54	1.18358	0.354471	3.33901	0.000840783	0.0321153	CLTB	protein_coding	5	176392501	176416539
ENSG00000152315	20.4938	-2.09507	0.627516	-3.33867	0.00084179	0.0321153	KCNK13	protein_coding	14	90061994	90185853
ENSG00000241837	1950.17	0.915598	0.274236	3.33872	0.000841646	0.0321153	ATP5PO	protein_coding	21	33903453	33915814
ENSG00000263020	1677.94	0.633452	0.189813	3.33724	0.000846162	0.0321828	NA	protein_coding	6	31666102	31673546
ENSG00000250519	33.6869	1.58766	0.475736	3.33726	0.000846076	0.0321828	NA	lncRNA	11	94185439	94282203
ENSG00000177954	17634.2	0.809019	0.242533	3.33571	0.000850813	0.0322604	RPS27	protein_coding	1	153990762	153992155
ENSG00000006016	16.0774	-1.63651	0.490566	-3.33596	0.000850064	0.0322604	CRLF1	protein_coding	19	18572220	18607741
ENSG00000232176	735.796	1.07192	0.32164	3.33266	0.000860191	0.0323761	NA	processed_pseudogene	9	19200335	19201046
ENSG00000137752	5.83608	-1.73707	0.521302	-3.33217	0.00086172	0.0323761	CASP1	protein_coding	11	105025443	105035250
ENSG00000107872	600.921	1.05312	0.31602	3.33244	0.000860865	0.0323761	FBXL15	protein_coding	10	102419189	102423136
ENSG00000135404	33981.6	0.931163	0.279403	3.33268	0.000860125	0.0323761	CD63	protein_coding	12	55725323	55729707
ENSG00000165899	4.47098	-2.98661	0.896208	-3.33249	0.000860722	0.0323761	OTOGL	protein_coding	12	80099537	80380880
ENSG00000131351	120.386	0.541588	0.162456	3.33376	0.000856796	0.0323761	HAUS8	protein_coding	19	17049729	17075625
ENSG00000135119	166.59	1.4515	0.435976	3.32932	0.00087057	0.0324742	RNFT2	protein_coding	12	116738178	116853631
ENSG00000213741	3283.06	0.909299	0.273046	3.33021	0.000867801	0.0324742	RPS29	protein_coding	14	49570984	49599164
ENSG00000172296	47.4804	-1.59903	0.480241	-3.32965	0.000869551	0.0324742	SPTLC3	protein_coding	20	13008972	13169103
ENSG00000099800	1472.57	1.10023	0.330518	3.3288	0.000872214	0.0324742	TIMM13	protein_coding	19	2425625	2427586
ENSG00000100316	36578.2	0.795293	0.238905	3.3289	0.000871885	0.0324742	RPL3	protein_coding	22	39312882	39320389
ENSG00000279738	2450.32	0.669682	0.201117	3.32982	0.000869034	0.0324742	NA	lncRNA	22	37876148	37895563
ENSG00000214389	1527.29	0.910965	0.27376	3.32761	0.000875949	0.0325251	RPS3AP26	processed_pseudogene	7	98385801	98386584
ENSG00000105583	594.57	0.94864	0.285089	3.32752	0.000876212	0.0325251	WDR83OS	protein_coding	19	12668073	12669415
ENSG00000150779	1092.17	1.11825	0.336239	3.32575	0.000881824	0.0326843	TIMM8B	protein_coding	11	112084800	112086798
ENSG00000273189	944.008	0.464532	0.139746	3.32412	0.000886987	0.0327774	NA	lncRNA	19	49474586	49487637
ENSG00000105258	843.726	1.00031	0.300923	3.32415	0.000886877	0.0327774	POLR2I	protein_coding	19	36113709	36115213
ENSG00000198931	1354.41	0.945978	0.284622	3.32363	0.000888556	0.0327864	APRT	protein_coding	16	88809339	88811937
ENSG00000142539	89.2061	1.01529	0.305531	3.32305	0.000890392	0.0328052	NA	protein_coding	19	50415799	50428409
ENSG00000289004	4.99413	1.31123	0.394675	3.3223	0.000892777	0.0328441	NA	lncRNA	16	58514886	58515436
ENSG00000158062	1368.94	0.777334	0.23417	3.31953	0.000901688	0.0330996	UBXN11	protein_coding	1	26281328	26318363
ENSG00000272288	94.4622	0.627716	0.189205	3.31766	0.000907756	0.0330996	ILRUN-AS1	lncRNA	6	34696317	34697478
ENSG00000166337	875.245	0.922089	0.277825	3.31895	0.000903564	0.0330996	TAF10	protein_coding	11	6606294	6612539
ENSG00000139354	28.0982	-1.11367	0.335678	-3.31768	0.00090769	0.0330996	GAS2L3	protein_coding	12	100573683	100628288
ENSG00000104969	3954.5	0.696952	0.209999	3.31883	0.000903958	0.0330996	SGTA	protein_coding	19	2754715	2783362
ENSG00000186654	1829.95	0.905368	0.27287	3.31794	0.000906828	0.0330996	PRR5	protein_coding	22	44668547	44737681
ENSG00000163840	524.167	-0.303542	0.0915765	-3.31462	0.000917671	0.0333627	DTX3L	protein_coding	3	122564338	122575203
ENSG00000217716	155.959	0.937498	0.28283	3.31471	0.000917383	0.0333627	RPS10P3	processed_pseudogene	9	88016300	88016793
ENSG00000152056	93.1593	-1.06816	0.322389	-3.31326	0.000922165	0.0334524	AP1S3	protein_coding	2	223751686	223838027
ENSG00000176058	14559.3	1.03184	0.311446	3.31305	0.000922844	0.0334524	TPRN	protein_coding	9	137191617	137204193
ENSG00000183092	218.174	-1.5467	0.46728	-3.31001	0.000932915	0.033768	BEGAIN	protein_coding	14	100537147	100587417
ENSG00000072818	77.632	1.2111	0.365989	3.30912	0.000935899	0.0337771	ACAP1	protein_coding	17	7336529	7351477
ENSG00000187550	59.4808	0.801783	0.242292	3.30915	0.000935786	0.0337771	SBK2	protein_coding	19	55528611	55537133
ENSG00000162496	12801.7	0.823763	0.249061	3.30748	0.000941399	0.0338386	DHRS3	protein_coding	1	12567910	12618210
ENSG00000138172	79.9799	-1.38048	0.417394	-3.30739	0.000941709	0.0338386	CALHM2	protein_coding	10	103446786	103452402
ENSG00000269242	658.414	1.08357	0.327603	3.30758	0.000941045	0.0338386	NA	protein_coding	19	12643831	12648397
ENSG00000188372	94.4126	1.58101	0.478228	3.30597	0.00094648	0.0339606	ZP3	protein_coding	7	76397518	76442071
ENSG00000237748	41.2142	1.26321	0.382397	3.30341	0.000955156	0.0341818	UQCRBP1	processed_pseudogene	X	56737242	56737577
ENSG00000239246	41.9815	1.10085	0.333252	3.30334	0.000955408	0.0341818	NA	processed_pseudogene	17	62516321	62516767
ENSG00000262814	798.965	1.17745	0.356551	3.30234	0.000958828	0.0342545	MRPL12	protein_coding	17	81703367	81707517
ENSG00000142694	256.013	1.36581	0.414016	3.29892	0.000970561	0.0346237	EVA1B	protein_coding	1	36322030	36324154
ENSG00000100908	816.105	0.931473	0.282463	3.29767	0.00097489	0.0347038	EMC9	protein_coding	14	24138959	24141591
ENSG00000184470	563.104	1.94077	0.588564	3.29747	0.000975615	0.0347038	TXNRD2	protein_coding	22	19875517	19941820
ENSG00000226439	31.196	1.38007	0.418593	3.29693	0.000977478	0.0347201	NA	processed_pseudogene	4	61775449	61775850
ENSG00000250479	4159.18	0.921532	0.279564	3.29632	0.000979621	0.0347463	CHCHD10	protein_coding	22	23765834	23767972
ENSG00000135486	23899.9	0.289402	0.0878156	3.29557	0.000982229	0.0347889	HNRNPA1	protein_coding	12	54280193	54287088
ENSG00000162520	138.058	-0.685084	0.208058	-3.29276	0.000992089	0.0350507	SYNC	protein_coding	1	32679906	32703596
ENSG00000186815	2480.54	-0.625521	0.189998	-3.29225	0.000993875	0.0350507	TPCN1	protein_coding	12	113221050	113298585
ENSG00000205871	144.158	0.706691	0.214635	3.29253	0.000992911	0.0350507	RPS3AP47	processed_pseudogene	15	43115702	43116493
ENSG00000176022	1271.86	0.958177	0.291191	3.29054	0.000999953	0.0352086	B3GALT6	protein_coding	1	1232237	1235041
ENSG00000187147	1640.08	0.289211	0.0879009	3.29019	0.0010012	0.0352086	RNF220	protein_coding	1	44405194	44651724
ENSG00000243859	4.63836	2.17954	0.66259	3.28942	0.00100395	0.0352551	RPL5P17	processed_pseudogene	5	85464434	85465310
ENSG00000233045	383.928	0.421557	0.128461	3.28159	0.00103225	0.0353244	RPL15P5	processed_pseudogene	2	138278574	138279210
ENSG00000127184	6473.2	0.814706	0.248056	3.28436	0.00102214	0.0353244	COX7C	protein_coding	5	86617928	86620962
ENSG00000244245	24.6927	1.41449	0.430208	3.28792	0.0010093	0.0353244	NA	processed_pseudogene	5	108593609	108593967
ENSG00000145824	481.418	2.29903	0.69949	3.28672	0.00101361	0.0353244	CXCL14	protein_coding	5	135570679	135579279
ENSG00000145912	980.694	0.902822	0.275077	3.28207	0.00103049	0.0353244	NHP2	protein_coding	5	178149463	178153894
ENSG00000177556	1524.04	1.20429	0.36657	3.28531	0.00101872	0.0353244	ATOX1	protein_coding	5	151742316	151772532
ENSG00000152818	4886.03	-1.04044	0.316398	-3.28838	0.00100765	0.0353244	UTRN	protein_coding	6	144285335	144853034
ENSG00000062582	623.439	0.845076	0.257092	3.28705	0.00101241	0.0353244	MRPS24	protein_coding	7	43866558	43869893
ENSG00000148334	1930.14	0.860927	0.262364	3.28142	0.00103284	0.0353244	PTGES2	protein_coding	9	128120693	128128462
ENSG00000119508	57.5612	-1.61221	0.491382	-3.28097	0.0010345	0.0353244	NR4A3	protein_coding	9	99821855	99866891
ENSG00000166136	1716.42	0.753055	0.229393	3.28282	0.00102776	0.0353244	NDUFB8	protein_coding	10	100523740	100530000
ENSG00000122971	918.603	0.866446	0.263974	3.28231	0.0010296	0.0353244	ACADS	protein_coding	12	120725774	120740008
ENSG00000223877	112.808	1.23995	0.377737	3.28257	0.00102866	0.0353244	RPS8P10	unprocessed_pseudogene	15	22152276	22152897
ENSG00000154102	144.263	1.6573	0.504857	3.28272	0.0010281	0.0353244	C16orf74	protein_coding	16	85690084	85751129
ENSG00000243678	2217.97	1.01884	0.310184	3.28461	0.00102122	0.0353244	NME2	protein_coding	17	51165435	51171744
ENSG00000243680	4.12095	2.01522	0.614001	3.28211	0.00103033	0.0353244	RPL37P23	processed_pseudogene	19	52143043	52143336
ENSG00000216490	788.626	1.36507	0.415835	3.28271	0.00102815	0.0353244	IFI30	protein_coding	19	18173162	18178117
ENSG00000178464	156.863	0.771187	0.234844	3.28382	0.0010241	0.0353244	RPL10P16	processed_pseudogene	19	12643275	12643919
ENSG00000105701	11148	0.895987	0.272645	3.28627	0.00101523	0.0353244	FKBP8	protein_coding	19	18531751	18544077
ENSG00000269403	1318.7	1.08091	0.329442	3.28104	0.00103425	0.0353244	NA	protein_coding	19	51350373	51368099
ENSG00000118263	376.656	-0.796434	0.24282	-3.27993	0.00103833	0.0353715	KLF7	protein_coding	2	207074137	207167267
ENSG00000183978	1016.8	1.08796	0.331714	3.27982	0.00103874	0.0353715	COA3	protein_coding	17	42795147	42798704
ENSG00000112695	2123.39	0.792706	0.24179	3.27849	0.00104365	0.0353925	COX7A2	protein_coding	6	75237675	75250323
ENSG00000137133	227.331	1.10732	0.337751	3.27852	0.00104354	0.0353925	HINT2	protein_coding	9	35812960	35815354
ENSG00000184076	2202.22	0.819946	0.250057	3.27903	0.00104163	0.0353925	UQCR10	protein_coding	22	29767369	29770413
ENSG00000117450	9844.38	0.769337	0.234868	3.27561	0.00105435	0.0354355	PRDX1	protein_coding	1	45510914	45542732
ENSG00000230383	259.072	0.892304	0.272578	3.27357	0.00106197	0.0354355	NA	processed_pseudogene	7	137721985	137722846
ENSG00000157654	999.516	-0.586198	0.179113	-3.27279	0.00106493	0.0354355	PALM2AKAP2	protein_coding	9	109498325	110172512
ENSG00000254772	19052.4	0.729704	0.222703	3.27658	0.00105074	0.0354355	EEF1G	protein_coding	11	62559596	62574086
ENSG00000087365	7734.8	0.499406	0.152571	3.27328	0.00106309	0.0354355	SF3B2	protein_coding	11	66050729	66069308
ENSG00000243517	19.8924	1.56465	0.477439	3.27716	0.00104856	0.0354355	NA	processed_pseudogene	12	31251992	31252597
ENSG00000196531	10818	0.457522	0.139728	3.27437	0.00105898	0.0354355	NACA	protein_coding	12	56712305	56731628
ENSG00000130731	1269.75	1.14179	0.348875	3.27278	0.00106496	0.0354355	METTL26	protein_coding	16	634427	636366
ENSG00000258315	492.708	0.91816	0.280201	3.2768	0.00104992	0.0354355	C17orf49	protein_coding	17	7014495	7017525
ENSG00000262526	4878.47	0.921219	0.281386	3.27387	0.00106086	0.0354355	NA	protein_coding	17	7240427	7244635
ENSG00000265681	6630.83	0.604626	0.184626	3.27487	0.0010571	0.0354355	RPL17	protein_coding	18	49488453	49492508
ENSG00000244588	5.02457	-1.45407	0.444282	-3.27286	0.00106467	0.0354355	RAD21L1	protein_coding	20	1226044	1296421
ENSG00000268191	9.66322	2.56562	0.783929	3.27277	0.00106498	0.0354355	NA	lncRNA	19	6494320	6495025
ENSG00000071655	3094.02	0.922915	0.281998	3.27277	0.00106498	0.0354355	MBD3	protein_coding	19	1573596	1592865
ENSG00000133315	715.48	0.664065	0.203	3.27126	0.00107069	0.035482	MACROD1	protein_coding	11	63998558	64166113
ENSG00000178429	342.93	0.845842	0.258531	3.27173	0.00106892	0.035482	RPS3AP5	processed_pseudogene	10	84560443	84561263
ENSG00000268193	1997.52	0.994049	0.303863	3.27137	0.00107026	0.035482	NA	protein_coding	19	18907013	18934397
ENSG00000129194	168.072	0.72289	0.221116	3.26928	0.0010782	0.0355596	SOX15	protein_coding	17	7588178	7590094
ENSG00000170296	4760.42	0.924146	0.282687	3.26915	0.0010787	0.0355596	GABARAP	protein_coding	17	7240008	7242449
ENSG00000130669	3730.78	0.393216	0.12027	3.26946	0.00107755	0.0355596	PAK4	protein_coding	19	39125770	39182816
ENSG00000228300	829.476	1.12765	0.344938	3.26913	0.00107878	0.0355596	FAM174C	protein_coding	19	1275530	1279244
ENSG00000197982	1512.66	1.04302	0.319097	3.26867	0.00108053	0.0355698	C1orf122	protein_coding	1	37806979	37809454
ENSG00000255508	19252.3	0.721563	0.22085	3.26721	0.00108613	0.0356909	NA	protein_coding	11	62559603	62591531
ENSG00000005206	2726.99	0.303929	0.0930313	3.26696	0.0010871	0.0356909	SPPL2B	protein_coding	19	2328615	2355095
ENSG00000185442	1103.88	0.721113	0.220767	3.2664	0.00108925	0.0357141	FAM174B	protein_coding	15	92617448	92809884
ENSG00000160570	893.931	0.601355	0.184151	3.26556	0.00109249	0.0357728	DEDD2	protein_coding	19	42198598	42220140
ENSG00000162407	1036.67	-1.20565	0.369464	-3.26324	0.00110147	0.035829	PLPP3	protein_coding	1	56494761	56645301
ENSG00000156482	12645.6	0.620825	0.190231	3.26354	0.00110031	0.035829	RPL30	protein_coding	8	98024851	98046469
ENSG00000156467	9394.32	0.785515	0.240622	3.26452	0.00109649	0.035829	UQCRB	protein_coding	8	96222947	96235546
ENSG00000279605	175.938	1.52511	0.467413	3.26287	0.0011029	0.035829	NA	TEC	8	143578358	143583304
ENSG00000172531	2111.61	0.982824	0.301087	3.26425	0.00109753	0.035829	PPP1CA	protein_coding	11	67398181	67421183
ENSG00000127540	1334.29	0.897876	0.275141	3.26333	0.0011011	0.035829	UQCR11	protein_coding	19	1597169	1605473
ENSG00000168701	739.285	1.09445	0.335472	3.26241	0.0011047	0.0358403	TMEM208	protein_coding	16	67227103	67229278
ENSG00000167969	1411.25	0.898716	0.275588	3.26108	0.00110989	0.0359477	ECI1	protein_coding	16	2239402	2252300
ENSG00000127445	1897.53	0.902614	0.276806	3.26082	0.00111092	0.0359477	PIN1	protein_coding	19	9835257	9849689
ENSG00000241429	239.471	0.914813	0.28061	3.26008	0.00111379	0.035974	EEF1A1P25	processed_pseudogene	3	138825063	138826329
ENSG00000168061	258.322	1.23702	0.379471	3.25987	0.00111464	0.035974	SAC3D1	protein_coding	11	65040901	65044828
ENSG00000036448	85.0952	1.41937	0.435514	3.25906	0.00111781	0.0360293	MYOM2	protein_coding	8	2045046	2165552
ENSG00000280255	305.366	-1.68638	0.51759	-3.25814	0.00112145	0.0360526	NA	TEC	7	26538378	26541048
ENSG00000132017	715.879	0.248634	0.0763068	3.25835	0.00112063	0.0360526	DCAF15	protein_coding	19	13952509	13961449
ENSG00000110318	164.588	-0.533416	0.16374	-3.2577	0.0011232	0.0360619	CEP126	protein_coding	11	101915010	102001062
ENSG00000137161	2229	1.03522	0.317858	3.25686	0.00112653	0.0361221	CNPY3	protein_coding	6	42929480	42939294
ENSG00000169252	126.474	-0.969302	0.297677	-3.25622	0.00112906	0.0361564	ADRB2	protein_coding	5	148826611	148828623
ENSG00000284427	41.9122	1.2135	0.372821	3.25491	0.00113427	0.0362012	MIR4647	miRNA	6	44254206	44254285
ENSG00000176894	234.445	0.888701	0.272992	3.25541	0.00113227	0.0362012	PXMP2	protein_coding	12	132687587	132704985
ENSG00000100577	577.657	0.914009	0.280883	3.25405	0.00113772	0.0362012	GSTZ1	protein_coding	14	77320996	77331597
ENSG00000064490	1030.19	0.972704	0.298866	3.25465	0.00113534	0.0362012	RFXANK	protein_coding	19	19192229	19201869
ENSG00000100156	3066.33	1.62343	0.498897	3.25403	0.00113778	0.0362012	SLC16A8	protein_coding	22	38078134	38084184
ENSG00000116668	162.627	-0.327361	0.100674	-3.25171	0.00114715	0.0362859	SWT1	protein_coding	1	185157080	185291781
ENSG00000143314	1001.64	1.01839	0.313175	3.25184	0.00114662	0.0362859	MRPL24	protein_coding	1	156737303	156741590
ENSG00000112782	16.1542	-1.09802	0.337612	-3.25232	0.00114468	0.0362859	CLIC5	protein_coding	6	45880827	46080348
ENSG00000235508	111.032	1.15863	0.356314	3.2517	0.00114716	0.0362859	RPS2P7	processed_pseudogene	20	45640486	45641370
ENSG00000133250	522.323	0.804505	0.24745	3.25118	0.00114925	0.0362859	ZNF414	protein_coding	19	8509678	8514167
ENSG00000234009	174.635	1.07533	0.330729	3.25138	0.00114844	0.0362859	RPL5P34	processed_pseudogene	22	42776406	42777296
ENSG00000234546	78.6344	-0.842624	0.25924	-3.25036	0.00115259	0.0362873	LNCTAM34A	lncRNA	1	9182004	9196284
ENSG00000258199	143.561	0.875884	0.269493	3.25011	0.0011536	0.0362873	NA	lncRNA	12	56162359	56190284
ENSG00000011052	2584.97	0.997874	0.30703	3.25009	0.0011537	0.0362873	NME1-NME2	protein_coding	17	51153590	51171744
ENSG00000007062	51.9497	-1.56803	0.482603	-3.24912	0.00115765	0.0363651	PROM1	protein_coding	4	15963076	16084378
ENSG00000151881	146.211	-0.532963	0.164056	-3.24867	0.00115946	0.0363759	TMEM267	protein_coding	5	43444252	43483893
ENSG00000163382	1989.18	0.99076	0.305022	3.24816	0.00116156	0.0363955	NAXE	protein_coding	1	156591756	156609507
ENSG00000149294	1176.32	-1.71508	0.528155	-3.24731	0.00116499	0.0364109	NCAM1	protein_coding	11	112961247	113278436
ENSG00000100116	636.811	1.0659	0.328223	3.24749	0.00116429	0.0364109	GCAT	protein_coding	22	37807905	37817176
ENSG00000256783	91.0998	1.25736	0.387339	3.24615	0.00116977	0.036461	NA	lncRNA	12	132457160	132460024
ENSG00000165502	3505.86	0.704518	0.217028	3.24621	0.00116954	0.036461	RPL36AL	protein_coding	14	49618530	49620626
ENSG00000163597	2922.05	0.903923	0.278486	3.24585	0.00117102	0.036461	SNHG16	lncRNA	17	76557733	76565357
ENSG00000142875	1233.11	-0.421413	0.129852	-3.24533	0.00117316	0.036466	PRKACB	protein_coding	1	84078062	84238498
ENSG00000185043	1461.73	0.816686	0.251668	3.24509	0.00117414	0.036466	CIB1	protein_coding	15	90229975	90234047
ENSG00000215548	14.8556	0.760159	0.234284	3.2446	0.00117614	0.0364826	FRG1JP	unprocessed_pseudogene	9	63832127	63859641
ENSG00000140009	22.4787	-1.43603	0.442653	-3.24415	0.00117803	0.0364953	ESR2	protein_coding	14	64084232	64338112
ENSG00000162951	3.41569	-2.70928	0.835602	-3.24232	0.00118563	0.0365874	LRRTM1	protein_coding	2	80288351	80304752
ENSG00000177156	3356.01	0.636368	0.196305	3.24173	0.00118807	0.0365874	TALDO1	protein_coding	11	747415	765012
ENSG00000239559	5.33103	1.7195	0.53038	3.24202	0.00118686	0.0365874	RPL37P2	processed_pseudogene	11	67682772	67683058
ENSG00000167394	326.878	0.690866	0.213122	3.24165	0.0011884	0.0365874	ZNF668	protein_coding	16	31060843	31074240
ENSG00000103355	10781	1.08512	0.334663	3.24241	0.00118521	0.0365874	PRSS33	protein_coding	16	2783953	2787948
ENSG00000281100	2.94916	-1.9334	0.596754	-3.23986	0.00119587	0.0367257	NA	TEC	3	36823151	36825158
ENSG00000105723	2094.49	0.424841	0.131123	3.24001	0.00119526	0.0367257	GSK3A	protein_coding	19	42226225	42242625
ENSG00000242697	32.5496	1.18534	0.365971	3.23888	0.00120001	0.0367617	RPL5P12	processed_pseudogene	4	98025390	98026240
ENSG00000283498	977.084	0.895927	0.276677	3.23817	0.00120299	0.0367617	MIR1244-2	miRNA	5	118974586	118974670
ENSG00000245910	1446.53	0.990533	0.305879	3.23832	0.00120236	0.0367617	SNHG6	lncRNA	8	66920561	66926398
ENSG00000225423	3.03846	2.41117	0.744544	3.23845	0.0012018	0.0367617	TNPO1P1	processed_pseudogene	10	84390908	84392045
ENSG00000204392	646.006	0.806656	0.249147	3.23768	0.00120508	0.0367801	LSM2	protein_coding	6	31797396	31806966
ENSG00000167085	4007.74	0.981062	0.303072	3.23706	0.0012077	0.0368147	PHB	protein_coding	17	49404052	49414901
ENSG00000158526	1790.6	0.579686	0.179157	3.23562	0.00121377	0.0368767	TSR2	protein_coding	X	54440404	54448032
ENSG00000248905	270.097	-1.01392	0.313371	-3.23552	0.00121421	0.0368767	FMN1	protein_coding	15	32765544	33194714
ENSG00000159199	1044.14	0.816358	0.252305	3.23559	0.0012139	0.0368767	ATP5MC1	protein_coding	17	48892765	48895871
ENSG00000122406	19300.5	0.596471	0.184374	3.23511	0.00121596	0.0368847	RPL5	protein_coding	1	92832013	92841924
ENSG00000168517	355.207	1.08783	0.336325	3.23446	0.00121873	0.0369234	HEXIM2	protein_coding	17	45160700	45170040
ENSG00000135333	36.4391	-1.85581	0.574119	-3.23245	0.00122735	0.0370906	EPHA7	protein_coding	6	93240020	93419687
ENSG00000232385	18.1443	1.37873	0.426711	3.23106	0.00123332	0.0370906	RPS3AP25	processed_pseudogene	7	94695027	94695819
ENSG00000183171	5.14732	-1.7223	0.533078	-3.23086	0.0012342	0.0370906	NA	processed_pseudogene	X	150114378	150116520
ENSG00000118181	10222.9	0.567498	0.175654	3.23078	0.00123452	0.0370906	RPS25	protein_coding	11	119015712	119018691
ENSG00000103266	2490.72	0.915413	0.283346	3.23073	0.00123475	0.0370906	STUB1	protein_coding	16	680224	682870
ENSG00000161981	668.665	0.967562	0.299378	3.23191	0.00122965	0.0370906	SNRNP25	protein_coding	16	53828	57669
ENSG00000188677	973.616	0.828071	0.256168	3.23254	0.00122697	0.0370906	PARVB	protein_coding	22	43999211	44172939
ENSG00000117228	975.498	-1.39275	0.431524	-3.22752	0.00124867	0.0371565	GBP1	protein_coding	1	89051882	89065360
ENSG00000164106	668.782	-1.4714	0.455678	-3.22904	0.00124206	0.0371565	SCRG1	protein_coding	4	173384701	173406380
ENSG00000198755	10227.4	0.729944	0.226044	3.22921	0.00124131	0.0371565	RPL10A	protein_coding	6	35468401	35470785
ENSG00000235531	5.05675	-2.23112	0.691004	-3.2288	0.00124309	0.0371565	MSC-AS1	lncRNA	8	71828167	72118393
ENSG00000110011	1229.72	0.72216	0.223779	3.22711	0.00125047	0.0371565	DNAJC4	protein_coding	11	64230278	64234286
ENSG00000274227	18.8282	1.10122	0.341228	3.22722	0.00124999	0.0371565	NA	lncRNA	12	112018804	112019430
ENSG00000166147	4526.89	-0.714912	0.221466	-3.22808	0.00124622	0.0371565	FBN1	protein_coding	15	48408313	48645721
ENSG00000142507	2005.65	0.964394	0.298708	3.22855	0.00124419	0.0371565	PSMB6	protein_coding	17	4796144	4798502
ENSG00000128626	551.595	1.02153	0.316511	3.22748	0.00124886	0.0371565	MRPS12	protein_coding	19	38930944	38933168
ENSG00000205629	903.592	0.73639	0.228271	3.22595	0.00125555	0.0372136	LCMT1	protein_coding	16	25111731	25178231
ENSG00000042753	1672.23	1.13724	0.352573	3.22554	0.00125736	0.0372136	AP2S1	protein_coding	19	46838136	46850846
ENSG00000076924	2073.25	0.659469	0.204419	3.22606	0.00125507	0.0372136	XAB2	protein_coding	19	7619525	7629545
ENSG00000228039	2.8468	2.43434	0.754764	3.2253	0.00125842	0.0372136	NA	processed_pseudogene	22	23963780	23964374
ENSG00000105053	1800.88	0.61346	0.190243	3.22461	0.00126147	0.0372592	VRK3	protein_coding	19	49976468	50025946
ENSG00000286623	5.43621	3.28713	1.01984	3.22317	0.00126782	0.0373628	NA	lncRNA	2	74415422	74416781
ENSG00000215472	7227.8	0.570942	0.177158	3.22279	0.00126951	0.0373628	RPL17-C18orf32	protein_coding	18	49481681	49492479
ENSG00000101680	156.916	-2.13812	0.663377	-3.22308	0.00126819	0.0373628	LAMA1	protein_coding	18	6941742	7117797
ENSG00000156006	8.63143	-1.23763	0.384081	-3.22232	0.00127156	0.0373789	NAT2	protein_coding	8	18391282	18401218
ENSG00000272931	12.4343	1.09597	0.340206	3.22147	0.00127533	0.0374449	LRRC8D-DT	lncRNA	1	89820174	89820868
ENSG00000157570	659.836	-1.73883	0.539867	-3.22086	0.00127808	0.0374814	TSPAN18	protein_coding	11	44726465	44932423
ENSG00000224167	13.0492	1.70001	0.527999	3.21973	0.00128312	0.0375401	LINC01357	lncRNA	1	112849821	112877878
ENSG00000240418	4.68173	2.14346	0.66569	3.21991	0.00128229	0.0375401	NA	processed_pseudogene	19	16412684	16413576
ENSG00000156411	1898.24	0.835559	0.259563	3.21911	0.00128591	0.0375564	ATP5MJ	protein_coding	14	103912288	103928269
ENSG00000174444	31677.1	0.635887	0.197549	3.21889	0.00128688	0.0375564	RPL4	protein_coding	15	66498015	66524532
ENSG00000229028	14.9725	-2.38782	0.741885	-3.21859	0.00128824	0.0375564	KRT223P	transcribed_unprocessed_pseudogene	17	40717234	40721932
ENSG00000163479	5363.66	0.647474	0.201333	3.21593	0.00130023	0.0377415	SSR2	protein_coding	1	156009048	156020951
ENSG00000162687	91.482	-1.02211	0.318031	-3.21386	0.00130966	0.0377415	KCNT2	protein_coding	1	196225779	196609225
ENSG00000135940	5202.7	0.991431	0.308312	3.21567	0.00130139	0.0377415	COX5B	protein_coding	2	97646062	97648383
ENSG00000244363	245.778	0.875885	0.272708	3.2118	0.00131905	0.0377415	RPL7P23	processed_pseudogene	5	77582376	77583122
ENSG00000276545	6.86521	-1.00146	0.311631	-3.21361	0.00131079	0.0377415	PCDHGB9P	unprocessed_pseudogene	5	141439853	141442449
ENSG00000227939	223.808	0.819296	0.255108	3.21156	0.00132015	0.0377415	RPL3P2	processed_pseudogene	6	31280317	31281519
ENSG00000270617	668.579	0.763084	0.237569	3.21205	0.00131793	0.0377415	URGCP-MRPS24	protein_coding	7	43866558	43906589
ENSG00000149256	281.795	-1.57695	0.490328	-3.21611	0.0012994	0.0377415	TENM4	protein_coding	11	78652829	79441030
ENSG00000174775	817.759	1.06425	0.331123	3.21406	0.00130872	0.0377415	HRAS	protein_coding	11	532242	537321
ENSG00000255339	1513.08	0.632272	0.196858	3.21181	0.001319	0.0377415	NA	protein_coding	10	100505628	100529881
ENSG00000167515	1491.92	1.03924	0.323417	3.2133	0.00131217	0.0377415	TRAPPC2L	protein_coding	16	88856220	88862686
ENSG00000140854	560.166	0.5446	0.169527	3.21247	0.001316	0.0377415	KATNB1	protein_coding	16	57735739	57757244
ENSG00000229809	490.163	0.950758	0.29605	3.21148	0.00132054	0.0377415	ZNF688	protein_coding	16	30569672	30572734
ENSG00000063241	1263.04	1.16221	0.361611	3.21399	0.00130905	0.0377415	ISOC2	protein_coding	19	55452985	55462343
ENSG00000100348	2599.45	0.748596	0.232824	3.21529	0.00130313	0.0377415	TXN2	protein_coding	22	36467046	36481640
ENSG00000160221	808.723	0.503385	0.156598	3.2145	0.00130672	0.0377415	GATD3A	protein_coding	21	44133610	44210114
ENSG00000160256	620.815	1.2085	0.375957	3.21445	0.00130694	0.0377415	SLX9	protein_coding	21	44940012	44976989
ENSG00000108091	1173.37	-0.436633	0.13598	-3.21102	0.00132264	0.0377578	CCDC6	protein_coding	10	59788747	59906556
ENSG00000229994	53.1854	1.10291	0.343572	3.21014	0.00132671	0.0377632	RPL5P4	processed_pseudogene	1	35350722	35351607
ENSG00000112651	482.54	0.854322	0.266145	3.20999	0.00132741	0.0377632	MRPL2	protein_coding	6	43054029	43059438
ENSG00000099817	4080.92	0.760775	0.236978	3.21032	0.00132589	0.0377632	POLR2E	protein_coding	19	1086574	1095380
ENSG00000160783	1028.28	0.910483	0.283813	3.20804	0.00133644	0.0378445	PMF1	protein_coding	1	156212993	156240042
ENSG00000118640	88.0685	1.24322	0.387476	3.20851	0.00133425	0.0378445	VAMP8	protein_coding	2	85561562	85582031
ENSG00000240622	4.66416	1.54513	0.481691	3.20772	0.00133792	0.0378445	RPL7P15	processed_pseudogene	3	124151960	124153063
ENSG00000254870	2906.87	0.323606	0.100861	3.20842	0.00133467	0.0378445	ATP6V1G2-DDX39B	protein_coding	6	31530219	31546608
ENSG00000260816	9.59908	2.48275	0.773833	3.20838	0.00133486	0.0378445	NA	lncRNA	16	78895361	78899644
ENSG00000171488	425.873	-0.880302	0.274557	-3.20626	0.00134472	0.0378698	LRRC8C	protein_coding	1	89633072	89769903
ENSG00000198258	1602.95	0.730701	0.227902	3.20621	0.00134494	0.0378698	UBL5	protein_coding	19	9827892	9830115
ENSG00000205138	284.554	0.675586	0.21071	3.20624	0.00134483	0.0378698	SDHAF1	protein_coding	19	35995188	35996312
ENSG00000128309	1579.6	0.788776	0.245982	3.20664	0.00134295	0.0378698	MPST	protein_coding	22	37019635	37029821
ENSG00000108387	393.911	0.656741	0.204856	3.20586	0.00134659	0.0378729	SEPTIN4	protein_coding	17	58520250	58544368
ENSG00000160226	990.847	0.987877	0.308216	3.20514	0.00134997	0.0379248	CFAP410	protein_coding	21	44328944	44339402
ENSG00000075914	753.709	0.674921	0.210616	3.20452	0.0013529	0.0379366	EXOSC7	protein_coding	3	44975241	45036066
ENSG00000174748	23925.6	0.40307	0.125786	3.2044	0.00135345	0.0379366	RPL15	protein_coding	3	23916591	23924374
ENSG00000173660	2763.85	0.795739	0.248436	3.203	0.00136006	0.0380464	UQCRH	protein_coding	1	46303698	46316776
ENSG00000011347	331.222	-1.2711	0.396909	-3.20249	0.00136244	0.0380464	SYT7	protein_coding	11	61513714	61581148
ENSG00000279865	56.5676	1.33328	0.416355	3.20226	0.00136353	0.0380464	NA	TEC	12	8080381	8082163
ENSG00000161970	7244.69	0.564306	0.176207	3.20252	0.00136231	0.0380464	RPL26	protein_coding	17	8377516	8383213
ENSG00000214485	632.297	0.826445	0.258167	3.2012	0.00136856	0.0381296	RPL7P1	processed_pseudogene	5	150094302	150095048
ENSG00000189320	45.8432	-2.02069	0.631271	-3.20098	0.00136959	0.0381296	FAM180A	protein_coding	7	135728348	135748813
ENSG00000138395	28.2017	-2.21396	0.69246	-3.19725	0.00138746	0.0384703	CDK15	protein_coding	2	201790461	201895550
ENSG00000270562	11.332	-1.27753	0.399486	-3.19794	0.00138412	0.0384703	NA	lncRNA	3	71584943	71587409
ENSG00000213949	47.9565	-1.21658	0.380543	-3.19697	0.00138878	0.0384703	ITGA1	protein_coding	5	52787916	52959209
ENSG00000257604	3.73106	3.52155	1.10158	3.19683	0.00138944	0.0384703	NA	processed_pseudogene	12	79500119	79500687
ENSG00000127586	637.429	0.564825	0.176685	3.1968	0.00138961	0.0384703	CHTF18	protein_coding	16	788046	800737
ENSG00000140990	2658.94	1.03871	0.324978	3.19627	0.00139219	0.0384985	NDUFB10	protein_coding	16	1959538	1961975
ENSG00000163344	1331.3	1.04166	0.325969	3.19557	0.00139557	0.0385489	PMVK	protein_coding	1	154924740	154936719
ENSG00000111912	487.032	-0.696393	0.218002	-3.19444	0.00140103	0.0386566	NCOA7	protein_coding	6	125781161	125932034
ENSG00000103363	3434.12	1.17893	0.369144	3.1937	0.00140464	0.0387128	ELOB	protein_coding	16	2771414	2777289
ENSG00000179271	1566.69	1.11517	0.349283	3.19274	0.00140929	0.0387979	GADD45GIP1	protein_coding	19	12953119	12957223
ENSG00000251287	4.78076	-1.1415	0.357999	-3.18854	0.00142993	0.0388122	ALG1L2	protein_coding	3	130081831	130113227
ENSG00000254170	146.369	1.32765	0.416363	3.18869	0.00142919	0.0388122	NA	processed_pseudogene	5	78708734	78716082
ENSG00000276365	43.6994	-1.53188	0.480007	-3.19136	0.00141604	0.0388122	MIR145	miRNA	5	149430646	149430733
ENSG00000157778	453.628	1.1542	0.361634	3.19164	0.00141468	0.0388122	PSMG3	protein_coding	7	1567332	1571005
ENSG00000197180	160.193	1.2337	0.386906	3.18862	0.00142955	0.0388122	CH17-340M24.3	lncRNA	X	154424378	154428512
ENSG00000111775	2172.58	0.808355	0.253523	3.18848	0.00143022	0.0388122	COX6A1	protein_coding	12	120438090	120440737
ENSG00000198598	88.8888	1.19265	0.373911	3.18966	0.00142439	0.0388122	MMP17	protein_coding	12	131828393	131851783
ENSG00000111341	276.7	-2.11608	0.663444	-3.18954	0.001425	0.0388122	MGP	protein_coding	12	14880864	14885857
ENSG00000198208	18.6455	1.41939	0.444949	3.19001	0.00142266	0.0388122	RPS6KL1	protein_coding	14	74903951	74923302
ENSG00000178773	6.72716	-1.94311	0.608746	-3.192	0.00141293	0.0388122	CPNE7	protein_coding	16	89575758	89597246
ENSG00000263809	6275.76	0.516137	0.161802	3.18992	0.00142312	0.0388122	NA	protein_coding	17	8368638	8383187
ENSG00000123144	4985.33	0.814463	0.255408	3.18886	0.00142833	0.0388122	TRIR	protein_coding	19	12730640	12734684
ENSG00000115286	2689.59	0.914311	0.28667	3.18942	0.0014256	0.0388122	NDUFS7	protein_coding	19	1383527	1395589
ENSG00000213280	59.3259	1.07455	0.337056	3.18805	0.00143237	0.038828	NA	processed_pseudogene	7	128570241	128570688
ENSG00000108961	595.734	0.744261	0.233484	3.18763	0.00143443	0.0388412	RANGRF	protein_coding	17	8288654	8290092
ENSG00000240036	42.2098	1.01323	0.318014	3.1861	0.00144205	0.0389093	NA	processed_pseudogene	11	27581680	27582055
ENSG00000121680	596.031	0.864832	0.271433	3.18617	0.00144167	0.0389093	PEX16	protein_coding	11	45909663	45918812
ENSG00000100568	3620.08	0.225439	0.0707549	3.1862	0.00144154	0.0389093	VTI1B	protein_coding	14	67647085	67674820
ENSG00000276612	502.867	0.677515	0.212663	3.18586	0.00144324	0.0389093	NA	protein_coding	21	5116343	5133805
ENSG00000084207	22763.3	1.17268	0.368153	3.18531	0.00144597	0.0389405	GSTP1	protein_coding	11	67583742	67586656
ENSG00000213757	173.045	1.26926	0.398619	3.18413	0.00145187	0.0389627	RPS3AP20	processed_pseudogene	5	79284132	79284918
ENSG00000146701	4191.01	0.439319	0.138005	3.18335	0.00145582	0.0389627	MDH2	protein_coding	7	76048051	76067508
ENSG00000162191	2931.66	0.83937	0.263636	3.18383	0.00145343	0.0389627	UBXN1	protein_coding	11	62676498	62679117
ENSG00000234797	1558.6	0.68624	0.215488	3.18459	0.00144961	0.0389627	RPS3AP6	processed_pseudogene	15	59768352	59769146
ENSG00000259370	12.5189	-1.96101	0.61596	-3.18366	0.00145426	0.0389627	NA	lncRNA	15	62827675	62884034
ENSG00000169750	546.754	0.732159	0.230019	3.18303	0.00145742	0.0389627	RAC3	protein_coding	17	82031678	82034204
ENSG00000239672	824.091	1.09183	0.343023	3.18295	0.00145783	0.0389627	NME1	protein_coding	17	51153559	51162428
ENSG00000169084	792.507	0.559212	0.175735	3.18214	0.00146192	0.0390151	DHRSX	protein_coding	X	2219506	2502805
ENSG00000251003	72.9818	-1.87224	0.588568	-3.181	0.00146768	0.0390151	ZFPM2-AS1	lncRNA	8	105546089	106060524
ENSG00000224578	565.074	0.382018	0.120071	3.18159	0.00146471	0.0390151	HNRNPA1P48	protein_coding	16	51553436	51647132
ENSG00000161939	2445.79	0.895796	0.281549	3.18167	0.00146427	0.0390151	RNASEK-C17orf49	protein_coding	17	7012635	7017520
ENSG00000241728	135.873	1.19905	0.376918	3.1812	0.00146666	0.0390151	NA	lncRNA	21	44328944	44330221
ENSG00000136237	24.9576	-1.09526	0.344461	-3.17962	0.00147467	0.0390748	RAPGEF5	protein_coding	7	22118236	22357154
ENSG00000175334	2345.51	0.734714	0.231052	3.17987	0.00147341	0.0390748	BANF1	protein_coding	11	66002228	66004149
ENSG00000166823	92.6599	1.13009	0.355415	3.17964	0.00147458	0.0390748	MESP1	protein_coding	15	89749875	89751249
ENSG00000162482	113.544	0.740246	0.232844	3.17916	0.00147704	0.0390841	AKR7A3	protein_coding	1	19282573	19288770
ENSG00000241411	2.61435	3.0116	0.947362	3.17893	0.00147818	0.0390841	NA	processed_pseudogene	4	134952259	134952889
ENSG00000267405	84.2628	-1.20551	0.379287	-3.17835	0.00148116	0.039121	NA	lncRNA	17	44794747	44797783
ENSG00000136908	1247.09	1.02966	0.32401	3.17788	0.00148357	0.0391316	DPM2	protein_coding	9	127935099	127937854
ENSG00000091947	717.783	0.78227	0.246179	3.17765	0.00148473	0.0391316	TMEM101	protein_coding	17	44011188	44023946
ENSG00000245067	405.139	-0.585397	0.184292	-3.17646	0.00149082	0.0392487	IGFBP7-AS1	lncRNA	4	57109762	57207459
ENSG00000259371	193.242	0.321578	0.101247	3.17617	0.00149235	0.0392487	NA	protein_coding	14	24120956	24131829
ENSG00000255642	5.06986	2.05064	0.645788	3.1754	0.00149628	0.0392685	PABPC1P4	processed_pseudogene	12	63822021	63823895
ENSG00000141759	1775.77	0.799378	0.251716	3.17571	0.0014947	0.0392685	TXNL4A	protein_coding	18	79970813	80033949
ENSG00000110200	537.185	1.08418	0.34149	3.17485	0.00149916	0.0393024	ANAPC15	protein_coding	11	72106378	72112780
ENSG00000113389	19.1655	-1.6144	0.508671	-3.17375	0.00150483	0.0393677	NPR3	protein_coding	5	32689070	32791724
ENSG00000138326	22556.5	0.916234	0.288684	3.17383	0.0015044	0.0393677	RPS24	protein_coding	10	78033760	78056813
ENSG00000267855	638.502	0.672777	0.21204	3.17288	0.00150934	0.0394438	NDUFA7	protein_coding	19	8308768	8321375
ENSG00000117242	763.623	0.75248	0.237184	3.17256	0.00151101	0.0394458	PINK1-AS	lncRNA	1	20642657	20652193
ENSG00000116586	1099.8	0.98415	0.310356	3.17104	0.00151896	0.0394776	LAMTOR2	protein_coding	1	156054782	156058506
ENSG00000265688	161.644	0.998712	0.314967	3.17085	0.00151994	0.0394776	MAFG-DT	lncRNA	17	81927829	81930753
ENSG00000125817	2645.67	0.721068	0.227409	3.1708	0.00152021	0.0394776	CENPB	protein_coding	20	3783851	3786740
ENSG00000247315	1473.04	0.181231	0.0571546	3.17089	0.00151972	0.0394776	ZCCHC3	protein_coding	20	297570	300321
ENSG00000077348	211.892	0.728231	0.229662	3.17088	0.00151976	0.0394776	EXOSC5	protein_coding	19	41386371	41397362
ENSG00000130202	3290.26	0.666809	0.210322	3.17042	0.00152221	0.0394881	NECTIN2	protein_coding	19	44846175	44889223
ENSG00000272084	345.638	0.757915	0.239117	3.16964	0.00152629	0.0395524	NA	lncRNA	1	19072110	19075511
ENSG00000185909	5033.12	0.584126	0.184341	3.16872	0.00153112	0.0396358	KLHDC8B	protein_coding	3	49171598	49176486
ENSG00000173207	320.865	0.361594	0.114142	3.16792	0.00153532	0.0397031	CKS1B	protein_coding	1	154974653	154979251
ENSG00000204356	2020.18	0.694674	0.219358	3.16686	0.00154096	0.0398074	NELFE	protein_coding	6	31952087	31959038
ENSG00000105135	5407.72	0.899896	0.284197	3.16645	0.00154311	0.0398213	ILVBL	protein_coding	19	15114984	15125786
ENSG00000241468	1556.32	0.895769	0.282976	3.16553	0.00154802	0.0399063	ATP5MF	protein_coding	7	99448475	99466186
ENSG00000284121	115.765	-0.874623	0.276414	-3.16418	0.00155522	0.039937	MIR198	miRNA	3	120395668	120395729
ENSG00000132432	853.032	0.876964	0.277092	3.16489	0.00155144	0.039937	SEC61G	protein_coding	7	54752250	54759974
ENSG00000123405	86.2381	1.17737	0.372075	3.16434	0.00155433	0.039937	NFE2	protein_coding	12	54292111	54301015
ENSG00000198554	110.995	-0.392899	0.124174	-3.16409	0.00155567	0.039937	WDHD1	protein_coding	14	54938949	55027105
ENSG00000054392	148.058	-0.520497	0.164541	-3.16333	0.00155973	0.0399996	HHAT	protein_coding	1	210328252	210676296
ENSG00000104979	1819.2	0.806496	0.255018	3.16251	0.00156415	0.0400715	C19orf53	protein_coding	19	13774456	13778773
ENSG00000257809	12.2761	1.9993	0.632497	3.16096	0.00157248	0.0402285	MYL6B-AS1	lncRNA	12	56150796	56158220
ENSG00000083807	145.534	1.07566	0.340315	3.16077	0.00157353	0.0402285	SLC27A5	protein_coding	19	58479512	58512413
ENSG00000055950	1619.16	0.5798	0.183455	3.16044	0.0015753	0.0402319	MRPL43	protein_coding	10	100969458	100987515
ENSG00000233975	239.405	1.08508	0.343806	3.15609	0.001599	0.0402367	LINC02574	lncRNA	1	27660328	27666279
ENSG00000135617	270.871	0.973887	0.308291	3.15898	0.00158321	0.0402367	PRADC1	protein_coding	2	73228010	73233239
ENSG00000240785	3.32395	1.61374	0.510806	3.15921	0.00158199	0.0402367	RPL36AP21	transcribed_processed_pseudogene	5	18049232	18049872
ENSG00000224032	767.463	0.541217	0.171503	3.15573	0.00160096	0.0402367	EPB41L4A-AS1	lncRNA	5	112160526	112164818
ENSG00000178425	1243.02	-0.367224	0.116375	-3.15553	0.00160204	0.0402367	NT5DC1	protein_coding	6	116100851	116249497
ENSG00000102057	190.113	-0.84615	0.267892	-3.15855	0.00158554	0.0402367	KCND1	protein_coding	X	48961378	48971844
ENSG00000288684	96.3187	-0.451262	0.142901	-3.15786	0.0015893	0.0402367	NA	protein_coding	9	32455323	32552603
ENSG00000277778	78.3847	-0.952278	0.3018	-3.15533	0.00160315	0.0402367	PGM5P2	transcribed_unprocessed_pseudogene	9	41006999	41074957
ENSG00000183648	1371.34	0.812304	0.257264	3.15748	0.00159141	0.0402367	NDUFB1	protein_coding	14	92116122	92121917
ENSG00000261385	2.67499	2.47856	0.784607	3.15898	0.00158321	0.0402367	NA	lncRNA	16	31131433	31131877
ENSG00000179965	265.031	0.987185	0.312604	3.15794	0.0015889	0.0402367	ZNF771	protein_coding	16	30407414	30431108
ENSG00000227694	20.1258	0.641	0.203063	3.15665	0.0015959	0.0402367	RPL23AP74	processed_pseudogene	17	61069871	61070341
ENSG00000214541	18.7228	1.05143	0.332795	3.15939	0.00158099	0.0402367	RPS4XP3	processed_pseudogene	20	56601701	56602113
ENSG00000239830	40.8427	1.03533	0.328013	3.15638	0.00159743	0.0402367	RPS4XP22	processed_pseudogene	19	9683294	9684073
ENSG00000279009	8.89782	2.20709	0.699211	3.15655	0.00159648	0.0402367	NA	TEC	19	1576939	1577086
ENSG00000105518	2722.84	1.09076	0.345488	3.15716	0.00159315	0.0402367	TMEM205	protein_coding	19	11342776	11346518
ENSG00000198832	2841.4	0.818207	0.25921	3.15655	0.0015965	0.0402367	SELENOM	protein_coding	22	31104772	31120069
ENSG00000153246	994.375	-0.808434	0.25625	-3.15486	0.00160572	0.0402604	PLA2R1	protein_coding	2	159932006	160062615
ENSG00000076944	2012.89	0.709397	0.224892	3.15438	0.00160837	0.040286	STXBP2	protein_coding	19	7636881	7647873
ENSG00000186891	64.368	1.38227	0.438431	3.15277	0.00161731	0.0403462	TNFRSF18	protein_coding	1	1203508	1206592
ENSG00000171863	8932.6	0.572175	0.181469	3.15301	0.00161595	0.0403462	RPS7	protein_coding	2	3575260	3580920
ENSG00000213326	450.541	0.590345	0.187217	3.15327	0.00161451	0.0403462	RPS7P11	processed_pseudogene	17	46721582	46722167
ENSG00000141456	2634.4	0.747928	0.237224	3.15283	0.00161695	0.0403462	PELP1	protein_coding	17	4669774	4704337
ENSG00000183378	17.0058	-1.73315	0.549975	-3.15133	0.00162527	0.0405041	OVCH2	protein_coding	11	7689437	7706477
ENSG00000174021	1809.59	0.333435	0.105848	3.15012	0.00163204	0.040508	GNG5	protein_coding	1	84498323	84506581
ENSG00000197410	85.2973	-1.6744	0.531561	-3.14997	0.00163285	0.040508	DCHS2	protein_coding	4	154231742	154491799
ENSG00000111678	1434.34	1.14654	0.363922	3.15051	0.00162988	0.040508	C12orf57	protein_coding	12	6942978	6946003
ENSG00000288931	426.929	1.22453	0.388647	3.15076	0.00162846	0.040508	NA	lncRNA	14	23125295	23125571
ENSG00000277654	7.04813	1.35009	0.428623	3.14984	0.00163363	0.040508	NA	transcribed_processed_pseudogene	15	94841059	95169864
ENSG00000131016	891.033	-1.07464	0.341368	-3.14804	0.00164371	0.0405968	AKAP12	protein_coding	6	151239967	151358559
ENSG00000176101	1812.83	0.96186	0.305568	3.14778	0.00164518	0.0405968	SSNA1	protein_coding	9	137188660	137190370
ENSG00000272368	116.889	0.728449	0.23142	3.14773	0.00164542	0.0405968	NA	lncRNA	12	50112197	50165618
ENSG00000263266	348.394	0.630924	0.200385	3.14856	0.00164077	0.0405968	RPS7P1	processed_pseudogene	17	28467822	28468406
ENSG00000264272	3.52773	2.6515	0.842163	3.14845	0.00164142	0.0405968	NA	lncRNA	17	74256896	74262020
ENSG00000114786	1081.44	1.00133	0.318223	3.14664	0.00165156	0.0406672	ABHD14A-ACY1	protein_coding	3	51974706	51989183
ENSG00000259052	436.917	0.646459	0.205444	3.14664	0.00165156	0.0406672	NA	lncRNA	14	100279959	100291456
ENSG00000180172	6.59559	1.94174	0.617148	3.14632	0.00165341	0.0406722	RPS12P23	processed_pseudogene	13	21094315	21094714
ENSG00000243989	704.243	1.00551	0.319653	3.14564	0.00165727	0.0407146	ACY1	protein_coding	3	51983340	51989197
ENSG00000205309	151.879	1.01428	0.322474	3.14531	0.00165913	0.0407146	NT5M	protein_coding	17	17303335	17347663
ENSG00000081923	73.0072	-1.24548	0.396001	-3.14514	0.00166007	0.0407146	ATP8B1	protein_coding	18	57646426	57803315
ENSG00000265763	8.53185	1.75674	0.558618	3.1448	0.00166198	0.0407211	ZNF488	protein_coding	10	47365496	47384293
ENSG00000277967	264.371	0.79357	0.252377	3.14439	0.00166435	0.0407387	NA	misc_RNA	20	49280485	49280571
ENSG00000280060	30.0388	1.06968	0.340309	3.14327	0.00167073	0.0408379	NA	TEC	13	43894725	43895182
ENSG00000127774	835.613	0.54926	0.174751	3.1431	0.00167171	0.0408379	EMC6	protein_coding	17	3668812	3669668
ENSG00000151690	313.288	-0.710127	0.226017	-3.14192	0.00167845	0.0409528	MFSD6	protein_coding	2	190408355	190509205
ENSG00000234740	10.0888	-0.899615	0.286398	-3.14114	0.00168291	0.0409528	NA	lncRNA	9	13274510	13279187
ENSG00000176340	1989.13	0.750167	0.23883	3.141	0.0016837	0.0409528	COX8A	protein_coding	11	63974620	63976543
ENSG00000153930	11.2021	-3.56569	1.13531	-3.14072	0.00168536	0.0409528	ANKFN1	protein_coding	17	55882301	56517016
ENSG00000152234	13438.9	0.395954	0.126078	3.14054	0.00168635	0.0409528	ATP5F1A	protein_coding	18	46080248	46104334
ENSG00000088833	7600.93	0.601344	0.191451	3.14098	0.00168386	0.0409528	NSFL1C	protein_coding	20	1442162	1473842
ENSG00000071082	10704	0.650042	0.207027	3.1399	0.00169007	0.040965	RPL31	protein_coding	2	101002229	101024032
ENSG00000168386	453.923	-1.15168	0.366791	-3.13988	0.00169017	0.040965	FILIP1L	protein_coding	3	99828811	100114513
ENSG00000168653	2668.1	0.901812	0.287296	3.13896	0.00169547	0.0410131	NDUFS5	protein_coding	1	39026318	39034636
ENSG00000101464	737.308	0.641602	0.20439	3.13911	0.00169463	0.0410131	PIGU	protein_coding	20	34560542	34698790
ENSG00000227311	5.08477	1.65932	0.528978	3.13683	0.00170783	0.0410718	NA	processed_pseudogene	1	40333078	40333557
ENSG00000168894	1112.49	0.913263	0.291131	3.13694	0.00170719	0.0410718	RNF181	protein_coding	2	85595725	85597708
ENSG00000260391	13.1076	-1.69877	0.541639	-3.13634	0.0017107	0.0410718	NA	lncRNA	3	124723788	124726325
ENSG00000226976	712.711	0.810735	0.258525	3.136	0.00171267	0.0410718	COX6A1P2	processed_pseudogene	6	37044860	37045189
ENSG00000213465	1990.7	0.949695	0.3028	3.13638	0.00171046	0.0410718	ARL2	protein_coding	11	65014160	65022184
ENSG00000133316	830.954	0.900744	0.287153	3.1368	0.00170801	0.0410718	WDR74	protein_coding	11	62832342	62841809
ENSG00000172366	1065.94	0.838984	0.267444	3.13705	0.00170659	0.0410718	MCRIP2	protein_coding	16	636817	648474
ENSG00000268203	8.25433	2.69128	0.858196	3.13597	0.00171285	0.0410718	NA	lncRNA	19	6494320	6494805
ENSG00000268189	66.2532	1.27967	0.408001	3.13645	0.00171004	0.0410718	NA	lncRNA	19	15379076	15381194
ENSG00000225093	7.38658	1.36092	0.434397	3.13289	0.00173095	0.0411829	RPL3P7	processed_pseudogene	6	108004357	108005568
ENSG00000165916	3053.29	1.02417	0.326952	3.13247	0.0017334	0.0411829	PSMC3	protein_coding	11	47418769	47426473
ENSG00000173208	36.1191	-0.579534	0.18492	-3.13398	0.00172455	0.0411829	ABCD2	protein_coding	12	39550033	39619803
ENSG00000139880	225.307	-0.792844	0.253069	-3.13291	0.0017308	0.0411829	CDH24	protein_coding	14	23047062	23057538
ENSG00000259038	29.9086	0.773989	0.246967	3.13398	0.00172455	0.0411829	NA	lncRNA	14	68627160	68628479
ENSG00000162076	1068.3	0.681166	0.217406	3.13315	0.00172938	0.0411829	FLYWCH2	protein_coding	16	2883213	2899382
ENSG00000174939	449.962	1.03077	0.328845	3.13452	0.00172135	0.0411829	ASPHD1	protein_coding	16	29900375	29919864
ENSG00000101161	3740.23	0.793116	0.253094	3.13368	0.00172631	0.0411829	PRPF6	protein_coding	20	63981132	64033100
ENSG00000130725	2298.66	0.750242	0.239466	3.13298	0.00173039	0.0411829	UBE2M	protein_coding	19	58555712	58558954
ENSG00000100146	6480.91	0.344668	0.110035	3.13235	0.00173414	0.0411829	SOX10	protein_coding	22	37970686	37987422
ENSG00000113811	1230.14	0.453759	0.144941	3.13066	0.00174416	0.0413812	SELENOK	protein_coding	3	53884417	53891885
ENSG00000166171	685.344	0.876976	0.28017	3.13016	0.00174711	0.0414113	DPCD	protein_coding	10	101570560	101609662
ENSG00000167774	703.596	0.671161	0.214462	3.1295	0.00175101	0.0414641	NA	protein_coding	19	8308283	8321379
ENSG00000174938	5848.33	0.4511	0.144192	3.12848	0.00175713	0.0415692	SEZ6L2	protein_coding	16	29871159	29899550
ENSG00000165828	476.837	0.831408	0.265797	3.12798	0.0017601	0.0415997	PRAP1	protein_coding	10	133347368	133352683
ENSG00000174276	317.584	0.986177	0.315355	3.12719	0.00176483	0.0416319	ZNHIT2	protein_coding	11	65116403	65117701
ENSG00000279591	4.3271	4.58238	1.46522	3.12743	0.0017634	0.0416319	NA	TEC	16	73015047	73016016
ENSG00000198774	32.106	-1.34474	0.43014	-3.1263	0.00177024	0.0417045	RASSF9	protein_coding	12	85800703	85836409
ENSG00000185236	5878.59	0.580699	0.185757	3.12612	0.00177129	0.0417045	RAB11B	protein_coding	19	8389981	8404434
ENSG00000213169	4.18409	1.94047	0.620886	3.12532	0.00177612	0.041752	NA	processed_pseudogene	3	174377244	174378005
ENSG00000287425	3.36306	2.31105	0.739483	3.12523	0.00177668	0.041752	NA	lncRNA	11	73983449	73985562
ENSG00000251095	10.479	-2.45829	0.786789	-3.12446	0.00178134	0.0418216	NA	lncRNA	4	89410960	89726752
ENSG00000238058	35.264	-0.683023	0.218672	-3.12351	0.00178709	0.0418772	NA	lncRNA	9	135907812	135916126
ENSG00000165283	1890.57	0.654137	0.209409	3.12373	0.00178575	0.0418772	STOML2	protein_coding	9	35099776	35103195
ENSG00000210176	10.9003	1.48035	0.473999	3.12311	0.00178949	0.0418938	MT-TH	Mt_tRNA	MT	12138	12206
ENSG00000204822	440.344	0.776631	0.248727	3.12243	0.00179368	0.0419362	MRPL53	protein_coding	2	74471982	74472687
ENSG00000133256	1914.67	0.619472	0.198423	3.12198	0.00179639	0.0419362	PDE6B	protein_coding	4	625573	670782
ENSG00000252561	2.75573	2.33662	0.748395	3.12217	0.00179522	0.0419362	RNU1-125P	snRNA	16	3069523	3069651
ENSG00000172661	1786.01	-0.248087	0.0794731	-3.12165	0.00179841	0.0419436	WASHC2C	protein_coding	10	45727200	45792964
ENSG00000091640	1564.55	0.757604	0.242732	3.12116	0.00180141	0.041974	SPAG7	protein_coding	17	4959226	4967817
ENSG00000135097	1378.87	0.352358	0.112906	3.12082	0.00180349	0.0419829	MSI1	protein_coding	12	120341330	120369164
ENSG00000287550	4.22423	-2.40911	0.772443	-3.11882	0.00181579	0.0422294	NA	lncRNA	6	164791288	164827683
ENSG00000117419	1322.88	0.824502	0.2645	3.11721	0.00182571	0.0424141	ERI3	protein_coding	1	44221070	44355260
ENSG00000126247	8293.11	0.925539	0.296935	3.11698	0.00182716	0.0424141	CAPNS1	protein_coding	19	36139953	36150353
ENSG00000134248	1839.79	0.523535	0.168003	3.11622	0.00183183	0.0424827	LAMTOR5	protein_coding	1	110401249	110407942
ENSG00000227117	13.6472	1.83059	0.587521	3.11579	0.00183451	0.0425048	HORMAD2-AS1	lncRNA	22	30008742	30080480
ENSG00000145545	234.294	-0.357354	0.114712	-3.11523	0.00183805	0.0425072	SRD5A1	protein_coding	5	6633427	6674386
ENSG00000285827	1510.74	0.684581	0.219735	3.11549	0.00183638	0.0425072	NA	protein_coding	11	118401602	118482737
ENSG00000243071	9.91129	1.29178	0.414742	3.11466	0.00184157	0.0425488	NA	processed_pseudogene	12	76660405	76660884
ENSG00000113083	819.415	-1.20608	0.387291	-3.11413	0.00184486	0.0425718	LOX	protein_coding	5	122063195	122078413
ENSG00000130520	1648.51	0.79318	0.254718	3.11395	0.00184601	0.0425718	LSM4	protein_coding	19	18306236	18323112
ENSG00000179091	2115.27	0.636569	0.20454	3.1122	0.00185698	0.042785	CYC1	protein_coding	8	144095039	144097525
ENSG00000236668	15.7706	1.52098	0.488796	3.11168	0.00186025	0.0428002	NA	lncRNA	9	124006277	124009406
ENSG00000076706	776.8	-1.11355	0.357877	-3.11155	0.0018611	0.0428002	MCAM	protein_coding	11	119308529	119321521
ENSG00000159377	3392.81	0.735991	0.236596	3.11075	0.00186614	0.0428761	PSMB4	protein_coding	1	151399560	151401937
ENSG00000286901	51.459	0.539677	0.173509	3.11037	0.00186851	0.0428907	NA	lncRNA	16	268727	282084
ENSG00000129654	66.0729	1.21979	0.392237	3.10984	0.00187189	0.0429284	FOXJ1	protein_coding	17	76136333	76141245
ENSG00000172336	487.345	0.722745	0.232524	3.10826	0.00188191	0.0431183	POP7	protein_coding	7	100706121	100707486
ENSG00000121653	1402.26	0.709079	0.228148	3.10798	0.0018837	0.0431193	MAPK8IP1	protein_coding	11	45885651	45906465
ENSG00000250030	2.8641	-1.47512	0.47477	-3.10703	0.00188979	0.0432188	NA	processed_pseudogene	4	67446267	67446574
ENSG00000120327	390.62	-1.03518	0.333488	-3.10409	0.00190863	0.0434887	PCDHB14	protein_coding	5	141223343	141227759
ENSG00000220685	4.60271	1.40193	0.451639	3.1041	0.00190858	0.0434887	NA	processed_pseudogene	6	5065795	5066982
ENSG00000278156	43.9823	-0.741429	0.238839	-3.10431	0.00190724	0.0434887	TSC22D1-AS1	lncRNA	13	44575893	44580432
ENSG00000069869	118.546	-0.64635	0.208221	-3.10416	0.00190822	0.0434887	NEDD4	protein_coding	15	55826922	55993660
ENSG00000144199	1425.75	0.572416	0.184489	3.10271	0.00191756	0.0435126	FAHD2B	protein_coding	2	97083583	97094882
ENSG00000239719	10.3528	1.21803	0.392548	3.10289	0.00191642	0.0435126	NA	processed_pseudogene	7	149191043	149191223
ENSG00000140983	3183.18	0.219462	0.0707162	3.10341	0.00191303	0.0435126	RHOT2	protein_coding	16	668105	674174
ENSG00000219200	2048.86	0.862636	0.278014	3.10285	0.00191667	0.0435126	RNASEK	protein_coding	17	7012417	7014532
ENSG00000130700	6.48781	1.74205	0.561485	3.10257	0.00191848	0.0435126	GATA5	protein_coding	20	62463497	62475995
ENSG00000284378	984.172	0.785438	0.253221	3.10179	0.00192353	0.04356	MIR1244-1	miRNA	2	231713314	231713398
ENSG00000163453	23861.7	-0.506627	0.163367	-3.10116	0.00192762	0.04356	IGFBP7	protein_coding	4	57030773	57110385
ENSG00000140264	10644.8	0.828244	0.26707	3.10123	0.00192722	0.04356	SERF2	protein_coding	15	43777087	43804427
ENSG00000248099	10.6908	1.02985	0.332048	3.10152	0.00192529	0.04356	INSL3	protein_coding	19	17816512	17821574
ENSG00000231848	4.39934	1.89178	0.610248	3.10001	0.00193512	0.0436498	KRTCAP2P1	processed_pseudogene	2	44996413	44996873
ENSG00000131080	253.158	-1.07702	0.347413	-3.10011	0.00193449	0.0436498	EDA2R	protein_coding	X	66595637	66639298
ENSG00000284686	142.45	-1.27918	0.412855	-3.09839	0.00194578	0.0436803	NA	protein_coding	1	56173433	56524495
ENSG00000143321	5259.55	0.385409	0.124391	3.09837	0.0019459	0.0436803	HDGF	protein_coding	1	156742109	156766925
ENSG00000231327	12.8861	1.40444	0.453256	3.09856	0.00194461	0.0436803	LINC01816	lncRNA	2	70124034	70132897
ENSG00000137288	1111.2	1.04441	0.337134	3.09792	0.00194885	0.0436803	UQCC2	protein_coding	6	33694293	33711727
ENSG00000167283	2309.11	0.692148	0.223404	3.0982	0.00194703	0.0436803	ATP5MG	protein_coding	11	118401346	118433278
ENSG00000067082	515.303	-0.831679	0.268381	-3.09887	0.00194259	0.0436803	KLF6	protein_coding	10	3775996	3785281
ENSG00000128311	576.382	0.809888	0.26141	3.09815	0.00194732	0.0436803	TST	protein_coding	22	37010859	37020183
ENSG00000279281	6.9223	2.44534	0.789479	3.0974	0.00195223	0.0437165	NA	TEC	17	57448218	57450291
ENSG00000267059	1617.84	0.685714	0.221409	3.09705	0.00195456	0.0437292	NA	protein_coding	19	1578339	1605445
ENSG00000105248	703.5	0.961275	0.31047	3.09619	0.00196025	0.0438167	YJU2	protein_coding	19	4247080	4269088
ENSG00000141552	988.066	0.828816	0.267736	3.09565	0.00196383	0.0438572	ANAPC11	protein_coding	17	81890790	81900991
ENSG00000104960	6382.15	0.753351	0.243395	3.09518	0.00196697	0.0438875	PTOV1	protein_coding	19	49850735	49860744
ENSG00000139239	589.338	0.707008	0.228449	3.09482	0.00196931	0.0438899	RPL14P1	processed_pseudogene	12	62965325	62965969
ENSG00000135414	9542.99	0.452001	0.146071	3.0944	0.00197214	0.0438899	GDF11	protein_coding	12	55743122	55757264
ENSG00000103245	1081.52	0.501484	0.162064	3.09436	0.0019724	0.0438899	CIAO3	protein_coding	16	729760	741329
ENSG00000271781	16.196	1.08909	0.352175	3.09248	0.00198495	0.0438926	NA	lncRNA	5	675826	676616
ENSG00000285446	38.1691	-0.827937	0.267713	-3.09263	0.00198392	0.0438926	NA	protein_coding	6	116399395	116463696
ENSG00000230797	43.5758	-0.793483	0.256566	-3.09271	0.00198339	0.0438926	YY2	protein_coding	X	21855987	21858740
ENSG00000063854	1508.22	0.388374	0.125581	3.09262	0.00198399	0.0438926	HAGH	protein_coding	16	1795620	1827157
ENSG00000154760	111.936	-1.31385	0.424826	-3.09268	0.00198356	0.0438926	SLFN13	protein_coding	17	35435096	35448837
ENSG00000167476	247.484	1.33501	0.431595	3.0932	0.0019801	0.0438926	JSRP1	protein_coding	19	2252252	2269759
ENSG00000179954	1471.98	-1.75018	0.565861	-3.09295	0.00198176	0.0438926	SSC5D	protein_coding	19	55488404	55519099
ENSG00000254402	299.128	0.857898	0.277441	3.09218	0.00198691	0.0438968	LRRC24	protein_coding	8	144522388	144527033
ENSG00000197586	1236.74	0.308082	0.0996468	3.09174	0.00198989	0.0439234	ENTPD6	protein_coding	20	25195693	25228075
ENSG00000169314	5.22347	1.63921	0.530279	3.09123	0.00199328	0.0439589	C22orf15	protein_coding	22	23762990	23765863
ENSG00000216480	5.4609	1.80217	0.583157	3.09037	0.0019991	0.044048	NA	processed_pseudogene	6	159526062	159526527
ENSG00000171132	27.9591	-1.22403	0.396186	-3.08954	0.00200465	0.0440797	PRKCE	protein_coding	2	45651345	46187990
ENSG00000229689	2.8481	2.46648	0.798437	3.08913	0.00200743	0.0440797	NA	transcribed_unprocessed_pseudogene	2	95525345	95532405
ENSG00000144659	916.131	0.310901	0.100653	3.08883	0.00200946	0.0440797	SLC25A38	protein_coding	3	39383370	39397351
ENSG00000142409	850.53	0.608685	0.197013	3.08956	0.00200455	0.0440797	ZNF787	protein_coding	19	56087366	56121295
ENSG00000268400	1114	0.703431	0.227718	3.08904	0.00200805	0.0440797	NA	protein_coding	19	7629796	7643048
ENSG00000162909	4883.1	-0.572009	0.185374	-3.0857	0.00203072	0.0445066	CAPN2	protein_coding	1	223701593	223776018
ENSG00000285888	5.49812	-2.60031	0.842829	-3.08522	0.00203404	0.04454	NA	lncRNA	6	36768485	36774651
ENSG00000206177	45.8511	1.37946	0.44728	3.08411	0.00204165	0.0446137	HBM	protein_coding	16	153892	166764
ENSG00000274370	28.9857	1.63431	0.529891	3.08424	0.00204072	0.0446137	NA	lncRNA	17	83098377	83098987
ENSG00000125991	7045.88	0.876678	0.284273	3.08393	0.00204283	0.0446137	ERGIC3	protein_coding	20	35542038	35557634
ENSG00000106628	3048.66	0.617112	0.200132	3.08352	0.00204567	0.0446365	POLD2	protein_coding	7	44114680	44124358
ENSG00000158716	389.178	1.06169	0.344419	3.08256	0.0020523	0.044671	DUSP23	protein_coding	1	159780932	159782543
ENSG00000138669	40.4311	-1.70303	0.552619	-3.08174	0.00205795	0.044671	PRKG2	protein_coding	4	81087370	81215222
ENSG00000284182	8.76543	-1.70528	0.553354	-3.08172	0.0020581	0.044671	MIR143	miRNA	5	149428918	149429023
ENSG00000139637	594.851	0.83529	0.271032	3.08189	0.00205694	0.044671	MYG1	protein_coding	12	53299695	53307177
ENSG00000261582	421.348	0.984979	0.319599	3.08192	0.0020567	0.044671	NA	protein_coding	20	35267885	35280043
ENSG00000104872	1353.08	0.801192	0.259958	3.082	0.00205615	0.044671	PIH1D1	protein_coding	19	49446298	49453497
ENSG00000151572	5.81972	-2.31054	0.74994	-3.08097	0.00206328	0.0447442	ANO4	protein_coding	12	100717526	101128641
ENSG00000134198	209.185	-1.05268	0.341726	-3.08049	0.00206661	0.044752	TSPAN2	protein_coding	1	115048011	115089503
ENSG00000162881	167.712	0.506246	0.164344	3.0804	0.00206726	0.044752	OXER1	protein_coding	2	42762481	42764261
ENSG00000135929	7173.1	0.542157	0.176018	3.08012	0.0020692	0.0447549	CYP27A1	protein_coding	2	218781749	218815293
ENSG00000139117	689.378	-0.811301	0.263484	-3.07913	0.00207604	0.0447946	CPNE8	protein_coding	12	38646822	38907430
ENSG00000184209	680.887	0.779899	0.253273	3.07928	0.00207504	0.0447946	SNRNP35	protein_coding	12	123458088	123473154
ENSG00000241081	12.8833	0.870331	0.28266	3.07907	0.00207648	0.0447946	RPL22P2	processed_pseudogene	14	76886377	76886750
ENSG00000162949	11.3502	-1.81873	0.590902	-3.07789	0.00208473	0.0448021	CAPN13	protein_coding	2	30722771	30820542
ENSG00000004059	2345.75	0.745609	0.242301	3.07721	0.00208951	0.0448021	ARF5	protein_coding	7	127588386	127591700
ENSG00000280758	14.2698	1.14008	0.370368	3.07824	0.00208228	0.0448021	NA	lncRNA	9	128630328	128631685
ENSG00000172590	872.116	0.923303	0.300012	3.07756	0.00208705	0.0448021	MRPL52	protein_coding	14	22829879	22835037
ENSG00000169689	501.011	1.07687	0.349868	3.07794	0.00208438	0.0448021	CENPX	protein_coding	17	82018702	82024107
ENSG00000274760	306.119	0.709944	0.230609	3.07856	0.00208004	0.0448021	NA	misc_RNA	20	49279116	49279208
ENSG00000273212	13.0708	1.42982	0.464625	3.07737	0.00208833	0.0448021	NA	lncRNA	22	19456503	19456962
ENSG00000213942	45.9882	0.820286	0.266596	3.07688	0.00209178	0.0448119	NA	processed_pseudogene	12	6409637	6410013
ENSG00000177839	164.699	-1.0987	0.35716	-3.07621	0.00209648	0.0448338	PCDHB9	protein_coding	5	141187127	141191541
ENSG00000188112	111.188	0.723483	0.23518	3.0763	0.00209588	0.0448338	C6orf132	protein_coding	6	42101119	42142620
ENSG00000170265	1050.53	0.296079	0.0962587	3.07587	0.00209888	0.0448338	ZNF282	protein_coding	7	149195546	149226238
ENSG00000196976	441.004	1.01876	0.331284	3.07519	0.00210368	0.0448338	LAGE3	protein_coding	X	154477775	154479281
ENSG00000204316	909.15	0.740195	0.240682	3.07541	0.00210214	0.0448338	MRPL38	protein_coding	17	75898644	75905093
ENSG00000130734	531.604	0.564581	0.183586	3.0753	0.00210289	0.0448338	ATG4D	protein_coding	19	10543895	10553418
ENSG00000203706	30.204	-1.65149	0.537936	-3.07005	0.0021402	0.0449216	SERTAD4-AS1	lncRNA	1	210231456	210234047
ENSG00000162910	909.104	0.849351	0.276539	3.07136	0.00213089	0.0449216	MRPL55	protein_coding	1	228106679	228109312
ENSG00000168874	80.4521	-1.93877	0.630739	-3.0738	0.00211351	0.0449216	ATOH8	protein_coding	2	85751344	85791383
ENSG00000268412	4.2739	1.77058	0.576348	3.07207	0.00212579	0.0449216	TRMT112P6	processed_pseudogene	2	26028208	26028612
ENSG00000164258	945.547	0.528152	0.17202	3.07028	0.00213855	0.0449216	NDUFS4	protein_coding	5	53560633	53683338
ENSG00000198780	464.528	-0.708744	0.230815	-3.07061	0.00213622	0.0449216	FAM169A	protein_coding	5	74777574	74866966
ENSG00000214975	923.803	0.884446	0.287966	3.07135	0.00213091	0.0449216	PPIAP29	processed_pseudogene	6	24976419	24976982
ENSG00000233558	3.55609	1.67068	0.543846	3.07197	0.00212654	0.0449216	NA	processed_pseudogene	6	116258493	116259115
ENSG00000066379	252.443	0.567308	0.18479	3.07001	0.00214051	0.0449216	POLR1H	protein_coding	6	30058899	30064909
ENSG00000256632	199.21	0.73984	0.240857	3.0717	0.00212846	0.0449216	NA	lncRNA	12	132688049	132714912
ENSG00000139675	415.302	0.493051	0.160554	3.07094	0.00213388	0.0449216	HNRNPA1L2	protein_coding	13	52642431	52643773
ENSG00000186184	2355.14	0.213372	0.0694328	3.07307	0.00211871	0.0449216	POLR1D	protein_coding	13	27620742	27744237
ENSG00000213950	6.13588	1.45205	0.472912	3.07044	0.00213745	0.0449216	RPS10P2	processed_pseudogene	20	14757563	14758056
ENSG00000065268	1224.34	0.856328	0.27864	3.07324	0.00211749	0.0449216	WDR18	protein_coding	19	984332	998438
ENSG00000079999	2968.46	0.473185	0.15404	3.07183	0.00212751	0.0449216	KEAP1	protein_coding	19	10486125	10503558
ENSG00000283809	141.786	1.19456	0.389063	3.07037	0.00213797	0.0449216	NA	protein_coding	22	18906238	18947732
ENSG00000243156	1149.43	-0.491961	0.160088	-3.07307	0.00211871	0.0449216	MICAL3	protein_coding	22	17787649	18024561
ENSG00000142168	6485.29	0.768741	0.250365	3.07048	0.00213714	0.0449216	SOD1	protein_coding	21	31659666	31668931
ENSG00000116288	3629.6	0.77618	0.252865	3.06955	0.00214385	0.0449389	PARK7	protein_coding	1	7954291	7985505
ENSG00000162989	246.549	-1.93885	0.631672	-3.06939	0.00214497	0.0449389	KCNJ3	protein_coding	2	154697855	154858354
ENSG00000197291	33.7062	-0.821043	0.267571	-3.0685	0.00215135	0.0450345	RAMP2-AS1	lncRNA	17	42753914	42761257
ENSG00000285589	1427.91	0.516829	0.168454	3.06806	0.00215452	0.0450626	NA	protein_coding	19	12668071	12681834
ENSG00000234268	42.0555	1.17554	0.383354	3.06646	0.00216606	0.0452658	NA	processed_pseudogene	11	117035797	117036051
ENSG00000185015	68.9199	-0.60658	0.197866	-3.06561	0.00217225	0.0453185	CA13	protein_coding	8	85220587	85284073
ENSG00000140545	5484.24	-1.10435	0.360219	-3.06579	0.00217098	0.0453185	MFGE8	protein_coding	15	88898683	88913381
ENSG00000129993	307.376	-1.03039	0.336173	-3.06506	0.00217624	0.0453634	CBFA2T3	protein_coding	16	88874858	88977207
ENSG00000276030	4.67281	2.14177	0.698912	3.06443	0.00218085	0.0454213	NA	lncRNA	19	24146701	24147081
ENSG00000228929	94.0924	0.79313	0.259	3.06228	0.00219658	0.0456367	RPS13P2	processed_pseudogene	1	52772194	52772648
ENSG00000118094	5.43469	2.08123	0.679638	3.06226	0.00219673	0.0456367	TREH	protein_coding	11	118657316	118679690
ENSG00000128285	192.833	-2.0936	0.683659	-3.06235	0.00219606	0.0456367	MCHR1	protein_coding	22	40679273	40682812
ENSG00000125675	6.29539	-2.25867	0.737773	-3.06147	0.00220252	0.0456802	GRIA3	protein_coding	X	123184153	123490915
ENSG00000283803	187.132	0.952044	0.310959	3.06164	0.0022013	0.0456802	MIR3198-2	miRNA	12	54231397	54231476
ENSG00000205710	312.837	0.499776	0.163271	3.06102	0.00220581	0.04571	C17orf107	protein_coding	17	4899418	4902934
ENSG00000272502	97.0957	0.664968	0.217262	3.06067	0.00220843	0.045726	NA	lncRNA	8	120812219	120813359
ENSG00000237807	7.78132	-1.30392	0.426082	-3.06027	0.00221139	0.0457489	NA	lncRNA	8	53493523	53524336
ENSG00000137970	1594.25	0.582759	0.190569	3.058	0.0022282	0.0459928	RPL7P9	processed_pseudogene	1	96678874	96679620
ENSG00000144741	547.88	0.527862	0.172673	3.05701	0.00223557	0.0459928	SLC25A26	protein_coding	3	66133610	66388116
ENSG00000182383	5.36638	2.09792	0.686335	3.0567	0.00223788	0.0459928	RPL27AP5	processed_pseudogene	5	74990189	74990637
ENSG00000127952	802.697	0.956029	0.31265	3.05782	0.0022295	0.0459928	STYXL1	protein_coding	7	75996338	76048004
ENSG00000184281	972.697	1.0747	0.351524	3.05727	0.00223366	0.0459928	TSSC4	protein_coding	11	2400488	2403878
ENSG00000283393	3.54223	1.56881	0.513283	3.05643	0.00223992	0.0459928	NA	processed_pseudogene	11	43718676	43719143
ENSG00000243721	3.54223	1.56881	0.513283	3.05643	0.00223992	0.0459928	RPL23AP63	processed_pseudogene	11	43718676	43719146
ENSG00000158555	7075.36	0.679589	0.222294	3.05717	0.00223439	0.0459928	GDPD5	protein_coding	11	75434640	75525941
ENSG00000165948	454.428	0.787323	0.257525	3.05727	0.00223363	0.0459928	IFI27L1	protein_coding	14	94081301	94103846
ENSG00000112667	884.767	0.863819	0.282653	3.05611	0.00224226	0.0459929	DNPH1	protein_coding	6	43225629	43229481
ENSG00000107262	2325.84	0.651706	0.213303	3.05531	0.00224826	0.0459929	BAG1	protein_coding	9	33247820	33264720
ENSG00000137100	1333	0.782024	0.255966	3.05518	0.00224923	0.0459929	DCTN3	protein_coding	9	34613545	34620523
ENSG00000148290	809.43	0.844985	0.276528	3.05569	0.00224544	0.0459929	SURF1	protein_coding	9	133351758	133356676
ENSG00000197483	308.927	0.616224	0.20168	3.05546	0.00224715	0.0459929	ZNF628	protein_coding	19	55476617	55484487
ENSG00000164099	480.245	-1.66281	0.544342	-3.05471	0.00225276	0.0460271	PRSS12	protein_coding	4	118280038	118353003
ENSG00000176108	932.663	0.898522	0.294171	3.05442	0.00225493	0.0460333	CHMP6	protein_coding	17	80991598	81009517
ENSG00000264107	19.8627	0.960587	0.314516	3.05417	0.00225683	0.0460341	MIR4733HG	lncRNA	17	31090787	31095450
ENSG00000204308	1966.36	0.512723	0.167985	3.0522	0.00227174	0.0463001	RNF5	protein_coding	6	32178405	32180793
ENSG00000169223	4561.89	0.858357	0.281255	3.05188	0.00227412	0.0463103	LMAN2	protein_coding	5	177331567	177351668
ENSG00000130811	4209.1	0.74307	0.243541	3.05111	0.00227997	0.0463532	EIF3G	protein_coding	19	10115014	10119918
ENSG00000280434	97.5986	0.774944	0.253974	3.05127	0.00227876	0.0463532	NA	lncRNA	22	44139365	44153626
ENSG00000273784	460.964	0.423637	0.138895	3.05006	0.00228793	0.0464768	NA	lncRNA	13	52600042	52643773
ENSG00000136235	74914	-0.914092	0.299766	-3.04935	0.00229337	0.0465109	GPNMB	protein_coding	7	23235967	23275108
ENSG00000175467	2389.87	0.776344	0.254591	3.04938	0.00229318	0.0465109	SART1	protein_coding	11	65961728	65980137
ENSG00000178531	170.864	1.13193	0.371255	3.04892	0.00229669	0.04654	CTXN1	protein_coding	19	7924491	7926135
ENSG00000008018	3081.05	0.732091	0.240158	3.04837	0.00230088	0.0465486	PSMB1	protein_coding	6	170535120	170553307
ENSG00000204228	485.862	0.836525	0.274406	3.0485	0.00229988	0.0465486	HSD17B8	protein_coding	6	33204655	33206831
ENSG00000148291	514.783	1.22107	0.400616	3.04799	0.00230378	0.0465692	SURF2	protein_coding	9	133356550	133361158
ENSG00000092621	6260.64	0.881521	0.289358	3.04647	0.00231542	0.0467626	PHGDH	protein_coding	1	119648411	119744218
ENSG00000164610	495.086	0.834056	0.273798	3.04625	0.00231713	0.0467626	RP9	protein_coding	7	33094797	33109405
ENSG00000085662	1306.47	0.800273	0.262798	3.0452	0.00232526	0.0467949	AKR1B1	protein_coding	7	134442356	134459284
ENSG00000131174	2409.75	0.675126	0.221712	3.04506	0.0023263	0.0467949	COX7B	protein_coding	X	77899440	77907376
ENSG00000185825	3662.7	1.01906	0.334654	3.04511	0.00232597	0.0467949	BCAP31	protein_coding	X	153700492	153724565
ENSG00000105393	1346.54	0.801534	0.263196	3.04538	0.00232383	0.0467949	BABAM1	protein_coding	19	17267376	17281249
ENSG00000077312	1106.55	0.60114	0.197442	3.04465	0.00232954	0.0468219	SNRPA	protein_coding	19	40750637	40765389
ENSG00000179241	85.6754	-1.18668	0.389875	-3.04374	0.00233653	0.0468481	LDLRAD3	protein_coding	11	35943981	36232136
ENSG00000149932	1928.93	0.792578	0.260377	3.04396	0.00233487	0.0468481	TMEM219	protein_coding	16	29940885	29973050
ENSG00000278643	28.3791	0.507146	0.166619	3.04375	0.00233651	0.0468481	NA	misc_RNA	19	11033727	11033912
ENSG00000116670	667.839	0.877135	0.288226	3.04322	0.00234063	0.0468689	MAD2L2	protein_coding	1	11674480	11691650
ENSG00000250829	28.2315	-4.38809	1.44208	-3.04288	0.00234325	0.0468689	NA	lncRNA	4	186890969	186892366
ENSG00000147604	17582.4	0.582943	0.191576	3.04288	0.00234324	0.0468689	RPL7	protein_coding	8	73290242	73295789
ENSG00000104529	10820	0.849614	0.279376	3.04111	0.00235708	0.0470692	EEF1D	protein_coding	8	143579697	143599541
ENSG00000240392	3.85028	2.22983	0.733224	3.04113	0.00235695	0.0470692	RPL9P3	processed_pseudogene	14	35262462	35263036
ENSG00000172354	4238.01	0.653867	0.215197	3.03845	0.00237795	0.0470758	GNB2	protein_coding	7	100673567	100679174
ENSG00000234513	89.8989	1.64537	0.541103	3.04078	0.0023597	0.0470758	NA	processed_pseudogene	7	22773646	22773993
ENSG00000189233	2.82029	-2.65142	0.872266	-3.0397	0.00236818	0.0470758	NUGGC	protein_coding	8	28021964	28083936
ENSG00000174744	967.493	1.08607	0.357256	3.04002	0.00236564	0.0470758	BRMS1	protein_coding	11	66337333	66345125
ENSG00000150275	14.2923	-1.98651	0.6537	-3.03888	0.00237463	0.0470758	PCDH15	protein_coding	10	53802771	55627942
ENSG00000162073	3648.23	0.971935	0.319695	3.04019	0.00236428	0.0470758	PAQR4	protein_coding	16	2969270	2973484
ENSG00000267048	493.673	0.699433	0.23018	3.03863	0.00237653	0.0470758	NA	lncRNA	16	89906157	89918233
ENSG00000277972	566.804	0.949885	0.312511	3.03953	0.00236949	0.0470758	CISD3	protein_coding	17	38730341	38735605
ENSG00000105392	2979.44	1.0509	0.345874	3.0384	0.00237835	0.0470758	CRX	protein_coding	19	47819779	47843330
ENSG00000269388	73.6743	1.16459	0.383245	3.03875	0.0023756	0.0470758	NA	transcribed_processed_pseudogene	19	51594561	51606150
ENSG00000051128	3265.01	0.853775	0.280931	3.03909	0.00237294	0.0470758	HOMER3	protein_coding	19	18929201	18941261
[truncated: 77 more rows]
