# Supplementary material for: PRPF8-mediated dysregulation of hBrr2 helicase disrupts human spliceosome kinetics and 5´-splice-site selection causing tissue-specific defects
Source: Nat Commun. 2024 Apr 11;15:3138. doi: 10.1038/s41467-024-47253-0 (PMC11009313; doi:10.1038/s41467-024-47253-0)
Supplement: Supplementary file 7 — Supplementary Data 4 [file 41467_2024_47253_MOESM7_ESM.xlsx]

## Sheet: iPSCs
Gene ontology (GO) enrichment analysis of genes that are differentially expressed between RP13 and RP13-Cas9 iPSCs.
ONTOLOGY	ID	Description	GeneRatio	BgRatio	pvalue	p.adjust	qvalue	geneID	Count	Regulated	Referred to in text
CC	GO:0062023	collagen-containing extracellular matrix	13/88	423/19520	5.32015e-08	9.41667e-06	8.40024e-06	COL1A1_CTSF_ADAMTS4_ANXA1_S100A4_COL7A1_L1CAM_TGFB1_NID1_COL5A2_GREM1_LGALS3_ANXA2	13	Up
BP	GO:0048762	mesenchymal cell differentiation	9/85	231/18862	9.73498e-07	0.00200638	0.00171438	COL1A1_SOX10_S100A4_EDNRB_TGFB1_EPHA3_FOXC2_GREM1_TGFBR2	9	Up
BP	GO:0060485	mesenchyme development	9/85	287/18862	5.77691e-06	0.00595311	0.00508672	COL1A1_SOX10_S100A4_EDNRB_TGFB1_EPHA3_FOXC2_GREM1_TGFBR2	9	Up
CC	GO:0098644	complex of collagen trimers	3/88	21/19520	0.00011103	0.0098262	0.00876556	COL1A1_COL7A1_COL5A2	3	Up
BP	GO:0071426	ribonucleoprotein complex export from nucleus	5/48	130/18862	1.94356e-05	0.0112509	0.0090466	SRSF7_UPF2_SRSF3_RAN_NUP107	5	Down	TRUE
BP	GO:0071166	ribonucleoprotein complex localization	5/48	131/18862	2.01685e-05	0.0112509	0.0090466	SRSF7_UPF2_SRSF3_RAN_NUP107	5	Down	TRUE
BP	GO:0006405	RNA export from nucleus	5/48	142/18862	2.97379e-05	0.0112509	0.0090466	SRSF7_UPF2_SRSF3_RAN_NUP107	5	Down	TRUE
CC	GO:0032993	protein-DNA complex	5/49	208/19520	0.000170541	0.0177412	0.0138081	SLF1_CDC5L_XRCC5_MACROH2A2_H3-3B	5	Down
CC	GO:0098687	chromosomal region	6/49	345/19520	0.000215044	0.0177412	0.0138081	XRCC5_MACROH2A2_NUP107_PDS5B_APEX1_H3-3B	6	Down
BP	GO:0006611	protein export from nucleus	5/48	183/18862	9.93802e-05	0.0183416	0.0147482	SRSF7_UPF2_SRSF3_RAN_NUP107	5	Down
BP	GO:0042254	ribosome biogenesis	6/48	307/18862	0.000122241	0.0183416	0.0147482	SRFBP1_XRCC5_BRIX1_RAN_DDX18_MRPL1	6	Down
BP	GO:0050657	nucleic acid transport	5/48	198/18862	0.000143825	0.0183416	0.0147482	SRSF7_UPF2_SRSF3_RAN_NUP107	5	Down	TRUE
BP	GO:0050658	RNA transport	5/48	198/18862	0.000143825	0.0183416	0.0147482	SRSF7_UPF2_SRSF3_RAN_NUP107	5	Down	TRUE
BP	GO:0051168	nuclear export	5/48	201/18862	0.000154294	0.0183416	0.0147482	SRSF7_UPF2_SRSF3_RAN_NUP107	5	Down
BP	GO:0051236	establishment of RNA localization	5/48	201/18862	0.000154294	0.0183416	0.0147482	SRSF7_UPF2_SRSF3_RAN_NUP107	5	Down	TRUE
BP	GO:1903311	regulation of mRNA metabolic process	6/48	334/18862	0.000193272	0.0183416	0.0147482	SRSF7_NSRP1_SRSF3_PAPOLA_APEX1_PSMC6	6	Down
BP	GO:0006406	mRNA export from nucleus	4/48	113/18862	0.00019392	0.0183416	0.0147482	SRSF7_UPF2_SRSF3_NUP107	4	Down
BP	GO:0071427	mRNA-containing ribonucleoprotein complex export from nucleus	4/48	113/18862	0.00019392	0.0183416	0.0147482	SRSF7_UPF2_SRSF3_NUP107	4	Down
BP	GO:0045089	positive regulation of innate immune response	5/48	223/18862	0.000249992	0.0218262	0.01755	LSM14A_XRCC5_MATR3_POLR3B_PSMC6	5	Down
CC	GO:0042383	sarcolemma	5/88	134/19520	0.00035112	0.0207161	0.01848	ANXA1_STBD1_SLC27A6_ANK1_CASQ1	5	Up
MF	GO:0042162	telomeric DNA binding	3/51	36/18337	0.000135641	0.02116	0.0185614	UPF2_XRCC5_APEX1	3	Down
BP	GO:0006403	RNA localization	5/48	234/18862	0.000312138	0.0253055	0.0203477	SRSF7_UPF2_SRSF3_RAN_NUP107	5	Down	TRUE
BP	GO:0001837	epithelial to mesenchymal transition	6/85	153/18862	6.66138e-05	0.0250467	0.0214015	COL1A1_S100A4_TGFB1_EPHA3_GREM1_TGFBR2	6	Up
BP	GO:0030198	extracellular matrix organization	9/85	393/18862	6.87925e-05	0.0250467	0.0214015	COL1A1_ADAMTS4_COL7A1_CARMIL2_TGFB1_FOXC2_NID1_COL5A2_GREM1	9	Up
BP	GO:0043062	extracellular structure organization	9/85	394/18862	7.01446e-05	0.0250467	0.0214015	COL1A1_ADAMTS4_COL7A1_CARMIL2_TGFB1_FOXC2_NID1_COL5A2_GREM1	9	Up
BP	GO:0045229	external encapsulating structure organization	9/85	396/18862	7.29162e-05	0.0250467	0.0214015	COL1A1_ADAMTS4_COL7A1_CARMIL2_TGFB1_FOXC2_NID1_COL5A2_GREM1	9	Up
BP	GO:0000377	RNA splicing, via transesterification reactions with bulged adenosine as nucleophile	6/48	383/18862	0.000402435	0.026661	0.0214376	SRSF7_CDC5L_NSRP1_SRSF3_PAPOLA_HNRNPA3	6	Down	TRUE
BP	GO:0000398	mRNA splicing, via spliceosome	6/48	383/18862	0.000402435	0.026661	0.0214376	SRSF7_CDC5L_NSRP1_SRSF3_PAPOLA_HNRNPA3	6	Down	TRUE
BP	GO:0000375	RNA splicing, via transesterification reactions	6/48	386/18862	0.000419439	0.026661	0.0214376	SRSF7_CDC5L_NSRP1_SRSF3_PAPOLA_HNRNPA3	6	Down	TRUE
BP	GO:0050684	regulation of mRNA processing	4/48	139/18862	0.000427329	0.026661	0.0214376	SRSF7_NSRP1_SRSF3_PAPOLA	4	Down	TRUE
BP	GO:0015931	nucleobase-containing compound transport	5/48	253/18862	0.000446307	0.026661	0.0214376	SRSF7_UPF2_SRSF3_RAN_NUP107	5	Down
BP	GO:0002833	positive regulation of response to biotic stimulus	5/48	258/18862	0.000487921	0.0276895	0.0222646	LSM14A_XRCC5_MATR3_POLR3B_PSMC6	5	Down
BP	GO:0010717	regulation of epithelial to mesenchymal transition	5/85	100/18862	8.87919e-05	0.0261429	0.0223382	COL1A1_TGFB1_EPHA3_GREM1_TGFBR2	5	Up
BP	GO:0030199	collagen fibril organization	4/85	54/18862	0.000102294	0.0263535	0.0225182	COL1A1_FOXC2_COL5A2_GREM1	4	Up
CC	GO:0016607	nuclear speck	6/49	411/19520	0.000546394	0.0291869	0.0227165	SRSF7_CDC5L_NSRP1_SRSF3_APEX1_RCHY1	6	Down
CC	GO:0000781	chromosome, telomeric region	4/49	161/19520	0.000707562	0.0291869	0.0227165	XRCC5_MACROH2A2_APEX1_H3-3B	4	Down
BP	GO:0051028	mRNA transport	4/48	152/18862	0.000598706	0.0323586	0.0260189	SRSF7_UPF2_SRSF3_NUP107	4	Down	TRUE
BP	GO:0031503	protein-containing complex localization	5/48	283/18862	0.000741493	0.0382543	0.0307595	SRSF7_UPF2_SRSF3_RAN_NUP107	5	Down
BP	GO:0042273	ribosomal large subunit biogenesis	3/48	72/18862	0.000815471	0.0401462	0.0322808	BRIX1_DDX18_MRPL1	3	Down
BP	GO:0031100	animal organ regeneration	3/48	73/18862	0.000848906	0.0401462	0.0322808	CXCL12_UPF2_PTCH1	3	Down
BP	GO:0140014	mitotic nuclear division	5/48	296/18862	0.000907019	0.0411787	0.033111	SLF1_LSM14A_RAN_PDS5B_BCCIP	5	Down
CC	GO:0070820	tertiary granule	5/88	164/19520	0.000879776	0.0379904	0.0338897	PLAU_PLD1_STBD1_QPCT_LGALS3	5	Up
CC	GO:0005583	fibrillar collagen trimer	2/88	12/19520	0.00128781	0.0379904	0.0338897	COL1A1_COL5A2	2	Up
CC	GO:0098643	banded collagen fibril	2/88	12/19520	0.00128781	0.0379904	0.0338897	COL1A1_COL5A2	2	Up
BP	GO:0032200	telomere organization	4/48	174/18862	0.000991951	0.0432868	0.0348061	XRCC5_MAP3K4_APEX1_H3-3B	4	Down
BP	GO:0071397	cellular response to cholesterol	2/48	19/18862	0.00105483	0.0432868	0.0348061	PTCH1_HMGCS1	2	Down
BP	GO:1990830	cellular response to leukemia inhibitory factor	3/48	79/18862	0.00106787	0.0432868	0.0348061	SRSF7_XRCC5_SRSF3	3	Down
BP	GO:1990823	response to leukemia inhibitory factor	3/48	80/18862	0.0011075	0.0433453	0.0348531	SRSF7_XRCC5_SRSF3	3	Down
BP	GO:0045088	regulation of innate immune response	5/48	315/18862	0.00119667	0.0443415	0.0356541	LSM14A_XRCC5_MATR3_POLR3B_PSMC6	5	Down
BP	GO:0022613	ribonucleoprotein complex biogenesis	6/48	473/18862	0.00121109	0.0443415	0.0356541	SRFBP1_XRCC5_BRIX1_RAN_DDX18_MRPL1	6	Down
BP	GO:0008380	RNA splicing	6/48	481/18862	0.00131967	0.0468072	0.0376368	SRSF7_CDC5L_NSRP1_SRSF3_PAPOLA_HNRNPA3	6	Down	TRUE
BP	GO:0048285	organelle fission	6/48	486/18862	0.00139124	0.0474965	0.038191	SLF1_LSM14A_MFF_RAN_PDS5B_BCCIP	6	Down
BP	GO:0034660	ncRNA metabolic process	6/48	492/18862	0.00148101	0.0474965	0.038191	SRFBP1_TARBP1_FARSB_RAN_DDX18_MRPL1	6	Down
BP	GO:0071897	DNA biosynthetic process	4/48	194/18862	0.00148234	0.0474965	0.038191	XRCC5_MAP3K4_DTL_RCHY1	4	Down
BP	GO:0097306	cellular response to alcohol	3/48	89/18862	0.0015065	0.0474965	0.038191	ATP2B1_PTCH1_HMGCS1	3	Down
BP	GO:0034502	protein localization to chromosome	3/48	91/18862	0.00160585	0.0479193	0.038531	SLF1_XRCC5_MACROH2A2	3	Down
BP	GO:1901992	positive regulation of mitotic cell cycle phase transition	3/48	91/18862	0.00160585	0.0479193	0.038531	CDC7_APEX1_DTL	3	Down
BP	GO:0006913	nucleocytoplasmic transport	5/48	340/18862	0.00167602	0.0479193	0.038531	SRSF7_UPF2_SRSF3_RAN_NUP107	5	Down
BP	GO:0036315	cellular response to sterol	2/48	24/18862	0.00168878	0.0479193	0.038531	PTCH1_HMGCS1	2	Down
BP	GO:0051169	nuclear transport	5/48	343/18862	0.00174182	0.0482186	0.0387716	SRSF7_UPF2_SRSF3_RAN_NUP107	5	Down

## Sheet: KiO
Gene ontology (GO) enrichment analysis of genes that are differentially expressed between RP13 and RP13-Cas9 iPSC-derived kidney organoids.
ONTOLOGY	ID	Description	GeneRatio	BgRatio	pvalue	p.adjust	qvalue	geneID	Count	Regulated
CC	GO:0062023	collagen-containing extracellular matrix	3/7	423/19520	0.000331443	0.00430876	0.00174444	EYS_CTSF_NTN5	3	Up
CC	GO:0042589	zymogen granule membrane	1/7	10/19520	0.00358111	0.0201643	0.00816368	CUZD1	1	Up
CC	GO:0042588	zymogen granule	1/7	13/19520	0.0046533	0.0201643	0.00816368	CUZD1	1	Up

## Sheet: RPE
			Gene ontology (GO) enrichment analysis of genes that are differentially expressed between RP13 and RP13-Cas9 iPSC-derived retinal pigment epithelium.
ONTOLOGY	ID	Description	GeneRatio	BgRatio	pvalue	p.adjust	qvalue	geneID	Count	Regulated	Referred to in text
CC	GO:0044391	ribosomal subunit	92/606	187/19520	1.39354e-88	7.46936e-86	6.23424e-86	RPL18A_RPL29_RPL8_RPL36_RPS28_ISG15_RPL34_RPL13_RPS2_RPS15_RPL18_RPL35_RPL32_RPS16_RPL27A_RPL23_RPL28_RPS5_RPL38_RPS8_RPL37A_RPL21_RPS15A_RPS10_RPLP1_RPL13A_RPL35A_RPS23_RPS21_RPL36A_RPL11_RPS12_RPL41_RPL27_RPS9_RPL22_RPS14_MRPL41_MRPL28_RPS11_RPL24_RPL12_RPL39_MRPL14_RPL10_RPS17_UBA52_RACK1_MRPL27_MRPS18B_MRPL54_RPS3A_RPS3_RPS27A_RPL9_RPS20_RPL7A_RPLP2_RPL37_RPS18_RPS13_MRPS18A_RPS6_RPL6_RPL19_R…	92	Up
CC	GO:0022626	cytosolic ribosome	74/606	107/19520	4.85891e-87	1.30219e-84	1.08686e-84	RPL18A_RPL29_RPL8_RPL36_RPS28_ISG15_RPL34_RPL13_RPS2_RPS15_RPL18_RPL35_RPL32_RPS16_RPL27A_RPL23_RPL28_RPS5_RPL38_RPS8_RPL37A_RPL21_RPS15A_RPS10_RPLP1_RPL13A_RPL35A_RPS23_RPS21_RPL36A_RPL11_RPS12_RPL41_RPL27_RPS9_RPL22_RPS14_RPS11_RPL24_RPL12_RPL39_RPL10_RPS17_UBA52_RPS3A_RPS3_RPS27A_RPL9_RPS20_RPL7A_RPLP2_RPL37_RPS18_RPS13_RPS6_RPL6_RPL19_RPS27_RPS29_RPL3_RPL17_RPL30_RPL36AL_RPL5_RPS25_RPL10A_RPL…	74	Up
BP	GO:0006614	SRP-dependent cotranslational protein targeting to membrane	72/576	105/18862	7.55971e-85	2.84245e-81	2.69285e-81	RPL18A_RPL29_RPL8_RPL36_RPS28_RPL34_RPL13_RPS2_RPS15_RPL18_RPL35_RPL32_RPS16_RPL27A_RPL23_RPL28_RPS5_RPL38_RPS8_RPL37A_RPL21_RPS15A_RPS10_RPLP1_RPL13A_RPL35A_RPS23_RPS21_RPL36A_RPL11_RPS12_RPL41_RPL27_RPS9_RPL22_RPS14_RPS11_RPL24_RPL12_RPL39_RPL10_RPS17_UBA52_RPS3A_RPS3_RPS27A_RPL9_RPS20_RPL7A_RPLP2_RPL37_RPS18_RPS13_RPS6_RPL6_RPL19_RPS27_RPS29_RPL3_RPL17_RPL30_RPL5_RPS25_RPL10A_RPL4_RPL15_RPL26_…	72	Up
BP	GO:0006613	cotranslational protein targeting to membrane	73/576	110/18862	2.31566e-84	4.35344e-81	4.12431e-81	RPL18A_RPL29_RPL8_RPL36_RPS28_RPL34_RPL13_RPS2_RPS15_RPL18_RPL35_RPL32_RPS16_RPL27A_RPL23_RPL28_RPS5_RPL38_RPS8_RPL37A_RPL21_RPS15A_RPS10_RPLP1_RPL13A_RPL35A_RPS23_RPS21_RPL36A_RPL11_RPS12_RPL41_RPL27_RPS9_RPL22_RPS14_RPS11_RPL24_RPL12_RPL39_RPL10_RPS17_UBA52_RPS3A_RPS3_RPS27A_RPL9_RPS20_RPL7A_RPLP2_RPL37_RPS18_RPS13_RPS6_RPL6_RPL19_RPS27_RPS29_RPL3_RPL17_RPL30_RPL5_RPS25_RPL10A_RPL4_SSR2_RPL15_R…	73	Up
MF	GO:0003735	structural constituent of ribosome	89/602	180/18337	8.00845e-84	5.02931e-81	4.67862e-81	RPL18A_RPL29_RPL8_RPL36_RPS28_RPL34_RPL13_RPS2_RPS15_RPL18_RPL35_RPL32_RPS16_RPL27A_RPL23_RPL28_RPS5_RPL38_RPS8_RPL37A_RPL21_RPS15A_RPS10_RPLP1_RPL13A_RPL35A_RPS23_RPS21_RPL36A_RPL11_RPS12_RPL41_RPL27_RPS9_RPL22_RPS14_MRPL41_MRPL28_RPS11_RPL24_RPL12_RPL39_MRPL14_RPL10_RPS17_UBA52_MRPL27_MRPS18B_MRPL54_RPS3A_RPS3_RPS27A_RPL9_RPS20_RPL7A_RPLP2_RPL37_RPS18_RPS13_MRPS18A_RPS6_RPL6_RPL19_RPS27_RPS29_R…	89	Up
CC	GO:0005840	ribosome	96/606	243/19520	5.23057e-81	9.34529e-79	7.79998e-79	RPL18A_RPL29_RPL8_RPL36_RPS28_ISG15_RPL34_RPL13_RPS2_RPS15_RPL18_RPL35_RPL32_RPS16_RPL27A_RPL23_RPL28_RPS5_RPL38_RPS8_RPL37A_RPL21_AURKAIP1_RPS15A_RPS10_RPLP1_RPL13A_RPL35A_RPS23_RPS21_RPL36A_RPL11_RPS12_RPL41_RPL27_RPS9_RPL22_RPS14_MRPL41_MRPL28_RPS11_RPL24_RPL12_RPL39_MRPL14_RPL10_RPS17_UBA52_RACK1_MRPL27_MRPS18B_MRPL54_RPS3A_RPS3_RPS27A_RPL9_RPS20_RPL7A_RPLP2_RPL37_RPS18_RPS13_MRPS18A_RPS6_RPL…	96	Up
BP	GO:0045047	protein targeting to ER	74/576	120/18862	6.94834e-82	8.70858e-79	8.25024e-79	RPL18A_RPL29_RPL8_RPL36_RPS28_RPL34_RPL13_RPS2_RPS15_RPL18_RPL35_RPL32_RPS16_RPL27A_RPL23_RPL28_RPS5_RPL38_RPS8_RPL37A_RPL21_RPS15A_RPS10_RPLP1_RPL13A_RPL35A_RPS23_RPS21_RPL36A_RPL11_RPS12_RPL41_RPL27_RPS9_RPL22_RPS14_RPS11_RPL24_RPL12_RPL39_RPL10_RPS17_UBA52_RPS3A_RPS3_RPS27A_RPL9_RPS20_RPL7A_RPLP2_RPL37_RPS18_RPS13_RPS6_RPL6_RPL19_RPS27_RPS29_RPL3_SGTA_RPL17_RPL30_RPL5_RPS25_RPL10A_RPL4_RPL15_R…	74	Up	TRUE
BP	GO:0072599	establishment of protein localization to endoplasmic reticulum	74/576	124/18862	2.5429e-80	2.39033e-77	2.26452e-77	RPL18A_RPL29_RPL8_RPL36_RPS28_RPL34_RPL13_RPS2_RPS15_RPL18_RPL35_RPL32_RPS16_RPL27A_RPL23_RPL28_RPS5_RPL38_RPS8_RPL37A_RPL21_RPS15A_RPS10_RPLP1_RPL13A_RPL35A_RPS23_RPS21_RPL36A_RPL11_RPS12_RPL41_RPL27_RPS9_RPL22_RPS14_RPS11_RPL24_RPL12_RPL39_RPL10_RPS17_UBA52_RPS3A_RPS3_RPS27A_RPL9_RPS20_RPL7A_RPLP2_RPL37_RPS18_RPS13_RPS6_RPL6_RPL19_RPS27_RPS29_RPL3_SGTA_RPL17_RPL30_RPL5_RPS25_RPL10A_RPL4_RPL15_R…	74	Up	TRUE
BP	GO:0000184	nuclear-transcribed mRNA catabolic process, nonsense-mediated decay	72/576	120/18862	2.18622e-78	1.64404e-75	1.55751e-75	RPL18A_RPL29_RPL8_RPL36_RPS28_RPL34_RPL13_RPS2_RPS15_RPL18_RPL35_RPL32_RPS16_RPL27A_RPL23_RPL28_RPS5_RPL38_RPS8_RPL37A_RPL21_RPS15A_RPS10_RPLP1_RPL13A_RPL35A_RPS23_RPS21_RPL36A_RPL11_RPS12_RPL41_RPL27_RPS9_RPL22_RPS14_RPS11_RPL24_RPL12_RPL39_RPL10_RPS17_UBA52_RPS3A_RPS3_RPS27A_RPL9_RPS20_RPL7A_RPLP2_RPL37_RPS18_RPS13_RPS6_RPL6_RPL19_RPS27_RPS29_RPL3_RPL17_RPL30_RPL5_RPS25_RPL10A_RPL4_RPL15_RPL26_…	72	Up	TRUE
BP	GO:0070972	protein localization to endoplasmic reticulum	75/576	152/18862	8.04375e-73	5.04075e-70	4.77545e-70	RPL18A_RPL29_RPL8_RPL36_RPS28_RPL34_RPL13_RPS2_RPS15_RPL18_RPL35_RPL32_RPS16_RPL27A_RPL23_RPL28_RPS5_RPL38_RPS8_RPL37A_RPL21_RPS15A_RPS10_RPLP1_RPL13A_RPL35A_RPS23_RPS21_RPL36A_RPL11_RPS12_RPL41_RPL27_RPS9_RPL22_RPS14_RPS11_RPL24_RPL12_RPL39_RPL10_RPS17_UBA52_RPS3A_RPS3_RPS27A_RPL9_RPS20_RPL7A_RPLP2_RPL37_RPS18_RPS13_RPS6_RPL6_RPL19_RPS27_RPS29_RPL3_SGTA_RPL17_RPL30_RPL5_RPS25_RPL10A_RPL4_RPL15_R…	75	Up	TRUE
BP	GO:0019080	viral gene expression	82/576	198/18862	9.13894e-72	4.90892e-69	4.65055e-69	RPL18A_RPL29_RPL8_RPL36_RPS28_RPL34_RPL13_RPS2_RPS15_RPL18_RPL35_RPL32_RPS16_RPL27A_RPL23_RPL28_RPS5_RPL38_RPS8_RPL37A_RPL21_RPS15A_RPS10_RPLP1_RPL13A_RPL35A_RPS23_RPS21_RPL36A_RPL11_RPS12_RPL41_RPL27_RPS9_RPL22_RPS14_RPS11_EIF3D_RPL24_RPL12_RPL39_RPL10_RPS17_UBA52_POLR2L_RPS3A_RPS3_RPS27A_RPL9_RPS20_RPL7A_RPLP2_EIF3L_RPL37_RPS18_RPS13_PCBP2_RPS6_RPL6_RPL19_RPS27_RPS29_RPL3_POLR2I_RPL17_RPL30_RPL…	82	Up
BP	GO:0019083	viral transcription	78/576	180/18862	3.99277e-70	1.8766e-67	1.77783e-67	RPL18A_RPL29_RPL8_RPL36_RPS28_RPL34_RPL13_RPS2_RPS15_RPL18_RPL35_RPL32_RPS16_RPL27A_RPL23_RPL28_RPS5_RPL38_RPS8_RPL37A_RPL21_RPS15A_RPS10_RPLP1_RPL13A_RPL35A_RPS23_RPS21_RPL36A_RPL11_RPS12_RPL41_RPL27_RPS9_RPL22_RPS14_RPS11_RPL24_RPL12_RPL39_RPL10_RPS17_UBA52_POLR2L_RPS3A_RPS3_RPS27A_RPL9_RPS20_RPL7A_RPLP2_RPL37_RPS18_RPS13_RPS6_RPL6_RPL19_RPS27_RPS29_RPL3_POLR2I_RPL17_RPL30_RPL5_RPS25_RPL10A_RPL…	78	Up
BP	GO:0006612	protein targeting to membrane	81/576	211/18862	1.15286e-67	4.8164e-65	4.56291e-65	RPL18A_RPL29_RPL8_RPL36_RPS28_RPL34_RPL13_RPS2_RPS15_RPL18_RPL35_RPL32_RPS16_RPL27A_RPL23_RPL28_RPS5_RPL38_RPS8_RPL37A_RPL21_RPS15A_RPS10_RPLP1_RPL13A_RPL35A_RPS23_RPS21_RPL36A_RPL11_RPS12_RPL41_RPL27_RPS9_RPL22_RPS14_RPS11_RPL24_RPL12_RPL39_RPL10_RPS17_UBA52_FIS1_RPS3A_RPS3_RPS27A_RPL9_RPS20_RPL7A_RPLP2_RPL37_RPS18_RPS13_RPS6_RPL6_RPL19_RPS27_RPS29_RPL3_SGTA_NACA_RPL17_RPL30_CIB1_RPL5_RPS25_RPL1…	81	Up
BP	GO:0006413	translational initiation	76/576	193/18862	1.85693e-64	6.98204e-62	6.61457e-62	RPL18A_RPL29_RPL8_RPL36_RPS28_RPL34_RPL13_RPS2_RPS15_RPL18_RPL35_RPL32_RPS16_RPL27A_RPL23_RPL28_RPS5_RPL38_RPS8_RPL37A_RPL21_RPS15A_RPS10_RPLP1_RPL13A_RPL35A_RPS23_RPS21_RPL36A_RPL11_RPS12_RPL41_RPL27_RPS9_RPL22_RPS14_RPS11_EIF3D_RPL24_RPL12_RPL39_RPL10_RPS17_UBA52_RPS3A_RPS3_RPS27A_RPL9_RPS20_RPL7A_RPLP2_EIF3L_RPL37_RPS18_RPS13_RPS6_RPL6_RPL19_RPS27_RPS29_RPL3_RPL17_RPL30_PPP1CA_RPL5_RPS25_RPL10…	76	Up
BP	GO:0000956	nuclear-transcribed mRNA catabolic process	77/576	208/18862	7.32126e-63	2.50254e-60	2.37083e-60	RPL18A_RPL29_RPL8_RPL36_RPS28_RPL34_RPL13_RPS2_RPS15_RPL18_RPL35_RPL32_RPS16_RPL27A_RPL23_RPL28_RPS5_RPL38_RPS8_RPL37A_RPL21_RPS15A_RPS10_RPLP1_RPL13A_RPL35A_RPS23_RPS21_RPL36A_RPL11_RPS12_RPL41_RPL27_RPS9_RPL22_RPS14_EXOSC4_RPS11_RPL24_RPL12_RPL39_RPL10_RPS17_UBA52_RPS3A_RPS3_RPS27A_RPL9_RPS20_RPL7A_RPLP2_RPL37_RPS18_RPS13_RPS6_RPL6_RPL19_RPS27_RPS29_RPL3_RPL17_RPL30_LSM2_RPL5_RPS25_RPL10A_RPL4_…	77	Up
BP	GO:0090150	establishment of protein localization to membrane	93/576	354/18862	1.12115e-60	3.51294e-58	3.32805e-58	RPL18A_RPL29_RPL8_RPL36_RPS28_RPL34_RPL13_RPS2_RPS15_RPL18_RPL35_NDUFA13_RPL32_RPS16_RPL27A_RPL23_RPL28_RPS5_RPL38_RPS8_NSG1_RPL37A_RPL21_RPS15A_RPS10_RPLP1_RPL13A_RPL35A_RPS23_RPS21_RPL36A_RPL11_RPS12_RPL41_RPL27_RPS9_RPL22_RPS14_TIMM10_RPS11_RPL24_RPL12_RPL39_RPL10_RPS17_BAD_UBA52_RACK1_FIS1_VAMP2_RPS3A_RPS3_RPS27A_RPL9_RPS20_RPL7A_RPLP2_RPL37_RPS18_RPS13_ROMO1_RPS6_RPL6_RPL19_RPS27_RPS29_TIMM1…	93	Up
CC	GO:0015934	large ribosomal subunit	59/606	115/19520	3.87062e-58	5.18663e-56	4.32898e-56	RPL18A_RPL29_RPL8_RPL36_RPL34_RPL13_RPL18_RPL35_RPL32_RPL27A_RPL23_RPL28_RPL38_RPL37A_RPL21_RPLP1_RPL13A_RPL35A_RPL36A_RPL11_RPL41_RPL27_RPL22_MRPL41_MRPL28_RPL24_RPL12_RPL39_MRPL14_RPL10_MRPL27_MRPL54_RPL9_RPL7A_RPLP2_RPL37_MRPS18A_RPL6_RPL19_RPL3_MRPL12_RPL17_RPL30_MRPL24_RPL36AL_RPL5_RPL10A_RPL4_MRPL2_RPL15_RPL26_MRPL43_RPL31_MRPL53_MRPL52_MRPL38_MRPL55_RPL7_RPL23A	59	Up
CC	GO:0022625	cytosolic large ribosomal subunit	45/606	57/19520	1.36392e-57	1.46212e-55	1.22035e-55	RPL18A_RPL29_RPL8_RPL36_RPL34_RPL13_RPL18_RPL35_RPL32_RPL27A_RPL23_RPL28_RPL38_RPL37A_RPL21_RPLP1_RPL13A_RPL35A_RPL36A_RPL11_RPL41_RPL27_RPL22_RPL24_RPL12_RPL39_RPL10_RPL9_RPL7A_RPLP2_RPL37_RPL6_RPL19_RPL3_RPL17_RPL30_RPL36AL_RPL5_RPL10A_RPL4_RPL15_RPL26_RPL31_RPL7_RPL23A	45	Up
BP	GO:0006605	protein targeting	95/576	441/18862	1.43965e-53	4.16392e-51	3.94476e-51	RPL18A_RPL29_RPL8_RPL36_RPS28_RPL34_RPL13_RPS2_RPS15_RPL18_RPL35_NDUFA13_RPL32_RPS16_RPL27A_RPL23_RPL28_RPS5_RPL38_RPS8_RPL37A_RPL21_RPS15A_RPS10_RPLP1_RPL13A_RPL35A_RPS23_TOMM7_RPS21_RPL36A_RPL11_RPS12_RPL41_RPL27_RPS9_RPL22_RPS14_TIMM10_RPS11_RPL24_RPL12_RPL39_RPL10_RPS17_UBA52_FIS1_RPS3A_RPS3_RPS27A_RPL9_RPS20_RPL7A_RPLP2_AIP_RPL37_RPS18_RPS13_ROMO1_RPS6_RPL6_RPL19_RPS27_RPS29_TIMM13_RPL3_TIMM…	95	Up
BP	GO:0006402	mRNA catabolic process	84/576	375/18862	1.05793e-48	2.84129e-46	2.69175e-46	RPL18A_RPL29_RPL8_RPL36_RPS28_RPL34_RPL13_RPS2_RPS15_RPL18_RPL35_RPL32_RPS16_RPL27A_RPL23_RPL28_RPS5_RPL38_RPS8_RPL37A_RPL21_RPS15A_RPS10_RPLP1_RPL13A_RPL35A_RPS23_RPS21_RPL36A_RPL11_RPS12_RPL41_RPL27_RPS9_RPL22_RPS14_EXOSC4_PSMB10_PSMB3_RPS11_RPL24_RPL12_RPL39_RPL10_RPS17_UBA52_RPS3A_RPS3_RPS27A_RPL9_RPS20_RPL7A_RPLP2_RPL37_RPS18_RPS13_PSMB7_RPS6_RPL6_RPL19_RPS27_RPS29_RPL3_RPL17_RPL30_LSM2_RPL5…	84	Up
BP	GO:0006401	RNA catabolic process	87/576	414/18862	4.82188e-48	1.20868e-45	1.14507e-45	RPL18A_RPL29_RPL8_RPL36_RNASEH2A_RPS28_RPL34_RPL13_RPS2_RPS15_RPL18_RPL35_RPL32_RPS16_RPL27A_RPL23_RPL28_RPS5_RPL38_RPS8_RPL37A_RPL21_RPS15A_RPS10_RPLP1_RPL13A_RPL35A_RPS23_RPS21_RPL36A_RPL11_RPS12_RPL41_RPL27_RPS9_RPL22_RPS14_EXOSC4_PSMB10_PSMB3_RPS11_RPL24_RPL12_RPL39_RPL10_RPS17_UBA52_RPS3A_RPS3_RPS27A_RPL9_RPS20_RPL7A_RPLP2_RPL37_RPS18_RPS13_PSMB7_RPS6_RPL6_RPL19_RPS27_RPS29_RPL3_RPL17_DEDD2_…	87	Up
CC	GO:0005743	mitochondrial inner membrane	85/606	493/19520	3.22331e-39	2.87949e-37	2.40334e-37	NDUFS6_TRAP1_COX6B1_NDUFA13_COX4I2_ENDOG_AURKAIP1_SLC25A10_ATP5F1E_NDUFA11_COX4I1_NDUFA1_UQCRC1_MRPL41_NDUFS8_TIMM10_UQCC3_MRPL28_ECSIT_COX6C_PET100_NDUFA3_MRPL14_ATP5ME_NDUFA2_HIGD2A_ATP5MC2_CHCHD6_NDUFB9_MRPL27_NDUFB2_MRPS18B_MRPL54_RPS3_NDUFB7_SMDT1_ROMO1_MRPS18A_ATP5PO_TIMM13_TIMM8B_MRPL12_CHCHD10_COX7C_MRPS24_NDUFB8_COA3_COX7A2_UQCR10_UQCRB_UQCR11_MRPL24_GCAT_PHB_ATP5MC1_MRPS12_ATP5MJ_COX5B_…	85	Up
CC	GO:0098798	mitochondrial protein-containing complex	64/606	265/19520	9.44595e-39	7.2329e-37	6.03689e-37	NDUFS6_NDUFA13_COX4I2_ATP5F1E_NDUFA11_TOMM7_COX4I1_NDUFA1_UQCRC1_MRPL41_NDUFS8_TIMM10_UQCC3_MRPL28_NDUFA3_MRPL14_ATP5ME_NDUFA2_ATP5MC2_CHCHD6_NDUFB9_MRPL27_NDUFB2_MRPS18B_MRPL54_NDUFB7_SMDT1_ROMO1_MRPS18A_BCKDHA_ATP5PO_TIMM13_TIMM8B_MRPL12_CHCHD10_COX7C_MRPS24_NDUFB8_UQCR10_UQCRB_MRPL24_PHB_ATP5MC1_MRPS12_ATP5MJ_MRPL2_UQCRH_NDUFB10_COX6A1_NDUFS7_NDUFA7_ATP5MF_MRPL43_NDUFB1_ATP5F1A_NDUFS5_MRPL53_C…	64	Up
BP	GO:0006119	oxidative phosphorylation	49/576	148/18862	2.11646e-37	4.97369e-35	4.71191e-35	NDUFS6_COX6B1_NDUFA13_COX4I2_ATP5F1E_NDUFA11_ANTKMT_COX4I1_NDUFA1_UQCRC1_NDUFS8_UQCC3_COX6C_NDUFA3_ATP5ME_NDUFA2_ATP5MC2_NDUFB9_NDUFB2_NDUFB7_ATP5PO_CHCHD10_COX7C_NDUFB8_COX7A2_UQCR10_UQCRB_UQCR11_ATP5MC1_COX5B_UQCRH_NDUFB10_COX6A1_NDUFS7_NDUFA7_ATP5MF_NDUFB1_COX8A_ATP5F1A_NDUFS5_STOML2_CYC1_UQCC2_ATP5MG_NDUFS4_PARK7_SURF1_COX7B_COX5A	49	Up
CC	GO:0022627	cytosolic small ribosomal subunit	29/606	46/19520	1.02275e-32	6.85242e-31	5.71932e-31	RPS28_ISG15_RPS2_RPS15_RPS16_RPS5_RPS8_RPS15A_RPS10_RPS23_RPS21_RPS12_RPS9_RPS14_RPS11_RPS17_UBA52_RPS3A_RPS3_RPS27A_RPS20_RPS18_RPS13_RPS6_RPS27_RPS29_RPS25_RPS24_RPS7	29	Up
CC	GO:0015935	small ribosomal subunit	34/606	74/19520	9.23632e-32	5.50074e-30	4.59115e-30	RPS28_ISG15_RPS2_RPS15_RPS16_RPS5_RPS8_RPS15A_RPS10_RPS23_RPS21_RPS12_RPS9_RPS14_RPS11_RPS17_UBA52_RACK1_MRPS18B_RPS3A_RPS3_RPS27A_RPS20_RPS18_RPS13_MRPS18A_RPS6_RPS27_RPS29_MRPS24_RPS25_MRPS12_RPS24_RPS7	34	Up
CC	GO:0098800	inner mitochondrial membrane protein complex	43/606	142/19520	9.08389e-31	4.86896e-29	4.06384e-29	NDUFS6_NDUFA13_COX4I2_ATP5F1E_NDUFA11_COX4I1_NDUFA1_UQCRC1_NDUFS8_TIMM10_UQCC3_NDUFA3_ATP5ME_NDUFA2_ATP5MC2_CHCHD6_NDUFB9_NDUFB2_NDUFB7_SMDT1_ROMO1_ATP5PO_CHCHD10_COX7C_NDUFB8_UQCR10_UQCRB_PHB_ATP5MC1_ATP5MJ_UQCRH_NDUFB10_COX6A1_NDUFS7_NDUFA7_ATP5MF_NDUFB1_ATP5F1A_NDUFS5_CYC1_ATP5MG_NDUFS4_COX5A	43	Up
BP	GO:0042775	mitochondrial ATP synthesis coupled electron transport	35/576	99/18862	3.88275e-28	8.58773e-26	8.13574e-26	NDUFS6_COX6B1_NDUFA13_COX4I2_NDUFA11_COX4I1_NDUFA1_UQCRC1_NDUFS8_UQCC3_COX6C_NDUFA3_NDUFA2_NDUFB9_NDUFB2_NDUFB7_COX7C_NDUFB8_UQCR10_UQCRB_UQCR11_COX5B_UQCRH_NDUFB10_COX6A1_NDUFS7_NDUFA7_NDUFB1_COX8A_NDUFS5_CYC1_NDUFS4_PARK7_COX7B_COX5A	35	Up
BP	GO:0042773	ATP synthesis coupled electron transport	35/576	100/18862	5.80628e-28	1.21287e-25	1.14903e-25	NDUFS6_COX6B1_NDUFA13_COX4I2_NDUFA11_COX4I1_NDUFA1_UQCRC1_NDUFS8_UQCC3_COX6C_NDUFA3_NDUFA2_NDUFB9_NDUFB2_NDUFB7_COX7C_NDUFB8_UQCR10_UQCRB_UQCR11_COX5B_UQCRH_NDUFB10_COX6A1_NDUFS7_NDUFA7_NDUFB1_COX8A_NDUFS5_CYC1_NDUFS4_PARK7_COX7B_COX5A	35	Up
CC	GO:0070469	respirasome	35/606	103/19520	3.3959e-27	1.65473e-25	1.38111e-25	NDUFS6_COX6B1_NDUFA13_COX4I2_NDUFA11_COX4I1_NDUFA1_UQCRC1_NDUFS8_UQCC3_NDUFA3_NDUFA2_HIGD2A_NDUFB9_NDUFB2_NDUFB7_COX7C_NDUFB8_COX7A2_UQCR10_UQCRB_UQCR11_UQCRH_NDUFB10_COX6A1_NDUFS7_NDUFA7_NDUFB1_COX8A_NDUFS5_CYC1_NDUFS4_SURF1_COX7B_COX5A	35	Up
CC	GO:0098803	respiratory chain complex	31/606	87/19520	5.94884e-25	2.65715e-23	2.21777e-23	NDUFS6_COX6B1_NDUFA13_COX4I2_NDUFA11_COX4I1_NDUFA1_UQCRC1_NDUFS8_UQCC3_NDUFA3_NDUFA2_NDUFB9_NDUFB2_NDUFB7_COX7C_NDUFB8_UQCR10_UQCRB_UQCRH_NDUFB10_COX6A1_NDUFS7_NDUFA7_NDUFB1_COX8A_NDUFS5_CYC1_NDUFS4_COX7B_COX5A	31	Up
BP	GO:0022900	electron transport chain	42/576	178/18862	1.37175e-25	2.71461e-23	2.57174e-23	NDUFS6_COX6B1_NDUFA13_COX4I2_NDUFA11_COX4I1_NDUFA1_UQCRC1_NDUFS8_UQCC3_COX6C_NDUFA3_NDUFA2_NDUFB9_NDUFB2_HAAO_NDUFB7_DHRS3_COX7C_NDUFB8_COX7A2_UQCR10_UQCRB_UQCR11_COX5B_UQCRH_NDUFB10_COX6A1_NDUFS7_AKR7A3_NDUFA7_NDUFB1_COX8A_NDUFS5_CYC1_NDUFS4_PARK7_SURF1_PHGDH_AKR1B1_COX7B_COX5A	42	Up
CC	GO:0005746	mitochondrial respirasome	31/606	89/19520	1.3298e-24	5.48287e-23	4.57623e-23	NDUFS6_NDUFA13_COX4I2_NDUFA11_COX4I1_NDUFA1_UQCRC1_NDUFS8_UQCC3_NDUFA3_NDUFA2_NDUFB9_NDUFB2_NDUFB7_COX7C_NDUFB8_COX7A2_UQCR10_UQCRB_UQCRH_NDUFB10_COX6A1_NDUFS7_NDUFA7_NDUFB1_NDUFS5_CYC1_NDUFS4_SURF1_COX7B_COX5A	31	Up
CC	GO:0042788	polysomal ribosome	21/606	32/19520	1.43276e-24	5.48541e-23	4.57836e-23	RPL18A_RPL8_RPL36_RPS28_RPL18_RPL32_RPL38_RPS23_RPS21_RPL36A_RPL11_RPL41_RPL24_RPL39_RPL7A_RPL6_RPL19_RPS29_RPL30_RPL10A_RPL31	21	Up
BP	GO:0022904	respiratory electron transport chain	35/576	117/18862	2.64454e-25	4.97173e-23	4.71006e-23	NDUFS6_COX6B1_NDUFA13_COX4I2_NDUFA11_COX4I1_NDUFA1_UQCRC1_NDUFS8_UQCC3_COX6C_NDUFA3_NDUFA2_NDUFB9_NDUFB2_NDUFB7_COX7C_NDUFB8_UQCR10_UQCRB_UQCR11_COX5B_UQCRH_NDUFB10_COX6A1_NDUFS7_NDUFA7_NDUFB1_COX8A_NDUFS5_CYC1_NDUFS4_PARK7_COX7B_COX5A	35	Up
BP	GO:0002181	cytoplasmic translation	33/576	102/18862	3.6758e-25	6.58144e-23	6.23504e-23	RPL18A_RPL29_RPL8_RPL36_RPS28_RPL18_RPL32_RPL38_RPLP1_RPL13A_RPL35A_RPS23_RPS21_RPL36A_RPL11_RPL41_RPL22_EIF3D_RPL24_RPL39_RPL9_RPLP2_EIF3L_RPL6_RPL19_RPS29_RPL17_RPL30_RPL10A_RPL15_RPL26_RPL31_EIF3G	33	Up
BP	GO:0046034	ATP metabolic process	53/576	313/18862	1.31332e-24	2.24458e-22	2.12645e-22	ATP1A2_NDUFS6_COX6B1_NDUFA13_COX4I2_AK1_ATP5F1E_NDUFA11_ANTKMT_COX4I1_NDUFA1_UQCRC1_NDUFS8_UQCC3_COX6C_NDUFA3_ATP5ME_NDUFA2_BAD_ATP5MC2_FIS1_NDUFB9_NDUFB2_NDUFB7_ATP5PO_CHCHD10_COX7C_NDUFB8_COX7A2_UQCR10_UQCRB_UQCR11_ATP5MC1_COX5B_UQCRH_NDUFB10_COX6A1_NDUFS7_NDUFA7_ATP5MF_NDUFB1_COX8A_ATP5F1A_NDUFS5_STOML2_CYC1_UQCC2_ATP5MG_NDUFS4_PARK7_SURF1_COX7B_COX5A	53	Up
BP	GO:0045333	cellular respiration	41/576	187/18862	1.08891e-23	1.78013e-21	1.68644e-21	NDUFS6_TRAP1_BLOC1S1_COX6B1_NDUFA13_COX4I2_NDUFA11_COX4I1_NDUFA1_NOP53_UQCRC1_NDUFS8_UQCC3_COX6C_NDUFA3_NDUFA2_NDUFB9_NDUFB2_NDUFB7_COX7C_NDUFB8_UQCR10_UQCRB_UQCR11_COX5B_UQCRH_NDUFB10_COX6A1_NDUFS7_MDH2_NDUFA7_NDUFB1_COX8A_NDUFS5_CYC1_NDUFS4_PARK7_SURF1_COX7B_ACO2_COX5A	41	Up
MF	GO:0009055	electron transfer activity	37/602	138/18337	1.03087e-23	3.23694e-21	3.01123e-21	NDUFS6_COX6B1_NDUFA13_COX4I2_COX4I1_NDUFA1_UQCRC1_NDUFS8_COX6C_NDUFA3_NDUFA2_NDUFB9_NDUFB2_HAAO_NDUFB7_DHRS3_COX7C_NDUFB8_COX7A2_UQCR10_UQCR11_COX5B_UQCRH_NDUFB10_COX6A1_NDUFS7_AKR7A3_NDUFA7_NDUFB1_COX8A_NDUFS5_NDUFS4_SURF1_PHGDH_AKR1B1_COX7B_COX5A	37	Up
BP	GO:0022613	ribonucleoprotein complex biogenesis	62/576	473/18862	1.72483e-22	2.70223e-20	2.56e-20	RPS28_RPS2_RPS15_RPL35_RPS16_RPS5_RPL38_RPS8_RPS10_RPL13A_RPL35A_RPS21_NOP53_RPL11_RPL27_RPS9_RPS14_EXOSC4_EIF3D_RPL24_RPL10_RPS17_SRSF9_PUF60_RPL7A_SNRPD2_MRM3_EIF3L_RUVBL2_TSR3_RPS6_RPL6_RPS27_RPL3_NHP2_LSM2_TSR2_RPL5_RPS25_RPL10A_XAB2_EXOSC7_RPL26_TXNL4A_RPS24_EXOSC5_RPS7_PELP1_WDR74_PRPF6_ERI3_LSM4_POP7_YJU2_PIH1D1_WDR18_EIF3G_SART1_RPL7_DDX54_TBL3_RPL23A	62	Up
CC	GO:0005844	polysome	25/606	68/19520	9.29385e-21	3.321e-19	2.77185e-19	RPL18A_NAA38_RPL8_RPL36_RPS28_RPL18_RPL32_RPL38_RPS23_RPS21_RPL36A_RPL11_RPL41_RPL24_RPL39_RPS3_RPL7A_RPS6_RPL6_RPL19_RPS29_RPL30_RPL10A_RPL31_MSI1	25	Up
BP	GO:0042254	ribosome biogenesis	48/576	307/18862	7.50242e-21	1.12836e-18	1.06898e-18	RPS28_RPS2_RPS15_RPL35_RPS16_RPS5_RPL38_RPS8_RPS10_RPL35A_RPS21_NOP53_RPL11_RPL27_RPS9_RPS14_EXOSC4_RPL24_RPL10_RPS17_RPL7A_MRM3_TSR3_RPS6_RPL6_RPS27_RPL3_NHP2_TSR2_RPL5_RPS25_RPL10A_EXOSC7_RPL26_RPS24_EXOSC5_RPS7_PELP1_WDR74_ERI3_POP7_PIH1D1_WDR18_SART1_RPL7_DDX54_TBL3_RPL23A	48	Up
BP	GO:0016072	rRNA metabolic process	42/576	238/18862	2.06087e-20	2.98034e-18	2.82348e-18	RPS28_RPS2_RPS15_RPL35_RPS16_RPS8_RPL35A_RPS21_NOP53_RPL11_RPL27_RPS9_RPS14_EXOSC4_RPS17_RPL7A_MRM3_TSR3_RPS6_RPS27_NHP2_DEDD2_TSR2_RPL5_RPS25_RPL10A_EXOSC7_RPL26_TRIR_RPS24_EXOSC5_RPS7_PELP1_WDR74_ERI3_POP7_PIH1D1_WDR18_SART1_RPL7_DDX54_TBL3	42	Up
BP	GO:0015980	energy derivation by oxidation of organic compounds	44/576	278/18862	2.05754e-19	2.85432e-17	2.70409e-17	NDUFS6_TRAP1_BLOC1S1_COX6B1_NDUFA13_COX4I2_NDUFA11_PPP1R3F_COX4I1_NDUFA1_NOP53_UQCRC1_NDUFS8_UQCC3_COX6C_NDUFA3_NDUFA2_NDUFB9_NDUFB2_NDUFB7_COX7C_NDUFB8_UQCR10_UQCRB_PPP1CA_UQCR11_GSK3A_COX5B_UQCRH_NDUFB10_COX6A1_NDUFS7_MDH2_NDUFA7_NDUFB1_COX8A_NDUFS5_CYC1_NDUFS4_PARK7_SURF1_COX7B_ACO2_COX5A	44	Up
BP	GO:0006364	rRNA processing	40/576	228/18862	2.12556e-19	2.85432e-17	2.70409e-17	RPS28_RPS2_RPS15_RPL35_RPS16_RPS8_RPL35A_RPS21_NOP53_RPL11_RPL27_RPS9_RPS14_EXOSC4_RPS17_RPL7A_MRM3_TSR3_RPS6_RPS27_NHP2_TSR2_RPL5_RPS25_RPL10A_EXOSC7_RPL26_RPS24_EXOSC5_RPS7_PELP1_WDR74_ERI3_POP7_PIH1D1_WDR18_SART1_RPL7_DDX54_TBL3	40	Up
CC	GO:0005759	mitochondrial matrix	56/606	476/19520	7.91111e-18	2.65022e-16	2.21199e-16	TRAP1_BLOC1S1_ALKBH7_ATP5F1E_MRPL41_NDUFS8_MRPL28_PRDX5_MRPL14_ECHS1_MRPL27_MRPS18B_MRPL54_RPS3_SMDT1_MRM3_MRPS18A_BCKDHA_MRPL12_TXNRD2_MRPS24_NDUFB8_ACADS_ECI1_GSTZ1_MRPL24_NAXE_MRPS12_TXN2_MRPL2_SDHAF1_MPST_GADD45GIP1_NDUFS7_MDH2_NDUFA7_MRPL43_NT5M_ATP5F1A_ARL2_MRPL53_UQCC2_TST_HAGH_MYG1_CYP27A1_MRPL52_MRPL38_ATG4D_MRPL55_SOD1_PARK7_STYXL1_HSD17B8_ACO2_LYRM4	56	Up
BP	GO:0033108	mitochondrial respiratory chain complex assembly	26/576	101/18862	2.56587e-17	3.32679e-15	3.15169e-15	NDUFS6_NDUFA13_NDUFA11_NDUFA1_NDUFS8_UQCC3_ECSIT_PET100_NDUFA3_NDUFA2_NDUFB9_NDUFB2_NDUFB7_COX14_NDUFB8_COA3_SDHAF1_NDUFB10_NDUFS7_NDUFA7_NDUFB1_NDUFS5_UQCC2_NDUFS4_SURF1_COA4	26	Up
CC	GO:0005925	focal adhesion	47/606	416/19520	1.83889e-14	5.7979e-13	4.83917e-13	FLRT1_RPL8_RPS2_RPS15_RPL18_RPS16_RPL23_RPS5_RPL38_RPS8_RPL37A_RPS10_RPLP1_RPL13A_RPL27_RPS9_RPL22_RPS14_RPS11_RPL12_RPS17_MAP2K2_RPS3A_RPS3_RPL9_RPL7A_RPLP2_SDC4_RPS18_RPS13_PCBP2_RPL6_RPL19_RPS29_RPL3_PAK4_RPL30_RPL5_PARVB_RPL10A_RPL4_NECTIN2_RPS7_RPL31_ARL2_RPL7_GNB2	47	Up
CC	GO:0030055	cell-substrate junction	47/606	423/19520	3.44784e-14	1.02669e-12	8.56919e-13	FLRT1_RPL8_RPS2_RPS15_RPL18_RPS16_RPL23_RPS5_RPL38_RPS8_RPL37A_RPS10_RPLP1_RPL13A_RPL27_RPS9_RPL22_RPS14_RPS11_RPL12_RPS17_MAP2K2_RPS3A_RPS3_RPL9_RPL7A_RPLP2_SDC4_RPS18_RPS13_PCBP2_RPL6_RPL19_RPS29_RPL3_PAK4_RPL30_RPL5_PARVB_RPL10A_RPL4_NECTIN2_RPS7_RPL31_ARL2_RPL7_GNB2	47	Up
CC	GO:1990204	oxidoreductase complex	24/606	111/19520	4.41279e-14	1.24487e-12	1.03902e-12	NDUFS6_NDUFA13_NDUFA11_NDUFA1_UQCRC1_NDUFS8_UQCC3_NDUFA3_NDUFA2_NDUFB9_NDUFB2_NDUFB7_BCKDHA_NDUFB8_UQCR10_UQCRB_UQCRH_NDUFB10_NDUFS7_NDUFA7_NDUFB1_NDUFS5_CYC1_NDUFS4	24	Up
CC	GO:0005747	mitochondrial respiratory chain complex I	17/606	50/19520	7.03794e-14	1.7147e-12	1.43116e-12	NDUFS6_NDUFA13_NDUFA11_NDUFA1_NDUFS8_NDUFA3_NDUFA2_NDUFB9_NDUFB2_NDUFB7_NDUFB8_NDUFB10_NDUFS7_NDUFA7_NDUFB1_NDUFS5_NDUFS4	17	Up
CC	GO:0030964	NADH dehydrogenase complex	17/606	50/19520	7.03794e-14	1.7147e-12	1.43116e-12	NDUFS6_NDUFA13_NDUFA11_NDUFA1_NDUFS8_NDUFA3_NDUFA2_NDUFB9_NDUFB2_NDUFB7_NDUFB8_NDUFB10_NDUFS7_NDUFA7_NDUFB1_NDUFS5_NDUFS4	17	Up
CC	GO:0045271	respiratory chain complex I	17/606	50/19520	7.03794e-14	1.7147e-12	1.43116e-12	NDUFS6_NDUFA13_NDUFA11_NDUFA1_NDUFS8_NDUFA3_NDUFA2_NDUFB9_NDUFB2_NDUFB7_NDUFB8_NDUFB10_NDUFS7_NDUFA7_NDUFB1_NDUFS5_NDUFS4	17	Up
BP	GO:0006120	mitochondrial electron transport, NADH to ubiquinone	18/576	55/18862	2.06849e-14	2.5925e-12	2.45606e-12	NDUFS6_NDUFA13_NDUFA11_NDUFA1_NDUFS8_NDUFA3_NDUFA2_NDUFB9_NDUFB2_NDUFB7_NDUFB8_NDUFB10_NDUFS7_NDUFA7_NDUFB1_NDUFS5_NDUFS4_PARK7	18	Up
BP	GO:0030198	extracellular matrix organization	31/259	393/18862	3.8275e-15	5.39652e-12	4.60106e-12	MMP16_LUM_CAV1_FAP_FMOD_ANGPTL7_MYH11_CYP1B1_COL5A2_COL1A2_COL5A1_ITGB3_TNC_CAV2_COL3A1_VCAN_GREM1_COL1A1_CRISPLD2_ITGA11_ADAMTS2_TGFBI_COL4A1_ADAMTS3_KLK4_FBN1_LAMA1_ITGA1_LOX_CAPN2_CREB3L1	31	Down
BP	GO:0043062	extracellular structure organization	31/259	394/18862	4.10496e-15	5.39652e-12	4.60106e-12	MMP16_LUM_CAV1_FAP_FMOD_ANGPTL7_MYH11_CYP1B1_COL5A2_COL1A2_COL5A1_ITGB3_TNC_CAV2_COL3A1_VCAN_GREM1_COL1A1_CRISPLD2_ITGA11_ADAMTS2_TGFBI_COL4A1_ADAMTS3_KLK4_FBN1_LAMA1_ITGA1_LOX_CAPN2_CREB3L1	31	Down
BP	GO:0045229	external encapsulating structure organization	31/259	396/18862	4.71861e-15	5.39652e-12	4.60106e-12	MMP16_LUM_CAV1_FAP_FMOD_ANGPTL7_MYH11_CYP1B1_COL5A2_COL1A2_COL5A1_ITGB3_TNC_CAV2_COL3A1_VCAN_GREM1_COL1A1_CRISPLD2_ITGA11_ADAMTS2_TGFBI_COL4A1_ADAMTS3_KLK4_FBN1_LAMA1_ITGA1_LOX_CAPN2_CREB3L1	31	Down
BP	GO:0009060	aerobic respiration	21/576	86/18862	9.57083e-14	1.16085e-11	1.09975e-11	BLOC1S1_COX6B1_COX4I2_COX4I1_NOP53_UQCRC1_NDUFS8_COX6C_COX7C_UQCR10_UQCRB_COX5B_UQCRH_COX6A1_NDUFS7_MDH2_COX8A_SURF1_COX7B_ACO2_COX5A	21	Up
MF	GO:0019843	rRNA binding	19/602	64/18337	1.07003e-13	2.23993e-11	2.08374e-11	RPL8_RPL23_RPS5_NOP53_RPL11_RPS9_RPS14_RPS11_RPL12_RPS3_RPL9_RPL37_RPS18_RPS13_MRPS18A_RPL3_RPL5_TST_RPL23A	19	Up
CC	GO:0070069	cytochrome complex	14/606	36/19520	1.34672e-12	3.13845e-11	2.61948e-11	COX6B1_COX4I2_COX4I1_UQCRC1_UQCC3_COX7C_UQCR10_UQCRB_UQCRH_COX6A1_COX8A_CYC1_COX7B_COX5A	14	Up
MF	GO:0005201	extracellular matrix structural constituent	21/266	170/18337	6.0838e-14	3.16357e-11	2.70889e-11	LUM_EDIL3_THBS2_MXRA5_FMOD_ECM1_CTHRC1_COL5A2_COL1A2_COL5A1_TNC_COL3A1_VCAN_COL1A1_TGFBI_COL4A1_FBN1_LAMA1_MGP_IGFBP7_MFGE8	21	Down
BP	GO:0006414	translational elongation	25/576	134/18862	3.13893e-13	3.68825e-11	3.49413e-11	AURKAIP1_RPLP1_MRPL41_MRPL28_MRPL14_RACK1_MRPL27_MRPS18B_MRPL54_RPLP2_MRPS18A_MRPL12_MRPS24_EEF1G_RPL30_MRPL24_MRPS12_MRPL2_GADD45GIP1_MRPL43_MRPL53_MRPL52_MRPL38_MRPL55_EEF1D	25	Up
MF	GO:0003954	NADH dehydrogenase activity	16/602	45/18337	3.99784e-13	4.1844e-11	3.89263e-11	NDUFS6_NDUFA13_NDUFA1_NDUFS8_NDUFA3_NDUFA2_NDUFB9_NDUFB2_NDUFB7_NDUFB8_NDUFB10_NDUFS7_NDUFA7_NDUFB1_NDUFS5_NDUFS4	16	Up
MF	GO:0008137	NADH dehydrogenase (ubiquinone) activity	16/602	45/18337	3.99784e-13	4.1844e-11	3.89263e-11	NDUFS6_NDUFA13_NDUFA1_NDUFS8_NDUFA3_NDUFA2_NDUFB9_NDUFB2_NDUFB7_NDUFB8_NDUFB10_NDUFS7_NDUFA7_NDUFB1_NDUFS5_NDUFS4	16	Up
MF	GO:0050136	NADH dehydrogenase (quinone) activity	16/602	45/18337	3.99784e-13	4.1844e-11	3.89263e-11	NDUFS6_NDUFA13_NDUFA1_NDUFS8_NDUFA3_NDUFA2_NDUFB9_NDUFB2_NDUFB7_NDUFB8_NDUFB10_NDUFS7_NDUFA7_NDUFB1_NDUFS5_NDUFS4	16	Up
BP	GO:0010257	NADH dehydrogenase complex assembly	18/576	65/18862	5.38242e-13	5.95233e-11	5.63905e-11	NDUFS6_NDUFA13_NDUFA11_NDUFA1_NDUFS8_ECSIT_NDUFA3_NDUFA2_NDUFB9_NDUFB2_NDUFB7_NDUFB8_NDUFB10_NDUFS7_NDUFA7_NDUFB1_NDUFS5_NDUFS4	18	Up
BP	GO:0032981	mitochondrial respiratory chain complex I assembly	18/576	65/18862	5.38242e-13	5.95233e-11	5.63905e-11	NDUFS6_NDUFA13_NDUFA11_NDUFA1_NDUFS8_ECSIT_NDUFA3_NDUFA2_NDUFB9_NDUFB2_NDUFB7_NDUFB8_NDUFB10_NDUFS7_NDUFA7_NDUFB1_NDUFS5_NDUFS4	18	Up
MF	GO:0003955	NAD(P)H dehydrogenase (quinone) activity	16/602	48/18337	1.27215e-12	1.1413e-10	1.06172e-10	NDUFS6_NDUFA13_NDUFA1_NDUFS8_NDUFA3_NDUFA2_NDUFB9_NDUFB2_NDUFB7_NDUFB8_NDUFB10_NDUFS7_NDUFA7_NDUFB1_NDUFS5_NDUFS4	16	Up
BP	GO:0022618	ribonucleoprotein complex assembly	31/576	224/18862	1.96163e-12	2.10735e-10	1.99644e-10	RPS28_RPS15_RPS5_RPL38_RPS10_RPL13A_NOP53_RPL11_RPS14_EIF3D_RPL24_RPL10_SRSF9_PUF60_SNRPD2_EIF3L_RUVBL2_RPL6_RPS27_RPL3_LSM2_RPL5_XAB2_TXNL4A_PRPF6_LSM4_YJU2_PIH1D1_EIF3G_SART1_RPL23A	31	Up
MF	GO:0016655	oxidoreductase activity, acting on NAD(P)H, quinone or similar compound as acceptor	17/602	60/18337	4.98257e-12	3.91132e-10	3.63859e-10	NDUFS6_NDUFA13_NDUFA1_NDUFS8_NDUFA3_NDUFA2_DCXR_NDUFB9_NDUFB2_NDUFB7_NDUFB8_NDUFB10_NDUFS7_NDUFA7_NDUFB1_NDUFS5_NDUFS4	17	Up
BP	GO:0071826	ribonucleoprotein complex subunit organization	31/576	231/18862	4.46874e-12	4.66735e-10	4.4217e-10	RPS28_RPS15_RPS5_RPL38_RPS10_RPL13A_NOP53_RPL11_RPS14_EIF3D_RPL24_RPL10_SRSF9_PUF60_SNRPD2_EIF3L_RUVBL2_RPL6_RPS27_RPL3_LSM2_RPL5_XAB2_TXNL4A_PRPF6_LSM4_YJU2_PIH1D1_EIF3G_SART1_RPL23A	31	Up
BP	GO:0007007	inner mitochondrial membrane organization	16/576	56/18862	6.25454e-12	6.35597e-10	6.02144e-10	NDUFA13_ATP5F1E_TIMM10_UQCC3_ATP5ME_ATP5MC2_CHCHD6_ROMO1_ATP5PO_TIMM13_TIMM8B_CHCHD10_ATP5MC1_ATP5MF_ATP5F1A_ATP5MG	16	Up
BP	GO:0042274	ribosomal small subunit biogenesis	18/576	75/18862	7.77752e-12	7.69565e-10	7.29061e-10	RPS28_RPS15_RPS16_RPS5_RPL38_RPS8_RPS10_RPS21_RPS14_RPS17_TSR3_RPS6_RPS27_TSR2_RPS25_RPS24_RPS7_TBL3	18	Up
BP	GO:0034470	ncRNA processing	41/576	400/18862	1.22562e-11	1.18162e-09	1.11943e-09	RPS28_RPS2_RPS15_RPL35_RPS16_RPS8_RPL35A_RPS21_NOP53_RPL11_RPL27_RPS9_RPS14_EXOSC4_RPS17_RPL7A_MRM3_TSR3_RPS6_RPS27_NHP2_TSR2_RPL5_RPS25_RPL10A_EXOSC7_RPL26_RPS24_EXOSC5_RPS7_PELP1_WDR74_ERI3_POP7_PIH1D1_LAGE3_WDR18_SART1_RPL7_DDX54_TBL3	41	Up
MF	GO:0004129	cytochrome-c oxidase activity	12/602	28/18337	2.64617e-11	1.38483e-09	1.28826e-09	COX6B1_COX4I2_COX4I1_COX6C_COX7C_COX7A2_COX5B_COX6A1_COX8A_SURF1_COX7B_COX5A	12	Up
MF	GO:0015002	heme-copper terminal oxidase activity	12/602	28/18337	2.64617e-11	1.38483e-09	1.28826e-09	COX6B1_COX4I2_COX4I1_COX6C_COX7C_COX7A2_COX5B_COX6A1_COX8A_SURF1_COX7B_COX5A	12	Up
MF	GO:0016675	oxidoreductase activity, acting on a heme group of donors	12/602	28/18337	2.64617e-11	1.38483e-09	1.28826e-09	COX6B1_COX4I2_COX4I1_COX6C_COX7C_COX7A2_COX5B_COX6A1_COX8A_SURF1_COX7B_COX5A	12	Up
MF	GO:0016676	oxidoreductase activity, acting on a heme group of donors, oxygen as acceptor	12/602	28/18337	2.64617e-11	1.38483e-09	1.28826e-09	COX6B1_COX4I2_COX4I1_COX6C_COX7C_COX7A2_COX5B_COX6A1_COX8A_SURF1_COX7B_COX5A	12	Up
BP	GO:0070125	mitochondrial translational elongation	19/576	88/18862	1.52262e-11	1.43126e-09	1.35593e-09	AURKAIP1_MRPL41_MRPL28_MRPL14_MRPL27_MRPS18B_MRPL54_MRPS18A_MRPL12_MRPS24_MRPL24_MRPS12_MRPL2_GADD45GIP1_MRPL43_MRPL53_MRPL52_MRPL38_MRPL55	19	Up
BP	GO:0070126	mitochondrial translational termination	19/576	89/18862	1.88165e-11	1.72561e-09	1.63479e-09	AURKAIP1_MRPL41_MRPL28_MRPL14_MRPL27_MRPS18B_MRPL54_MRPS18A_MRPL12_MRPS24_MRPL24_MRPS12_MRPL2_GADD45GIP1_MRPL43_MRPL53_MRPL52_MRPL38_MRPL55	19	Up
CC	GO:0000313	organellar ribosome	18/606	87/19520	1.46376e-10	3.13829e-09	2.61935e-09	MRPL41_MRPL28_MRPL14_MRPL27_MRPS18B_MRPL54_MRPS18A_MRPL12_MRPS24_MRPL24_MRPS12_MRPL2_NDUFA7_MRPL43_MRPL53_MRPL52_MRPL38_MRPL55	18	Up
CC	GO:0005761	mitochondrial ribosome	18/606	87/19520	1.46376e-10	3.13829e-09	2.61935e-09	MRPL41_MRPL28_MRPL14_MRPL27_MRPS18B_MRPL54_MRPS18A_MRPL12_MRPS24_MRPL24_MRPS12_MRPL2_NDUFA7_MRPL43_MRPL53_MRPL52_MRPL38_MRPL55	18	Up
BP	GO:0042273	ribosomal large subunit biogenesis	17/576	72/18862	3.9457e-11	3.53235e-09	3.34643e-09	RPL35_RPL38_RPL35A_NOP53_RPL11_RPL24_RPL10_RPL7A_RPL6_RPL3_NHP2_RPL5_RPL10A_RPL26_WDR74_RPL7_RPL23A	17	Up
BP	GO:0030199	collagen fibril organization	12/259	54/18862	7.16419e-12	6.14508e-09	5.23928e-09	LUM_FMOD_CYP1B1_COL5A2_COL1A2_COL5A1_COL3A1_GREM1_COL1A1_ADAMTS2_ADAMTS3_LOX	12	Down
BP	GO:1902600	proton transmembrane transport	24/576	157/18862	7.71799e-11	6.74875e-09	6.39356e-09	ATP1A2_COX6B1_COX4I2_ATP5F1E_ANTKMT_COX4I1_COX6C_ATP5ME_ATP5MC2_ATP5PO_COX7C_COX7A2_ATP5MC1_COX6A1_NDUFS7_ATP5MF_COX8A_ATP5F1A_STOML2_ATP5MG_PARK7_SURF1_COX7B_COX5A	24	Up
BP	GO:0032543	mitochondrial translation	22/576	134/18862	1.15231e-10	9.84703e-09	9.32877e-09	AURKAIP1_MRPL41_MRPL28_MRPL14_MRPL27_MRPS18B_MRPL54_MRPS18A_MRPL12_MRPS24_COA3_MRPL24_MRPS12_MRPL2_GADD45GIP1_NDUFA7_MRPL43_MRPL53_UQCC2_MRPL52_MRPL38_MRPL55	22	Up
BP	GO:0006123	mitochondrial electron transport, cytochrome c to oxygen	10/576	21/18862	1.70065e-10	1.3901e-08	1.31694e-08	COX6B1_COX4I2_COX4I1_COX6C_COX7C_COX5B_COX6A1_COX8A_COX7B_COX5A	10	Up
BP	GO:0019646	aerobic electron transport chain	10/576	21/18862	1.70065e-10	1.3901e-08	1.31694e-08	COX6B1_COX4I2_COX4I1_COX6C_COX7C_COX5B_COX6A1_COX8A_COX7B_COX5A	10	Up
BP	GO:0034660	ncRNA metabolic process	44/576	492/18862	1.93495e-10	1.54796e-08	1.46649e-08	RPS28_RPS2_RPS15_RPL35_RPS16_RPS8_RPL35A_RPS21_NOP53_RPL11_RPL27_RPS9_RPS14_EXOSC4_RPS17_RPL7A_MRM3_TSR3_RPS6_RPS27_NHP2_DEDD2_TSR2_RPL5_RPS25_RPL10A_HRAS_EXOSC7_RPL26_TRIR_RPS24_EXOSC5_RPS7_PELP1_WDR74_ERI3_POP7_PIH1D1_LAGE3_WDR18_SART1_RPL7_DDX54_TBL3	44	Up
CC	GO:0062023	collagen-containing extracellular matrix	27/276	423/19520	7.23836e-11	2.46104e-08	1.99626e-08	LUM_EDIL3_THBS2_MXRA5_FMOD_ECM1_CTHRC1_ANGPTL7_COL5A2_COL1A2_COL5A1_TNC_COL3A1_VCAN_GREM1_COL1A1_ADAMTS2_TGFBI_COL4A1_ADAMTS3_NCAM1_FBN1_LAMA1_MGP_IGFBP7_SSC5D_MFGE8	27	Down
BP	GO:0042776	mitochondrial ATP synthesis coupled proton transport	10/576	22/18862	3.03294e-10	2.3758e-08	2.25076e-08	ATP5F1E_ANTKMT_ATP5ME_ATP5MC2_ATP5PO_ATP5MC1_ATP5MF_ATP5F1A_STOML2_ATP5MG	10	Up
CC	GO:0000315	organellar large ribosomal subunit	14/606	57/19520	1.49554e-09	2.96893e-08	2.47799e-08	MRPL41_MRPL28_MRPL14_MRPL27_MRPL54_MRPS18A_MRPL12_MRPL24_MRPL2_MRPL43_MRPL53_MRPL52_MRPL38_MRPL55	14	Up
CC	GO:0005762	mitochondrial large ribosomal subunit	14/606	57/19520	1.49554e-09	2.96893e-08	2.47799e-08	MRPL41_MRPL28_MRPL14_MRPL27_MRPL54_MRPS18A_MRPL12_MRPL24_MRPL2_MRPL43_MRPL53_MRPL52_MRPL38_MRPL55	14	Up
BP	GO:0006415	translational termination	19/576	105/18862	3.86793e-10	2.96804e-08	2.81183e-08	AURKAIP1_MRPL41_MRPL28_MRPL14_MRPL27_MRPS18B_MRPL54_MRPS18A_MRPL12_MRPS24_MRPL24_MRPS12_MRPL2_GADD45GIP1_MRPL43_MRPL53_MRPL52_MRPL38_MRPL55	19	Up
MF	GO:0016651	oxidoreductase activity, acting on NAD(P)H	19/602	102/18337	7.67453e-10	3.70739e-08	3.44888e-08	NDUFS6_NDUFA13_CYB5R2_NDUFA1_NDUFS8_NDUFA3_NDUFA2_DCXR_NDUFB9_NDUFB2_NDUFB7_TXNRD2_NDUFB8_NDUFB10_NDUFS7_NDUFA7_NDUFB1_NDUFS5_NDUFS4	19	Up
BP	GO:0042255	ribosome assembly	15/576	64/18862	6.26081e-10	4.70813e-08	4.46033e-08	RPS28_RPS15_RPS5_RPL38_RPS10_NOP53_RPL11_RPS14_RPL24_RPL10_RPL6_RPS27_RPL3_RPL5_RPL23A	15	Up
BP	GO:0140053	mitochondrial gene expression	23/576	165/18862	1.24722e-09	9.19516e-08	8.7112e-08	AURKAIP1_MRPL41_MRPL28_MRPL14_MRPL27_MRPS18B_MRPL54_MRPS18A_MRPL12_CHCHD10_MRPS24_COA3_MRPL24_MRPS12_MRPL2_GADD45GIP1_NDUFA7_MRPL43_MRPL53_UQCC2_MRPL52_MRPL38_MRPL55	23	Up
CC	GO:0005753	mitochondrial proton-transporting ATP synthase complex	9/606	22/19520	8.75216e-09	1.67541e-07	1.39837e-07	ATP5F1E_ATP5ME_ATP5MC2_ATP5PO_ATP5MC1_ATP5MJ_ATP5MF_ATP5F1A_ATP5MG	9	Up
CC	GO:0045259	proton-transporting ATP synthase complex	9/606	23/19520	1.39839e-08	2.5846e-07	2.15722e-07	ATP5F1E_ATP5ME_ATP5MC2_ATP5PO_ATP5MC1_ATP5MJ_ATP5MF_ATP5F1A_ATP5MG	9	Up
BP	GO:0015985	energy coupled proton transport, down electrochemical gradient	10/576	27/18862	3.44683e-09	2.4453e-07	2.3166e-07	ATP5F1E_ANTKMT_ATP5ME_ATP5MC2_ATP5PO_ATP5MC1_ATP5MF_ATP5F1A_STOML2_ATP5MG	10	Up
BP	GO:0015986	ATP synthesis coupled proton transport	10/576	27/18862	3.44683e-09	2.4453e-07	2.3166e-07	ATP5F1E_ANTKMT_ATP5ME_ATP5MC2_ATP5PO_ATP5MC1_ATP5MF_ATP5F1A_STOML2_ATP5MG	10	Up
BP	GO:0042407	cristae formation	11/576	35/18862	4.19998e-09	2.92443e-07	2.77051e-07	ATP5F1E_UQCC3_ATP5ME_ATP5MC2_CHCHD6_ATP5PO_CHCHD10_ATP5MC1_ATP5MF_ATP5F1A_ATP5MG	11	Up
BP	GO:0006839	mitochondrial transport	29/576	274/18862	6.37211e-09	4.35621e-07	4.12693e-07	ALKBH7_NDUFA13_SLC25A10_ATP5F1E_TOMM7_ANTKMT_TIMM10_ATP5ME_BAD_ATP5MC2_FIS1_AIP_SMDT1_ROMO1_ATP5PO_TIMM13_TIMM8B_CHCHD10_GSK3A_ATP5MC1_UBL5_ATP5MF_ATP5F1A_STOML2_RHOT2_ATP5MG_TST_SLC25A38_BCAP31	29	Up
CC	GO:0005758	mitochondrial intermembrane space	15/606	83/19520	3.48867e-08	6.2331e-07	5.20241e-07	TRAP1_BLOC1S1_CHCHD5_TIMM10_NDUFB7_TIMM13_TIMM8B_CHCHD10_NDUFS5_ARL2_STOML2_UQCC2_SOD1_PARK7_COA4	15	Up
CC	GO:0005583	fibrillar collagen trimer	6/276	12/19520	6.5125e-09	7.38084e-07	5.98693e-07	LUM_COL5A2_COL1A2_COL5A1_COL3A1_COL1A1	6	Down
CC	GO:0098643	banded collagen fibril	6/276	12/19520	6.5125e-09	7.38084e-07	5.98693e-07	LUM_COL5A2_COL1A2_COL5A1_COL3A1_COL1A1	6	Down
CC	GO:0098644	complex of collagen trimers	7/276	21/19520	1.02791e-08	8.73725e-07	7.08718e-07	LUM_COL5A2_COL1A2_COL5A1_COL3A1_COL1A1_COL4A1	7	Down
BP	GO:0007006	mitochondrial membrane organization	20/576	144/18862	1.598e-08	1.07294e-06	1.01647e-06	ALKBH7_NDUFA13_ATP5F1E_TIMM10_UQCC3_ATP5ME_BAD_ATP5MC2_CHCHD6_ROMO1_ATP5PO_TIMM13_TIMM8B_CHCHD10_GSK3A_ATP5MC1_ATP5MF_ATP5F1A_RHOT2_ATP5MG	20	Up
CC	GO:0031970	organelle envelope lumen	15/606	93/19520	1.68208e-07	2.90837e-06	2.42745e-06	TRAP1_BLOC1S1_CHCHD5_TIMM10_NDUFB7_TIMM13_TIMM8B_CHCHD10_NDUFS5_ARL2_STOML2_UQCC2_SOD1_PARK7_COA4	15	Up
CC	GO:0045277	respiratory chain complex IV	8/606	22/19520	1.79334e-07	3.00384e-06	2.50713e-06	COX6B1_COX4I2_COX4I1_COX7C_COX6A1_COX8A_COX7B_COX5A	8	Up
BP	GO:0006122	mitochondrial electron transport, ubiquinol to cytochrome c	7/576	14/18862	6.80336e-08	4.48783e-06	4.25163e-06	UQCRC1_UQCC3_UQCR10_UQCRB_UQCR11_UQCRH_CYC1	7	Up
CC	GO:0019774	proteasome core complex, beta-subunit complex	6/606	11/19520	3.53358e-07	5.7394e-06	4.79034e-06	PSMB10_PSMB3_PSMB7_PSMB6_PSMB4_PSMB1	6	Up
MF	GO:0015078	proton transmembrane transporter activity	18/602	124/18337	1.22698e-07	5.50386e-06	5.12009e-06	COX6B1_COX4I2_ATP5F1E_COX4I1_COX6C_ATP5ME_ATP5PO_COX7C_COX7A2_COX5B_COX6A1_ATP5MF_COX8A_ATP5F1A_ATP5MG_SURF1_COX7B_COX5A	18	Up
BP	GO:0000027	ribosomal large subunit assembly	9/576	28/18862	8.92105e-08	5.7833e-06	5.47892e-06	RPL38_NOP53_RPL11_RPL24_RPL10_RPL6_RPL3_RPL5_RPL23A	9	Up
BP	GO:0009206	purine ribonucleoside triphosphate biosynthetic process	13/576	67/18862	9.81756e-08	6.25661e-06	5.92732e-06	ATP5F1E_ANTKMT_UQCC3_ATP5ME_ATP5MC2_ATP5PO_NME2_ATP5MC1_NME1_ATP5MF_ATP5F1A_STOML2_ATP5MG	13	Up
BP	GO:0009145	purine nucleoside triphosphate biosynthetic process	13/576	68/18862	1.18034e-07	7.39683e-06	7.00752e-06	ATP5F1E_ANTKMT_UQCC3_ATP5ME_ATP5MC2_ATP5PO_NME2_ATP5MC1_NME1_ATP5MF_ATP5F1A_STOML2_ATP5MG	13	Up
BP	GO:2001244	positive regulation of intrinsic apoptotic signaling pathway	12/576	60/18862	2.15443e-07	1.32797e-05	1.25808e-05	RPL11_BAD_RACK1_FIS1_RPS3_SEPTIN4_RPL26_RPS7_SOD1_PARK7_STYXL1_BCAP31	12	Up
BP	GO:0009142	nucleoside triphosphate biosynthetic process	14/576	84/18862	2.32715e-07	1.41131e-05	1.33703e-05	AK1_ATP5F1E_ANTKMT_UQCC3_ATP5ME_ATP5MC2_ATP5PO_NME2_ATP5MC1_NME1_ATP5MF_ATP5F1A_STOML2_ATP5MG	14	Up
BP	GO:0009201	ribonucleoside triphosphate biosynthetic process	13/576	73/18862	2.8229e-07	1.68478e-05	1.59611e-05	ATP5F1E_ANTKMT_UQCC3_ATP5ME_ATP5MC2_ATP5PO_NME2_ATP5MC1_NME1_ATP5MF_ATP5F1A_STOML2_ATP5MG	13	Up
CC	GO:0005581	collagen trimer	10/276	87/19520	4.16612e-07	2.83296e-05	2.29794e-05	LUM_CTHRC1_COL5A2_COL1A2_COL5A1_COL3A1_CCBE1_COL1A1_COL4A1_LOX	10	Down
MF	GO:0070003	threonine-type peptidase activity	8/602	24/18337	5.94965e-07	2.49092e-05	2.31723e-05	GGTLC3_GGTLC2_PSMB10_PSMB3_PSMB7_PSMB6_PSMB4_PSMB1	8	Up
CC	GO:0005750	mitochondrial respiratory chain complex III	6/606	14/19520	2.12052e-06	3.15722e-05	2.63515e-05	UQCRC1_UQCC3_UQCR10_UQCRB_UQCRH_CYC1	6	Up
CC	GO:0045263	proton-transporting ATP synthase complex, coupling factor F(o)	6/606	14/19520	2.12052e-06	3.15722e-05	2.63515e-05	ATP5ME_ATP5MC2_ATP5PO_ATP5MC1_ATP5MF_ATP5MG	6	Up
CC	GO:0045275	respiratory chain complex III	6/606	14/19520	2.12052e-06	3.15722e-05	2.63515e-05	UQCRC1_UQCC3_UQCR10_UQCRB_UQCRH_CYC1	6	Up
CC	GO:0005791	rough endoplasmic reticulum	12/606	75/19520	3.14914e-06	4.56199e-05	3.80763e-05	RPS28_RPL18_RPS23_RPS21_RPL27_PTGDS_RPL6_RPS29_RPL4_RANGRF_SEC61G_RP9	12	Up
BP	GO:0006754	ATP biosynthetic process	11/576	56/18862	8.37769e-07	4.90593e-05	4.64772e-05	ATP5F1E_ANTKMT_UQCC3_ATP5ME_ATP5MC2_ATP5PO_ATP5MC1_ATP5MF_ATP5F1A_STOML2_ATP5MG	11	Up
BP	GO:0009205	purine ribonucleoside triphosphate metabolic process	13/576	80/18862	8.48099e-07	4.90593e-05	4.64772e-05	ATP5F1E_ANTKMT_UQCC3_ATP5ME_ATP5MC2_ATP5PO_NME2_ATP5MC1_NME1_ATP5MF_ATP5F1A_STOML2_ATP5MG	13	Up
BP	GO:0032984	protein-containing complex disassembly	28/576	328/18862	1.05272e-06	5.99732e-05	5.68167e-05	RPL23_AURKAIP1_MRPL41_MRPL28_CHMP2A_MRPL14_MRPL27_MRPS18B_MRPL54_SPEF1_MRPS18A_MRPL12_MRPS24_GABARAP_PPP1CA_MRPL24_CIB1_MRPS12_KATNB1_MRPL2_VAMP8_GADD45GIP1_NFE2_MRPL43_MRPL53_MRPL52_MRPL38_MRPL55	28	Up
MF	GO:0048407	platelet-derived growth factor binding	5/266	11/18337	2.66163e-07	6.92025e-05	5.92564e-05	COL1A2_COL5A1_COL3A1_COL1A1_COL4A1	5	Down
BP	GO:1990542	mitochondrial transmembrane transport	15/576	109/18862	1.12311e-06	6.30285e-05	5.97112e-05	ATP5F1E_TOMM7_ANTKMT_ATP5ME_ATP5MC2_SMDT1_ROMO1_ATP5PO_ATP5MC1_ATP5MF_ATP5F1A_STOML2_ATP5MG_TST_SLC25A38	15	Up
BP	GO:0043624	cellular protein complex disassembly	22/576	221/18862	1.2291e-06	6.79618e-05	6.43849e-05	AURKAIP1_MRPL41_MRPL28_MRPL14_MRPL27_MRPS18B_MRPL54_SPEF1_MRPS18A_MRPL12_MRPS24_MRPL24_CIB1_MRPS12_KATNB1_MRPL2_GADD45GIP1_MRPL43_MRPL53_MRPL52_MRPL38_MRPL55	22	Up
BP	GO:0000028	ribosomal small subunit assembly	7/576	21/18862	1.91272e-06	0.00010423	9.87438e-05	RPS28_RPS15_RPS5_RPL38_RPS10_RPS14_RPS27	7	Up
BP	GO:0009144	purine nucleoside triphosphate metabolic process	13/576	86/18862	1.98134e-06	0.000106426	0.000100825	ATP5F1E_ANTKMT_UQCC3_ATP5ME_ATP5MC2_ATP5PO_NME2_ATP5MC1_NME1_ATP5MF_ATP5F1A_STOML2_ATP5MG	13	Up
MF	GO:0004298	threonine-type endopeptidase activity	6/602	14/18337	2.9286e-06	0.000114947	0.000106932	PSMB10_PSMB3_PSMB7_PSMB6_PSMB4_PSMB1	6	Up
BP	GO:0009199	ribonucleoside triphosphate metabolic process	13/576	87/18862	2.26536e-06	0.000119968	0.000113654	ATP5F1E_ANTKMT_UQCC3_ATP5ME_ATP5MC2_ATP5PO_NME2_ATP5MC1_NME1_ATP5MF_ATP5F1A_STOML2_ATP5MG	13	Up
CC	GO:0000276	mitochondrial proton-transporting ATP synthase complex, coupling factor F(o)	5/606	11/19520	1.12207e-05	0.000158271	0.000132099	ATP5ME_ATP5MC2_ATP5PO_ATP5MC1_ATP5MG	5	Up
MF	GO:0005178	integrin binding	12/266	142/18337	1.10911e-06	0.000169892	0.000145474	EDIL3_FAP_COL5A1_ITGB3_COL3A1_TGFBI_ADAM22_UTRN_PLPP3_FBN1_MFGE8_GPNMB	12	Down
MF	GO:0005216	ion channel activity	21/266	429/18337	1.30686e-06	0.000169892	0.000145474	GRIA1_GABRG3_CALHM5_KCNMB1_CNR1_CACNA2D3_CACNA2D2_ASIC2_KCNK13_CALHM2_TPCN1_CLIC5_KCNT2_LRRC8C_KCND1_ANO4_KCNJ3_GRIA3_KCNA2_SCN4B_GABRB2	21	Down
BP	GO:0050808	synapse organization	21/259	412/18862	2.79101e-07	0.000191519	0.000163289	NTRK2_OXTR_TPBG_ZNF365_TNC_MDGA1_BDNF_RELN_COL4A1_MAPT_PCDHB11_ASIC2_PAK3_UTRN_LRRTM1_EPHA7_PCDHB14_NEDD4_PCDHB9_FZD1_GABRB2	21	Down
MF	GO:0022836	gated channel activity	18/266	337/18337	2.26627e-06	0.000235692	0.000201817	GRIA1_GABRG3_KCNMB1_CNR1_CACNA2D3_CACNA2D2_ASIC2_KCNK13_TPCN1_CLIC5_KCNT2_KCND1_ANO4_KCNJ3_GRIA3_KCNA2_SCN4B_GABRB2	18	Down
CC	GO:0005751	mitochondrial respiratory chain complex IV	5/606	12/19520	1.87439e-05	0.000257609	0.000215011	COX4I2_COX4I1_COX7C_COX6A1_COX5A	5	Up
BP	GO:0051444	negative regulation of ubiquitin-protein transferase activity	6/576	16/18862	4.8729e-06	0.000254474	0.000241081	RPL23_RPL11_RPL5_RPS7_PARK7_MAD2L2	6	Up
CC	GO:0005839	proteasome core complex	6/606	20/19520	2.33384e-05	0.000312734	0.000261021	PSMB10_PSMB3_PSMB7_PSMB6_PSMB4_PSMB1	6	Up
BP	GO:0009141	nucleoside triphosphate metabolic process	14/576	109/18862	5.83884e-06	0.00030074	0.000284912	AK1_ATP5F1E_ANTKMT_UQCC3_ATP5ME_ATP5MC2_ATP5PO_NME2_ATP5MC1_NME1_ATP5MF_ATP5F1A_STOML2_ATP5MG	14	Up
CC	GO:0016469	proton-transporting two-sector ATPase complex	9/606	52/19520	2.81796e-05	0.000368396	0.000307479	ATP5F1E_ATP5ME_ATP5MC2_ATP5PO_ATP5MC1_ATP5MJ_ATP5MF_ATP5F1A_ATP5MG	9	Up
BP	GO:0001503	ossification	20/259	401/18862	7.60734e-07	0.000400959	0.000341856	MMP16_ECM1_CTHRC1_S1PR1_LEF1_COL5A2_COL1A2_TNC_VCAN_RSPO2_GREM1_COL1A1_ITGA11_MSX2_SNAI2_ADRB2_MGP_LOX_CREB3L1_FZD1	20	Down
BP	GO:0007416	synapse assembly	13/259	173/18862	8.18044e-07	0.000400959	0.000341856	NTRK2_OXTR_TPBG_MDGA1_BDNF_PCDHB11_ASIC2_LRRTM1_EPHA7_PCDHB14_PCDHB9_FZD1_GABRB2	13	Down
MF	GO:0046933	proton-transporting ATP synthase activity, rotational mechanism	6/602	17/18337	1.1093e-05	0.000409788	0.000381215	ATP5F1E_ATP5ME_ATP5PO_ATP5MF_ATP5F1A_ATP5MG	6	Up
BP	GO:0001501	skeletal system development	22/259	486/18862	1.07012e-06	0.000458948	0.000391298	MMP16_LUM_ECM1_COL5A2_COL1A2_COL3A1_VCAN_RSPO2_GREM1_LHX1_COL1A1_TGFBI_SCIN_MSX2_HAPLN3_SNAI2_FMN1_FBN1_MGP_NPR3_SRD5A1_LOX	22	Down
MF	GO:0015267	channel activity	21/266	477/18337	6.85081e-06	0.000525456	0.000449935	GRIA1_GABRG3_CALHM5_KCNMB1_CNR1_CACNA2D3_CACNA2D2_ASIC2_KCNK13_CALHM2_TPCN1_CLIC5_KCNT2_LRRC8C_KCND1_ANO4_KCNJ3_GRIA3_KCNA2_SCN4B_GABRB2	21	Down
MF	GO:0022803	passive transmembrane transporter activity	21/266	478/18337	7.07345e-06	0.000525456	0.000449935	GRIA1_GABRG3_CALHM5_KCNMB1_CNR1_CACNA2D3_CACNA2D2_ASIC2_KCNK13_CALHM2_TPCN1_CLIC5_KCNT2_LRRC8C_KCND1_ANO4_KCNJ3_GRIA3_KCNA2_SCN4B_GABRB2	21	Down
MF	GO:0008097	5S rRNA binding	5/602	11/18337	1.47039e-05	0.000500773	0.000465855	NOP53_RPL11_RPL3_RPL5_TST	5	Up
MF	GO:0048027	mRNA 5'-UTR binding	7/602	26/18337	1.51508e-05	0.000500773	0.000465855	RPL41_RPS14_RPS3A_RPS13_RPL5_RPL26_RPS7	7	Up
BP	GO:0045039	protein insertion into mitochondrial inner membrane	5/576	11/18862	1.03516e-05	0.000525973	0.00049829	NDUFA13_TIMM10_ROMO1_TIMM13_TIMM8B	5	Up
MF	GO:0016209	antioxidant activity	12/602	86/18337	2.33931e-05	0.000734542	0.000683324	HBZ_GPX4_SELENOW_PRDX5_TXNRD2_PRDX1_GSTZ1_GSTP1_HBM_SOD1_PARK7_PRDX2	12	Up
BP	GO:0042391	regulation of membrane potential	20/259	431/18862	2.30879e-06	0.000880162	0.000750424	NTRK2_CAV1_RGS7BP_CTNNA3_GRIA1_GABRG3_RELN_CNR1_MAPT_ASIC2_ABCB5_KCNK13_CASP1_ADRB2_NEDD4_KCNJ3_GRIA3_KCNA2_SCN4B_GABRB2	20	Down
CC	GO:0033177	proton-transporting two-sector ATPase complex, proton-transporting domain	6/606	24/19520	7.28982e-05	0.00093032	0.000776484	ATP5ME_ATP5MC2_ATP5PO_ATP5MC1_ATP5MF_ATP5MG	6	Up
CC	GO:0097060	synaptic membrane	17/276	368/19520	2.10234e-05	0.00116499	0.000944974	RGS7BP_GRIA1_GABRG3_STX11_ITGB3_CNR1_STXBP5_ADAM22_UTRN_LRRTM1_EPHA7_SYT7_KCND1_KCNJ3_GRIA3_KCNA2_GABRB2	17	Down
CC	GO:0034702	ion channel complex	15/276	301/19520	2.70873e-05	0.00116499	0.000944974	GRIA1_GABRG3_KCNMB1_CACNA2D3_CACNA2D2_STXBP5_CLIC5_LRRC8C_KCND1_KCNJ3_GRIA3_KCNA2_NOS1_SCN4B_GABRB2	15	Down
CC	GO:1990351	transporter complex	16/276	338/19520	2.74115e-05	0.00116499	0.000944974	GRIA1_GABRG3_KCNMB1_CACNA2D3_CACNA2D2_STXBP5_CLIC5_LRRC8C_KCND1_ATP8B1_KCNJ3_GRIA3_KCNA2_NOS1_SCN4B_GABRB2	16	Down
CC	GO:0099240	intrinsic component of synaptic membrane	10/276	140/19520	3.09904e-05	0.00117075	0.000949648	RGS7BP_GRIA1_GABRG3_CNR1_ADAM22_LRRTM1_EPHA7_SYT7_KCNJ3_GABRB2	10	Down
CC	GO:0005681	spliceosomal complex	17/606	191/19520	0.000100343	0.00125079	0.00104396	CCDC12_SF3B5_SNRPD2_HNRNPA1_SF3B2_LSM2_SNRNP25_XAB2_TXNL4A_PRPF6_LSM4_YJU2_SNRNP35_HNRNPA1L2_SART1_SNRPA_WDR83	17	Up
MF	GO:0031386	protein tag	5/602	13/18337	3.87785e-05	0.00115966	0.0010788	ISG15_UBA52_RPS27A_SUMO3_UBL5	5	Up
MF	GO:0002020	protease binding	10/266	131/18337	2.15463e-05	0.00140051	0.00119922	NTRK2_FAP_ECM1_COL1A2_ITGB3_COL3A1_CCBE1_COL1A1_IL1R1_MALT1	10	Down
MF	GO:0030020	extracellular matrix structural constituent conferring tensile strength	6/266	41/18337	2.58605e-05	0.00149416	0.00127941	COL5A2_COL1A2_COL5A1_COL3A1_COL1A1_COL4A1	6	Down
MF	GO:0005261	cation channel activity	16/266	333/18337	3.07845e-05	0.00150083	0.00128513	GRIA1_CALHM5_KCNMB1_CNR1_CACNA2D3_CACNA2D2_ASIC2_KCNK13_CALHM2_TPCN1_KCNT2_KCND1_KCNJ3_GRIA3_KCNA2_SCN4B	16	Down
MF	GO:0019838	growth factor binding	10/266	137/18337	3.17484e-05	0.00150083	0.00128513	NTRK2_COL1A2_COL5A1_ITGB3_COL3A1_COL1A1_IL1R1_COL4A1_IGFBP7_GHR	10	Down
BP	GO:0009152	purine ribonucleotide biosynthetic process	17/576	175/18862	2.70688e-05	0.00135705	0.00128562	AK1_ATP5F1E_ANTKMT_UQCC3_ATP5ME_ATP5MC2_ATP5PO_APRT_NME2_GSTZ1_ATP5MC1_NME1_ATP5MF_ATP5F1A_STOML2_ATP5MG_HSD17B8	17	Up
BP	GO:0051438	regulation of ubiquitin-protein transferase activity	9/576	53/18862	2.89826e-05	0.00143388	0.00135841	RPS2_RPL23_RPL11_PIN1_RPL5_STUB1_RPS7_PARK7_MAD2L2	9	Up
CC	GO:0071005	U2-type precatalytic spliceosome	8/606	50/19520	0.00013993	0.0017046	0.00142273	SF3B5_SNRPD2_SF3B2_LSM2_TXNL4A_PRPF6_LSM4_SART1	8	Up
CC	GO:0005684	U2-type spliceosomal complex	11/606	93/19520	0.00014326	0.00170638	0.00142422	CCDC12_SF3B5_SNRPD2_SF3B2_LSM2_XAB2_TXNL4A_PRPF6_LSM4_YJU2_SART1	11	Up
BP	GO:2001235	positive regulation of apoptotic signaling pathway	14/576	126/18862	3.12224e-05	0.00152463	0.00144438	RPL11_BAD_RACK1_FIS1_RPS3_DEDD2_PPP1CA_SEPTIN4_RPL26_RPS7_SOD1_PARK7_STYXL1_BCAP31	14	Up
BP	GO:2001242	regulation of intrinsic apoptotic signaling pathway	16/576	160/18862	3.25097e-05	0.00156713	0.00148465	TRAP1_NDUFA13_RPL11_BAD_RACK1_FIS1_RPS3_SEPTIN4_RPL26_RPS7_MAPK8IP1_SOD1_PARK7_STYXL1_BCAP31_ERP29	16	Up
CC	GO:1902495	transmembrane transporter complex	15/276	323/19520	6.06577e-05	0.00206236	0.00167287	GRIA1_GABRG3_KCNMB1_CACNA2D3_CACNA2D2_STXBP5_CLIC5_LRRC8C_KCND1_KCNJ3_GRIA3_KCNA2_NOS1_SCN4B_GABRB2	15	Down
BP	GO:0010499	proteasomal ubiquitin-independent protein catabolic process	6/576	22/18862	3.88263e-05	0.00184793	0.00175068	PSMB10_PSMB3_PSMB7_PSMB6_PSMB4_PSMB1	6	Up
BP	GO:0034329	cell junction assembly	19/259	425/18862	7.09601e-06	0.00223292	0.00190378	NTRK2_CAV1_OXTR_TPBG_MDGA1_BDNF_GREM1_SORBS1_PCDHB11_ASIC2_SNAI2_LRRTM1_FMN1_EPHA7_CDH24_PCDHB14_PCDHB9_FZD1_GABRB2	19	Down
BP	GO:0061448	connective tissue development	14/259	243/18862	7.15887e-06	0.00223292	0.00190378	LUM_ECM1_EGR1_COL5A1_RSPO2_GREM1_COL1A1_TGFBI_SCIN_OXCT1_SNAI2_KLF7_MGP_LOX	14	Down
BP	GO:0031145	anaphase-promoting complex-dependent catabolic process	11/576	83/18862	4.31356e-05	0.00202737	0.00192067	PSMB10_PSMB3_UBA52_RPS27A_PSMB7_PSMB6_ANAPC15_PSMC3_PSMB4_ANAPC11_PSMB1	11	Up
CC	GO:0071011	precatalytic spliceosome	8/606	53/19520	0.000212899	0.00248074	0.00207053	SF3B5_SNRPD2_SF3B2_LSM2_TXNL4A_PRPF6_LSM4_SART1	8	Up
CC	GO:0099699	integral component of synaptic membrane	9/276	128/19520	8.72133e-05	0.00269568	0.00218659	GRIA1_GABRG3_CNR1_ADAM22_LRRTM1_EPHA7_SYT7_KCNJ3_GABRB2	9	Down
BP	GO:0043161	proteasome-mediated ubiquitin-dependent protein catabolic process	29/576	425/18862	5.06587e-05	0.00235157	0.0022278	NOP53_RPL11_PSMB10_PSMB3_UBA52_RACK1_HSPBP1_RPS27A_PCBP2_PSMB7_FBXL15_UBXN11_SGTA_GSK3A_STUB1_PSMB6_ELOB_UBXN1_ANAPC15_NSFL1C_PSMC3_PSMB4_ANAPC11_KEAP1_PARK7_RNF5_PSMB1_BCAP31_DCAF11	29	Up
MF	GO:0016684	oxidoreductase activity, acting on peroxide as acceptor	9/602	57/18337	9.189e-05	0.00262304	0.00244014	HBZ_GPX4_PRDX5_PRDX1_GSTZ1_GSTP1_HBM_PARK7_PRDX2	9	Up
MF	GO:0015252	proton channel activity	6/602	24/18337	9.91457e-05	0.00270711	0.00251835	ATP5F1E_ATP5ME_ATP5PO_ATP5MF_ATP5F1A_ATP5MG	6	Up
BP	GO:0098869	cellular oxidant detoxification	12/576	102/18862	6.49099e-05	0.00297636	0.00281971	HBZ_GPX4_SELENOW_PRDX5_TXNRD2_PRDX1_GSTZ1_GSTP1_HBM_SOD1_PARK7_PRDX2	12	Up
CC	GO:0005788	endoplasmic reticulum lumen	14/276	306/19520	0.000124627	0.00353111	0.00286424	COL5A2_COL1A2_COL5A1_TNC_COL3A1_VCAN_COL1A1_ARSF_PTGS2_COL4A1_ARSJ_FBN1_IGFBP7_MFGE8	14	Down
BP	GO:0009260	ribonucleotide biosynthetic process	17/576	188/18862	6.72502e-05	0.00304651	0.00288617	AK1_ATP5F1E_ANTKMT_UQCC3_ATP5ME_ATP5MC2_ATP5PO_APRT_NME2_GSTZ1_ATP5MC1_NME1_ATP5MF_ATP5F1A_STOML2_ATP5MG_HSD17B8	17	Up
BP	GO:0001649	osteoblast differentiation	13/259	223/18862	1.34412e-05	0.00384307	0.0032766	CTHRC1_LEF1_TNC_VCAN_RSPO2_GREM1_COL1A1_ITGA11_MSX2_SNAI2_LOX_CREB3L1_FZD1	13	Down
BP	GO:1901888	regulation of cell junction assembly	12/259	195/18862	1.68848e-05	0.00445629	0.00379942	NTRK2_CAV1_OXTR_TPBG_MDGA1_BDNF_GREM1_ASIC2_SNAI2_LRRTM1_FMN1_EPHA7	12	Down
BP	GO:0017004	cytochrome complex assembly	7/576	36/18862	9.22342e-05	0.00412858	0.00391129	UQCC3_PET100_COX14_COA3_UQCC2_SURF1_COA4	7	Up
BP	GO:1901214	regulation of neuron death	15/259	302/18862	1.98623e-05	0.00486767	0.00415017	NTRK2_EGR1_TLR4_BDNF_FOS_MAPT_BTG2_PAK3_CRLF1_NR4A3_EPHA7_ITGA1_CAPN2_GPNMB_GABRB2	15	Down
BP	GO:0006521	regulation of cellular amino acid metabolic process	9/576	62/18862	0.00010397	0.00459914	0.00435708	OAZ2_PSMB10_PSMB3_PSMB7_PSMB6_PSMC3_PSMB4_PARK7_PSMB1	9	Up
BP	GO:0046390	ribose phosphate biosynthetic process	17/576	195/18862	0.000105735	0.00462285	0.00437954	AK1_ATP5F1E_ANTKMT_UQCC3_ATP5ME_ATP5MC2_ATP5PO_APRT_NME2_GSTZ1_ATP5MC1_NME1_ATP5MF_ATP5F1A_STOML2_ATP5MG_HSD17B8	17	Up
BP	GO:2000059	negative regulation of ubiquitin-dependent protein catabolic process	8/576	49/18862	0.000107662	0.00465298	0.00440809	RPL23_NOP53_RPL11_SGTA_RPL5_UBXN1_RPS7_PARK7	8	Up
BP	GO:0061418	regulation of transcription from RNA polymerase II promoter in response to hypoxia	10/576	77/18862	0.000113721	0.004859	0.00460326	PSMB10_PSMB3_UBA52_RPS27A_PSMB7_PSMB6_ELOB_PSMC3_PSMB4_PSMB1	10	Up
MF	GO:0005539	glycosaminoglycan binding	12/266	228/18337	0.00013026	0.00549291	0.00470344	THBS2_DPYSL3_CFH_COL5A1_VCAN_RSPO2_CRISPLD2_ADAMTS3_HAPLN3_FBN1_GPNMB_GREM2	12	Down
MF	GO:0005244	voltage-gated ion channel activity	11/266	197/18337	0.000147886	0.00549291	0.00470344	CNR1_CACNA2D3_CACNA2D2_KCNK13_TPCN1_CLIC5_KCNT2_KCND1_KCNJ3_KCNA2_SCN4B	11	Down
MF	GO:0022832	voltage-gated channel activity	11/266	197/18337	0.000147886	0.00549291	0.00470344	CNR1_CACNA2D3_CACNA2D2_KCNK13_TPCN1_CLIC5_KCNT2_KCND1_KCNJ3_KCNA2_SCN4B	11	Down
BP	GO:0006164	purine nucleotide biosynthetic process	17/576	197/18862	0.000119796	0.00506106	0.00479468	AK1_ATP5F1E_ANTKMT_UQCC3_ATP5ME_ATP5MC2_ATP5PO_APRT_NME2_GSTZ1_ATP5MC1_NME1_ATP5MF_ATP5F1A_STOML2_ATP5MG_HSD17B8	17	Up
BP	GO:0035637	multicellular organismal signaling	12/259	203/18862	2.51809e-05	0.00575971	0.00491072	NTRK2_CAV1_CTNNA3_S1PR1_CACNA2D3_CACNA2D2_KCND1_KCNJ3_KCNA2_NPR1_NOS1_SCN4B	12	Down
BP	GO:0030490	maturation of SSU-rRNA	8/576	50/18862	0.000124783	0.00521317	0.0049388	RPS28_RPS16_RPS8_RPS21_RPS14_TSR3_TSR2_TBL3	8	Up
BP	GO:2000058	regulation of ubiquitin-dependent protein catabolic process	15/576	161/18862	0.000127417	0.0052647	0.00498761	RPL23_NOP53_RPL11_RACK1_HSPBP1_SGTA_GSK3A_RPL5_STUB1_ELOB_UBXN1_RPS7_KEAP1_PARK7_BCAP31	15	Up
CC	GO:0005736	RNA polymerase I complex	4/606	13/19520	0.000525828	0.00599668	0.00500508	POLR2L_POLR2E_POLR1H_POLR1D	4	Up
BP	GO:0006749	glutathione metabolic process	9/576	64/18862	0.000133716	0.00546492	0.0051773	GGTLC3_GGTLC2_PTGES2_EEF1G_GSTZ1_GSTP1_HAGH_SOD1_PARK7	9	Up
BP	GO:0006936	muscle contraction	16/259	352/18862	3.11176e-05	0.00667279	0.0056892	CAV1_CTNNA3_OXTR_EDNRA_MYH11_PPP1R12B_MYLK_CALD1_SORBS1_LMOD1_UTRN_ADRB2_ITGA1_KCNJ3_NOS1_SCN4B	16	Down
BP	GO:0008217	regulation of blood pressure	11/259	177/18862	3.468e-05	0.00699924	0.00596754	OXTR_EDNRA_COL1A2_PTGS2_CNR1_ASIC2_CAMK2N1_ADRB2_NPR3_NPR1_NOS1	11	Down
BP	GO:0051932	synaptic transmission, GABAergic	6/259	46/18862	3.73882e-05	0.00705017	0.00601096	OXTR_TPBG_GABRG3_CNR1_PRKCE_GABRB2	6	Down
BP	GO:1901216	positive regulation of neuron death	8/259	92/18862	3.90421e-05	0.00705017	0.00601096	EGR1_TLR4_FOS_MAPT_PAK3_EPHA7_ITGA1_CAPN2	8	Down
BP	GO:0006301	postreplication repair	8/576	52/18862	0.000165794	0.00670307	0.00635028	ISG15_NSMCE1_FAAP20_UBE2L6_UBA52_RPS27A_POLD2_MAD2L2	8	Up
BP	GO:0051963	regulation of synapse assembly	8/259	95/18862	4.92125e-05	0.0084424	0.00719797	NTRK2_OXTR_TPBG_MDGA1_BDNF_ASIC2_LRRTM1_EPHA7	8	Down
MF	GO:0003779	actin binding	17/266	439/18337	0.000244773	0.00848547	0.0072659	CTNNA3_MYH11_MYLK_CALD1_KLHL5_SORBS1_KLHL4_MAPT_SCIN_LMOD1_GAS2L3_UTRN_FMN1_GBP1_PRKCE_MICAL3_ABLIM3	17	Down
MF	GO:0004601	peroxidase activity	8/602	53/18337	0.000309977	0.00788613	0.00733624	HBZ_GPX4_PRDX5_PRDX1_GSTZ1_GSTP1_HBM_PRDX2	8	Up
MF	GO:0051536	iron-sulfur cluster binding	9/602	67/18337	0.000326496	0.00788613	0.00733624	BOLA2B_NDUFS8_BOLA2_NUBP2_RPS3_NDUFS7_CIAO3_CISD3_ACO2	9	Up
MF	GO:0051540	metal cluster binding	9/602	67/18337	0.000326496	0.00788613	0.00733624	BOLA2B_NDUFS8_BOLA2_NUBP2_RPS3_NDUFS7_CIAO3_CISD3_ACO2	9	Up
BP	GO:0010498	proteasomal protein catabolic process	30/576	483/18862	0.000202113	0.00808451	0.00765901	SDF2L1_NOP53_RPL11_PSMB10_PSMB3_UBA52_RACK1_HSPBP1_RPS27A_PCBP2_PSMB7_FBXL15_UBXN11_SGTA_GSK3A_STUB1_PSMB6_ELOB_UBXN1_ANAPC15_NSFL1C_PSMC3_PSMB4_ANAPC11_KEAP1_PARK7_RNF5_PSMB1_BCAP31_DCAF11	30	Up
BP	GO:1990748	cellular detoxification	12/576	115/18862	0.000206992	0.00819251	0.00776132	HBZ_GPX4_SELENOW_PRDX5_TXNRD2_PRDX1_GSTZ1_GSTP1_HBM_SOD1_PARK7_PRDX2	12	Up
BP	GO:0072522	purine-containing compound biosynthetic process	17/576	208/18862	0.000230362	0.00902251	0.00854764	AK1_ATP5F1E_ANTKMT_UQCC3_ATP5ME_ATP5MC2_ATP5PO_APRT_NME2_GSTZ1_ATP5MC1_NME1_ATP5MF_ATP5F1A_STOML2_ATP5MG_HSD17B8	17	Up
BP	GO:0035296	regulation of tube diameter	9/259	127/18862	6.53859e-05	0.0101972	0.00869414	CAV1_OXTR_EDNRA_HRH1_ASIC2_ADRB2_ITGA1_NPR1_NOS1	9	Down
BP	GO:0097746	blood vessel diameter maintenance	9/259	127/18862	6.53859e-05	0.0101972	0.00869414	CAV1_OXTR_EDNRA_HRH1_ASIC2_ADRB2_ITGA1_NPR1_NOS1	9	Down
BP	GO:0006626	protein targeting to mitochondrion	11/576	100/18862	0.000237366	0.00920097	0.00871671	NDUFA13_TOMM7_TIMM10_FIS1_AIP_ROMO1_TIMM13_TIMM8B_GSK3A_UBL5_BCAP31	11	Up
BP	GO:0035150	regulation of tube size	9/259	128/18862	6.95006e-05	0.0103677	0.00883946	CAV1_OXTR_EDNRA_HRH1_ASIC2_ADRB2_ITGA1_NPR1_NOS1	9	Down
CC	GO:0098554	cytoplasmic side of endoplasmic reticulum membrane	4/606	15/19520	0.000955396	0.0106686	0.00890446	RPS28_RPL27_RPS29_SPPL2B	4	Up
CC	GO:0098948	intrinsic component of postsynaptic specialization membrane	6/276	69/19520	0.000430211	0.0112517	0.00912673	RGS7BP_GRIA1_ADAM22_LRRTM1_EPHA7_GABRB2	6	Down
BP	GO:0031214	biomineral tissue development	10/259	160/18862	7.5047e-05	0.0107286	0.00914717	ECM1_S1PR1_COL1A2_RSPO2_GREM1_COL1A1_KLK4_ADRB2_MGP_LOX	10	Down
BP	GO:0019985	translesion synthesis	7/576	42/18862	0.000254413	0.00976114	0.0092474	ISG15_FAAP20_UBE2L6_UBA52_RPS27A_POLD2_MAD2L2	7	Up
BP	GO:0070997	neuron death	15/259	342/18862	8.22523e-05	0.010988	0.00936832	NTRK2_EGR1_TLR4_BDNF_FOS_MAPT_BTG2_PAK3_CRLF1_NR4A3_EPHA7_ITGA1_CAPN2_GPNMB_GABRB2	15	Down
BP	GO:0110148	biomineralization	10/259	162/18862	8.32665e-05	0.010988	0.00936832	ECM1_S1PR1_COL1A2_RSPO2_GREM1_COL1A1_KLK4_ADRB2_MGP_LOX	10	Down
CC	GO:0030867	rough endoplasmic reticulum membrane	5/606	26/19520	0.00108579	0.0118772	0.00991323	RPS28_RPL27_RPS29_SEC61G_RP9	5	Up
BP	GO:0016075	rRNA catabolic process	5/576	20/18862	0.000276462	0.0105	0.00994734	EXOSC4_DEDD2_EXOSC7_TRIR_EXOSC5	5	Up
CC	GO:1905369	endopeptidase complex	8/606	68/19520	0.00118231	0.0126744	0.0105786	PSMB10_PSMB3_PSMB7_PSMB6_PIGU_PSMC3_PSMB4_PSMB1	8	Up
CC	GO:0000176	nuclear exosome (RNase complex)	4/606	16/19520	0.00124279	0.0130614	0.0109016	EXOSC4_EXOSC7_EXOSC5_WDR74	4	Up
BP	GO:0098754	detoxification	13/576	138/18862	0.000316968	0.011918	0.0112907	HBZ_GPX4_SELENOW_PRDX5_TXNRD2_PRDX1_GSTZ1_GSTP1_AKR7A3_HBM_SOD1_PARK7_PRDX2	13	Up
BP	GO:0015844	monoamine transport	7/259	79/18862	0.000106003	0.0134703	0.0114847	OXTR_ITGB3_SYT10_CNR1_SYT7_KCNA2_NOS1	7	Down
BP	GO:0042177	negative regulation of protein catabolic process	12/576	121/18862	0.000333032	0.012398	0.0117455	CST3_RPL23_NOP53_RPL11_SGTA_PIN1_PHB_RPL5_UBXN1_RPS7_PARK7_MAD2L2	12	Up
BP	GO:0097237	cellular response to toxic substance	12/576	122/18862	0.00035934	0.0132463	0.0125491	HBZ_GPX4_SELENOW_PRDX5_TXNRD2_PRDX1_GSTZ1_GSTP1_HBM_SOD1_PARK7_PRDX2	12	Up
MF	GO:0005518	collagen binding	6/266	68/18337	0.000454077	0.0147575	0.0126365	LUM_CCBE1_ITGA11_TGFBI_ITGA1_LOX	6	Down
BP	GO:0050807	regulation of synapse organization	11/259	204/18862	0.000124716	0.0152821	0.0130295	NTRK2_OXTR_TPBG_MDGA1_BDNF_RELN_ASIC2_PAK3_LRRTM1_EPHA7_NEDD4	11	Down
BP	GO:0032963	collagen metabolic process	8/259	109/18862	0.000130443	0.0154327	0.0131579	MMP16_FAP_COL1A2_COL5A1_COL1A1_ADAMTS2_ADAMTS3_CREB3L1	8	Down
BP	GO:0007178	transmembrane receptor protein serine/threonine kinase signaling pathway	15/259	358/18862	0.000136348	0.0155937	0.0132951	CAV1_FMOD_EGR1_LEF1_COL1A2_CAV2_COL3A1_GREM1_BTBD11_FOS_TMEM100_FBN1_LOX_ATOH8_GREM2	15	Down
CC	GO:0046540	U4/U6 x U5 tri-snRNP complex	6/606	41/19520	0.00155692	0.0160482	0.0133945	SNRPD2_LSM2_TXNL4A_PRPF6_LSM4_SART1	6	Up
BP	GO:0090501	RNA phosphodiester bond hydrolysis	14/576	160/18862	0.00040504	0.0147859	0.0140077	RNASEH2A_ENDOG_RPS21_EXOSC4_POLR2I_NHP2_EXOSC7_TRIR_EXOSC5_ERI3_POP7_RNASEK_POLR1H_TBL3	14	Up
BP	GO:0050804	modulation of chemical synaptic transmission	16/259	405/18862	0.000161111	0.0170938	0.0145742	NTRK2_OXTR_JPH4_GRIA1_HRH1_BDNF_RELN_CNR1_MAPT_STXBP5_BEGAIN_ADRB2_SYT7_AKAP12_PRKCE_PLK2	16	Down
BP	GO:0099177	regulation of trans-synaptic signaling	16/259	406/18862	0.000165692	0.0170938	0.0145742	NTRK2_OXTR_JPH4_GRIA1_HRH1_BDNF_RELN_CNR1_MAPT_STXBP5_BEGAIN_ADRB2_SYT7_AKAP12_PRKCE_PLK2	16	Down
BP	GO:0030282	bone mineralization	8/259	113/18862	0.000167628	0.0170938	0.0145742	ECM1_S1PR1_COL1A2_RSPO2_GREM1_ADRB2_MGP_LOX	8	Down
BP	GO:0090066	regulation of anatomical structure size	18/259	493/18862	0.000169394	0.0170938	0.0145742	CAV1_OXTR_EDNRA_HRH1_BDNF_MAPT_SCIN_ASIC2_PAK3_LMOD1_ADRB2_FMN1_EPHA7_ITGA1_WASHC2C_PRKCE_NPR1_NOS1	18	Down
BP	GO:0051592	response to calcium ion	9/259	145/18862	0.000180612	0.0171283	0.0146035	CAV1_SYT10_KCNMB1_AKR1C3_FOS_SYT7_CPNE7_NEDD4_CPNE8	9	Down
BP	GO:0003012	muscle system process	17/259	453/18862	0.000186039	0.0171283	0.0146035	CAV1_CTNNA3_OXTR_EDNRA_MYH11_PPP1R12B_MYLK_CALD1_SORBS1_LMOD1_UTRN_NR4A3_ADRB2_ITGA1_KCNJ3_NOS1_SCN4B	17	Down
BP	GO:0071230	cellular response to amino acid stimulus	6/259	61/18862	0.00018665	0.0171283	0.0146035	NTRK2_COL5A2_COL1A2_COL1A1_COL4A1_CAPN2	6	Down
BP	GO:0050803	regulation of synapse structure or activity	11/259	214/18862	0.000189704	0.0171283	0.0146035	NTRK2_OXTR_TPBG_MDGA1_BDNF_RELN_ASIC2_PAK3_LRRTM1_EPHA7_NEDD4	11	Down
CC	GO:0097526	spliceosomal tri-snRNP complex	6/606	42/19520	0.00176949	0.0178952	0.0149361	SNRPD2_LSM2_TXNL4A_PRPF6_LSM4_SART1	6	Up
BP	GO:0007605	sensory perception of sound	9/259	147/18862	0.000200226	0.0176147	0.0150183	DCDC2_COL1A1_ASIC2_SNAI2_OTOGL_CLIC5_ATP8B1_PCDH15_GABRB2	9	Down
CC	GO:0005689	U12-type spliceosomal complex	5/606	29/19520	0.00181551	0.0180206	0.0150408	SF3B5_SNRPD2_SF3B2_SNRNP25_SNRNP35	5	Up
BP	GO:0033617	mitochondrial cytochrome c oxidase assembly	5/576	22/18862	0.000446439	0.0161405	0.015291	PET100_COX14_COA3_SURF1_COA4	5	Up
MF	GO:0008179	adenylate cyclase binding	3/266	12/18337	0.000602667	0.0184345	0.015785	ADCY5_ADRB2_AKAP12	3	Down
BP	GO:0061337	cardiac conduction	9/259	149/18862	0.00022158	0.0187721	0.016005	CAV1_CTNNA3_CACNA2D3_CACNA2D2_KCND1_KCNJ3_NPR1_NOS1_SCN4B	9	Down
BP	GO:0046849	bone remodeling	7/259	89/18862	0.000224324	0.0187721	0.016005	CTHRC1_S1PR1_ITGB3_GREM1_INPP5D_ADRB2_SYT7	7	Down
MF	GO:0008201	heparin binding	9/266	164/18337	0.000666173	0.019245	0.016479	THBS2_CFH_COL5A1_RSPO2_CRISPLD2_ADAMTS3_FBN1_GPNMB_GREM2	9	Down
BP	GO:0032412	regulation of ion transmembrane transporter activity	12/259	257/18862	0.00023884	0.0195109	0.016635	CAV1_JPH4_GRIA1_RELN_AHNAK_UTRN_ADRB2_NEDD4_PRKCE_GRIA3_NOS1_SCN4B	12	Down
CC	GO:0097525	spliceosomal snRNP complex	9/606	91/19520	0.00205995	0.0200752	0.0167556	SF3B5_SNRPD2_SF3B2_LSM2_TXNL4A_PRPF6_LSM4_SART1_SNRPA	9	Up
BP	GO:0043618	regulation of transcription from RNA polymerase II promoter in response to stress	11/576	109/18862	0.000502717	0.0180021	0.0170546	ANKRD2_PSMB10_PSMB3_UBA52_RPS27A_PSMB7_PSMB6_ELOB_PSMC3_PSMB4_PSMB1	11	Up
BP	GO:0009165	nucleotide biosynthetic process	19/576	264/18862	0.00051025	0.0180994	0.0171468	AK1_ATP5F1E_ANTKMT_UQCC3_ATP5ME_ATP5MC2_HAAO_ATP5PO_APRT_NME2_GSTZ1_NAXE_ATP5MC1_NME1_ATP5MF_ATP5F1A_STOML2_ATP5MG_HSD17B8	19	Up
BP	GO:0033238	regulation of cellular amine metabolic process	9/576	77/18862	0.000551575	0.0191875	0.0181776	OAZ2_PSMB10_PSMB3_PSMB7_PSMB6_PSMC3_PSMB4_PARK7_PSMB1	9	Up
BP	GO:0051205	protein insertion into membrane	9/576	77/18862	0.000551575	0.0191875	0.0181776	NDUFA13_TIMM10_BAD_ROMO1_TIMM13_TIMM8B_SGTA_EMC9_EMC6	9	Up
BP	GO:1904666	regulation of ubiquitin protein ligase activity	5/576	23/18862	0.000556233	0.0191875	0.0181776	RPL23_RPL11_RPL5_RPS7_MAD2L2	5	Up
BP	GO:0031396	regulation of protein ubiquitination	16/576	205/18862	0.000579925	0.0198229	0.0187796	ISG15_RPS2_RPL23_RPL11_HSPBP1_RPS3_PIN1_GSK3A_RPL5_STUB1_SEPTIN4_UBXN1_RPS7_CENPX_PARK7_MAD2L2	16	Up
BP	GO:1901293	nucleoside phosphate biosynthetic process	19/576	267/18862	0.000585784	0.0198428	0.0187984	AK1_ATP5F1E_ANTKMT_UQCC3_ATP5ME_ATP5MC2_HAAO_ATP5PO_APRT_NME2_GSTZ1_NAXE_ATP5MC1_NME1_ATP5MF_ATP5F1A_STOML2_ATP5MG_HSD17B8	19	Up
BP	GO:0035581	sequestering of extracellular ligand from receptor	3/259	10/18862	0.000285951	0.0228162	0.0194531	GREM1_FBN1_GREM2	3	Down
BP	GO:0031397	negative regulation of protein ubiquitination	9/576	79/18862	0.000666817	0.022386	0.0212078	ISG15_RPL23_RPL11_RPS3_RPL5_UBXN1_RPS7_PARK7_MAD2L2	9	Up
BP	GO:0016226	iron-sulfur cluster assembly	5/576	24/18862	0.000685113	0.0225967	0.0214074	BOLA2B_BOLA2_NUBP2_CIAO3_LYRM4	5	Up
BP	GO:0031163	metallo-sulfur cluster assembly	5/576	24/18862	0.000685113	0.0225967	0.0214074	BOLA2B_BOLA2_NUBP2_CIAO3_LYRM4	5	Up
BP	GO:0022898	regulation of transmembrane transporter activity	12/259	268/18862	0.000349724	0.0262886	0.0224136	CAV1_JPH4_GRIA1_RELN_AHNAK_UTRN_ADRB2_NEDD4_PRKCE_GRIA3_NOS1_SCN4B	12	Down
BP	GO:1900120	regulation of receptor binding	4/259	25/18862	0.000350099	0.0262886	0.0224136	LEF1_BDNF_LOX_GREM2	4	Down
BP	GO:1901890	positive regulation of cell junction assembly	7/259	96/18862	0.000357778	0.0262886	0.0224136	NTRK2_CAV1_OXTR_TPBG_BDNF_ASIC2_FMN1	7	Down
BP	GO:0060562	epithelial tube morphogenesis	13/259	309/18862	0.000364404	0.0262886	0.0224136	EDNRA_CTHRC1_LEF1_TNC_RSPO2_GREM1_LHX1_COL4A1_SETDB2_PRKACB_FMN1_EPHA7_LAMA1	13	Down
BP	GO:0071229	cellular response to acid chemical	6/259	69/18862	0.00036778	0.0262886	0.0224136	NTRK2_COL5A2_COL1A2_COL1A1_COL4A1_CAPN2	6	Down
BP	GO:0042590	antigen processing and presentation of exogenous peptide antigen via MHC class I	9/576	80/18862	0.000731405	0.0237913	0.0225391	PSMB10_PSMB3_PSMB7_IFI30_PSMB6_VAMP8_PSMC3_PSMB4_PSMB1	9	Up
BP	GO:0032434	regulation of proteasomal ubiquitin-dependent protein catabolic process	12/576	132/18862	0.000733988	0.0237913	0.0225391	NOP53_RPL11_RACK1_HSPBP1_SGTA_GSK3A_STUB1_ELOB_UBXN1_KEAP1_PARK7_BCAP31	12	Up
MF	GO:0022843	voltage-gated cation channel activity	8/266	139/18337	0.000968288	0.0265005	0.0226917	CNR1_CACNA2D3_CACNA2D2_TPCN1_KCNT2_KCND1_KCNJ3_KCNA2	8	Down
BP	GO:0042176	regulation of protein catabolic process	24/576	383/18862	0.000753689	0.0242211	0.0229463	CST3_NDUFA13_RPL23_OAZ2_NOP53_RPL11_RACK1_HSPBP1_SGTA_PIN1_GSK3A_PHB_RPL5_STUB1_ELOB_UBXN1_RPS7_PSMC3_UQCC2_KEAP1_PARK7_CHMP6_BCAP31_MAD2L2	24	Up
BP	GO:0061299	retina vasculature morphogenesis in camera-type eye	3/259	11/18862	0.000389198	0.0272518	0.0232348	CYP1B1_COL4A1_LAMA1	3	Down
BP	GO:1903051	negative regulation of proteolysis involved in cellular protein catabolic process	8/576	65/18862	0.000786118	0.025003	0.0236871	RPL23_NOP53_RPL11_SGTA_RPL5_UBXN1_RPS7_PARK7	8	Up
BP	GO:0043620	regulation of DNA-templated transcription in response to stress	11/576	115/18862	0.000791319	0.025003	0.0236871	ANKRD2_PSMB10_PSMB3_UBA52_RPS27A_PSMB7_PSMB6_ELOB_PSMC3_PSMB4_PSMB1	11	Up
CC	GO:0000502	proteasome complex	7/606	62/19520	0.00300921	0.0288024	0.0240397	PSMB10_PSMB3_PSMB7_PSMB6_PSMC3_PSMB4_PSMB1	7	Up
BP	GO:0000462	maturation of SSU-rRNA from tricistronic rRNA transcript (SSU-rRNA, 5.8S rRNA, LSU-rRNA)	6/576	37/18862	0.000820039	0.0256945	0.0243422	RPS16_RPS8_RPS21_RPS14_TSR2_TBL3	6	Up
BP	GO:0007611	learning or memory	11/259	235/18862	0.000422896	0.0290191	0.0247416	NTRK2_OXTR_TPBG_GRIA1_HRH1_BDNF_CNR1_FOS_MAPT_BTG2_PLK2	11	Down
CC	GO:0034703	cation channel complex	10/276	222/19520	0.00128472	0.0312003	0.025308	GRIA1_KCNMB1_CACNA2D3_CACNA2D2_KCND1_KCNJ3_GRIA3_KCNA2_NOS1_SCN4B	10	Down
BP	GO:0050890	cognition	12/259	276/18862	0.000455411	0.030563	0.0260579	NTRK2_OXTR_TPBG_GRIA1_HRH1_BDNF_CNR1_FOS_MAPT_BTG2_JAKMIP1_PLK2	12	Down
BP	GO:0033627	cell adhesion mediated by integrin	6/259	72/18862	0.00046321	0.030563	0.0260579	CYP1B1_ITGB3_ITGA11_SNAI2_PLPP3_FBN1	6	Down
BP	GO:0002474	antigen processing and presentation of peptide antigen via MHC class I	10/576	99/18862	0.000888191	0.0276	0.0261473	PSMB10_PSMB3_PSMB7_IFI30_PSMB6_VAMP8_PSMC3_PSMB4_PSMB1_BCAP31	10	Up
CC	GO:0045211	postsynaptic membrane	11/276	265/19520	0.00144314	0.0327113	0.0265336	RGS7BP_GRIA1_GABRG3_ITGB3_ADAM22_UTRN_LRRTM1_EPHA7_KCND1_GRIA3_GABRB2	11	Down
BP	GO:0007156	homophilic cell adhesion via plasma membrane adhesion molecules	9/259	167/18862	0.000513454	0.0314717	0.0268327	PCDHA11_FAT3_PCDHB8_PCDHB11_DCHS2_CDH24_PCDHB14_PCDHB9_PCDH15	9	Down
BP	GO:0050954	sensory perception of mechanical stimulus	9/259	167/18862	0.000513454	0.0314717	0.0268327	DCDC2_COL1A1_ASIC2_SNAI2_OTOGL_CLIC5_ATP8B1_PCDH15_GABRB2	9	Down
BP	GO:1900115	extracellular regulation of signal transduction	3/259	12/18862	0.000513675	0.0314717	0.0268327	GREM1_FBN1_GREM2	3	Down
BP	GO:1900116	extracellular negative regulation of signal transduction	3/259	12/18862	0.000513675	0.0314717	0.0268327	GREM1_FBN1_GREM2	3	Down
BP	GO:1903050	regulation of proteolysis involved in cellular protein catabolic process	16/576	215/18862	0.000967663	0.0298231	0.0282534	RPL23_NOP53_RPL11_RACK1_HSPBP1_SGTA_GSK3A_RPL5_STUB1_ELOB_UBXN1_RPS7_PSMC3_KEAP1_PARK7_BCAP31	16	Up
BP	GO:0008535	respiratory chain complex IV assembly	5/576	26/18862	0.0010082	0.0305713	0.0289623	PET100_COX14_COA3_SURF1_COA4	5	Up
BP	GO:0050434	positive regulation of viral transcription	5/576	26/18862	0.0010082	0.0305713	0.0289623	POLR2L_POLR2I_POLR2E_NELFE_GTF2F1	5	Up
BP	GO:1903320	regulation of protein modification by small protein conjugation or removal	17/576	237/18862	0.00102404	0.030803	0.0291818	ISG15_RPS2_RPL23_NOP53_RPL11_HSPBP1_RPS3_PIN1_GSK3A_RPL5_STUB1_SEPTIN4_UBXN1_RPS7_CENPX_PARK7_MAD2L2	17	Up
BP	GO:0032409	regulation of transporter activity	12/259	283/18862	0.00056887	0.034242	0.0291947	CAV1_JPH4_GRIA1_RELN_AHNAK_UTRN_ADRB2_NEDD4_PRKCE_GRIA3_NOS1_SCN4B	12	Down
BP	GO:0000731	DNA synthesis involved in DNA repair	7/576	53/18862	0.00108848	0.0324818	0.0307722	ISG15_FAAP20_UBE2L6_UBA52_RPS27A_POLD2_MAD2L2	7	Up
BP	GO:0019081	viral translation	4/576	16/18862	0.00116873	0.0344677	0.0326536	EIF3D_EIF3L_PCBP2_EIF3G	4	Up
BP	GO:0097193	intrinsic apoptotic signaling pathway	19/576	283/18862	0.00117337	0.0344677	0.0326536	TRAP1_NDUFA13_RPL11_BAD_RACK1_FIS1_RPS3_HRAS_SEPTIN4_RPL26_RPS7_SELENOK_MAPK8IP1_SOD1_PARK7_STYXL1_BCAP31_HINT1_ERP29	19	Up
CC	GO:0030532	small nuclear ribonucleoprotein complex	9/606	101/19520	0.0041822	0.0393274	0.0328243	SF3B5_SNRPD2_SF3B2_LSM2_TXNL4A_PRPF6_LSM4_SART1_SNRPA	9	Up
CC	GO:0098982	GABA-ergic synapse	5/276	64/19520	0.00210467	0.0405591	0.0328993	GABRG3_MDGA1_CNR1_LRRTM1_GABRB2	5	Down
CC	GO:0005604	basement membrane	6/276	94/19520	0.00217968	0.0405591	0.0328993	COL5A1_TNC_TGFBI_COL4A1_FBN1_LAMA1	6	Down
CC	GO:0045121	membrane raft	12/276	323/19520	0.00226654	0.0405591	0.0328993	CAV1_S1PR1_CAV2_SORBS1_CNR1_MAPT_AHNAK_INPP5D_PLPP3_ITGA1_CAPN2_NOS1	12	Down
CC	GO:0098857	membrane microdomain	12/276	323/19520	0.00226654	0.0405591	0.0328993	CAV1_S1PR1_CAV2_SORBS1_CNR1_MAPT_AHNAK_INPP5D_PLPP3_ITGA1_CAPN2_NOS1	12	Down
BP	GO:0046850	regulation of bone remodeling	5/259	51/18862	0.000658857	0.0386458	0.0329493	S1PR1_ITGB3_GREM1_INPP5D_SYT7	5	Down
BP	GO:0048545	response to steroid hormone	13/259	330/18862	0.000675912	0.0386458	0.0329493	CAV1_PAPPA_OXTR_LEF1_COL1A1_AKR1C3_FOS_NR4A3_ESR2_SRD5A1_LOX_NEDD4_IGFBP7	13	Down
BP	GO:0048813	dendrite morphogenesis	8/259	139/18862	0.000679737	0.0386458	0.0329493	TPBG_ZNF365_DCDC2_RELN_PAK3_KLF7_NEDD4_TNIK	8	Down
BP	GO:0007613	memory	7/259	107/18862	0.000689082	0.0386458	0.0329493	OXTR_GRIA1_HRH1_BDNF_CNR1_MAPT_PLK2	7	Down
BP	GO:1903522	regulation of blood circulation	12/259	290/18862	0.000705216	0.0386458	0.0329493	CAV1_CTNNA3_OXTR_HRH1_CACNA2D3_CACNA2D2_ASIC2_KCND1_KCNJ3_NPR1_NOS1_SCN4B	12	Down
BP	GO:0048771	tissue remodeling	9/259	175/18862	0.000719054	0.0386458	0.0329493	CAV1_CTHRC1_S1PR1_ITGB3_GREM1_INPP5D_ADRB2_SYT7_GPNMB	9	Down
BP	GO:0050433	regulation of catecholamine secretion	5/259	52/18862	0.000720878	0.0386458	0.0329493	OXTR_SYT10_CNR1_SYT7_KCNA2	5	Down
CC	GO:0099060	integral component of postsynaptic specialization membrane	5/276	66/19520	0.00241124	0.0409911	0.0332498	GRIA1_ADAM22_LRRTM1_EPHA7_GABRB2	5	Down
BP	GO:0000469	cleavage involved in rRNA processing	5/576	27/18862	0.0012066	0.0351691	0.0333181	RPS21_NHP2_EXOSC7_ERI3_TBL3	5	Up
BP	GO:0090090	negative regulation of canonical Wnt signaling pathway	14/576	179/18862	0.00122733	0.0354981	0.0336298	TMEM88_PSMB10_PSMB3_PFDN5_RUVBL2_PSMB7_GSK3A_PSMB6_MESP1_PSMC3_SOX10_PSMB4_PSMB1_MAD2L2	14	Up
BP	GO:0050432	catecholamine secretion	5/259	53/18862	0.00078716	0.0413072	0.0352184	OXTR_SYT10_CNR1_SYT7_KCNA2	5	Down
BP	GO:0051047	positive regulation of secretion	12/259	295/18862	0.000818542	0.0413072	0.0352184	OXTR_TLR4_SYT10_CNR1_SCIN_STXBP5_OXCT1_CAMK2N1_SYT7_PLA2R1_PRKCE_NPR1	12	Down
BP	GO:0048592	eye morphogenesis	8/259	143/18862	0.00081868	0.0413072	0.0352184	NTRK2_COL5A2_COL5A1_PAX6_LHX1_NKD1_PROM1_FBN1	8	Down
BP	GO:0048754	branching morphogenesis of an epithelial tube	8/259	143/18862	0.00081868	0.0413072	0.0352184	EDNRA_LEF1_TNC_RSPO2_GREM1_LHX1_COL4A1_LAMA1	8	Down
CC	GO:0099572	postsynaptic specialization	12/276	333/19520	0.00290628	0.0437739	0.035507	NTRK2_RGS7BP_GRIA1_CAMK2N1_PAK3_ADAM22_LRRTM1_EPHA7_KCND1_NOS1_TNIK_GABRB2	12	Down
CC	GO:0030055	cell-substrate junction	14/276	423/19520	0.00292738	0.0437739	0.035507	CAV1_FAP_ITGB3_TNC_CAV2_EPPK1_SORBS1_ITGA11_AHNAK_ITGA1_AKAP12_MCAM_CAPN2_FZD1	14	Down
CC	GO:0042383	sarcolemma	7/276	134/19520	0.00299276	0.0437739	0.035507	CAV1_CAV2_AHNAK_SYNC_UTRN_KCNJ3_NOS1	7	Down
CC	GO:0042734	presynaptic membrane	7/276	137/19520	0.00338436	0.0437739	0.035507	RGS7BP_STX11_CNR1_STXBP5_SYT7_KCNJ3_KCNA2	7	Down
CC	GO:0031258	lamellipodium membrane	3/276	22/19520	0.00352898	0.0437739	0.035507	FAP_ITGB3_KCNA2	3	Down
CC	GO:0098984	neuron to neuron synapse	12/276	342/19520	0.00360073	0.0437739	0.035507	NTRK2_RGS7BP_GRIA1_STXBP5_CAMK2N1_PAK3_ADAM22_EPHA7_SYT7_KCND1_NOS1_TNIK	12	Down
CC	GO:0070382	exocytic vesicle	9/276	215/19520	0.00361897	0.0437739	0.035507	GRIA1_DPYSL3_STX11_BDNF_SYT10_SYTL2_STXBP5_VAMP1_SYT7	9	Down
CC	GO:0043197	dendritic spine	8/276	177/19520	0.0037706	0.0437739	0.035507	NTRK2_GRIA1_MAPT_ASIC2_KCND1_NEDD4_GRIA3_NOS1	8	Down
CC	GO:0098936	intrinsic component of postsynaptic membrane	6/276	105/19520	0.00378932	0.0437739	0.035507	RGS7BP_GRIA1_ADAM22_LRRTM1_EPHA7_GABRB2	6	Down
CC	GO:0044309	neuron spine	8/276	178/19520	0.00390099	0.0437739	0.035507	NTRK2_GRIA1_MAPT_ASIC2_KCND1_NEDD4_GRIA3_NOS1	8	Down
CC	GO:0060076	excitatory synapse	4/276	46/19520	0.00400315	0.0437739	0.035507	GRIA1_LRRTM1_KCNJ3_GRIA3	4	Down
CC	GO:0098793	presynapse	15/276	487/19520	0.00411989	0.0437739	0.035507	NTRK2_RGS7BP_TPBG_GRIA1_STX11_BDNF_SYT10_CNR1_STXBP5_VAMP1_SYT7_KCNJ3_PRSS12_KCNA2_TNIK	15	Down
MF	GO:0001786	phosphatidylserine binding	5/266	60/18337	0.00176289	0.0438298	0.0375303	SYT10_SYTL2_SCIN_SYT7_MFGE8	5	Down
MF	GO:0043394	proteoglycan binding	4/266	36/18337	0.00177005	0.0438298	0.0375303	CFH_COL5A1_TNC_GPNMB	4	Down
CC	GO:0032592	integral component of mitochondrial membrane	8/606	85/19520	0.00487033	0.0450086	0.0375661	UQCC3_PET100_CHCHD6_FIS1_SMDT1_CHCHD10_COA3_RHOT2	8	Up
BP	GO:1904062	regulation of cation transmembrane transport	13/259	340/18862	0.000889531	0.0442316	0.0377118	CAV1_JPH4_GRIA1_KCNMB1_RELN_AHNAK_UTRN_ADRB2_NEDD4_PRKCE_GRIA3_NOS1_SCN4B	13	Down
BP	GO:0072655	establishment of protein localization to mitochondrion	12/576	142/18862	0.00139123	0.0399315	0.0378298	NDUFA13_TOMM7_TIMM10_BAD_FIS1_AIP_ROMO1_TIMM13_TIMM8B_GSK3A_UBL5_BCAP31	12	Up
CC	GO:0099634	postsynaptic specialization membrane	6/276	109/19520	0.00455109	0.0468901	0.0380347	RGS7BP_GRIA1_ADAM22_LRRTM1_EPHA7_GABRB2	6	Down
BP	GO:0000470	maturation of LSU-rRNA	5/576	28/18862	0.00143244	0.0408028	0.0386553	RPL35_RPL7A_NHP2_RPL10A_RPL7	5	Up
BP	GO:0071277	cellular response to calcium ion	6/259	82/18862	0.000926393	0.0454065	0.0387135	SYT10_AKR1C3_FOS_SYT7_CPNE7_CPNE8	6	Down
BP	GO:0032436	positive regulation of proteasomal ubiquitin-dependent protein catabolic process	9/576	88/18862	0.00145367	0.0410961	0.0389332	NOP53_RACK1_HSPBP1_SGTA_GSK3A_STUB1_ELOB_KEAP1_BCAP31	9	Up
BP	GO:0051480	regulation of cytosolic calcium ion concentration	13/259	344/18862	0.000989563	0.0457056	0.0389685	CAV1_OXTR_EDNRA_JPH4_GRIA1_S1PR1_CAV2_ADCY5_CNR1_TPCN1_PRKCE_MCHR1_NOS1	13	Down
BP	GO:0032731	positive regulation of interleukin-1 beta production	5/259	56/18862	0.0010134	0.0457056	0.0389685	EGR1_TLR4_MALT1_IFI16_CASP1	5	Down
BP	GO:0010763	positive regulation of fibroblast migration	3/259	15/18862	0.00103046	0.0457056	0.0389685	PAK3_AKAP12_PRKCE	3	Down
BP	GO:0038065	collagen-activated signaling pathway	3/259	15/18862	0.00103046	0.0457056	0.0389685	COL1A1_ITGA11_COL4A1	3	Down
BP	GO:0042448	progesterone metabolic process	3/259	15/18862	0.00103046	0.0457056	0.0389685	EGR1_AKR1C3_SRD5A1	3	Down
BP	GO:0072283	metanephric renal vesicle morphogenesis	3/259	15/18862	0.00103046	0.0457056	0.0389685	GREM1_LHX1_FMN1	3	Down
BP	GO:0014046	dopamine secretion	4/259	33/18862	0.00103907	0.0457056	0.0389685	SYT10_CNR1_SYT7_KCNA2	4	Down
BP	GO:0014059	regulation of dopamine secretion	4/259	33/18862	0.00103907	0.0457056	0.0389685	SYT10_CNR1_SYT7_KCNA2	4	Down
BP	GO:0007009	plasma membrane organization	7/259	115/18862	0.00105553	0.0457102	0.0389724	CAV1_COL5A1_CAV2_SYT7_ATP8B1_ABCD2_ANO4	7	Down
BP	GO:0051216	cartilage development	9/259	185/18862	0.00106582	0.0457102	0.0389724	LUM_ECM1_RSPO2_GREM1_COL1A1_TGFBI_SCIN_SNAI2_MGP	9	Down
BP	GO:0061178	regulation of insulin secretion involved in cellular response to glucose stimulus	5/259	57/18862	0.00109856	0.046226	0.0394122	ADCY5_OXCT1_CAMK2N1_KLF7_PRKCE	5	Down
BP	GO:0001763	morphogenesis of a branching structure	9/259	186/18862	0.00110688	0.046226	0.0394122	EDNRA_LEF1_TNC_RSPO2_GREM1_LHX1_COL4A1_EPHA7_LAMA1	9	Down
BP	GO:0007193	adenylate cyclase-inhibiting G protein-coupled receptor signaling pathway	6/259	85/18862	0.00111826	0.046226	0.0394122	EDNRA_S1PR1_ADCY5_NPR3_AKAP12_MCHR1	6	Down
CC	GO:0098573	intrinsic component of mitochondrial membrane	8/606	86/19520	0.00522779	0.0474932	0.0396398	UQCC3_PET100_CHCHD6_FIS1_SMDT1_CHCHD10_COA3_RHOT2	8	Up
BP	GO:0042743	hydrogen peroxide metabolic process	7/576	56/18862	0.00151387	0.0424788	0.0402431	HBZ_PRDX5_PRDX1_HBM_SOD1_PARK7_PRDX2	7	Up
BP	GO:0034103	regulation of tissue remodeling	6/259	86/18862	0.00118855	0.0479903	0.0409164	S1PR1_ITGB3_GREM1_INPP5D_SYT7_GPNMB	6	Down
BP	GO:0051965	positive regulation of synapse assembly	5/259	58/18862	0.00118892	0.0479903	0.0409164	NTRK2_OXTR_TPBG_BDNF_ASIC2	5	Down
BP	GO:0031649	heat generation	3/259	16/18862	0.00125545	0.0497757	0.0424387	PTGS2_CNR1_ADRB2	3	Down
BP	GO:0002028	regulation of sodium ion transport	6/259	87/18862	0.00126217	0.0497757	0.0424387	UTRN_ADRB2_NEDD4_PRKCE_NOS1_SCN4B	6	Down
BP	GO:0000377	RNA splicing, via transesterification reactions with bulged adenosine as nucleophile	23/576	383/18862	0.00168354	0.0465449	0.0440951	SF3B5_SRSF9_POLR2L_PUF60_SNRPD2_PCBP2_POLR2I_HNRNPA1_SF3B2_LSM2_SNRNP25_XAB2_POLR2E_UBL5_TXNL4A_PRPF6_LSM4_YJU2_SNRNP35_SART1_SNRPA_WDR83_GTF2F1	23	Up
BP	GO:0000398	mRNA splicing, via spliceosome	23/576	383/18862	0.00168354	0.0465449	0.0440951	SF3B5_SRSF9_POLR2L_PUF60_SNRPD2_PCBP2_POLR2I_HNRNPA1_SF3B2_LSM2_SNRNP25_XAB2_POLR2E_UBL5_TXNL4A_PRPF6_LSM4_YJU2_SNRNP35_SART1_SNRPA_WDR83_GTF2F1	23	Up
BP	GO:0071456	cellular response to hypoxia	15/576	206/18862	0.00170883	0.0468994	0.044431	COX4I2_ENDOG_NOP53_PSMB10_PSMB3_BAD_UBA52_RPS27A_PSMB7_STUB1_PSMB6_ELOB_PSMC3_PSMB4_PSMB1	15	Up
BP	GO:0070585	protein localization to mitochondrion	12/576	146/18862	0.00176387	0.0480591	0.0455297	NDUFA13_TOMM7_TIMM10_BAD_FIS1_AIP_ROMO1_TIMM13_TIMM8B_GSK3A_UBL5_BCAP31	12	Up
BP	GO:1903321	negative regulation of protein modification by small protein conjugation or removal	9/576	91/18862	0.00184007	0.0492218	0.0466312	ISG15_RPL23_RPL11_RPS3_RPL5_UBXN1_RPS7_PARK7_MAD2L2	9	Up
BP	GO:1901800	positive regulation of proteasomal protein catabolic process	10/576	109/18862	0.00185454	0.0492218	0.0466312	NOP53_RACK1_HSPBP1_SGTA_GSK3A_STUB1_ELOB_PSMC3_KEAP1_BCAP31	10	Up
BP	GO:0008380	RNA splicing	27/576	481/18862	0.00186014	0.0492218	0.0466312	ARL6IP4_SF3B5_SRSF9_POLR2L_PUF60_SNRPD2_RPS13_PCBP2_POLR2I_HNRNPA1_SF3B2_LSM2_SNRNP25_XAB2_POLR2E_UBL5_TXNL4A_PRPF6_LSM4_YJU2_SNRNP35_HNRNPA1L2_SART1_RP9_SNRPA_WDR83_GTF2F1	27	Up
BP	GO:0000375	RNA splicing, via transesterification reactions	23/576	386/18862	0.00186099	0.0492218	0.0466312	SF3B5_SRSF9_POLR2L_PUF60_SNRPD2_PCBP2_POLR2I_HNRNPA1_SF3B2_LSM2_SNRNP25_XAB2_POLR2E_UBL5_TXNL4A_PRPF6_LSM4_YJU2_SNRNP35_SART1_SNRPA_WDR83_GTF2F1	23	Up
BP	GO:0048268	clathrin coat assembly	4/576	18/18862	0.001872	0.0492218	0.0466312	CALY_NSG1_CLTB_AP2S1	4	Up
BP	GO:1903362	regulation of cellular protein catabolic process	17/576	251/18862	0.0019011	0.0496397	0.0470271	RPL23_NOP53_RPL11_RACK1_HSPBP1_SGTA_GSK3A_RPL5_STUB1_ELOB_UBXN1_RPS7_PSMC3_UQCC2_KEAP1_PARK7_BCAP31	17	Up

## Sheet: RO
Gene ontology (GO) enrichment analysis of genes that are differentially expressed between RP13 and RP13-Cas9 iPSC-derived retinal organoids.
ONTOLOGY	ID	Description	GeneRatio	BgRatio	pvalue	p.adjust	qvalue	geneID	Count	Regulated	Referred to in text
CC	GO:0030055	cell-substrate junction	198/3852	423/19520	5.21372e-37	3.72781e-34	2.85383e-34	TRPV4_LAYN_DLC1_IL16_PROCR_CD44_PRAG1_ICAM1_EGFR_ITGA8_MMP14_FZD1_ZNF185_FAP_GJA1_NEXN_PTK2B_ITGA1_HSPB1_B2M_LPP_RHOU_ITGB4_EZR_PARVA_IQGAP1_ANXA1_SDCBP_NCSTN_CSPG4_COL17A1_CD99_ITGA5_PDGFRB_RHOB_RAB21_PHLDB2_DOCK7_SORBS1_JAK1_DAB2_CSRP1_MYH9_IGF2R_FLNB_RSU1_CNN1_HSPA5_GRB7_PLAU_TGFB1I1_ITGA3_SLC4A2_CNN3_SNTB1_ITGA11_FOCAD_HSPG2_PDIA3_RDX_HSP90B1_SCARF2_RPS17_ITGB1_CTNNA1_SMPX_REXO2_FZD2_CDC42EP1…	198	Down
CC	GO:0005925	focal adhesion	194/3852	416/19520	5.35281e-36	1.69823e-33	1.30008e-33	TRPV4_LAYN_DLC1_IL16_PROCR_CD44_PRAG1_ICAM1_EGFR_ITGA8_MMP14_FZD1_ZNF185_FAP_GJA1_NEXN_PTK2B_ITGA1_HSPB1_B2M_LPP_RHOU_ITGB4_EZR_PARVA_IQGAP1_ANXA1_SDCBP_NCSTN_CSPG4_CD99_ITGA5_PDGFRB_RHOB_RAB21_PHLDB2_DOCK7_SORBS1_JAK1_DAB2_CSRP1_MYH9_IGF2R_FLNB_RSU1_CNN1_HSPA5_GRB7_PLAU_TGFB1I1_ITGA3_SLC4A2_CNN3_SNTB1_ITGA11_FOCAD_HSPG2_PDIA3_RDX_HSP90B1_SCARF2_RPS17_ITGB1_CTNNA1_REXO2_FZD2_CDC42EP1_FES_NCKAP1_A…	194	Down
CC	GO:0062023	collagen-containing extracellular matrix	196/3852	423/19520	7.12543e-36	1.69823e-33	1.30008e-33	TIMP3_COL8A2_COL8A1_SERPINB9_SERPINA3_SERPINF1_RARRES2_IGFBP7_ANGPTL4_ELN_HMCN1_ICAM1_LGALS1_THBS1_NID2_CCDC80_NTN1_LUM_LAMB1_MGP_AMTN_BGN_SULF1_CTSZ_SOST_PRG4_LRRC15_COL21A1_FGFR2_A2M_PZP_SRPX2_TGFB3_TGFBI_SERPING1_DCN_SERPINE2_EFEMP1_LTBP2_COL4A1_SERPINE1_VCAN_CCN1_ANGPT1_SRPX_SERPINH1_LTBP1_FREM2_ITGB4_FBLN5_FBN2_ANXA1_LAMA4_POSTN_FBN1_COL12A1_ANXA2_IL7_COL5A3_CCN2_AGT_COL15A1_ANXA11_GPC6_COL1…	196	Down
BP	GO:0030198	extracellular matrix organization	187/3693	393/18862	1.0182e-36	4.90154e-33	3.23908e-33	TTR_COL8A2_COL8A1_ADAMTSL3_BMP2_CST3_ELN_CD44_RUNX1_ICAM1_THBS1_NID2_CCDC80_ADAMTS17_VCAM1_LUM_PDPN_LAMB1_ITGA8_MMP14_BGN_SULF1_ADAMTS16_FAP_TNFRSF11B_ADAM12_SULF2_A2M_ITGA1_TGFBI_APP_DCN_COL4A1_SERPINE1_NDNF_VCAN_CCN1_SERPINH1_ITGB4_FBLN5_FBN2_KLK4_MMP7_CRTAP_ECM2_LAMA4_POSTN_FBN1_COL12A1_COL5A3_CCN2_AGT_ADTRP_COL15A1_SLC2A10_COL14A1_SMOC2_ADAMTS9_JAM2_MMP28_FOXF1_ADAMTS12_ADAMTS1_COL17A1_LOX_FO…	187	Down
BP	GO:0043062	extracellular structure organization	187/3693	394/18862	1.57277e-36	4.90154e-33	3.23908e-33	TTR_COL8A2_COL8A1_ADAMTSL3_BMP2_CST3_ELN_CD44_RUNX1_ICAM1_THBS1_NID2_CCDC80_ADAMTS17_VCAM1_LUM_PDPN_LAMB1_ITGA8_MMP14_BGN_SULF1_ADAMTS16_FAP_TNFRSF11B_ADAM12_SULF2_A2M_ITGA1_TGFBI_APP_DCN_COL4A1_SERPINE1_NDNF_VCAN_CCN1_SERPINH1_ITGB4_FBLN5_FBN2_KLK4_MMP7_CRTAP_ECM2_LAMA4_POSTN_FBN1_COL12A1_COL5A3_CCN2_AGT_ADTRP_COL15A1_SLC2A10_COL14A1_SMOC2_ADAMTS9_JAM2_MMP28_FOXF1_ADAMTS12_ADAMTS1_COL17A1_LOX_FO…	187	Down
BP	GO:0045229	external encapsulating structure organization	187/3693	396/18862	3.72694e-36	7.74334e-33	5.11702e-33	TTR_COL8A2_COL8A1_ADAMTSL3_BMP2_CST3_ELN_CD44_RUNX1_ICAM1_THBS1_NID2_CCDC80_ADAMTS17_VCAM1_LUM_PDPN_LAMB1_ITGA8_MMP14_BGN_SULF1_ADAMTS16_FAP_TNFRSF11B_ADAM12_SULF2_A2M_ITGA1_TGFBI_APP_DCN_COL4A1_SERPINE1_NDNF_VCAN_CCN1_SERPINH1_ITGB4_FBLN5_FBN2_KLK4_MMP7_CRTAP_ECM2_LAMA4_POSTN_FBN1_COL12A1_COL5A3_CCN2_AGT_ADTRP_COL15A1_SLC2A10_COL14A1_SMOC2_ADAMTS9_JAM2_MMP28_FOXF1_ADAMTS12_ADAMTS1_COL17A1_LOX_FO…	187	Down
CC	GO:0005788	endoplasmic reticulum lumen	141/3852	306/19520	8.31217e-26	1.4858e-23	1.13746e-23	COL8A2_COL8A1_DNAJC3_C4A_IGFBP7_CST3_BMP4_P4HA3_LGALS1_THBS1_TRDN_STC2_LAMB1_AMTN_IGFBP4_CTSZ_FSTL1_SLC27A2_COL21A1_CSF1_P4HA1_EVA1A_COLGALT2_GPX8_APP_PCSK9_COL4A1_VCAN_APLP2_B2M_RCN1_CCN1_SERPINH1_LTBP1_APOL1_PDGFC_CRTAP_FBN1_CP_COL12A1_COL5A3_SUMF1_FMO1_COL15A1_COL14A1_PDIA4_WNT7A_COL17A1_CANX_COL1A1_APOE_ERAP2_CTSC_KTN1_IGFBP3_SDC2_RDH5_TXNDC5_SPARCL1_CALU_COL5A2_ARSJ_HSPA5_ARSI_C3_SIL1_P4HA2_…	141	Down
BP	GO:0001501	skeletal system development	191/3693	486/18862	2.11255e-24	3.29188e-21	2.17537e-21	WFIKKN2_TRPV4_SCIN_PRRX1_BMP2_RSPO2_PTHLH_CD44_NOG_MSX1_BMP4_GLG1_SFRP4_RUNX1_RANBP3L_LUM_MGP_CHSY1_MMP14_BGN_FOXN3_SULF1_EVC_TNFRSF11B_SATB2_SULF2_CSRNP1_FGFR2_GJA1_TWIST1_TGFB3_MSX2_GDF5_TGFBI_EFEMP1_SHOX2_VCAN_CCN1_ARID5B_SERPINH1_FBN2_PDGFC_CHST11_STC1_HOXA5_FBN1_TGFBR2_IGF1_CHI3L1_WNT9A_ANXA2_ETS2_CCN2_SLC2A10_TSKU_ALX4_ADAMTS12_WNT7A_LOX_FOXC1_COL1A1_SFRP1_CMKLR1_HOXA2_CREB3L2_MDK_TRPS1_SPN…	191	Down
CC	GO:0097014	ciliary plasm	75/3852	130/19520	1.3064e-21	1.86815e-19	1.43016e-19	SPAG6_SPAG17_CFAP100_DNAH11_DRC1_CFAP61_CFAP74_CFAP73_CCDC39_DNAH6_DNAH3_DNAI3_DNAI2_AKAP14_ODAD1_DNAH10_DNAAF1_ODAD3_DNAH5_CEP162_DNAI7_DNAH2_HYDIN_CFAP54_CFAP206_DNAI1_EFHC2_CFAP43_DCDC2_DNAI4_DNAJB13_CCDC96_RSPH4A_CFAP46_SPEF1_DNAH7_DYNC2H1_CFAP251_CFAP70_SEPTIN2_RSPH9_WDR35_TULP3_ODAD2_CFAP36_CCDC40_CFAP221_SEPTIN7_CFAP91_TTC30B_DYNC2I1_TTC30A_GABARAP_AK8_CCDC65_SPATA4_DNALI1_KIF19_CCDC113_DN…	75	Down
CC	GO:0005930	axoneme	74/3852	128/19520	2.04625e-21	2.43845e-19	1.86676e-19	SPAG6_SPAG17_CFAP100_DNAH11_DRC1_CFAP61_CFAP74_CFAP73_CCDC39_DNAH6_DNAH3_DNAI3_DNAI2_AKAP14_ODAD1_DNAH10_DNAAF1_ODAD3_DNAH5_CEP162_DNAI7_DNAH2_HYDIN_CFAP54_CFAP206_DNAI1_EFHC2_CFAP43_DCDC2_DNAI4_DNAJB13_CCDC96_RSPH4A_CFAP46_SPEF1_DNAH7_DYNC2H1_CFAP251_CFAP70_SEPTIN2_RSPH9_WDR35_TULP3_ODAD2_CFAP36_CCDC40_CFAP221_SEPTIN7_CFAP91_TTC30B_TTC30A_GABARAP_AK8_CCDC65_SPATA4_DNALI1_KIF19_CCDC113_DNAH17_ODA…	74	Down
BP	GO:0042119	neutrophil activation	187/3693	500/18862	4.81225e-21	5.99896e-18	3.96428e-18	TTR_ALOX5_SERPINA3_CXCL6_DNAJC3_PTAFR_CST3_CD44_CD300A_CTSZ_STING1_PLD1_GLIPR1_SLC27A2_FRK_MGST1_ACP3_DSP_PGM2_SNAP29_FABP5_TNFAIP6_B2M_S100A11_PGM1_PTPRB_GSDMD_S100P_IQGAP1_CHI3L1_SDCBP_CXCL8_CD36_ANXA2_NCSTN_CXCL1_MANBA_TMBIM1_LCN2_STBD1_PLA2G2A_CYBA_CTSC_BST2_MAGT1_RAB27A_FRMPD3_LTA4H_TXNDC5_CTSH_IGF2R_ATP6V1D_CYSTM1_TCN1_EEF2_C3_PLAU_CMTM6_GNS_ABCA13_F2RL1_HLA-B_GPI_FTH1_LGALS3_GLB1_PECAM1_AD…	187	Down
BP	GO:0002283	neutrophil activation involved in immune response	183/3693	488/18862	9.16369e-21	8.38308e-18	5.53978e-18	TTR_ALOX5_SERPINA3_DNAJC3_PTAFR_CST3_CD44_CD300A_CTSZ_STING1_PLD1_GLIPR1_SLC27A2_FRK_MGST1_ACP3_DSP_PGM2_SNAP29_FABP5_TNFAIP6_B2M_S100A11_PGM1_PTPRB_GSDMD_S100P_IQGAP1_CHI3L1_SDCBP_CD36_ANXA2_NCSTN_CXCL1_MANBA_TMBIM1_LCN2_STBD1_CYBA_CTSC_BST2_MAGT1_RAB27A_FRMPD3_LTA4H_TXNDC5_CTSH_IGF2R_ATP6V1D_CYSTM1_TCN1_EEF2_C3_PLAU_CMTM6_GNS_ABCA13_HLA-B_GPI_FTH1_LGALS3_GLB1_PECAM1_ADA2_SERPINB1_ERP44_DNASE1_L…	183	Down
BP	GO:0002446	neutrophil mediated immunity	186/3693	499/18862	9.4576e-21	8.38308e-18	5.53978e-18	TTR_ALOX5_SERPINA3_CXCL6_DNAJC3_PTAFR_CST3_CD44_CD300A_CTSZ_STING1_PLD1_GLIPR1_SLC27A2_FRK_MGST1_ACP3_DSP_PGM2_SNAP29_FABP5_TNFAIP6_B2M_S100A11_PGM1_PTPRB_GSDMD_S100P_IQGAP1_CHI3L1_SDCBP_CD36_ANXA2_NCSTN_CXCL1_MANBA_TMBIM1_LCN2_STBD1_CYBA_CTSC_BST2_MAGT1_RAB27A_FRMPD3_LTA4H_TXNDC5_CTSH_IGF2R_ATP6V1D_CYSTM1_TCN1_EEF2_C3_PLAU_CMTM6_GNS_ABCA13_F2RL1_HLA-B_GPI_FTH1_LGALS3_GLB1_PECAM1_ADA2_SERPINB1_ER…	186	Down
BP	GO:0043312	neutrophil degranulation	182/3693	485/18862	1.07596e-20	8.38308e-18	5.53978e-18	TTR_ALOX5_SERPINA3_DNAJC3_PTAFR_CST3_CD44_CD300A_CTSZ_STING1_PLD1_GLIPR1_SLC27A2_FRK_MGST1_ACP3_DSP_PGM2_SNAP29_FABP5_TNFAIP6_B2M_S100A11_PGM1_PTPRB_GSDMD_S100P_IQGAP1_CHI3L1_SDCBP_CD36_ANXA2_NCSTN_CXCL1_MANBA_TMBIM1_LCN2_STBD1_CYBA_CTSC_BST2_MAGT1_RAB27A_FRMPD3_LTA4H_TXNDC5_CTSH_IGF2R_ATP6V1D_CYSTM1_TCN1_EEF2_C3_PLAU_CMTM6_GNS_ABCA13_HLA-B_GPI_FTH1_LGALS3_GLB1_PECAM1_ADA2_SERPINB1_ERP44_LYZ_B4GA…	182	Down
BP	GO:0031589	cell-substrate adhesion	142/3693	359/18862	9.77716e-19	6.77123e-16	4.47462e-16	COL8A1_BCL2_DLC1_CD44_APOD_LGALS1_THBS1_NID2_ID1_CCDC80_VCAM1_PDPN_LAMB1_EMP2_ITGA8_GBP1_MMP14_DOCK1_CSF1_PTK2B_PLEKHA2_ITGA1_SERPINE1_NDNF_DUSP22_CCN1_ANGPT1_ITGB4_FBLN5_RHOD_PARVA_CD34_ECM2_IQGAP1_TACSTD2_POSTN_CD36_COL5A3_CCN2_MYADM_ADAMTS9_FOXF1_ADAMTS12_COL17A1_TNN_COL1A1_SFRP1_ITGA5_CDKN2A_MDK_EPDR1_PHLDB2_SORBS1_TRPM7_DOCK5_ITGA7_RSU1_FZD4_BCL6_CCL28_ANTXR1_PLAU_ITGA3_SLK_SMAD3_ITGA11_ANGP…	142	Down
BP	GO:0060541	respiratory system development	90/3693	188/18862	1.56621e-18	9.76219e-16	6.45114e-16	RSPO2_NOG_BMP4_FOXJ1_EGFR_PDPN_KLF2_EDN2_MMP14_CCDC39_FGFR2_LIF_TGFB3_DNAAF1_HOXA5_TGFBR2_CHI3L1_HYDIN_CCN2_LIPA_FOXF1_FGF7_LEF1_LOX_ADA_PDGFRB_EPAS1_YAP1_MAN2A1_SPRY2_FGF2_CTSH_WNT11_ITGA3_PHOX2B_SPARC_IGFBP5_AARD_GATA6_LAMA5_PGR_SPEF2_PDGFRA_ATP7A_TBX4_TULP3_SAV1_EXT1_FOXA1_PHEX_ITGB6_CCDC40_PLOD3_WNT5A_RCN3_BMPR1A_MME_WNT2_ALDH1A2_SIM2_MAP2K1_HSD11B1_ALDH1A3_ESRP2_ASS1_TNC_CELSR1_SHH_MYOCD_ERR…	90	Down
BP	GO:0030323	respiratory tube development	83/3693	167/18862	1.84096e-18	1.04316e-15	6.89347e-16	RSPO2_NOG_BMP4_FOXJ1_EGFR_PDPN_KLF2_EDN2_MMP14_CCDC39_FGFR2_LIF_TGFB3_DNAAF1_HOXA5_TGFBR2_CHI3L1_CCN2_LIPA_FOXF1_FGF7_LOX_ADA_PDGFRB_EPAS1_YAP1_MAN2A1_SPRY2_FGF2_CTSH_WNT11_ITGA3_SPARC_IGFBP5_AARD_GATA6_LAMA5_PGR_PDGFRA_ATP7A_TBX4_TULP3_SAV1_EXT1_FOXA1_PHEX_ITGB6_CCDC40_PLOD3_WNT5A_RCN3_BMPR1A_MME_WNT2_ALDH1A2_SIM2_MAP2K1_HSD11B1_ESRP2_TNC_CELSR1_HECA_SHH_MYOCD_ERRFI1_SMPD3_WNT7B_ODAD4_GLI3_VEGFA…	83	Down
BP	GO:0001655	urogenital system development	130/3693	320/18862	2.14821e-18	1.11581e-15	7.37363e-16	EMX2_BCL2_SERPINF1_BMP2_TP73_NOG_BMP4_ACTA2_FOXJ1_DCHS2_ITGA8_KCNJ8_SULF1_ADAMTS16_IRX1_SULF2_FGFR2_LIF_GATA2_MAGI2_ID3_PCSK9_DCN_COL4A1_ANGPT1_ARID5B_FREM2_CD34_IQGAP1_TACSTD2_ANXA1_FBN1_AGT_GATA3_GCNT3_FOXF1_ADAMTS1_FOXC1_SFRP1_MYO1E_PDGFRB_EGR1_IRX3_YAP1_IL6R_FGF2_CTSH_WNT11_CRLF1_TMED10_BAX_AR_ITGA3_POU3F3_SMAD3_PDGFD_ANGPT2_FRAS1_GCNT4_NPNT_DYNC2H1_PECAM1_LAMA5_BICC1_SMARCC1_GDNF_FOXB1_CYP26…	130	Down
BP	GO:0030324	lung development	81/3693	163/18862	4.79465e-18	2.29885e-15	1.51915e-15	RSPO2_NOG_BMP4_FOXJ1_EGFR_PDPN_KLF2_EDN2_MMP14_CCDC39_FGFR2_LIF_TGFB3_DNAAF1_HOXA5_TGFBR2_CHI3L1_CCN2_LIPA_FOXF1_FGF7_LOX_ADA_PDGFRB_EPAS1_YAP1_MAN2A1_SPRY2_FGF2_CTSH_WNT11_ITGA3_SPARC_IGFBP5_AARD_GATA6_LAMA5_PGR_PDGFRA_ATP7A_TBX4_SAV1_EXT1_FOXA1_PHEX_ITGB6_CCDC40_PLOD3_WNT5A_RCN3_BMPR1A_MME_WNT2_ALDH1A2_SIM2_MAP2K1_HSD11B1_ESRP2_TNC_CELSR1_SHH_MYOCD_ERRFI1_SMPD3_WNT7B_ODAD4_GLI3_VEGFA_WNT2B_PTK7…	81	Down
BP	GO:0035082	axoneme assembly	49/3693	76/18862	1.49198e-17	6.64249e-15	4.38955e-15	HOATZ_SPAG17_CFAP100_CFAP157_DAW1_DRC1_FOXJ1_CFAP74_CFAP73_CCDC39_DNAI3_DNAI2_ODAD1_DNAAF1_ODAD3_DNAH5_ZMYND10_JHY_HYDIN_CFAP206_DNAAF3_DNAI1_DNAAF6_PLA2G3_CFAP43_DNAI4_CFAP44_DNAJB13_IQCG_RSPH4A_CFAP46_SPEF1_DNAH7_CFAP65_TEKT2_SPEF2_CFAP69_DNAAF11_RSPH9_SPAG1_ODAD2_CCDC40_TTC26_CCDC65_ARMC2_DNAH17_ODAD4_LRGUK_DNAAF5	49	Down	TRUE
BP	GO:0061448	connective tissue development	105/3693	243/18862	2.43399e-17	1.0114e-14	6.68364e-15	TRPV4_SCIN_PRRX1_BMP2_RSPO2_PTHLH_CD44_NOG_MSX1_BMP4_ACTA2_GLG1_RUNX1_LUM_MGP_CHSY1_BGN_SULF1_EVC_SATB2_SULF2_CSF1_RORC_GDF5_TGFBI_GDF7_EFEMP1_SHOX2_CCN1_ARID5B_SERPINH1_CHST11_CD34_STC1_HOXA5_TGFBR2_CHI3L1_WNT9A_CCN2_TSKU_ADAMTS12_WNT7A_LOX_COL1A1_PDGFRB_CREB3L2_EGR1_MDK_TRPS1_IL6R_FGF2_CSGALNACT1_WNT11_TGFB1_BMP5_LOXL2_SMAD3_PDGFD_BARX2_HOXC4_AXIN2_CCN4_ANXA6_TRIP11_HOXA3_SH3PXD2B_ATP7A_EXT1_FO…	105	Down
BP	GO:0051216	cartilage development	86/3693	185/18862	8.79177e-17	3.42495e-14	2.2633e-14	TRPV4_SCIN_PRRX1_BMP2_RSPO2_PTHLH_CD44_NOG_MSX1_BMP4_GLG1_RUNX1_LUM_MGP_CHSY1_BGN_SULF1_EVC_SATB2_SULF2_GDF5_TGFBI_EFEMP1_SHOX2_CCN1_SERPINH1_CHST11_STC1_HOXA5_TGFBR2_CHI3L1_WNT9A_CCN2_TSKU_ADAMTS12_WNT7A_COL1A1_CREB3L2_MDK_TRPS1_FGF2_CSGALNACT1_WNT11_TGFB1_BMP5_LOXL2_SMAD3_BARX2_HOXC4_AXIN2_CCN4_ANXA6_TRIP11_HOXA3_ATP7A_EXT1_SNAI2_SNAI1_BMP7_MATN3_PITX1_TIMP1_WNT5A_SMAD7_BMPR1A_BMP6_CCN3_SMAD1_H…	86	Down
BP	GO:0001503	ossification	149/3693	401/18862	1.005e-16	3.68481e-14	2.43503e-14	ALOX5_BCL2_BMP2_RSPO2_PTHLH_NOG_SGMS2_BMP4_KL_RUNX1_RANBP3L_EGFR_MGP_CHSY1_MMP14_FZD1_HGF_DNAI3_SATB2_SOST_DKK1_CSF1_FGFR2_TWIST1_PTK2B_IFITM1_ID3_TGFB3_MSX2_GDF5_SHOX2_VCAN_IGSF10_CCN1_FBN2_STC1_IGF1_CCN2_TOB1_TNFRSF11A_LEF1_LOX_TNN_FOXC1_COL1A1_SFRP1_HOXA2_MDK_YAP1_IL6R_P2RX7_JUNB_EGR2_IGFBP3_CSGALNACT1_WNT11_TGFB1_BMP5_CTHRC1_SMOC1_COL5A2_CRIM1_SMAD3_ITGA11_RRBP1_SPARC_IGFBP5_NPNT_CALCA_TMEM64…	149	Down
BP	GO:0072001	renal system development	117/3693	288/18862	1.08865e-16	3.76975e-14	2.49116e-14	EMX2_BCL2_SERPINF1_BMP2_TP73_NOG_BMP4_ACTA2_FOXJ1_DCHS2_ITGA8_KCNJ8_SULF1_ADAMTS16_IRX1_SULF2_FGFR2_LIF_MAGI2_ID3_PCSK9_DCN_COL4A1_ANGPT1_ARID5B_FREM2_CD34_IQGAP1_TACSTD2_FBN1_AGT_GATA3_GCNT3_FOXF1_ADAMTS1_FOXC1_SFRP1_MYO1E_PDGFRB_EGR1_IRX3_YAP1_IL6R_FGF2_CTSH_WNT11_CRLF1_TMED10_BAX_ITGA3_POU3F3_SMAD3_PDGFD_ANGPT2_FRAS1_GCNT4_NPNT_DYNC2H1_PECAM1_LAMA5_BICC1_GDNF_CYP26A1_TBX18_NFIA_PDGFRA_SDC1_RET…	117	Down
BP	GO:0003341	cilium movement	78/3693	164/18862	4.76633e-16	1.56361e-13	1.03328e-13	AQP4_HOATZ_SPAG17_CFAP100_DNAH11_CFAP157_TEKT1_DAW1_DRC1_TTC29_CFAP61_TEKT4_ROPN1L_CFAP73_CCDC39_ZBBX_DNAI3_DNAI2_PLTP_ODAD1_DNAAF1_ODAD3_DNAH5_ZMYND10_JHY_SPA17_VPS13A_HYDIN_CFAP54_CFAP206_DNAI1_DNAAF6_CABYR_PLA2G3_CFAP43_DNAI4_DRC7_GAS2L2_CFAP44_IQCG_RSPH4A_CFAP46_CATSPERD_SPEF1_ATP1A4_DNAH7_CFAP65_TEKT2_CFAP251_SPEF2_SLC9A3R1_CFAP69_CFAP70_CFAP53_DNAAF11_RSPH9_ODAD2_TTLL6_CCDC40_KIF27_CFAP221_…	78	Down
BP	GO:0045785	positive regulation of cell adhesion	153/3693	425/18862	9.78575e-16	3.04973e-13	2.01535e-13	COL8A1_ALOX5_PTAFR_CCL2_CD44_ITPKB_RUNX1_ICAM1_LGALS1_CCDC80_VCAM1_PDPN_EMP2_DOCK1_CSF1_CD83_LIF_PTK2B_PLEKHA2_NR4A3_NDNF_CCN1_ANGPT1_RHOD_ECM2_HLA-A_IQGAP1_ANXA1_TGFBR2_IGF1_CD36_IL7_GATA3_MYADM_EPO_FOXF1_IL4R_RIPK2_LEF1_VSIR_SFRP1_ADA_ITGA5_NFKBIZ_ETS1_PRKCQ_MDK_HLA-E_EGR3_JAK1_IL1A_TNFRSF18_DOCK5_RSU1_BCL6_CCL28_ITGA3_SMAD3_EFNB3_NPNT_ABL1_MAP3K8_HSPD1_IGFBP2_S100A10_PAK2_CD276_RET_RHOA_FLNA_S…	153	Down
MF	GO:0045296	cadherin binding	132/3761	332/18337	4.98689e-16	2.93625e-13	2.43357e-13	EGFR_MRTFB_ASAP1_CTNNAL1_TJP2_S100A11_PTPRB_MYO1B_EZR_PARVA_CDH19_S100P_IQGAP1_ANXA1_ANXA2_SFN_CAST_VASN_ABI1_SPTBN1_CDH3_SERBP1_PHLDB2_PDLIM5_KTN1_WASF2_SWAP70_CEMIP2_ZC3HAV1_MYH9_FLNB_CALD1_EEF2_KRT18_HSPA5_ESYT2_SLK_NIBAN2_GPRC5A_CNN3_RDX_CDHR3_HDLBP_CDH1_EPS8L2_EIF4G2_BAG3_ITGB1_CTNNA1_SND1_CAPG_CDC42EP1_SEPTIN2_PICALM_PAK2_TAGLN2_FLNA_PTPRM_PPFIBP1_SNX9_TLN1_HSPA8_PLIN3_LRRFIP1_VCL_TJP1_DIAP…	132	Down
MF	GO:0005201	extracellular matrix structural constituent	82/3761	170/18337	5.01494e-16	2.93625e-13	2.43357e-13	COL8A2_COL8A1_TFPI2_IGFBP7_ELN_HMCN1_THBS1_NID2_LUM_LAMB1_MGP_BGN_PRG4_COL21A1_SRPX2_TGFBI_DCN_EFEMP1_LTBP2_COL4A1_VCAN_CCN1_SRPX_LTBP1_FBLN5_FBN2_LAMA4_POSTN_FBN1_CHI3L1_COL12A1_COL5A3_COL15A1_COL14A1_SBSPON_COL17A1_COL1A1_MMRN1_COL6A6_MXRA5_COLQ_CTHRC1_COL5A2_DPT_SPARC_HSPG2_COL6A3_FRAS1_NPNT_LAMA5_PXDN_FBLN1_LAMA3_COL1A2_LAMC2_TECTB_AEBP1_HMCN2_FN1_MATN3_PCOLCE_EMILIN1_COL3A1_COL6A2_COL4A2_FMO…	82	Down
BP	GO:0001578	microtubule bundle formation	58/3693	107/18862	1.65141e-15	4.90155e-13	3.23909e-13	HOATZ_SPAG17_CFAP100_CFAP157_DAW1_DRC1_FOXJ1_CFAP74_CFAP73_CCDC39_DNAI3_DNAI2_ODAD1_DNAAF1_ODAD3_DNAH5_ZMYND10_JHY_HYDIN_CFAP206_DNAAF3_TPPP3_DNAI1_DNAAF6_PLA2G3_CFAP43_DNAI4_GAS2L2_CFAP44_DNAJB13_IQCG_RSPH4A_CFAP46_SPEF1_DNAH7_CFAP65_TEKT2_SPEF2_CFAP69_FES_CCSER2_DNAAF11_NAV1_RSPH9_SPAG1_ODAD2_TTLL6_CCDC40_TTC26_CDK5RAP2_CCDC65_CHP1_ARMC2_DNAH17_ODAD4_TPPP_LRGUK_DNAAF5	58	Down
CC	GO:0042470	melanosome	57/3852	106/19520	6.69377e-15	5.98256e-13	4.57995e-13	GPNMB_TYR_SERPINF1_RAB38_MMP14_SLC45A2_TYRP1_PMEL_NAP1L1_SDCBP_ANXA2_ANXA11_NCSTN_PDIA4_CANX_RAB27A_GPR143_OCA2_CALU_TMED10_HSPA5_SYTL1_SYPL1_PDIA3_HSP90B1_SLC2A1_PDIA6_TPP1_ITGB1_RAB7A_SND1_CAPG_RAB27B_ANXA6_CTSD_GNA13_CTSB_GGH_HSPA8_RAB32_HSP90AB1_CD63_RAB29_ATP1B3_STOM_LAMP1_GANAB_YWHAB_ERP29_RPN1_P4HB_PDCD6IP_CTNS_RAC1_FLOT1_MLANA_HSP90AA1	57	Down
CC	GO:0048770	pigment granule	57/3852	106/19520	6.69377e-15	5.98256e-13	4.57995e-13	GPNMB_TYR_SERPINF1_RAB38_MMP14_SLC45A2_TYRP1_PMEL_NAP1L1_SDCBP_ANXA2_ANXA11_NCSTN_PDIA4_CANX_RAB27A_GPR143_OCA2_CALU_TMED10_HSPA5_SYTL1_SYPL1_PDIA3_HSP90B1_SLC2A1_PDIA6_TPP1_ITGB1_RAB7A_SND1_CAPG_RAB27B_ANXA6_CTSD_GNA13_CTSB_GGH_HSPA8_RAB32_HSP90AB1_CD63_RAB29_ATP1B3_STOM_LAMP1_GANAB_YWHAB_ERP29_RPN1_P4HB_PDCD6IP_CTNS_RAC1_FLOT1_MLANA_HSP90AA1	57	Down
BP	GO:0001822	kidney development	111/3693	280/18862	5.09296e-15	1.44293e-12	9.53529e-13	BCL2_SERPINF1_BMP2_TP73_NOG_BMP4_ACTA2_FOXJ1_DCHS2_ITGA8_KCNJ8_SULF1_ADAMTS16_IRX1_SULF2_FGFR2_LIF_MAGI2_ID3_PCSK9_DCN_ANGPT1_ARID5B_FREM2_CD34_IQGAP1_TACSTD2_FBN1_AGT_GATA3_GCNT3_ADAMTS1_FOXC1_SFRP1_MYO1E_PDGFRB_EGR1_IRX3_YAP1_IL6R_FGF2_CTSH_WNT11_CRLF1_TMED10_BAX_ITGA3_POU3F3_SMAD3_PDGFD_ANGPT2_FRAS1_GCNT4_NPNT_DYNC2H1_PECAM1_LAMA5_BICC1_GDNF_CYP26A1_PDGFRA_SDC1_RET_WNT9B_EXT1_WNT1_BMP7_CD24_CA…	111	Down
BP	GO:0048568	embryonic organ development	147/3693	412/18862	8.44939e-15	2.28978e-12	1.51316e-12	FOLR1_PRRX1_RSPO3_RARRES2_NOG_MSX1_BMP4_SOCS3_NTN1_MMP14_CCDC39_KCNQ4_SATB2_TEAD1_ZFP36L1_NR2F2_FGFR2_LIF_GATA2_PIFO_TWIST1_ID3_TGFB3_EFEMP1_SHOX2_DNAAF1_CCN1_LRIG3_FBN2_PDGFC_CHST11_HOXA5_FBN1_TGFBR2_CXCL8_GATA3_FOXF1_OTX1_ALX4_LEF1_FOXC1_ADA_EPAS1_HOXA2_YAP1_MDFI_JUNB_SPRY2_TEAD4_WNT11_TGFB1_BMP5_CTHRC1_HOXA4_KITLG_SMAD3_STK3_ID2_KRT8_HOXC4_SOBP_GRHL3_SLC9A3R1_GDNF_FZD2_CASP8_E2F7_PHLDA2_TBX18_…	147	Down
BP	GO:0044782	cilium organization	146/3693	409/18862	9.973e-15	2.59007e-12	1.7116e-12	HOATZ_CFAP126_CCNO_SPAG17_CFAP100_CFAP157_CCDC13_TEKT1_CFAP52_DAW1_DRC1_TTC29_FOXJ1_CFAP61_TEKT4_CFAP74_CFAP73_MCIDAS_CCDC39_ADAMTS16_DNAI3_DNAI2_GMNC_ASAP1_RFX4_PIFO_SNAP29_MAPK15_RFX2_ODAD1_DNAAF1_ODAD3_DNAH5_ABCC4_CEP162_PARVA_ZMYND10_JHY_UBXN10_HYDIN_CFAP54_IQUB_CFAP206_DNAAF3_CEP83_DNAI1_CEP126_DNAAF6_PLA2G3_CFAP43_DCDC2_YAP1_CATIP_DNAI4_CETN2_CFAP44_DNAJB13_IQCG_CCDC96_RSPH4A_ATP6V1D_CFAP46…	146	Down	TRUE
BP	GO:0003018	vascular process in circulatory system	100/3693	245/18862	1.27058e-14	3.16782e-12	2.09338e-12	TRPV4_SLC6A20_SLC16A12_SLC7A8_PTAFR_SLC22A8_ABCC9_SLC6A13_SLC5A5_ACTA2_HTR2A_ICAM1_HRH2_EGFR_CLDN5_KLF2_EDN2_KCNJ8_ADRA2A_TJP2_GJA1_PDE2A_APLN_ATP1A2_ITGA1_EDNRA_SLC5A3_FABP5_ADRB1_HTR2B_ABCC4_ANGPT1_GPER1_CD36_AGT_AVPR1B_SLC2A10_GCLC_OXTR_CD38_FOXC1_RGS2_DRD1_APOE_TGFB1_F2R_MYLK3_DOCK5_SLC1A1_SLC22A3_ATP1A4_F2RL1_LEPR_DRD5_CALCA_OCLN_SLC2A1_SLC9A3R1_ADRB2_NOS3_SLCO1C1_SERPINF2_BDKRB2_HTR7_PRKG1_…	100	Down
BP	GO:0007389	pattern specification process	150/3693	426/18862	1.58964e-14	3.81085e-12	2.51832e-12	FOLR1_WLS_SOSTDC1_EMX2_DNAH11_DMRTA2_BMP2_MID1_NOG_MSX1_DAW1_DRC1_BMP4_FOXJ1_CHSY1_CCDC39_IRX1_FEZF1_DNAI2_SATB2_DKK1_NR2F2_FGFR2_RFX4_PIFO_DNAAF1_ODAD3_DNAH5_GSX2_STC1_DMRT3_HOXA5_TGFBR2_HOXC5_BTG2_NKD1_FOXF1_OTX1_ALX4_WNT7A_DNAI1_LEF1_FOXC1_SFRP1_HOXA2_IRX3_MDFI_C9orf116_EGR2_WNT11_HOXA4_BHLHE40_CFC1B_AIDA_C3_AR_SMAD3_GALNT11_CFC1_DYNC2H1_SOX1_BICC1_HOXC4_GRHL3_DMRT2_GDNF_NRP2_AXIN2_FOXB1_NTF4_…	150	Down
CC	GO:0031983	vesicle lumen	123/3852	328/19520	4.14378e-14	3.292e-12	2.52019e-12	TTR_TIMP3_ALOX5_SERPINA3_DNAJC3_RARRES2_THBS1_EGFR_CTSZ_HGF_FRK_A2M_PGM2_TGFB3_APP_SERPING1_FABP5_SERPINE1_B2M_S100A11_GSDMD_S100P_IGF1_CHI3L1_SDCBP_ANXA2_VPS13A_CXCL1_ADA_LCN2_CTSC_RAB27A_MMRN1_TXNDC5_CTSH_TGFB1_TCN1_EEF2_PCSK1_C3_GNS_SPARC_GPI_GLB1_ADA2_SERPINB1_ERP44_LYZ_PROS1_PRKCD_FUCA1_MNDA_ITIH3_ACLY_CTSD_LGALS3BP_SERPINF2_NPC2_NFKB1_GALNS_QSOX1_GGH_HSPA8_DNASE1L1_FN1_VAT1_CSTB_VCL_VEGFC_P…	123	Down
CC	GO:0034774	secretory granule lumen	121/3852	322/19520	5.62218e-14	3.71103e-12	2.84098e-12	TTR_TIMP3_ALOX5_SERPINA3_DNAJC3_RARRES2_THBS1_CTSZ_HGF_FRK_A2M_PGM2_TGFB3_APP_SERPING1_FABP5_SERPINE1_B2M_S100A11_GSDMD_S100P_IGF1_CHI3L1_SDCBP_ANXA2_VPS13A_CXCL1_LCN2_CTSC_RAB27A_MMRN1_TXNDC5_CTSH_TGFB1_TCN1_EEF2_PCSK1_C3_GNS_SPARC_GPI_GLB1_ADA2_SERPINB1_ERP44_LYZ_PROS1_PRKCD_FUCA1_MNDA_ITIH3_ACLY_CTSD_LGALS3BP_SERPINF2_NPC2_NFKB1_GALNS_QSOX1_GGH_HSPA8_DNASE1L1_FN1_VAT1_CSTB_VCL_VEGFC_PRSS2_TIMP…	121	Down
CC	GO:0045177	apical part of cell	146/3852	414/19520	6.13943e-14	3.71103e-12	2.84098e-12	AQP1_TRPV4_CFAP126_FOLR1_SLC6A20_SLC7A8_SLC22A8_CD44_OSMR_KL_ECRG4_SCNN1A_EGFR_VCAM1_PDPN_EMP2_MFRP_SLC5A8_FAP_PLD1_LDLR_MGST1_HFE_CNKSR3_CEACAM7_CLDN1_GJA1_SLC34A2_APP_INSC_ABCC4_KCNE4_KCNK1_MYO1B_EZR_ZMYND10_CA4_CD34_STC1_ANXA1_DSG2_CD36_SLC16A8_CSPG4_ADGRG2_OXTR_RHCG_PLPP1_PDGFRB_TMEM235_IL6R_BST2_RAB27A_GPR143_CETN2_CFTR_SLC4A5_IGSF5_CLDN4_SLC1A1_ADGRF5_MPDZ_SLC4A2_STK26_SPEF1_ANO1_RDX_DYNC2H…	146	Down
CC	GO:0060205	cytoplasmic vesicle lumen	122/3852	326/19520	6.23525e-14	3.71103e-12	2.84098e-12	TTR_TIMP3_ALOX5_SERPINA3_DNAJC3_RARRES2_THBS1_CTSZ_HGF_FRK_A2M_PGM2_TGFB3_APP_SERPING1_FABP5_SERPINE1_B2M_S100A11_GSDMD_S100P_IGF1_CHI3L1_SDCBP_ANXA2_VPS13A_CXCL1_ADA_LCN2_CTSC_RAB27A_MMRN1_TXNDC5_CTSH_TGFB1_TCN1_EEF2_PCSK1_C3_GNS_SPARC_GPI_GLB1_ADA2_SERPINB1_ERP44_LYZ_PROS1_PRKCD_FUCA1_MNDA_ITIH3_ACLY_CTSD_LGALS3BP_SERPINF2_NPC2_NFKB1_GALNS_QSOX1_GGH_HSPA8_DNASE1L1_FN1_VAT1_CSTB_VCL_VEGFC_PRSS2_…	122	Down
CC	GO:0045121	membrane raft	121/3852	323/19520	7.26636e-14	3.71103e-12	2.84098e-12	INPP5D_DLC1_GASK1A_FAS_HMOX1_MYOF_HTR2A_SLC22A6_ICAM1_EGFR_PDPN_RFTN1_EMP2_SULF1_FYB2_GJA1_PTK2B_ATP1A2_ITGA1_APP_TNFRSF10A_ANGPT1_SERPINH1_EZR_IQGAP1_TGFBR2_SDCBP_CD36_ANXA2_ADTRP_SGCA_MYADM_CAVIN1_STOML3_PLPP1_RHOQ_BST2_SORBS1_CAVIN3_STIM1_F2R_EEF2_TNFRSF1A_ATP1A4_ANO1_CDH1_PECAM1_IRS1_SLC2A1_SLC9A3R1_TPP1_ITGB1_CTNNA1_S100A10_NOS3_CASP8_TFPI_CAVIN2_RET_LRP8_CTSD_EHD2_ATP7A_RAP2B_RGS19_CD55_CD2…	121	Down
CC	GO:0098857	membrane microdomain	121/3852	323/19520	7.26636e-14	3.71103e-12	2.84098e-12	INPP5D_DLC1_GASK1A_FAS_HMOX1_MYOF_HTR2A_SLC22A6_ICAM1_EGFR_PDPN_RFTN1_EMP2_SULF1_FYB2_GJA1_PTK2B_ATP1A2_ITGA1_APP_TNFRSF10A_ANGPT1_SERPINH1_EZR_IQGAP1_TGFBR2_SDCBP_CD36_ANXA2_ADTRP_SGCA_MYADM_CAVIN1_STOML3_PLPP1_RHOQ_BST2_SORBS1_CAVIN3_STIM1_F2R_EEF2_TNFRSF1A_ATP1A4_ANO1_CDH1_PECAM1_IRS1_SLC2A1_SLC9A3R1_TPP1_ITGB1_CTNNA1_S100A10_NOS3_CASP8_TFPI_CAVIN2_RET_LRP8_CTSD_EHD2_ATP7A_RAP2B_RGS19_CD55_CD2…	121	Down
BP	GO:0008380	RNA splicing	85/1306	481/18862	7.59549e-16	3.62684e-12	3.60906e-12	YJU2B_SUGP1_TSEN54_FXR2_CLASRP_METTL3_PABPN1_ZCCHC8_PRPF6_DHX38_SCAF1_SFSWAP_SF1_DDX20_CSTF3_PRPF40B_WDR33_XAB2_PRPF3_RNPS1_CWF19L1_CLK2_SART3_KHDC4_PPWD1_TFIP11_CIRBP_NUDT21_ESS2_RP9_LUC7L3_U2AF1L4_YJU2_PRPF39_CLK1_ZRANB2_KHSRP_SNIP1_SNRPD1_SF3A2_PRKRIP1_CWC25_ZC3H10_CLK4_UPF3B_TARDBP_SART1_HNRNPH1_CLK3_CACTIN_DAZAP1_ELAVL1_PRPF4_DHX35_RBM4B_PPIH_GEMIN2_LSM8_LUC7L_PCF11_CD2BP2_ZNF830_SNRNP70_DHX…	85	Up	TRUE
CC	GO:0031514	motile cilium	85/3852	200/19520	1.31684e-13	6.27694e-12	4.80531e-12	SPAG6_SPAG17_CFAP100_DNAH11_TEKT1_CFAP52_DRC1_TTC29_CFAP61_TEKT4_ROPN1L_CFAP73_SCNN1A_ZBBX_DNAI2_DNAH5_ANXA1_DNAH2_SPA17_VPS13A_IQUB_CFAP206_CFAP99_PACRG_CABYR_CFAP43_CD52_DNAI4_DRC7_CETN2_CFAP44_DNAJB13_IQCG_RSPH4A_CATSPERD_SPEF1_ATP1A4_AK7_CFAP65_TEKT2_DYNC2H1_CFAP251_SPEF2_ABHD2_SLC9A3R1_CFAP69_CFAP70_SEPTIN2_RSPH9_IQCA1_CFAP36_IQCD_SEPTIN7_CFAP91_GABARAP_AK8_SQSTM1_CCDC65_ODF2_SLC9B2_DNALI1_S…	85	Down
CC	GO:0032838	plasma membrane bounded cell projection cytoplasm	89/3852	216/19520	3.04809e-13	1.36212e-11	1.04277e-11	SPAG6_WLS_SPAG17_CFAP100_DNAH11_DRC1_CFAP61_CFAP74_CFAP73_CCDC39_DNAH6_DNAH3_DNAI3_DNAI2_AKAP14_ODAD1_HSPB1_DNAH10_DNAAF1_ODAD3_DNAH5_CEP162_DNAI7_DNAH2_HYDIN_CFAP54_CFAP206_DNAI1_EFHC2_ADA_CFAP43_DCDC2_RAB21_DNAI4_DNAJB13_CCDC96_RSPH4A_CFAP46_SPEF1_DNAH7_DYNC2H1_CFAP251_CFAP70_RAB27B_SEPTIN2_RSPH9_WDR35_TULP3_ODAD2_CFAP36_CCDC40_CFAP221_SEPTIN7_CFAP91_TTC30B_DYNC2I1_TTC30A_GABARAP_AK8_CCDC65_SPA…	89	Down
BP	GO:0048705	skeletal system morphogenesis	89/3693	213/18862	7.14302e-14	1.64898e-11	1.08969e-11	TRPV4_PRRX1_NOG_MSX1_BMP4_GLG1_SFRP4_MGP_CHSY1_MMP14_FOXN3_SATB2_CSRNP1_FGFR2_TWIST1_TGFB3_MSX2_SHOX2_ARID5B_SERPINH1_FBN2_CHST11_STC1_HOXA5_TGFBR2_CCN2_TSKU_ALX4_WNT7A_FOXC1_COL1A1_SFRP1_HOXA2_MDFI_CSGALNACT1_HOXA4_SMAD3_BARX2_PAPPA2_SPEF2_HOXC4_AXIN2_RYK_ANXA6_TRIP11_INSIG1_HOXA3_PDGFRA_TBX4_TBX1_TULP3_GSC_WNT9B_EXT1_HOXA6_SLC39A1_HOXA1_BMP7_BMP6_CTNNB1_ANKRD11_DYNC2I1_MTHFD1_FREM1_SP5_HAS2_HOX…	89	Down
CC	GO:0045178	basal part of cell	101/3852	258/19520	3.67029e-13	1.54368e-11	1.18176e-11	AQP4_AQP1_FOLR1_SLC16A12_CLDN19_SLC7A8_SLC22A8_CD44_SLC6A13_BEST1_SLC22A6_EGFR_PDPN_KCNQ4_FAP_LDLR_HFE_ADRA2A_CLDN1_DSP_ITGA1_ABCC4_ITGB4_EZR_CD34_TACSTD2_ANXA1_SLC16A10_ANXA2_CA9_SLC16A8_CD38_RHCG_PHLDB2_DOCK7_WASF2_CLDN4_ITGA3_SLC4A2_SPEF1_LEPR_SLC7A6_SLC41A1_SLC2A1_B4GALT1_LDLRAP1_SLCO1C1_SLC23A2_SLC14A1_EPPK1_PRCP_ABCA8_ATP7A_SLCO1B3_NKD2_CNNM2_TJP1_C5AR1_CLDN11_HSP90AB1_SLC5A6_CTNNB1_CXADR_C…	101	Down
BP	GO:0030203	glycosaminoglycan metabolic process	72/3693	158/18862	9.75204e-14	2.17087e-11	1.43458e-11	CEMIP_GALNT5_CD44_CHST6_CHST9_SPOCK3_LUM_CHSY1_BGN_HGF_DCN_NDNF_VCAN_ANGPT1_CHST11_HS2ST1_GPC6_CSPG4_FOXC1_PDGFRB_SDC2_CEMIP2_FGF2_CSGALNACT1_TGFB1_XYLT2_B3GNT2_GNS_HSPG2_GLB1_PIM1_DSE_OMD_ST3GAL1_B4GALT1_FUCA1_ITIH3_SDC1_ST3GAL4_NFKB1_GALNS_HAS3_IL1B_ITIH5_PXYLP1_EXT1_CSGALNACT2_NAGLU_CHST3_HEXB_NCAN_ST3GAL2_CHST14_GPC1_CHP1_FMOD_HAS2_HPSE2_HYAL3_SDC4_HMMR_SMPD3_DSEL_GPC4_HS3ST1_CHST15_SPOCK2_HA…	72	Down
BP	GO:0006022	aminoglycan metabolic process	76/3693	172/18862	1.48953e-13	3.12353e-11	2.06412e-11	CEMIP_GALNT5_CD44_CHST6_CHST9_SPOCK3_LUM_CHSY1_BGN_CHI3L2_HGF_DCN_NDNF_VCAN_ANGPT1_CHST11_CHI3L1_HS2ST1_GPC6_CSPG4_B3GNT9_FOXC1_PDGFRB_SDC2_CEMIP2_FGF2_CSGALNACT1_TGFB1_XYLT2_B3GNT2_GNS_HSPG2_GLB1_PIM1_DSE_OMD_ST3GAL1_B4GALT1_FUCA1_B3GALT5_ITIH3_SDC1_ST3GAL4_NFKB1_GALNS_HAS3_IL1B_ITIH5_PXYLP1_EXT1_CSGALNACT2_NAGLU_CHST3_HEXB_NCAN_ST3GAL2_CHST14_GPC1_CHP1_FMOD_HAS2_HPSE2_HYAL3_SDC4_HMMR_SMPD3_DSEL…	76	Down
BP	GO:0034329	cell junction assembly	147/3693	425/18862	1.50338e-13	3.12353e-11	2.06412e-11	TRPV4_BCL2_CLDN19_DLC1_LINGO2_RUNX1_APOD_THBS1_NTN1_CLDN5_MMP14_FZD1_CLDN1_GJA1_LRRN1_PTK2B_SRPX2_APP_DUSP22_ITGB4_RHOD_CDH19_IQGAP1_MUSK_AGT_GPC6_NTRK2_OXTR_WNT7A_COL17A1_SFRP1_ITGA5_CLSTN2_DRD1_PHLDB2_PDLIM5_SORBS1_LSR_RAB13_WNT11_KRT5_CLDN4_IL1RAP_SLK_SMAD3_CDHR3_ABL1_ADGRF1_CDH1_PECAM1_PARD3_OCLN_MARVELD3_CTNNA1_S100A10_RYK_TPBG_PAK2_RHOA_FLNA_LAMA3_GJB2_PRKCI_ACTG1_LAMC2_ACTB_CRB3_IL1B_TLN1_…	147	Down
BP	GO:0060271	cilium assembly	137/3693	388/18862	1.73734e-13	3.49317e-11	2.30839e-11	HOATZ_CCNO_SPAG17_CFAP100_CFAP157_CCDC13_TEKT1_CFAP52_DAW1_DRC1_FOXJ1_TEKT4_CFAP74_CFAP73_MCIDAS_CCDC39_ADAMTS16_DNAI3_DNAI2_GMNC_ASAP1_RFX4_SNAP29_MAPK15_RFX2_ODAD1_DNAAF1_ODAD3_DNAH5_ABCC4_CEP162_PARVA_ZMYND10_JHY_UBXN10_HYDIN_CFAP54_IQUB_CFAP206_DNAAF3_CEP83_DNAI1_CEP126_DNAAF6_PLA2G3_CFAP43_DCDC2_YAP1_DNAI4_CETN2_CFAP44_DNAJB13_IQCG_CCDC96_RSPH4A_ATP6V1D_CFAP46_KIF24_GALNT11_DYNLRB2_SPEF1_DNA…	137	Down	TRUE
BP	GO:0010810	regulation of cell-substrate adhesion	89/3693	218/18862	3.54346e-13	6.90199e-11	4.56103e-11	COL8A1_BCL2_DLC1_APOD_LGALS1_THBS1_CCDC80_PDPN_EMP2_GBP1_MMP14_DOCK1_CSF1_PTK2B_PLEKHA2_SERPINE1_NDNF_DUSP22_CCN1_ECM2_IQGAP1_TACSTD2_POSTN_CD36_MYADM_FOXF1_COL1A1_SFRP1_ITGA5_CDKN2A_MDK_PHLDB2_DOCK5_RSU1_FZD4_BCL6_CCL28_PLAU_ITGA3_SLK_SMAD3_ANGPT2_NPNT_ABL1_S100A10_SEMA3E_FBLN1_RHOA_FLNA_ACTG1_PEAK1_WNT1_FN1_UTRN_CALR_VCL_CEACAM6_WASHC2C_EMILIN1_LRP1_CIB1_CX3CL1_MACF1_HAS2_CDH13_SDC4_HOXA7_KANK1…	89	Down
BP	GO:0007160	cell-matrix adhesion	92/3693	230/18862	5.89206e-13	1.11288e-10	7.35427e-11	BCL2_DLC1_CD44_APOD_THBS1_NID2_VCAM1_EMP2_ITGA8_MMP14_CSF1_PTK2B_PLEKHA2_ITGA1_SERPINE1_DUSP22_ITGB4_FBLN5_RHOD_CD34_ECM2_IQGAP1_POSTN_CD36_COL5A3_CCN2_ADAMTS9_ADAMTS12_COL17A1_TNN_SFRP1_CDKN2A_EPDR1_PHLDB2_SORBS1_TRPM7_ITGA7_BCL6_CCL28_PLAU_ITGA3_SLK_SMAD3_ITGA11_NPNT_ABL1_ITGB1_S100A10_SEMA3E_SNED1_VWA2_RHOA_ACTG1_PEAK1_PTPRK_ITGB6_FN1_UTRN_VCL_TRIP6_CEACAM6_CD63_EMILIN1_LRP1_COL3A1_ITGB5_CIB1_…	92	Down
MF	GO:0005178	integrin binding	68/3761	142/18337	2.41655e-13	9.43259e-11	7.81774e-11	GPNMB_ICAM1_THBS1_EGFR_VCAM1_LAMB1_EMP2_MMP14_FAP_PTPRZ1_TGFBI_S1PR3_CCN1_ITGB4_FBLN5_ECM2_FBN1_ESM1_IGF1_CCN2_JAM2_TNN_ITGA5_FGF2_MYH9_ITGA3_NPNT_LAMA5_ITGB1_CCN4_LAMA3_ADAMTS5_IL1B_TLN1_ADAM23_ITGB6_FN1_UTRN_CALR_F11R_LYN_EMILIN1_CXADR_COL3A1_ITGB5_CX3CL1_CCN3_ADAM10_ACTN1_LAMB2_TIMP2_PPIA_CD151_ITGB1BP1_CDH26_ITGA2_ITGAV_ACTN2_ICAM3_ICAM2_P4HB_ADAM9_CD81_TSPAN8_ITGBL1_LGALS8_CD9_PRKCA	68	Down
BP	GO:0007018	microtubule-based movement	130/3693	370/18862	1.08627e-12	1.94624e-10	1.28613e-10	AQP4_HOATZ_SPAG17_CFAP100_DNAH11_CFAP157_TEKT1_DAW1_DRC1_TTC29_CFAP61_TEKT4_ROPN1L_CFAP73_CCDC39_ZBBX_DNAH6_DNAH3_DNAI3_DNAI2_PLTP_APP_ODAD1_HSPB1_DNAH10_DNAAF1_ODAD3_DNAH5_ZMYND10_JHY_DNAH2_SPA17_VPS13A_HYDIN_CFAP54_CFAP206_DNAH12_DNAI1_DNAAF6_CABYR_PLA2G3_CFAP43_RAB21_DNAI4_KTN1_DRC7_GAS2L2_CFAP44_IQCG_RSPH4A_CFAP46_CATSPERD_KIF24_NEFH_DYNLRB2_SPEF1_ATP1A4_DNAH7_CFAP65_TEKT2_DYNC2H1_CFAP251_SPE…	130	Down
BP	GO:0042476	odontogenesis	59/3693	123/18862	1.09287e-12	1.94624e-10	1.28613e-10	AQP1_SOSTDC1_BMP2_RSPO2_MSX1_BMP4_LAMB1_AMTN_TNFRSF11B_CSF1_FGFR2_TWIST1_ID3_TGFB3_SERPINE1_DLX3_KLK4_CD34_DMRT3_FOXO1_ODAM_LEF1_FOXC1_COL1A1_STIM1_BAX_LAMA5_CTNNA1_AXIN2_PDGFRA_SDC1_COL1A2_TBX1_ADAMTS5_PHEX_ITGB6_BMP7_BMPR1A_TNFSF11_ANKRD11_TP63_PERP_TNC_TCIRG1_SMO_SHH_TRAF6_ASPN_SMPD3_FST_GLI3_PAM_GLI2_SP6_OSR1_CSF3R_AQP5_EDAR_TSPEAR	59	Down
CC	GO:0009925	basal plasma membrane	93/3852	240/19520	6.15943e-12	2.44666e-10	1.87304e-10	AQP4_AQP1_FOLR1_SLC16A12_CLDN19_SLC7A8_SLC22A8_CD44_SLC6A13_BEST1_SLC22A6_EGFR_PDPN_KCNQ4_LDLR_ADRA2A_CLDN1_DSP_ABCC4_ITGB4_EZR_CD34_TACSTD2_ANXA1_SLC16A10_ANXA2_CA9_SLC16A8_CD38_RHCG_WASF2_CLDN4_ITGA3_SLC4A2_SPEF1_LEPR_SLC7A6_SLC41A1_SLC2A1_B4GALT1_LDLRAP1_SLCO1C1_SLC23A2_SLC14A1_EPPK1_ABCA8_ATP7A_SLCO1B3_NKD2_CNNM2_TJP1_C5AR1_HSP90AB1_SLC5A6_CTNNB1_CXADR_C5AR2_MYO1D_LRP1_SLC4A11_ABCC1_MARVELD2_…	93	Down
BP	GO:1903510	mucopolysaccharide metabolic process	56/3693	115/18862	1.87237e-12	3.24179e-10	2.14227e-10	CEMIP_CD44_CHST6_CHST9_SPOCK3_LUM_CHSY1_BGN_HGF_DCN_NDNF_VCAN_ANGPT1_CHST11_CSPG4_CEMIP2_FGF2_CSGALNACT1_TGFB1_XYLT2_B3GNT2_GNS_GLB1_PIM1_DSE_OMD_ST3GAL1_B4GALT1_ITIH3_ST3GAL4_NFKB1_GALNS_HAS3_IL1B_ITIH5_EXT1_CSGALNACT2_CHST3_HEXB_NCAN_ST3GAL2_CHST14_CHP1_FMOD_HAS2_HYAL3_HMMR_SMPD3_DSEL_CHST15_SPOCK2_HAS1_B4GALT4_ITIH2_UGDH_EXT2	56	Down
CC	GO:0043292	contractile fiber	90/3852	231/19520	9.47389e-12	3.40915e-10	2.60988e-10	ABCC9_ACTA2_MYL9_PDE4B_NEB_KCNJ8_FBXO32_ANKRD1_NEXN_TNNC1_PDLIM3_SYNC_FBP2_CRYAB_DES_PARVA_CMYA5_TPM2_SPTBN1_TMOD1_FXR1_PDLIM5_CSRP1_IDO1_PDLIM4_FLNB_JPH2_CALD1_PPP1R12B_SYNPO_MYZAP_TPM3_KCNN2_TNNT1_PPP2R5A_KRT8_BAG3_SLC2A1_SMPX_CASQ2_FLNA_PGM5_PDLIM2_KRT19_IGFN1_TNNT2_NEBL_FHL2_VCL_TPM1_FLNC_PLEC_LDB3_MYH2_TRIM63_AHNAK_TPM4_SQSTM1_SYNPO2_FKBP1A_ENO1_ACTN1_SYNE1_SDC4_MYLPF_HOMER1_TIMP4_FHL3_KCNE1…	90	Down
CC	GO:0016324	apical plasma membrane	123/3852	351/19520	9.53609e-12	3.40915e-10	2.60988e-10	AQP1_TRPV4_CFAP126_FOLR1_SLC6A20_SLC7A8_SLC22A8_CD44_OSMR_KL_ECRG4_SCNN1A_EGFR_PDPN_EMP2_MFRP_SLC5A8_PLD1_CNKSR3_CEACAM7_CLDN1_GJA1_SLC34A2_ABCC4_KCNE4_KCNK1_EZR_ZMYND10_CA4_CD34_STC1_ANXA1_DSG2_CD36_SLC16A8_CSPG4_ADGRG2_OXTR_RHCG_PLPP1_PDGFRB_TMEM235_IL6R_BST2_RAB27A_GPR143_CFTR_SLC4A5_IGSF5_CLDN4_SLC1A1_MPDZ_SLC4A2_STK26_SPEF1_ANO1_RDX_PAPPA2_PARD3_OCLN_SLC2A1_SLC9A3R1_ADRB2_IGFBP2_RAB27B_VAMP3…	123	Down
BP	GO:0032970	regulation of actin filament-based process	134/3693	389/18862	2.52336e-12	4.25084e-10	2.80908e-10	CDC42EP3_CSF1R_SCIN_DLC1_ELN_ICAM1_ID1_LPAR1_PDPN_PDE4B_NEB_DNAI3_DSP_CGNL1_TNNC1_PTK2B_ATP1A2_TGFB3_RHOD_STC1_IQGAP1_TACSTD2_DSG2_CCN2_MYADM_ODAM_DSC2_SPTBN1_TMOD1_SFRP1_RHOQ_PDGFRB_RHOB_MDK_PHLDB2_BST2_WASF2_SWAP70_AKAP13_WNT11_ABRACL_MYH9_MYLK3_SYNPO_SSH1_SMAD3_F2RL1_RDX_ABL1_ARHGEF5_GRHL3_S100A10_SEMA3E_ARHGDIB_CAPG_CDC42EP1_IQANK1_PFN2_FES_PRKCD_NCKAP1_ARPC1B_ARHGAP44_PAK2_PDGFRA_RHOA_FLNA_S…	134	Down
BP	GO:0052547	regulation of peptidase activity	151/3693	455/18862	2.91665e-12	4.78408e-10	3.16146e-10	WFIKKN2_AQP1_TIMP3_SERPINB9_SERPINA3_DLC1_SERPINF1_TFPI2_C4A_FAS_C4B_CST3_CD44_THBS1_SPOCK3_CD109_DHCR24_TNFAIP8_PMAIP1_HGF_SERPINE3_A2M_PZP_APP_SERPING1_CRYAB_PI15_SERPINE2_PSMB9_SERPINE1_BIRC3_APLP2_TNFRSF10A_CCN1_SERPINH1_LXN_GPER1_SERPINI2_ANXA2_CCN2_AGT_SFN_CAST_NCSTN_RIPK2_KLF4_VSIR_F3_DAP_PI16_BST2_CTSH_F2R_RPS27L_TNFRSF10B_CLDN4_PSMB8_SLC1A1_TMED10_BAX_ANTXR1_C3_EGLN3_NGF_CRIM1_SMAD3_COL6…	151	Down
BP	GO:0033002	muscle cell proliferation	88/3693	222/18862	3.374e-12	5.39234e-10	3.56342e-10	PTAFR_TP73_ELN_NOG_HMOX1_BMP4_RUNX1_APOD_THBS1_EGFR_VIP_TGFBR3_CALCRL_FGFR2_GJA1_APLN_TGFB3_NR4A3_ABCC4_ANGPT1_GPER1_TGFBR2_IGF1_ADAMTS1_KLF4_FOXC1_PDGFRB_DIPK2A_YAP1_IL6R_PTGIR_IGFBP3_FGF2_TENM4_CNN1_VGLL4_MYD88_ID2_PDGFD_IGFBP5_ANG_PIM1_GATA6_CCN4_LDLRAP1_HBEGF_HEY2_FOXP1_SERPINF2_IL6_SAV1_CDKN1A_PRKG1_SIX5_TGM2_TPM1_IL12A_GNAI3_RBPMS2_BMPR1A_CTNNB1_SOD2_JUN_WNT2_CX3CL1_CCN3_SMAD1_CCNB1_CDH13_G…	88	Down
BP	GO:0070286	axonemal dynein complex assembly	26/3693	35/18862	3.92796e-12	6.12074e-10	4.04476e-10	CFAP100_DAW1_DRC1_CFAP73_CCDC39_DNAI3_DNAI2_ODAD1_DNAAF1_ODAD3_DNAH5_ZMYND10_DNAAF3_DNAI1_DNAAF6_DNAI4_DNAH7_TEKT2_DNAAF11_SPAG1_ODAD2_CCDC40_CCDC65_DNAH17_ODAD4_DNAAF5	26	Down
CC	GO:0030016	myofibril	87/3852	224/19520	2.54059e-11	8.6501e-10	6.62209e-10	ABCC9_MYL9_PDE4B_NEB_KCNJ8_FBXO32_ANKRD1_NEXN_TNNC1_PDLIM3_SYNC_FBP2_CRYAB_DES_PARVA_CMYA5_TPM2_SPTBN1_TMOD1_FXR1_PDLIM5_CSRP1_PDLIM4_FLNB_JPH2_CALD1_PPP1R12B_SYNPO_MYZAP_TPM3_KCNN2_TNNT1_PPP2R5A_KRT8_BAG3_SLC2A1_SMPX_CASQ2_FLNA_PGM5_PDLIM2_KRT19_IGFN1_TNNT2_NEBL_FHL2_VCL_TPM1_FLNC_PLEC_LDB3_MYH2_TRIM63_AHNAK_TPM4_SQSTM1_SYNPO2_FKBP1A_ENO1_ACTN1_SYNE1_SDC4_HOMER1_TIMP4_FHL3_KCNE1_TMOD3_ADRA1A_HAB…	87	Down
BP	GO:0009100	glycoprotein metabolic process	141/3693	421/18862	7.27168e-12	1.10547e-09	7.30528e-10	GALNT5_BCL2_GALNT15_BMP2_IL33_CST3_CHST9_GALNT10_ITM2A_SPOCK3_BACE2_CHSY1_NECAB1_BGN_SULF1_SULF2_XXYLT1_GALNT17_CRPPA_DCN_NDNF_VCAN_CHST11_RAMP1_IGF1_HS2ST1_SLC2A10_GCNT3_ADAMTS9_NCSTN_CSPG4_TMTC1_ADAMTS12_B3GNT9_MANBA_STT3B_MAN2A1_NCCRP1_MAGT1_GALNT18_PAWR_CSGALNACT1_XYLT2_GALNT1_GXYLT2_GALNT3_B3GNT2_GALNT11_RNF139_UGGT2_OST4_GCNT4_GFPT2_GXYLT1_DSE_ERP44_TNIP1_NGLY1_ST3GAL1_B4GALT1_HBEGF_GALNT4_…	141	Down
CC	GO:0005775	vacuolar lumen	72/3852	173/19520	3.13212e-11	1.01794e-09	7.79284e-10	TTR_SERPINA3_DNAJC3_LUM_BGN_FRK_FABP5_DCN_VCAN_SDCBP_ANXA2_LIPA_GPC6_CSPG4_MANBA_PDGFRB_EPDR1_CTSC_MAN2B2_SDC2_TXNDC5_C3_GNS_HSPG2_SERPINB13_GLB1_ADA2_TPP1_LYZ_OMD_PRKCD_FUCA1_MNDA_ACLY_SDC1_CTSD_NPC2_GALNS_CTSB_GGH_HSPA8_GALC_PSAP_NAGLU_VAT1_PRSS2_HEXB_DAPK2_CYB5R3_FUCA2_NCAN_ACTR2_GDI2_MAN2B1_AGA_PYCARD_ASAH1_CTSL_GPC1_FMOD_GRN_SDC4_PLD3_GBA_GPC4_CAP1_FTL_ACP2_HEBP2_IFI30_NEU1_HSP90AA1	72	Down
BP	GO:0007044	cell-substrate junction assembly	50/3693	100/18862	8.16053e-12	1.21106e-09	8.00305e-10	BCL2_DLC1_APOD_THBS1_MMP14_PTK2B_DUSP22_ITGB4_RHOD_IQGAP1_COL17A1_SFRP1_ITGA5_PHLDB2_SORBS1_KRT5_SLK_SMAD3_ABL1_S100A10_RHOA_LAMA3_ACTG1_LAMC2_TLN1_PEAK1_PTPRK_FN1_VCL_TRIP6_PLEC_LRP1_MACF1_ACTN1_SDC4_CD151_LAMC1_EFNA5_ITGB1BP1_VEGFA_ITGA2_WDPCP_ACTN2_ITGA6_ROCK1_DUSP3_RAC1_LAMB3_TEK_PTEN	50	Down
CC	GO:0099568	cytoplasmic region	96/3852	258/19520	4.21468e-11	1.31022e-09	1.00304e-09	SPAG6_WLS_SPAG17_CFAP100_DNAH11_DRC1_CFAP61_CFAP74_CFAP73_CCDC39_CTSZ_DNAH6_DNAH3_DNAI3_DNAI2_AKAP14_ODAD1_HSPB1_DNAH10_DNAAF1_ODAD3_INSC_DNAH5_CEP162_DNAI7_DNAH2_HYDIN_CFAP54_CFAP206_DNAI1_EFHC2_ADA_CFAP43_DCDC2_RAB21_PHLDB2_DNAI4_DNAJB13_CCDC96_RSPH4A_CFAP46_SPEF1_DNAH7_DYNC2H1_CFAP251_CFAP70_RAB27B_SEPTIN2_RSPH9_WDR35_TULP3_ODAD2_CFAP36_MYL12B_CCDC40_CFAP221_SEPTIN7_CFAP91_TTC30B_DYNC2I1_TTC30…	96	Down
BP	GO:0002685	regulation of leukocyte migration	82/3693	205/18862	1.05397e-11	1.52777e-09	1.00959e-09	CSF1R_CXCL14_PTAFR_RARRES2_CCL2_IL33_HMOX1_ICAM1_APOD_OXSR1_THBS1_CD300A_EDN2_MMP14_CSF1_PTK2B_APP_SERPINE1_ANXA1_CXCL8_ADTRP_JAM2_MMP28_CD99_ADA_CMKLR1_MDK_IL6R_SWAP70_TNFRSF18_BMP5_DUSP1_CCL28_KITLG_MYD88_IL34_PDGFD_F2RL1_LGALS3_C5_IL1R1_RHOA_ST3GAL4_ANO6_IL6_BDKRB1_RIN3_CALR_VEGFC_C5AR1_MCU_IL12A_WNT5A_RHOG_DAPK2_TNFRSF14_PTGER4_TMEM102_LYN_CXCL10_EMILIN1_C5AR2_PYCARD_CX3CL1_CCN3_ADAM10_HOXA7_…	82	Down
BP	GO:0007178	transmembrane receptor protein serine/threonine kinase signaling pathway	124/3693	358/18862	1.09001e-11	1.5441e-09	1.02039e-09	WFIKKN2_FOLR1_SOSTDC1_BMP2_NOG_MSX1_BMP4_GLG1_SFRP4_RGMA_THBS1_ID1_CD109_TGFBR3_CLDN5_SULF1_FSTL1_PRDM16_SOST_DKK1_HFE_MAGI2_SFRP5_TGFB3_GDF5_GDF7_LTBP2_DUSP22_CCN1_LTBP1_FBN2_CHST11_FBN1_TGFBR2_SDCBP_HTRA3_TOB1_SLC2A10_CDKN2B_VASN_LEF1_LOX_SFRP1_EGR1_FOS_SPRY2_IL17RD_DAB2_TGFB1_BMP5_CFC1B_GDF15_HSPA5_TGFB1I1_CRIM1_ITGA3_SMAD3_CFC1_ABL1_AMHR2_RBPMS_SMAD9_PARD3_RHOA_COL1A2_KIAA0319_EXT1_WNT1_PTPRK…	124	Down
BP	GO:0050673	epithelial cell proliferation	142/3693	428/18862	1.33487e-11	1.84894e-09	1.22183e-09	COL8A2_COL8A1_ALOX5_SERPINF1_BMP2_CCL2_NOG_HMOX1_BMP4_THBS1_ID1_APLNR_CD109_EGFR_LAMB1_VIP_TGFBR3_IGFBP4_MMP14_TLR4_SULF1_OR51E2_HGF_FAP_ZFP36L1_SULF2_NR2F2_FGFR2_EHF_GATA2_CLDN1_GJA1_APLN_TWIST1_GDF5_NR4A3_B2M_HTR2B_CD34_HOXA5_ZFP36_IGF1_GATA3_SFN_NCSTN_CDKN2B_FGF7_WNT7A_ODAM_F3_CDH3_SFRP1_APOE_MDK_YAP1_EGR3_IGFBP3_FGF2_TGFB1_BMP5_LOXL2_BAX_AR_SMAD3_ID2_SPARC_IGFBP5_ANG_NUPR1_SERPINB1_PGR_MARVEL…	142	Down
BP	GO:0048732	gland development	138/3693	413/18862	1.46747e-11	1.98842e-09	1.31401e-09	CSF1R_SOSTDC1_BCL2_TYR_SERPINF1_BMP2_NOG_MSX1_HMOX1_BMP4_EGFR_NTN1_TGFBR3_CCDC39_SULF1_HGF_SULF2_CSF1_FGFR2_HFE_GATA2_CLDN1_APLN_TGFB3_ADCYAP1_GDF7_PCSK9_SERPINE2_DNAAF1_ARID5B_CDO1_HOXA5_ANXA1_TGFBR2_GATA3_FOXF1_FGF7_OXTR_TNFRSF11A_LEF1_FOXC1_SFRP1_ADA_ETS1_MDK_MAN2A1_PTPN3_LSR_WNT11_TGFB1_IGF2R_BAX_KRT18_AR_SMAD3_ID2_IGFBP5_UCP2_ABL1_CDH1_GATA6_LAMA5_PGR_SLC9A3R1_SMARCC1_FOXB1_E2F7_SEC63_HOXA3_…	138	Down
BP	GO:0007369	gastrulation	74/3693	179/18862	1.65058e-11	2.18895e-09	1.44652e-09	DUSP4_COL8A1_NOG_BMP4_APLNR_LAMB1_ITGA8_MMP14_DKK1_FGFR2_GJA1_APLN_NR4A3_ITGB4_TGFBR2_COL12A1_MYADM_FOXF1_LEF1_KLF4_FOXC1_SFRP1_ITGA5_PHLDB2_WNT11_ITGA7_TENM4_CFC1B_COL5A2_RPS6_DUSP1_ITGA3_SMAD3_CFC1_GATA6_ITGB1_EOMES_DUSP2_LAMA3_GSC_EXT1_FN1_WNT8B_SNAI1_BMP7_TWSG1_HSBP1_WNT5A_BMPR1A_MSGN1_HNF4A_WNT3A_ITGB5_COL4A2_LBX2_SMAD1_MAP2K5_TXNRD1_PRKAR1A_ITGA2_TGIF2_ITGAV_CDC73_RACK1_LAMB3_CRB2_MMP2_UGDH…	74	Down
BP	GO:0060348	bone development	78/3693	193/18862	1.82525e-11	2.37016e-09	1.56627e-09	TRPV4_BMP2_MSX1_BMP4_GLG1_SFRP4_RANBP3L_CHSY1_MMP14_BGN_FOXN3_SULF1_SULF2_FGFR2_GJA1_TWIST1_TGFB3_MSX2_SHOX2_SERPINH1_PDGFC_STC1_FBN1_TGFBR2_IGF1_ANXA2_TSKU_LOX_FOXC1_COL1A1_SPNS2_WASF2_AKAP13_CSGALNACT1_PLS3_SLC38A10_PAPPA2_AXIN2_CCN4_ANXA6_TRIP11_INSIG1_FOXP1_SH3PXD2B_RHOA_TULP3_EXT1_VKORC1_WNT1_PHEX_ITGB6_ZFPM1_DYM_FLI1_TNFSF11_PTGER4_BMP6_LRRC17_FREM1_SP5_SLC9B2_SMAD1_HAS2_PTPN6_FGFR3_SMPD3_D…	78	Down
BP	GO:0002064	epithelial cell development	82/3693	207/18862	1.90249e-11	2.42005e-09	1.59924e-09	BMP4_ACTA2_FOXJ1_ICAM1_CLDN5_CLDN1_TJP2_PDE2A_MAGI2_S1PR3_EZR_FOSL2_STC1_HOXA5_IQGAP1_HYDIN_KLF5_MYADM_COL15A1_SFN_WNT7A_TMOD1_MYO1E_YAP1_EXPH5_RAB13_SLC4A5_BMP5_AR_MYD88_TNFRSF1A_F2RL1_RDX_CCDC88C_PECAM1_PGR_SLC9A3R1_B4GALT1_RILPL2_PROC_SDC1_FLNA_IL1B_CDKN1A_RAP1B_FOXA1_VCL_TJP1_PLOD3_WNT5A_TPRN_RFX3_HSD17B4_BMP6_F11R_RHEB_HNF4A_VIM_TP63_MARVELD2_SOD1_ADAMTSL4_TMC1_LAMB2_SMO_ST14_TNMD_MSN_NKX3-2…	82	Down
BP	GO:0000375	RNA splicing, via transesterification reactions	68/1306	386/18862	7.43061e-13	1.77406e-09	1.76536e-09	SUGP1_FXR2_METTL3_PABPN1_ZCCHC8_PRPF6_DHX38_SFSWAP_SF1_DDX20_CSTF3_PRPF40B_WDR33_XAB2_PRPF3_RNPS1_CWF19L1_SART3_KHDC4_PPWD1_TFIP11_CIRBP_NUDT21_ESS2_LUC7L3_U2AF1L4_YJU2_PRPF39_KHSRP_SNIP1_SNRPD1_SF3A2_CWC25_ZC3H10_UPF3B_SART1_HNRNPH1_CACTIN_DAZAP1_ELAVL1_PRPF4_DHX35_RBM4B_PPIH_GEMIN2_LSM8_LUC7L_PCF11_CD2BP2_SNRNP70_DHX16_SRSF2_SRSF10_SNRNP40_CELF6_NONO_METTL14_RBM39_CHERP_GEMIN6_CDK13_CPSF1_PRPF4…	68	Up
BP	GO:0000377	RNA splicing, via transesterification reactions with bulged adenosine as nucleophile	67/1306	383/18862	1.53587e-12	1.83345e-09	1.82445e-09	SUGP1_FXR2_METTL3_PABPN1_ZCCHC8_PRPF6_DHX38_SFSWAP_SF1_DDX20_CSTF3_PRPF40B_WDR33_XAB2_PRPF3_RNPS1_CWF19L1_SART3_KHDC4_PPWD1_TFIP11_CIRBP_NUDT21_ESS2_LUC7L3_U2AF1L4_YJU2_PRPF39_SNIP1_SNRPD1_SF3A2_CWC25_ZC3H10_UPF3B_SART1_HNRNPH1_CACTIN_DAZAP1_ELAVL1_PRPF4_DHX35_RBM4B_PPIH_GEMIN2_LSM8_LUC7L_PCF11_CD2BP2_SNRNP70_DHX16_SRSF2_SRSF10_SNRNP40_CELF6_NONO_METTL14_RBM39_CHERP_GEMIN6_CDK13_CPSF1_PRPF4B_FUS_…	67	Up
BP	GO:0000398	mRNA splicing, via spliceosome	67/1306	383/18862	1.53587e-12	1.83345e-09	1.82445e-09	SUGP1_FXR2_METTL3_PABPN1_ZCCHC8_PRPF6_DHX38_SFSWAP_SF1_DDX20_CSTF3_PRPF40B_WDR33_XAB2_PRPF3_RNPS1_CWF19L1_SART3_KHDC4_PPWD1_TFIP11_CIRBP_NUDT21_ESS2_LUC7L3_U2AF1L4_YJU2_PRPF39_SNIP1_SNRPD1_SF3A2_CWC25_ZC3H10_UPF3B_SART1_HNRNPH1_CACTIN_DAZAP1_ELAVL1_PRPF4_DHX35_RBM4B_PPIH_GEMIN2_LSM8_LUC7L_PCF11_CD2BP2_SNRNP70_DHX16_SRSF2_SRSF10_SNRNP40_CELF6_NONO_METTL14_RBM39_CHERP_GEMIN6_CDK13_CPSF1_PRPF4B_FUS_…	67	Up
BP	GO:0007015	actin filament organization	143/3693	435/18862	2.40579e-11	2.99906e-09	1.98186e-09	TRPV4_CDC42EP3_SCIN_BCL2_DLC1_ELN_ICAM1_ID1_LPAR1_EMP2_NEB_DNAI3_CGNL1_PTK2B_TGFB3_MYO5C_ERMN_MYO1B_RHOD_EZR_TACSTD2_CCN2_MYADM_TPM2_ABI1_SPTBN1_TMOD1_SFRP1_MYO1E_RHOB_CATIP_PHLDB2_SORBS1_WASF2_SWAP70_PAWR_GAS2L2_WNT11_CALD1_SYNPO_ESPNL_PLS3_SSH1_SMAD3_TPM3_F2RL1_RDX_HSP90B1_ABL1_ANG_ARHGEF5_CTNNA1_S100A10_CAPG_CDC42EP1_ZBED3_IQANK1_PFN2_PRKCD_NCKAP1_ARPC1B_PAK2_RHOA_FLNA_FAT1_SERPINF2_PRKCI_ACTG…	143	Down
BP	GO:0006979	response to oxidative stress	145/3693	444/18862	2.99636e-11	3.66202e-09	2.41997e-09	AQP1_ALOX5_BCL2_PLA2R1_HMOX1_NQO1_APOD_OXSR1_EGFR_DHCR24_KLF2_MMP14_TLR4_GPR37L1_HGF_MGST1_STOX1_PTK2B_GPX8_APP_HSPB1_NR4A3_CRYAB_ACOX2_FOSL1_FBLN5_MCTP1_ANXA1_ZC3H12A_CD36_ERMP1_GCLC_FOXO1_CD38_KLF4_COL1A1_ADA_PDGFRB_EPAS1_ETS1_RHOB_APOE_VRK2_FOS_CYBA_PAWR_AIFM2_SLC1A1_MTR_EEF2_DUSP1_STK26_PLK3_PDGFD_UCP2_ZNF277_ABL1_RBPMS_ERO1A_IPCEF1_NOS3_PPIF_PRKCD_PXDN_SLC23A2_PDGFRA_SDC1_GJB2_ATP7A_IL6_RGS1…	145	Down
BP	GO:0150115	cell-substrate junction organization	51/3693	106/18862	3.18259e-11	3.68284e-09	2.43373e-09	BCL2_DLC1_APOD_THBS1_MMP14_PTK2B_DUSP22_ITGB4_RHOD_RAB8B_IQGAP1_COL17A1_SFRP1_ITGA5_PHLDB2_SORBS1_KRT5_SLK_SMAD3_ABL1_S100A10_RHOA_LAMA3_ACTG1_LAMC2_TLN1_PEAK1_PTPRK_FN1_VCL_TRIP6_PLEC_LRP1_MACF1_ACTN1_SDC4_CD151_LAMC1_EFNA5_ITGB1BP1_VEGFA_ITGA2_WDPCP_ACTN2_ITGA6_ROCK1_DUSP3_RAC1_LAMB3_TEK_PTEN	51	Down
BP	GO:0035150	regulation of tube size	58/3693	128/18862	3.1861e-11	3.68284e-09	2.43373e-09	PTAFR_ACTA2_HTR2A_ICAM1_HRH2_EGFR_KLF2_EDN2_ADRA2A_GJA1_APLN_ATP1A2_ITGA1_EDNRA_ADRB1_HTR2B_GPER1_AGT_AVPR1B_GCLC_OXTR_CD38_FOXC1_RGS2_DRD1_APOE_F2R_DOCK5_F2RL1_DRD5_CALCA_ADRB2_NOS3_SERPINF2_WNT9B_BDKRB2_HTR7_PRKG1_EXT1_SNTA1_PLOD3_GJA5_ADRA1D_GCLM_ADRA1B_SOD2_HRH1_SOD1_ITGB1BP1_PER2_UTS2R_ADRA1A_KCNA5_ROCK1_ADRB3_SCNN1B_EXT2_GPX1	58	Down
BP	GO:0048562	embryonic organ morphogenesis	101/3693	277/18862	3.19065e-11	3.68284e-09	2.43373e-09	FOLR1_PRRX1_NOG_MSX1_BMP4_NTN1_MMP14_CCDC39_KCNQ4_SATB2_FGFR2_GATA2_TWIST1_TGFB3_EFEMP1_SHOX2_DNAAF1_LRIG3_FBN2_CHST11_HOXA5_FBN1_TGFBR2_GATA3_FOXF1_OTX1_ALX4_HOXA2_YAP1_MDFI_SPRY2_WNT11_CTHRC1_HOXA4_SMAD3_ID2_HOXC4_SOBP_GRHL3_SLC9A3R1_FZD2_TBX18_EOMES_INSIG1_SLC44A4_HOXA3_PDGFRA_TBX1_TULP3_GSC_WNT9B_WNT1_HOXA6_NAGLU_TBR1_SLC39A1_HOXA1_BMP7_CCDC40_WNT5A_TPRN_ZIC1_RBPMS2_FZD6_CTNNB1_DYNC2I1_POU3F4…	101	Down
BP	GO:0002062	chondrocyte differentiation	50/3693	103/18862	3.28324e-11	3.70834e-09	2.45058e-09	SCIN_BMP2_PTHLH_BMP4_GLG1_RUNX1_CHSY1_SULF1_SULF2_GDF5_TGFBI_EFEMP1_SHOX2_SERPINH1_CHST11_TGFBR2_WNT9A_CCN2_TSKU_ADAMTS12_WNT7A_CREB3L2_MDK_TRPS1_TGFB1_LOXL2_SMAD3_AXIN2_CCN4_ANXA6_TRIP11_EXT1_SNAI2_SMAD7_BMPR1A_BMP6_CCN3_RUNX2_FGFR3_SMPD3_NKX3-2_GLI3_WNT2B_RUNX3_SLC39A14_GLI2_OSR1_LTBP3_CYTL1_GDF6	50	Down
BP	GO:0060537	muscle tissue development	126/3693	371/18862	3.3527e-11	3.70834e-09	2.45058e-09	BCL2_DMRTA2_BMP2_TP73_ELN_NOG_BMP4_RUNX1_TGFBR3_NEB_MRTFB_ANKRD1_DKK1_NR2F2_FGFR2_DSP_GJA1_TNNC1_TWIST1_DCN_SHOX2_DSG2_TGFBR2_BTG2_IGF1_KLF5_ADAMTS9_HDAC9_LEF1_LOX_FOXC1_VAMP5_RGS2_PDGFRB_DIPK2A_EGR1_YAP1_FOS_PDLIM5_SGCB_PI16_EGR2_CSRP1_AKAP13_FGF2_TGFB1_MYLK3_BMP5_TENM4_JPH2_SIK1_EEF2_VGLL4_NIBAN2_SMAD3_PHOX2B_IGFBP5_PIM1_NUPR1_GATA6_RB1_ATF3_MAFF_TBX18_HEY2_PDGFRA_PGM5_TBX1_SAV1_SELENON_PLN_TNN…	126	Down
BP	GO:0045216	cell-cell junction organization	82/3693	209/18862	3.39123e-11	3.70834e-09	2.45058e-09	TRPV4_CSF1R_CLDN19_RUNX1_CLDN5_CLDN1_TJP2_DSP_GJA1_TGFB3_CDH19_DSG2_AGT_CDH3_LSR_RAB13_WNT11_TGFB1_F2R_CLDN4_SMAD3_F2RL1_RDX_CDHR3_ANG_CDH1_PECAM1_PARD3_OCLN_MARVELD3_CTNNA1_PAK2_RHOA_FLNA_GJB2_PRKCI_ACTG1_ACTB_CRB3_IL1B_TLN1_EXT1_PALS1_SNAI2_SNAI1_VCL_TJP1_NECTIN3_GJA5_CLDN11_SMAD7_BMP6_F11R_CTNNB1_PATJ_CXADR_GJB6_PERP_ADAM10_MARVELD2_CDH13_LIM2_RAMP2_GJC1_NUMB_VEGFA_CLDN10_CDH12_MYO1C_GRHL2_SDK…	82	Down
MF	GO:0003779	actin binding	150/3761	439/18337	1.09809e-11	3.21467e-09	2.66432e-09	TRPV4_SCIN_EGFR_NEB_GBP1_ZNF185_CTNNAL1_NEXN_TNNC1_PDLIM3_MYO5C_SNTG2_ERMN_PHACTR2_MYO1B_EZR_PARVA_IQGAP1_PANX1_TPM2_MYO18A_SPTBN1_PACRG_TMOD1_MYO1E_MTSS2_PDLIM5_SORBS1_WASF2_PAWR_CAP2_GAS2L2_MYH9_TRPM7_PDLIM4_FLNB_STK38L_CALD1_SYNPO_EEF2_CNN1_ESPNL_PLS3_LSP1_ANTXR1_SSH1_CNN3_SNTB1_SPEF1_TPM3_RDX_ABL1_ANG_EPS8L2_ANXA8_DNASE1_ITGB1_TAGLN_CTNNA1_NOS3_CAPG_PFN2_ANXA6_ARPC1B_AFAP1_FLNA_PDLIM2_TLN1_XI…	150	Down
BP	GO:0097191	extrinsic apoptotic signaling pathway	84/3693	217/18862	4.43944e-11	4.77087e-09	3.15273e-09	TIMP3_BCL2_TNFRSF10C_FAS_IL33_HMOX1_BMP4_ICAM1_THBS1_PMAIP1_HGF_SP100_LTBR_SERPINE1_TNFRSF10A_TRAF1_SRPX_GPER1_EYA4_IGF1_IL7_AGT_TMBIM1_SFRP1_YAP1_IL6R_P2RX7_IL1A_TGFB1_BMP5_TNFRSF10B_BAX_KRT18_NGF_KITLG_AR_SMAD3_STK3_TNFRSF1A_PDIA3_LGALS3_TNFSF10_KRT8_BAG3_CTNNA1_ATF3_GDNF_NOS3_CASP8_SCG2_TNFSF12_G0S2_PAK2_RET_TLR3_ITM2C_IL1B_IFI6_SNAI2_IL12A_UNC5B_GCLM_GABARAP_PYCARD_CIB1_TRADD_PPP2R1B_MAP2K5_G…	84	Down
MF	GO:0019838	growth factor binding	63/3761	137/18337	1.67522e-11	3.92337e-09	3.25169e-09	WFIKKN2_GHR_IGFBP7_OSMR_KL_GLG1_THBS1_CD109_EGFR_TGFBR3_IGFBP4_FGFR2_LIFR_A2M_SRPX2_TGFB3_LTBP2_COL4A1_CCN1_LTBP1_ITGB4_TGFBR2_ESM1_CD36_HTRA3_CCN2_TSKU_VASN_NTRK2_COL1A1_PDGFRB_IGFBP6_IL6R_IGFBP3_IGF2R_DUSP1_CRIM1_IGFBP5_NRP2_IGFBP2_CCN4_PXDN_RHBDF2_IL1R1_KAZALD1_PDGFRA_COL1A2_NKD2_TWSG1_NRDC_LRRC32_PCSK6_COL3A1_GPC1_CCN3_FGFR3_RPS2_TRIM16_ITGAV_ITGA6_SHC1_LTBP3_TEK	63	Down
CC	GO:0005911	cell-cell junction	154/3852	485/19520	1.47154e-10	4.38395e-09	3.35614e-09	TRPV4_CLDN19_HEPACAM_HMCN1_CLDN5_AMTN_SCN4B_CLDN1_TJP2_DSP_GJA1_NEXN_CGNL1_PDLIM3_MAPK15_MAGI2_ATP1A2_APP_DES_S100A11_CDH19_IQGAP1_PANX1_ANXA1_DSG2_SDCBP_ANXA2_SGCA_MYADM_JAM2_OXTR_COL17A1_DSC2_CDH3_VAMP5_ITGA5_MYO1E_GJA3_PDLIM5_SORBS1_WASF2_LSR_RAB13_USP53_MYH9_IGSF5_PDLIM4_CLDN4_FZD4_TMEM65_SYNPO_KRT18_MPDZ_NIBAN2_CNN3_RDX_CDHR3_CDH1_PECAM1_KRT8_EIF4G2_PARD3_OCLN_SLC2A1_MARVELD3_CTNNA1_B4GALT1_…	154	Down
CC	GO:0030017	sarcomere	79/3852	203/19520	1.84016e-10	5.26287e-09	4.02899e-09	ABCC9_MYL9_PDE4B_NEB_FBXO32_ANKRD1_NEXN_TNNC1_PDLIM3_SYNC_FBP2_CRYAB_DES_PARVA_CMYA5_TPM2_SPTBN1_TMOD1_PDLIM5_CSRP1_PDLIM4_FLNB_JPH2_PPP1R12B_SYNPO_MYZAP_TPM3_KCNN2_TNNT1_PPP2R5A_KRT8_BAG3_SLC2A1_SMPX_CASQ2_FLNA_PGM5_PDLIM2_KRT19_IGFN1_TNNT2_NEBL_FHL2_TPM1_FLNC_LDB3_MYH2_TRIM63_TPM4_SQSTM1_SYNPO2_FKBP1A_ENO1_ACTN1_SYNE1_HOMER1_TIMP4_FHL3_KCNE1_TMOD3_ADRA1A_HABP4_CAB39_KCNA5_PDLIM1_SCN1A_ACTN2_TNN…	79	Down
MF	GO:0005518	collagen binding	39/3761	68/18337	2.87243e-11	4.9852e-09	4.13174e-09	CD44_THBS1_NID2_LUM_LRRC15_ITGA1_TGFBI_DCN_C1QTNF1_SERPINH1_CRTAP_ECM2_MUSK_COL5A3_COL14A1_LOX_SPARCL1_ANTXR1_ITGA3_SMAD3_ITGA11_SPARC_ADGRG6_ITGB1_CTSB_COCH_AEBP1_FN1_SMAD7_ITGA9_PCOLCE_COL6A2_CTSL_ASPN_MRC2_P3H4_ITGA2_ADAM9_PODN	39	Down
MF	GO:0050840	extracellular matrix binding	34/3761	55/18337	2.98005e-11	4.9852e-09	4.13174e-09	ELN_LGALS1_THBS1_BGN_LRRC15_PLEKHA2_TGFBI_DCN_CCN1_SMOC2_SPARCL1_SMOC1_ITGA3_SPARC_ADGRG6_LGALS3_ITGB1_CLEC14A_OLFML2A_ADAMTS5_CD248_ITGA9_SSC5D_GPC1_SHH_TINAGL1_VEGFA_DMBT1_ITGA2_ITGAV_ITGA6_ADAM9_SPOCK2_ADAMTS15	34	Down
BP	GO:0014706	striated muscle tissue development	120/3693	351/18862	6.09189e-11	6.43572e-09	4.25291e-09	BCL2_DMRTA2_BMP2_TP73_ELN_NOG_BMP4_RUNX1_TGFBR3_NEB_MRTFB_ANKRD1_DKK1_NR2F2_FGFR2_DSP_GJA1_TNNC1_TWIST1_DCN_SHOX2_DSG2_TGFBR2_BTG2_IGF1_KLF5_ADAMTS9_HDAC9_LEF1_LOX_FOXC1_VAMP5_RGS2_PDGFRB_DIPK2A_EGR1_YAP1_FOS_PDLIM5_SGCB_PI16_EGR2_AKAP13_FGF2_TGFB1_MYLK3_BMP5_TENM4_JPH2_SIK1_EEF2_VGLL4_NIBAN2_SMAD3_PHOX2B_PIM1_NUPR1_GATA6_RB1_ATF3_MAFF_TBX18_HEY2_PDGFRA_PGM5_TBX1_SAV1_SELENON_PLN_TNNT2_NEBL_FHL2_…	120	Down
BP	GO:0048608	reproductive structure development	134/3693	405/18862	6.22824e-11	6.47011e-09	4.27563e-09	BCL2_SERPINF1_RSPO3_NOG_BMP4_SOCS3_ICAM1_STC2_MMP14_SULF1_ZFP36L1_NR2F2_MGST1_FGFR2_IMMP2L_LIF_GATA2_GJA1_ADCYAP1_GDF7_DCN_SERPINE2_DLX3_CCN1_FOSL1_ARID5B_STC1_ANXA1_GATA3_TPPP3_WNT7A_ADAMTS1_LEF1_FOXC1_SFRP1_ADA_PDGFRB_EPAS1_MDFI_JUNB_RAB13_HSD17B2_BMP5_MMP19_FZD4_RPS6_BAX_HSPA5_C3_KITLG_AR_STK3_ANG_NUPR1_AMHR2_CSDE1_MERTK_TNFSF10_KRT8_GATA6_PGR_CTNNA1_SMARCC1_CASP8_E2F7_PHLDA2_RXFP2_EOMES_DNAAF…	134	Down
BP	GO:0035296	regulation of tube diameter	57/3693	127/18862	7.48933e-11	7.4137e-09	4.89919e-09	PTAFR_ACTA2_HTR2A_ICAM1_HRH2_EGFR_KLF2_EDN2_ADRA2A_GJA1_APLN_ATP1A2_ITGA1_EDNRA_ADRB1_HTR2B_GPER1_AGT_AVPR1B_GCLC_OXTR_CD38_FOXC1_RGS2_DRD1_APOE_F2R_DOCK5_F2RL1_DRD5_CALCA_ADRB2_NOS3_SERPINF2_BDKRB2_HTR7_PRKG1_EXT1_SNTA1_PLOD3_GJA5_ADRA1D_GCLM_ADRA1B_SOD2_HRH1_SOD1_ITGB1BP1_PER2_UTS2R_ADRA1A_KCNA5_ROCK1_ADRB3_SCNN1B_EXT2_GPX1	57	Down
BP	GO:0097746	blood vessel diameter maintenance	57/3693	127/18862	7.48933e-11	7.4137e-09	4.89919e-09	PTAFR_ACTA2_HTR2A_ICAM1_HRH2_EGFR_KLF2_EDN2_ADRA2A_GJA1_APLN_ATP1A2_ITGA1_EDNRA_ADRB1_HTR2B_GPER1_AGT_AVPR1B_GCLC_OXTR_CD38_FOXC1_RGS2_DRD1_APOE_F2R_DOCK5_F2RL1_DRD5_CALCA_ADRB2_NOS3_SERPINF2_BDKRB2_HTR7_PRKG1_EXT1_SNTA1_PLOD3_GJA5_ADRA1D_GCLM_ADRA1B_SOD2_HRH1_SOD1_ITGB1BP1_PER2_UTS2R_ADRA1A_KCNA5_ROCK1_ADRB3_SCNN1B_EXT2_GPX1	57	Down
BP	GO:0003012	muscle system process	146/3693	453/18862	7.49339e-11	7.4137e-09	4.89919e-09	PTAFR_HMOX1_MYOF_ACTA2_HTR2A_MYL9_TRDN_PDE4B_NEB_EDN2_CALCRL_KCNJ8_SULF1_FBXO32_SCN4B_SULF2_ADRA2A_DSP_GJA1_TNNC1_ATP1A2_ITGA1_EDNRA_SLMAP_NR4A3_CRYAB_DES_HTR2B_KCNE4_PTGER3_GPER1_STC1_DSG2_IGF1_ZC3H12A_CCN2_AGT_SGCA_OXTR_FOXO1_TPM2_CD38_DSC2_KLF4_TMOD1_STAC_ADA_RGS2_PDLIM5_CYBA_PI16_SORBS1_SSPN_AKAP13_F2R_DOCK5_CALD1_PPP1R12B_EEF2_CNN1_CHRM2_DTNA_SMAD3_SNTB1_MYL12A_TNFRSF1A_TPM3_IGFBP5_KCNN2_TNN…	146	Down
CC	GO:0016323	basolateral plasma membrane	81/3852	211/19520	2.38546e-10	6.56e-09	5.02201e-09	AQP4_AQP1_FOLR1_SLC16A12_CLDN19_SLC7A8_SLC22A8_CD44_SLC6A13_BEST1_SLC22A6_EGFR_PDPN_LDLR_ADRA2A_CLDN1_DSP_ABCC4_EZR_ANXA1_SLC16A10_ANXA2_CA9_SLC16A8_CD38_RHCG_WASF2_ITGA3_SLC4A2_SPEF1_LEPR_SLC7A6_SLC41A1_SLC2A1_B4GALT1_SLCO1C1_SLC23A2_SLC14A1_EPPK1_ABCA8_ATP7A_SLCO1B3_NKD2_CNNM2_TJP1_C5AR1_HSP90AB1_SLC5A6_CTNNB1_CXADR_MYO1D_LRP1_SLC4A11_ABCC1_MARVELD2_SLC9B2_KCNQ1_ERBIN_SLC26A7_ST14_NUMB_SLC4A4_M…	81	Down
BP	GO:0090066	regulation of anatomical structure size	156/3693	493/18862	7.93086e-11	7.72391e-09	5.10418e-09	AQP4_AQP1_TRPV4_CDC42EP3_SCIN_PTAFR_ELN_ACTA2_HTR2A_ICAM1_HRH2_EGFR_NTN1_SLC12A7_NEB_KLF2_EDN2_DNAI3_ADRA2A_GJA1_APLN_PTK2B_ATP1A2_ITGA1_EDNRA_ADRB1_HTR2B_EZR_GPER1_SLC12A4_AGT_AVPR1B_MYADM_GCLC_OXTR_WNT7A_CD38_SPTBN1_FOXC1_TMOD1_RGS2_DRD1_APOE_RAB21_P2RX7_WASF2_SWAP70_SLC12A8_F2R_DOCK5_NGF_SSH1_F2RL1_RDX_KCNN4_ABL1_DRD5_CALCA_EIF4G2_SLC9A3R1_ADRB2_RAB11A_RYK_SEMA3E_NOS3_CAPG_CDC42EP1_IQANK1_PFN2…	156	Down
BP	GO:0052548	regulation of endopeptidase activity	139/3693	426/18862	8.23225e-11	7.8941e-09	5.21665e-09	WFIKKN2_AQP1_TIMP3_SERPINB9_SERPINA3_DLC1_SERPINF1_TFPI2_C4A_FAS_C4B_CST3_CD44_THBS1_SPOCK3_CD109_DHCR24_TNFAIP8_PMAIP1_HGF_SERPINE3_A2M_PZP_APP_SERPING1_CRYAB_SERPINE2_PSMB9_SERPINE1_BIRC3_APLP2_TNFRSF10A_CCN1_SERPINH1_LXN_GPER1_SERPINI2_ANXA2_CCN2_AGT_SFN_CAST_NCSTN_RIPK2_KLF4_VSIR_F3_DAP_BST2_CTSH_F2R_RPS27L_TNFRSF10B_PSMB8_SLC1A1_TMED10_BAX_C3_EGLN3_NGF_CRIM1_SMAD3_COL6A3_SERPINB13_SERPINB1_A…	139	Down
BP	GO:0001649	osteoblast differentiation	85/3693	223/18862	8.64966e-11	8.16869e-09	5.39811e-09	BMP2_RSPO2_PTHLH_NOG_BMP4_RANBP3L_FZD1_HGF_DNAI3_SATB2_FGFR2_TWIST1_IFITM1_ID3_MSX2_SHOX2_VCAN_CCN1_FBN2_IGF1_TOB1_LEF1_LOX_TNN_COL1A1_SFRP1_HOXA2_YAP1_IL6R_JUNB_IGFBP3_WNT11_CTHRC1_SMOC1_CRIM1_SMAD3_ITGA11_RRBP1_IGFBP5_NPNT_TMEM64_AXIN2_CCN4_SND1_CCDC47_OSTN_IL6_FHL2_SNAI2_SNAI1_BMP7_VEGFC_TWSG1_CAT_DNAJC13_BMPR1A_HSD17B4_BMP6_TPM4_TWIST2_TP63_WNT3A_HSPE1_SMAD1_TNC_WWTR1_TCIRG1_SMO_SHH_RUNX2_WNT…	85	Down
BP	GO:1903034	regulation of response to wounding	68/3693	164/18862	9.24389e-11	8.59957e-09	5.68285e-09	ALOX5_CLDN19_RGMA_THBS1_CD109_FAP_THBD_ADRA2A_CLDN1_GJA1_SERPING1_SERPINE2_SERPINE1_C1QTNF1_CD34_ANXA1_CD36_ADTRP_PLAT_SMOC2_KLF4_F3_APOE_MDK_PHLDB2_FGF2_F2R_CLDN4_PLAU_SMAD3_F2RL1_OCLN_ITGB1_NOS3_CCN4_PROS1_HBEGF_PRKCD_TFPI_PROC_EPPK1_PDGFRA_FLNA_SERPINF2_ATP7A_ACTG1_ST3GAL4_ANO6_KIAA0319_PRKG1_VKORC1_CERS2_NFE2L2_CNTF_LRP1_MAP2K1_GRN_KANK1_PLAUR_UBASH3B_TSPAN8_SLC12A2_TNFRSF12A_STK24_DUOX2_CD9_…	68	Down
BP	GO:0001704	formation of primary germ layer	53/3693	115/18862	1.0184e-10	9.33483e-09	6.16873e-09	DUSP4_COL8A1_NOG_BMP4_LAMB1_ITGA8_MMP14_DKK1_FGFR2_GJA1_ITGB4_COL12A1_FOXF1_LEF1_KLF4_FOXC1_ITGA5_WNT11_ITGA7_COL5A2_DUSP1_ITGA3_SMAD3_GATA6_ITGB1_EOMES_DUSP2_LAMA3_FN1_SNAI1_BMP7_TWSG1_HSBP1_WNT5A_BMPR1A_MSGN1_WNT3A_ITGB5_COL4A2_SMAD1_TXNRD1_PRKAR1A_ITGA2_ITGAV_CDC73_LAMB3_CRB2_MMP2_TBX20_POFUT2_EXT2_TAL1_TBX19	53	Down
BP	GO:0061458	reproductive system development	134/3693	408/18862	1.09629e-10	9.90319e-09	6.54432e-09	BCL2_SERPINF1_RSPO3_NOG_BMP4_SOCS3_ICAM1_STC2_MMP14_SULF1_ZFP36L1_NR2F2_MGST1_FGFR2_IMMP2L_LIF_GATA2_GJA1_ADCYAP1_GDF7_DCN_SERPINE2_DLX3_CCN1_FOSL1_ARID5B_STC1_ANXA1_GATA3_TPPP3_WNT7A_ADAMTS1_LEF1_FOXC1_SFRP1_ADA_PDGFRB_EPAS1_MDFI_JUNB_RAB13_HSD17B2_BMP5_MMP19_FZD4_RPS6_BAX_HSPA5_C3_KITLG_AR_STK3_ANG_NUPR1_AMHR2_CSDE1_MERTK_TNFSF10_KRT8_GATA6_PGR_CTNNA1_SMARCC1_CASP8_E2F7_PHLDA2_RXFP2_EOMES_DNAAF…	134	Down
BP	GO:0072006	nephron development	60/3693	138/18862	1.18102e-10	1.05162e-08	6.94939e-09	BCL2_BMP2_NOG_BMP4_ACTA2_FOXJ1_DCHS2_SULF1_ADAMTS16_IRX1_SULF2_LIF_MAGI2_ANGPT1_CD34_IQGAP1_TACSTD2_AGT_GATA3_FOXC1_MYO1E_PDGFRB_EGR1_IRX3_YAP1_IL6R_FGF2_WNT11_ITGA3_POU3F3_PDGFD_ANGPT2_NPNT_PECAM1_LAMA5_GDNF_PDGFRA_RET_WNT9B_EXT1_WNT1_BMP7_CD24_MYC_SEC61A1_CTNNB1_LAMB2_WWTR1_SMO_SHH_WNT7B_GLI3_VEGFA_WNT2B_FOXD1_KIF26B_KLHL3_OSR1_STAT1_TEK	60	Down
BP	GO:0010466	negative regulation of peptidase activity	94/3693	257/18862	1.25462e-10	1.10141e-08	7.27845e-09	WFIKKN2_AQP1_TIMP3_SERPINB9_SERPINA3_SERPINF1_TFPI2_C4A_C4B_CST3_CD44_THBS1_SPOCK3_CD109_DHCR24_TNFAIP8_HGF_SERPINE3_A2M_PZP_APP_SERPING1_CRYAB_PI15_SERPINE2_SERPINE1_APLP2_SERPINH1_LXN_SERPINI2_ANXA2_AGT_SFN_CAST_KLF4_PI16_BST2_TMED10_C3_NGF_CRIM1_COL6A3_SERPINB13_SERPINB1_ANXA8_A2ML1_C5_PROS1_PICALM_TFPI_PAK2_ITIH3_SERPINA5_SERPINF2_SMR3B_ANXA8L1_CST6_ITIH5_IFI6_CSTB_TIMP1_SPINT1_SNCA_PRNP_LRP1…	94	Down
BP	GO:0034109	homotypic cell-cell adhesion	43/3693	85/18862	1.43401e-10	1.24027e-08	8.19605e-09	MYL9_LGALS1_PDPN_TJP2_DSP_HSPB1_SERPINE2_C1QTNF1_DSG2_DSC2_CD99_PRKCQ_JAK1_CSRP1_MYH9_MYL12A_RDX_PRKCD_PDGFRA_FLNA_ACTG1_ACTB_TLN1_RAP2B_PRKG1_FN1_VCL_TNFSF11_F11R_LYN_WNT3A_CXADR_PPIA_PTPN6_CEACAM5_CTNNA3_PEAR1_PLAUR_UBASH3B_CLIC1_STXBP3_CD9_PRKCA	43	Down
BP	GO:0022407	regulation of cell-cell adhesion	141/3693	437/18862	1.45258e-10	1.24027e-08	8.19605e-09	GPNMB_TRPV4_ALOX5_PTAFR_BMP2_CCL2_CD44_BMP4_ITPKB_FOXJ1_RUNX1_ICAM1_LGALS1_CD300A_VCAM1_PDPN_CD83_HFE_NR4A3_SERPINE2_C1QTNF1_HLA-A_ANXA1_TGFBR2_IGF1_ZC3H12A_IL7_ADTRP_GATA3_MYADM_EPO_IL4R_RIPK2_LEF1_KLF4_VSIR_ADA_NFKBIZ_ETS1_PRKCQ_MDK_HLA-E_SWAP70_EGR3_PAWR_JAK1_IL1A_TGFB1_IDO1_BCL6_CCL28_EFNB3_RDX_ABL1_LGALS3_CDH1_MAP3K8_HSPD1_IGFBP2_PRKCD_MARCHF7_PAK2_CD276_RHOA_SERPINF2_HSPH1_ST3GAL4_IL6_IL1B_…	141	Down
CC	GO:0030667	secretory granule membrane	106/3852	305/19520	4.39609e-10	1.16415e-08	8.91216e-09	ITPR2_PTAFR_CD44_CD300A_CD109_PLA1A_ITPR1_STING1_PLD1_GLIPR1_SLC27A2_MGST1_ACP3_DSP_SNAP29_FABP5_APLP2_ABCC4_PHACTR2_PTPRB_CA4_IQGAP1_CD36_NCSTN_CD38_MANBA_TMBIM1_STBD1_CYBA_BST2_MAGT1_RAB27A_FRMPD3_IGF2R_ATP6V1D_CYSTM1_TMED10_PLAU_CMTM6_SPARC_ABCA13_CFAP65_HLA-B_LGALS3_PECAM1_TMEM190_B4GALT1_RAB7A_RAB27B_TRIP11_CD59_PRCP_HVCN1_RHOA_SERPINA5_ANO6_CKAP4_RAP2B_DDOST_RAP1B_FCGR2A_ATP8B4_CD58_PSAP_TM…	106	Down
BP	GO:0006936	muscle contraction	119/3693	352/18862	1.62849e-10	1.37167e-08	9.06439e-09	PTAFR_MYOF_ACTA2_HTR2A_MYL9_TRDN_PDE4B_NEB_EDN2_CALCRL_KCNJ8_SULF1_SCN4B_SULF2_ADRA2A_DSP_GJA1_TNNC1_ATP1A2_ITGA1_EDNRA_SLMAP_CRYAB_DES_HTR2B_KCNE4_PTGER3_GPER1_STC1_DSG2_ZC3H12A_CCN2_SGCA_OXTR_TPM2_CD38_DSC2_TMOD1_STAC_ADA_RGS2_SORBS1_SSPN_F2R_DOCK5_CALD1_PPP1R12B_EEF2_CNN1_CHRM2_DTNA_SNTB1_MYL12A_TPM3_KCNN2_TNNT1_CALCA_ADRB2_GDNF_SMPX_ANXA6_CASQ2_CERT1_PROK2_FLNA_BDKRB2_HTR7_TLN1_CHRNG_PRKG1_PL…	119	Down
BP	GO:0042110	T cell activation	150/3693	474/18862	1.82467e-10	1.51642e-08	1.0021e-08	GPNMB_BCL2_CCL2_CD44_BMP4_ITPKB_FOXJ1_RUNX1_ICAM1_LGALS1_CD300A_VCAM1_ZFP36L1_CD83_RORC_HFE_NFATC2_MR1_B2M_TMEM98_HLA-A_ANXA1_TGFBR2_IGF1_ZC3H12A_IL7_GATA3_EPO_NCSTN_IL4R_RIPK2_LEF1_VSIR_ADA_NFKBIZ_EGR1_EIF2AK4_PRKCQ_MDK_IL6R_HLA-E_EGR3_RAB27A_PAWR_IL1A_MYH9_TNFRSF18_ZFP36L2_IDO1_BCL6_RPS6_BAX_SMAD3_CCR9_EFNB3_F2RL1_LEPR_ABL1_LGALS3_MICA_ELF4_MAP3K8_HSPD1_BCL3_RSAD2_IGFBP2_CASP8_MARCHF7_EOMES_TRE…	150	Down
BP	GO:0006024	glycosaminoglycan biosynthetic process	50/3693	107/18862	1.85397e-10	1.5205e-08	1.00479e-08	CEMIP_GALNT5_CHST6_CHST9_LUM_CHSY1_BGN_DCN_VCAN_ANGPT1_CHST11_HS2ST1_GPC6_CSPG4_PDGFRB_SDC2_CSGALNACT1_TGFB1_XYLT2_B3GNT2_HSPG2_DSE_OMD_ST3GAL1_B4GALT1_SDC1_ST3GAL4_NFKB1_HAS3_IL1B_PXYLP1_EXT1_CSGALNACT2_CHST3_NCAN_ST3GAL2_CHST14_GPC1_FMOD_HAS2_SDC4_SMPD3_DSEL_GPC4_HS3ST1_CHST15_HAS1_B4GALT4_UGDH_EXT2	50	Down
CC	GO:0005766	primary lysosome	64/3852	155/19520	5.66853e-10	1.39759e-08	1.06992e-08	TTR_SERPINA3_DNAJC3_GLIPR1_FRK_MGST1_ACP3_SNAP29_FABP5_SDCBP_ANXA2_ANXA11_NCSTN_MANBA_CTSC_BST2_MAGT1_TXNDC5_C3_CMTM6_GNS_ABCA13_GLB1_ADA2_LYZ_B4GALT1_PRKCD_FUCA1_PRCP_MNDA_ACLY_NPC2_GALNS_GGH_CKAP4_DDOST_RAP1B_PSAP_TMEM30A_VAT1_PRSS2_HEXB_DNAJC13_CYB5R3_FUCA2_ACTR2_GDI2_MAN2B1_CEACAM6_CD63_AGA_PYCARD_GRN_STOM_LAMP1_TMEM179B_ATP11B_CAP1_VAMP8_TOM1_FTL_SNAP23_HEBP2_PSEN1	64	Down
CC	GO:0042582	azurophil granule	64/3852	155/19520	5.66853e-10	1.39759e-08	1.06992e-08	TTR_SERPINA3_DNAJC3_GLIPR1_FRK_MGST1_ACP3_SNAP29_FABP5_SDCBP_ANXA2_ANXA11_NCSTN_MANBA_CTSC_BST2_MAGT1_TXNDC5_C3_CMTM6_GNS_ABCA13_GLB1_ADA2_LYZ_B4GALT1_PRKCD_FUCA1_PRCP_MNDA_ACLY_NPC2_GALNS_GGH_CKAP4_DDOST_RAP1B_PSAP_TMEM30A_VAT1_PRSS2_HEXB_DNAJC13_CYB5R3_FUCA2_ACTR2_GDI2_MAN2B1_CEACAM6_CD63_AGA_PYCARD_GRN_STOM_LAMP1_TMEM179B_ATP11B_CAP1_VAMP8_TOM1_FTL_SNAP23_HEBP2_PSEN1	64	Down
CC	GO:0030018	Z disc	54/3852	122/19520	6.0044e-10	1.43105e-08	1.09554e-08	MYL9_PDE4B_NEB_FBXO32_NEXN_PDLIM3_SYNC_FBP2_CRYAB_DES_PARVA_PDLIM5_CSRP1_PDLIM4_FLNB_JPH2_PPP1R12B_SYNPO_MYZAP_KCNN2_PPP2R5A_KRT8_BAG3_SLC2A1_CASQ2_FLNA_PGM5_PDLIM2_KRT19_IGFN1_NEBL_FHL2_FLNC_LDB3_TRIM63_SYNPO2_FKBP1A_ACTN1_HOMER1_FHL3_KCNE1_ADRA1A_CAB39_KCNA5_PDLIM1_SCN1A_ACTN2_RYR3_AHNAK2_HDAC4_MYPN_CACNA1C_PSEN1_CFL2	54	Down
BP	GO:0010951	negative regulation of endopeptidase activity	90/3693	245/18862	2.38174e-10	1.92797e-08	1.27406e-08	WFIKKN2_AQP1_TIMP3_SERPINB9_SERPINA3_SERPINF1_TFPI2_C4A_C4B_CST3_CD44_THBS1_SPOCK3_CD109_DHCR24_TNFAIP8_HGF_SERPINE3_A2M_PZP_APP_SERPING1_CRYAB_SERPINE2_SERPINE1_APLP2_SERPINH1_LXN_SERPINI2_ANXA2_AGT_SFN_CAST_KLF4_BST2_TMED10_C3_NGF_CRIM1_COL6A3_SERPINB13_SERPINB1_ANXA8_A2ML1_C5_PROS1_PICALM_TFPI_PAK2_ITIH3_SERPINA5_SERPINF2_SMR3B_ANXA8L1_CST6_ITIH5_IFI6_CSTB_TIMP1_SPINT1_SNCA_PRNP_RPS6KA1_PRDX3_…	90	Down
BP	GO:0006023	aminoglycan biosynthetic process	52/3693	114/18862	2.43385e-10	1.94489e-08	1.28524e-08	CEMIP_GALNT5_CHST6_CHST9_LUM_CHSY1_BGN_DCN_VCAN_ANGPT1_CHST11_HS2ST1_GPC6_CSPG4_B3GNT9_PDGFRB_SDC2_CSGALNACT1_TGFB1_XYLT2_B3GNT2_HSPG2_DSE_OMD_ST3GAL1_B4GALT1_B3GALT5_SDC1_ST3GAL4_NFKB1_HAS3_IL1B_PXYLP1_EXT1_CSGALNACT2_CHST3_NCAN_ST3GAL2_CHST14_GPC1_FMOD_HAS2_SDC4_SMPD3_DSEL_GPC4_HS3ST1_CHST15_HAS1_B4GALT4_UGDH_EXT2	52	Down
CC	GO:0005604	basement membrane	45/3852	94/19520	7.27893e-10	1.67885e-08	1.28524e-08	COL8A2_COL8A1_SERPINF1_HMCN1_NID2_CCDC80_NTN1_LAMB1_AMTN_TGFBI_COL4A1_FREM2_ITGB4_LAMA4_FBN1_ANXA2_COL15A1_SMOC2_ADAMTS1_COL17A1_COLQ_LOXL2_SMOC1_SPARC_HSPG2_FRAS1_ANG_LOXL1_LAMA5_VWA2_LAMA3_LAMC2_HMCN2_FN1_TIMP1_LAD1_FREM1_COL4A2_TNC_LAMB2_ERBIN_CD151_LAMC1_LAMB4_LAMB3	45	Down
BP	GO:0043583	ear development	78/3693	202/18862	2.48926e-10	1.96399e-08	1.29786e-08	BCL2_CXCL14_PRRX1_BMP2_NOG_MSX1_SLC17A8_BMP4_NTN1_KCNQ4_FGFR2_GATA2_TWIST1_TGFB3_LRIG3_FREM2_GATA3_TSKU_OTX1_PDGFRB_HOXA2_MCOLN3_SPRY2_CTHRC1_PVALB_PHOX2B_SPARC_LRP10_SOBP_GRHL3_SLC9A3R1_FZD2_TBX18_TRIP11_INSIG1_SLC44A4_HEY2_GJB2_TBX1_ATP8B1_GSC_WNT1_NAGLU_ANP32B_HOXA1_WNT5A_TPRN_ZIC1_FZD6_OC90_POU3F4_WNT3A_GJB6_ADAM10_ALDH1A3_SOD1_TMC1_KCNQ1_SDC4_IFT27_SHH_ROR1_NKX3-2_GLI3_FOXG1_PTK7_ROR2_TRIOBP…	78	Down
BP	GO:2001236	regulation of extrinsic apoptotic signaling pathway	64/3693	154/18862	2.91346e-10	2.26995e-08	1.50005e-08	TIMP3_BCL2_FAS_HMOX1_BMP4_ICAM1_THBS1_PMAIP1_HGF_SP100_LTBR_SERPINE1_TNFRSF10A_TRAF1_SRPX_GPER1_EYA4_IGF1_IL7_AGT_TMBIM1_SFRP1_YAP1_IL1A_BMP5_TNFRSF10B_AR_STK3_PDIA3_LGALS3_TNFSF10_CTNNA1_ATF3_GDNF_NOS3_CASP8_SCG2_TNFSF12_G0S2_PAK2_RET_ITM2C_IL1B_IFI6_SNAI2_UNC5B_GCLM_PYCARD_TRADD_PPP2R1B_MAP2K5_GSTP1_SIAH2_ITGAV_ITGA6_PTPRC_MCL1_STX4_BCL10_TNFRSF12A_PARK7_ITPRIP_GPX1_PTEN	64	Down
CC	GO:0097729	9+2 motile cilium	53/3852	120/19520	9.49776e-10	2.12216e-08	1.62462e-08	SPAG6_DNAH11_TTC29_TEKT4_SCNN1A_DNAI2_DNAH5_DNAH2_SPA17_VPS13A_PACRG_CABYR_CFAP43_CD52_CETN2_DNAJB13_IQCG_CATSPERD_SPEF1_ATP1A4_CFAP65_CFAP251_SPEF2_ABHD2_SLC9A3R1_CFAP69_CFAP70_SEPTIN2_RSPH9_SEPTIN7_GABARAP_AK8_SQSTM1_ODF2_SLC9B2_DNALI1_NME5_HYAL3_IFT27_DCDC2C_SPACA9_ATP1B3_CABCOCO1_DNAH17_ODAD4_PRKAR1A_DYNLT4_AKAP3_MNS1_ATP1B1_SAXO1_RPGR_ENKUR	53	Down
BP	GO:2001233	regulation of apoptotic signaling pathway	117/3693	348/18862	3.39655e-10	2.61367e-08	1.72719e-08	TIMP3_BCL2_FAS_CD44_NOG_MSX1_HMOX1_BMP4_TPD52L1_ICAM1_THBS1_PMAIP1_HGF_SP100_HSPB1_LTBR_SERPINE1_TNFRSF10A_TRAF1_SRPX_GPER1_ARMC10_EYA4_IGF1_IL7_AGT_EPO_TMBIM1_SFRP1_YAP1_CTSC_SGMS1_IL1A_MDM2_BMP5_TNFRSF10B_BAX_AR_STK3_PDIA3_LGALS3_NUPR1_TNFSF10_ELL3_RB1_SLC9A3R1_NACC2_CTNNA1_ATF3_GDNF_NOS3_PPIF_CASP8_PRKCD_SCG2_MARCHF7_TNFSF12_G0S2_PAK2_RET_ITM2C_BDKRB2_IL1B_IFI6_SNAI2_SNAI1_TPT1_NFE2L2_UNC5B_GN…	117	Down
BP	GO:0032956	regulation of actin cytoskeleton organization	118/3693	352/18862	3.49804e-10	2.65894e-08	1.7571e-08	CDC42EP3_CSF1R_SCIN_DLC1_ELN_ICAM1_ID1_LPAR1_NEB_DNAI3_CGNL1_PTK2B_TGFB3_RHOD_IQGAP1_TACSTD2_CCN2_MYADM_ODAM_SPTBN1_TMOD1_SFRP1_RHOQ_PDGFRB_RHOB_MDK_PHLDB2_BST2_WASF2_SWAP70_AKAP13_WNT11_MYLK3_SYNPO_SSH1_SMAD3_F2RL1_RDX_ABL1_ARHGEF5_GRHL3_S100A10_SEMA3E_ARHGDIB_CAPG_CDC42EP1_IQANK1_PFN2_FES_PRKCD_NCKAP1_ARPC1B_ARHGAP44_PAK2_PDGFRA_RHOA_FLNA_SERPINF2_ACTG1_KANK4_SNX9_OR2A4_TJP1_TPM1_TMSB10_CYFIP1_…	118	Down
CC	GO:0031674	I band	57/3852	134/19520	1.28539e-09	2.78501e-08	2.13206e-08	MYL9_PDE4B_NEB_FBXO32_ANKRD1_NEXN_PDLIM3_SYNC_FBP2_CRYAB_DES_PARVA_PDLIM5_CSRP1_PDLIM4_FLNB_JPH2_PPP1R12B_SYNPO_MYZAP_KCNN2_PPP2R5A_KRT8_BAG3_SLC2A1_CASQ2_FLNA_PGM5_PDLIM2_KRT19_IGFN1_NEBL_FHL2_FLNC_LDB3_TRIM63_SYNPO2_FKBP1A_ACTN1_HOMER1_FHL3_KCNE1_ADRA1A_CAB39_KCNA5_PDLIM1_SCN1A_ACTN2_ALDOA_RYR3_MYL3_AHNAK2_HDAC4_MYPN_CACNA1C_PSEN1_CFL2	57	Down
BP	GO:0034341	response to interferon-gamma	76/3693	197/18862	4.42114e-10	3.32011e-08	2.19403e-08	AQP4_PTAFR_TRIM22_CCL2_MID1_CD44_SOCS3_ICAM1_VCAM1_GBP1_TLR4_SP100_CLDN1_IFITM1_B2M_UBD_HLA-A_PARP9_MT2A_IFITM3_BST2_HLA-E_JAK1_TRIM38_RAB7B_GBP3_NMI_RAB20_GBP2_HLA-B_TRIM5_PRKCD_VAMP3_IFITM2_TLR3_IRF6_PARP14_CIITA_CXCL16_TRIM21_CD58_HLA-F_WNT5A_HLA-G_HSP90AB1_ACTR2_SNCA_VIM_CX3CL1_ASS1_TRIM25_TLR2_TRIM34_ACTR3_AIF1_CD40_IRF1_OASL_HLA-C_IRF2_GBP5_NLRC5_HLA-DQB1_MYO1C_HLA-DRA_STX4_OAS2_STXBP3_DAPK…	76	Down
BP	GO:0007517	muscle organ development	108/3693	317/18862	6.86613e-10	5.09483e-08	3.36681e-08	BCL2_DMRTA2_BMP2_ELN_NOG_MSX1_BMP4_TGFBR3_NEB_MRTFB_ANKRD1_EVC_NR2F2_FGFR2_LIF_DSP_TNNC1_TWIST1_ID3_DCN_CRYAB_SHOX2_ARID5B_BTG2_IGF1_KLF5_SGCA_HDAC9_ALX4_LEF1_LOX_FOXC1_FXR1_VAMP5_EGR1_FOS_SGCB_EGR3_EGR2_TEAD4_TGFB1_ITGA7_FLNB_JPH2_EEF2_CD164_NIBAN2_SMAD3_PHOX2B_ITGA11_COL6A3_NUPR1_LAMA5_RB1_TAGLN_ATF3_MAFF_FZD2_HBEGF_HEY2_CTF1_TBX1_GSC_SELENON_TNNT2_UTRN_ZFPM1_TPM1_PITX1_WNT5A_SMAD7_BMPR1A_CXCL1…	108	Down
BP	GO:0003002	regionalization	110/3693	326/18862	9.01312e-10	6.53241e-08	4.31681e-08	WLS_SOSTDC1_EMX2_DMRTA2_BMP2_NOG_MSX1_BMP4_FOXJ1_CHSY1_IRX1_FEZF1_DKK1_NR2F2_FGFR2_RFX4_PIFO_DNAAF1_GSX2_DMRT3_HOXA5_HOXC5_BTG2_NKD1_FOXF1_OTX1_ALX4_WNT7A_LEF1_FOXC1_SFRP1_HOXA2_IRX3_MDFI_EGR2_WNT11_HOXA4_BHLHE40_CFC1B_AIDA_C3_AR_SMAD3_CFC1_DYNC2H1_SOX1_HOXC4_DMRT2_GDNF_NRP2_AXIN2_FOXB1_NTF4_TBX18_HOXA3_HEY2_TBX1_TULP3_GSC_EXT1_WNT1_HOXA6_FOXA1_TBR1_WNT8B_PLXNA2_LMX1B_SNAI1_EN1_WNT5A_BMPR1A_MSGN1…	110	Down
BP	GO:0032496	response to lipopolysaccharide	110/3693	326/18862	9.01312e-10	6.53241e-08	4.31681e-08	CXCL6_PTAFR_CCL2_GNG12_ICAM1_VCAM1_SASH1_PDE4B_CXCL3_MAOB_TLR4_KCNJ8_ANKRD1_THBD_MGST1_FGFR2_CLDN1_GJA1_DCN_SERPINE1_CXCL2_MGST2_ZFP36_ZC3H12A_CXCL8_CD36_FMO1_EPO_CXCL1_TNFRSF11A_RIPK2_CDK19_CXCL5_FOS_PTGIR_SGMS1_IL1A_TGFB1_F2R_IDO1_MYD88_SPARC_ABL1_LOXL1_TAB2_TRIM5_NOS3_CASP8_LITAF_PTGES_TFPI_FOXP1_RHOA_WDR35_GJB2_PLSCR4_NFKB1_IL6_ATP4B_BDKRB1_IL1B_DUSP10_C5AR1_ADIPOR2_CD55_IL12A_WNT5A_ADH5_PTGE…	110	Down
BP	GO:0002237	response to molecule of bacterial origin	115/3693	346/18862	1.0381e-09	7.43731e-08	4.91479e-08	CXCL6_PTAFR_CCL2_C4B_GNG12_ICAM1_VCAM1_SASH1_PDE4B_CXCL3_MAOB_TLR4_KCNJ8_ANKRD1_THBD_MGST1_FGFR2_CLDN1_GJA1_DCN_SERPINE1_B2M_CXCL2_MGST2_ZFP36_ZC3H12A_CXCL8_CD36_FMO1_EPO_CXCL1_TNFRSF11A_RIPK2_CDK19_CXCL5_FOS_PTGIR_SGMS1_IL1A_TGFB1_F2R_IDO1_MYD88_SPARC_ABL1_LOXL1_TAB2_TRIM5_NOS3_CASP8_LITAF_PTGES_TFPI_FOXP1_RHOA_WDR35_GJB2_PLSCR4_NFKB1_IL6_ATP4B_BDKRB1_IL1B_DUSP10_C5AR1_ADIPOR2_CD55_IL12A_CD24_WN…	115	Down
BP	GO:0002573	myeloid leukocyte differentiation	77/3693	204/18862	1.11159e-09	7.87337e-08	5.20295e-08	INPP5D_CSF1R_MITF_BMP4_RUNX1_CD109_TLR4_ZFP36L1_CSF1_LIF_GATA2_APP_LTBR_UBD_FBN1_TGFBR2_ANXA2_GATA3_TNFRSF11A_TSPAN2_LEF1_SFRP1_PLA2G3_FOS_JUNB_TGFB1_MYH9_KITLG_IL34_F2RL1_TMEM64_RB1_CCN4_CASP8_FES_GPR55_FOXP1_TLR3_MT1G_KLF10_ITGB6_ZFPM1_EIF2AK1_RELB_MYC_TNFSF11_LRRC17_LYN_DHRS2_JUN_L3MBTL3_SLC9B2_TLR2_IFI16_TCIRG1_HOXA7_PIR_GBA_TRAF6_TREM2_VEGFA_ROR2_GLO1_TESC_UBASH3B_CD101_GAB3_CD81_FSTL3_SH3PX…	77	Down
BP	GO:0048659	smooth muscle cell proliferation	65/3693	162/18862	1.21777e-09	8.52851e-08	5.63589e-08	PTAFR_ELN_HMOX1_BMP4_APOD_THBS1_EGFR_VIP_CALCRL_FGFR2_GJA1_APLN_TGFB3_NR4A3_ABCC4_GPER1_TGFBR2_IGF1_ADAMTS1_KLF4_PDGFRB_IL6R_PTGIR_IGFBP3_FGF2_CNN1_MYD88_ID2_PDGFD_IGFBP5_ANG_CCN4_LDLRAP1_HBEGF_FOXP1_SERPINF2_IL6_CDKN1A_PRKG1_TGM2_TPM1_IL12A_GNAI3_RBPMS2_BMPR1A_CTNNB1_SOD2_JUN_CX3CL1_CCN3_CDH13_GSTP1_AIF1_MYOCD_TRAF6_SMPD3_ITGA2_P2RY6_NPY5R_PPARGC1A_MMP2_PDE1A_HDAC4_STAT1_PTEN	65	Down
BP	GO:0009101	glycoprotein biosynthetic process	115/3693	347/18862	1.25749e-09	8.70878e-08	5.75502e-08	GALNT5_BCL2_GALNT15_IL33_CHST9_GALNT10_ITM2A_BACE2_CHSY1_NECAB1_BGN_XXYLT1_GALNT17_CRPPA_DCN_VCAN_CHST11_RAMP1_IGF1_HS2ST1_SLC2A10_GCNT3_NCSTN_CSPG4_TMTC1_B3GNT9_STT3B_MAN2A1_MAGT1_GALNT18_PAWR_CSGALNACT1_XYLT2_GALNT1_GXYLT2_GALNT3_B3GNT2_GALNT11_UGGT2_OST4_GCNT4_GFPT2_GXYLT1_DSE_TNIP1_ST3GAL1_B4GALT1_HBEGF_GALNT4_TRIP11_B3GALT5_TUSC3_ATP7A_ST3GAL4_ITM2C_ITM2B_PXYLP1_EXT1_DDOST_CSGALNACT2_ST6GAL1…	115	Down
MF	GO:0005539	glycosaminoglycan binding	87/3761	228/18337	5.7625e-10	8.43487e-08	6.99083e-08	GPNMB_CEMIP_LAYN_CXCL6_RSPO3_RSPO2_CD44_BMP4_THBS1_SPOCK3_CCDC80_TGFBR3_CFH_BGN_SULF1_FSTL1_SOST_SULF2_FGFR2_APP_DCN_SERPINE2_TNFAIP6_LTBP2_NDNF_VCAN_APLP2_LPL_CCN1_LXN_MMP7_ECM2_POSTN_FBN1_TGFBR2_COL5A3_CCN2_SMOC2_FGF7_ADAMTS1_SFRP1_NELL2_APOE_MDK_FGF2_SUSD5_COLQ_SMOC1_GNS_ANG_ADA2_NRP2_EVA1C_CCN4_HBEGF_ANXA6_SERPINA5_LAMC2_ADAMTS5_HAPLN4_SOD3_FN1_BMP7_NCAN_PRNP_CXCL10_PCOLCE_PCSK6_CCN3_JCHAIN_F…	87	Down
BP	GO:0007565	female pregnancy	69/3693	177/18862	1.64811e-09	1.12887e-07	7.45988e-08	BCL2_IGFBP7_PTHLH_STC2_EMP2_THBD_NR2F2_HFE_LIF_GJA1_PZP_PRLHR_TGFB3_ADCYAP1_FOSL1_CORIN_ITGB4_MMP7_STC1_DSG2_TGFBR2_EPO_TPPP3_OXTR_CD38_ITGA5_RGS2_FOSB_ETS1_FOS_JUNB_IDO1_CLDN4_AR_ITGA3_ANGPT2_IGFBP5_UCP2_CALCA_PGR_SLC2A1_IGFBP2_ARHGDIB_PAPPA_APOL2_SYDE1_GJB2_ATP7A_IL1B_CALR_ADIPOR2_TIMP1_NPFF_TAC3_PRDX3_SOD1_RAMP2_EPOR_VEGFA_ITGA2_TMED2_PAM_GOT2_CAPN2_MMP2_PRLR_VMP1_KPNA6_UPRT	69	Down
BP	GO:0032526	response to retinoic acid	47/3693	103/18862	1.72423e-09	1.16817e-07	7.71958e-08	AQP1_SERPINF1_IGFBP7_FGFR2_GJA1_PTK2B_WNT9A_CD38_KLF4_COL1A1_PDGFRB_HOXA2_YAP1_CTSH_WNT11_IGF2R_HSD17B2_BRINP2_FZD4_DUSP1_LRAT_GATA6_IGFBP2_CYP26A1_PTGES_RET_GJB2_TBX1_WNT9B_MICB_BRINP1_WNT8B_WNT5A_BMP6_LYN_WNT3A_WNT2_ALDH1A2_TNC_WNT7B_PTK7_TRIM16_TESC_TMEM161A_OSR1_CYP26B1_GJB3	47	Down
CC	GO:0005681	spliceosomal complex	41/1388	191/19520	1.31768e-10	8.24868e-08	7.82286e-08	YJU2B_SUGP1_ZCCHC8_PRPF6_DHX38_SF1_PRPF40B_XAB2_PRPF3_CWF19L1_KHDC4_PPWD1_TFIP11_CIRBP_ESS2_LUC7L3_U2AF1L4_YJU2_PRPF39_SNIP1_SNRPD1_SF3A2_PRKRIP1_CWC25_SART1_HNRNPH1_CACTIN_PRPF4_DHX35_PPIH_GEMIN2_LSM8_LUC7L_ZNF830_SNRNP70_DHX16_SNRNP40_PRPF4B_PRPF19_PRPF8_HNRNPC	41	Up
BP	GO:0048660	regulation of smooth muscle cell proliferation	64/3693	160/18862	1.88717e-09	1.26481e-07	8.35821e-08	PTAFR_ELN_HMOX1_BMP4_APOD_THBS1_EGFR_VIP_CALCRL_FGFR2_GJA1_APLN_TGFB3_NR4A3_ABCC4_GPER1_TGFBR2_IGF1_ADAMTS1_KLF4_PDGFRB_IL6R_PTGIR_IGFBP3_FGF2_CNN1_MYD88_ID2_PDGFD_IGFBP5_ANG_CCN4_LDLRAP1_HBEGF_FOXP1_SERPINF2_IL6_CDKN1A_PRKG1_TGM2_TPM1_IL12A_GNAI3_RBPMS2_BMPR1A_CTNNB1_SOD2_JUN_CX3CL1_CDH13_GSTP1_AIF1_MYOCD_TRAF6_SMPD3_ITGA2_P2RY6_NPY5R_PPARGC1A_MMP2_PDE1A_HDAC4_STAT1_PTEN	64	Down
BP	GO:0051146	striated muscle cell differentiation	94/3693	269/18862	1.99588e-09	1.32344e-07	8.74566e-08	WFIKKN2_BCL2_BMP2_MSX1_MYOF_BMP4_PTGFRN_NEB_MMP14_ANKRD1_ADAM12_DKK1_SHOX2_NFATC2_IGF1_KLF5_JAM2_IL4R_HDAC9_LOX_TMOD1_RGS2_PDGFRB_PDLIM5_SGCB_PI16_CSRP1_AKAP13_TGFB1_MYH9_MYLK3_SIK1_GDF15_NIBAN2_IGFBP5_BARX2_TNNT1_KRT8_GATA6_RB1_TBX18_HEY2_PDGFRA_SDC1_EHD2_PGM5_TBX1_KRT19_SELENON_TNNT2_NEBL_WNT1_FHL2_CALR_TPM1_FLNC_SCGB3A1_LDB3_RGS4_CXCL10_WNT3A_CXADR_CCN3_MYMK_CCNB1_HOMER1_SMO_SHH_EHD1_MYOCD_PLD…	94	Down
BP	GO:0045861	negative regulation of proteolysis	114/3693	346/18862	2.1731e-09	1.42578e-07	9.42199e-08	WFIKKN2_AQP1_TIMP3_SERPINB9_SERPINA3_SERPINF1_TFPI2_C4A_C4B_CST3_CD44_GLG1_THBS1_SPOCK3_CD109_DHCR24_TNFAIP8_CTSZ_HGF_SERPINE3_HFE_A2M_PZP_FHIT_APP_SERPING1_CRYAB_PI15_SERPINE2_SERPINE1_APLP2_SERPINH1_TMEM98_LXN_SERPINI2_SDCBP_ANXA2_AGT_SFN_CAST_PLAT_KLF4_PI16_BST2_PTPN3_TMED10_C3_NGF_CRIM1_COL6A3_SERPINB13_SERPINB1_ANXA8_A2ML1_C5_SMARCC1_PROS1_MARCHF7_PICALM_DNAJC1_TFPI_PAK2_ITIH3_SERPINA5_SERPI…	114	Down
CC	GO:0043202	lysosomal lumen	44/3852	96/19520	6.15016e-09	1.29334e-07	9.90119e-08	LUM_BGN_DCN_VCAN_LIPA_GPC6_CSPG4_MANBA_PDGFRB_EPDR1_MAN2B2_SDC2_TXNDC5_GNS_HSPG2_SERPINB13_GLB1_TPP1_OMD_FUCA1_SDC1_CTSD_NPC2_GALNS_CTSB_HSPA8_GALC_PSAP_NAGLU_HEXB_NCAN_MAN2B1_ASAH1_CTSL_GPC1_FMOD_SDC4_PLD3_GBA_GPC4_ACP2_IFI30_NEU1_HSP90AA1	44	Down
BP	GO:0007159	leukocyte cell-cell adhesion	119/3693	366/18862	2.36743e-09	1.5371e-07	1.01576e-07	GPNMB_ALOX5_PTAFR_CCL2_CD44_BMP4_ITPKB_NT5E_FOXJ1_RUNX1_ICAM1_LGALS1_CD300A_VCAM1_CD83_HFE_NR4A3_EZR_HLA-A_ANXA1_TGFBR2_IGF1_ZC3H12A_IL7_ADTRP_GATA3_EPO_JAM2_IL4R_RIPK2_LEF1_KLF4_VSIR_ADA_ITGA5_NFKBIZ_ETS1_PRKCQ_MDK_HLA-E_EGR3_PAWR_IL1A_IDO1_BCL6_CCL28_EFNB3_LGALS3_PECAM1_MAP3K8_HSPD1_TNIP1_ITGB1_IGFBP2_MARCHF7_PAK2_CD276_RHOA_HSPH1_ST3GAL4_IL6_IL1B_CERCAM_DUSP10_EXT1_BMP7_CD55_IL12A_TWSG1_CD24_H…	119	Down
BP	GO:0048706	embryonic skeletal system development	51/3693	117/18862	2.56093e-09	1.6456e-07	1.08746e-07	PRRX1_NOG_BMP4_MMP14_SULF1_SATB2_SULF2_FGFR2_TWIST1_TGFB3_SHOX2_CHST11_HOXA5_TGFBR2_WNT9A_SLC2A10_ALX4_COL1A1_HOXA2_MDFI_WNT11_HOXA4_SMAD3_HOXC4_DMRT2_HOXA3_PDGFRA_TBX1_TULP3_GSC_WNT9B_EXT1_HOXA6_SLC39A1_HOXA1_BMP7_WNT5A_CTNNB1_DYNC2I1_MTHFD1_SHH_HOXA7_NKX3-2_GLI3_DEAF1_GRHL2_MMP16_ALX3_OSR1_HOXD9_HOXC9	51	Down
BP	GO:0044706	multi-multicellular organism process	76/3693	204/18862	2.81784e-09	1.79221e-07	1.18434e-07	BCL2_PTAFR_IGFBP7_PTHLH_STC2_EMP2_DDO_THBD_NR2F2_HFE_LIF_GJA1_PZP_PRLHR_TGFB3_ADCYAP1_SERPINE2_FOSL1_CORIN_ITGB4_MMP7_STC1_DSG2_TGFBR2_EPO_TPPP3_OXTR_CD38_ITGA5_RGS2_FOSB_ETS1_FOS_JUNB_IDO1_CLDN4_AR_ITGA3_ANGPT2_IGFBP5_UCP2_CALCA_PGR_SLC2A1_IGFBP2_MAFF_ARHGDIB_B4GALT1_PAPPA_APOL2_SYDE1_GJB2_ATP7A_IL1B_CALR_ADIPOR2_TIMP1_HEXB_NPFF_TAC3_PRDX3_SOD1_HYAL3_RAMP2_EPOR_VEGFA_ITGA2_TMED2_PAM_GOT2_CAPN2_M…	76	Down
BP	GO:0060562	epithelial tube morphogenesis	104/3693	309/18862	3.00892e-09	1.89441e-07	1.25188e-07	FOLR1_CSF1R_SOSTDC1_BCL2_DLC1_BMP2_RSPO2_NOG_BMP4_NTN1_MMP14_CCDC39_ADAMTS16_IRX1_CSF1_FGFR2_TWIST1_EDNRA_GDF7_COL4A1_DNAAF1_HOXA5_TACSTD2_TGFBR2_AGT_GATA3_FOXF1_ADAMTS12_LEF1_SFRP1_IRX3_RHOB_MDK_YAP1_SPRY2_FGF2_CTSH_WNT11_TGFB1_BMP5_CTHRC1_AR_SMAD3_STK3_NPNT_ABL1_LAMA5_PGR_GRHL3_GDNF_SEMA3E_FZD2_EOMES_FOXP1_RET_RHOA_TULP3_WNT9B_EXT1_WNT1_FOXA1_TBR1_BMP7_CCDC40_WNT5A_MYC_FZD6_TCTN1_SPINT1_CTNNB1_…	104	Down
BP	GO:0061041	regulation of wound healing	55/3693	131/18862	3.26442e-09	2.01456e-07	1.33128e-07	ALOX5_CLDN19_THBS1_CD109_FAP_THBD_ADRA2A_CLDN1_GJA1_SERPING1_SERPINE2_SERPINE1_C1QTNF1_CD34_ANXA1_CD36_ADTRP_PLAT_SMOC2_F3_APOE_PHLDB2_FGF2_F2R_CLDN4_PLAU_SMAD3_F2RL1_OCLN_ITGB1_NOS3_CCN4_PROS1_HBEGF_PRKCD_TFPI_PROC_EPPK1_PDGFRA_SERPINF2_ACTG1_ST3GAL4_ANO6_PRKG1_VKORC1_NFE2L2_KANK1_PLAUR_UBASH3B_TSPAN8_SLC12A2_TNFRSF12A_DUOX2_CD9_PTEN	55	Down
BP	GO:0072073	kidney epithelium development	55/3693	131/18862	3.26442e-09	2.01456e-07	1.33128e-07	BCL2_BMP2_NOG_BMP4_FOXJ1_ADAMTS16_IRX1_FGFR2_LIF_MAGI2_CD34_IQGAP1_TACSTD2_AGT_GATA3_FOXC1_SFRP1_MYO1E_IRX3_YAP1_FGF2_WNT11_CRLF1_POU3F3_SMAD3_NPNT_PECAM1_LAMA5_GDNF_SDC1_RET_WNT9B_EXT1_WNT1_BMP7_CD24_CAT_MYC_SMAD7_CTNNB1_SMAD1_LAMB2_SDC4_WWTR1_SMO_SHH_WNT7B_GLI3_VEGFA_WNT2B_FOXD1_KIF26B_KLHL3_OSR1_STAT1	55	Down
BP	GO:0048839	inner ear development	68/3693	176/18862	3.33959e-09	2.04075e-07	1.34859e-07	CXCL14_PRRX1_BMP2_SLC17A8_BMP4_NTN1_KCNQ4_FGFR2_GATA2_TGFB3_LRIG3_FREM2_GATA3_TSKU_OTX1_PDGFRB_MCOLN3_SPRY2_CTHRC1_PVALB_PHOX2B_SPARC_LRP10_SOBP_GRHL3_SLC9A3R1_FZD2_TBX18_TRIP11_INSIG1_SLC44A4_HEY2_GJB2_TBX1_ATP8B1_WNT1_NAGLU_ANP32B_HOXA1_WNT5A_TPRN_ZIC1_FZD6_OC90_POU3F4_WNT3A_GJB6_ADAM10_ALDH1A3_SOD1_TMC1_KCNQ1_SDC4_IFT27_SHH_ROR1_GLI3_FOXG1_PTK7_ROR2_TRIOBP_LRTOMT_WDPCP_ESRP1_GLI2_FOXI1_CYTL1_M…	68	Down
BP	GO:0060021	roof of mouth development	41/3693	86/18862	3.74971e-09	2.26912e-07	1.4995e-07	WFIKKN2_PRRX1_MSX1_TGFBR3_CLDN5_SATB2_CSRNP1_TWIST1_TGFB3_ARID5B_TGFBR2_ALX4_WNT7A_LEF1_WNT11_FRAS1_FZD2_INSIG1_PDGFRA_TBX1_IRF6_WNT9B_ITGB6_ANP32B_SNAI1_EPHB3_WNT5A_BMPR1A_VAX1_LRRC32_WNT3A_BNC2_SHH_DHRS3_GLI3_WDPCP_TSHZ1_LOXL3_SUMO1_OSR1_TIPARP	41	Down
BP	GO:0060284	regulation of cell development	148/3693	485/18862	3.91026e-09	2.32317e-07	1.53522e-07	BCL2_DMRTA2_SERPINF1_BMP2_TP73_PTHLH_NOG_BMP4_ID1_NTN1_CLDN5_GBP1_DOCK1_GPR37L1_FEZF1_LDLR_LIF_PTPRZ1_ADCYAP1_SERPINE2_SHOX2_S1PR3_B2M_TMEM98_GSX2_GPER1_OMG_TACSTD2_POSTN_FBN1_IGF1_NAP1L1_MYADM_HDAC9_NTRK2_WNT7A_RAB21_MDK_YAP1_DOCK7_MAN2A1_EGR2_TGFB1_IDH2_DOCK5_TENM4_BHLHE40_NGF_NIBAN2_IL34_TNFRSF1A_EFNB3_ABL1_ELL3_EIF4G2_CTNNA1_RAB11A_FERD3L_AXIN2_S100A10_RYK_SEMA3E_FBLN1_PROC_HEY2_RET_LRP8_RHOA…	148	Down
BP	GO:0051098	regulation of binding	116/3693	357/18862	3.91357e-09	2.32317e-07	1.53522e-07	WFIKKN2_BMP2_NOG_MSX1_HMOX1_BMP4_ID1_TGFBR3_CLDN5_CTSZ_STING1_DKK1_SP100_HFE_LIF_PLK2_TWIST1_MSX2_APP_PCSK9_IFIT2_B2M_ANGPT1_RAMP1_PBXIP1_IGF1_ANXA2_CFHR1_PARP9_GATA3_DTX3L_RIPK2_LEF1_LOX_KLF4_FOXC1_APOE_PEX19_IFIT1_MDFI_DAB2_TGFB1_CTHRC1_BAX_NGF_PLCL1_NIBAN2_SMAD3_STK3_ABL1_BCL3_RB1_ADRB2_S100A10_LDLRAP1_PRKCD_PHLDA2_DNAAF11_HOXA3_HEY2_CLN5_ACTB_CDKN1A_XIRP1_PLN_TRIM21_ZFPM1_RSF1_WNT5A_HSP90AB1_…	116	Down
BP	GO:0030111	regulation of Wnt signaling pathway	118/3693	365/18862	4.0148e-09	2.36078e-07	1.56007e-07	FOLR1_WLS_SOSTDC1_ATP6V1C2_RSPO3_BMP2_RSPO2_NOG_DKK2_SFRP4_RUNX1_EGFR_IGFBP4_SULF1_SOST_SULF2_DKK1_FGFR2_APCDD1L_SFRP5_APP_PSMB9_USP34_CCNY_RBMS3_NKD1_TRABD2A_TSKU_APCDD1_TLE4_LEF1_TNN_CDH3_COL1A1_SFRP1_DCDC2_EGR1_APOE_MDK_YAP1_IGFBP6_TRABD2B_MDFI_DAB2_WNT11_TGFB1_CTHRC1_TLE1_PSMB8_FZD4_NFATC1_ITGA3_VGLL4_SMAD3_STK3_SPEF1_ZNRF3_ABL1_CCDC88C_BICC1_TMEM64_SLC9A3R1_AXIN2_IGFBP2_CCN4_ZBED3_TBX18_NFKB…	118	Down
BP	GO:0031032	actomyosin structure organization	72/3693	191/18862	4.06658e-09	2.36888e-07	1.56542e-07	DLC1_ELN_LPAR1_NEB_ANKRD1_CGNL1_PTK2B_TGFB3_TACSTD2_CCN2_MYO18A_TMOD1_SFRP1_PDGFRB_FRMD6_PHLDB2_SORBS1_WASF2_CSRP1_AKAP13_WNT11_MYH9_TRPM7_MYLK3_CNN1_SMAD3_CNN3_TNNT1_ABL1_KRT8_ARHGEF5_S100A10_PFN2_PAK2_EPB41L4A_PDGFRA_RHOA_SERPINF2_PGM5_ACTG1_KRT19_TNNT2_NEBL_CDC42BPG_TJP1_TPM1_PTGER4_ARAP1_F11R_LDB3_ITGB5_FHDC1_SDC4_PFN1_TMOD3_ITGB1BP1_PRKAR1A_MYH10_FRMD3_PDLIM1_ACTN2_ROCK1_PDCD6IP_EPB41L4B_ANL…	72	Down
BP	GO:0008217	regulation of blood pressure	68/3693	177/18862	4.39482e-09	2.51311e-07	1.66074e-07	PTAFR_RARRES2_HMOX1_ACTA2_EMP2_EDN2_CTSZ_OR51E2_ADAMTS16_GPR37L1_NPY_NR2F2_GJA1_APLN_ATP1A2_EDNRA_ADRB1_CORIN_CD34_RASL10B_POSTN_AGT_AVPR1B_OXTR_ERAP2_SUCNR1_SLC4A5_F2R_AR_SMAD3_ID2_F2RL1_KCNK6_DRD5_CALCA_ADRB2_NOS3_PRCP_SERPINF2_COL1A2_ERAP1_BDKRB1_EXT1_AGTRAP_VEGFC_TPM1_GJA5_ADH5_SLC2A5_NPFF_ADRA1D_F11R_ADRA1B_TAC3_MME_SOD2_PTGS1_SOD1_GLP1R_RAMP2_UTS2R_ADRA1A_TAC4_PTGS2_ADM2_ADRB3_SPX_EXT2	68	Down
BP	GO:0071346	cellular response to interferon-gamma	68/3693	177/18862	4.39482e-09	2.51311e-07	1.66074e-07	AQP4_PTAFR_TRIM22_CCL2_MID1_CD44_SOCS3_ICAM1_VCAM1_GBP1_TLR4_SP100_CLDN1_B2M_HLA-A_PARP9_MT2A_HLA-E_JAK1_TRIM38_RAB7B_GBP3_NMI_RAB20_GBP2_HLA-B_TRIM5_PRKCD_VAMP3_TLR3_IRF6_PARP14_CIITA_TRIM21_CD58_HLA-F_WNT5A_HLA-G_HSP90AB1_ACTR2_VIM_CX3CL1_ASS1_TRIM25_TLR2_TRIM34_ACTR3_AIF1_IRF1_OASL_HLA-C_IRF2_GBP5_NLRC5_HLA-DQB1_MYO1C_HLA-DRA_STX4_OAS2_STXBP3_DAPK1_SUMO1_STAT1_IFI30_STX8_OAS1_CCL20_KIF5B	68	Down
BP	GO:0034660	ncRNA metabolic process	74/1306	492/18862	1.86106e-10	1.77732e-07	1.7686e-07	TSEN54_WDR74_HENMT1_AARS1_EXOSC10_LAS1L_DGCR8_METTL3_ZCCHC8_TARBP2_DDX51_TUT1_INTS4_FTSJ1_MARS1_TRMU_SARS1_PELP1_DDX18_DUS1L_AARSD1_TRMT1_INTS11_OSGEP_NVL_NOL6_EXOSC8_PUS1_SUV39H1_NOL11_RRP8_KHSRP_PNPT1_CARS1_EXOSC2_EXOSC9_YARS1_FARSB_RRP9_SENP3_NOP58_SART1_NSUN6_NOLC1_NOL9_CDK5RAP1_VARS2_HARS1_MTO1_TRMT5_GTPBP3_USP36_RRP15_HARS2_IARS1_ALKBH8_MRM1_CTU1_TBL3_WDR55_IMP4_OSGEPL1_RPP21_RPP14_DROSHA_C…	74	Up
BP	GO:0048736	appendage development	65/3693	167/18862	5.20933e-09	2.9252e-07	1.93306e-07	PRRX1_RSPO2_NOG_MSX1_BMP4_DKK1_NR2F2_FGFR2_TWIST1_GDF5_SHOX2_MAP3K20_FREM2_ITGB4_FBN2_CHST11_ALX4_WNT7A_LEF1_SMOC1_BAX_MBNL1_FRAS1_ZNRF3_DYNC2H1_AFF3_TBX4_TULP3_IRF6_EXT1_SP9_PLXNA2_SLC39A1_BMP7_PITX1_EN1_WNT5A_TMEM231_BMPR1A_SEMA3C_FZD6_CTNNB1_CIBAR1_TP63_ALDH1A2_SHH_GLI3_IFT122_ROR2_GRHL2_WDPCP_ITGA6_PAM_ALX3_IQCE_GLI2_SALL4_OSR1_FOXN1_CYP26B1_CACNA1C_HOXD9_KREMEN1_PSEN1_TBX5	65	Down
BP	GO:0060173	limb development	65/3693	167/18862	5.20933e-09	2.9252e-07	1.93306e-07	PRRX1_RSPO2_NOG_MSX1_BMP4_DKK1_NR2F2_FGFR2_TWIST1_GDF5_SHOX2_MAP3K20_FREM2_ITGB4_FBN2_CHST11_ALX4_WNT7A_LEF1_SMOC1_BAX_MBNL1_FRAS1_ZNRF3_DYNC2H1_AFF3_TBX4_TULP3_IRF6_EXT1_SP9_PLXNA2_SLC39A1_BMP7_PITX1_EN1_WNT5A_TMEM231_BMPR1A_SEMA3C_FZD6_CTNNB1_CIBAR1_TP63_ALDH1A2_SHH_GLI3_IFT122_ROR2_GRHL2_WDPCP_ITGA6_PAM_ALX3_IQCE_GLI2_SALL4_OSR1_FOXN1_CYP26B1_CACNA1C_HOXD9_KREMEN1_PSEN1_TBX5	65	Down
BP	GO:0062197	cellular response to chemical stress	113/3693	347/18862	5.39266e-09	3.00111e-07	1.98322e-07	AQP1_TRPV4_ALOX5_BCL2_FAS_PLA2R1_HMOX1_NQO1_OXSR1_EGFR_KLF2_TLR4_LRRC8C_GPR37L1_HGF_ZFP36L1_MGST1_STOX1_GPX8_HSPB1_NR4A3_FBLN5_ANXA1_ZC3H12A_CD36_EPO_ERMP1_FOXO1_LRRC8E_KLF4_EPAS1_ETS1_RHOB_VRK2_FOS_CYBA_PAWR_AIFM2_SLC1A1_MTR_STK26_PDGFD_ZNF277_ABL1_ERO1A_SLC2A1_NOS3_PPIF_PRKCD_PDGFRA_GJB2_ATP7A_IL6_BDKRB2_NFE2L1_IMPACT_WNT1_PTPRK_SOD3_BMP7_TPM1_RELB_CAT_NFE2L2_EFHD1_GPX7_SNCA_MSRA_DHRS2_SOD2_JUN…	113	Down
BP	GO:0070371	ERK1 and ERK2 cascade	106/3693	320/18862	5.69509e-09	3.14137e-07	2.07591e-07	DUSP4_GPNMB_TIMP3_CSF1R_HTR2C_BMP2_CCL2_CD44_BMP4_HTR2A_ICAM1_EGFR_TNFAIP8L3_GBP1_TLR4_ALKAL2_ZFP36L1_FGFR2_CNKSR3_LIF_PTK2B_ADCYAP1_APP_HTR2B_CCN1_ANGPT1_EZR_PDGFC_GPER1_IGF1_CHI3L1_CD36_CCN2_EPO_OXTR_TNFRSF11A_RIPK2_KLF4_PDGFRB_APOE_PLA2G2A_SPRY2_FGF2_CTSH_TGFB1_F2R_ZFP36L2_DUSP1_PDGFD_F2RL1_NPNT_ABL1_TNIP1_SLC9A3R1_ATF3_TPBG_GPR55_DUSP6_FBLN1_PDGFRA_SERPINF2_RGS14_IL1B_DUSP10_RAP1B_FN1_C5AR1_E…	106	Down
BP	GO:0016331	morphogenesis of embryonic epithelium	57/3693	140/18862	6.63347e-09	3.62688e-07	2.39675e-07	FOLR1_DLC1_NOG_BMP4_SULF1_IRX1_FGFR2_TWIST1_GDF7_GATA3_SFRP1_IRX3_TGFB1_BMP5_CTHRC1_AR_TGFB1I1_STK3_ABL1_LAMA5_GRHL3_GDNF_FZD2_TBX18_RET_TULP3_WNT9B_BMP7_VEGFC_WNT5A_FZD6_TCTN1_SPINT1_GRSF1_TP63_WNT2_ALDH1A2_MTHFD1_ALDH1A3_CELSR1_SDC4_ST14_PLXNB2_SHH_TRAF6_WNT7B_IFT122_WNT2B_PTK7_DEAF1_TMED2_GRHL2_OVOL2_BCL10_GLI2_SALL4_OSR1	57	Down
BP	GO:0001894	tissue homeostasis	90/3693	260/18862	7.40856e-09	4.01544e-07	2.65352e-07	INPP5D_RPE65_CSF1R_SERPINA3_BCL2_EGFR_CLDN5_TLR4_TNFRSF11B_CSF1_GATA2_CLDN1_TJP2_GJA1_PTK2B_HSPB1_B2M_ANGPT1_CD34_IL7_CCN2_LIPA_PDK4_JAM2_TNFRSF11A_CD38_FOXC1_CDH3_EPAS1_YAP1_P2RX7_LSR_CTSH_F2R_SLC1A1_BAX_ADGRF5_PECAM1_CALCA_OCLN_TMEM64_SLC2A1_RB1_TPP1_ITGB1_ADRB2_LYZ_NOS3_GPR55_ACTG1_ACTB_IL6_ITGB6_VCL_TJP1_HOMER2_TFF2_RCN3_TNFSF11_F11R_TFF3_POTEJ_CXADR_SLC22A5_GJB6_JCHAIN_SOD1_HOMER1_WWTR1_TCIR…	90	Down
BP	GO:0001667	ameboidal-type cell migration	144/3693	473/18862	7.50538e-09	4.03285e-07	2.66502e-07	FOLR1_SERPINF1_HMOX1_BMP4_ENPP2_THBS1_ID1_EMP2_SASH1_DOCK1_FSTL1_FAP_NR2F2_SP100_GATA2_GJA1_PLK2_TWIST1_PTK2B_SRPX2_HSPB1_DCN_HTR2B_ANGPT1_ARID5B_ITGB4_S100P_STC1_TACSTD2_ANXA1_TGFBR2_ZC3H12A_AGT_ADTRP_GATA3_SMOC2_ADAMTS9_FGF7_HDAC9_WNT7A_KLF4_ETS1_RHOB_APOE_WASF2_EGR3_RAB13_FGF2_CTSH_WNT11_TGFB1_MYH9_DOCK5_LOXL2_KITLG_ITGA3_PHOX2B_SPARC_ANGPT2_FGF16_GPI_ABL1_LAMA5_MARVELD3_ITGB1_RAB11A_GDNF_NRP2…	144	Down
BP	GO:0060485	mesenchyme development	97/3693	287/18862	7.9617e-09	4.2176e-07	2.78711e-07	FOLR1_BCL2_BMP2_NOG_MSX1_BMP4_ACTA2_RANBP3L_PDPN_TGFBR3_HGF_ZFP36L1_FGFR2_TWIST1_EDNRA_TGFB3_HTR2B_HOXA5_TGFBR2_SDCBP_GATA3_FOXF1_VASN_LEF1_FOXC1_COL1A1_SFRP1_PDGFRB_MDK_YAP1_PHLDB2_SPRY2_IL17RD_DAB2_WNT11_TGFB1_BMP5_LOXL2_KITLG_TGFB1I1_SMAD3_PHOX2B_LAMA5_ELL3_GDNF_NRP2_AXIN2_SEMA3E_NOS3_ANXA6_EOMES_HEY2_RET_FLNA_TBX1_GSC_IL6_IL1B_SEMA3D_EXT1_S100A4_FOXA1_SNAI2_FN1_SNAI1_BMP7_WNT5A_MYC_SMAD7_BMPR…	97	Down
BP	GO:0001539	cilium or flagellum-dependent cell motility	53/3693	127/18862	8.05656e-09	4.2176e-07	2.78711e-07	HOATZ_DNAH11_CFAP157_TEKT1_DRC1_TEKT4_ROPN1L_CCDC39_DNAH6_DNAH3_DNAI3_PLTP_DNAH5_DNAH2_VPS13A_CFAP54_CFAP206_DNAI1_EFHC2_DNAAF6_PLA2G3_CFAP43_DRC7_GAS2L2_CFAP44_IQCG_RSPH4A_CFAP46_CATSPERD_ATP1A4_DNAH7_CFAP65_TEKT2_CFAP251_SPEF2_CFAP69_DNAAF11_RSPH9_CCDC40_RFX3_CCDC65_SLC9B2_TTLL9_SORD_ARMC2_DNAJA1_DNAH17_EFHC1_TAC4_DPCD_RGN_ADCY3_ENKUR	53	Down
BP	GO:0060285	cilium-dependent cell motility	53/3693	127/18862	8.05656e-09	4.2176e-07	2.78711e-07	HOATZ_DNAH11_CFAP157_TEKT1_DRC1_TEKT4_ROPN1L_CCDC39_DNAH6_DNAH3_DNAI3_PLTP_DNAH5_DNAH2_VPS13A_CFAP54_CFAP206_DNAI1_EFHC2_DNAAF6_PLA2G3_CFAP43_DRC7_GAS2L2_CFAP44_IQCG_RSPH4A_CFAP46_CATSPERD_ATP1A4_DNAH7_CFAP65_TEKT2_CFAP251_SPEF2_CFAP69_DNAAF11_RSPH9_CCDC40_RFX3_CCDC65_SLC9B2_TTLL9_SORD_ARMC2_DNAJA1_DNAH17_EFHC1_TAC4_DPCD_RGN_ADCY3_ENKUR	53	Down
BP	GO:0001819	positive regulation of cytokine production	135/3693	437/18862	8.11988e-09	4.2176e-07	2.78711e-07	CSF1R_IL16_PTAFR_IL33_HMOX1_RUNX1_THBS1_LUM_PDE4B_TLR4_SULF1_STING1_HGF_SULF2_HILPDA_CD83_ADRA2A_RNF135_TWIST1_ADCYAP1_APP_HSPB1_NR4A3_TSLP_SERPINE1_LPL_B2M_HTR2B_DHX58_GSDMD_POU2AF1_CD34_HLA-A_PANX1_ANXA1_POSTN_CD36_IL7_AGT_GATA3_IL4R_RIPK2_SPTBN1_F3_PLA2G3_EGR1_PRKCQ_MDK_IL6R_P2RX7_CYBA_HLA-E_IL1A_RAB7B_WNT11_TGFB1_F2R_IDO1_IL1RAP_C3_IFIH1_MYD88_SMAD3_F2RL1_ABL1_HSPD1_GATA6_BCL3_C5_RSAD2_CASP8_…	135	Down
BP	GO:0060333	interferon-gamma-mediated signaling pathway	42/3693	91/18862	8.20054e-09	4.2243e-07	2.79154e-07	PTAFR_TRIM22_MID1_CD44_SOCS3_ICAM1_VCAM1_GBP1_SP100_B2M_HLA-A_PARP9_MT2A_HLA-E_JAK1_TRIM38_NMI_GBP2_HLA-B_TRIM5_PRKCD_IRF6_PARP14_CIITA_TRIM21_HLA-F_HLA-G_HSP90AB1_TRIM25_TRIM34_IRF1_OASL_HLA-C_IRF2_NLRC5_HLA-DQB1_HLA-DRA_OAS2_SUMO1_STAT1_IFI30_OAS1	42	Down
BP	GO:0007162	negative regulation of cell adhesion	99/3693	295/18862	8.47976e-09	4.33232e-07	2.86293e-07	GPNMB_TRPV4_DLC1_BMP2_BMP4_FOXJ1_RUNX1_APOD_LGALS1_THBS1_CD300A_GBP1_MMP14_HFE_TGFBI_SERPINE2_SERPINE1_DUSP22_C1QTNF1_ANGPT1_TACSTD2_ANXA1_POSTN_ZC3H12A_ADTRP_MYADM_IL4R_KLF4_VSIR_COL1A1_CDKN2A_MDK_PHLDB2_SWAP70_PAWR_TGFB1_IDO1_FZD4_BCL6_DUSP1_CCL28_CD164_ANGPT2_RDX_ABL1_LGALS3_CDH1_SEMA3E_ARHGDIB_PRKCD_MARCHF7_FBLN1_RHOA_PRKG1_WNT1_SNAI2_PLXNA2_TWSG1_HLA-G_SMAD7_TNFRSF14_BMP6_PRNP_LRRC32_LRP1_CX…	99	Down
BP	GO:0071559	response to transforming growth factor beta	89/3693	257/18862	8.74941e-09	4.43374e-07	2.92995e-07	WFIKKN2_FOLR1_GLG1_THBS1_ID1_CD109_TGFBR3_CLDN5_ANKRD1_PRDM16_ZFP36L1_FGFR2_CLDN1_PDE2A_TGFB3_GDF5_LTBP2_DUSP22_LTBP1_FBN2_CHST11_POSTN_FBN1_TGFBR2_SDCBP_HTRA3_SLC2A10_CDKN2B_VASN_WNT7A_LOX_COL1A1_SFRP1_FOS_SPRY2_IL17RD_DAB2_MXRA5_TGFB1_ZFP36L2_GDF15_HSPA5_TGFB1I1_ITGA3_SMAD3_PDGFD_AMHR2_SMAD9_PARD3_RHOA_COL1A2_WNT1_PTPRK_PALS1_ITGB6_TWSG1_LATS2_WNT5A_SMAD7_HSP90AB1_BMPR1A_F11R_NR3C1_JUN_LRRC32_E…	89	Down
CC	GO:0031252	cell leading edge	128/3852	411/19520	1.90237e-08	3.88626e-07	2.97513e-07	TRPV4_WLS_LAYN_DLC1_CD44_ACTA2_PDPN_ITGA8_TLR4_FAP_PTK2B_APP_DUSP22_S100A11_ITGB4_EZR_PARVA_GPER1_IQGAP1_GABRE_MYADM_CSPG4_ABI1_FGD6_SPTBN1_ITGA5_MTSS2_PSD4_PHLDB2_SPRY2_WASF2_SWAP70_RAB13_MYH9_TRPM7_PDLIM4_ANTXR1_KITLG_SSH1_SHISA8_SLK_SPEF1_RDX_ABL1_CDH1_EPS8L2_ARHGEF4_OCLN_SLC9A3R1_ITGB1_CTNNA1_CAPG_NCKAP1_ARHGAP44_RHOA_PTPRM_PRKCI_ATP7A_ACTB_S100B_SNX9_TLN1_CDC42BPG_PTPRK_TPM1_CYFIP1_ABLIM1_AC…	128	Down
CC	GO:0005901	caveola	38/3852	80/19520	1.96656e-08	3.90581e-07	2.99009e-07	DLC1_GASK1A_HMOX1_MYOF_HTR2A_SLC22A6_ATP1A2_TGFBR2_CD36_ADTRP_CAVIN1_PLPP1_CAVIN3_F2R_CDH1_IRS1_SLC2A1_CTNNA1_NOS3_TFPI_CAVIN2_LRP8_EHD2_PTGIS_BMPR1A_ADRA1B_CDH13_SMO_ATP1B3_EFNA5_SMPD2_ADRA1A_ADCY8_KCNA5_ATP1B1_SCARB1_FLOT1_KIF18A	38	Down
CC	GO:0030027	lamellipodium	72/3852	196/19520	2.04066e-08	3.94345e-07	3.01891e-07	TRPV4_CD44_ACTA2_PDPN_FAP_PTK2B_APP_DUSP22_PARVA_CSPG4_ABI1_FGD6_MTSS2_WASF2_SWAP70_RAB13_PDLIM4_ANTXR1_KITLG_SSH1_SPEF1_RDX_CDH1_ITGB1_CTNNA1_CAPG_NCKAP1_RHOA_PTPRM_ACTB_CYFIP1_ABLIM1_ACTR2_APBB2_BRK1_CIB1_PLEKHH2_DYNLT1_SPATA13_UNC5C_ARPC3_ACTR3_AIF1_ITGB1BP1_CTNNA3_PABPC1_SHTN1_ENAH_ARPC5_TESC_NEDD9_MYH10_ITGAV_DNM2_WASL_P4HB_ROCK1_ARHGAP31_STX4_ALS2_PLEK2_APC_BCAR1_RAC1_NME2_CFL1_WASF1_CARMIL…	72	Down
BP	GO:0048762	mesenchymal cell differentiation	82/3693	231/18862	9.27636e-09	4.66287e-07	3.08136e-07	FOLR1_BCL2_BMP2_NOG_MSX1_BMP4_RANBP3L_PDPN_TGFBR3_HGF_FGFR2_TWIST1_EDNRA_TGFB3_HTR2B_TGFBR2_SDCBP_GATA3_VASN_LEF1_FOXC1_COL1A1_SFRP1_MDK_PHLDB2_SPRY2_IL17RD_DAB2_WNT11_TGFB1_BMP5_LOXL2_KITLG_TGFB1I1_SMAD3_PHOX2B_LAMA5_ELL3_GDNF_NRP2_AXIN2_SEMA3E_ANXA6_EOMES_HEY2_RET_FLNA_TBX1_GSC_IL6_IL1B_SEMA3D_EXT1_S100A4_FOXA1_SNAI2_FN1_SNAI1_BMP7_WNT5A_SMAD7_BMPR1A_SEMA3C_CTNNB1_WNT2_ALDH1A2_HAS2_WWTR1_SMO_SH…	82	Down
BP	GO:1901136	carbohydrate derivative catabolic process	73/3693	198/18862	9.62306e-09	4.79844e-07	3.17095e-07	CEMIP_CST3_CD44_NT5E_LUM_PDE4B_PDE5A_BGN_CHI3L2_PGM2_PDE2A_DCN_VCAN_TYMP_APOBEC3C_PDE10A_CHI3L1_GPC6_ADAMTS9_CSPG4_PDE8B_ADAMTS12_APOBEC3B_MANBA_STT3B_ADA_NCCRP1_MLYCD_SDC2_CEMIP2_FGF2_TGFB1_APOBEC3F_GNPDA2_GNS_HSPG2_GLB1_ADA2_NGLY1_OMD_APOBEC3D_PRKCD_PDE7B_FUCA1_SDC1_GALNS_GALC_NUDT7_NAGLU_APOBEC3G_SAMHD1_HEXB_FUCA2_NCAN_CTSL_GPC1_FBXO2_CHP1_FMOD_HPSE2_HYAL3_SDC4_GBA_PNP_HMMR_NAGA_PDE8A_NUDT9_GP…	73	Down
BP	GO:0009612	response to mechanical stimulus	74/3693	202/18862	1.04943e-08	5.19135e-07	3.43059e-07	AQP1_TRPV4_FAS_HTR2A_THBS1_EGFR_MMP14_TLR4_ANKRD1_SOST_GJA1_PDE2A_PTK2B_ATP1A2_GDF5_LTBR_DCN_SERPINE2_TNFRSF10A_FOSL1_MMP7_POSTN_TGFBR2_BTG2_CHI3L1_COL1A1_FOSB_ETS1_MDK_FOS_WNT11_USP53_TNFRSF10B_MYD88_TNFRSF1A_ANGPT2_BAG3_SLC2A1_IGFBP2_PIEZO2_CASP8_TLR3_NFKB1_BDKRB1_IL1B_KIAA0319_PTGER4_BMP6_F11R_CTNNB1_CXCL10_JUN_COL3A1_TNC_TMC1_CCNB1_PSPH_CD40_IRF1_SMPD2_SCEL_ITGA2_HABP4_KCNA5_SCN1A_BCL10_RAC1_…	74	Down
BP	GO:0042493	response to drug	115/3693	359/18862	1.12656e-08	5.5262e-07	3.65188e-07	CCNO_EMX2_BCL2_HTR2C_TP73_HMOX1_HTR2A_NQO1_ICAM1_APOD_LGALS1_THBS1_EGFR_PDE4B_MAOB_FZD1_ANKRD1_TNFRSF11B_MGST1_PTK2B_NFATC2_LPL_B2M_HTR2B_ABCC4_FOSL1_TDO2_NNMT_ANXA1_TGFBR2_CA9_NPAS2_GATA3_OXTR_PLIN2_CD38_LOX_CDH3_COL1A1_SFRP1_ADA_FOSB_DRD1_FOS_FABP3_GAL_SLC1A1_EEF2_HSPA5_ITGA3_SLC22A3_CDH1_GATA6_IGFBP2_S100A10_GRIN2A_DUSP6_RET_LRP8_PTPRM_ATP8B1_TLR3_IL1B_GGH_CDKN1A_TGIF1_RAP1B_TMEM30A_CALR_AK4_V…	115	Down
BP	GO:0034446	substrate adhesion-dependent cell spreading	47/3693	108/18862	1.13485e-08	5.5262e-07	3.65188e-07	PDPN_LAMB1_ITGA8_GBP1_DOCK1_PARVA_TACSTD2_POSTN_MYADM_MDK_DOCK5_FZD4_ANTXR1_ABL1_MERTK_LAMA5_S100A10_VAMP3_FBLN1_RHOA_FLNA_PEAK1_FN1_CALR_EPHB3_WASHC2C_CIB1_HAS2_LAMB2_KANK1_LAMC1_EFNA5_ITGB1BP1_LAMB4_TRIOBP_NEDD9_SPRY4_ITGAV_DNM2_P4HB_RAC1_LAMB3_KIF14_CARMIL1_ARPC2_MICALL2_TEK	47	Down
BP	GO:0006509	membrane protein ectodomain proteolysis	25/3693	42/18862	1.39983e-08	6.76366e-07	4.46963e-07	TIMP3_BACE2_ADRA2A_MMP7_NCSTN_PRKCQ_APOE_PTPN3_MYH9_SNX33_ERAP1_IL1B_SNX9_TIMP1_NRDC_SH3D19_ADAM10_PSENEN_TIMP2_SPPL2A_TIMP4_TNFRSF1B_ADAM9_ROCK1_PSEN1	25	Down
BP	GO:0042063	gliogenesis	95/3693	283/18862	1.6576e-08	7.92216e-07	5.23519e-07	CSF1R_BMP2_CCL2_TP73_IL33_NOG_LPAR1_EGFR_BACE2_LAMB1_MMP14_TLR4_GPR37L1_LDLR_CSF1_LIF_PTPRZ1_PTK2B_ADCYAP1_APP_MYRF_SERPINE2_ITGB4_TMEM98_GSX2_ANXA1_NCSTN_CSPG4_NTRK2_TSPAN2_LEF1_MDK_EGR2_TGFB1_IDH2_TENM4_EEF2_IL34_PHOX2B_LEPR_ABL1_ADGRG6_SOX1_PARD3_LRP8_PRKCI_IL6_IL1B_DUSP10_CDK1_PALS1_CERS2_C5AR1_STAT3_HEXB_RHEB_SPINT1_LYN_VIM_CNTF_LRP1_GPC1_CX3CL1_MAP2K1_SOD1_CLU_TLR2_LAMB2_GSTP1_GRN_MXRA8_SMO…	95	Down
BP	GO:0048661	positive regulation of smooth muscle cell proliferation	43/3693	96/18862	1.66501e-08	7.92216e-07	5.23519e-07	PTAFR_HMOX1_BMP4_THBS1_EGFR_CALCRL_FGFR2_GJA1_NR4A3_ABCC4_TGFBR2_IGF1_ADAMTS1_PDGFRB_IL6R_FGF2_MYD88_ID2_PDGFD_IGFBP5_CCN4_LDLRAP1_HBEGF_FOXP1_SERPINF2_IL6_TGM2_GNAI3_RBPMS2_BMPR1A_JUN_CX3CL1_CDH13_AIF1_TRAF6_SMPD3_ITGA2_P2RY6_NPY5R_PPARGC1A_MMP2_HDAC4_STAT1	43	Down
BP	GO:0071260	cellular response to mechanical stimulus	36/3693	74/18862	1.69197e-08	7.98944e-07	5.27966e-07	AQP1_FAS_EGFR_TLR4_ANKRD1_GJA1_PDE2A_ATP1A2_LTBR_TNFRSF10A_MMP7_COL1A1_WNT11_TNFRSF10B_MYD88_TNFRSF1A_BAG3_SLC2A1_PIEZO2_CASP8_TLR3_NFKB1_IL1B_PTGER4_BMP6_F11R_CD40_IRF1_ITGA2_HABP4_BCL10_RAC1_KCNJ2_CNN2_HDAC4_CHEK1	36	Down
BP	GO:0003351	epithelial cilium movement involved in extracellular fluid movement	21/3693	32/18862	1.72786e-08	8.04329e-07	5.31524e-07	AQP4_SPAG17_DAW1_ROPN1L_CCDC39_DNAAF1_DNAH5_JHY_SPA17_CABYR_CFAP43_SPEF2_SLC9A3R1_CFAP53_DNAAF11_CCDC40_KIF27_RFX3_NME5_ODAD4_DPCD	21	Down
BP	GO:0050818	regulation of coagulation	35/3693	71/18862	1.72918e-08	8.04329e-07	5.31524e-07	PROCR_THBS1_FAP_THBD_SERPING1_SERPINE2_SERPINE1_C1QTNF1_CD34_CD36_ADTRP_PLAT_F3_APOE_F2R_PLAU_F2RL1_NOS3_PROS1_PRKCD_TFPI_PROC_PDGFRA_SERPINF2_ANXA5_ST3GAL4_ANO6_PRKG1_VKORC1_NFE2L2_PLAUR_UBASH3B_TSPAN8_CD9_PSEN1	35	Down
BP	GO:0007599	hemostasis	111/3693	346/18862	1.84305e-08	8.50943e-07	5.62328e-07	ITPR2_GNA14_PROCR_TFPI2_PLA2G4A_MYL9_THBS1_PDPN_DOCK1_TLR4_ITPR1_FAP_THBD_A2M_GATA2_ADRA2A_SERPING1_HSPB1_SERPINE2_SERPINE1_C1QTNF1_CD34_CD36_ADTRP_GATA3_PLAT_F3_COL1A1_NFE2_PRKCQ_APOE_P2RX7_RAB27A_MMRN1_CSRP1_F2R_MYH9_DGKI_PLAU_MYL12A_F2RL1_GPI_ANXA8_MERTK_GATA6_MAFF_NOS3_PROS1_PRKCD_CD59_RAD51B_TFPI_FBLN1_PROC_PDGFRA_PRCP_FLNA_EHD2_SERPINA5_SERPINF2_COL1A2_ACTG1_ANXA5_ST3GAL4_ACTB_GNA13_ANO6_IL…	111	Down
BP	GO:0007043	cell-cell junction assembly	58/3693	147/18862	1.91771e-08	8.78905e-07	5.80806e-07	TRPV4_CLDN19_RUNX1_CLDN5_CLDN1_GJA1_CDH19_AGT_LSR_RAB13_WNT11_CLDN4_CDHR3_PECAM1_PARD3_OCLN_MARVELD3_CTNNA1_PAK2_RHOA_GJB2_PRKCI_ACTG1_ACTB_CRB3_IL1B_TLN1_PALS1_SNAI2_SNAI1_VCL_TJP1_GJA5_CLDN11_SMAD7_F11R_CTNNB1_PATJ_GJB6_MARVELD2_LIM2_RAMP2_GJC1_CLDN10_CDH12_MYO1C_GRHL2_PRKCH_ROCK1_PDCD6IP_APC_NPHP1_MICALL2_CD9_CNTNAP1_PRKCA_FBF1_CLDN23	58	Down
MF	GO:0061134	peptidase regulator activity	85/3761	230/18337	5.4379e-09	7.07532e-07	5.86403e-07	WFIKKN2_TIMP3_SERPINB9_SERPINA3_SERPINF1_TFPI2_C4A_C4B_CST3_SPOCK3_CD109_TNFAIP8_SERPINE3_A2M_PZP_APP_SERPING1_PI15_SERPINE2_SERPINE1_BIRC3_APLP2_SERPINH1_LXN_SERPINI2_ANXA2_AGT_CAST_VSIR_PI16_CTSC_BST2_CTSH_RPS27L_C3_NGF_CRIM1_COL6A3_SERPINB13_SERPINB1_A2ML1_C5_PROS1_TFPI_FBLN1_ITIH3_SERPINA5_SERPINF2_SMR3B_CST6_ITIH5_FN1_PRSS22_CSTB_TIMP1_SPINT1_SNCA_PRNP_PCOLCE_PYCARD_MAL_RPS6KA1_PRDX3_PSENEN_…	85	Down
CC	GO:0044853	plasma membrane raft	47/3852	111/19520	4.17016e-08	7.84649e-07	6.00688e-07	DLC1_GASK1A_HMOX1_MYOF_HTR2A_SLC22A6_ATP1A2_EZR_TGFBR2_CD36_ADTRP_CAVIN1_PLPP1_CAVIN3_STIM1_F2R_CDH1_IRS1_SLC2A1_CTNNA1_NOS3_TFPI_CAVIN2_LRP8_EHD2_PTGIS_BMPR1A_CHRNA7_ADRA1B_MYO1D_HAS2_CDH13_SMO_ATP1B3_EFNA5_TREM2_PRKAR1A_SMPD2_ADRA1A_ADCY8_KCNA5_CR1_ATP1B1_SCARB1_FLOT1_KIF18A_MS4A4A	47	Down
CC	GO:0030666	endocytic vesicle membrane	62/3852	163/19520	4.3756e-08	8.02193e-07	6.14119e-07	WLS_RAB38_TYRP1_COLEC12_LDLR_B2M_RAB8B_HLA-A_SLC18A3_CD36_WNT7A_TAP1_APOE_CYBA_HLA-E_RAB7B_MDM2_RAB11FIP1_FZD4_RAB20_HLA-B_TAPBP_PIP4P2_NOS3_RAB7A_FZD2_HBEGF_PICALM_VAMP3_ATP6V0E1_HVCN1_ATP7A_WNT1_RAB32_CALR_HLA-F_WNT5A_HLA-G_WNT3A_LRP1_RAB34_TLR2_TCIRG1_SMO_LAMP1_WNT7B_ROR2_HLA-C_DMBT1_HLA-DQB1_PIK3C3_DNM2_WASL_HLA-DRA_RAB8A_VAMP8_STX4_SCARB1_RAC2_CD9_RAPGEF1_SNAP23	62	Down
BP	GO:0001701	in utero embryonic development	108/3693	335/18862	2.13648e-08	9.72019e-07	6.42338e-07	HOPX_RSPO3_BMP2_NOG_MSX1_SOCS3_KLF2_NECAB1_ZFP36L1_NR2F2_TENT5C_FGFR2_C6_LIF_GATA2_TWIST1_EDNRA_TGFB3_SLC34A2_RCN1_CCN1_FOSL1_ANGPT1_CHST11_TGFBR2_IGF1_GATA3_FOXF1_SLC30A1_LEF1_KLF4_FOXC1_ADA_PLPP4_MYO1E_EPAS1_YAP1_MDFI_JUNB_MAN2A1_TTLL4_MYH9_HSD17B2_BMP5_AR_SMAD3_MBNL1_STK3_KRT8_GATA6_C5_MAFF_CASP8_E2F7_PHLDA2_EOMES_CERT1_DSC3_HEY2_PDGFRA_ATP7A_SEC24D_E2F8_WNT9B_KRT19_LMX1B_SLC39A1_SNAI1_BMP7_PL…	108	Down
BP	GO:0042475	odontogenesis of dentin-containing tooth	39/3693	84/18862	2.26018e-08	1.02085e-06	6.74606e-07	SOSTDC1_BMP2_RSPO2_MSX1_BMP4_AMTN_TNFRSF11B_CSF1_SERPINE1_DLX3_KLK4_DMRT3_FOXO1_ODAM_LEF1_FOXC1_STIM1_BAX_LAMA5_CTNNA1_PDGFRA_TBX1_ITGB6_BMP7_BMPR1A_ANKRD11_TP63_PERP_TNC_TCIRG1_SMO_SHH_TRAF6_SMPD3_FST_GLI3_GLI2_CSF3R_EDAR	39	Down
BP	GO:0051346	negative regulation of hydrolase activity	138/3693	456/18862	2.31064e-08	1.03613e-06	6.84705e-07	WFIKKN2_AQP1_TIMP3_SERPINB9_SERPINA3_SERPINF1_TFPI2_C4A_C4B_CST3_PLA2R1_ANGPTL4_CD44_SPOCD1_THBS1_SPOCK3_CD109_DHCR24_TNFAIP8_HGF_SERPINE3_A2M_PZP_ADCYAP1_APP_SERPING1_CRYAB_PI15_SERPINE2_SERPINE1_APLP2_PHACTR2_SERPINH1_LXN_SERPINI2_IQGAP1_ANXA1_ANXA2_AGT_SFN_CAST_HDAC9_KLF4_PPP1R14C_RGS2_PPP1R36_IFIT1_PI16_BST2_SPRY2_TMED10_C3_NGF_CRIM1_CNN3_SH3RF2_COL6A3_SERPINB13_RDX_LEPR_ABL1_LGALS3_SERPINB1_…	138	Down
CC	GO:0032432	actin filament bundle	35/3852	73/19520	5.25638e-08	9.39578e-07	7.19294e-07	MYL9_PDLIM3_CRYAB_LPP_PDLIM5_SORBS1_MYH9_PDLIM4_SYNPO_PLS3_TPM3_BAG3_FLNA_PGM5_PDLIM2_XIRP1_NEBL_TRIP6_TPM1_SEPTIN7_ABLIM1_LDB3_TPM4_SYNPO2_MST1R_ACTN1_ROR1_FHL3_MYH10_PDLIM1_FBLIM1_CNN2_MICALL2_TLNRD1_TEK	35	Down
CC	GO:0001725	stress fiber	32/3852	64/19520	5.55755e-08	9.46107e-07	7.24293e-07	MYL9_PDLIM3_LPP_PDLIM5_SORBS1_MYH9_PDLIM4_SYNPO_TPM3_BAG3_PGM5_PDLIM2_XIRP1_NEBL_TRIP6_TPM1_SEPTIN7_ABLIM1_LDB3_TPM4_SYNPO2_MST1R_ACTN1_ROR1_FHL3_MYH10_PDLIM1_FBLIM1_CNN2_MICALL2_TLNRD1_TEK	32	Down
CC	GO:0097517	contractile actin filament bundle	32/3852	64/19520	5.55755e-08	9.46107e-07	7.24293e-07	MYL9_PDLIM3_LPP_PDLIM5_SORBS1_MYH9_PDLIM4_SYNPO_TPM3_BAG3_PGM5_PDLIM2_XIRP1_NEBL_TRIP6_TPM1_SEPTIN7_ABLIM1_LDB3_TPM4_SYNPO2_MST1R_ACTN1_ROR1_FHL3_MYH10_PDLIM1_FBLIM1_CNN2_MICALL2_TLNRD1_TEK	32	Down
BP	GO:0030199	collagen fibril organization	29/3693	54/18862	2.48174e-08	1.10491e-06	7.30154e-07	LUM_SERPINH1_CRTAP_COL12A1_COL5A3_COL14A1_LOX_FOXC1_MMP11_COL1A1_LOXL2_COL5A2_DPT_LOXL1_RB1_PXDN_SERPINF2_COL1A2_ATP7A_AEBP1_EXT1_PLOD3_EMILIN1_COL3A1_FMOD_P3H4_LOXL3_ADAMTS3_COLGALT1	29	Down
BP	GO:0090092	regulation of transmembrane receptor protein serine/threonine kinase signaling pathway	86/3693	251/18862	2.71402e-08	1.19975e-06	7.92829e-07	WFIKKN2_FOLR1_SOSTDC1_BMP2_NOG_MSX1_BMP4_GLG1_SFRP4_THBS1_CD109_TGFBR3_SULF1_FSTL1_PRDM16_SOST_DKK1_HFE_MAGI2_SFRP5_TGFB3_GDF5_GDF7_CCN1_LTBP1_FBN2_CHST11_FBN1_TGFBR2_SDCBP_HTRA3_TOB1_SLC2A10_CDKN2B_VASN_LOX_SFRP1_SPRY2_IL17RD_DAB2_TGFB1_BMP5_GDF15_HSPA5_TGFB1I1_CRIM1_ITGA3_SMAD3_ABL1_RBPMS_KIAA0319_WNT1_PALS1_BMP7_TWSG1_LATS2_NEO1_WNT5A_SMAD7_HSP90AB1_RBPMS2_BMPR1A_BMP6_EMILIN1_PCSK6_FKBP1A_CCN3…	86	Down
BP	GO:0032259	methylation	58/1306	359/18862	1.18581e-09	8.64113e-07	8.59875e-07	HENMT1_METTL17_METTL3_SMYD5_DMAP1_CHTOP_CARM1_FTSJ1_PHF1_KMT5C_ZNF304_TRMT1_METTL22_ANTKMT_NDUFAF5_KMT2B_ZNF335_SUV39H1_SETD6_TRMT2A_MTA2_MEN1_RRP8_CBLL1_GATAD2A_CMTR1_EHMT2_RTF1_SETDB1_PCIF1_NSUN6_COMTD1_SPOUT1_DNMT1_MTO1_PRDM4_TRMT5_GTPBP3_PRMT8_DOT1L_PCMTD2_MTHFR_MLLT6_PPM1D_EZH1_SETD4_PHF19_SUPT6H_ALKBH8_MRM1_WDR5_METTL14_ARMT1_TRMT44_PICK1_FBLL1_DDX4_TRMT11	58	Up
BP	GO:0043414	macromolecule methylation	52/1306	305/18862	1.26676e-09	8.64113e-07	8.59875e-07	HENMT1_METTL3_DMAP1_CHTOP_CARM1_FTSJ1_PHF1_KMT5C_ZNF304_TRMT1_METTL22_ANTKMT_KMT2B_ZNF335_SUV39H1_SETD6_TRMT2A_MTA2_MEN1_CBLL1_GATAD2A_CMTR1_EHMT2_RTF1_SETDB1_PCIF1_NSUN6_DNMT1_MTO1_PRDM4_TRMT5_GTPBP3_PRMT8_DOT1L_PCMTD2_MTHFR_MLLT6_PPM1D_EZH1_SETD4_PHF19_SUPT6H_ALKBH8_MRM1_WDR5_METTL14_ARMT1_TRMT44_PICK1_FBLL1_DDX4_TRMT11	52	Up
BP	GO:0010811	positive regulation of cell-substrate adhesion	50/3693	121/18862	3.10515e-08	1.36298e-06	9.00699e-07	COL8A1_CCDC80_EMP2_DOCK1_CSF1_PTK2B_PLEKHA2_NDNF_CCN1_ECM2_IQGAP1_CD36_MYADM_FOXF1_SFRP1_ITGA5_MDK_DOCK5_RSU1_CCL28_ITGA3_SMAD3_NPNT_ABL1_S100A10_FLNA_FN1_UTRN_CALR_CEACAM6_EMILIN1_CIB1_CX3CL1_HAS2_CDH13_SDC4_VEGFA_TRIOBP_NEDD9_RRAS_DNM2_ITGA6_P4HB_ROCK1_RIN2_SPOCK2_RAC1_CARMIL1_ARPC2_TEK	50	Down
BP	GO:0072659	protein localization to plasma membrane	92/3693	275/18862	3.33551e-08	1.45386e-06	9.60755e-07	EGFR_EMP2_GBP1_MMP14_FYB2_LRRC15_SLMAP_EZR_RAB8B_GPER1_RAMP1_MYADM_SPTBN1_TMBIM1_STAC_VAMP5_RHOQ_TAMALIN_SORBS1_DAB2_RAB13_TGFB1_KRT18_AR_ITGA3_TNFRSF1A_RDX_LGALS3_CDH1_PPP2R5A_LAMA5_SLC9A3R1_ITGB1_RAB11A_S100A10_RAB7A_LDLRAP1_RILPL2_PICALM_VAMP3_TPBG_ARHGAP44_FLNA_EHD2_PRKCI_ACTB_CRB3_NKD2_PALS1_FAM126A_RAB11FIP2_NECTIN3_KCNIP3_MRAP_RHOG_F11R_TTC7A_WNT3A_SQSTM1_ZDHHC23_LRP1_CIB1_MACF1_RAB34_PLEK…	92	Down
BP	GO:0046631	alpha-beta T cell activation	58/3693	149/18862	3.39456e-08	1.46932e-06	9.70972e-07	BCL2_ITPKB_RUNX1_CD300A_CD83_RORC_HFE_TMEM98_HLA-A_ANXA1_TGFBR2_ZC3H12A_GATA3_IL4R_RIPK2_LEF1_VSIR_ADA_NFKBIZ_PRKCQ_IL6R_HLA-E_BCL6_ABL1_ELF4_BCL3_RSAD2_EOMES_FOXP1_HSPH1_ATP7A_IL6_ZFPM1_STAT3_CD55_IL12A_TWSG1_RELB_SMAD7_TNFRSF14_PTGER4_CTSL_TCIRG1_SHH_PNP_IRF1_GLI3_IL18R1_RUNX3_CDH26_ITK_EBI3_HLA-DRA_PTPRC_CD81_LOXL3_WDFY4_CBLB	58	Down
CC	GO:0030670	phagocytic vesicle membrane	36/3852	77/19520	7.68528e-08	1.2779e-06	9.78297e-07	RAB38_B2M_RAB8B_HLA-A_TAP1_CYBA_HLA-E_RAB7B_RAB11FIP1_RAB20_HLA-B_TAPBP_PIP4P2_RAB7A_VAMP3_ATP6V0E1_HVCN1_ATP7A_RAB32_CALR_HLA-F_HLA-G_RAB34_TLR2_TCIRG1_LAMP1_HLA-C_DMBT1_PIK3C3_DNM2_RAB8A_VAMP8_STX4_RAC2_RAPGEF1_SNAP23	36	Down
CC	GO:0042641	actomyosin	35/3852	74/19520	8.08738e-08	1.3142e-06	1.00609e-06	MYL9_PDLIM3_LPP_MYO18A_PDLIM5_SORBS1_MYH9_PDLIM4_SYNPO_TPM3_BAG3_PGM5_PDLIM2_XIRP1_NEBL_TRIP6_TPM1_SEPTIN7_ABLIM1_LDB3_TPM4_SYNPO2_MST1R_ACTN1_ROR1_FHL3_MYH10_PDLIM1_PDCD6IP_FBLIM1_CNN2_HDAC4_MICALL2_TLNRD1_TEK	35	Down
BP	GO:0007596	blood coagulation	109/3693	342/18862	3.64134e-08	1.56527e-06	1.03438e-06	ITPR2_GNA14_PROCR_TFPI2_PLA2G4A_MYL9_THBS1_PDPN_DOCK1_TLR4_ITPR1_FAP_THBD_A2M_GATA2_ADRA2A_SERPING1_HSPB1_SERPINE2_SERPINE1_C1QTNF1_CD34_CD36_ADTRP_GATA3_PLAT_F3_COL1A1_NFE2_PRKCQ_APOE_P2RX7_RAB27A_MMRN1_CSRP1_F2R_MYH9_DGKI_PLAU_MYL12A_F2RL1_ANXA8_MERTK_GATA6_MAFF_NOS3_PROS1_PRKCD_CD59_RAD51B_TFPI_FBLN1_PROC_PDGFRA_PRCP_FLNA_EHD2_SERPINA5_SERPINF2_COL1A2_ACTG1_ANXA5_ST3GAL4_ACTB_GNA13_ANO6_IL6_TL…	109	Down
BP	GO:0035633	maintenance of blood-brain barrier	21/3693	33/18862	3.87221e-08	1.65312e-06	1.09243e-06	CLDN5_CLDN1_TJP2_GJA1_ANGPT1_JAM2_LSR_SLC1A1_PECAM1_OCLN_ITGB1_ACTG1_ACTB_IL6_VCL_TJP1_F11R_GJB6_LAMC1_VEGFA_SLC12A2	21	Down
BP	GO:0022409	positive regulation of cell-cell adhesion	92/3693	276/18862	4.05314e-08	1.71859e-06	1.13569e-06	ALOX5_PTAFR_CCL2_CD44_ITPKB_RUNX1_ICAM1_LGALS1_VCAM1_PDPN_CD83_NR4A3_HLA-A_ANXA1_TGFBR2_IGF1_IL7_GATA3_EPO_IL4R_RIPK2_LEF1_VSIR_ADA_NFKBIZ_ETS1_PRKCQ_MDK_HLA-E_EGR3_JAK1_IL1A_BCL6_EFNB3_MAP3K8_HSPD1_IGFBP2_PAK2_CD276_RHOA_SERPINF2_HSPH1_ST3GAL4_IL6_IL1B_DUSP10_FOXA1_BMP7_TJP1_CD55_IL12A_CD24_WNT5A_HLA-G_SMAD7_TNFRSF14_TNFSF11_TNFSF9_F11R_LYN_CEACAM6_ZBTB1_WNT3A_PYCARD_CX3CL1_DENND6A_HAS2_SHH_PTPN…	92	Down
BP	GO:0060572	morphogenesis of an epithelial bud	13/3693	15/18862	4.29989e-08	1.81089e-06	1.19669e-06	SOSTDC1_NOG_BMP4_SULF1_FGFR2_AR_BMP7_WNT5A_TP63_WNT2_SHH_WNT2B_GLI2	13	Down
BP	GO:0050817	coagulation	110/3693	347/18862	4.34154e-08	1.81616e-06	1.20017e-06	ITPR2_GNA14_PROCR_TFPI2_PLA2G4A_MYL9_THBS1_PDPN_DOCK1_TLR4_ITPR1_FAP_THBD_A2M_GATA2_ADRA2A_SERPING1_HSPB1_SERPINE2_SERPINE1_C1QTNF1_CD34_CD36_ADTRP_GATA3_PLAT_F3_COL1A1_NFE2_PRKCQ_APOE_P2RX7_RAB27A_MMRN1_CSRP1_F2R_MYH9_DGKI_PLAU_MYL12A_F2RL1_ANXA8_MERTK_GATA6_MAFF_NOS3_PROS1_PRKCD_CD59_RAD51B_TFPI_FBLN1_PROC_PDGFRA_PRCP_FLNA_EHD2_SERPINA5_SERPINF2_COL1A2_ACTG1_ANXA5_ST3GAL4_ACTB_GNA13_ANO6_IL6_TL…	110	Down
BP	GO:0030326	embryonic limb morphogenesis	47/3693	112/18862	4.5107e-08	1.85268e-06	1.22431e-06	PRRX1_RSPO2_NOG_MSX1_BMP4_TWIST1_GDF5_SHOX2_MAP3K20_FREM2_FBN2_CHST11_ALX4_WNT7A_LEF1_BAX_MBNL1_FRAS1_DYNC2H1_AFF3_TBX4_TULP3_SP9_BMP7_PITX1_EN1_WNT5A_TMEM231_BMPR1A_FZD6_CTNNB1_TP63_ALDH1A2_SHH_GLI3_ROR2_GRHL2_WDPCP_ALX3_GLI2_SALL4_OSR1_CYP26B1_CACNA1C_HOXD9_PSEN1_TBX5	47	Down
BP	GO:0035113	embryonic appendage morphogenesis	47/3693	112/18862	4.5107e-08	1.85268e-06	1.22431e-06	PRRX1_RSPO2_NOG_MSX1_BMP4_TWIST1_GDF5_SHOX2_MAP3K20_FREM2_FBN2_CHST11_ALX4_WNT7A_LEF1_BAX_MBNL1_FRAS1_DYNC2H1_AFF3_TBX4_TULP3_SP9_BMP7_PITX1_EN1_WNT5A_TMEM231_BMPR1A_FZD6_CTNNB1_TP63_ALDH1A2_SHH_GLI3_ROR2_GRHL2_WDPCP_ALX3_GLI2_SALL4_OSR1_CYP26B1_CACNA1C_HOXD9_PSEN1_TBX5	47	Down
BP	GO:0033619	membrane protein proteolysis	31/3693	61/18862	4.54774e-08	1.85268e-06	1.22431e-06	TIMP3_BACE2_RHBDD1_ADRA2A_MMP7_NCSTN_PRKCQ_APOE_PTPN3_CTSH_TGFB1_MYH9_SNX33_RET_ERAP1_NFKB1_IL1B_SNX9_TIMP1_NRDC_SH3D19_ADAM10_PSENEN_TIMP2_SPPL2A_TIMP4_TRAF6_TNFRSF1B_ADAM9_ROCK1_PSEN1	31	Down
BP	GO:0048645	animal organ formation	31/3693	61/18862	4.54774e-08	1.85268e-06	1.22431e-06	FOLR1_BMP2_NOG_BMP4_SULF1_DKK1_FGFR2_TGFBR2_WNT11_AR_PIM1_GATA6_GDNF_AXIN2_NTF4_HOXA3_EXT1_TBR1_BMP7_WNT5A_BMPR1A_TP63_WNT3A_WNT2_MAP2K1_SHH_NKX3-2_GLI3_WNT2B_GLI2_TBX5	31	Down
BP	GO:0070661	leukocyte proliferation	101/3693	312/18862	4.81269e-08	1.94789e-06	1.28722e-06	GPNMB_INPP5D_CSF1R_BCL2_IL33_BMP4_FOXJ1_CD300A_VCAM1_TLR4_CSF1_NFATC2_HLA-A_ANXA1_TGFBR2_IGF1_IL7_EPO_NCSTN_RIPK2_LEF1_CD38_VSIR_ADA_IL5RA_PRKCQ_GAL_BST2_HLA-E_PAWR_IL1A_IDO1_BCL6_RPS6_BAX_KITLG_MYD88_IL34_F2RL1_ABL1_LGALS3_ELF4_HSPD1_IGFBP2_PRKCD_MARCHF7_CD276_MNDA_IL6_IL1B_CDKN1A_CD55_IL12A_TWSG1_CD24_HLA-G_TNFRSF14_TNFSF11_TNFSF9_LYN_PRNP_LRRC32_WNT3A_PYCARD_CX3CL1_AHR_CLU_GSTP1_SDC4_TCIRG1_SH…	101	Down
BP	GO:0050729	positive regulation of inflammatory response	53/3693	133/18862	5.23047e-08	2.10332e-06	1.38994e-06	IL16_IL33_OSMR_EGFR_TLR4_PDE2A_APP_TSLP_SERPINE1_LPL_MGST2_PTGER3_AGT_TNFRSF11A_CDK19_PLA2G3_NFKBIZ_ETS1_MDK_PLA2G2A_CTSC_HLA-E_FABP4_SUCNR1_NMI_IDO1_C3_TNFRSF1A_NUPR1_TNIP1_CCN4_TLR3_IL6_IL1B_TGM2_WNT5A_TNFSF11_PTGER4_SNCA_TRADD_CX3CL1_ABCC1_TLR2_GRN_TREM2_IFI35_ITGA2_NPY5R_PTGS2_VAMP8_CD81_NFKBIA_PARK7	53	Down
BP	GO:0003007	heart morphogenesis	82/3693	239/18862	5.28996e-08	2.11361e-06	1.39674e-06	FOLR1_DLC1_BMP2_ELN_NOG_MSX1_BMP4_TGFBR3_CLDN5_CCDC39_ANKRD1_DKK1_FGFR2_DSP_TNNC1_TWIST1_SHOX2_DNAAF1_HTR2B_CCN1_PARVA_TGFBR2_GATA3_FOXF1_ADAMTS1_FOXC1_YAP1_WNT11_TGFB1_BMP5_SMAD3_ADGRG6_PIM1_GATA6_NRP2_AXIN2_NOS3_FZD2_EOMES_CERT1_HEY2_FLNA_TBX1_SAV1_EXT1_TNNT2_EPHB4_FHL2_TBR1_SNAI2_SNAI1_BMP7_CCDC40_ZFPM1_TPM1_GJA5_WNT5A_SMAD7_BMPR1A_SEMA3C_CTNNB1_WNT3A_WNT2_ALDH1A2_FKBP1A_HAS2_SMO_SHH_DHRS3_MIC…	82	Down
BP	GO:0070372	regulation of ERK1 and ERK2 cascade	98/3693	301/18862	5.53313e-08	2.19669e-06	1.45164e-06	DUSP4_GPNMB_TIMP3_CSF1R_HTR2C_BMP2_CCL2_CD44_BMP4_HTR2A_ICAM1_EGFR_TNFAIP8L3_GBP1_TLR4_ALKAL2_FGFR2_CNKSR3_LIF_PTK2B_ADCYAP1_APP_HTR2B_CCN1_ANGPT1_EZR_PDGFC_GPER1_CHI3L1_CD36_CCN2_EPO_TNFRSF11A_RIPK2_KLF4_PDGFRB_APOE_PLA2G2A_SPRY2_FGF2_TGFB1_F2R_DUSP1_PDGFD_F2RL1_NPNT_ABL1_TNIP1_SLC9A3R1_ATF3_TPBG_GPR55_DUSP6_FBLN1_PDGFRA_SERPINF2_RGS14_IL1B_DUSP10_RAP1B_FN1_C5AR1_EIF3A_SLC30A10_CHRNA7_TNFSF11_LY…	98	Down
CC	GO:0036126	sperm flagellum	46/3852	111/19520	1.25789e-07	1.99864e-06	1.53006e-06	SPAG6_TTC29_TEKT4_SCNN1A_DNAI2_DNAH2_SPA17_VPS13A_PACRG_CABYR_CD52_DNAJB13_IQCG_CATSPERD_ATP1A4_CFAP65_CFAP251_SPEF2_ABHD2_SLC9A3R1_CFAP69_CFAP70_SEPTIN2_SEPTIN7_GABARAP_AK8_SQSTM1_ODF2_SLC9B2_DNALI1_NME5_HYAL3_IFT27_DCDC2C_SPACA9_ATP1B3_CABCOCO1_DNAH17_PRKAR1A_DYNLT4_AKAP3_MNS1_ATP1B1_SAXO1_RPGR_ENKUR	46	Down
CC	GO:0042581	specific granule	60/3852	160/19520	1.29236e-07	2.00877e-06	1.53781e-06	CTSZ_PLD1_SLC27A2_FRK_B2M_PTPRB_GSDMD_CHI3L1_CD36_ANXA11_CXCL1_TMBIM1_LCN2_CYBA_RAB27A_ATP6V1D_TCN1_PLAU_CMTM6_ERP44_LYZ_CD59_CTSD_HVCN1_NFKB1_ANO6_QSOX1_GGH_CKAP4_RAP2B_ATP8B4_DNASE1L1_TMEM30A_VCL_CYFIP1_SLC2A5_MLEC_QPCT_DEGS1_ADAM10_TIMP2_PTPN6_STOM_SLPI_TNFRSF1B_PLAUR_HP_ITGAV_LRG1_AGPAT2_VAMP8_STX4_ALDH3B1_STXBP3_TOM1_PTX3_CNN2_SNAP23_NEU1_STK10	60	Down
BP	GO:0071560	cellular response to transforming growth factor beta stimulus	85/3693	251/18862	5.93239e-08	2.34029e-06	1.54653e-06	WFIKKN2_FOLR1_GLG1_THBS1_ID1_CD109_TGFBR3_CLDN5_ANKRD1_PRDM16_ZFP36L1_FGFR2_CLDN1_PDE2A_TGFB3_GDF5_LTBP2_DUSP22_LTBP1_FBN2_CHST11_POSTN_FBN1_TGFBR2_SDCBP_HTRA3_SLC2A10_CDKN2B_VASN_WNT7A_LOX_COL1A1_SFRP1_FOS_SPRY2_IL17RD_DAB2_TGFB1_ZFP36L2_GDF15_HSPA5_TGFB1I1_ITGA3_SMAD3_PDGFD_AMHR2_SMAD9_PARD3_RHOA_COL1A2_WNT1_PTPRK_PALS1_ITGB6_TWSG1_LATS2_WNT5A_SMAD7_HSP90AB1_BMPR1A_F11R_NR3C1_JUN_LRRC32_EMILIN1…	85	Down
BP	GO:0061138	morphogenesis of a branching epithelium	64/3693	173/18862	6.61921e-08	2.59481e-06	1.71473e-06	BCL2_RSPO3_BMP2_RSPO2_NOG_BMP4_SOCS3_MMP14_SULF1_ADAMTS16_HGF_CSF1_FGFR2_EDNRA_GDF7_COL4A1_HOXA5_TACSTD2_TGFBR2_AGT_FOXF1_FGF7_LEF1_SFRP1_MDK_YAP1_SPRY2_FGF2_CTSH_AR_NPNT_ABL1_LAMA5_PGR_GDNF_SEMA3E_WNT9B_EXT1_WNT1_FOXA1_TGM2_BMP7_WNT5A_MYC_SEMA3C_SPINT1_CTNNB1_TP63_WNT2_ESRP2_TNC_CELSR1_SMO_ST14_SHH_GLI3_VEGFA_NFATC4_WNT2B_FOXD1_GRHL2_NKX3-1_GLI2_TBX20	64	Down
BP	GO:0090596	sensory organ morphogenesis	83/3693	244/18862	6.76513e-08	2.62361e-06	1.73376e-06	COL8A2_RPE65_COL8A1_BCL2_PRRX1_NOG_MSX1_BMP4_NTN1_MFRP_KCNQ4_FGFR2_GATA2_TWIST1_EFEMP1_LRIG3_FBN2_ZHX2_FBN1_WNT9A_NKD1_GATA3_TSKU_OTX1_NTRK2_HOXA2_MAN2A1_SPRY2_CTHRC1_SLC1A1_COL5A2_BAX_SOX1_SOBP_GRHL3_SLC9A3R1_FZD2_TBX18_INSIG1_SLC44A4_PTPRM_PRKCI_TBX1_GSC_IGFN1_WNT1_NAGLU_HOXA1_BMP7_NECTIN3_STAT3_WNT5A_TPRN_ZIC1_FZD6_POU3F4_CNTF_WNT3A_WNT2_GJB6_ALDH1A3_SOD1_MFAP5_NKX3-2_GLI3_IFT122_VEGFA_WNT2B_F…	83	Down
BP	GO:0060349	bone morphogenesis	40/3693	90/18862	6.77686e-08	2.62361e-06	1.73376e-06	TRPV4_MSX1_BMP4_GLG1_SFRP4_CHSY1_MMP14_FOXN3_FGFR2_TWIST1_TGFB3_MSX2_SHOX2_SERPINH1_STC1_TGFBR2_TSKU_FOXC1_COL1A1_CSGALNACT1_PAPPA2_AXIN2_ANXA6_TRIP11_INSIG1_EXT1_BMP6_FREM1_SP5_HAS2_FGFR3_SMPD3_DHRS3_GLI3_TMEM119_MMP16_LTBP3_CYP26B1_EXT2_TEK	40	Down
BP	GO:0072503	cellular divalent inorganic cation homeostasis	142/3693	480/18862	6.86261e-08	2.64041e-06	1.74486e-06	ITPR2_TRPV4_SLC39A12_CEMIP_BCL2_HTR2C_ATP13A5_HTR2A_TRDN_LPAR1_APLNR_STC2_CYSLTR1_EDN2_ITPR1_TRPM1_ATP2B3_GATA2_GJA1_GRIN2C_PTK2B_ATP1A2_EDNRA_ADCYAP1_APP_S1PR3_HTR2B_NMB_C1QTNF1_PTGER3_GPER1_STC1_CD36_PTGER2_AVPR1B_EPO_SLC30A1_OXTR_CD38_MT2A_ATP2C1_CMKLR1_CD52_DRD1_MCOLN3_APOE_P2RX7_PTGIR_SWAP70_FGF2_STIM1_F2R_TRPM7_SLC1A1_JPH2_BAX_CCL28_STIM2_SMAD3_CCR9_F2RL1_HSP90B1_ABL1_SLC41A1_DRD5_CALCA_ERO…	142	Down
BP	GO:0035107	appendage morphogenesis	53/3693	134/18862	7.01817e-08	2.66628e-06	1.76196e-06	PRRX1_RSPO2_NOG_MSX1_BMP4_FGFR2_TWIST1_GDF5_SHOX2_MAP3K20_FREM2_FBN2_CHST11_ALX4_WNT7A_LEF1_BAX_MBNL1_FRAS1_DYNC2H1_AFF3_TBX4_TULP3_EXT1_SP9_PLXNA2_BMP7_PITX1_EN1_WNT5A_TMEM231_BMPR1A_SEMA3C_FZD6_CTNNB1_CIBAR1_TP63_ALDH1A2_SHH_GLI3_ROR2_GRHL2_WDPCP_ALX3_IQCE_GLI2_SALL4_OSR1_CYP26B1_CACNA1C_HOXD9_PSEN1_TBX5	53	Down
BP	GO:0035108	limb morphogenesis	53/3693	134/18862	7.01817e-08	2.66628e-06	1.76196e-06	PRRX1_RSPO2_NOG_MSX1_BMP4_FGFR2_TWIST1_GDF5_SHOX2_MAP3K20_FREM2_FBN2_CHST11_ALX4_WNT7A_LEF1_BAX_MBNL1_FRAS1_DYNC2H1_AFF3_TBX4_TULP3_EXT1_SP9_PLXNA2_BMP7_PITX1_EN1_WNT5A_TMEM231_BMPR1A_SEMA3C_FZD6_CTNNB1_CIBAR1_TP63_ALDH1A2_SHH_GLI3_ROR2_GRHL2_WDPCP_ALX3_IQCE_GLI2_SALL4_OSR1_CYP26B1_CACNA1C_HOXD9_PSEN1_TBX5	53	Down
BP	GO:0042471	ear morphogenesis	46/3693	110/18862	7.09305e-08	2.66628e-06	1.76196e-06	PRRX1_NOG_MSX1_NTN1_KCNQ4_FGFR2_GATA2_TWIST1_LRIG3_GATA3_OTX1_HOXA2_SPRY2_CTHRC1_SOBP_GRHL3_SLC9A3R1_FZD2_TBX18_INSIG1_SLC44A4_TBX1_GSC_WNT1_NAGLU_HOXA1_WNT5A_TPRN_ZIC1_FZD6_POU3F4_WNT3A_GJB6_ALDH1A3_SOD1_NKX3-2_FOXG1_PTK7_ROR2_TRIOBP_WDPCP_TSHZ1_GLI2_OSR1_FOXI1_MYO3A	46	Down
BP	GO:0001707	mesoderm formation	33/3693	68/18862	7.13779e-08	2.66628e-06	1.76196e-06	NOG_BMP4_ITGA8_DKK1_FGFR2_GJA1_ITGB4_FOXF1_LEF1_KLF4_FOXC1_WNT11_ITGA3_SMAD3_ITGB1_EOMES_SNAI1_BMP7_TWSG1_WNT5A_BMPR1A_MSGN1_WNT3A_SMAD1_TXNRD1_PRKAR1A_ITGA2_CRB2_TBX20_POFUT2_EXT2_TAL1_TBX19	33	Down
BP	GO:0007265	Ras protein signal transduction	107/3693	338/18862	7.14373e-08	2.66628e-06	1.76196e-06	CDC42EP3_DLC1_PRAG1_ITPKB_LPAR1_NTN1_PDPN_PLD1_CSF1_CTNNAL1_ADRA2A_PLK2_RHOU_RHOD_IGF1_EPO_ARHGEF3_CDKN2A_PDGFRB_RASGRP3_RHOB_APOE_RAB21_PSD4_SPRY2_WASF2_AKAP13_FGF2_F2R_BCL6_NGF_KITLG_ITGA3_F2RL1_RDX_ABL1_EPS8L2_RERG_RB1_ARHGDIB_CDC42EP1_NCKAP1_ARHGAP44_GPR55_RAB42_CDC42SE2_RHOA_COL1A2_GNA13_CDKN1A_LPAR4_RAP2B_RAP1B_RCC1_CYFIP1_RHOG_F11R_LYN_ARHGAP17_EPS8L1_BRK1_OPHN1_JUN_SQSTM1_COL3A1_F2RL2_TAX…	107	Down
MF	GO:0004857	enzyme inhibitor activity	125/3761	385/18337	1.88755e-08	2.21032e-06	1.83191e-06	WFIKKN2_TIMP3_SERPINB9_SERPINA3_DNAJC3_SERPINF1_TFPI2_C4A_C4B_CST3_ANGPTL4_SOCS3_SPOCK3_CD109_TNFAIP8_SERPINE3_A2M_PZP_APP_SERPING1_HSPB1_PI15_SERPINE2_HEXIM1_SERPINE1_BIRC3_APLP2_PHACTR2_SERPINH1_PARVA_LXN_SERPINI2_IQGAP1_ANXA1_ANXA2_AGT_PARP9_SFN_CAST_CDKN2B_DTX3L_PPP1R14C_CDKN2A_SCG5_PPP1R36_PI16_BST2_SPRY2_PPP1R12B_C3_NGF_CRIM1_SH3RF2_COL6A3_SERPINB13_LGALS3_SERPINB1_A2ML1_C5_PROS1_TFPI_ITIH3…	125	Down
BP	GO:0031099	regeneration	69/3693	192/18862	7.78449e-08	2.88814e-06	1.90857e-06	FOLR1_BCL2_PRRX1_HMOX1_PTGFRN_RGMA_RUNX1_APOD_EGFR_TGFBR3_HGF_SULF2_HFE_CLDN1_NR4A3_NNMT_OMG_ANXA1_POSTN_TGFBR2_IGF1_KLF5_SGCA_WNT7A_KLF4_MDK_YAP1_PTPN3_IGF2R_MTR_ANGPT2_UCP2_CTNNA1_NINJ1_CPQ_EPPK1_FLNA_WDR35_IL6_KIAA0319_DUSP10_CDKN1A_WNT1_CERS2_C5AR1_CNTF_LRP1_CCN3_MAP2K1_TNC_MYMK_CCNB1_LAMB2_GSTP1_GRN_UGT1A1_NINJ2_GLI3_PRPS2_CD81_PCNA_GLI1_PKM_STK24_RGN_CD9_GPX1_KREMEN1_PTEN	69	Down
BP	GO:0043405	regulation of MAP kinase activity	99/3693	307/18862	8.03719e-08	2.95865e-06	1.95516e-06	DUSP4_GHR_BMP2_TP73_BMP4_HTR2A_TPD52L1_THBS1_CD300A_LPAR1_EGFR_SASH1_TLR4_DUSP18_HGF_DKK1_ADRA2A_PTK2B_ITGA1_TGFB3_MAP3K20_HTR2B_PDGFC_IQGAP1_IGF1_AGT_CSPG4_TNFRSF11A_RIPK2_SFRP1_RGS2_GADD45B_PDGFRB_APOE_IGFBP6_SPRY2_AKAP13_FGF2_TGFB1_FZD4_GDF15_DUSP1_AIDA_KITLG_IL34_PDGFD_ARHGEF5_TAB2_C5_MAP3K21_PRKCD_DUSP6_DUSP2_RET_PROK2_HIPK3_RGS14_IL1B_DUSP10_CDK1_BMP7_C5AR1_CD24_WNT5A_CHRNA7_TNFSF11_LYN_RGS…	99	Down
BP	GO:0120193	tight junction organization	38/3693	84/18862	8.06949e-08	2.95865e-06	1.95516e-06	CLDN19_RUNX1_CLDN5_CLDN1_GJA1_TGFB3_LSR_RAB13_WNT11_CLDN4_PECAM1_PARD3_OCLN_MARVELD3_PAK2_PRKCI_ACTG1_CRB3_EXT1_PALS1_SNAI2_SNAI1_TJP1_CLDN11_F11R_PATJ_MARVELD2_RAMP2_CLDN10_MYO1C_GRHL2_PRKCH_ROCK1_PDCD6IP_APC_NPHP1_MICALL2_CLDN23	38	Down
BP	GO:0071772	response to BMP	62/3693	167/18862	9.08587e-08	3.29257e-06	2.17583e-06	SOSTDC1_BMP2_NOG_MSX1_BMP4_SFRP4_RGMA_TGFBR3_SULF1_FSTL1_SOST_HFE_SFRP5_TGFB3_GDF5_GDF7_CCN1_FBN1_HTRA3_GATA3_TOB1_ADAMTS12_LEF1_SFRP1_EGR1_TGFB1_BMP5_GDF15_CRIM1_ITGA3_SMAD3_PHOX2B_ABL1_AMHR2_GATA6_SMAD9_EXT1_WNT1_BMP7_TWSG1_FAM83G_NEO1_WNT5A_SMAD7_RBPMS2_BMPR1A_BMP6_SPINT1_PCSK6_ZFYVE16_SMAD1_TNMD_RUNX2_SPART_SMPD3_FST_ROR2_FOXD1_FSTL3_BAMBI_CRB2_GDF6	62	Down
BP	GO:0071773	cellular response to BMP stimulus	62/3693	167/18862	9.08587e-08	3.29257e-06	2.17583e-06	SOSTDC1_BMP2_NOG_MSX1_BMP4_SFRP4_RGMA_TGFBR3_SULF1_FSTL1_SOST_HFE_SFRP5_TGFB3_GDF5_GDF7_CCN1_FBN1_HTRA3_GATA3_TOB1_ADAMTS12_LEF1_SFRP1_EGR1_TGFB1_BMP5_GDF15_CRIM1_ITGA3_SMAD3_PHOX2B_ABL1_AMHR2_GATA6_SMAD9_EXT1_WNT1_BMP7_TWSG1_FAM83G_NEO1_WNT5A_SMAD7_RBPMS2_BMPR1A_BMP6_SPINT1_PCSK6_ZFYVE16_SMAD1_TNMD_RUNX2_SPART_SMPD3_FST_ROR2_FOXD1_FSTL3_BAMBI_CRB2_GDF6	62	Down
BP	GO:0045667	regulation of osteoblast differentiation	51/3693	128/18862	9.32057e-08	3.35713e-06	2.21849e-06	BMP2_NOG_BMP4_RANBP3L_HGF_DNAI3_FGFR2_TWIST1_IFITM1_ID3_CCN1_FBN2_IGF1_TOB1_TNN_SFRP1_HOXA2_YAP1_IL6R_CTHRC1_SMOC1_CRIM1_SMAD3_IGFBP5_NPNT_TMEM64_AXIN2_CCN4_OSTN_IL6_SNAI2_BMP7_VEGFC_TWSG1_BMPR1A_BMP6_TWIST2_TP63_SMAD1_WWTR1_TCIRG1_RUNX2_WNT7B_GLI3_TMEM119_BAMBI_CLIC1_GLI1_ATRAID_HDAC4_GDPD2	51	Down
BP	GO:0042542	response to hydrogen peroxide	53/3693	135/18862	9.37174e-08	3.35713e-06	2.21849e-06	AQP1_BCL2_HMOX1_NQO1_KLF2_GPR37L1_HGF_PTK2B_NR4A3_CRYAB_FOSL1_ANXA1_FOXO1_KLF4_COL1A1_ADA_PDGFRB_ETS1_RHOB_PAWR_EEF2_DUSP1_STK26_PDGFD_ZNF277_ABL1_PPIF_PRKCD_SDC1_IL6_IMPACT_CAT_NFE2L2_MB_SOD2_JUN_PRDX3_SOD1_LDHA_SMPD3_PDE8A_SIGMAR1_KCNA5_HP_TXN_ADAM9_PCNA_PPP2CB_RACK1_CAPN2_STK24_PARK7_GPX1	53	Down
BP	GO:0072507	divalent inorganic cation homeostasis	146/3693	499/18862	9.53126e-08	3.39476e-06	2.24336e-06	ITPR2_TRPV4_SLC39A12_CEMIP_BCL2_HTR2C_ATP13A5_HTR2A_KL_TRDN_LPAR1_APLNR_EGFR_STC2_CYSLTR1_EDN2_ITPR1_TRPM1_ATP2B3_GATA2_GJA1_GRIN2C_PTK2B_ATP1A2_EDNRA_ADCYAP1_APP_S1PR3_HTR2B_NMB_C1QTNF1_PTGER3_GPER1_STC1_CD36_PTGER2_AVPR1B_EPO_SLC30A1_OXTR_CD38_MT2A_ATP2C1_CMKLR1_CD52_DRD1_MCOLN3_APOE_P2RX7_PTGIR_SWAP70_FGF2_STIM1_F2R_TRPM7_SLC1A1_JPH2_BAX_CCL28_STIM2_SMAD3_CCR9_F2RL1_HSP90B1_ABL1_SLC41A1_DRD5_C…	146	Down
BP	GO:0031346	positive regulation of cell projection organization	108/3693	344/18862	9.99902e-08	3.54113e-06	2.34008e-06	CDC42EP3_SERPINF1_ENPP2_NTN1_FZD1_ANKRD1_HGF_ALKAL2_MAGI2_PTK2B_TGFB3_ADCYAP1_SHOX2_NDNF_RAB8B_ZMYND10_IQGAP1_EPO_NTRK2_RGS2_PLA2G3_RHOQ_CREB3L2_APOE_RAB21_MDK_P2RX7_WASF2_BMP5_FZD4_HSPA5_NGF_ITGA3_F2RL1_EPS8L2_EIF4G2_OCLN_RAB11A_CDC42EP1_FES_NCKAP1_RET_LRP8_RHOA_FLNA_PRKCI_ATP7A_VLDLR_WNT1_FN1_PLXNA2_TMEM30A_BMP7_SEPTIN7_CYFIP1_NFE2L2_WNT5A_ARAP1_ACTR2_LYN_EPS8L1_BRK1_CNTF_WNT3A_LRP1_CX3CL1_MACF…	108	Down
MF	GO:0030414	peptidase inhibitor activity	71/3761	187/18337	2.71171e-08	2.88674e-06	2.39253e-06	WFIKKN2_TIMP3_SERPINB9_SERPINA3_SERPINF1_TFPI2_C4A_C4B_CST3_SPOCK3_CD109_TNFAIP8_SERPINE3_A2M_PZP_APP_SERPING1_PI15_SERPINE2_SERPINE1_BIRC3_APLP2_SERPINH1_LXN_SERPINI2_ANXA2_AGT_CAST_PI16_BST2_C3_NGF_CRIM1_COL6A3_SERPINB13_SERPINB1_A2ML1_C5_PROS1_TFPI_ITIH3_SERPINA5_SERPINF2_SMR3B_CST6_ITIH5_CSTB_TIMP1_SPINT1_SNCA_PRNP_RPS6KA1_PRDX3_TIMP2_TIMP4_SLPI_SPINK1_SPINK6_CST2_SERPINB12_ROCK1_SPOCK2_PRDX5…	71	Down
BP	GO:0061028	establishment of endothelial barrier	26/3693	48/18862	1.03931e-07	3.65991e-06	2.41857e-06	ICAM1_CLDN5_CLDN1_TJP2_PDE2A_S1PR3_EZR_MYADM_WNT7A_MYD88_TNFRSF1A_F2RL1_RDX_PECAM1_PROC_IL1B_RAP1B_VCL_TJP1_F11R_MARVELD2_MSN_WNT7B_VEGFA_ROCK1_RAPGEF1	26	Down
BP	GO:0048565	digestive tract development	50/3693	125/18862	1.07226e-07	3.75472e-06	2.48123e-06	BCL2_RARRES2_BMP4_EGFR_CCDC39_NPY_FGFR2_SFRP5_TGFB3_SHOX2_DNAAF1_PDGFC_HOXA5_TGFBR2_CXCL8_KLF5_FOXF1_ALX4_OXTR_SFRP1_ADA_YAP1_WNT11_SLC4A2_SMAD3_ID2_GATA6_RB1_PDGFRA_RET_SAV1_CDKN1A_EXT1_CCDC40_EPHB3_WNT5A_RBPMS2_TP63_ALDH1A2_ASS1_CCNB1_SMO_SHH_MYOCD_NKX3-2_GLI3_OVOL2_GLI1_GLI2_STRA6	50	Down
BP	GO:0010634	positive regulation of epithelial cell migration	64/3693	175/18862	1.08488e-07	3.77768e-06	2.4964e-06	HMOX1_BMP4_ENPP2_THBS1_SASH1_DOCK1_GATA2_PLK2_PTK2B_SRPX2_HSPB1_ANGPT1_ANXA1_TGFBR2_ZC3H12A_AGT_GATA3_SMOC2_FGF7_HDAC9_WNT7A_ETS1_RHOB_FGF2_CTSH_TGFB1_DOCK5_ITGA3_SPARC_FGF16_GPI_ABL1_RAB11A_NRP2_NOS3_HBEGF_FOXP1_CALR_VEGFC_NFE2L2_WNT5A_CIB1_HAS2_GRN_TMSB4X_PFN1_CD40_ITGB1BP1_VEGFA_ITGA2_PTGS2_RRAS_NUS1_ADAM9_ADGRA2_RIN2_RAB25_EPB41L4B_BCAR1_RAC1_SCARB1_MAP2K3_PRKCA_TEK	64	Down
BP	GO:0050730	regulation of peptidyl-tyrosine phosphorylation	87/3693	262/18862	1.13634e-07	3.93488e-06	2.60028e-06	CSF1R_GHR_CD44_HTR2A_SOCS3_ICAM1_ENPP2_CD300A_EGFR_DOK7_BTC_HGF_ALKAL2_LIF_ADRA2A_PTK2B_APP_TSLP_DUSP22_ANGPT1_PDGFC_IQGAP1_IGF1_CD36_IL7_AGT_PARP9_EPO_CSPG4_FGF7_NTRK2_ABI1_RIPK2_SFRP1_ITGA5_IL6R_CRLF1_TGFB1_TNFRSF18_KITLG_IL34_GPRC5A_TNFRSF1A_PDGFD_ABL1_PECAM1_HBEGF_PRKCD_PAK2_LRP8_CTF1_IL6_PARP14_SH3BP5_RAP2B_STAP2_STAT3_IL12A_CD24_TNFRSF14_BMP6_TMEM102_LYN_PRNP_CNTF_WNT3A_ALKAL1_AREG_PTPN6_FG…	87	Down
BP	GO:0030193	regulation of blood coagulation	32/3693	66/18862	1.1539e-07	3.95178e-06	2.61145e-06	THBS1_FAP_THBD_SERPING1_SERPINE2_SERPINE1_C1QTNF1_CD34_CD36_ADTRP_PLAT_F3_APOE_F2R_PLAU_F2RL1_NOS3_PROS1_PRKCD_TFPI_PROC_PDGFRA_SERPINF2_ST3GAL4_ANO6_PRKG1_VKORC1_NFE2L2_PLAUR_UBASH3B_TSPAN8_CD9	32	Down
BP	GO:0061035	regulation of cartilage development	32/3693	66/18862	1.1539e-07	3.95178e-06	2.61145e-06	SCIN_BMP2_PTHLH_NOG_BMP4_GLG1_GDF5_EFEMP1_SHOX2_CCN1_WNT9A_CCN2_ADAMTS12_MDK_TRPS1_WNT11_LOXL2_SMAD3_AXIN2_CCN4_SNAI2_WNT5A_SMAD7_BMP6_SMAD1_SMPD3_NKX3-2_BMP1_GLI3_GLI2_LTBP3_GDF6	32	Down
BP	GO:0051091	positive regulation of DNA-binding transcription factor activity	88/3693	266/18862	1.16355e-07	3.96306e-06	2.6189e-06	TRIM22_ICAM1_EDA2R_TLR4_FZD1_STING1_APP_FOSL1_TRAF1_ARID5B_CD36_AGT_TNFRSF11A_RIPK2_PRKCQ_TRIM38_TRAF5_RAB7B_FANK1_IL1RAP_FZD4_AR_MYD88_SMAD3_STK3_ADGRF1_ARHGEF5_TAB2_TRIM5_FZD2_LRP8_PRKCI_TLR3_NFKB1_IL6_SAV1_IL1B_TRIM21_WNT1_LRRFIP1_FOXA1_STAT3_CAT_WNT5A_AIM2_TNFSF11_NPM1_CTNNB1_WNT3A_WNT2_IRAK3_PYCARD_CIB1_TRADD_UBE2V1_CX3CL1_TRIM6_PRDX3_TRIM25_CLU_TLR2_NFKB2_SMO_SHH_SLCO3A1_TRIM34_PPIA_ROR1_MY…	88	Down
BP	GO:0000302	response to reactive oxygen species	77/3693	224/18862	1.21788e-07	4.12558e-06	2.7263e-06	AQP1_BCL2_HMOX1_NQO1_APOD_EGFR_KLF2_GPR37L1_HGF_PTK2B_NR4A3_CRYAB_FOSL1_FBLN5_ANXA1_CD36_FOXO1_KLF4_COL1A1_ADA_PDGFRB_ETS1_RHOB_APOE_FOS_PAWR_MTR_EEF2_DUSP1_STK26_PLK3_PDGFD_UCP2_ZNF277_ABL1_NOS3_PPIF_PRKCD_PDGFRA_SDC1_ATP7A_IL6_IMPACT_PTPRK_SOD3_BMP7_TPM1_CAT_NFE2L2_MB_SOD2_JUN_PRDX3_SOD1_LDHA_GSTP1_SMPD3_PDE8A_TREX1_SIGMAR1_KCNA5_HP_SESN3_TXN_DNM2_ADAM9_PCNA_PPP2CB_PPARGC1A_PRDX5_CDK2_RACK1_CAP…	77	Down
BP	GO:1905475	regulation of protein localization to membrane	69/3693	194/18862	1.23543e-07	4.16241e-06	2.75064e-06	CEMIP_BCL2_TP73_EGFR_GBP1_MMP14_PMAIP1_LRRC15_SLC5A3_EZR_GPER1_SFN_GPC6_SPTBN1_TMBIM1_STAC_RHOQ_TAMALIN_SORBS1_DAB2_TGFB1_SLC1A1_AR_SSH1_ITGA3_LGALS3_PPP2R5A_ITGB1_RAB11A_LDLRAP1_CASP8_PICALM_ARHGAP44_PRKCI_ACTB_NKD2_RAB11FIP2_MRAP_RHOG_MESD_PRNP_TP63_WNT3A_SQSTM1_LRP1_CIB1_GPC1_ADAM10_CHP1_LZTFL1_NUMB_STOM_KCNE1_ITGB1BP1_TREM2_YWHAB_ZDHHC7_MYO1C_GPC4_PRKCH_VAMP8_CD81_GZMB_STX4_TFDP2_RACK1_INPP5K…	69	Down
BP	GO:0050678	regulation of epithelial cell proliferation	115/3693	374/18862	1.34253e-07	4.49893e-06	2.97302e-06	ALOX5_SERPINF1_BMP2_CCL2_NOG_HMOX1_BMP4_THBS1_ID1_APLNR_CD109_EGFR_LAMB1_VIP_TGFBR3_TLR4_SULF1_ZFP36L1_SULF2_NR2F2_FGFR2_GATA2_CLDN1_GJA1_APLN_TWIST1_GDF5_NR4A3_B2M_HTR2B_HOXA5_ZFP36_IGF1_GATA3_SFN_CDKN2B_FGF7_WNT7A_ODAM_F3_CDH3_SFRP1_APOE_MDK_YAP1_EGR3_FGF2_TGFB1_BMP5_BAX_AR_SMAD3_SPARC_ANG_NUPR1_PGR_MARVELD3_RB1_NRP2_B4GALT1_SCG2_TNFSF12_EPPK1_PTPRM_ATP7A_TBX1_SAV1_DUSP10_PTPRK_SNAI2_NR4A1_VEGF…	115	Down
BP	GO:0042692	muscle cell differentiation	112/3693	362/18862	1.36815e-07	4.56027e-06	3.01356e-06	WFIKKN2_BCL2_BMP2_MSX1_MYOF_BMP4_PTGFRN_NEB_MRTFB_MMP14_ANKRD1_ADAM12_DKK1_FGFR2_SHOX2_NFATC2_GPER1_IGF1_KLF5_JAM2_FOXF1_IL4R_HDAC9_LOX_TMOD1_RGS2_PDGFRB_PDLIM5_SGCB_PI16_CSRP1_AKAP13_BOC_TGFB1_MYH9_MYLK3_SIK1_GDF15_NFATC1_NIBAN2_ID2_IGFBP5_BARX2_TNNT1_ABL1_KRT8_GATA6_RB1_CTNNA1_TBX18_HEY2_PDGFRA_SDC1_EHD2_PGM5_TBX1_KRT19_SELENON_TNNT2_NEBL_WNT1_FHL2_CALR_TPM1_FLNC_SCGB3A1_RBPMS2_LDB3_CTNNB1_RGS4…	112	Down
BP	GO:2000027	regulation of animal organ morphogenesis	64/3693	176/18862	1.38211e-07	4.58227e-06	3.0281e-06	RSPO3_BMP2_RSPO2_NOG_MSX1_BMP4_SULF1_FZD1_HGF_TNFRSF11B_DKK1_CSF1_MAGI2_PSMB9_CD34_DMRT3_TACSTD2_JHY_NKD1_AGT_GATA3_GPC6_FGF7_WNT7A_SFRP1_DAB2_WNT11_CTHRC1_PSMB8_FZD4_AR_SPEF1_ZNRF3_ABL1_GRHL3_GDNF_RYK_FZD2_RHOA_TBX1_WNT9B_WNT1_BMP7_WNT5A_BMPR1A_FZD6_WNT3A_WNT2_CELSR1_SMO_SHH_ROR1_PFN1_VEGFA_WNT2B_PTK7_ROR2_PSMB7_GPC4_PSMB5_RAC1_PSMB10_SP6_PSME1	64	Down
BP	GO:1903131	mononuclear cell differentiation	124/3693	411/18862	1.421e-07	4.68629e-06	3.09683e-06	INPP5D_CSF1R_BCL2_BMP4_ITPKB_FOXJ1_ITM2A_RUNX1_LGALS1_VCAM1_MMP14_ZFP36L1_CSF1_CD83_RORC_PTK2B_LTBR_NFATC2_MR1_B2M_UBD_TMEM98_POU2AF1_TMEM176B_ANXA1_TGFBR2_ZC3H12A_CMTM7_IL7_GATA3_IL4R_HDAC9_BLNK_RIPK2_LEF1_VSIR_SFRP1_ADA_NFKBIZ_TMEM176A_EGR1_MDK_IL6R_EGR3_ATP11C_IL1A_MYH9_TNFRSF18_ZFP36L2_DOCK10_BCL6_RPS6_BAX_IL34_CCR9_F2RL1_LEPR_HLA-B_ABL1_MERTK_BCL3_ITGB1_RSAD2_DNAJB9_ST3GAL1_FES_EOMES_FOXP1_A…	124	Down
BP	GO:0002687	positive regulation of leukocyte migration	52/3693	133/18862	1.44263e-07	4.72606e-06	3.12312e-06	CSF1R_CXCL14_PTAFR_RARRES2_ICAM1_OXSR1_THBS1_EDN2_MMP14_CSF1_PTK2B_APP_SERPINE1_CXCL8_JAM2_CD99_CMKLR1_MDK_IL6R_SWAP70_TNFRSF18_KITLG_IL34_PDGFD_F2RL1_LGALS3_IL1R1_RHOA_ANO6_IL6_BDKRB1_CALR_VEGFC_C5AR1_MCU_IL12A_WNT5A_DAPK2_TNFRSF14_TMEM102_CXCL10_PYCARD_CX3CL1_ADAM10_AIF1_TREM2_VEGFA_ITGA2_PRSS56_RAC1_RAC2_CCL20	52	Down
BP	GO:0051090	regulation of DNA-binding transcription factor activity	132/3693	444/18862	1.44822e-07	4.72606e-06	3.12312e-06	TRIM22_HMOX1_NWD1_FOXJ1_SFRP4_ICAM1_ID1_EDA2R_TLR4_FZD1_STING1_SP100_TWIST1_ID3_SFRP5_APP_FOSL1_TRAF1_ARID5B_ZC3H12A_CD36_AGT_TNFRSF11A_RIPK2_KLF4_CDKN2A_CMKLR1_EIF2AK4_PRKCQ_FOS_MDFI_DAP_TRIM38_TRAF5_RAB7B_FANK1_IL1RAP_BHLHE40_SIK1_FZD4_AR_MYD88_SMAD3_STK3_ID2_ADGRF1_PIM1_NUPR1_ARHGEF5_TAB2_RB1_TRIM5_FZD2_EOMES_LRP8_FLNA_PRKCI_TLR3_NFKB1_IL6_SAV1_IL1B_ANXA4_TRIM21_WNT1_LRRFIP1_FOXA1_BMP7_STAT3_P…	132	Down
BP	GO:1902105	regulation of leukocyte differentiation	91/3693	279/18862	1.48629e-07	4.82503e-06	3.18852e-06	INPP5D_MITF_BMP4_ITPKB_FOXJ1_RUNX1_MMP14_TLR4_ZFP36L1_CSF1_CD83_LIF_GATA2_NFATC2_TMEM176B_ANXA1_FBN1_TGFBR2_ZC3H12A_IL7_GATA3_IL4R_RIPK2_LEF1_VSIR_SFRP1_ADA_PLA2G3_NFKBIZ_TMEM176A_MDK_FOS_EGR3_ATP11C_TGFB1_TNFRSF18_ZFP36L2_BCL6_KITLG_IL34_HLA-B_ABL1_TMEM64_RB1_CASP8_FES_GPR55_FOXP1_TLR3_DUSP10_KLF10_ZFPM1_HLA-G_MYC_SMAD7_TNFSF11_TNFSF9_LRRC17_LYN_ZBTB1_JUN_SOD1_SLC9B2_SHH_PTPN6_HOXA7_TRAF6_PNP_TR…	91	Down
BP	GO:1901888	regulation of cell junction assembly	69/3693	195/18862	1.5498e-07	5.00514e-06	3.30754e-06	CLDN19_DLC1_LINGO2_RUNX1_APOD_THBS1_NTN1_CLDN5_MMP14_CLDN1_GJA1_LRRN1_SRPX2_APP_DUSP22_IQGAP1_MUSK_AGT_GPC6_NTRK2_OXTR_WNT7A_SFRP1_CLSTN2_PHLDB2_PDLIM5_IL1RAP_SLK_SMAD3_ABL1_OCLN_S100A10_TPBG_RHOA_ACTG1_CRB3_IL1B_PEAK1_RAP1B_SNAI2_SNAI1_VCL_TJP1_EPHB3_WNT5A_F11R_SNCA_WNT3A_LRP1_MACF1_TLR2_SDC4_EFNA5_ITGB1BP1_VEGFA_MYO1C_GPC4_WDPCP_PRKCH_ROCK1_DUSP3_EIF4G1_RAC1_FLRT3_NPHP1_FLOT1_RAPGEF1_TEK_PTEN	69	Down
BP	GO:0032642	regulation of chemokine production	39/3693	89/18862	1.56302e-07	5.02179e-06	3.31855e-06	CSF1R_CXCL6_IL33_HMOX1_APOD_TLR4_TWIST1_ADCYAP1_APP_TSLP_LPL_POSTN_IL7_IL4R_RIPK2_KLF4_EGR1_IL6R_MYD88_F2RL1_C5_FOXP1_IL17RA_TLR3_IL6_IL1B_SNAI2_ZFPM1_WNT5A_LRP1_PYCARD_MAP2K5_TLR2_GSTP1_ERBIN_AIF1_TREM2_TICAM1_MCOLN2	39	Down
BP	GO:0060601	lateral sprouting from an epithelium	11/3693	12/18862	1.57761e-07	5.0316e-06	3.32503e-06	NOG_BMP4_SULF1_FGFR2_AR_BMP7_WNT5A_TP63_CELSR1_SHH_GLI2	11	Down
BP	GO:0034599	cellular response to oxidative stress	96/3693	299/18862	1.58221e-07	5.0316e-06	3.32503e-06	AQP1_ALOX5_BCL2_PLA2R1_HMOX1_NQO1_EGFR_KLF2_TLR4_GPR37L1_HGF_MGST1_GPX8_HSPB1_NR4A3_FBLN5_ANXA1_ZC3H12A_CD36_ERMP1_FOXO1_KLF4_EPAS1_ETS1_RHOB_VRK2_FOS_CYBA_PAWR_AIFM2_SLC1A1_MTR_STK26_PDGFD_ZNF277_ABL1_ERO1A_NOS3_PPIF_PRKCD_PDGFRA_GJB2_ATP7A_IL6_NFE2L1_IMPACT_WNT1_PTPRK_SOD3_BMP7_TPM1_CAT_NFE2L2_GPX7_SNCA_MSRA_DHRS2_SOD2_JUN_MELK_PRDX3_SOD1_NCF2_NME5_GSTP1_TXNRD1_PPIA_AIF1_SMPD3_GSR_PDE8A_TREX1_P…	96	Down
BP	GO:0006858	extracellular transport	21/3693	35/18862	1.68201e-07	5.32182e-06	3.51681e-06	AQP4_SPAG17_DAW1_ROPN1L_CCDC39_DNAAF1_DNAH5_JHY_SPA17_CABYR_CFAP43_SPEF2_SLC9A3R1_CFAP53_DNAAF11_CCDC40_KIF27_RFX3_NME5_ODAD4_DPCD	21	Down
BP	GO:0048332	mesoderm morphogenesis	33/3693	70/18862	1.70953e-07	5.38157e-06	3.55629e-06	NOG_BMP4_ITGA8_DKK1_FGFR2_GJA1_ITGB4_FOXF1_LEF1_KLF4_FOXC1_WNT11_ITGA3_SMAD3_ITGB1_EOMES_SNAI1_BMP7_TWSG1_WNT5A_BMPR1A_MSGN1_WNT3A_SMAD1_TXNRD1_PRKAR1A_ITGA2_CRB2_TBX20_POFUT2_EXT2_TAL1_TBX19	33	Down
BP	GO:0072009	nephron epithelium development	44/3693	106/18862	1.74951e-07	5.46806e-06	3.61345e-06	BCL2_BMP2_NOG_BMP4_FOXJ1_ADAMTS16_IRX1_LIF_MAGI2_CD34_IQGAP1_TACSTD2_AGT_GATA3_FOXC1_MYO1E_IRX3_YAP1_FGF2_WNT11_POU3F3_NPNT_PECAM1_LAMA5_GDNF_WNT9B_EXT1_WNT1_CD24_MYC_CTNNB1_LAMB2_WWTR1_SMO_SHH_WNT7B_GLI3_VEGFA_WNT2B_FOXD1_KIF26B_KLHL3_OSR1_STAT1	44	Down
BP	GO:0035265	organ growth	61/3693	166/18862	1.75455e-07	5.46806e-06	3.61345e-06	BCL2_RSPO2_TP73_NOG_ARX_RUNX1_TGFBR3_EVC_FGFR2_GJA1_WWC2_STC1_TGFBR2_IGF1_IL7_TSKU_FGF7_FOXC1_RGS2_PDGFRB_DIPK2A_YAP1_PDLIM5_PI16_SPRY2_AKAP13_FGF2_TENM4_AR_VGLL4_STK3_LEPR_PIM1_GATA6_ANXA6_DUSP6_OSTN_HEY2_SAV1_EXT1_PSAP_LATS2_BMPR1A_RGS4_WNT2_SOD1_SMAD1_BNC2_CCNB1_SMO_YBX3_SHH_FGFR3_SMPD3_PRKAR1A_ADRA1A_GLI1_TBX20_PTEN_TBX5_ACACB	61	Down
BP	GO:1900046	regulation of hemostasis	32/3693	67/18862	1.79554e-07	5.54382e-06	3.66352e-06	THBS1_FAP_THBD_SERPING1_SERPINE2_SERPINE1_C1QTNF1_CD34_CD36_ADTRP_PLAT_F3_APOE_F2R_PLAU_F2RL1_NOS3_PROS1_PRKCD_TFPI_PROC_PDGFRA_SERPINF2_ST3GAL4_ANO6_PRKG1_VKORC1_NFE2L2_PLAUR_UBASH3B_TSPAN8_CD9	32	Down
BP	GO:0071357	cellular response to type I interferon	41/3693	96/18862	1.79665e-07	5.54382e-06	3.66352e-06	SP100_IFITM1_IFIT2_HLA-A_IFITM3_EGR1_IFIT1_BST2_HLA-E_JAK1_PSMB8_MYD88_GBP2_HLA-B_RSAD2_IKBKE_MX1_IFITM2_IRF6_IFIT3_IFI6_SAMHD1_HLA-F_WNT5A_HLA-G_HSP90AB1_IFIT1B_MX2_TRIM6_PTPN6_IFI35_IRF1_OASL_ISG20_HLA-C_IRF2_NLRC5_TREX1_OAS2_STAT1_OAS1	41	Down
BP	GO:0007568	aging	97/3693	304/18862	1.89853e-07	5.81466e-06	3.84249e-06	INPP5D_BCL2_SERPINF1_PLA2R1_HTR2A_KL_NQO1_ICAM1_APOD_ECRG4_VCAM1_DKK1_CLDN1_PLK2_TWIST1_TGFB3_APP_DCN_CRYAB_SERPINE1_B2M_MMP7_TGFBR2_CCN2_EPO_CDKN2B_ADA_CDKN2A_PDGFRB_FOS_CTSC_PAWR_LOXL2_BCL6_EEF2_SMC6_ID2_IGFBP5_UCP2_ZNF277_ABL1_CALCA_ERO1A_CTNNA1_IGFBP2_PRKCD_LITAF_PICALM_SEC63_LMNA_GJB2_CDKN1A_WNT1_PRMT6_CALR_TIMP1_CAT_NFE2L2_HLA-G_SLC30A10_BMPR1A_GCLM_NPM1_PRNP_RPN2_MME_SOD2_JUN_TP63_LRP1_GJB…	97	Down
BP	GO:0051271	negative regulation of cellular component movement	109/3693	352/18862	1.90904e-07	5.81466e-06	3.84249e-06	BCL2_CLDN19_DLC1_MITF_SERPINF1_CCL2_IL33_NOG_HMOX1_APOD_THBS1_CD300A_SPOCK3_TGFBR3_CLDN5_SULF1_DNAI3_NR2F2_SP100_GJA1_MAPK15_MAGI2_IFITM1_DCN_SERPINE1_DUSP22_MCTP1_STC1_TACSTD2_ADTRP_GATA3_ADAMTS9_MMP28_ABHD6_KLF4_TNN_SFRP1_ADA_RHOB_APOE_PHLDB2_BST2_IGFBP3_FGF2_WNT11_TGFB1_IDH2_BMP5_DUSP1_CCL28_STK26_ANGPT2_IGFBP5_CDH1_MARVELD3_C5_ABHD2_SLC9A3R1_CTNNA1_ARHGDIB_PFN2_FBLN1_EPPK1_RHOA_PTPRM_DUSP10_R…	109	Down
BP	GO:0055123	digestive system development	52/3693	134/18862	1.91241e-07	5.81466e-06	3.84249e-06	BCL2_RARRES2_BMP4_EGFR_CCDC39_NPY_FGFR2_SFRP5_TGFB3_SHOX2_DNAAF1_PDGFC_HOXA5_TGFBR2_CXCL8_KLF5_FOXF1_ALX4_OXTR_SFRP1_ADA_YAP1_WNT11_SLC4A2_SMAD3_ID2_GATA6_RB1_PDGFRA_RET_SAV1_CDKN1A_EXT1_CCDC40_EPHB3_WNT5A_RBPMS2_TP63_ALDH1A2_ASS1_CCNB1_SMO_SHH_MYOCD_NKX3-2_GLI3_BARX1_WDPCP_OVOL2_GLI1_GLI2_STRA6	52	Down
BP	GO:0043393	regulation of protein binding	69/3693	196/18862	1.93878e-07	5.86623e-06	3.87658e-06	WFIKKN2_BMP2_NOG_BMP4_ID1_TGFBR3_CLDN5_CTSZ_STING1_DKK1_HFE_PLK2_APP_PCSK9_IFIT2_B2M_ANGPT1_RAMP1_ANXA2_CFHR1_DTX3L_RIPK2_LEF1_LOX_APOE_IFIT1_DAB2_CTHRC1_BAX_PLCL1_STK3_ABL1_ADRB2_LDLRAP1_PRKCD_PHLDA2_DNAAF11_HOXA3_ACTB_CDKN1A_XIRP1_TRIM21_ZFPM1_WNT5A_HSP90AB1_TNFSF11_EFHB_WNT3A_LRP1_FKBP1A_RAMP2_ITGB1BP1_SLPI_TICAM1_NFATC4_UBASH3B_ROCK1_LRPAP1_PPP2CB_BAMBI_CARD16_NKX3-1_RACK1_FLOT1_PARK7_HDAC4_D…	69	Down
CC	GO:0070820	tertiary granule	60/3852	164/19520	3.50318e-07	5.32931e-06	4.07985e-06	PTAFR_CST3_CD300A_PLD1_DSP_TNFAIP6_B2M_PGM1_PTPRB_GSDMD_CXCL1_STBD1_CYBA_FRMPD3_LTA4H_CTSH_CYSTM1_TCN1_PLAU_FTH1_LGALS3_LYZ_CD59_PRCP_CTSD_RHOA_ANO6_QSOX1_GGH_RAP2B_ATP8B4_CD58_METTL7A_CSTB_CD55_CYFIP1_QPCT_ASAH1_ADAM10_NRAS_TIMP2_TCIRG1_DYNLL1_PTPN6_STOM_LAMP1_TMEM179B_HP_SERPINB12_LRG1_IDH1_VAMP8_ALDOA_CR1_STXBP3_RAC1_VPS35L_PTX3_CNN2_SNAP23	60	Down
BP	GO:0010463	mesenchymal cell proliferation	22/3693	38/18862	2.07223e-07	6.2097e-06	4.10355e-06	PRRX1_BMP2_MSX1_BMP4_DCHS2_FGFR2_SHOX2_TGFBR2_FOXF1_FGF7_WNT11_TBX1_BMP7_WNT5A_MYC_BMPR1A_WNT2_SMO_SHH_VEGFA_OSR1_STAT1	22	Down
BP	GO:0048286	lung alveolus development	22/3693	38/18862	2.07223e-07	6.2097e-06	4.10355e-06	BMP4_EDN2_FGFR2_LIF_TGFB3_HOXA5_FOXF1_ADA_MAN2A1_IGFBP5_GATA6_PGR_ATP7A_FOXA1_ITGB6_MYOCD_ERRFI1_SMPD3_ABCA12_MAN1A2_LTBP3_STRA6	22	Down
BP	GO:0048704	embryonic skeletal system morphogenesis	39/3693	90/18862	2.24003e-07	6.58917e-06	4.35432e-06	PRRX1_NOG_BMP4_MMP14_SATB2_FGFR2_TWIST1_TGFB3_SHOX2_CHST11_HOXA5_TGFBR2_ALX4_HOXA2_MDFI_HOXA4_SMAD3_HOXC4_HOXA3_PDGFRA_TBX1_TULP3_GSC_WNT9B_HOXA6_SLC39A1_HOXA1_BMP7_CTNNB1_DYNC2I1_MTHFD1_HOXA7_GLI3_GRHL2_MMP16_ALX3_OSR1_HOXD9_HOXC9	39	Down
BP	GO:1903035	negative regulation of response to wounding	39/3693	90/18862	2.24003e-07	6.58917e-06	4.35432e-06	ALOX5_CLDN19_RGMA_THBS1_CD109_FAP_THBD_GJA1_SERPING1_SERPINE2_SERPINE1_C1QTNF1_CD34_ADTRP_PLAT_APOE_MDK_PHLDB2_FGF2_PLAU_SMAD3_NOS3_PROS1_PRKCD_TFPI_PROC_EPPK1_PDGFRA_SERPINF2_KIAA0319_PRKG1_CERS2_PLAUR_UBASH3B_TSPAN8_SLC12A2_CD9_KREMEN1_PTEN	39	Down
BP	GO:0010717	regulation of epithelial to mesenchymal transition	42/3693	100/18862	2.24114e-07	6.58917e-06	4.35432e-06	BMP2_NOG_BMP4_PDPN_TWIST1_TGFB3_TGFBR2_SDCBP_GATA3_VASN_LEF1_FOXC1_COL1A1_SFRP1_MDK_PHLDB2_SPRY2_IL17RD_DAB2_TGFB1_BMP5_LOXL2_TGFB1I1_SMAD3_ELL3_AXIN2_IL6_IL1B_FOXA1_SNAI1_BMP7_SMAD7_CTNNB1_WWTR1_BCL9L_OVOL2_BAMBI_SPRED2_CRB2_POFUT2_PTEN_TBX5	42	Down
BP	GO:1903076	regulation of protein localization to plasma membrane	42/3693	100/18862	2.24114e-07	6.58917e-06	4.35432e-06	EGFR_GBP1_MMP14_LRRC15_EZR_GPER1_SPTBN1_TMBIM1_STAC_RHOQ_TAMALIN_SORBS1_DAB2_TGFB1_AR_ITGA3_LGALS3_PPP2R5A_ITGB1_RAB11A_LDLRAP1_PICALM_ARHGAP44_PRKCI_ACTB_NKD2_RAB11FIP2_MRAP_RHOG_WNT3A_SQSTM1_LRP1_CIB1_NUMB_TREM2_ZDHHC7_PRKCH_VAMP8_STX4_RACK1_STX8_KIF5B	42	Down
BP	GO:0048738	cardiac muscle tissue development	72/3693	208/18862	2.26693e-07	6.63369e-06	4.38373e-06	BMP2_TP73_NOG_BMP4_RUNX1_TGFBR3_NEB_ANKRD1_DKK1_FGFR2_DSP_GJA1_TNNC1_SHOX2_DSG2_TGFBR2_IGF1_ADAMTS9_FOXC1_RGS2_PDGFRB_DIPK2A_YAP1_PDLIM5_SGCB_PI16_AKAP13_FGF2_TGFB1_MYLK3_BMP5_TENM4_JPH2_SIK1_VGLL4_PIM1_GATA6_TBX18_HEY2_PDGFRA_SAV1_PLN_TNNT2_NEBL_FHL2_CALR_BMP7_ZFPM1_TPM1_WNT5A_SMAD7_BMPR1A_RGS4_WNT3A_CXADR_WNT2_ALDH1A2_FKBP1A_SMAD1_CCNB1_GJC1_MYOCD_PRKAR1A_VEGFA_ADRA1A_ACTN2_CBY1_GLI1_TBX20_MYL3…	72	Down
BP	GO:0061045	negative regulation of wound healing	34/3693	74/18862	2.42422e-07	7.03656e-06	4.64996e-06	ALOX5_CLDN19_THBS1_CD109_FAP_THBD_GJA1_SERPING1_SERPINE2_SERPINE1_C1QTNF1_CD34_ADTRP_PLAT_APOE_PHLDB2_FGF2_PLAU_SMAD3_NOS3_PROS1_PRKCD_TFPI_PROC_EPPK1_PDGFRA_SERPINF2_PRKG1_PLAUR_UBASH3B_TSPAN8_SLC12A2_CD9_PTEN	34	Down
BP	GO:0001659	temperature homeostasis	62/3693	171/18862	2.42718e-07	7.03656e-06	4.64996e-06	HTR2A_ID1_EDN2_TLR4_ACADL_PRDM16_GJA1_APLN_ADCYAP1_FABP5_ADRB1_PTGER3_SCD_PDGFC_LAMA4_CD36_IL4R_ABHD6_OXTR_FOXO1_TNFRSF11A_LCN2_CMKLR1_EPAS1_EGR1_DOCK7_FABP4_IL1A_PLCL1_PHOX2B_DIO2_UCP2_LEPR_RB1_ADRB2_PTGES_G0S2_STAT6_ADAMTS5_IL1B_ADIPOR2_STAT3_NRDC_TNFSF11_RHEB_ALDH1A1_GPR3_PER2_VEGFA_IL18R1_PTGS2_DECR1_ADRB3_PPARGC1A_ACOT13_OMA1_ACADVL_APC_SLN_PRLR_HADH_GPX1	62	Down
BP	GO:0006029	proteoglycan metabolic process	38/3693	87/18862	2.48718e-07	7.14404e-06	4.72099e-06	BMP2_CHST9_SPOCK3_CHSY1_BGN_SULF1_SULF2_DCN_NDNF_VCAN_CHST11_IGF1_HS2ST1_SLC2A10_CSPG4_ADAMTS12_CSGALNACT1_XYLT2_DSE_PXYLP1_EXT1_HS3ST4_CSGALNACT2_CHST3_HEXB_NCAN_CTNNB1_CHST14_GPC1_DSEL_CHST15_SPOCK2_HS6ST3_EXTL2_UGDH_EXTL3_CYTL1_EXT2	38	Down
BP	GO:0043297	apical junction assembly	38/3693	87/18862	2.48718e-07	7.14404e-06	4.72099e-06	CLDN19_RUNX1_CLDN5_CLDN1_GJA1_RAB13_WNT11_CLDN4_PECAM1_PARD3_OCLN_MARVELD3_CTNNA1_PAK2_RHOA_PRKCI_CRB3_PALS1_SNAI2_SNAI1_VCL_TJP1_CLDN11_F11R_PATJ_MARVELD2_RAMP2_CLDN10_MYO1C_GRHL2_PRKCH_ROCK1_PDCD6IP_APC_NPHP1_MICALL2_FBF1_CLDN23	38	Down
BP	GO:1902903	regulation of supramolecular fiber organization	113/3693	370/18862	2.53385e-07	7.2268e-06	4.77568e-06	TRPV4_SLC39A12_CDC42EP3_SCIN_DLC1_ELN_ICAM1_ID1_LPAR1_DNAI3_LDLR_CGNL1_PTK2B_TGFB3_APP_CRYAB_TACSTD2_CCN2_MYADM_SPTBN1_TMOD1_SFRP1_APOE_PHLDB2_WASF2_SWAP70_AKAP13_WNT11_MYLK3_SYNPO_SSH1_SMAD3_SPEF1_F2RL1_RDX_ABL1_ARHGEF5_OCLN_RB1_S100A10_CAPG_CDC42EP1_IQANK1_PFN2_FES_PRKCD_NCKAP1_ARPC1B_PAK2_RHOA_FLNA_SERPINF2_ACTG1_KANK4_SNX9_AEBP1_HSPA8_TJP1_CDK5RAP2_TPM1_TMSB10_CYFIP1_CHRNA7_PTGER4_ARAP1_F11R_…	113	Down
BP	GO:0001763	morphogenesis of a branching structure	66/3693	186/18862	2.53918e-07	7.2268e-06	4.77568e-06	BCL2_RSPO3_BMP2_RSPO2_NOG_BMP4_SOCS3_MMP14_SULF1_ADAMTS16_HGF_CSF1_FGFR2_EDNRA_GDF7_SHOX2_COL4A1_ERMN_HOXA5_TACSTD2_TGFBR2_AGT_FOXF1_FGF7_LEF1_SFRP1_MDK_YAP1_SPRY2_FGF2_CTSH_AR_NPNT_ABL1_LAMA5_PGR_GDNF_SEMA3E_WNT9B_EXT1_WNT1_FOXA1_TGM2_BMP7_WNT5A_MYC_SEMA3C_SPINT1_CTNNB1_TP63_WNT2_ESRP2_TNC_CELSR1_SMO_ST14_SHH_GLI3_VEGFA_NFATC4_WNT2B_FOXD1_GRHL2_NKX3-1_GLI2_TBX20	66	Down
BP	GO:0006469	negative regulation of protein kinase activity	81/3693	243/18862	2.56028e-07	7.23773e-06	4.7829e-06	DUSP4_DNAJC3_BMP4_SOCS3_CD300A_DUSP18_NR2F2_HSPB1_HEXIM1_DUSP22_PTPRB_PARVA_AGT_SFN_CDKN2B_SFRP1_RGS2_CDKN2A_APOE_SPRY2_FABP4_DUSP1_AIDA_GPRC5A_ABL1_RB1_PRKCD_PAK2_DUSP6_DUSP2_HIPK3_RGS14_IL1B_DUSP10_CDKN1A_SH3BP5_IMPACT_BMP7_PTPRQ_LATS2_NPM1_LYN_SNCA_RGS4_IRAK3_PYCARD_PPP1R1B_CIB1_CHP1_GSTP1_WWTR1_SMCR8_PPIA_PTPN6_MYOCD_GBA_ERRFI1_SMYD3_DNAJA1_ITGB1BP1_PRKAR1A_DUSP14_YWHAB_TESC_SPRY4_UBASH3B_PTP…	81	Down
BP	GO:0002576	platelet degranulation	50/3693	128/18862	2.56959e-07	7.23773e-06	4.7829e-06	TIMP3_SERPINA3_RARRES2_THBS1_CD109_ENDOD1_HGF_A2M_TGFB3_APP_SERPING1_SERPINE1_APLP2_ABCC4_PHACTR2_IGF1_CD36_MMRN1_TGFB1_SPARC_PECAM1_PROS1_RAB27B_TAGLN2_ITIH3_LGALS3BP_FLNA_SERPINF2_ANXA5_QSOX1_TLN1_PSAP_FN1_VCL_VEGFC_TIMP1_LYN_CD63_MANF_SOD1_ACTN1_CLU_TMSB4X_VEGFA_ISLR_HABP4_ACTN2_TOR4A_ALDOA_CD9	50	Down
BP	GO:0001837	epithelial to mesenchymal transition	57/3693	153/18862	2.57785e-07	7.23773e-06	4.7829e-06	BMP2_NOG_MSX1_BMP4_PDPN_TGFBR3_HGF_FGFR2_TWIST1_TGFB3_TGFBR2_SDCBP_GATA3_VASN_LEF1_FOXC1_COL1A1_SFRP1_MDK_PHLDB2_SPRY2_IL17RD_DAB2_WNT11_TGFB1_BMP5_LOXL2_TGFB1I1_SMAD3_ELL3_AXIN2_EOMES_HEY2_FLNA_GSC_IL6_IL1B_S100A4_FOXA1_SNAI2_SNAI1_BMP7_WNT5A_SMAD7_CTNNB1_WNT2_HAS2_WWTR1_BCL9L_OVOL2_LOXL3_BAMBI_SPRED2_CRB2_POFUT2_PTEN_TBX5	57	Down
BP	GO:0060571	morphogenesis of an epithelial fold	16/3693	23/18862	2.7009e-07	7.5492e-06	4.98873e-06	SOSTDC1_NOG_BMP4_SULF1_FGFR2_GDF7_BMP5_AR_BMP7_WNT5A_TP63_WNT2_SHH_WNT2B_OVOL2_GLI2	16	Down
BP	GO:0006026	aminoglycan catabolic process	32/3693	68/18862	2.75711e-07	7.67191e-06	5.06982e-06	CEMIP_CD44_LUM_BGN_CHI3L2_DCN_VCAN_CHI3L1_GPC6_CSPG4_SDC2_CEMIP2_FGF2_TGFB1_GNS_HSPG2_GLB1_OMD_FUCA1_SDC1_GALNS_NAGLU_HEXB_NCAN_GPC1_CHP1_FMOD_HPSE2_HYAL3_SDC4_HMMR_GPC4	32	Down
BP	GO:1903053	regulation of extracellular matrix organization	25/3693	47/18862	2.91398e-07	8.07238e-06	5.33447e-06	BMP2_CST3_RUNX1_PDPN_FAP_AGT_ADTRP_SLC2A10_ETS1_PHLDB2_TGFB1_ANTXR1_SMAD3_TNFRSF1A_ABL1_RB1_IL6_AEBP1_ANGPTL7_EMILIN1_LRP1_HAS2_TNFRSF1B_RIC1_COLGALT1	25	Down
MF	GO:0004866	endopeptidase inhibitor activity	68/3761	180/18337	6.64125e-08	6.48075e-06	5.37125e-06	WFIKKN2_TIMP3_SERPINB9_SERPINA3_SERPINF1_TFPI2_C4A_C4B_CST3_SPOCK3_CD109_TNFAIP8_SERPINE3_A2M_PZP_APP_SERPING1_SERPINE2_SERPINE1_BIRC3_APLP2_SERPINH1_LXN_SERPINI2_ANXA2_AGT_CAST_BST2_C3_NGF_CRIM1_COL6A3_SERPINB13_SERPINB1_A2ML1_C5_PROS1_TFPI_ITIH3_SERPINA5_SERPINF2_SMR3B_CST6_ITIH5_CSTB_TIMP1_SPINT1_SNCA_PRNP_RPS6KA1_PRDX3_TIMP2_TIMP4_SLPI_SPINK1_SPINK6_CST2_SERPINB12_ROCK1_SPOCK2_PRDX5_CARD16_CR…	68	Down
BP	GO:0001952	regulation of cell-matrix adhesion	49/3693	125/18862	2.97461e-07	8.19995e-06	5.41876e-06	BCL2_DLC1_APOD_THBS1_EMP2_MMP14_CSF1_PTK2B_PLEKHA2_SERPINE1_DUSP22_IQGAP1_POSTN_CD36_SFRP1_CDKN2A_PHLDB2_BCL6_CCL28_PLAU_SLK_SMAD3_ABL1_S100A10_SEMA3E_RHOA_ACTG1_PEAK1_UTRN_VCL_CEACAM6_LRP1_CIB1_CX3CL1_MACF1_CDH13_SDC4_HOXA7_EFNA5_ITGB1BP1_VEGFA_RRAS_WDPCP_ROCK1_DUSP3_RIN2_RAC1_TEK_PTEN	49	Down
BP	GO:0030048	actin filament-based movement	56/3693	150/18862	3.01743e-07	8.19995e-06	5.41876e-06	PDPN_EMP2_PDE4B_NEB_KCNJ8_SCN4B_DSP_GJA1_TNNC1_ATP1A2_MYO5C_DES_KCNE4_MYO1B_PARVA_STC1_DSG2_TPM2_DSC2_TMOD1_MYO1E_EPDR1_WASF2_MYH9_TPM3_KCNN2_TNNT1_CCDC88C_FLNA_PLN_TNNT2_SNTA1_TPM1_GJA5_MYH2_VIM_TPM4_WIPF2_MYO1D_KCNQ1_KCNE1B_GJC1_KCNE1_CTNNA3_SHTN1_KCNA5_MYH10_WIPF1_MYO1C_SCN1A_WASL_ACTN2_TNNI2_KCNJ2_MYL3_CACNA1C	56	Down
BP	GO:0006027	glycosaminoglycan catabolic process	30/3693	62/18862	3.0182e-07	8.19995e-06	5.41876e-06	CEMIP_CD44_LUM_BGN_DCN_VCAN_GPC6_CSPG4_SDC2_CEMIP2_FGF2_TGFB1_GNS_HSPG2_GLB1_OMD_FUCA1_SDC1_GALNS_NAGLU_HEXB_NCAN_GPC1_CHP1_FMOD_HPSE2_HYAL3_SDC4_HMMR_GPC4	30	Down
BP	GO:0070527	platelet aggregation	30/3693	62/18862	3.0182e-07	8.19995e-06	5.41876e-06	MYL9_PDPN_HSPB1_SERPINE2_C1QTNF1_PRKCQ_CSRP1_MYH9_MYL12A_PRKCD_PDGFRA_FLNA_ACTG1_ACTB_TLN1_RAP2B_PRKG1_FN1_VCL_F11R_LYN_WNT3A_PPIA_PTPN6_PEAR1_UBASH3B_CLIC1_STXBP3_CD9_PRKCA	30	Down
BP	GO:0120192	tight junction assembly	36/3693	81/18862	3.02581e-07	8.19995e-06	5.41876e-06	CLDN19_RUNX1_CLDN5_CLDN1_GJA1_LSR_RAB13_WNT11_CLDN4_PECAM1_PARD3_OCLN_MARVELD3_PAK2_PRKCI_ACTG1_CRB3_PALS1_SNAI2_SNAI1_TJP1_CLDN11_F11R_PATJ_MARVELD2_RAMP2_CLDN10_MYO1C_GRHL2_PRKCH_ROCK1_PDCD6IP_APC_NPHP1_MICALL2_CLDN23	36	Down
BP	GO:0034340	response to type I interferon	42/3693	101/18862	3.11488e-07	8.40477e-06	5.55412e-06	SP100_IFITM1_IFIT2_HLA-A_IFITM3_EGR1_IFIT1_BST2_HLA-E_JAK1_PSMB8_MYD88_GBP2_HLA-B_RSAD2_IKBKE_MX1_TRIM56_IFITM2_IRF6_IFIT3_IFI6_SAMHD1_HLA-F_WNT5A_HLA-G_HSP90AB1_IFIT1B_MX2_TRIM6_PTPN6_IFI35_IRF1_OASL_ISG20_HLA-C_IRF2_NLRC5_TREX1_OAS2_STAT1_OAS1	42	Down
BP	GO:0006874	cellular calcium ion homeostasis	130/3693	442/18862	3.4696e-07	9.32155e-06	6.15995e-06	ITPR2_TRPV4_CEMIP_BCL2_HTR2C_ATP13A5_HTR2A_TRDN_LPAR1_APLNR_STC2_CYSLTR1_EDN2_ITPR1_TRPM1_ATP2B3_GATA2_GJA1_GRIN2C_PTK2B_ATP1A2_EDNRA_ADCYAP1_APP_S1PR3_HTR2B_NMB_C1QTNF1_PTGER3_GPER1_STC1_CD36_PTGER2_AVPR1B_EPO_SLC30A1_OXTR_CD38_ATP2C1_CMKLR1_CD52_DRD1_MCOLN3_APOE_P2RX7_PTGIR_SWAP70_FGF2_STIM1_F2R_JPH2_BAX_CCL28_STIM2_SMAD3_CCR9_F2RL1_HSP90B1_ABL1_DRD5_CALCA_ERO1A_TMEM64_ANXA6_CCDC47_GRIN2A_GPR55…	130	Down
BP	GO:0060993	kidney morphogenesis	38/3693	88/18862	3.55564e-07	9.51172e-06	6.28562e-06	BCL2_BMP2_NOG_BMP4_FOXJ1_ADAMTS16_IRX1_LIF_TACSTD2_AGT_GATA3_GCNT3_PDGFRB_IRX3_FGF2_WNT11_FRAS1_GCNT4_NPNT_LAMA5_GDNF_WNT9B_WNT1_BMP7_MYC_WWTR1_SMO_SHH_WNT7B_GLI3_VEGFA_WNT2B_FOXD1_GCNT1_KIF26B_KLHL3_OSR1_STAT1	38	Down
BP	GO:0070663	regulation of leukocyte proliferation	80/3693	241/18862	3.67242e-07	9.78212e-06	6.46431e-06	GPNMB_INPP5D_CSF1R_BCL2_IL33_BMP4_FOXJ1_CD300A_VCAM1_TLR4_CSF1_NFATC2_HLA-A_ANXA1_TGFBR2_IGF1_IL7_EPO_RIPK2_CD38_VSIR_ADA_IL5RA_PRKCQ_GAL_BST2_HLA-E_PAWR_IL1A_IDO1_BCL6_KITLG_MYD88_IL34_LGALS3_IGFBP2_MARCHF7_CD276_MNDA_IL6_IL1B_CDKN1A_CD55_IL12A_TWSG1_CD24_HLA-G_TNFRSF14_TNFSF9_LYN_PRNP_LRRC32_WNT3A_PYCARD_AHR_GSTP1_SDC4_SHH_PTPN6_CD22_AIF1_TRAF6_PNP_BTN2A2_CD40_CD1D_IRF1_PRKAR1A_TICAM1_TNFRSF1B_…	80	Down
BP	GO:0034470	ncRNA processing	60/1306	400/18862	1.10466e-08	6.59346e-06	6.56112e-06	TSEN54_WDR74_AARS1_EXOSC10_LAS1L_DGCR8_METTL3_ZCCHC8_TARBP2_DDX51_TUT1_INTS4_FTSJ1_TRMU_SARS1_PELP1_DDX18_DUS1L_TRMT1_INTS11_OSGEP_NVL_NOL6_EXOSC8_PUS1_SUV39H1_NOL11_RRP8_EXOSC2_EXOSC9_RRP9_SENP3_NOP58_SART1_NSUN6_NOLC1_NOL9_CDK5RAP1_MTO1_TRMT5_GTPBP3_USP36_RRP15_ALKBH8_MRM1_CTU1_TBL3_WDR55_IMP4_OSGEPL1_RPP21_RPP14_DROSHA_TRMT44_PRKRA_CPSF1_FBLL1_RRP1B_TRMT11_AGO4	60	Up
BP	GO:0048041	focal adhesion assembly	37/3693	85/18862	3.95585e-07	1.04923e-05	6.9336e-06	BCL2_DLC1_APOD_THBS1_MMP14_PTK2B_DUSP22_RHOD_IQGAP1_SFRP1_PHLDB2_SORBS1_SLK_SMAD3_ABL1_S100A10_RHOA_ACTG1_PEAK1_PTPRK_VCL_TRIP6_LRP1_MACF1_ACTN1_SDC4_EFNA5_ITGB1BP1_VEGFA_ITGA2_WDPCP_ACTN2_ROCK1_DUSP3_RAC1_TEK_PTEN	37	Down
MF	GO:0061135	endopeptidase regulator activity	71/3761	192/18337	9.30157e-08	8.37857e-06	6.94417e-06	WFIKKN2_TIMP3_SERPINB9_SERPINA3_SERPINF1_TFPI2_C4A_C4B_CST3_SPOCK3_CD109_TNFAIP8_SERPINE3_A2M_PZP_APP_SERPING1_SERPINE2_SERPINE1_BIRC3_APLP2_SERPINH1_LXN_SERPINI2_ANXA2_AGT_CAST_VSIR_BST2_C3_NGF_CRIM1_COL6A3_SERPINB13_SERPINB1_A2ML1_C5_PROS1_TFPI_ITIH3_SERPINA5_SERPINF2_SMR3B_CST6_ITIH5_CSTB_TIMP1_SPINT1_SNCA_PRNP_RPS6KA1_PRDX3_PSENEN_TIMP2_TIMP4_SLPI_SPINK1_SPINK6_CST2_SERPINB12_ROCK1_SPOCK2_PRD…	71	Down
BP	GO:0060337	type I interferon signaling pathway	40/3693	95/18862	3.98483e-07	1.05243e-05	6.95478e-06	SP100_IFITM1_IFIT2_HLA-A_IFITM3_EGR1_IFIT1_BST2_HLA-E_JAK1_PSMB8_MYD88_GBP2_HLA-B_RSAD2_IKBKE_MX1_IFITM2_IRF6_IFIT3_IFI6_SAMHD1_HLA-F_WNT5A_HLA-G_HSP90AB1_MX2_TRIM6_PTPN6_IFI35_IRF1_OASL_ISG20_HLA-C_IRF2_NLRC5_TREX1_OAS2_STAT1_OAS1	40	Down
BP	GO:0090130	tissue migration	111/3693	365/18862	4.08218e-07	1.0736e-05	7.09463e-06	SERPINF1_HMOX1_BMP4_ACTA2_ENPP2_THBS1_ID1_EMP2_SASH1_DOCK1_FSTL1_FAP_NR2F2_SP100_GATA2_PLK2_PTK2B_SRPX2_HSPB1_DCN_ANGPT1_S100P_STC1_TACSTD2_ANXA1_TGFBR2_ZC3H12A_AGT_ADTRP_GATA3_SMOC2_ADAMTS9_FOXF1_FGF7_HDAC9_WNT7A_KLF4_ETS1_RHOB_APOE_EGR3_RAB13_FGF2_CTSH_TGFB1_MYH9_DOCK5_LOXL2_ITGA3_SPARC_ANGPT2_FGF16_GPI_ABL1_MARVELD3_RAB11A_NRP2_CLEC14A_NOS3_HBEGF_PFN2_SCG2_TNFSF12_S100A2_EPPK1_PRCP_FOXP1_RHOA_…	111	Down
BP	GO:1990778	protein localization to cell periphery	102/3693	329/18862	4.37705e-07	1.14631e-05	7.57514e-06	LGI1_EGFR_EMP2_GBP1_MMP14_FYB2_LRRC15_GRIN2C_SLMAP_EZR_RAB8B_GPER1_RAMP1_MYADM_GPC6_SPTBN1_TMBIM1_STAC_VAMP5_RHOQ_TAMALIN_SORBS1_DAB2_RAB13_TGFB1_SLC1A1_KRT18_AR_ITGA3_TNFRSF1A_RDX_LGALS3_CDH1_PPP2R5A_LAMA5_SLC9A3R1_ITGB1_RAB11A_S100A10_RAB7A_LDLRAP1_RILPL2_PICALM_VAMP3_GRIN2A_TPBG_ARHGAP44_FLNA_EHD2_PRKCI_ACTB_CRB3_NKD2_PALS1_FAM126A_RAB11FIP2_NECTIN3_KCNIP3_MRAP_RHOG_F11R_TTC7A_RAB29_WNT3A_SQST…	102	Down
BP	GO:0001885	endothelial cell development	31/3693	66/18862	4.44729e-07	1.15983e-05	7.6645e-06	ICAM1_CLDN5_CLDN1_TJP2_PDE2A_S1PR3_EZR_STC1_MYADM_COL15A1_WNT7A_MYD88_TNFRSF1A_F2RL1_RDX_PECAM1_PROC_IL1B_RAP1B_VCL_TJP1_PLOD3_F11R_MARVELD2_TNMD_MSN_WNT7B_VEGFA_ROCK1_RAPGEF1_GPX1	31	Down
BP	GO:0001933	negative regulation of protein phosphorylation	110/3693	362/18862	4.80027e-07	1.2462e-05	8.23524e-06	DUSP4_DNAJC3_NOG_BMP4_SOCS3_CD300A_CD109_DUSP18_HGF_DKK1_NR2F2_CNKSR3_TWIST1_HSPB1_HEXIM1_DUSP22_ANGPT1_PTPRB_PARVA_ZC3H12A_NIBAN1_AGT_MYADM_SFN_CDKN2B_SFRP1_RGS2_CDKN2A_APOE_SPRY2_IGFBP3_FABP4_TGFB1_BAX_DUSP1_AIDA_GPRC5A_ABL1_PARD3_OCLN_RB1_ZBED3_PRKCD_PAK2_DUSP6_FBLN1_DUSP2_HIPK3_RGS14_PARP14_BDKRB1_BDKRB2_IL1B_DUSP10_CDKN1A_SH3BP5_IMPACT_BMP7_PTPRQ_LATS2_SMAD7_NPM1_LYN_SNCA_RGS4_PRNP_EMILIN1_I…	110	Down
BP	GO:0002683	negative regulation of immune system process	120/3693	403/18862	4.81845e-07	1.2462e-05	8.23524e-06	GPNMB_INPP5D_SERPINB9_CCL2_IL33_HMOX1_BMP4_FOXJ1_RUNX1_APOD_THBS1_CD300A_GBP1_TLR4_LDLR_HFE_A2M_GATA2_TGFB3_SEC14L1_ADCYAP1_SERPING1_IL13RA2_DHX58_ANGPT1_EZR_TMEM176B_GPER1_HLA-A_ANXA1_FBN1_ZC3H12A_ADTRP_MMP28_FOXF1_IL4R_VSIR_SFRP1_ADA_TMEM176A_MDK_GAL_BST2_HLA-E_PAWR_TGFB1_NMI_BMP5_IDO1_BCL6_DUSP1_CCL28_KITLG_ADGRF5_HLA-B_LGALS3_MICA_MERTK_C5_MARCHF7_CD59_GPR55_MNDA_TAPBPL_TLR3_PARP14_DUSP10_MIC…	120	Down
BP	GO:0022613	ribonucleoprotein complex biogenesis	67/1306	473/18862	1.61598e-08	8.57367e-06	8.53161e-06	WDR74_EXOSC10_METTL17_LAS1L_PRPF6_TARBP2_SFSWAP_SF1_DDX51_DDX20_XAB2_PRPF3_PELP1_DDX18_SART3_MCTS1_KHDC4_NUDT21_NVL_NOL6_EXOSC8_SUV39H1_LUC7L3_NOL11_NUFIP1_YJU2_URB2_PRPF39_MTERF3_RRP8_EXOSC2_SNRPD1_SF3A2_EXOSC9_RRP9_SENP3_NOP58_SART1_NOC2L_NOLC1_NOL9_FASTKD2_USP36_GEMIN2_MYBBP1A_RRP15_LUC7L_DHX30_LSG1_CD2BP2_SRSF10_MRM1_CELF6_TBL3_WDR55_IMP4_DROSHA_GEMIN6_DDX31_FBLL1_NLE1_MRPL10_RRP1B_AGO4_PRPF1…	67	Up
BP	GO:0048008	platelet-derived growth factor receptor signaling pathway	28/3693	57/18862	5.02492e-07	1.29423e-05	8.55263e-06	APOD_CSRNP1_NR4A3_ARID5B_PDGFRL_PDGFC_PLAT_CSPG4_LOX_F3_MYO1E_PDGFRB_PTGIR_PDGFD_ABL1_SLC9A3R1_PDGFRA_RGS14_SNCA_LRP1_MYOCD_SMPD3_VEGFA_BCAR1_RAPGEF1_TIPARP_PTEN_CBLB	28	Down
BP	GO:0010718	positive regulation of epithelial to mesenchymal transition	26/3693	51/18862	5.07454e-07	1.30034e-05	8.59302e-06	BMP2_BMP4_PDPN_TWIST1_TGFB3_TGFBR2_SDCBP_LEF1_FOXC1_COL1A1_MDK_DAB2_TGFB1_LOXL2_TGFB1I1_SMAD3_AXIN2_IL6_IL1B_SNAI1_BMP7_CTNNB1_WWTR1_BCL9L_BAMBI_CRB2	26	Down
BP	GO:0071214	cellular response to abiotic stimulus	102/3693	330/18862	5.1321e-07	1.30034e-05	8.59302e-06	AQP1_TRPV4_RPE65_PTAFR_FAS_OXSR1_EGFR_RHBDD1_TLR4_TRPM1_LRRC8C_ANKRD1_ZFP36L1_GJA1_PDE2A_ATP1A2_LTBR_CRYAB_MAP3K20_TNFRSF10A_MMP7_GATA3_EPO_LRRC8E_COL1A1_SFRP1_EGR1_EIF2AK4_RHOB_YAP1_C9orf116_WNT11_MDM2_TNFRSF10B_BAX_HSPA5_MYD88_TNFRSF1A_BAG3_SLC2A1_TMEM109_PIEZO2_CASP8_PRKCD_DDB2_HVCN1_TLR3_NFKB1_BDKRB2_IL1B_CDKN1A_POLH_IMPACT_RGR_PTPRK_ITGB6_TIMP1_RELB_EFHD1_MYC_PTGER4_BMP6_F11R_NPM1_GPR88_ZBTB…	102	Down
BP	GO:0104004	cellular response to environmental stimulus	102/3693	330/18862	5.1321e-07	1.30034e-05	8.59302e-06	AQP1_TRPV4_RPE65_PTAFR_FAS_OXSR1_EGFR_RHBDD1_TLR4_TRPM1_LRRC8C_ANKRD1_ZFP36L1_GJA1_PDE2A_ATP1A2_LTBR_CRYAB_MAP3K20_TNFRSF10A_MMP7_GATA3_EPO_LRRC8E_COL1A1_SFRP1_EGR1_EIF2AK4_RHOB_YAP1_C9orf116_WNT11_MDM2_TNFRSF10B_BAX_HSPA5_MYD88_TNFRSF1A_BAG3_SLC2A1_TMEM109_PIEZO2_CASP8_PRKCD_DDB2_HVCN1_TLR3_NFKB1_BDKRB2_IL1B_CDKN1A_POLH_IMPACT_RGR_PTPRK_ITGB6_TIMP1_RELB_EFHD1_MYC_PTGER4_BMP6_F11R_NPM1_GPR88_ZBTB…	102	Down
BP	GO:1903037	regulation of leukocyte cell-cell adhesion	102/3693	330/18862	5.1321e-07	1.30034e-05	8.59302e-06	GPNMB_ALOX5_PTAFR_CCL2_CD44_BMP4_ITPKB_FOXJ1_RUNX1_ICAM1_LGALS1_CD300A_VCAM1_CD83_HFE_NR4A3_HLA-A_ANXA1_TGFBR2_IGF1_ZC3H12A_IL7_ADTRP_GATA3_EPO_IL4R_RIPK2_LEF1_KLF4_VSIR_ADA_NFKBIZ_ETS1_PRKCQ_MDK_HLA-E_EGR3_PAWR_IL1A_IDO1_BCL6_CCL28_EFNB3_LGALS3_MAP3K8_HSPD1_IGFBP2_MARCHF7_PAK2_CD276_RHOA_HSPH1_ST3GAL4_IL6_IL1B_DUSP10_CD55_IL12A_TWSG1_CD24_HLA-G_SMAD7_TNFRSF14_TNFSF11_TNFSF9_LYN_PRNP_ZBTB1_LRRC32…	102	Down
BP	GO:0050731	positive regulation of peptidyl-tyrosine phosphorylation	67/3693	193/18862	5.20856e-07	1.30713e-05	8.63788e-06	CSF1R_GHR_CD44_HTR2A_SOCS3_ICAM1_ENPP2_DOK7_BTC_HGF_ALKAL2_LIF_ADRA2A_PTK2B_TSLP_ANGPT1_IQGAP1_IGF1_CD36_AGT_PARP9_EPO_CSPG4_FGF7_NTRK2_ABI1_RIPK2_ITGA5_IL6R_CRLF1_TGFB1_TNFRSF18_KITLG_IL34_TNFRSF1A_ABL1_PECAM1_HBEGF_PAK2_LRP8_CTF1_IL6_PARP14_STAP2_STAT3_IL12A_CD24_TNFRSF14_BMP6_LYN_PRNP_CNTF_WNT3A_ALKAL1_AREG_FGFR3_EFNA5_CD40_TREM2_VEGFA_ADRA1A_NEDD9_PTPRC_CD81_RELN_TAL1_IL31RA	67	Down
BP	GO:0060326	cell chemotaxis	96/3693	306/18862	5.21855e-07	1.30713e-05	8.63788e-06	ALOX5_CSF1R_CXCL6_CXCL14_IL16_RARRES2_CCL2_OXSR1_THBS1_LPAR1_VCAM1_PDE4B_EDN2_CXCL3_HGF_CSF1_PTK2B_ITGA1_HSPB1_SERPINE1_CXCL2_PARVA_ANXA1_CXCL8_SMOC2_MMP28_CXCL1_TNFRSF11A_LEF1_LOX_CMKLR1_PDGFRB_CXCL5_PRKCQ_MDK_IL6R_SWAP70_EGR3_RAB13_FGF2_DUSP1_CCL28_IL34_PDGFD_CCR9_F2RL1_FGF16_LGALS3_CALCA_C5_HBEGF_PRKCD_SCG2_TPBG_PDGFRA_ANO6_IL6_CXCL16_RIN3_NR4A1_CALR_VEGFC_C5AR1_MCU_IL12A_WNT5A_RHOG_DAPK2_TNFS…	96	Down
BP	GO:0030178	negative regulation of Wnt signaling pathway	72/3693	212/18862	5.2218e-07	1.30713e-05	8.63788e-06	SOSTDC1_BMP2_NOG_DKK2_SFRP4_IGFBP4_SOST_DKK1_APCDD1L_SFRP5_PSMB9_RBMS3_NKD1_TRABD2A_TSKU_APCDD1_TLE4_TNN_SFRP1_EGR1_APOE_MDK_IGFBP6_TRABD2B_MDFI_DAB2_WNT11_CTHRC1_TLE1_PSMB8_FZD4_NFATC1_VGLL4_STK3_ZNRF3_CCDC88C_BICC1_TMEM64_SLC9A3R1_AXIN2_IGFBP2_TBX18_GSC_NKD2_SNAI2_LATS2_WNT5A_FZD6_NXN_LRP1_HIC1_TAX1BP3_SHISA2_WWTR1_SIAH2_SHH_GLI3_NFATC4_ROR2_PSMB7_BARX1_RNF213_CBY1_PSMB5_GLI1_APC_RACK1_TMEM131L…	72	Down
BP	GO:0045165	cell fate commitment	82/3693	251/18862	5.57603e-07	1.39022e-05	9.18695e-06	SOSTDC1_BCL2_MITF_PRRX1_DMRTA2_BMP2_ARX_BMP4_PDPN_SATB2_DKK1_NR2F2_FGFR2_GATA2_GDF7_GSX2_DMRT3_WNT9A_IL7_GATA3_WNT7A_KLF4_SFRP1_EPAS1_HOXA2_ZNF521_IL6R_DOCK7_SPRY2_FGF2_WNT11_TENM4_AR_TGFB1I1_ID2_SOX1_GATA6_NTF4_TBX18_EOMES_HEY2_TBX4_TBX1_GSC_IL6_WNT9B_EXT1_WNT1_FOXA1_TBR1_WNT8B_ZFPM1_STAT3_PITX1_WNT5A_BMPR1A_FEV_OLIG3_WNT3A_WNT2_CTSL_SMAD1_SMO_SHH_WNT7B_GLI3_WNT2B_FOXG1_ROR2_CDC73_MCL1_ESRP1_LOX…	82	Down
BP	GO:0001657	ureteric bud development	37/3693	86/18862	5.64062e-07	1.40072e-05	9.25634e-06	BCL2_BMP2_NOG_BMP4_FOXJ1_ADAMTS16_FGFR2_TACSTD2_AGT_GATA3_FOXC1_SFRP1_FGF2_WNT11_CRLF1_SMAD3_NPNT_LAMA5_GDNF_SDC1_RET_WNT9B_WNT1_BMP7_CAT_MYC_SMAD7_SMAD1_SDC4_SMO_SHH_GLI3_VEGFA_WNT2B_FOXD1_KIF26B_OSR1	37	Down
BP	GO:0055074	calcium ion homeostasis	132/3693	454/18862	5.68912e-07	1.40715e-05	9.29888e-06	ITPR2_TRPV4_CEMIP_BCL2_HTR2C_ATP13A5_HTR2A_KL_TRDN_LPAR1_APLNR_STC2_CYSLTR1_EDN2_ITPR1_TRPM1_ATP2B3_GATA2_GJA1_GRIN2C_PTK2B_ATP1A2_EDNRA_ADCYAP1_APP_S1PR3_HTR2B_NMB_C1QTNF1_PTGER3_GPER1_STC1_CD36_PTGER2_AVPR1B_EPO_SLC30A1_OXTR_CD38_ATP2C1_CMKLR1_CD52_DRD1_MCOLN3_APOE_P2RX7_PTGIR_SWAP70_FGF2_STIM1_F2R_JPH2_BAX_CCL28_STIM2_SMAD3_CCR9_F2RL1_HSP90B1_ABL1_DRD5_CALCA_ERO1A_TMEM64_ANXA6_CCDC47_GRIN2A_GP…	132	Down
CC	GO:0055037	recycling endosome	66/3852	190/19520	8.27292e-07	1.23232e-05	9.43403e-06	RASSF9_HFE_APP_B2M_KCNK1_RAB8B_GPER1_MCTP1_HLA-A_PLA2G3_HLA-E_RAB13_ATP11C_CFTR_PDLIM4_SLC1A1_RAB11FIP1_CMTM6_PDIA3_HLA-B_TPP1_ITGB1_RAB11A_LDLRAP1_VAMP3_ARHGAP44_EHD2_RAP2B_OR2A4_BAIAP3_RAB11FIP2_HLA-F_HLA-G_SLC30A10_SLC31A1_SGK3_RAB29_DENND2B_ACKR4_SCAMP2_DENND6A_MICALL1_ABHD17C_SLC26A7_EHD1_CD22_RAB11FIP5_C8orf44-SGK3_HLA-C_INPP4A_ATP11B_ARFGEF2_RAB15_PHETA2_RAB8A_VAMP8_RAB25_COMMD1_RAC1_MCOLN…	66	Down
CC	GO:0030135	coated vesicle	93/3852	295/19520	8.86683e-07	1.27834e-05	9.7863e-06	CEMIP_FOLR1_RASSF9_EGFR_TYRP1_CTSZ_BTC_LDLR_APP_PCSK9_STX17_B2M_RAB8B_HLA-A_SLC18A3_TEX261_ASTN1_MYO1E_DIPK2A_KDELR3_APOE_CTSC_HLA-E_RAB27A_ECPAS_DAB2_RAB13_CFTR_IGF2R_FZD4_TMED10_TMED5_CHRM2_HLA-B_EPN3_HSPD1_ADRB2_STON1_LDLRAP1_FZD2_COPB2_RAB27B_HBEGF_SNX18_PICALM_VAMP3_CD59_VPS41_COPA_ATP7A_SEC24D_SNX9_KIAA0319_HSPA8_RGS19_LMAN2_HLA-F_WNT5A_HLA-G_TGOLN2_SPG21_LRP1_USO1_ADAM10_SEC31A_SH3BP4_AREG…	93	Down
CC	GO:0030139	endocytic vesicle	96/3852	307/19520	8.93941e-07	1.27834e-05	9.7863e-06	CEMIP_WLS_GOLIM4_LPAR1_EGFR_RAB38_TYRP1_COLEC12_PLD1_LDLR_B2M_RAB8B_HLA-A_SLC18A3_CD36_ANXA11_WNT7A_MYO1E_TAP1_UNC93B1_APOE_CYBA_HLA-E_ECPAS_RAB13_RAB7B_MDM2_IGF2R_RAB11FIP1_FZD4_RAB20_SPARC_PDIA3_HSP90B1_HLA-B_TAPBP_PIP4P2_OCLN_RAB11A_NOS3_RAB7A_FZD2_HBEGF_PICALM_VAMP3_ATP6V0E1_HVCN1_EHD2_HSPH1_ATP7A_WNT1_RIN3_RAB32_CALR_HLA-F_WNT5A_HLA-G_VIM_WNT3A_LRP1_ITGB5_RAB34_NCF2_TLR2_TCIRG1_SMO_EHD1_LAMP…	96	Down
CC	GO:0008250	oligosaccharyltransferase complex	11/3852	13/19520	9.15479e-07	1.28347e-05	9.82558e-06	STT3B_MAGT1_OST4_TUSC3_DDOST_OSTC_RPN2_DAD1_STT3A_TREX1_RPN1	11	Down
BP	GO:0048771	tissue remodeling	62/3693	175/18862	6.15248e-07	1.51059e-05	9.98242e-06	GPNMB_INPP5D_CSF1R_MITF_RSPO3_CST3_RUNX1_EGFR_MMP14_BGN_TNFRSF11B_LIF_GJA1_PTK2B_TGFB3_GDF5_IL7_AGT_LIPA_PDK4_CSPG4_TNFRSF11A_CD38_FOXC1_TMBIM1_SFRP1_EPAS1_MDK_P2RX7_IL1A_TGFB1_F2R_CTHRC1_BAX_IGFBP5_LEPR_CALCA_TMEM64_TPP1_ADRB2_NOS3_GPR55_HOXA3_FLNA_ATP7A_IL6_EXT1_TGM2_TIMP1_TNFSF11_SEMA3C_TCIRG1_TRAF6_P3H4_TMEM119_UBASH3B_ROCK1_RAC1_MMP2_LTBP3_RAC2_PRKCA	62	Down
BP	GO:0071496	cellular response to external stimulus	95/3693	303/18862	6.15578e-07	1.51059e-05	9.98242e-06	AQP1_FOLR1_BCL2_FAS_HMOX1_ICAM1_EGFR_VCAM1_PMAIP1_TLR4_ANKRD1_HFE_GJA1_PDE2A_ATP1A2_LTBR_PCSK9_LPL_TNFRSF10A_FOSL1_MMP7_POSTN_ZC3H12A_PDK4_CDKN2B_FOXO1_DSC2_COL1A1_SFRP1_EIF2AK4_FOS_SIK1B_DAP_WNT11_TNFRSF10B_SIK1_HSPA5_MYD88_STK26_TNFRSF1A_UCP2_HNRNPA1_PIM1_BAG3_SLC2A1_ATF3_PIEZO2_CASP8_FES_VPS41_NUAK2_TLR3_NFKB1_WNT9B_IL1B_CDKN1A_HSPA8_KLF10_IMPACT_PHEX_SNAI2_NFE2L2_PTGER4_BMP6_F11R_LYN_GABARAP_…	95	Down
CC	GO:1904724	tertiary granule lumen	27/3852	55/19520	9.59113e-07	1.31878e-05	1.00959e-05	CST3_TNFAIP6_B2M_PGM1_GSDMD_CXCL1_LTA4H_CTSH_TCN1_FTH1_LYZ_CTSD_QSOX1_GGH_METTL7A_CSTB_CYFIP1_QPCT_ASAH1_TIMP2_PTPN6_HP_LRG1_IDH1_ALDOA_PTX3_CNN2	27	Down
BP	GO:0010517	regulation of phospholipase activity	32/3693	70/18862	6.26053e-07	1.53027e-05	1.01125e-05	PTAFR_PLA2R1_HTR2A_LPAR1_EGFR_FGFR2_EDNRA_HTR2B_CCN1_ANXA1_AVPR1B_NTRK2_RGS2_PDGFRB_FGF2_ABL1_ANG_ANXA8_NTF4_GPR55_PDGFRA_GNA13_ANXA8L1_C5AR1_SNCA_LRP1_ARL1_FGFR3_ADRA1A_P2RY6_ITK_GNA15	32	Down
BP	GO:0018212	peptidyl-tyrosine modification	112/3693	372/18862	6.30585e-07	1.53533e-05	1.01459e-05	CSF1R_GHR_CD44_HTR2A_SOCS3_ICAM1_ENPP2_CD300A_EGFR_DOK7_BTC_HGF_ALKAL2_FGFR2_LIF_ADRA2A_PTK2B_APP_EFEMP1_TSLP_DUSP22_ANGPT1_PDGFC_IQGAP1_MUSK_TPST2_IGF1_CD36_IL7_AGT_PARP9_EPO_CSPG4_FGF7_NTRK2_ABI1_RIPK2_SFRP1_ITGA5_PDGFRB_IL6R_JAK1_CRLF1_TGFB1_TNFRSF18_KITLG_IL34_GPRC5A_TNFRSF1A_PDGFD_ABL1_PECAM1_MERTK_RYK_HBEGF_FES_PRKCD_PAK2_PDGFRA_RET_LRP8_CTF1_HIPK3_IL6_PARP14_SH3BP5_RAP2B_PEAK1_EPHB4_STAP2_…	112	Down
CC	GO:1905354	exoribonuclease complex	12/1388	25/19520	3.47131e-08	1.08652e-05	1.03043e-05	WDR74_EXOSC10_LAS1L_NVL_EXOSC8_KHSRP_PNPT1_EXOSC2_EXOSC9_ZFC3H1_GTPBP1_SUPV3L1	12	Up
BP	GO:0090132	epithelium migration	109/3693	360/18862	6.55736e-07	1.59035e-05	1.05095e-05	SERPINF1_HMOX1_BMP4_ENPP2_THBS1_ID1_EMP2_SASH1_DOCK1_FSTL1_FAP_NR2F2_SP100_GATA2_PLK2_PTK2B_SRPX2_HSPB1_DCN_ANGPT1_S100P_STC1_TACSTD2_ANXA1_TGFBR2_ZC3H12A_AGT_ADTRP_GATA3_SMOC2_ADAMTS9_FGF7_HDAC9_WNT7A_KLF4_ETS1_RHOB_APOE_EGR3_RAB13_FGF2_CTSH_TGFB1_MYH9_DOCK5_LOXL2_ITGA3_SPARC_ANGPT2_FGF16_GPI_ABL1_MARVELD3_RAB11A_NRP2_CLEC14A_NOS3_HBEGF_PFN2_SCG2_TNFSF12_S100A2_EPPK1_PRCP_FOXP1_RHOA_PTPRM_DUSP10…	109	Down
BP	GO:0001890	placenta development	51/3693	135/18862	6.59086e-07	1.59228e-05	1.05222e-05	RSPO3_SOCS3_STC2_ZFP36L1_NR2F2_FGFR2_LIF_GATA2_GJA1_DCN_DLX3_CCN1_FOSL1_STC1_TPPP3_LEF1_ADA_EPAS1_MDFI_JUNB_HSD17B2_BMP5_RPS6_STK3_ANG_KRT8_CASP8_E2F7_PHLDA2_EOMES_HEY2_GJB2_E2F8_KRT19_SNAI1_BMP7_HSP90AB1_SPINT1_MME_WNT2_MAP2K1_PRDX3_SOD1_ST14_WNT7B_EPOR_TMED2_GRHL2_OVOL2_TFEB_GJB3	51	Down
MF	GO:0008168	methyltransferase activity	41/1344	215/18337	1.2841e-08	1.11973e-05	1.06783e-05	HENMT1_METTL17_METTL3_SMYD5_CARM1_FTSJ1_KMT5C_TRMT1_METTL22_ANTKMT_NDUFAF5_KMT2B_SUV39H1_SETD6_TRMT2A_MEN1_RRP8_CMTR1_EHMT2_SETDB1_PCIF1_NSUN6_COMTD1_SPOUT1_DNMT1_PRDM4_TRMT5_PRMT8_DOT1L_PCMTD2_EZH1_SETD4_ALKBH8_MRM1_WDR5_METTL14_CIAPIN1_ARMT1_TRMT44_FBLL1_TRMT11	41	Up
BP	GO:0070482	response to oxygen levels	115/3693	385/18862	6.96929e-07	1.6772e-05	1.10834e-05	ITPR2_AQP1_SLC39A12_BCL2_BMP2_FAS_ANGPTL4_HMOX1_ICAM1_THBS1_PLOD2_LPAR1_VCAM1_STC2_PDPN_TGFBR3_MMP14_PMAIP1_ITPR1_ANKRD1_ZFP36L1_HILPDA_STOX1_TWIST1_PTK2B_EDNRA_TGFB3_CRYAB_PSMB9_NDNF_CD34_STC1_POSTN_TGFBR2_CA9_CCN2_EPO_VASN_OXTR_FOXO1_CD38_COL1A1_SFRP1_ADA_PDGFRB_EPAS1_ETS1_EGR1_MDM2_LOXL2_PSMB8_SLC1A1_EGLN3_PLOD1_PLAU_PLK3_SMAD3_ANGPT2_HSP90B1_UCP2_ANG_ERO1A_GATA6_SLC2A1_LMNA_ATP7A_CDKN1A_SOD3_…	115	Down
BP	GO:1904375	regulation of protein localization to cell periphery	47/3693	121/18862	7.03703e-07	1.68699e-05	1.11481e-05	EGFR_GBP1_MMP14_LRRC15_EZR_GPER1_GPC6_SPTBN1_TMBIM1_STAC_RHOQ_TAMALIN_SORBS1_DAB2_TGFB1_AR_ITGA3_LGALS3_PPP2R5A_ITGB1_RAB11A_LDLRAP1_PICALM_ARHGAP44_PRKCI_ACTB_NKD2_RAB11FIP2_MRAP_RHOG_WNT3A_SQSTM1_LRP1_CIB1_ADAM10_GNAI1_LZTFL1_NUMB_TREM2_ZDHHC7_GPC4_PRKCH_VAMP8_STX4_RACK1_STX8_KIF5B	47	Down
BP	GO:0003073	regulation of systemic arterial blood pressure	38/3693	90/18862	7.08673e-07	1.6924e-05	1.11839e-05	RARRES2_EMP2_EDN2_CTSZ_OR51E2_ADAMTS16_GPR37L1_NR2F2_GJA1_ADRB1_CORIN_RASL10B_POSTN_AGT_AVPR1B_OXTR_SUCNR1_SLC4A5_F2R_AR_F2RL1_KCNK6_DRD5_CALCA_ADRB2_NOS3_PRCP_SERPINF2_TPM1_GJA5_SLC2A5_ADRA1D_ADRA1B_MME_SOD2_ADRA1A_ADRB3_SPX	38	Down
BP	GO:0034612	response to tumor necrosis factor	99/3693	320/18862	7.16013e-07	1.7034e-05	1.12566e-05	FAS_CCL2_ICAM1_THBS1_VCAM1_EDA2R_KLF2_GBP1_ANKRD1_TNFRSF11B_ZFP36L1_CLDN1_PTK2B_LTBR_PSMB9_BIRC3_UBD_TRAF1_GPER1_POSTN_ZFP36_CHI3L1_ZC3H12A_CXCL8_GATA3_ADAMTS12_TNFRSF11A_COL1A1_SFRP1_SGMS1_FABP4_TRAF5_TNFSF13_GBP3_TNFRSF18_ZFP36L2_PSMB8_KRT18_CCDC3_TNFRSF1A_F2RL1_GBP2_NPNT_TNFRSF9_CALCA_KRT8_OCLN_CASP8_AFF3_TNFSF12_WDR35_NFKB1_CXCL16_CD58_NFE2L2_AIM2_TNFRSF14_TNFSF11_TNFSF9_GGT5_PYCARD_CIB1_ASAH…	99	Down
CC	GO:0045335	phagocytic vesicle	51/3852	136/19520	1.09786e-06	1.48108e-05	1.13384e-05	RAB38_B2M_RAB8B_HLA-A_CD36_ANXA11_TAP1_UNC93B1_CYBA_HLA-E_RAB7B_RAB11FIP1_RAB20_PDIA3_HLA-B_TAPBP_PIP4P2_RAB11A_RAB7A_VAMP3_ATP6V0E1_HVCN1_ATP7A_RAB32_CALR_HLA-F_HLA-G_VIM_ITGB5_RAB34_NCF2_TLR2_TCIRG1_LAMP1_RAB11FIP5_HLA-C_DMBT1_SNX3_MYO1C_ITGAV_PIK3C3_DNM2_RAB8A_VAMP8_STX4_STXBP3_RAC2_RAPGEF1_SNAP23_STX8_KIF5B	51	Down
BP	GO:0071356	cellular response to tumor necrosis factor	93/3693	296/18862	7.26035e-07	1.72067e-05	1.13707e-05	FAS_CCL2_ICAM1_THBS1_VCAM1_EDA2R_KLF2_GBP1_ANKRD1_TNFRSF11B_ZFP36L1_CLDN1_PTK2B_LTBR_PSMB9_BIRC3_TRAF1_GPER1_POSTN_ZFP36_CHI3L1_ZC3H12A_CXCL8_GATA3_ADAMTS12_TNFRSF11A_COL1A1_SFRP1_SGMS1_FABP4_TRAF5_TNFSF13_GBP3_TNFRSF18_ZFP36L2_PSMB8_KRT18_CCDC3_TNFRSF1A_F2RL1_GBP2_NPNT_TNFRSF9_CALCA_KRT8_OCLN_CASP8_TNFSF12_WDR35_NFKB1_CD58_NFE2L2_AIM2_TNFRSF14_TNFSF11_TNFSF9_PYCARD_CIB1_ASAH1_TRADD_CX3CL1_ASS1_H…	93	Down
BP	GO:0050921	positive regulation of chemotaxis	52/3693	139/18862	7.31416e-07	1.72686e-05	1.14116e-05	CSF1R_CXCL14_IL16_RARRES2_OXSR1_THBS1_LPAR1_EDN2_CSF1_PTK2B_HSPB1_SERPINE1_CXCL8_SMOC2_F3_CMKLR1_PDGFRB_MDK_IL6R_SWAP70_FGF2_SUCNR1_TGFB1_IL34_SMAD3_PDGFD_F2RL1_FGF16_SCG2_TPBG_ANO6_IL6_CALR_VEGFC_C5AR1_MCU_IL12A_WNT5A_DAPK2_TMEM102_CXCL10_ADAM10_CDH13_TMSB4X_AIF1_TREM2_VEGFA_ITGA2_PRSS56_STX4_RAC1_RAC2	52	Down
BP	GO:0018108	peptidyl-tyrosine phosphorylation	111/3693	369/18862	7.4056e-07	1.74185e-05	1.15107e-05	CSF1R_GHR_CD44_HTR2A_SOCS3_ICAM1_ENPP2_CD300A_EGFR_DOK7_BTC_HGF_ALKAL2_FGFR2_LIF_ADRA2A_PTK2B_APP_EFEMP1_TSLP_DUSP22_ANGPT1_PDGFC_IQGAP1_MUSK_IGF1_CD36_IL7_AGT_PARP9_EPO_CSPG4_FGF7_NTRK2_ABI1_RIPK2_SFRP1_ITGA5_PDGFRB_IL6R_JAK1_CRLF1_TGFB1_TNFRSF18_KITLG_IL34_GPRC5A_TNFRSF1A_PDGFD_ABL1_PECAM1_MERTK_RYK_HBEGF_FES_PRKCD_PAK2_PDGFRA_RET_LRP8_CTF1_HIPK3_IL6_PARP14_SH3BP5_RAP2B_PEAK1_EPHB4_STAP2_EPHB3_…	111	Down
BP	GO:0010001	glial cell differentiation	71/3693	210/18862	7.56021e-07	1.77153e-05	1.17068e-05	BMP2_TP73_NOG_LPAR1_EGFR_BACE2_TLR4_GPR37L1_LDLR_LIF_PTPRZ1_APP_MYRF_SERPINE2_ITGB4_TMEM98_GSX2_NCSTN_NTRK2_TSPAN2_LEF1_MDK_EGR2_TGFB1_TENM4_IL34_PHOX2B_ABL1_ADGRG6_SOX1_PARD3_IL6_DUSP10_CDK1_PALS1_C5AR1_STAT3_RHEB_SPINT1_LYN_VIM_CNTF_LRP1_GPC1_MAP2K1_SOD1_CLU_TLR2_LAMB2_GSTP1_GRN_MXRA8_SMO_DAAM2_SHH_ROR1_GBA_FGF5_TREM2_GLI3_SLC45A3_ROR2_TPPP_TNFRSF1B_GPR157_BOK_CNTNAP1_RELN_TAL1_PSEN1_PTEN	71	Down
BP	GO:0010631	epithelial cell migration	108/3693	357/18862	7.70656e-07	1.79906e-05	1.18887e-05	SERPINF1_HMOX1_BMP4_ENPP2_THBS1_ID1_EMP2_SASH1_DOCK1_FSTL1_FAP_NR2F2_SP100_GATA2_PLK2_PTK2B_SRPX2_HSPB1_DCN_ANGPT1_S100P_STC1_TACSTD2_ANXA1_TGFBR2_ZC3H12A_AGT_ADTRP_GATA3_SMOC2_ADAMTS9_FGF7_HDAC9_WNT7A_KLF4_ETS1_RHOB_APOE_EGR3_RAB13_FGF2_CTSH_TGFB1_MYH9_DOCK5_LOXL2_ITGA3_SPARC_ANGPT2_FGF16_GPI_ABL1_MARVELD3_RAB11A_NRP2_CLEC14A_NOS3_HBEGF_PFN2_SCG2_TNFSF12_S100A2_EPPK1_PRCP_FOXP1_RHOA_PTPRM_DUSP10…	108	Down
BP	GO:0072163	mesonephric epithelium development	37/3693	87/18862	7.97417e-07	1.84136e-05	1.21682e-05	BCL2_BMP2_NOG_BMP4_FOXJ1_ADAMTS16_FGFR2_TACSTD2_AGT_GATA3_FOXC1_SFRP1_FGF2_WNT11_CRLF1_SMAD3_NPNT_LAMA5_GDNF_SDC1_RET_WNT9B_WNT1_BMP7_CAT_MYC_SMAD7_SMAD1_SDC4_SMO_SHH_GLI3_VEGFA_WNT2B_FOXD1_KIF26B_OSR1	37	Down
BP	GO:0072164	mesonephric tubule development	37/3693	87/18862	7.97417e-07	1.84136e-05	1.21682e-05	BCL2_BMP2_NOG_BMP4_FOXJ1_ADAMTS16_FGFR2_TACSTD2_AGT_GATA3_FOXC1_SFRP1_FGF2_WNT11_CRLF1_SMAD3_NPNT_LAMA5_GDNF_SDC1_RET_WNT9B_WNT1_BMP7_CAT_MYC_SMAD7_SMAD1_SDC4_SMO_SHH_GLI3_VEGFA_WNT2B_FOXD1_KIF26B_OSR1	37	Down
BP	GO:2000146	negative regulation of cell motility	105/3693	345/18862	7.97637e-07	1.84136e-05	1.21682e-05	BCL2_CLDN19_DLC1_MITF_SERPINF1_CCL2_IL33_NOG_HMOX1_APOD_THBS1_CD300A_SPOCK3_CLDN5_SULF1_DNAI3_NR2F2_SP100_GJA1_MAPK15_MAGI2_IFITM1_DCN_SERPINE1_DUSP22_MCTP1_STC1_TACSTD2_ADTRP_GATA3_ADAMTS9_MMP28_ABHD6_KLF4_TNN_SFRP1_ADA_RHOB_APOE_PHLDB2_BST2_IGFBP3_FGF2_WNT11_TGFB1_IDH2_BMP5_DUSP1_CCL28_STK26_ANGPT2_IGFBP5_CDH1_MARVELD3_C5_ABHD2_SLC9A3R1_CTNNA1_ARHGDIB_PFN2_FBLN1_EPPK1_RHOA_PTPRM_DUSP10_RAP2B_PR…	105	Down
BP	GO:0003044	regulation of systemic arterial blood pressure mediated by a chemical signal	24/3693	46/18862	8.02755e-07	1.84634e-05	1.22011e-05	EDN2_CTSZ_OR51E2_ADRB1_CORIN_RASL10B_AGT_AVPR1B_OXTR_SUCNR1_F2R_F2RL1_DRD5_ADRB2_NOS3_SERPINF2_TPM1_SLC2A5_ADRA1D_ADRA1B_MME_SOD2_ADRA1A_ADRB3	24	Down
BP	GO:0030509	BMP signaling pathway	56/3693	154/18862	8.14771e-07	1.86024e-05	1.2293e-05	SOSTDC1_BMP2_NOG_MSX1_BMP4_SFRP4_RGMA_TGFBR3_SULF1_FSTL1_SOST_HFE_SFRP5_TGFB3_GDF5_GDF7_CCN1_FBN1_HTRA3_TOB1_LEF1_SFRP1_EGR1_TGFB1_BMP5_GDF15_CRIM1_ITGA3_SMAD3_ABL1_AMHR2_SMAD9_EXT1_WNT1_BMP7_TWSG1_FAM83G_NEO1_WNT5A_SMAD7_RBPMS2_BMPR1A_BMP6_PCSK6_ZFYVE16_SMAD1_RUNX2_SPART_SMPD3_FST_ROR2_FOXD1_FSTL3_BAMBI_CRB2_GDF6	56	Down
BP	GO:0051017	actin filament bundle assembly	56/3693	154/18862	8.14771e-07	1.86024e-05	1.2293e-05	DLC1_ELN_ID1_LPAR1_CGNL1_PTK2B_TGFB3_MYO1B_RHOD_EZR_TACSTD2_CCN2_SFRP1_PHLDB2_SORBS1_WASF2_SWAP70_PAWR_WNT11_CALD1_SYNPO_ESPNL_PLS3_SMAD3_RDX_HSP90B1_ABL1_ARHGEF5_S100A10_PFN2_PAK2_RHOA_FLNA_SERPINF2_ACTG1_TJP1_TPM1_PTGER4_ARAP1_F11R_ITGB5_SYNPO2_CX3CL1_ACTN1_FHDC1_SDC4_AIF1_PFN1_ITGB1BP1_BAIAP2L1_NEDD9_PDLIM1_ROCK1_RAC1_INPP5K_CARMIL1	56	Down
BP	GO:0022612	gland morphogenesis	44/3693	111/18862	8.18521e-07	1.86199e-05	1.23045e-05	CSF1R_SOSTDC1_BCL2_NOG_BMP4_NTN1_SULF1_HGF_SULF2_CSF1_FGFR2_TGFB3_GDF7_TGFBR2_FGF7_SFRP1_MDK_TGFB1_BAX_AR_IGFBP5_LAMA5_PGR_SLC9A3R1_IL6_FOXA1_TGM2_BMP7_TWSG1_WNT5A_SEMA3C_TP63_WNT3A_RPS6KA1_ESRP2_TNC_SHH_MSN_GLI3_NKX3-1_GLI1_GLI2_CYP7B1_EDAR	44	Down
BP	GO:0050819	negative regulation of coagulation	26/3693	52/18862	8.26241e-07	1.87271e-05	1.23754e-05	PROCR_THBS1_FAP_THBD_SERPING1_SERPINE2_SERPINE1_C1QTNF1_CD34_ADTRP_PLAT_APOE_PLAU_NOS3_PROS1_PRKCD_TFPI_PROC_PDGFRA_SERPINF2_ANXA5_PRKG1_PLAUR_UBASH3B_TSPAN8_CD9	26	Down
BP	GO:0061572	actin filament bundle organization	57/3693	158/18862	8.79347e-07	1.98586e-05	1.31231e-05	DLC1_ELN_ID1_LPAR1_CGNL1_PTK2B_TGFB3_MYO1B_RHOD_EZR_TACSTD2_CCN2_SFRP1_PHLDB2_SORBS1_WASF2_SWAP70_PAWR_WNT11_CALD1_SYNPO_ESPNL_PLS3_SMAD3_RDX_HSP90B1_ABL1_ARHGEF5_S100A10_PFN2_PAK2_RHOA_FLNA_SERPINF2_ACTG1_TJP1_TPM1_PTGER4_ARAP1_F11R_ITGB5_SYNPO2_CX3CL1_ACTN1_FHDC1_SDC4_AIF1_PFN1_ITGB1BP1_SHTN1_BAIAP2L1_NEDD9_PDLIM1_ROCK1_RAC1_INPP5K_CARMIL1	57	Down
BP	GO:0110148	biomineralization	58/3693	162/18862	9.43969e-07	2.12016e-05	1.40106e-05	ALOX5_BMP2_RSPO2_PTHLH_SGMS2_BMP4_KL_MGP_AMTN_FGFR2_TWIST1_PTK2B_TGFB3_CCN1_FBN2_KLK4_IGF1_FOXO1_ODAM_LOX_COL1A1_P2RX7_STIM1_WNT11_TGFB1_SMAD3_ADRB2_AXIN2_OMD_NOS3_HEY2_COL1A2_TBX1_ANO6_KLF10_PHEX_ITGB6_BMP7_BMPR1A_BMP6_OC90_FAM83H_FBLN7_TCIRG1_AMELY_FGFR3_ASPN_SMPD3_ITGB1BP1_ROR2_TMEM119_ROCK1_ENPP1_ATRAID_OSR1_LTBP3_WDR72_TSPEAR	58	Down
BP	GO:0003206	cardiac chamber morphogenesis	45/3693	115/18862	9.45618e-07	2.12016e-05	1.40106e-05	BMP2_NOG_BMP4_TGFBR3_FGFR2_DSP_TNNC1_SHOX2_CCN1_PARVA_TGFBR2_GATA3_FOXF1_ADAMTS1_FOXC1_WNT11_TGFB1_BMP5_ADGRG6_GATA6_NRP2_FZD2_HEY2_TBX1_SAV1_TNNT2_FHL2_BMP7_ZFPM1_TPM1_WNT5A_SMAD7_BMPR1A_SEMA3C_WNT2_FKBP1A_SMO_DHRS3_NPY5R_GRHL2_OVOL2_TBX20_MYL3_TEK_TBX5	45	Down
BP	GO:0009615	response to virus	108/3693	359/18862	1.03576e-06	2.31395e-05	1.52912e-05	BCL2_DNAJC3_TRIM22_IL33_ABCC9_SERINC5_ACTA2_GBP1_PMAIP1_KCNJ8_STING1_RNF135_IFITM1_SEC14L1_HSPB1_BIRC3_IFIT2_DHX58_FOSL1_POU2AF1_APOBEC3C_ZC3H12A_PARP9_GATA3_DTX3L_APOBEC3B_SLFN11_IFITM3_OPRK1_EIF2AK4_UNC93B1_IFIT1_BST2_HERC5_ZC3HAV1_GBP3_NMI_BAX_CHRM2_IFIH1_SLFN13_APOBEC3F_MYD88_DDX60_F2RL1_MICA_BCL3_TRIM5_RSAD2_APOBEC3D_IKBKE_MX1_TRIM56_IFITM2_FLNA_TLR3_NPC2_IL6_IFIT3_MICB_EXT1_IFI6_ITGB6_TPT1_…	108	Down
MF	GO:0019955	cytokine binding	54/3761	136/18337	2.24805e-07	1.87701e-05	1.55566e-05	WFIKKN2_CSF1R_SOSTDC1_GHR_NOG_OSMR_THBS1_CD109_PDPN_TGFBR3_GBP1_SOST_LIFR_A2M_TGFB3_GDF5_IL13RA2_LTBP1_TGFBR2_ZFP36_CD36_PLP2_TSKU_VASN_TNFRSF11A_IL5RA_IL6R_FGF2_CRLF1_FZD4_TNFRSF1A_CCR9_LEPR_CSF2RA_TNFRSF9_ITGB1_NRP2_PXDN_IL1R1_IL12A_TWSG1_TNFRSF14_LRRC32_ACKR4_IL18R1_TRIM16_TNFRSF1B_ITGAV_EBI3_PRLR_LTBP3_PARK7_CSF3R_IL31RA	54	Down
MF	GO:0008201	heparin binding	62/3761	164/18337	2.40436e-07	1.87701e-05	1.55566e-05	GPNMB_CXCL6_RSPO3_RSPO2_BMP4_THBS1_CCDC80_TGFBR3_CFH_FSTL1_SOST_FGFR2_APP_SERPINE2_LTBP2_NDNF_APLP2_LPL_CCN1_LXN_MMP7_ECM2_POSTN_FBN1_COL5A3_CCN2_SMOC2_FGF7_ADAMTS1_SFRP1_NELL2_APOE_MDK_FGF2_COLQ_SMOC1_ANG_ADA2_NRP2_EVA1C_CCN4_HBEGF_SERPINA5_LAMC2_ADAMTS5_SOD3_FN1_BMP7_CXCL10_PCOLCE_PCSK6_CCN3_FBLN7_VEGFA_THBS2_PTPRC_LRPAP1_ADAMTS15_ADAMTSL5_CRISPLD2_LIPH_ADAMTS3	62	Down
BP	GO:0032602	chemokine production	39/3693	95/18862	1.20123e-06	2.67403e-05	1.76708e-05	CSF1R_CXCL6_IL33_HMOX1_APOD_TLR4_TWIST1_ADCYAP1_APP_TSLP_LPL_POSTN_IL7_IL4R_RIPK2_KLF4_EGR1_IL6R_MYD88_F2RL1_C5_FOXP1_IL17RA_TLR3_IL6_IL1B_SNAI2_ZFPM1_WNT5A_LRP1_PYCARD_MAP2K5_TLR2_GSTP1_ERBIN_AIF1_TREM2_TICAM1_MCOLN2	39	Down
BP	GO:0007498	mesoderm development	47/3693	123/18862	1.22054e-06	2.70735e-05	1.7891e-05	NOG_BMP4_ITGA8_ZFP36L1_DKK1_FGFR2_GJA1_ITGB4_FOXF1_SECTM1_LEF1_KLF4_FOXC1_IRX3_YAP1_WNT11_ITGA3_SMAD3_ITGB1_EOMES_TBX1_EXT1_SNAI1_BMP7_TWSG1_WNT5A_MESD_BMPR1A_MSGN1_TP63_WNT3A_SMAD1_SMO_TXNRD1_SHH_PRKAR1A_VEGFA_PUS7_ITGA2_IKZF1_CRB2_TBX20_OSR1_POFUT2_EXT2_TAL1_TBX19	47	Down
BP	GO:0030850	prostate gland development	22/3693	41/18862	1.23433e-06	2.72822e-05	1.80289e-05	SERPINF1_NOG_BMP4_SULF1_FGFR2_ANXA1_SFRP1_AR_SMARCC1_FOXA1_PSAP_BMP7_WNT5A_TP63_TNC_SHH_GLI3_NKX3-1_GLI1_GLI2_CYP7B1_PTEN	22	Down
CC	GO:0005884	actin filament	44/3852	113/19520	1.81929e-06	2.40887e-05	1.84411e-05	GNG12_PDLIM3_DUSP22_MYO1B_EZR_IQGAP1_ANXA1_TPM2_TMOD1_RHOQ_PDLIM5_PAWR_GAS2L2_PDLIM4_PLS3_TPM3_NCKAP1_FLNA_ACTG1_ACTB_PDLIM2_TPM1_LDB3_TPM4_WIPF2_GJB6_GAS2L3_ACTN1_ARPC3_AIF1_CD2AP_WIPF1_MYO1C_PDLIM1_EHBP1L1_WASL_ACTN2_RAC1_CARMIL1_RAC2_MYO3A_TEK_LMOD2_GDPD2	44	Down
BP	GO:1904062	regulation of cation transmembrane transport	103/3693	340/18862	1.2819e-06	2.82334e-05	1.86574e-05	CEMIP_CCL2_OXSR1_TRDN_APLNR_PDE4B_PIRT_SCN4B_ADRA2A_TWIST1_PTK2B_ATP1A2_APP_SLMAP_PCSK9_KCNE4_CACNB4_GPER1_EPO_SLC30A1_STAC_RGS2_DRD1_GAL_PTPN3_ATPSCKMT_GEM_STIM1_F2R_JPH2_BAX_STIM2_SHISA8_KCNG1_KCNN2_ABL1_SLC9A3R1_ITGB1_ADRB2_PPIF_GRIN2A_CASQ2_FLNA_ATP7A_ANO6_BDKRB1_SELENON_PLN_KCNS1_CLTRN_UTRN_SNTA1_KCNIP3_LYN_SNCA_RGS4_PRNP_AHNAK_CXCL10_CD63_CX3CL1_FKBP1A_LRRC55_CHP1_TMC1_KCNQ1_HOMER1_KCNE1B_T…	103	Down
BP	GO:0040013	negative regulation of locomotion	112/3693	377/18862	1.29611e-06	2.84459e-05	1.87979e-05	BCL2_CLDN19_DLC1_MITF_SERPINF1_CCL2_IL33_NOG_HMOX1_APOD_THBS1_CD300A_SPOCK3_CLDN5_SULF1_DNAI3_NR2F2_SP100_GJA1_MAPK15_MAGI2_IFITM1_DCN_SERPINE1_DUSP22_MCTP1_STC1_TACSTD2_ADTRP_GATA3_ADAMTS9_MMP28_ABHD6_KLF4_TNN_SFRP1_ADA_RHOB_APOE_PHLDB2_BST2_IGFBP3_FGF2_WNT11_TGFB1_IDH2_BMP5_DUSP1_CCL28_STK26_ANGPT2_IGFBP5_CDH1_MARVELD3_C5_ABHD2_SLC9A3R1_CTNNA1_RYK_SEMA3E_ARHGDIB_PFN2_FBLN1_EPPK1_RHOA_PTPRM_DUSP…	112	Down
BP	GO:0009799	specification of symmetry	48/3693	127/18862	1.36639e-06	2.98832e-05	1.97477e-05	FOLR1_SOSTDC1_DNAH11_DAW1_DRC1_BMP4_FOXJ1_CCDC39_DNAI2_DNAAF1_ODAD3_DNAH5_TGFBR2_FOXF1_DNAI1_C9orf116_CFC1B_AIDA_SMAD3_GALNT11_CFC1_DYNC2H1_BICC1_CFAP53_EOMES_DNAAF11_TBX1_ODAD2_TBR1_WNT8B_CCDC40_WNT5A_RFX3_WNT3A_ALDH1A2_NEK8_PSKH1_SMO_SHH_NKX3-2_ODAD4_MICAL2_TMED2_OVOL2_DPCD_TBX20_ENKUR_PSEN1	48	Down
BP	GO:0031214	biomineral tissue development	57/3693	160/18862	1.40107e-06	3.047e-05	2.01355e-05	ALOX5_BMP2_RSPO2_PTHLH_SGMS2_BMP4_KL_MGP_AMTN_FGFR2_TWIST1_PTK2B_TGFB3_CCN1_FBN2_KLK4_IGF1_FOXO1_ODAM_LOX_COL1A1_P2RX7_STIM1_WNT11_TGFB1_SMAD3_ADRB2_AXIN2_OMD_NOS3_HEY2_COL1A2_TBX1_ANO6_KLF10_PHEX_ITGB6_BMP7_BMPR1A_BMP6_OC90_FAM83H_TCIRG1_AMELY_FGFR3_ASPN_SMPD3_ITGB1BP1_ROR2_TMEM119_ROCK1_ENPP1_ATRAID_OSR1_LTBP3_WDR72_TSPEAR	57	Down
BP	GO:0006869	lipid transport	132/3693	461/18862	1.40498e-06	3.047e-05	2.01355e-05	PLA2R1_SLC17A8_PLA2G4A_APOD_THBS1_TNFAIP8L3_PITPNC1_SLC5A8_LRRC8C_LDLR_SLC27A2_PLTP_GJA1_ATP10A_ATP1A2_FABP5_PCSK9_ABCC4_NMB_C1QTNF1_APOL1_SLCO2A1_TTC39B_ANXA1_CD36_ANXA2_AGT_AVPR1B_TSKU_STARD4_APOL6_NTRK2_TNFRSF11A_PLIN2_LRRC8E_PLA2G3_APOE_PLA2G2A_SPNS2_P2RX7_FABP3_GAL_ANO4_ATP11C_FABP4_CFTR_OSBPL1A_ATP10B_SLC1A1_FZD4_ESYT2_ABCA13_LRP10_HDLBP_KCNN4_FABP6_LRAT_SLC2A1_ITGB1_LDLRAP1_PRKCD_SLCO1C1_P…	132	Down
BP	GO:0045766	positive regulation of angiogenesis	61/3693	175/18862	1.41278e-06	3.047e-05	2.01355e-05	AQP1_SLC39A12_ANGPTL4_HMOX1_RUNX1_THBS1_APLNR_SASH1_HGF_ADAM12_GATA2_TWIST1_PTK2B_HSPB1_SERPINE1_CD34_TGFBR2_CHI3L1_ZC3H12A_CXCL8_SMOC2_KLF4_F3_ITGA5_ETS1_RHOB_MDK_JAK1_FGF2_CTSH_IL1A_STIM1_C3_ANGPT2_ABL1_GATA6_C5_ITGB1_NOS3_TNFSF12_TLR3_IL1B_TJP1_VEGFC_C5AR1_PTGIS_NFE2L2_WNT5A_CHRNA7_SMAD1_GRN_RAMP2_CD40_VEGFA_RRAS_LRG1_ADM2_PKM_PAK4_PRKCA_TEK	61	Down
BP	GO:1904018	positive regulation of vasculature development	61/3693	175/18862	1.41278e-06	3.047e-05	2.01355e-05	AQP1_SLC39A12_ANGPTL4_HMOX1_RUNX1_THBS1_APLNR_SASH1_HGF_ADAM12_GATA2_TWIST1_PTK2B_HSPB1_SERPINE1_CD34_TGFBR2_CHI3L1_ZC3H12A_CXCL8_SMOC2_KLF4_F3_ITGA5_ETS1_RHOB_MDK_JAK1_FGF2_CTSH_IL1A_STIM1_C3_ANGPT2_ABL1_GATA6_C5_ITGB1_NOS3_TNFSF12_TLR3_IL1B_TJP1_VEGFC_C5AR1_PTGIS_NFE2L2_WNT5A_CHRNA7_SMAD1_GRN_RAMP2_CD40_VEGFA_RRAS_LRG1_ADM2_PKM_PAK4_PRKCA_TEK	61	Down
BP	GO:0060070	canonical Wnt signaling pathway	101/3693	333/18862	1.5246e-06	3.27684e-05	2.16543e-05	FOLR1_WLS_SOSTDC1_MITF_RSPO3_BMP2_RSPO2_NOG_DKK2_SFRP4_EGFR_IGFBP4_FZD1_SOST_SULF2_DKK1_FGFR2_SFRP5_PSMB9_USP34_CCNY_RBMS3_WNT9A_NKD1_GATA3_TLE4_WNT7A_LEF1_KLF4_TNN_CDH3_COL1A1_SFRP1_EGR1_APOE_MDK_YAP1_IGFBP6_DAB2_WNT11_TGFB1_CTHRC1_TLE1_PSMB8_FZD4_SMAD3_STK3_ZNRF3_CCDC88C_BICC1_TMEM64_SLC9A3R1_AXIN2_IGFBP2_RYK_FZD2_ZBED3_TBX18_SDC1_NFKB1_WNT9B_NKD2_EXT1_WNT1_SNAI2_WNT8B_LATS2_WNT5A_TCF7L1_FZD6_C…	101	Down
CC	GO:0005912	adherens junction	60/3852	172/19520	2.187e-06	2.8431e-05	2.17654e-05	TRPV4_HMCN1_TJP2_NEXN_PDLIM3_S100A11_CDH19_ANXA1_SDCBP_ANXA2_OXTR_DSC2_CDH3_MYO1E_PDLIM5_SORBS1_MYH9_PDLIM4_KRT18_NIBAN2_CNN3_RDX_CDHR3_CDH1_EIF4G2_PARD3_CTNNA1_CDC42EP1_PARD3B_PTPRM_PGM5_ACTB_PDLIM2_TLN1_PTPRK_PALS1_VCL_TJP1_NECTIN3_SMAD7_LDB3_CTNNB1_LYN_CXADR_ADAM10_TMOD3_CTNNA3_VEGFA_CDH12_BAIAP2L1_PDLIM1_ITGA6_STXBP6_APC_NPHP1_PAK4_FLOT1_TNKS1BP1_PARK7_SNAP23	60	Down
MF	GO:0002020	protease binding	52/3761	131/18337	3.77594e-07	2.63191e-05	2.18133e-05	TIMP3_SERPINB9_BCL2_CST3_FAP_LDLR_A2M_PZP_SERPINE1_TNFRSF10A_PANX1_ANXA2_NTRK2_RIPK2_F3_COL1A1_STIM1_ITGA3_RNF139_SERPINB13_A2ML1_ITGB1_IL1R1_SERPINA5_SERPINF2_COL1A2_ADAMTS4_BDKRB2_PSAP_FN1_CSTB_TIMP1_PRNP_LRP1_COL3A1_PYCARD_ADAMTSL4_TIMP2_OS9_BRCA2_ANXA9_TIMP4_CHMP3_TYSND1_ITGAV_BCL10_SH3PXD2A_CARD16_SUMO1_FLOT1_PARK7_PTEN	52	Down
MF	GO:0001965	G-protein alpha-subunit binding	17/3761	25/18337	3.82088e-07	2.63191e-05	2.18133e-05	RGS22_HTR2A_LPAR1_SASH1_HTR2B_RGS2_GAS2L2_F2R_IGF2R_F2RL1_CCDC88C_RIC8B_RGS14_NUCB2_RGS19_RGS4_NUCB1	17	Down
BP	GO:0070830	bicellular tight junction assembly	34/3693	79/18862	1.5865e-06	3.39817e-05	2.24561e-05	CLDN19_RUNX1_CLDN5_CLDN1_GJA1_RAB13_WNT11_CLDN4_PECAM1_PARD3_OCLN_MARVELD3_PAK2_PRKCI_CRB3_PALS1_SNAI2_SNAI1_TJP1_CLDN11_F11R_PATJ_MARVELD2_RAMP2_CLDN10_MYO1C_GRHL2_PRKCH_ROCK1_PDCD6IP_APC_NPHP1_MICALL2_CLDN23	34	Down
BP	GO:0022604	regulation of cell morphogenesis	94/3693	305/18862	1.62382e-06	3.4662e-05	2.29056e-05	CDC42EP3_CSF1R_DLC1_CCL2_CD44_PRAG1_ICAM1_ENPP2_LPAR1_PDPN_GBP1_DOCK1_SYT17_ATP10A_PTK2B_ERMN_RHOU_RHOD_EZR_PARVA_TACSTD2_ANXA1_POSTN_MYADM_FGD6_RHOQ_RHOB_RAB21_MDK_MYH9_DOCK5_ITGA7_CLDN4_FZD4_SPARC_RDX_ABL1_SLC9A3R1_S100A10_SEMA3E_CDC42EP1_FES_SLC23A2_OSTN_FBLN1_LRP8_CDC42SE2_RHOA_FLNA_COCH_FN1_PLXNA2_CALR_TPM1_SEPTIN7_CYFIP1_WNT5A_HEXB_RHOG_ARAP1_F11R_ACTR2_WASHC2C_RHOBTB2_CIB1_SH3D19_MACF1_HAS…	94	Down
MF	GO:0016741	transferase activity, transferring one-carbon groups	41/1344	226/18337	5.56446e-08	2.4261e-05	2.31364e-05	HENMT1_METTL17_METTL3_SMYD5_CARM1_FTSJ1_KMT5C_TRMT1_METTL22_ANTKMT_NDUFAF5_KMT2B_SUV39H1_SETD6_TRMT2A_MEN1_RRP8_CMTR1_EHMT2_SETDB1_PCIF1_NSUN6_COMTD1_SPOUT1_DNMT1_PRDM4_TRMT5_PRMT8_DOT1L_PCMTD2_EZH1_SETD4_ALKBH8_MRM1_WDR5_METTL14_CIAPIN1_ARMT1_TRMT44_FBLL1_TRMT11	41	Up
BP	GO:0071900	regulation of protein serine/threonine kinase activity	139/3693	492/18862	1.67186e-06	3.55655e-05	2.35027e-05	DUSP4_CEMIP_CCNO_CSF1R_GHR_BMP2_TP73_BMP4_HTR2A_TPD52L1_THBS1_CD300A_LPAR1_EGFR_SASH1_TLR4_DUSP18_HGF_DKK1_NR2F2_ADRA2A_PTK2B_ITGA1_TGFB3_HSPB1_HEXIM1_MAP3K20_HTR2B_CCNG1_PDGFC_CCNY_IQGAP1_IGF1_AGT_SFN_CDKN2B_CSPG4_TNFRSF11A_RIPK2_SFRP1_RGS2_CDKN2A_GADD45B_PDGFRB_DIPK2A_APOE_IGFBP6_HERC5_SPRY2_AKAP13_FGF2_TGFB1_FZD4_GDF15_DUSP1_AIDA_KITLG_IL34_STK3_PDGFD_ABL1_ARHGEF5_TAB2_C5_RB1_ADRB2_MAP3K21_CKS…	139	Down
BP	GO:0031532	actin cytoskeleton reorganization	41/3693	103/18862	1.68583e-06	3.56195e-05	2.35384e-05	TRPV4_CSF1R_CLDN19_PTK2B_EZR_PARVA_ANXA1_FGF7_ATP2C1_MDK_MYH9_PDLIM4_NRK_ANTXR1_SIPA1L1_ABL1_SEMA3E_ARHGDIB_FES_PDGFRA_RHOA_FLNA_SYDE1_CDC42BPG_TJP1_MCU_ARAP1_F11R_CXADR_PTK7_CD2AP_BAIAP2L1_NEDD9_SHC1_PHPT1_PLEK2_BCAR1_MICALL2_ARHGDIA_TEK_GDPD2	41	Down
BP	GO:0055002	striated muscle cell development	41/3693	103/18862	1.68583e-06	3.56195e-05	2.35384e-05	WFIKKN2_BCL2_BMP4_NEB_ANKRD1_SHOX2_HDAC9_LOX_TMOD1_PDGFRB_SGCB_CSRP1_AKAP13_MYLK3_NIBAN2_TNNT1_KRT8_PDGFRA_SDC1_PGM5_KRT19_SELENON_TNNT2_NEBL_TPM1_FLNC_LDB3_CXADR_HOMER1_SMO_TMOD3_PRKAR1A_VEGFA_CHRNB1_ACTN2_HDAC4_MYORG_MYPN_GPX1_CFL2_LMOD2	41	Down
BP	GO:0071692	protein localization to extracellular region	111/3693	375/18862	1.74814e-06	3.68114e-05	2.4326e-05	ITPR2_WLS_ALOX5_EGFR_VIP_TLR4_ITPR1_OR51E2_ANKRD1_STEAP3_ADRA2A_GJA1_TGFB3_ADCYAP1_LTBP2_LTBP1_EZR_RAB8B_FBN2_GPER1_ANXA1_FBN1_IGF1_ADTRP_PDIA4_CAVIN1_MYO18A_CD38_CANX_SFRP1_APOE_GAL_EXPH5_RAB13_CFTR_IL1A_SUCNR1_TGFB1_F2R_IDH2_RAB11FIP1_TMED10_TVP23C_F2RL1_ANO1_UCP2_KCNN4_ANG_IRS1_PFKFB2_SLC2A1_RSAD2_SCG2_RHBDF2_DNAJC1_IL6_IL1B_CLTRN_BAIAP3_RAB11FIP2_VEGFC_CTAGE8_MCU_IL12A_RFX3_RCN3_NPFF_MIA2_BMP…	111	Down
BP	GO:0032755	positive regulation of interleukin-6 production	36/3693	86/18862	1.76217e-06	3.69818e-05	2.44386e-05	IL16_PTAFR_IL33_TLR4_TWIST1_ADCYAP1_APP_TSLP_LPL_POU2AF1_CD36_RIPK2_IL6R_CYBA_IL1A_RAB7B_F2R_IL1RAP_IFIH1_MYD88_F2RL1_HSPD1_IL17RA_TLR3_IL6_IL1B_STAT3_WNT5A_PYCARD_TLR2_AIF1_TRAF6_TICAM1_DDX58_BCL10_IL1RL2	36	Down
CC	GO:0005858	axonemal dynein complex	15/3852	23/19520	2.53044e-06	3.23083e-05	2.47336e-05	DRC1_DNAH6_DNAH3_DNAI3_DNAI2_ODAD1_DNAH5_DNAI7_DNAH2_DNAI1_DNAI4_DNAH7_CFAP70_CCDC65_DNAH17	15	Down
BP	GO:0030336	negative regulation of cell migration	100/3693	330/18862	1.79218e-06	3.74854e-05	2.47714e-05	BCL2_CLDN19_DLC1_MITF_SERPINF1_CCL2_IL33_NOG_HMOX1_APOD_THBS1_CD300A_CLDN5_SULF1_DNAI3_NR2F2_SP100_GJA1_MAPK15_MAGI2_IFITM1_DCN_SERPINE1_DUSP22_MCTP1_STC1_TACSTD2_ADTRP_ADAMTS9_MMP28_ABHD6_KLF4_TNN_SFRP1_ADA_RHOB_APOE_PHLDB2_BST2_IGFBP3_FGF2_WNT11_TGFB1_IDH2_BMP5_DUSP1_CCL28_STK26_ANGPT2_IGFBP5_CDH1_MARVELD3_C5_ABHD2_SLC9A3R1_ARHGDIB_PFN2_EPPK1_RHOA_PTPRM_DUSP10_RAP2B_PRKG1_PTPRK_RIN3_CALR_VCL_CE…	100	Down
BP	GO:0042311	vasodilation	20/3693	36/18862	1.82266e-06	3.79954e-05	2.51085e-05	KLF2_ITGA1_ADRB1_GPER1_RGS2_DRD1_APOE_F2RL1_CALCA_ADRB2_NOS3_BDKRB2_PRKG1_EXT1_PLOD3_SOD2_SOD1_ADRB3_EXT2_GPX1	20	Down
BP	GO:0032722	positive regulation of chemokine production	28/3693	60/18862	1.86832e-06	3.88175e-05	2.56517e-05	CSF1R_IL33_HMOX1_TLR4_TWIST1_ADCYAP1_APP_TSLP_LPL_POSTN_IL7_IL4R_RIPK2_EGR1_IL6R_MYD88_C5_IL17RA_TLR3_IL6_IL1B_WNT5A_LRP1_PYCARD_TLR2_AIF1_TICAM1_MCOLN2	28	Down
BP	GO:1901214	regulation of neuron death	93/3693	302/18862	1.91235e-06	3.96002e-05	2.6169e-05	GPNMB_BCL2_SERPINF1_CCL2_HMOX1_NQO1_DHCR24_TLR4_CTSZ_DKK1_CSF1_PTPRZ1_PTK2B_ITGA1_TGFB3_GDF5_NR4A3_PCSK9_NDNF_ANGPT1_CD34_BTG2_RETREG1_GATA3_EPO_NTRK2_PLA2G3_EGR1_APOE_MDK_FOS_CRLF1_F2R_BAX_EGLN3_NGF_SSH1_ABL1_NUPR1_NMNAT1_GDNF_FOXB1_CASP8_NTF4_NENF_PICALM_SLC23A2_PRKCI_WNT1_C5AR1_EN1_HLA-F_WNT5A_GBE1_UNC5B_SLC30A10_HSP90AB1_CHRNA7_GCLM_CTNNB1_SNCA_PRNP_CNTF_SOD2_RAB29_JUN_WNT3A_LRP1_CX3CL1_CHP1_…	93	Down
BP	GO:1902107	positive regulation of leukocyte differentiation	55/3693	154/18862	1.94622e-06	4.00357e-05	2.64567e-05	INPP5D_ITPKB_RUNX1_MMP14_ZFP36L1_CSF1_CD83_LIF_ANXA1_TGFBR2_IL7_GATA3_IL4R_RIPK2_LEF1_VSIR_ADA_PLA2G3_NFKBIZ_MDK_FOS_EGR3_ATP11C_TGFB1_BCL6_KITLG_IL34_TMEM64_RB1_CASP8_FES_DUSP10_KLF10_HLA-G_TNFSF11_TNFSF9_ZBTB1_JUN_SLC9B2_SHH_TRAF6_PNP_TREM2_GLI3_RUNX3_ROR2_RHOH_TESC_HLA-DRA_PTPRC_CD101_CR1_IL1RL2_GLI2_PRKCA	55	Down
BP	GO:1903708	positive regulation of hemopoiesis	55/3693	154/18862	1.94622e-06	4.00357e-05	2.64567e-05	INPP5D_ITPKB_RUNX1_MMP14_ZFP36L1_CSF1_CD83_LIF_ANXA1_TGFBR2_IL7_GATA3_IL4R_RIPK2_LEF1_VSIR_ADA_PLA2G3_NFKBIZ_MDK_FOS_EGR3_ATP11C_TGFB1_BCL6_KITLG_IL34_TMEM64_RB1_CASP8_FES_DUSP10_KLF10_HLA-G_TNFSF11_TNFSF9_ZBTB1_JUN_SLC9B2_SHH_TRAF6_PNP_TREM2_GLI3_RUNX3_ROR2_RHOH_TESC_HLA-DRA_PTPRC_CD101_CR1_IL1RL2_GLI2_PRKCA	55	Down
BP	GO:0010595	positive regulation of endothelial cell migration	49/3693	132/18862	1.95741e-06	4.01333e-05	2.65213e-05	HMOX1_BMP4_THBS1_SASH1_GATA2_PLK2_PTK2B_SRPX2_HSPB1_ANGPT1_ANXA1_ZC3H12A_AGT_GATA3_SMOC2_HDAC9_WNT7A_ETS1_RHOB_FGF2_TGFB1_SPARC_FGF16_GPI_ABL1_NRP2_NOS3_FOXP1_CALR_VEGFC_NFE2L2_WNT5A_CIB1_GRN_TMSB4X_CD40_ITGB1BP1_VEGFA_PTGS2_RRAS_NUS1_ADGRA2_RIN2_BCAR1_RAC1_SCARB1_MAP2K3_PRKCA_TEK	49	Down
BP	GO:1900024	regulation of substrate adhesion-dependent cell spreading	27/3693	57/18862	1.97988e-06	4.03586e-05	2.66701e-05	PDPN_GBP1_DOCK1_TACSTD2_POSTN_MYADM_MDK_DOCK5_ABL1_S100A10_FBLN1_FLNA_CALR_WASHC2C_CIB1_HAS2_KANK1_EFNA5_ITGB1BP1_TRIOBP_NEDD9_SPRY4_DNM2_P4HB_RAC1_CARMIL1_ARPC2	27	Down
BP	GO:0048754	branching morphogenesis of an epithelial tube	52/3693	143/18862	1.98134e-06	4.03586e-05	2.66701e-05	BCL2_BMP2_RSPO2_NOG_BMP4_MMP14_ADAMTS16_CSF1_FGFR2_EDNRA_GDF7_COL4A1_HOXA5_TACSTD2_TGFBR2_AGT_FOXF1_LEF1_MDK_YAP1_SPRY2_FGF2_CTSH_AR_NPNT_ABL1_LAMA5_PGR_GDNF_SEMA3E_WNT9B_EXT1_WNT1_FOXA1_BMP7_WNT5A_MYC_CTNNB1_WNT2_ESRP2_TNC_CELSR1_SMO_SHH_GLI3_VEGFA_NFATC4_WNT2B_FOXD1_NKX3-1_GLI2_TBX20	52	Down
BP	GO:0032355	response to estradiol	47/3693	125/18862	2.07561e-06	4.21411e-05	2.7848e-05	NQO1_EGFR_NR2F2_GJA1_CRYAB_GPER1_FAM210B_ANXA1_POSTN_CCN2_OXTR_WNT7A_CD38_COL1A1_SFRP1_PDGFRB_ETS1_TGFB1_EEF2_DUSP1_IGFBP2_CASP8_ARPC1B_TFPI_GJB2_FOXA1_WNT8B_CALR_BMP7_STAT3_CAT_GGT5_CTNNB1_ALDH1A2_ASS1_GSTP1_UGT1A1_RAMP2_CYP19A1_ITGA2_PENK_PAM_PCNA_PPARGC1A_MBD2_KIF18A_PTEN	47	Down
BP	GO:0032944	regulation of mononuclear cell proliferation	73/3693	223/18862	2.09253e-06	4.23465e-05	2.79838e-05	GPNMB_INPP5D_BCL2_BMP4_FOXJ1_CD300A_VCAM1_TLR4_CSF1_NFATC2_HLA-A_ANXA1_TGFBR2_IGF1_IL7_EPO_RIPK2_CD38_VSIR_ADA_PRKCQ_GAL_HLA-E_PAWR_IL1A_IDO1_BCL6_MYD88_LGALS3_IGFBP2_MARCHF7_CD276_MNDA_IL6_IL1B_CDKN1A_CD55_IL12A_TWSG1_CD24_HLA-G_TNFRSF14_TNFSF9_LYN_PRNP_LRRC32_WNT3A_PYCARD_AHR_SDC4_SHH_PTPN6_CD22_AIF1_TRAF6_PNP_BTN2A2_CD40_CD1D_IRF1_PRKAR1A_TICAM1_TNFRSF1B_EBI3_PTPRC_CD81_CR1_TNFSF13B_TMEM131L_V…	73	Down
CC	GO:0055038	recycling endosome membrane	36/3852	87/19520	2.9627e-06	3.71637e-05	2.84507e-05	B2M_RAB8B_HLA-A_HLA-E_RAB13_CFTR_PDLIM4_SLC1A1_CMTM6_PDIA3_HLA-B_RAB11A_VAMP3_EHD2_RAP2B_BAIAP3_RAB11FIP2_HLA-F_HLA-G_SCAMP2_MICALL1_ABHD17C_SLC26A7_EHD1_RAB11FIP5_HLA-C_INPP4A_ATP11B_RAB8A_VAMP8_RAC1_MCOLN2_BOK_OPTN_SCAMP4_RAB4A	36	Down
BP	GO:0036293	response to decreased oxygen levels	107/3693	360/18862	2.16267e-06	4.32245e-05	2.8564e-05	ITPR2_AQP1_SLC39A12_BCL2_BMP2_ANGPTL4_HMOX1_ICAM1_THBS1_PLOD2_VCAM1_STC2_TGFBR3_MMP14_PMAIP1_ITPR1_ANKRD1_ZFP36L1_HILPDA_STOX1_TWIST1_PTK2B_EDNRA_TGFB3_CRYAB_PSMB9_NDNF_CD34_STC1_POSTN_TGFBR2_CA9_CCN2_EPO_VASN_OXTR_CD38_SFRP1_ADA_EPAS1_ETS1_EGR1_MDM2_LOXL2_PSMB8_SLC1A1_EGLN3_PLOD1_PLAU_PLK3_SMAD3_ANGPT2_HSP90B1_UCP2_ANG_ERO1A_GATA6_SLC2A1_LMNA_ATP7A_SOD3_AGTRAP_AK4_BMP7_VEGFC_CD24_PTGIS_CAT_NFE2L…	107	Down
BP	GO:0085029	extracellular matrix assembly	23/3693	45/18862	2.1706e-06	4.32245e-05	2.8564e-05	LAMB1_FBLN5_AGT_LOX_PHLDB2_TGFB1_ANTXR1_SMAD3_PXDN_COL1A2_ATP7A_HAS3_QSOX1_PLOD3_EMILIN1_HAS2_LAMB2_RAMP2_SMPD3_LAMB4_HAS1_LAMB3_LTBP3	23	Down
BP	GO:0043434	response to peptide hormone	125/3693	435/18862	2.17537e-06	4.32245e-05	2.8564e-05	RPE65_ATP6V1C2_GHR_RARRES2_SOCS3_KL_ICAM1_STC2_TGFBR3_ZFP36L1_CRHR2_GJA1_NR4A3_PCSK9_LPL_IRS4_CDO1_RAB8B_GPER1_IQGAP1_ANXA1_FBN1_BTG2_CCN2_PDK4_HDAC9_OXTR_FOXO1_COL1A1_RHOQ_EGR1_PRKCQ_FABP3_GAL_SORBS1_EGR2_RAB13_ZNF106_ATP6V1D_GDF15_TBC1D4_SPARC_IGFBP5_UCP2_IRS1_TNFSF10_SLC2A1_SMARCC1_ZBED3_PRKCD_ATP6V0E1_LEPROT_INSIG1_VWA2_STAT6_GJB2_PRKCI_NFKB1_IL1B_GGH_PLN_RAP1B_LPIN2_WNT1_PHEX_AGTRAP_NR4A1_BM…	125	Down
BP	GO:0030195	negative regulation of blood coagulation	24/3693	48/18862	2.17752e-06	4.32245e-05	2.8564e-05	THBS1_FAP_THBD_SERPING1_SERPINE2_SERPINE1_C1QTNF1_CD34_ADTRP_PLAT_APOE_PLAU_NOS3_PROS1_PRKCD_TFPI_PROC_PDGFRA_SERPINF2_PRKG1_PLAUR_UBASH3B_TSPAN8_CD9	24	Down
BP	GO:0060425	lung morphogenesis	24/3693	48/18862	2.17752e-06	4.32245e-05	2.8564e-05	RSPO2_NOG_BMP4_FGFR2_LIF_HOXA5_TGFBR2_FOXF1_FGF7_YAP1_SPRY2_CTSH_EXT1_FOXA1_PLOD3_WNT2_MAP2K1_ESRP2_TNC_CELSR1_SHH_WNT7B_WNT2B_GRHL2	24	Down
BP	GO:2001238	positive regulation of extrinsic apoptotic signaling pathway	24/3693	48/18862	2.17752e-06	4.32245e-05	2.8564e-05	TIMP3_THBS1_PMAIP1_LTBR_SRPX_GPER1_AGT_SFRP1_STK3_PDIA3_TNFSF10_CTNNA1_ATF3_TNFSF12_G0S2_PAK2_RET_ITM2C_PYCARD_PPP2R1B_PTPRC_BCL10_TNFRSF12A_PTEN	24	Down
BP	GO:0014902	myotube differentiation	43/3693	111/18862	2.23661e-06	4.42564e-05	2.92459e-05	BCL2_MYOF_PTGFRN_MMP14_ADAM12_SHOX2_NFATC2_IGF1_KLF5_JAM2_IL4R_HDAC9_MYH9_SIK1_GDF15_NIBAN2_BARX2_EHD2_TBX1_SELENON_WNT1_SCGB3A1_CXCL10_CCN3_MYMK_HOMER1_SMO_SHH_EHD1_MYOCD_PLD3_SMYD3_RBM24_CEACAM5_TMEM119_CD81_CAPN2_FLOT1_HDAC4_MYORG_CD9_CYP26B1_GPX1	43	Down
BP	GO:0044458	motile cilium assembly	15/3693	23/18862	2.27901e-06	4.4811e-05	2.96124e-05	FOXJ1_MCIDAS_CCDC39_DNAAF1_ZMYND10_JHY_DNAAF3_CFAP43_DNAAF11_RSPH9_CCDC40_CFAP221_BBOF1_DYNLL1_ATMIN	15	Down
BP	GO:0051043	regulation of membrane protein ectodomain proteolysis	15/3693	23/18862	2.27901e-06	4.4811e-05	2.96124e-05	TIMP3_ADRA2A_APOE_PTPN3_SNX33_IL1B_SNX9_TIMP1_NRDC_SH3D19_TIMP2_TIMP4_TNFRSF1B_ADAM9_ROCK1	15	Down
BP	GO:0003205	cardiac chamber development	54/3693	151/18862	2.29353e-06	4.49546e-05	2.97073e-05	BMP2_NOG_BMP4_TGFBR3_FGFR2_DSP_PDE2A_TNNC1_SHOX2_CCN1_PARVA_TGFBR2_GATA3_FOXF1_ADAMTS1_FOXC1_WNT11_TGFB1_BMP5_TMEM65_ADGRG6_GATA6_HECTD1_NRP2_FZD2_TRIP11_HEY2_TBX1_SAV1_TNNT2_FHL2_BMP7_ZFPM1_TPM1_GJA5_WNT5A_SMAD7_BMPR1A_SEMA3C_WNT2_FKBP1A_SMO_MYOCD_DHRS3_PTK7_NPY5R_GRHL2_OVOL2_SALL4_TBX20_MYL3_STRA6_TEK_TBX5	54	Down
BP	GO:0033673	negative regulation of kinase activity	84/3693	267/18862	2.3069e-06	4.5075e-05	2.97869e-05	DUSP4_DNAJC3_BMP4_SOCS3_CD300A_DUSP18_NR2F2_HSPB1_HEXIM1_DUSP22_PTPRB_PARVA_AGT_SFN_CDKN2B_SFRP1_RGS2_CDKN2A_APOE_SPRY2_FABP4_DUSP1_AIDA_GPRC5A_ABL1_PPP2R5A_RB1_PRKCD_PAK2_DUSP6_DUSP2_HIPK3_RGS14_IL1B_DUSP10_CDKN1A_SH3BP5_IMPACT_BMP7_PTPRQ_LATS2_NPM1_LYN_SNCA_RGS4_IRAK3_PYCARD_PPP1R1B_CIB1_CHP1_PRDX3_GSTP1_WWTR1_SMCR8_PPIA_PTPN6_MYOCD_GBA_ERRFI1_SMYD3_DNAJA1_ITGB1BP1_PRKAR1A_DUSP14_YWHAB_RHOH_TES…	84	Down
BP	GO:0032147	activation of protein kinase activity	99/3693	328/18862	2.44451e-06	4.76144e-05	3.1465e-05	GHR_BMP2_TP73_BMP4_THBS1_CD300A_LPAR1_EGFR_EMP2_TLR4_HGF_ADRA2A_PTK2B_ITGA1_TGFB3_MAP3K20_TNFRSF10A_ANGPT1_PDGFC_TGFBR2_IGF1_CHI3L1_AGT_EPO_CSPG4_RIPK2_GADD45B_IGFBP6_IL6R_FGF2_WNT11_F2R_TOM1L1_TNFRSF10B_NRK_GDF15_NGF_STK3_GPRC5A_ABL1_ANG_MAP3K8_CALCA_TAB2_C5_ADRB2_MAP3K21_PRKCD_PAK2_DUSP6_RET_PROK2_TLR3_IL1B_CDK1_C5AR1_WNT5A_CHRNA7_TNFSF11_UBE2V1_MAP2K1_OSBPL8_SOD1_MAP2K5_HACD3_ADCY9_SPDYA_PPIA_…	99	Down
BP	GO:0036159	inner dynein arm assembly	12/3693	16/18862	2.57494e-06	4.99987e-05	3.30406e-05	CFAP100_CFAP73_CCDC39_DNAI3_DNAAF1_ZMYND10_DNAAF6_DNAH7_TEKT2_DNAAF11_CCDC40_DNAAF5	12	Down
BP	GO:0042326	negative regulation of phosphorylation	118/3693	407/18862	2.58798e-06	5.0096e-05	3.31049e-05	DUSP4_DNAJC3_NOG_BMP4_SOCS3_CD300A_CD109_DUSP18_HGF_DKK1_NR2F2_CNKSR3_TWIST1_HSPB1_HEXIM1_DUSP22_ANGPT1_PTPRB_PARVA_ZC3H12A_NIBAN1_AGT_MYADM_SFN_CDKN2B_SFRP1_RGS2_CDKN2A_APOE_SPRY2_IGFBP3_FABP4_TGFB1_BAX_DUSP1_AIDA_GPRC5A_ABL1_NUPR1_PPP2R5A_PARD3_OCLN_RB1_PPIF_ZBED3_PRKCD_PAK2_DUSP6_FBLN1_DUSP2_HIPK3_RGS14_PARP14_BDKRB1_BDKRB2_IL1B_DUSP10_CDKN1A_SH3BP5_IMPACT_BMP7_PTPRQ_LATS2_SMAD7_NPM1_LYN_SNCA_…	118	Down
MF	GO:0001968	fibronectin binding	18/3761	28/18337	6.14133e-07	3.99528e-05	3.31129e-05	THBS1_CCDC80_LRRC15_PLEKHA2_CCN2_IGFBP6_IGFBP3_ITGA3_IGFBP5_ITGB1_FBLN1_SSC5D_CTSL_SDC4_VEGFA_ITGAV_FSTL3_LOXL3	18	Down
BP	GO:0071300	cellular response to retinoic acid	29/3693	64/18862	2.59712e-06	5.01172e-05	3.31189e-05	AQP1_SERPINF1_FGFR2_PTK2B_WNT9A_KLF4_COL1A1_HOXA2_YAP1_WNT11_BRINP2_FZD4_RET_TBX1_WNT9B_BRINP1_WNT8B_WNT5A_LYN_WNT3A_WNT2_ALDH1A2_TNC_WNT7B_PTK7_TESC_OSR1_CYP26B1_GJB3	29	Down
CC	GO:0035577	azurophil granule membrane	27/3852	58/19520	3.53238e-06	4.32845e-05	3.31364e-05	GLIPR1_MGST1_ACP3_SNAP29_NCSTN_MANBA_BST2_MAGT1_CMTM6_ABCA13_B4GALT1_PRCP_CKAP4_DDOST_RAP1B_PSAP_TMEM30A_DNAJC13_CEACAM6_CD63_STOM_LAMP1_TMEM179B_ATP11B_VAMP8_TOM1_PSEN1	27	Down
CC	GO:0031091	platelet alpha granule	37/3852	91/19520	3.57173e-06	4.32845e-05	3.31364e-05	SERPINA3_THBS1_CD109_HGF_A2M_TGFB3_APP_SERPING1_SERPINE2_SERPINE1_APLP2_PHACTR2_IGF1_CD36_MMRN1_TGFB1_SPARC_PECAM1_PROS1_SERPINA5_SERPINF2_QSOX1_FN1_VEGFC_TIMP1_SNCA_ACTN1_CLU_TMSB4X_VEGFA_ISLR_THBS2_ACTN2_TOR4A_ALDOA_STXBP3_CD9	37	Down
BP	GO:0014812	muscle cell migration	40/3693	101/18862	2.61172e-06	5.02433e-05	3.32022e-05	BCL2_LPAR1_NR4A3_SERPINE1_S100A11_PARVA_IQGAP1_ANXA1_POSTN_IGF1_PLAT_ADAMTS1_PDGFRB_MDK_DOCK7_IGFBP3_DOCK5_PLAU_SSH1_PDGFD_IGFBP5_CCN4_ATP7A_PRKG1_TPM1_NFE2L2_BMPR1A_LRP1_CCN3_HAS2_GSTP1_SMO_AIF1_MYOCD_ITGB1BP1_ITGA2_ARPC5_ROCK1_PPARGC1A_HDAC4	40	Down
BP	GO:0051348	negative regulation of transferase activity	91/3693	296/18862	2.65171e-06	5.06998e-05	3.35039e-05	DUSP4_DNAJC3_BMP4_SOCS3_CD300A_DUSP18_NR2F2_HSPB1_HEXIM1_DUSP22_PTPRB_PARVA_ZFP36_AGT_SFN_CDKN2B_DTX3L_SFRP1_RGS2_CDKN2A_APOE_SPRY2_FABP4_DUSP1_AIDA_GPRC5A_ABL1_PPP2R5A_RB1_PRKCD_PAK2_DUSP6_DUSP2_HIPK3_RGS14_IL1B_DUSP10_CDKN1A_SH3BP5_IMPACT_BMP7_PTPRQ_LATS2_SMAD7_NPM1_LYN_SNCA_RGS4_IRAK3_PYCARD_PPP1R1B_CIB1_CHP1_PRDX3_GSTP1_WWTR1_SMCR8_PPIA_PTPN6_MYOCD_GBA_ERRFI1_SMYD3_DNAJA1_ITGB1BP1_PRKAR1A_DUS…	91	Down
BP	GO:0090287	regulation of cellular response to growth factor stimulus	91/3693	296/18862	2.65171e-06	5.06998e-05	3.35039e-05	WFIKKN2_FOLR1_SOSTDC1_NOG_MSX1_BMP4_GLG1_SFRP4_THBS1_CD109_TGFBR3_SULF1_FSTL1_PRDM16_SOST_SULF2_APLN_SFRP5_TGFB3_GDF5_DCN_CCN1_LTBP1_FBN2_CHST11_FBN1_TGFBR2_SDCBP_HTRA3_AGT_GATA3_TOB1_SLC2A10_SMOC2_CDKN2B_VASN_ADAMTS12_LOX_SFRP1_ITGA5_SPRY2_IL17RD_DAB2_FGF2_TGFB1_FZD4_HSPA5_TGFB1I1_CRIM1_ITGA3_NIBAN2_SMAD3_FGF16_ABL1_IL1B_WNT1_PALS1_VEGFC_IL12A_TWSG1_LATS2_NEO1_CYFIP1_WNT5A_SMAD7_HSP90AB1_RBPMS2_…	91	Down
BP	GO:0009855	determination of bilateral symmetry	47/3693	126/18862	2.68746e-06	5.1226e-05	3.38517e-05	FOLR1_SOSTDC1_DNAH11_DAW1_DRC1_FOXJ1_CCDC39_DNAI2_DNAAF1_ODAD3_DNAH5_TGFBR2_FOXF1_DNAI1_C9orf116_CFC1B_AIDA_SMAD3_GALNT11_CFC1_DYNC2H1_BICC1_CFAP53_EOMES_DNAAF11_TBX1_ODAD2_TBR1_WNT8B_CCDC40_WNT5A_RFX3_WNT3A_ALDH1A2_NEK8_PSKH1_SMO_SHH_NKX3-2_ODAD4_MICAL2_TMED2_OVOL2_DPCD_TBX20_ENKUR_PSEN1	47	Down
CC	GO:0005793	endoplasmic reticulum-Golgi intermediate compartment	48/3852	130/19520	3.71881e-06	4.43158e-05	3.3926e-05	FOLR1_CTSZ_STING1_STX17_SERPINH1_CA4_MYO18A_PRRG4_TAP1_CTSC_ECPAS_TMED10_TMED5_HSPA5_UGGT2_GOLGB1_TAPBP_ERP44_PDIA6_TRIP11_CD59_GJB2_STK17B_PALS1_FN1_CALR_NUCB2_CD55_LMAN2_CHP1_AREG_TM6SF2_MGAT4B_TMED3_TMED2_ERGIC1_NUCB1_TMED7_P4HB_LRPAP1_COPZ2_TMED9_TMED1_ERGIC3_KDELR1_VMP1_MAN1A1_CNIH2	48	Down
BP	GO:1901342	regulation of vasculature development	102/3693	341/18862	2.71028e-06	5.15036e-05	3.4035e-05	GPNMB_AQP1_SLC39A12_ALOX5_SERPINF1_ANGPTL4_HMOX1_RUNX1_ENPP2_THBS1_ID1_APLNR_EMP2_SASH1_CLDN5_KLF2_SULF1_HGF_ADAM12_SP100_GATA2_PLK2_TWIST1_PTK2B_HSPB1_DCN_SERPINE1_CD34_HOXA5_TGFBR2_CHI3L1_ZC3H12A_CXCL8_SMOC2_ADAMTS9_ADAMTS1_KLF4_FOXC1_F3_SFRP1_ITGA5_ETS1_RHOB_MDK_SPRY2_CEMIP2_JAK1_FGF2_CTSH_IL1A_STIM1_HTATIP2_C3_NIBAN2_SPARC_HSPG2_ANGPT2_ABL1_GATA6_C5_ITGB1_SEMA3E_NOS3_TNFSF12_PROK2_PTPRM_TLR3_…	102	Down
BP	GO:0002718	regulation of cytokine production involved in immune response	35/3693	84/18862	2.77501e-06	5.25733e-05	3.4742e-05	HMOX1_TLR4_HFE_TGFB3_NR4A3_B2M_ANGPT1_HLA-A_CD36_GATA3_BST2_HLA-E_TGFB1_BCL6_F2RL1_RSAD2_IL1R1_TLR3_IL6_IL1B_HLA-F_WNT5A_HLA-G_SMAD7_TNFRSF14_IRAK3_TRIM6_TRAF6_TICAM1_IL18R1_DDX58_TNFRSF1B_RAET1G_CD81_BCL10	35	Down
BP	GO:0003170	heart valve development	28/3693	61/18862	2.81096e-06	5.29326e-05	3.49794e-05	BMP2_ELN_BMP4_PDE2A_TWIST1_SHOX2_CCN1_TGFBR2_GATA3_ADAMTS9_TGFB1_NFATC1_TNFRSF1A_HECTD1_RB1_NOS3_HEY2_SNAI2_SNAI1_ZFPM1_GJA5_BMPR1A_EMILIN1_TNFRSF1B_ROCK1_TBX20_STRA6_TBX5	28	Down
BP	GO:1905330	regulation of morphogenesis of an epithelium	28/3693	61/18862	2.81096e-06	5.29326e-05	3.49794e-05	NOG_BMP4_SULF1_HGF_LIF_GJA1_TACSTD2_NKD1_AGT_GATA3_FGF7_ADAMTS12_SFRP1_MDK_FGF2_AR_ABL1_GDNF_FOXP1_BMP7_WNT5A_CXCL10_WNT2_LBX2_SMO_SHH_VEGFA_WNT2B	28	Down
BP	GO:1901653	cellular response to peptide	114/3693	391/18862	2.8385e-06	5.32903e-05	3.52158e-05	RPE65_ATP6V1C2_GHR_RARRES2_SOCS3_KL_ICAM1_ID1_VCAM1_KLF2_TLR4_ZFP36L1_CRHR2_GJA1_APP_NR4A3_PCSK9_LPL_IRS4_RAB8B_GPER1_FBN1_IGF1_CD36_KLF5_PDK4_HDAC9_FOXO1_RIPK2_KLF4_RHOQ_PRKCQ_SORBS1_RAB13_ZNF106_MDM2_ATP6V1D_GDF15_TBC1D4_ANO1_UCP2_IRS1_ADRB2_SMARCC1_PRKCD_ATP6V0E1_LEPROT_INSIG1_VWA2_STAT6_GJB2_PRKCI_NFKB1_IL1B_KLF10_RAP1B_LPIN2_WNT1_AGTRAP_NR4A1_STAT3_CYFIP1_NFE2L2_SLC30A10_LYN_PRNP_VIM_LRP1_US…	114	Down
CC	GO:0016607	nuclear speck	59/1388	411/19520	1.82861e-07	3.7169e-05	3.52502e-05	METTL3_PABPN1_MBD1_PRPF6_CHTOP_CDC34_TUT1_PRPF40B_PRPF3_RNPS1_RAF1_CLK2_SART3_GTF2H4_BRD1_EIF4ENIF1_TFIP11_OSGEP_DNAJC11_LUC7L3_U2AF1L4_ATXN2L_APBB1_CBLL1_IL15_GATAD2A_TEPSIN_SF3A2_CWC25_FAM76B_EHMT2_TARDBP_SART1_CLK3_CACTIN_ATP6V0A1_H2AX_PRPF4_RBM4B_PPIH_USP36_CCNL2_CRY2_CD2BP2_ZNF830_SNRNP70_SRSF2_SRSF10_SNRNP40_TCERG1_NONO_RBM39_SDE2_CDK13_PRPF4B_TAB1_PRPF19_PRPF8_SCNM1	59	Up
CC	GO:0000178	exosome (RNase complex)	11/1388	24/19520	2.37501e-07	3.7169e-05	3.52502e-05	WDR74_EXOSC10_NVL_EXOSC8_KHSRP_PNPT1_EXOSC2_EXOSC9_ZFC3H1_GTPBP1_SUPV3L1	11	Up
MF	GO:0140098	catalytic activity, acting on RNA	58/1344	386/18337	1.29354e-07	3.7599e-05	3.58561e-05	PAN2_HENMT1_AARS1_EXOSC10_METTL3_ENDOV_DHX38_RTCA_DDX51_TUT1_DDX55_DDX20_FTSJ1_MARS1_SARS1_DDX18_DUS1L_DXO_AARSD1_TRMT1_PUS1_TRMT2A_PNPT1_POLRMT_CARS1_EXOSC2_POLR3F_CMTR1_EXOSC9_DDX25_YARS1_FARSB_PCIF1_NSUN6_AZGP1_VARS2_HARS1_DHX35_TRMT5_SUPV3L1_DHX30_IGHMBP2_HARS2_DHX16_IARS1_ALKBH8_MRM1_METTL14_RPP21_RPP14_DROSHA_CARS2_TRMT44_DDX31_FBLL1_DDX4_TRMT11_ANGEL2	58	Up
BP	GO:0001823	mesonephros development	37/3693	91/18862	2.9383e-06	5.49982e-05	3.63444e-05	BCL2_BMP2_NOG_BMP4_FOXJ1_ADAMTS16_FGFR2_TACSTD2_AGT_GATA3_FOXC1_SFRP1_FGF2_WNT11_CRLF1_SMAD3_NPNT_LAMA5_GDNF_SDC1_RET_WNT9B_WNT1_BMP7_CAT_MYC_SMAD7_SMAD1_SDC4_SMO_SHH_GLI3_VEGFA_WNT2B_FOXD1_KIF26B_OSR1	37	Down
BP	GO:0046683	response to organophosphorus	48/3693	130/18862	2.95218e-06	5.50927e-05	3.64069e-05	ITPR2_AQP1_TYR_PTAFR_ABCC9_SLC5A5_LPAR1_ZFP36L1_THBD_PDE2A_PTK2B_APP_FOSL1_CDO1_EZR_STC1_PANX1_COL1A1_FOSB_FOS_P2RX7_CFTR_MMP19_HSPA5_DUSP1_SSH1_SPARC_IGFBP5_HSP90B1_SDC1_RAP1B_JUN_AHR_ASS1_SOD1_KCNQ1_LDHA_KCNE1_TRIM16_PENK_P2RY6_RYR3_INPP5K_DUOX2_RAPGEF1_STAT1_TEK_PTEN	48	Down
BP	GO:0050670	regulation of lymphocyte proliferation	72/3693	221/18862	2.97545e-06	5.53612e-05	3.65843e-05	GPNMB_INPP5D_BCL2_BMP4_FOXJ1_CD300A_VCAM1_TLR4_NFATC2_HLA-A_ANXA1_TGFBR2_IGF1_IL7_EPO_RIPK2_CD38_VSIR_ADA_PRKCQ_GAL_HLA-E_PAWR_IL1A_IDO1_BCL6_MYD88_LGALS3_IGFBP2_MARCHF7_CD276_MNDA_IL6_IL1B_CDKN1A_CD55_IL12A_TWSG1_CD24_HLA-G_TNFRSF14_TNFSF9_LYN_PRNP_LRRC32_WNT3A_PYCARD_AHR_SDC4_SHH_PTPN6_CD22_AIF1_TRAF6_PNP_BTN2A2_CD40_CD1D_IRF1_PRKAR1A_TICAM1_TNFRSF1B_EBI3_PTPRC_CD81_CR1_TNFSF13B_TMEM131L_VTCN1_…	72	Down
CC	GO:0030864	cortical actin cytoskeleton	33/3852	78/19520	4.24861e-06	4.97992e-05	3.81238e-05	TRPV4_DLC1_CLDN5_HFE_MYADM_SPTBN1_MTSS2_DCDC2_AKAP13_MYH9_CALD1_PVALB_MYZAP_RDX_CDH1_SLC2A1_KRT19_SNX9_UTRN_KNCN_MLPH_ACTR2_PLEKHH2_DCDC2C_EEF1A1_DSTN_LLGL1_WASL_ACTN2_CAP1_ANLN_CAPN2_FLOT1	33	Down
BP	GO:0070997	neuron death	102/3693	342/18862	3.12905e-06	5.79226e-05	3.82769e-05	GPNMB_BCL2_SERPINF1_FAS_CCL2_HMOX1_NQO1_DHCR24_TLR4_CTSZ_DKK1_CSF1_PTPRZ1_PTK2B_ITGA1_TGFB3_GDF5_APP_NR4A3_PCSK9_NDNF_ANGPT1_CD34_BTG2_RETREG1_GATA3_EPO_NCSTN_NTRK2_PLA2G3_EGR1_APOE_MDK_FOS_CRLF1_USP53_F2R_SLC1A1_BAX_HSPA5_EGLN3_NGF_SSH1_ABL1_NUPR1_NMNAT1_RB1_GDNF_FOXB1_CASP8_NTF4_NENF_PICALM_SLC23A2_PRKCI_WNT1_C5AR1_EN1_HLA-F_WNT5A_GBE1_UNC5B_SLC30A10_HSP90AB1_CHRNA7_GCLM_CTNNB1_SNCA_PRNP_CNTF_S…	102	Down
BP	GO:0072028	nephron morphogenesis	31/3693	71/18862	3.13171e-06	5.79226e-05	3.82769e-05	BCL2_BMP2_NOG_BMP4_ADAMTS16_IRX1_LIF_TACSTD2_AGT_GATA3_PDGFRB_IRX3_FGF2_WNT11_NPNT_LAMA5_GDNF_WNT9B_WNT1_BMP7_MYC_SMO_SHH_GLI3_VEGFA_WNT2B_FOXD1_KIF26B_KLHL3_OSR1_STAT1	31	Down
BP	GO:0051051	negative regulation of transport	125/3693	438/18862	3.17641e-06	5.85756e-05	3.87085e-05	BCL2_PLA2R1_HMOX1_HTR2A_SFRP4_ICAM1_APOD_OXSR1_THBS1_TRDN_CD300A_VIP_MAOB_SP100_LIF_ADRA2A_GJA1_TWIST1_PTK2B_ATP1A2_ADCYAP1_FABP5_PCSK9_CRYAB_SERPINE2_IL13RA2_NMB_KCNE4_ANGPT1_PTGER3_MCTP1_STC1_ANXA1_SDCBP_CD36_GABRE_ADTRP_EPO_FOXF1_SLC30A1_OXTR_SFRP1_ADA_RGS2_APOE_BST2_GEM_F2R_IDH2_RAB11FIP1_TBC1D4_SH3GL3_TNFRSF1A_SNX33_UCP2_LGALS3_IRS1_PIP4P2_BAG3_SLC9A3R1_RSAD2_RAB7A_PPIF_PICALM_VAMP3_RHBDF2_I…	125	Down
BP	GO:0010464	regulation of mesenchymal cell proliferation	16/3693	26/18862	3.19762e-06	5.87929e-05	3.8852e-05	PRRX1_BMP4_FGFR2_SHOX2_TGFBR2_FOXF1_WNT11_TBX1_WNT5A_MYC_BMPR1A_WNT2_SMO_SHH_VEGFA_STAT1	16	Down
BP	GO:0009306	protein secretion	108/3693	367/18862	3.225e-06	5.91218e-05	3.90694e-05	ITPR2_WLS_ALOX5_EGFR_VIP_TLR4_ITPR1_OR51E2_ANKRD1_STEAP3_ADRA2A_GJA1_TGFB3_ADCYAP1_LTBP2_EZR_RAB8B_GPER1_ANXA1_IGF1_ADTRP_PDIA4_CAVIN1_MYO18A_CD38_CANX_SFRP1_APOE_GAL_EXPH5_RAB13_CFTR_IL1A_SUCNR1_TGFB1_F2R_IDH2_RAB11FIP1_TMED10_TVP23C_F2RL1_ANO1_UCP2_KCNN4_ANG_IRS1_PFKFB2_SLC2A1_RSAD2_SCG2_RHBDF2_DNAJC1_IL6_IL1B_CLTRN_BAIAP3_RAB11FIP2_VEGFC_CTAGE8_MCU_IL12A_RFX3_RCN3_NPFF_MIA2_BMP6_HNF4A_LRP1_CCN…	108	Down
BP	GO:0071542	dopaminergic neuron differentiation	20/3693	37/18862	3.23697e-06	5.91673e-05	3.90995e-05	DMRTA2_RSPO2_LMX1A_FZD1_DKK1_SFRP1_PHOX2B_RYK_WNT9B_WNT1_FOXA1_LMX1B_EN1_WNT5A_CTNNB1_WNT3A_WNT2_MANF_SHH_VEGFA	20	Down
BP	GO:0014909	smooth muscle cell migration	36/3693	88/18862	3.36061e-06	6.12476e-05	4.04742e-05	BCL2_LPAR1_NR4A3_SERPINE1_S100A11_PARVA_IQGAP1_POSTN_IGF1_PLAT_ADAMTS1_PDGFRB_MDK_DOCK7_IGFBP3_DOCK5_PLAU_SSH1_PDGFD_IGFBP5_CCN4_ATP7A_PRKG1_TPM1_NFE2L2_BMPR1A_LRP1_CCN3_HAS2_GSTP1_AIF1_MYOCD_ITGA2_ARPC5_PPARGC1A_HDAC4	36	Down
BP	GO:0002053	positive regulation of mesenchymal cell proliferation	14/3693	21/18862	3.40859e-06	6.15819e-05	4.06951e-05	PRRX1_FGFR2_SHOX2_TGFBR2_FOXF1_TBX1_WNT5A_MYC_BMPR1A_WNT2_SMO_SHH_VEGFA_STAT1	14	Down
BP	GO:0036158	outer dynein arm assembly	14/3693	21/18862	3.40859e-06	6.15819e-05	4.06951e-05	DAW1_DNAI2_ODAD1_DNAAF1_ODAD3_DNAH5_ZMYND10_DNAI1_DNAAF6_DNAAF11_ODAD2_DNAH17_ODAD4_DNAAF5	14	Down
BP	GO:0150105	protein localization to cell-cell junction	14/3693	21/18862	3.40859e-06	6.15819e-05	4.06951e-05	TJP2_DSP_CGNL1_LSR_JAK1_PECAM1_PAK2_FLNA_ACTG1_ACTB_VCL_TJP1_F11R_ZDHHC7	14	Down
BP	GO:0032963	collagen metabolic process	42/3693	109/18862	3.43147e-06	6.18161e-05	4.08499e-05	CST3_BMP4_RUNX1_MMP14_FAP_TGFB3_SERPINH1_MMP7_CCN2_COL15A1_MMP28_VSIR_MMP11_COL1A1_PDGFRB_TGFB1_F2R_MMP19_ITGB1_CTSD_SERPINF2_COL1A2_CTSB_IL6_TRAM2_CIITA_MMP23B_PRSS2_PLOD3_RCN3_VIM_EMILIN1_CTSL_ERRFI1_SMPD3_MRC2_P3H4_ITGA2_MMP10_MMP16_MMP2_ADAMTS3	42	Down
BP	GO:0060513	prostatic bud formation	9/3693	10/18862	3.45712e-06	6.2079e-05	4.10236e-05	NOG_BMP4_SULF1_AR_BMP7_WNT5A_TP63_SHH_GLI2	9	Down
BP	GO:0032330	regulation of chondrocyte differentiation	24/3693	49/18862	3.47762e-06	6.2079e-05	4.10236e-05	SCIN_PTHLH_BMP4_GLG1_GDF5_EFEMP1_SHOX2_WNT9A_CCN2_ADAMTS12_MDK_TRPS1_LOXL2_SMAD3_AXIN2_CCN4_SNAI2_SMAD7_BMP6_NKX3-2_GLI3_GLI2_LTBP3_GDF6	24	Down
BP	GO:1900047	negative regulation of hemostasis	24/3693	49/18862	3.47762e-06	6.2079e-05	4.10236e-05	THBS1_FAP_THBD_SERPING1_SERPINE2_SERPINE1_C1QTNF1_CD34_ADTRP_PLAT_APOE_PLAU_NOS3_PROS1_PRKCD_TFPI_PROC_PDGFRA_SERPINF2_PRKG1_PLAUR_UBASH3B_TSPAN8_CD9	24	Down
BP	GO:0098754	detoxification	50/3693	138/18862	3.48591e-06	6.2079e-05	4.10236e-05	NQO1_MGST1_GPX8_FBLN5_MGST2_CD36_SLC30A1_MT2A_APOE_LOXHD1_PIM1_TXNRD3_IPCEF1_NOS3_PXDN_PTGES_ATP7A_MT1G_SLC15A2_SOD3_BMP7_CAT_NFE2L2_ADH5_SLC30A10_GPX7_NXN_SOD2_PTGS1_SLC22A5_PRDX3_SOD1_MT1E_GSTP1_TXNRD1_TXNDC17_GSR_HP_TXN_PTGS2_MTARC2_OSCP1_PRDX5_PARK7_DUOX2_GSTK1_MT1A_MT1F_GPX1_GPX2	50	Down
BP	GO:0050654	chondroitin sulfate proteoglycan metabolic process	22/3693	43/18862	3.52815e-06	6.26523e-05	4.14024e-05	CHST9_SPOCK3_CHSY1_BGN_DCN_NDNF_VCAN_CHST11_CSPG4_CSGALNACT1_XYLT2_DSE_PXYLP1_CSGALNACT2_CHST3_HEXB_NCAN_DSEL_CHST15_SPOCK2_UGDH_CYTL1	22	Down
CC	GO:0005798	Golgi-associated vesicle	37/3852	92/19520	4.84669e-06	5.58933e-05	4.27891e-05	TYR_RASSF9_GJA1_APP_RAB8B_SLC18A3_RHOQ_DIPK2A_KDELR3_RAB13_CFTR_IGF2R_TMED10_STK26_COPB2_RAB27B_VPS41_COPA_ATP7A_CHIC2_ITM2B_TGOLN2_SPG21_ADAM10_SPPL2A_CLBA1_KDELR2_TMED3_TMED2_NUCB1_TMED7_RAB8A_COPZ2_TMED9_SCFD1_NRGN_KDELR1	37	Down
BP	GO:0031581	hemidesmosome assembly	10/3693	12/18862	3.66038e-06	6.48158e-05	4.28321e-05	ITGB4_COL17A1_KRT5_LAMA3_LAMC2_PLEC_CD151_LAMC1_ITGA6_LAMB3	10	Down
BP	GO:0070252	actin-mediated cell contraction	45/3693	120/18862	3.68397e-06	6.49272e-05	4.29058e-05	PDPN_EMP2_PDE4B_NEB_KCNJ8_SCN4B_DSP_GJA1_TNNC1_ATP1A2_DES_KCNE4_PARVA_STC1_DSG2_TPM2_DSC2_TMOD1_EPDR1_TPM3_KCNN2_TNNT1_CCDC88C_FLNA_PLN_TNNT2_SNTA1_TPM1_GJA5_MYH2_VIM_TPM4_KCNQ1_KCNE1B_GJC1_KCNE1_CTNNA3_SHTN1_KCNA5_SCN1A_ACTN2_TNNI2_KCNJ2_MYL3_CACNA1C	45	Down
BP	GO:1903039	positive regulation of leukocyte cell-cell adhesion	75/3693	234/18862	3.69175e-06	6.49272e-05	4.29058e-05	ALOX5_PTAFR_CCL2_CD44_ITPKB_RUNX1_ICAM1_LGALS1_VCAM1_CD83_NR4A3_HLA-A_ANXA1_TGFBR2_IGF1_IL7_GATA3_EPO_IL4R_RIPK2_LEF1_VSIR_ADA_NFKBIZ_ETS1_PRKCQ_MDK_HLA-E_EGR3_IL1A_BCL6_EFNB3_MAP3K8_HSPD1_IGFBP2_PAK2_CD276_RHOA_HSPH1_ST3GAL4_IL6_IL1B_DUSP10_CD55_IL12A_CD24_HLA-G_TNFRSF14_TNFSF11_TNFSF9_LYN_ZBTB1_PYCARD_HAS2_SHH_PTPN6_AIF1_TRAF6_PNP_CD1D_GLI3_RUNX3_RHOH_EBI3_HLA-DRA_PTPRC_CD81_CR1_BCL10_IL1RL2_TN…	75	Down
BP	GO:0035592	establishment of protein localization to extracellular region	108/3693	368/18862	3.69792e-06	6.49272e-05	4.29058e-05	ITPR2_WLS_ALOX5_EGFR_VIP_TLR4_ITPR1_OR51E2_ANKRD1_STEAP3_ADRA2A_GJA1_TGFB3_ADCYAP1_LTBP2_EZR_RAB8B_GPER1_ANXA1_IGF1_ADTRP_PDIA4_CAVIN1_MYO18A_CD38_CANX_SFRP1_APOE_GAL_EXPH5_RAB13_CFTR_IL1A_SUCNR1_TGFB1_F2R_IDH2_RAB11FIP1_TMED10_TVP23C_F2RL1_ANO1_UCP2_KCNN4_ANG_IRS1_PFKFB2_SLC2A1_RSAD2_SCG2_RHBDF2_DNAJC1_IL6_IL1B_CLTRN_BAIAP3_RAB11FIP2_VEGFC_CTAGE8_MCU_IL12A_RFX3_RCN3_NPFF_MIA2_BMP6_HNF4A_LRP1_CCN…	108	Down
CC	GO:1904813	ficolin-1-rich granule lumen	46/3852	124/19520	5.07386e-06	5.75843e-05	4.40837e-05	ALOX5_CST3_CTSZ_PGM2_TNFAIP6_PGM1_GSDMD_LTA4H_CTSH_EEF2_GNS_GPI_FTH1_GLB1_MNDA_ACLY_CTSD_CTSB_HSPA8_CSTB_VCL_CAT_HSP90AB1_ACTR2_QPCT_ASAH1_DYNLT1_GSTP1_TIMP2_EEF1A1_PPIA_SRP14_PNP_PSMB7_CAB39_ARPC5_LRG1_IDH1_ALDOA_ATG7_AMPD3_PKM_NME2_CRISPLD2_OSTF1_HSP90AA1	46	Down
BP	GO:1904888	cranial skeletal system development	29/3693	65/18862	3.81615e-06	6.68148e-05	4.41532e-05	PRRX1_BMP4_MMP14_FOXN3_FGFR2_TWIST1_TGFB3_MSX2_CHST11_TGFBR2_HOXA2_SMAD3_INSIG1_PDGFRA_TBX1_TULP3_IRF6_WNT9B_EXT1_SLC39A1_HOXA1_TP63_MTHFD1_FREM1_GLI3_GRHL2_MMP16_RIC1_ALX3	29	Down
BP	GO:0030168	platelet activation	55/3693	157/18862	3.83064e-06	6.68806e-05	4.41966e-05	ITPR2_GNA14_PLA2G4A_MYL9_PDPN_TLR4_ITPR1_THBD_ADRA2A_HSPB1_SERPINE2_C1QTNF1_COL1A1_PRKCQ_APOE_CSRP1_F2R_MYH9_DGKI_MYL12A_MERTK_NOS3_PRKCD_PDGFRA_FLNA_COL1A2_ACTG1_ACTB_GNA13_IL6_TLN1_RAP2B_PRKG1_FN1_VCL_F11R_FZD6_LYN_WNT3A_COL3A1_F2RL2_DGKB_GNA12_PPIA_PTPN6_CD40_PEAR1_GNA15_UBASH3B_PRKCH_CLIC1_STXBP3_CD9_PRKCA_VAV2	55	Down
BP	GO:1902905	positive regulation of supramolecular fiber organization	67/3693	203/18862	3.93459e-06	6.85036e-05	4.52692e-05	TRPV4_CDC42EP3_SCIN_ICAM1_ID1_LPAR1_DNAI3_PTK2B_TGFB3_APP_CCN2_SFRP1_APOE_WASF2_SWAP70_WNT11_MYLK3_SYNPO_SMAD3_F2RL1_ABL1_ARHGEF5_OCLN_RB1_S100A10_CDC42EP1_PFN2_FES_NCKAP1_ARPC1B_RHOA_FLNA_SERPINF2_SNX9_CDK5RAP2_TPM1_CYFIP1_ACTR2_BRK1_WASHC2C_SLAIN2_PYCARD_SYNPO2_CX3CL1_CLU_SDC4_ARPC3_ACTR3_PFN1_ITGB1BP1_DSTN_ARPC5_BAIAP2L1_MYO1C_WASL_ACTN2_WASHC5_RAC1_WASF1_CARMIL1_ARPC2_GPX1_PSEN1_CFL2_NCK1_LMO…	67	Down
BP	GO:0051235	maintenance of location	96/3693	319/18862	3.96206e-06	6.87898e-05	4.54583e-05	ITPR2_CEMIP_SCIN_HTR2C_HTR2A_TRDN_APLNR_ITPR1_HILPDA_SP100_GJA1_PTK2B_ATP1A2_LPL_HTR2B_LTBP1_FBN2_TTC39B_GPER1_FBN1_ZC3H12A_CD36_VPS13A_STARD4_PLIN2_LCN2_KDELR3_DRD1_MCOLN3_APOE_MDFI_FGF2_F2R_JPH2_BAX_HSPA5_C3_HSP90B1_ABL1_FTH1_ERO1A_BCL3_ANXA6_IKBKE_INSIG1_CASQ2_FLNA_NFKB1_IL6_BDKRB1_IL1B_SELENON_PLN_PLIN3_CALR_SQLE_TMSB10_HEXB_LYN_SNCA_CXCL10_CX3CL1_FKBP1A_OSBPL8_SYNE1_OS9_TMSB4X_EHD1_PTPN6_SKP…	96	Down
BP	GO:0007229	integrin-mediated signaling pathway	41/3693	106/18862	3.99053e-06	6.90916e-05	4.56577e-05	EMP2_ITGA8_DOCK1_FYB2_PTK2B_ITGA1_ITGB4_CCN2_SLC2A10_ADAMTS1_ITGA5_MYH9_ITGA7_ITGA3_ITGA11_ABL1_LAMA5_ITGB1_CTNNA1_FLNA_LAMA3_TLN1_ITGB6_FN1_TIMP1_ITGA9_CD63_COL3A1_ITGB5_ADAM10_ERBIN_ITGB1BP1_ITGA2_NEDD9_ITGAV_ITGA6_ADAM9_LOXL3_ITGBL1_BCAR1_NME2	41	Down
BP	GO:0060325	face morphogenesis	17/3693	29/18862	4.03714e-06	6.97049e-05	4.6063e-05	NOG_MSX1_CLDN5_CSRNP1_TGFB3_ARID5B_LEF1_COL1A1_CRISPLD1_PDGFRA_TBX1_ANKRD11_RRAS_CRISPLD2_MMP2_STRA6_TIPARP	17	Down
BP	GO:0001666	response to hypoxia	103/3693	348/18862	4.08011e-06	7.02523e-05	4.64248e-05	ITPR2_AQP1_BCL2_BMP2_ANGPTL4_HMOX1_ICAM1_THBS1_PLOD2_VCAM1_STC2_TGFBR3_MMP14_PMAIP1_ITPR1_ANKRD1_ZFP36L1_HILPDA_STOX1_TWIST1_PTK2B_EDNRA_TGFB3_CRYAB_PSMB9_NDNF_CD34_STC1_POSTN_TGFBR2_CA9_EPO_VASN_CD38_SFRP1_ADA_EPAS1_ETS1_EGR1_MDM2_LOXL2_PSMB8_EGLN3_PLOD1_PLAU_PLK3_SMAD3_ANGPT2_HSP90B1_UCP2_ANG_ERO1A_GATA6_SLC2A1_LMNA_ATP7A_SOD3_AGTRAP_AK4_BMP7_VEGFC_CD24_PTGIS_CAT_NFE2L2_MYC_CHRNA7_SOD2_ENO1_TLR…	103	Down
BP	GO:0030099	myeloid cell differentiation	120/3693	419/18862	4.11829e-06	7.07144e-05	4.67301e-05	INPP5D_CSF1R_SCIN_MITF_BMP4_ITPKB_RUNX1_MYL9_THBS1_CD109_TGFBR3_KLF2_TLR4_ZFP36L1_CSF1_LIF_GATA2_PTK2B_APP_NR4A3_LTBR_B2M_UBD_FAM210B_HOXA5_FBN1_TGFBR2_ZFP36_ANXA2_GATA3_EPO_CDKN2B_TNFRSF11A_TSPAN2_LEF1_LOX_SFRP1_PLA2G3_EPAS1_NFE2_ETS1_PRKCQ_FOS_JUNB_WASF2_RAB7B_TGFB1_MYH9_BCL6_RPS6_KITLG_ADGRF5_IL34_F2RL1_DNASE2_LGALS3_TMEM64_RB1_CCN4_CASP8_FES_GPR55_FOXP1_TLR3_MT1G_KLF10_PRMT6_ITGB6_ZFPM1_STAT3…	120	Down
BP	GO:0030166	proteoglycan biosynthetic process	28/3693	62/18862	4.17248e-06	7.12522e-05	4.70855e-05	CHST9_CHSY1_BGN_DCN_VCAN_CHST11_IGF1_HS2ST1_SLC2A10_CSPG4_CSGALNACT1_XYLT2_DSE_PXYLP1_EXT1_CSGALNACT2_CHST3_NCAN_CTNNB1_CHST14_DSEL_CHST15_HS6ST3_EXTL2_UGDH_EXTL3_CYTL1_EXT2	28	Down
BP	GO:0032835	glomerulus development	28/3693	62/18862	4.17248e-06	7.12522e-05	4.70855e-05	BCL2_NOG_BMP4_ACTA2_FOXJ1_SULF1_SULF2_MAGI2_ANGPT1_CD34_IQGAP1_FOXC1_MYO1E_PDGFRB_EGR1_IL6R_PDGFD_ANGPT2_PECAM1_PDGFRA_RET_EXT1_BMP7_CD24_LAMB2_WWTR1_OSR1_TEK	28	Down
BP	GO:0009636	response to toxic substance	76/3693	239/18862	4.42296e-06	7.53232e-05	4.97758e-05	BCL2_SLC7A8_SLC22A8_NQO1_MAOB_SLC6A14_MGST1_CLDN1_GPX8_FBLN5_MGST2_CD36_SLC30A1_MT2A_PDGFRB_APOE_FOS_LOXHD1_BAX_PIM1_CDH1_NUPR1_TXNRD3_IPCEF1_NOS3_PXDN_PTGES_SDC1_WDR35_ATP7A_MT1G_CDKN1A_SLC15A2_SOD3_BMP7_CAT_NFE2L2_ADH5_SLC30A10_GPX7_NXN_LYN_DHRS2_SOD2_PTGS1_SLC22A5_EPHX1_AHR_ASS1_PRDX3_SOD1_MT1E_TLR2_CCNB1_GSTP1_TXNRD1_TXNDC17_MPST_GSR_PENK_HP_TXN_PTGS2_MTARC2_OSCP1_PRDX5_INMT_SCFD1_PARK7_DUOX2…	76	Down
BP	GO:0070085	glycosylation	82/3693	263/18862	4.46275e-06	7.57939e-05	5.00868e-05	GALNT5_GALNT15_GALNT10_XXYLT1_GALNT17_CRPPA_RAMP1_GCNT3_TMTC1_B3GNT9_STT3B_MAN2A1_MAGT1_GALNT18_GALNT1_GXYLT2_GALNT3_B3GNT2_GALNT11_UGGT2_OST4_GCNT4_GFPT2_GXYLT1_ST3GAL1_B4GALT1_GALNT4_TRIP11_FUOM_B3GALT5_TUSC3_CLN5_NANS_ST3GAL4_EXT1_DDOST_ST6GAL1_OSTC_PLOD3_SLC35C1_PIGV_B3GNT5_MUC16_B3GALNT2_RPN2_FUT11_ST3GAL2_GALNT2_SRD5A3_CHP1_GBGT1_DAD1_B4GALNT2_GFPT1_ST6GALNAC5_GBA_MGAT4B_STT3A_POGLUT3_MAN1C…	82	Down
CC	GO:0005684	U2-type spliceosomal complex	22/1388	93/19520	4.23489e-07	5.30209e-05	5.02838e-05	YJU2B_PRPF6_PRPF40B_XAB2_PRPF3_TFIP11_LUC7L3_YJU2_PRPF39_SNIP1_SNRPD1_SF3A2_CWC25_SART1_PRPF4_LSM8_LUC7L_SNRNP70_DHX16_SNRNP40_PRPF19_PRPF8	22	Up
BP	GO:2001237	negative regulation of extrinsic apoptotic signaling pathway	40/3693	103/18862	4.63652e-06	7.85311e-05	5.18956e-05	BCL2_FAS_HMOX1_BMP4_ICAM1_THBS1_HGF_SERPINE1_TNFRSF10A_EYA4_IGF1_IL7_TMBIM1_YAP1_IL1A_BMP5_TNFRSF10B_AR_LGALS3_TNFSF10_CTNNA1_GDNF_NOS3_CASP8_SCG2_IL1B_IFI6_SNAI2_UNC5B_GCLM_TRADD_MAP2K5_GSTP1_SIAH2_ITGAV_ITGA6_MCL1_PARK7_ITPRIP_GPX1	40	Down
BP	GO:0001892	embryonic placenta development	33/3693	79/18862	4.95618e-06	8.37178e-05	5.53232e-05	RSPO3_SOCS3_ZFP36L1_NR2F2_FGFR2_LIF_GATA2_CCN1_LEF1_EPAS1_MDFI_JUNB_BMP5_STK3_KRT8_CASP8_E2F7_PHLDA2_EOMES_HEY2_E2F8_KRT19_SNAI1_BMP7_SPINT1_WNT2_MAP2K1_ST14_WNT7B_TMED2_GRHL2_OVOL2_TFEB	33	Down
BP	GO:0002483	antigen processing and presentation of endogenous peptide antigen	13/3693	19/18862	5.00943e-06	8.43886e-05	5.57664e-05	HFE_B2M_HLA-A_TAP1_ERAP2_HLA-E_HLA-B_TAPBP_ERAP1_HLA-F_HLA-G_HLA-C_HLA-DRA	13	Down
BP	GO:0060294	cilium movement involved in cell motility	43/3693	114/18862	5.04079e-06	8.4688e-05	5.59643e-05	HOATZ_DNAH11_CFAP157_TEKT1_TEKT4_ROPN1L_CCDC39_DNAI3_PLTP_DNAH5_VPS13A_CFAP54_CFAP206_DNAI1_DNAAF6_PLA2G3_CFAP43_DRC7_GAS2L2_CFAP44_IQCG_RSPH4A_CFAP46_CATSPERD_ATP1A4_CFAP65_TEKT2_CFAP251_SPEF2_CFAP69_DNAAF11_RSPH9_CCDC40_SLC9B2_TTLL9_SORD_ARMC2_DNAJA1_TAC4_DPCD_RGN_ADCY3_ENKUR	43	Down
BP	GO:0016485	protein processing	72/3693	224/18862	5.1078e-06	8.51255e-05	5.62534e-05	PRSS12_GLG1_RUNX1_THBS1_BACE2_RHBDD1_MMP14_CTSZ_ECEL1_IMMP2L_RFX4_LDLRAD3_PCSK9_MYRF_SERPINE2_SERPINE1_CORIN_TMEM98_CPXM2_CAST_PLAT_NCSTN_C1R_RIPK2_VSIR_F3_SCG5_C1RL_CTSH_MYH9_PCSK1_NGF_PLAU_RNF139_DYNC2H1_CASP8_GRIN2A_SEC11A_CLN5_SERPINF2_NKD2_CPZ_PHEX_CTSE_PRNP_MME_CPD_PCSK6_PYCARD_CTSL_PERP_MIPEP_ADAM10_ENO1_CPXM1_PSENEN_IFI16_ATP23_SHH_GLI3_TYSND1_HP_CASP4_MMP16_CPM_CARD16_OMA1_PCSK1N_SPCS3_P…	72	Down
BP	GO:0050920	regulation of chemotaxis	72/3693	224/18862	5.1078e-06	8.51255e-05	5.62534e-05	CSF1R_CXCL14_IL16_RARRES2_CCL2_OXSR1_THBS1_LPAR1_EDN2_CSF1_PTK2B_HSPB1_SERPINE1_CXCL8_SMOC2_MMP28_F3_CMKLR1_PDGFRB_MDK_IL6R_SWAP70_FGF2_SUCNR1_TGFB1_DUSP1_IL34_SMAD3_PDGFD_ANGPT2_F2RL1_FGF16_C5_RYK_SEMA3E_SCG2_TPBG_PDGFRA_ANO6_IL6_SEMA3D_RIN3_TBR1_CALR_VEGFC_C5AR1_MCU_IL12A_WNT5A_DAPK2_SEMA3C_TMEM102_LYN_CXCL10_WNT3A_C5AR2_CCN3_ADAM10_CDH13_GSTP1_TMSB4X_AIF1_TREM2_VEGFA_ITGA2_SEMA3B_DUSP3_ADGRA2_…	72	Down
BP	GO:2001234	negative regulation of apoptotic signaling pathway	72/3693	224/18862	5.1078e-06	8.51255e-05	5.62534e-05	BCL2_FAS_CD44_NOG_HMOX1_BMP4_ICAM1_THBS1_HGF_HSPB1_SERPINE1_TNFRSF10A_ARMC10_EYA4_IGF1_IL7_EPO_TMBIM1_YAP1_IL1A_MDM2_BMP5_TNFRSF10B_BAX_AR_LGALS3_TNFSF10_ELL3_RB1_CTNNA1_GDNF_NOS3_PPIF_CASP8_SCG2_MARCHF7_BDKRB2_IL1B_IFI6_SNAI2_SNAI1_TPT1_NFE2L2_UNC5B_GNAI3_GCLM_PTTG1IP_SOD2_TRADD_CX3CL1_ENO1_MAP2K5_CLU_NME5_GSTP1_SIAH2_YBX3_PPIA_DNAJA1_PLAUR_ITGAV_ITGA6_ACAA2_TMEM161A_MCL1_TMEM14A_BOK_PARK7_ITPRI…	72	Down
CC	GO:0101002	ficolin-1-rich granule	62/3852	185/19520	6.65592e-06	7.43591e-05	5.69256e-05	ALOX5_CST3_CD300A_CTSZ_DSP_PGM2_TNFAIP6_PGM1_GSDMD_STBD1_LTA4H_CTSH_EEF2_GNS_GPI_FTH1_LGALS3_GLB1_PRCP_MNDA_ACLY_CTSD_RHOA_CTSB_HSPA8_CD58_CSTB_VCL_CD55_CAT_HSP90AB1_ACTR2_QPCT_ASAH1_DYNLT1_GSTP1_TIMP2_TCIRG1_DYNLL1_EEF1A1_PPIA_LAMP1_SRP14_PNP_TMEM179B_PSMB7_CAB39_ARPC5_SERPINB12_LRG1_IDH1_ALDOA_CR1_ATG7_AMPD3_PKM_RAC1_NME2_CRISPLD2_VPS35L_OSTF1_HSP90AA1	62	Down
CC	GO:0005769	early endosome	110/3852	378/19520	6.76346e-06	7.4398e-05	5.69554e-05	GPNMB_WLS_PARM1_EGFR_VCAM1_RFTN1_RAB38_TLR4_OR51E2_DKK1_LDLR_HFE_GJA1_APP_PCSK9_MR1_ADRB1_B2M_MYO1B_RHOD_GPER1_HLA-A_ANXA1_NCSTN_DTX3L_NTRK2_MCOLN3_RHOB_APOE_RAB21_HLA-E_WASF2_ECPAS_CFTR_F2R_IGF2R_PDLIM4_SLC1A1_CMTM6_SH3GL3_TMEM163_F2RL1_HLA-B_PTP4A1_HSPD1_ADRB2_LDLRAP1_LITAF_PICALM_VAMP3_VPS41_RET_FIG4_EHD2_TLR3_KIAA0319_RIN3_ANKFY1_WDFY1_RAB32_HLA-F_HLA-G_DNAJC13_SLC30A10_SGK3_MME_WASHC2C_RAB29…	110	Down
BP	GO:0002367	cytokine production involved in immune response	37/3693	93/18862	5.39171e-06	8.9379e-05	5.90642e-05	HMOX1_TLR4_HFE_TGFB3_NR4A3_B2M_ANGPT1_HLA-A_CD36_GATA3_BST2_HLA-E_TGFB1_BCL6_F2RL1_RSAD2_IL1R1_TLR3_IL6_IL1B_CD55_HLA-F_WNT5A_HLA-G_SMAD7_TNFRSF14_IRAK3_TRIM6_TRAF6_TICAM1_IL18R1_DDX58_TNFRSF1B_RAET1G_CD81_BCL10_LACC1	37	Down
BP	GO:0051591	response to cAMP	37/3693	93/18862	5.39171e-06	8.9379e-05	5.90642e-05	ITPR2_AQP1_TYR_PTAFR_SLC5A5_ZFP36L1_THBD_PDE2A_PTK2B_APP_FOSL1_CDO1_EZR_STC1_COL1A1_FOSB_FOS_CFTR_MMP19_HSPA5_DUSP1_SPARC_IGFBP5_SDC1_RAP1B_JUN_AHR_ASS1_KCNQ1_LDHA_KCNE1_PENK_INPP5K_DUOX2_RAPGEF1_STAT1_TEK	37	Down
BP	GO:0030204	chondroitin sulfate metabolic process	20/3693	38/18862	5.57694e-06	9.20441e-05	6.08254e-05	CHST9_SPOCK3_CHSY1_BGN_DCN_NDNF_VCAN_CHST11_CSPG4_CSGALNACT1_XYLT2_DSE_CSGALNACT2_CHST3_HEXB_NCAN_DSEL_CHST15_SPOCK2_UGDH	20	Down
BP	GO:0003014	renal system process	44/3693	118/18862	5.58201e-06	9.20441e-05	6.08254e-05	AQP4_AQP1_BCL2_BMP4_SLC22A6_EMP2_SULF1_OR51E2_BTC_SULF2_TBC1D8B_GJA1_CORIN_CD34_STC1_AGT_MYO1E_SUCNR1_SLC4A5_F2R_CLDN4_ADGRF5_ITGA3_F2RL1_SLC9A3R1_RAB11A_SERPINF2_SLC15A2_RAB11FIP2_GJA5_JCHAIN_HAS2_KCNQ1_ADCY9_ADCY4_PRKAR1A_ADRA1A_ADCY8_WFS1_ADCY2_KLHL3_INPP5K_SPX_ADCY3	44	Down
BP	GO:0060395	SMAD protein signal transduction	32/3693	76/18862	5.60926e-06	9.22494e-05	6.09611e-05	BMP2_BMP4_MAGI2_TGFB3_GDF5_GDF7_TOB1_SLC2A10_FOS_DAB2_TGFB1_BMP5_GDF15_SMAD3_RBPMS_SMAD9_KIAA0319_ITGB6_BMP7_SMAD7_BMPR1A_BMP6_HNF4A_VIM_JUN_CCN3_SMAD1_WWTR1_ROR2_OVOL2_CILP_GDF6	32	Down
BP	GO:0060324	face development	22/3693	44/18862	5.75421e-06	9.43841e-05	6.23718e-05	NOG_MSX1_CLDN5_CSRNP1_TGFB3_ARID5B_LEF1_COL1A1_CRISPLD1_PDGFRA_TBX1_WNT5A_ANKRD11_ALDH1A2_MAP2K1_ALDH1A3_RRAS_GRHL2_CRISPLD2_MMP2_STRA6_TIPARP	22	Down
MF	GO:1901681	sulfur compound binding	86/3761	260/18337	1.26809e-06	7.6573e-05	6.34638e-05	GPNMB_TKT_CXCL6_RSPO3_RSPO2_BMP4_THBS1_CCDC80_TGFBR3_CFH_ACADL_FSTL1_SOST_MGST1_FGFR2_PANK1_APP_SERPINE2_LTBP2_NDNF_APLP2_LPL_CCN1_MGST2_LXN_MMP7_CD34_ECM2_POSTN_FBN1_COL5A3_CCN2_SMOC2_FGF7_ADAMTS1_SFRP1_NELL2_APOE_MDK_FGF2_COLQ_SMOC1_ANG_ADA2_NRP2_EVA1C_CCN4_HBEGF_ANXA6_PTGES_SERPINA5_LAMC2_ADAMTS5_SULT1A1_RCC1_SOD3_FN1_BMP7_CXCL10_PCOLCE_PCSK6_LRP1_CCN3_FBLN7_HPSE2_GSTP1_PPIA_SOAT1_SCP2_OGDH_FS…	86	Down
MF	GO:0005520	insulin-like growth factor binding	18/3761	29/18337	1.30782e-06	7.6573e-05	6.34638e-05	IGFBP7_IGFBP4_CCN1_ITGB4_ESM1_HTRA3_CCN2_IGFBP6_IGFBP3_IGF2R_CRIM1_IGFBP5_IGFBP2_CCN4_KAZALD1_CCN3_ITGAV_ITGA6	18	Down
BP	GO:1905954	positive regulation of lipid localization	42/3693	111/18862	5.89185e-06	9.63882e-05	6.36961e-05	PLA2R1_PLA2G4A_HILPDA_PLTP_LPL_C1QTNF1_ZC3H12A_CD36_ANXA2_AVPR1B_TNFRSF11A_PLIN2_PLA2G3_APOE_FABP3_GAL_C3_LRAT_ITGB1_LDLRAP1_PRKCD_PTGES_IKBKE_ABCA8_NFKB1_IL1B_PLIN3_TMEM30A_TNFSF11_BMP6_LRP1_EHD1_SCP2_CYP19A1_OSBPL11_ABCA12_SLC12A2_NKX3-1_SCARB1_NFKBIA_PSEN1_ACACB	42	Down
BP	GO:0051092	positive regulation of NF-kappaB transcription factor activity	55/3693	159/18862	5.91508e-06	9.65148e-05	6.37798e-05	TRIM22_ICAM1_EDA2R_TLR4_APP_TRAF1_CD36_AGT_TNFRSF11A_RIPK2_PRKCQ_TRIM38_TRAF5_RAB7B_IL1RAP_AR_MYD88_TAB2_TRIM5_PRKCI_TLR3_NFKB1_IL1B_TRIM21_LRRFIP1_STAT3_CAT_WNT5A_AIM2_TNFSF11_NPM1_IRAK3_PYCARD_CIB1_TRADD_UBE2V1_CX3CL1_TRIM6_PRDX3_TRIM25_CLU_TLR2_NFKB2_SLCO3A1_TRIM34_PPIA_ROR1_TRAF6_CD40_TICAM1_IL18R1_PRKCH_BCL10_CARD16_FLOT1	55	Down
BP	GO:0032943	mononuclear cell proliferation	87/3693	285/18862	5.94223e-06	9.67048e-05	6.39053e-05	GPNMB_INPP5D_BCL2_BMP4_FOXJ1_CD300A_VCAM1_TLR4_CSF1_NFATC2_HLA-A_ANXA1_TGFBR2_IGF1_IL7_EPO_NCSTN_RIPK2_LEF1_CD38_VSIR_ADA_PRKCQ_GAL_HLA-E_PAWR_IL1A_IDO1_BCL6_RPS6_BAX_MYD88_ABL1_LGALS3_ELF4_HSPD1_IGFBP2_PRKCD_MARCHF7_CD276_MNDA_IL6_IL1B_CDKN1A_CD55_IL12A_TWSG1_CD24_HLA-G_TNFRSF14_TNFSF9_LYN_PRNP_LRRC32_WNT3A_PYCARD_AHR_SDC4_SHH_PTPN6_CD22_AIF1_CD151_MSN_TRAF6_PNP_BTN2A2_CD40_AZI2_CD1D_IRF1_PRKAR1…	87	Down
MF	GO:0005109	frizzled binding	21/3761	37/18337	1.38586e-06	7.7278e-05	6.40481e-05	RSPO3_FZD1_SDCBP_WNT9A_WNT7A_SFRP1_WNT11_CTHRC1_ZNRF3_CCDC88C_RYK_WNT9B_WNT1_WNT8B_WNT5A_WNT3A_WNT2_WNT7B_WNT2B_ROR2_BAMBI	21	Down
BP	GO:0072593	reactive oxygen species metabolic process	86/3693	281/18862	5.99562e-06	9.73195e-05	6.43115e-05	ALOX5_BCL2_PLA2R1_NQO1_ICAM1_THBS1_EGFR_KLF2_MAOB_PMAIP1_TLR4_IMMP2L_PTK2B_SLC5A3_CRYAB_CCN1_FBLN5_CD34_TGFBR2_ZC3H12A_CD36_CCN2_AGT_PDK4_KLF4_PDGFRB_CYBA_SPR_RAB27A_TGFB1_SMAD3_STK17A_F2RL1_DRD5_NOS3_PRKCD_PXDN_PRCP_SH3PXD2B_HVCN1_WDR35_ATP7A_IL1B_CDKN1A_IFI6_SOD3_CYB5B_SIRT5_BMP7_PTGIS_CAT_NFE2L2_SLC30A10_GNAI3_HSP90AB1_CYB5R3_SNCA_SOD2_ASS1_PRDX3_SOD1_NCF2_CLU_TLR2_PDK3_GSTP1_DYNLL1_TICAM1_HP_…	86	Down
BP	GO:0043123	positive regulation of I-kappaB kinase/NF-kappaB signaling	61/3693	182/18862	6.0348e-06	9.74274e-05	6.43828e-05	WLS_TRIM22_HMOX1_LGALS1_LPAR1_EDA2R_TLR4_GJA1_PLK2_ALPK1_LTBR_BIRC3_HTR2B_UBD_CD36_SECTM1_RIPK2_ATP2C1_BST2_AKAP13_TRIM38_TRAF5_F2R_TNFRSF10B_MYD88_TNFRSF1A_F2RL1_ABL1_TNFSF10_TAB2_TRIM5_CASP8_LITAF_IKBKE_RHOA_FLNA_SHISA5_TLR3_S100B_TRIM21_S100A4_TGM2_PIM2_TNFSF11_TRADD_UBE2V1_CX3CL1_FKBP1A_TRIM6_TRIM25_TRIM34_ROR1_TRAF6_CD40_APOL3_TICAM1_IFIT5_TFG_BCL10_CARD16_EDAR	61	Down
BP	GO:0045444	fat cell differentiation	71/3693	221/18862	6.03673e-06	9.74274e-05	6.43828e-05	ALOX5_HTR2C_RARRES2_BMP2_HTR2A_PRDM16_ZFP36L1_RORC_GATA2_NR4A3_LPL_ADRB1_ARID5B_GPER1_ARL4A_ZFP36_ZC3H12A_KLF5_GATA3_FOXO1_MEDAG_KLF4_MMP11_SFRP1_RGS2_CMKLR1_YAP1_FABP3_EGR2_FABP4_TGFB1_ZFP36L2_PSMB8_ADGRF5_TGFB1I1_SMAD3_STK3_CCDC3_DIO2_PIM1_ERO1A_TMEM64_ADRB2_CCN4_INSIG1_PDGFRA_ZADH2_ERAP1_IL6_SAV1_DUSP10_WNT1_NUDT7_NR4A1_BMP7_PTPRQ_ZFPM1_WNT5A_WNT3A_AAMDC_OSBPL8_WWTR1_PER2_OSBPL11_PTGS2_LRG1_CB…	71	Down
BP	GO:0002790	peptide secretion	115/3693	401/18862	6.04916e-06	9.74274e-05	6.43828e-05	ITPR2_WLS_ALOX5_HTR2C_EGFR_VIP_TLR4_ITPR1_OR51E2_ANKRD1_STEAP3_HFE_ADRA2A_GJA1_APLN_TGFB3_ADCYAP1_LTBP2_EZR_RAB8B_GPER1_RASL10B_ANXA1_SLC16A10_IGF1_ADTRP_PDIA4_CAVIN1_MYO18A_CD38_CANX_SFRP1_APOE_GAL_EXPH5_RAB13_CFTR_IL1A_SUCNR1_TGFB1_F2R_IDH2_RAB11FIP1_TMED10_TVP23C_F2RL1_ANO1_UCP2_KCNN4_ANG_IRS1_PFKFB2_SLC2A1_RSAD2_SCG2_RHBDF2_DNAJC1_IL6_IL1B_CLTRN_BAIAP3_RAB11FIP2_VEGFC_CTAGE8_MCU_IL12A_RFX3_RC…	115	Down
BP	GO:0110053	regulation of actin filament organization	84/3693	273/18862	6.08794e-06	9.77993e-05	6.46286e-05	CDC42EP3_SCIN_DLC1_ELN_ICAM1_ID1_LPAR1_DNAI3_CGNL1_PTK2B_TGFB3_TACSTD2_CCN2_MYADM_SPTBN1_TMOD1_SFRP1_PHLDB2_WASF2_SWAP70_WNT11_SYNPO_SSH1_SMAD3_F2RL1_RDX_ABL1_ARHGEF5_S100A10_CAPG_CDC42EP1_IQANK1_PFN2_PRKCD_NCKAP1_ARPC1B_PAK2_RHOA_FLNA_SERPINF2_ACTG1_KANK4_SNX9_TJP1_TPM1_TMSB10_CYFIP1_PTGER4_ARAP1_F11R_ACTR2_RGS4_BRK1_WASHC2C_PYCARD_SYNPO2_CX3CL1_VILL_PLEKHH2_SDC4_TMSB4X_KANK1_ARPC3_ACTR3_PFN1_TM…	84	Down
BP	GO:0042472	inner ear morphogenesis	36/3693	90/18862	6.21495e-06	9.93276e-05	6.56386e-05	PRRX1_NTN1_KCNQ4_FGFR2_GATA2_LRIG3_GATA3_OTX1_SPRY2_CTHRC1_SOBP_GRHL3_SLC9A3R1_FZD2_TBX18_INSIG1_SLC44A4_TBX1_WNT1_HOXA1_WNT5A_TPRN_ZIC1_FZD6_POU3F4_WNT3A_ALDH1A3_SOD1_FOXG1_PTK7_ROR2_TRIOBP_WDPCP_GLI2_FOXI1_MYO3A	36	Down
BP	GO:0061326	renal tubule development	36/3693	90/18862	6.21495e-06	9.93276e-05	6.56386e-05	BCL2_BMP2_NOG_BMP4_ADAMTS16_IRX1_LIF_COL4A1_TACSTD2_AGT_GATA3_IRX3_YAP1_FGF2_WNT11_POU3F3_NPNT_LAMA5_GDNF_WNT9B_WNT1_CD24_MYC_CTNNB1_WWTR1_SMO_SHH_WNT7B_GLI3_VEGFA_WNT2B_FOXD1_KIF26B_KLHL3_OSR1_STAT1	36	Down
BP	GO:0060191	regulation of lipase activity	38/3693	97/18862	6.24033e-06	9.94781e-05	6.5738e-05	PTAFR_PLA2R1_ANGPTL4_HTR2A_LPAR1_EGFR_FGFR2_EDNRA_LPL_HTR2B_CCN1_ANXA1_AVPR1B_HDAC9_NTRK2_RGS2_PDGFRB_FGF2_ABL1_ANG_ANXA8_NTF4_GPR55_PDGFRA_APOC1_RHOA_GNA13_ANXA8L1_C5AR1_SNCA_PCSK6_LRP1_ARL1_FGFR3_ADRA1A_P2RY6_ITK_GNA15	38	Down
BP	GO:0007204	positive regulation of cytosolic calcium ion concentration	93/3693	310/18862	6.4147e-06	0.00010155	6.71075e-05	ITPR2_TRPV4_CEMIP_BCL2_HTR2C_HTR2A_TRDN_LPAR1_APLNR_CYSLTR1_EDN2_ITPR1_TRPM1_GATA2_GJA1_GRIN2C_PTK2B_ATP1A2_EDNRA_ADCYAP1_S1PR3_HTR2B_NMB_C1QTNF1_PTGER3_GPER1_CD36_PTGER2_AVPR1B_EPO_OXTR_CD38_CMKLR1_CD52_DRD1_MCOLN3_P2RX7_PTGIR_SWAP70_FGF2_F2R_JPH2_BAX_CCL28_CCR9_F2RL1_ABL1_CALCA_ERO1A_GRIN2A_GPR55_CASQ2_PDGFRA_PROK2_GNA13_BDKRB1_BDKRB2_SELENON_LPAR4_PLN_MCHR1_TGM2_C5AR1_CD55_CD24_NPFF_ADRA1D_PTG…	93	Down
BP	GO:0034110	regulation of homotypic cell-cell adhesion	16/3693	27/18862	6.4192e-06	0.00010155	6.71075e-05	LGALS1_PDPN_SERPINE2_C1QTNF1_PRKCQ_JAK1_RDX_PRKCD_PRKG1_TNFSF11_F11R_LYN_PLAUR_UBASH3B_CD9_PRKCA	16	Down
BP	GO:0060441	epithelial tube branching involved in lung morphogenesis	16/3693	27/18862	6.4192e-06	0.00010155	6.71075e-05	RSPO2_BMP4_FGFR2_HOXA5_FOXF1_YAP1_SPRY2_CTSH_EXT1_FOXA1_WNT2_ESRP2_TNC_CELSR1_SHH_WNT2B	16	Down
BP	GO:2001235	positive regulation of apoptotic signaling pathway	46/3693	126/18862	6.6747e-06	0.000105204	6.95217e-05	TIMP3_BCL2_FAS_MSX1_TPD52L1_THBS1_PMAIP1_LTBR_SRPX_GPER1_AGT_SFRP1_CTSC_BAX_STK3_PDIA3_NUPR1_TNFSF10_SLC9A3R1_NACC2_CTNNA1_ATF3_PRKCD_TNFSF12_G0S2_PAK2_RET_ITM2C_TP63_PYCARD_PPP2R1B_SOD1_PLEKHF1_NFATC4_PTPRC_MCL1_BCL10_NKX3-1_TNFRSF12A_RPL26_RACK1_BOK_PARK7_TRAF7_PTEN_NCK1	46	Down
BP	GO:0045765	regulation of angiogenesis	99/3693	335/18862	6.68389e-06	0.000105204	6.95217e-05	GPNMB_AQP1_SLC39A12_ALOX5_SERPINF1_ANGPTL4_HMOX1_RUNX1_ENPP2_THBS1_APLNR_EMP2_SASH1_CLDN5_KLF2_SULF1_HGF_ADAM12_SP100_GATA2_PLK2_TWIST1_PTK2B_HSPB1_DCN_SERPINE1_CD34_HOXA5_TGFBR2_CHI3L1_ZC3H12A_CXCL8_SMOC2_ADAMTS9_ADAMTS1_KLF4_FOXC1_F3_SFRP1_ITGA5_ETS1_RHOB_MDK_SPRY2_CEMIP2_JAK1_FGF2_CTSH_IL1A_STIM1_HTATIP2_C3_NIBAN2_SPARC_HSPG2_ANGPT2_ABL1_GATA6_C5_ITGB1_SEMA3E_NOS3_TNFSF12_PROK2_PTPRM_TLR3_IL6_…	99	Down
BP	GO:0007179	transforming growth factor beta receptor signaling pathway	66/3693	202/18862	6.76935e-06	0.000106281	7.02333e-05	WFIKKN2_FOLR1_GLG1_THBS1_ID1_CD109_TGFBR3_CLDN5_PRDM16_TGFB3_GDF5_LTBP2_DUSP22_LTBP1_FBN2_CHST11_FBN1_TGFBR2_SDCBP_HTRA3_SLC2A10_CDKN2B_VASN_LOX_FOS_SPRY2_IL17RD_DAB2_TGFB1_GDF15_HSPA5_TGFB1I1_ITGA3_SMAD3_AMHR2_SMAD9_PARD3_RHOA_COL1A2_WNT1_PTPRK_PALS1_ITGB6_TWSG1_LATS2_SMAD7_HSP90AB1_BMPR1A_F11R_JUN_LRRC32_EMILIN1_COL3A1_ITGB5_FMOD_SMAD1_MYOCD_ASPN_BCL9L_DNM2_LRG1_RASL11B_ADAM9_BAMBI_SPRED2_LTBP3	66	Down
BP	GO:0050863	regulation of T cell activation	97/3693	327/18862	6.93438e-06	0.000108598	7.17647e-05	GPNMB_CCL2_BMP4_ITPKB_FOXJ1_RUNX1_LGALS1_CD300A_VCAM1_CD83_HFE_NFATC2_HLA-A_ANXA1_TGFBR2_IGF1_ZC3H12A_IL7_GATA3_EPO_IL4R_RIPK2_LEF1_VSIR_ADA_NFKBIZ_PRKCQ_MDK_HLA-E_EGR3_PAWR_IL1A_TNFRSF18_IDO1_BCL6_EFNB3_ABL1_LGALS3_MAP3K8_HSPD1_IGFBP2_MARCHF7_PAK2_CD276_HSPH1_IL6_IL1B_DUSP10_CD55_IL12A_TWSG1_CD24_HLA-G_SMAD7_TNFRSF14_TNFSF11_TNFSF9_LYN_PRNP_ZBTB1_LRRC32_PYCARD_SOD1_SDC4_SHH_PTPN6_AIF1_TRAF6_PNP_…	97	Down
BP	GO:0070374	positive regulation of ERK1 and ERK2 cascade	68/3693	210/18862	6.9762e-06	0.000108946	7.19945e-05	GPNMB_CSF1R_HTR2C_BMP2_CCL2_CD44_BMP4_HTR2A_ICAM1_EGFR_TNFAIP8L3_TLR4_ALKAL2_FGFR2_PTK2B_ADCYAP1_APP_HTR2B_ANGPT1_PDGFC_GPER1_CHI3L1_CD36_CCN2_EPO_TNFRSF11A_RIPK2_PDGFRB_APOE_PLA2G2A_SPRY2_FGF2_TGFB1_F2R_PDGFD_F2RL1_NPNT_ABL1_TPBG_GPR55_PDGFRA_SERPINF2_RAP1B_C5AR1_SLC30A10_CHRNA7_TNFSF11_DENND2B_C5AR2_LRP1_PYCARD_CIB1_CX3CL1_MAP2K1_ALKAL1_FGFR3_TREM2_PDE8A_ADRA1A_P2RY6_NPY5R_SHC1_PTPRC_RAPGEF1_PR…	68	Down
BP	GO:0046651	lymphocyte proliferation	86/3693	282/18862	6.99154e-06	0.000108946	7.19945e-05	GPNMB_INPP5D_BCL2_BMP4_FOXJ1_CD300A_VCAM1_TLR4_NFATC2_HLA-A_ANXA1_TGFBR2_IGF1_IL7_EPO_NCSTN_RIPK2_LEF1_CD38_VSIR_ADA_PRKCQ_GAL_HLA-E_PAWR_IL1A_IDO1_BCL6_RPS6_BAX_MYD88_ABL1_LGALS3_ELF4_HSPD1_IGFBP2_PRKCD_MARCHF7_CD276_MNDA_IL6_IL1B_CDKN1A_CD55_IL12A_TWSG1_CD24_HLA-G_TNFRSF14_TNFSF9_LYN_PRNP_LRRC32_WNT3A_PYCARD_AHR_SDC4_SHH_PTPN6_CD22_AIF1_CD151_MSN_TRAF6_PNP_BTN2A2_CD40_AZI2_CD1D_IRF1_PRKAR1A_TIC…	86	Down
BP	GO:2000379	positive regulation of reactive oxygen species metabolic process	39/3693	101/18862	7.12434e-06	0.000110738	7.3179e-05	ICAM1_THBS1_EGFR_KLF2_TLR4_PTK2B_SLC5A3_TGFBR2_ZC3H12A_CD36_AGT_KLF4_PDGFRB_CYBA_RAB27A_TGFB1_SMAD3_F2RL1_PRKCD_HVCN1_IL1B_CDKN1A_NFE2L2_GNAI3_HSP90AB1_SNCA_SOD2_ASS1_SOD1_CLU_GSTP1_TICAM1_PTGS2_DNM2_PTX3_PARK7_HDAC4_DUOXA2_HSP90AA1	39	Down
MF	GO:0005125	cytokine activity	79/3761	235/18337	1.66693e-06	8.87263e-05	7.35365e-05	CXCL6_CXCL14_IL16_BMP2_CCL2_IL33_BMP4_CXCL3_TNFRSF11B_CSF1_LIF_TGFB3_GDF5_GDF7_TSLP_CXCL2_CXCL8_WNT9A_CMTM7_IL7_EPO_SECTM1_CXCL1_WNT7A_CXCL5_FGF2_IL1A_WNT11_CRLF1_TGFB1_TNFSF13_BMP5_GDF15_CCL28_KITLG_NAMPT_IL34_GPI_TNFSF10_C5_SCG2_TNFSF12_CTF1_IL6_WNT9B_IL1B_CMTM3_CXCL16_WNT1_WNT8B_BMP7_TIMP1_IL12A_SCGB3A1_WNT5A_TNFSF11_TNFSF9_BMP6_CXCL10_CNTF_WNT3A_WNT2_CX3CL1_AREG_GRN_FAM3D_BMP1_WNT7B_IL32_VEGF…	79	Down
BP	GO:0019885	antigen processing and presentation of endogenous peptide antigen via MHC class I	12/3693	17/18862	7.18497e-06	0.000111403	7.36182e-05	HFE_B2M_HLA-A_TAP1_ERAP2_HLA-E_HLA-B_TAPBP_ERAP1_HLA-F_HLA-G_HLA-C	12	Down
BP	GO:0006066	alcohol metabolic process	108/3693	373/18862	7.20933e-06	0.000111503	7.36845e-05	INPP5D_TTR_RPE65_PTAFR_BMP2_BCO1_PLA2G4A_ITPKB_DHCR24_ACADL_LDLR_PTK2B_INPP4B_SLC5A3_APP_PCSK9_APOL1_SCD_TTC39B_GPER1_IGF1_HMGCS2_AVPR1B_SULT1C4_TSKU_PLPP1_APOE_SPR_RDH5_FGF2_CFTR_OSBPL1A_IDH2_BMP5_RETSAT_FDXR_LEPR_HDLBP_LRAT_LDLRAP1_MSMO1_IMPA2_FDFT1_INSIG1_APOL2_ACLY_NPC2_NFKB1_VLDLR_SC5D_SULT2B1_NFE2L1_SULT1A1_PLCB4_CYP27A1_SQLE_DHRS4_CAT_IP6K3_ADH5_ERLIN2_CYB5R3_BMP6_SYNJ2_SNCA_ACSS1_CH25H_AS…	108	Down
BP	GO:0032102	negative regulation of response to external stimulus	113/3693	394/18862	7.23536e-06	0.000111629	7.37675e-05	ALOX5_SERPINB9_CLDN19_SERPINF1_CCL2_SOCS3_NT5E_RGMA_THBS1_CD109_CALCRL_HGF_FAP_THBD_LDLR_A2M_GJA1_SEC14L1_ADCYAP1_SERPING1_SERPINE2_TNFAIP6_SERPINE1_DHX58_C1QTNF1_GPER1_CD34_HLA-A_IGF1_ADTRP_GATA3_PLAT_MMP28_FOXF1_KLF4_ADA_SMPDL3B_DRD1_APOE_MDK_PHLDB2_HLA-E_FGF2_NMI_DUSP1_PLAU_SMAD3_TNFRSF1A_ANGPT2_HLA-B_MICA_C5_RB1_RYK_SEMA3E_NOS3_PROS1_PRKCD_NENF_TFPI_PROC_EPPK1_PDGFRA_SERPINF2_NFKB1_PARP14_KIA…	113	Down
BP	GO:0051480	regulation of cytosolic calcium ion concentration	101/3693	344/18862	7.37518e-06	0.000113505	7.50074e-05	ITPR2_TRPV4_CEMIP_BCL2_HTR2C_HTR2A_TRDN_LPAR1_APLNR_CYSLTR1_EDN2_ITPR1_TRPM1_ATP2B3_GATA2_GJA1_GRIN2C_PTK2B_ATP1A2_EDNRA_ADCYAP1_S1PR3_HTR2B_NMB_C1QTNF1_PTGER3_GPER1_CD36_PTGER2_AVPR1B_EPO_OXTR_CD38_CMKLR1_CD52_DRD1_MCOLN3_P2RX7_PTGIR_SWAP70_FGF2_F2R_JPH2_BAX_CCL28_SMAD3_CCR9_F2RL1_ABL1_CALCA_ERO1A_TMEM64_GRIN2A_GPR55_CASQ2_PDGFRA_PROK2_ATP2B2_GNA13_BDKRB1_BDKRB2_SELENON_LPAR4_PLN_MCHR1_TGM2_C5AR…	101	Down
CC	GO:0030286	dynein complex	25/3852	54/19520	9.09846e-06	9.85667e-05	7.54577e-05	DNAH11_DRC1_DNAH6_DNAH3_DNAI3_DNAI2_ODAD1_DNAH10_DNAH5_DNAI7_DNAH2_DNAH12_DNAI1_DNAI4_DYNLRB2_DNAH7_DYNC2H1_CFAP70_DYNC2I1_CCDC65_DNALI1_DYNLT1_DYNLL1_DNAH17_TPR	25	Down
BP	GO:0021915	neural tube development	51/3693	145/18862	7.44714e-06	0.00011433	7.55526e-05	FOLR1_DLC1_NOG_BMP4_ZFP36L1_TWIST1_GDF7_SFRP1_TGFB1_BMP5_CTHRC1_STK3_ABL1_GRHL3_FERD3L_FOXB1_FZD2_TULP3_GSC_WNT1_FOXA1_PLXNA2_BMP7_EN1_PLOD3_WNT5A_SEMA3C_FZD6_TCTN1_SPINT1_WNT3A_ALDH1A2_MTHFD1_CELSR1_SDC4_SMO_ST14_PLXNB2_SHH_TRAF6_GLI3_IFT122_PTK7_DEAF1_TMED2_GRHL2_OVOL2_BCL10_GLI2_SALL4_PSEN1	51	Down
BP	GO:0050650	chondroitin sulfate proteoglycan biosynthetic process	17/3693	30/18862	7.61534e-06	0.000116625	7.70693e-05	CHST9_CHSY1_BGN_DCN_VCAN_CHST11_CSPG4_CSGALNACT1_XYLT2_DSE_PXYLP1_CSGALNACT2_CHST3_NCAN_CHST15_UGDH_CYTL1	17	Down
BP	GO:0007266	Rho protein signal transduction	48/3693	134/18862	7.75445e-06	0.000118175	7.80934e-05	CDC42EP3_DLC1_PRAG1_LPAR1_NTN1_PDPN_CTNNAL1_ADRA2A_RHOU_RHOD_ARHGEF3_PDGFRB_RHOB_APOE_AKAP13_F2R_BCL6_ITGA3_F2RL1_ABL1_EPS8L2_ARHGDIB_CDC42EP1_GPR55_CDC42SE2_RHOA_COL1A2_GNA13_LPAR4_RHOG_F11R_EPS8L1_OPHN1_COL3A1_F2RL2_TAX1BP3_CELSR1_GNA12_CDH13_KANK1_SHTN1_ADRA1A_ROCK1_RAC1_CFL1_FLOT1_ARHGDIA_ARHGAP1	48	Down
BP	GO:0090101	negative regulation of transmembrane receptor protein serine/threonine kinase signaling pathway	48/3693	134/18862	7.75445e-06	0.000118175	7.80934e-05	WFIKKN2_SOSTDC1_NOG_GLG1_CD109_TGFBR3_PRDM16_SOST_DKK1_MAGI2_TGFB3_LTBP1_FBN2_CHST11_FBN1_TGFBR2_HTRA3_TOB1_SLC2A10_VASN_SFRP1_SPRY2_IL17RD_TGFB1_HSPA5_TGFB1I1_CRIM1_SMAD3_ABL1_WNT1_TWSG1_WNT5A_SMAD7_RBPMS2_EMILIN1_CCN3_SPART_ASPN_BCL9L_FST_NOMO1_DNM2_RASL11B_FSTL3_BAMBI_SPRED2_CILP_TBX20	48	Down
BP	GO:0043407	negative regulation of MAP kinase activity	32/3693	77/18862	7.80778e-06	0.000118697	7.84386e-05	DUSP4_BMP4_CD300A_DUSP18_AGT_SFRP1_RGS2_APOE_SPRY2_DUSP1_AIDA_PRKCD_DUSP6_DUSP2_HIPK3_RGS14_IL1B_DUSP10_BMP7_LYN_RGS4_IRAK3_GSTP1_PTPN6_GBA_DNAJA1_DUSP14_SPRY4_DUSP3_SPRED2_STK38_INPP5K	32	Down
CC	GO:0042383	sarcolemma	48/3852	134/19520	9.69585e-06	0.000103471	7.9212e-05	AQP4_AQP1_VCAM1_KCNJ8_BGN_ATP1A2_SYNC_TGFB3_SLMAP_SNTG2_DES_EZR_ANXA1_SGCA_NCSTN_SLC30A1_STAC_STBD1_SGCB_SSPN_SNTB1_COL6A3_RDX_KRT8_SLC2A1_ITGB1_PGM5_KRT19_UTRN_SNTA1_VCL_FLNC_PLEC_SLC2A5_AHNAK_CIB1_COL6A2_MLIP_LAMP1_ADRA1A_ATP1B1_RYR3_GOT2_KCNJ2_AHNAK2_FLOT1_CACNA1C_PSEN1	48	Down
MF	GO:0008757	S-adenosylmethionine-dependent methyltransferase activity	31/1344	158/18337	3.87552e-07	8.44864e-05	8.05701e-05	METTL3_CARM1_FTSJ1_KMT5C_TRMT1_METTL22_ANTKMT_KMT2B_SUV39H1_SETD6_MEN1_RRP8_CMTR1_EHMT2_SETDB1_PCIF1_NSUN6_COMTD1_DNMT1_TRMT5_PRMT8_DOT1L_PCMTD2_EZH1_SETD4_MRM1_WDR5_METTL14_ARMT1_FBLL1_TRMT11	31	Up
BP	GO:0009952	anterior/posterior pattern specification	66/3693	203/18862	8.135e-06	0.000123371	8.15271e-05	WLS_EMX2_BMP2_NOG_MSX1_BMP4_FEZF1_NR2F2_HOXA5_HOXC5_BTG2_NKD1_FOXF1_OTX1_ALX4_LEF1_FOXC1_SFRP1_HOXA2_HOXA4_BHLHE40_CFC1B_SMAD3_CFC1_HOXC4_DMRT2_AXIN2_FOXB1_TBX18_HOXA3_HEY2_TBX1_TULP3_WNT1_HOXA6_PLXNA2_EN1_WNT5A_BMPR1A_MSGN1_SEMA3C_GRSF1_WNT3A_WNT2_ALDH1A2_SMO_SHH_HOXA7_GLI3_WNT2B_ROR2_BARX1_TMED2_MEOX1_POFUT1_TSHZ1_NKX3-1_HOXD8_GLI2_CRB2_OSR1_RIPPLY1_TBX19_HOXD9_PSEN1_HOXC9	66	Down
BP	GO:0051893	regulation of focal adhesion assembly	28/3693	64/18862	8.8496e-06	0.000133558	8.82591e-05	DLC1_APOD_THBS1_MMP14_DUSP22_IQGAP1_SFRP1_PHLDB2_SLK_SMAD3_ABL1_S100A10_RHOA_ACTG1_PEAK1_VCL_LRP1_MACF1_SDC4_EFNA5_ITGB1BP1_VEGFA_WDPCP_ROCK1_DUSP3_RAC1_TEK_PTEN	28	Down
BP	GO:0090109	regulation of cell-substrate junction assembly	28/3693	64/18862	8.8496e-06	0.000133558	8.82591e-05	DLC1_APOD_THBS1_MMP14_DUSP22_IQGAP1_SFRP1_PHLDB2_SLK_SMAD3_ABL1_S100A10_RHOA_ACTG1_PEAK1_VCL_LRP1_MACF1_SDC4_EFNA5_ITGB1BP1_VEGFA_WDPCP_ROCK1_DUSP3_RAC1_TEK_PTEN	28	Down
BP	GO:0042770	signal transduction in response to DNA damage	47/3693	131/18862	9.14033e-06	0.000137613	9.09385e-05	PLA2R1_CD44_MSX1_PMAIP1_ANKRD1_SP100_PLK2_TWIST1_BTG2_SFN_ABRAXAS1_MDM2_RPS27L_BAX_PLK3_ABL1_BCL3_E2F7_MARCHF7_PLAGL1_E2F8_CDKN1A_CDK1_WNT1_SNAI2_SNAI1_PTTG1IP_HIC1_CHEK2_BABAM2_SMYD2_CCNB1_BRCA2_TREX1_CNOT1_PYHIN1_PCNA_TFDP2_SPRED2_RPL26_CNOT11_CDK2_NBN_TNKS1BP1_CHEK1_STK33_CNOT10	47	Down
BP	GO:0014911	positive regulation of smooth muscle cell migration	22/3693	45/18862	9.182e-06	0.000137907	9.11329e-05	BCL2_LPAR1_NR4A3_S100A11_IQGAP1_POSTN_IGF1_ADAMTS1_PDGFRB_MDK_DOCK7_DOCK5_SSH1_PDGFD_IGFBP5_CCN4_ATP7A_LRP1_HAS2_AIF1_ITGA2_HDAC4	22	Down
CC	GO:0005765	lysosomal membrane	109/3852	378/19520	1.15784e-05	0.00011998	9.18503e-05	ATP6V1C2_DRAM1_PLD1_GLIPR1_LDLR_MGST1_ACP3_EVA1A_SNAP29_PCSK9_CP_SLC12A4_ANXA2_VPS13A_GNB4_NCSTN_ABHD6_VASN_DTX3L_MANBA_TMBIM1_IFITM3_CYBRD1_MCOLN3_BST2_MAGT1_GPR143_DAB2_OCA2_ATP11C_CFTR_TSPAN1_ATP10B_ATP6V1D_ZNRF2_CD164_CMTM6_ABCA13_GLMP_PIP4P2_OCLN_B4GALT1_RAB7A_LITAF_AP1S2_ANXA6_LAPTM4A_VPS41_PRCP_CTSD_CLN5_TLR3_ITM2C_VLDLR_CKAP4_HSPA8_DDOST_RAP1B_ANKFY1_TMEM106B_CYB561_PSAP_TM9SF1_TMEM30A_HL…	109	Down
CC	GO:0098852	lytic vacuole membrane	109/3852	378/19520	1.15784e-05	0.00011998	9.18503e-05	ATP6V1C2_DRAM1_PLD1_GLIPR1_LDLR_MGST1_ACP3_EVA1A_SNAP29_PCSK9_CP_SLC12A4_ANXA2_VPS13A_GNB4_NCSTN_ABHD6_VASN_DTX3L_MANBA_TMBIM1_IFITM3_CYBRD1_MCOLN3_BST2_MAGT1_GPR143_DAB2_OCA2_ATP11C_CFTR_TSPAN1_ATP10B_ATP6V1D_ZNRF2_CD164_CMTM6_ABCA13_GLMP_PIP4P2_OCLN_B4GALT1_RAB7A_LITAF_AP1S2_ANXA6_LAPTM4A_VPS41_PRCP_CTSD_CLN5_TLR3_ITM2C_VLDLR_CKAP4_HSPA8_DDOST_RAP1B_ANKFY1_TMEM106B_CYB561_PSAP_TM9SF1_TMEM30A_HL…	109	Down
BP	GO:0030212	hyaluronan metabolic process	20/3693	39/18862	9.34372e-06	0.000139999	9.25151e-05	CEMIP_CD44_HGF_CEMIP2_FGF2_TGFB1_PIM1_ITIH3_NFKB1_HAS3_IL1B_ITIH5_HEXB_CHP1_HAS2_HYAL3_HMMR_SMPD3_HAS1_ITIH2	20	Down
BP	GO:0050866	negative regulation of cell activation	65/3693	200/18862	9.62083e-06	0.000143805	9.50305e-05	GPNMB_INPP5D_HMOX1_BMP4_FOXJ1_RUNX1_CD300A_THBD_LDLR_HFE_SERPINE2_IL13RA2_C1QTNF1_GPER1_ANXA1_ZC3H12A_FOXF1_IL4R_VSIR_SFRP1_APOE_MDK_GAL_PAWR_IDO1_BCL6_ADGRF5_LGALS3_MICA_MERTK_NOS3_PRKCD_MARCHF7_PDGFRA_MNDA_PRKG1_TWSG1_HLA-F_HLA-G_SMAD7_TNFRSF14_LYN_PRNP_LRRC32_EMILIN1_CX3CL1_GRN_SDC4_SHH_PTPN6_BTN2A2_IRF1_PRKAR1A_GLI3_RUNX3_UBASH3B_PTPRC_DUSP3_CR1_LOXL3_TMEM131L_VTCN1_CD9_IL31RA_CBLB	65	Down
BP	GO:0072080	nephron tubule development	35/3693	88/18862	9.65576e-06	0.000143982	9.51473e-05	BCL2_BMP2_NOG_BMP4_ADAMTS16_IRX1_LIF_TACSTD2_AGT_GATA3_IRX3_YAP1_FGF2_WNT11_POU3F3_NPNT_LAMA5_GDNF_WNT9B_WNT1_CD24_MYC_CTNNB1_WWTR1_SMO_SHH_WNT7B_GLI3_VEGFA_WNT2B_FOXD1_KIF26B_KLHL3_OSR1_STAT1	35	Down
CC	GO:0031253	cell projection membrane	99/3852	337/19520	1.24554e-05	0.000127223	9.73955e-05	AQP1_TRPV4_FOLR1_WLS_DLC1_SLC7A8_CD44_SLC28A3_SCNN1A_PDPN_ITGA8_GPR37L1_EVC_FAP_ASAP1_SNAP29_SLC34A2_KCNK1_EZR_GPER1_CA4_S100P_CD36_GABRE_CA9_CSPG4_SPTBN1_ITGA5_MTSS2_CYBRD1_EVC2_DRD1_PEX19_PSD4_SPRY2_ANTXR1_ITGA3_SHISA8_SYTL1_DRD5_EPS8L2_ARHGEF4_SLC9A3R1_ITGB1_B4GALT1_SEPTIN2_NCKAP1_ATP7A_ATP8B1_GNA13_TLN1_UTRN_MCHR1_TPM1_HLA-G_TMEM231_HSP90AB1_SLC5A6_EPS8L1_SLC22A5_MYO1D_CIB1_MACF1_KIRREL1_TMEM…	99	Down
BP	GO:0007163	establishment or maintenance of cell polarity	68/3693	212/18862	9.9667e-06	0.000148264	9.79769e-05	AQP1_FOXJ1_GJA1_PTK2B_SFRP5_INSC_RHOD_PARVA_GATA3_FOXF1_WNT7A_MYO18A_RHOB_DOCK7_SPRY2_CAP2_WNT11_MYH9_PARD3_SLC9A3R1_ITGB1_CTNNA1_PARD3B_LMNA_RHOA_FAT1_PRKCI_ACTB_RAP1B_RAB11FIP2_CDK5RAP2_WNT5A_RHOG_HSP90AB1_NDE1_ACTR2_OPHN1_PATJ_NSFL1C_RHOBTB2_DYNLT1_ERBIN_TCIRG1_SHH_KANK1_ACTR3_MSN_WNT7B_SHTN1_PTK7_RND3_RHOH_KIF26B_ARPC5_LLGL1_PDLIM1_WDPCP_ROCK1_CAP1_PDCD6IP_RACK1_RAC1_CRB2_RAC2_CYP26B1_FBF1_TE…	68	Down
BP	GO:0030206	chondroitin sulfate biosynthetic process	15/3693	25/18862	1.01778e-05	0.000150684	9.95766e-05	CHST9_CHSY1_BGN_DCN_VCAN_CHST11_CSPG4_CSGALNACT1_XYLT2_DSE_CSGALNACT2_CHST3_NCAN_CHST15_UGDH	15	Down
BP	GO:0060740	prostate gland epithelium morphogenesis	15/3693	25/18862	1.01778e-05	0.000150684	9.95766e-05	NOG_BMP4_SULF1_FGFR2_SFRP1_AR_FOXA1_BMP7_WNT5A_TP63_TNC_SHH_NKX3-1_GLI2_CYP7B1	15	Down
BP	GO:0030330	DNA damage response, signal transduction by p53 class mediator	40/3693	106/18862	1.04861e-05	0.000154881	0.00010235	PLA2R1_CD44_MSX1_PMAIP1_ANKRD1_SP100_PLK2_TWIST1_BTG2_SFN_MDM2_RPS27L_BAX_PLK3_BCL3_E2F7_MARCHF7_PLAGL1_E2F8_CDKN1A_CDK1_SNAI2_SNAI1_PTTG1IP_HIC1_CHEK2_SMYD2_CCNB1_BRCA2_CNOT1_PYHIN1_PCNA_TFDP2_SPRED2_RPL26_CNOT11_CDK2_NBN_TNKS1BP1_CNOT10	40	Down
BP	GO:0060038	cardiac muscle cell proliferation	26/3693	58/18862	1.07668e-05	0.000158651	0.000104841	TP73_NOG_RUNX1_TGFBR3_FGFR2_GJA1_TGFBR2_FOXC1_DIPK2A_YAP1_FGF2_TENM4_VGLL4_PIM1_GATA6_HEY2_SAV1_BMPR1A_WNT2_SMAD1_CCNB1_PRKAR1A_GLI1_TBX20_PTEN_TBX5	26	Down
BP	GO:1901654	response to ketone	63/3693	193/18862	1.12026e-05	0.000164684	0.000108828	AQP1_SERPINF1_PTAFR_IGFBP7_NQO1_ICAM1_THBS1_EGFR_TGFBR3_KLF2_MAOB_FBXO32_CLDN1_TGFB3_FOSL1_DSG2_CA9_PTGER2_EPO_OXTR_FOXO1_CD38_KLF4_SFRP1_FOSB_YAP1_FOS_CFTR_TGFB1_CLDN4_CATSPERD_UGT3A2_DUSP1_AR_GLB1_ABHD2_GJB2_CDKN1A_PLN_SCNN1G_CALR_PTGER4_NR3C1_AHR_CATSPERB_ASS1_GNAI1_TNC_TLR2_FIBIN_RAMP2_PSPH_GBA_MSN_ERRFI1_SMYD3_ADCY8_ADCY2_PCNA_NKX3-1_SCNN1B_PARK7_ADCY3	63	Down
CC	GO:0008305	integrin complex	17/3852	31/19520	1.53863e-05	0.000154947	0.00011862	ITGA8_ITGA1_ITGB4_ITGA5_ITGA7_ITGA3_ITGA11_ITGB1_ITGB6_ITGA9_LYN_EMILIN1_ITGB5_ITGA2_ITGAV_ITGA6_ITGBL1	17	Down
BP	GO:0072332	intrinsic apoptotic signaling pathway by p53 class mediator	31/3693	75/18862	1.22872e-05	0.000180203	0.000119084	BCL2_TP73_CD44_MSX1_EDA2R_PMAIP1_FHIT_PHLDA3_ARMC10_MDM2_RPS27L_BAX_NUPR1_ELL3_BCL3_TMEM109_MARCHF7_SHISA5_BDKRB2_CDKN1A_AEN_PTTG1IP_TP63_PYCARD_PERP_CHEK2_IFI16_BRCA2_HNRNPK_RPL26_BOK	31	Down
BP	GO:0010720	positive regulation of cell development	87/3693	290/18862	1.25519e-05	0.000183653	0.000121363	BCL2_DMRTA2_SERPINF1_BMP2_TP73_BMP4_NTN1_CLDN5_DOCK1_LIF_PTPRZ1_SERPINE2_SHOX2_GSX2_GPER1_NAP1L1_MYADM_NTRK2_RAB21_MDK_MAN2A1_EGR2_TGFB1_DOCK5_TENM4_NGF_NIBAN2_IL34_ABL1_ELL3_EIF4G2_RAB11A_S100A10_PROC_RET_LRP8_RHOA_FLNA_PRKCI_BNC1_IL6_RGS14_IL1B_FN1_PLXNA2_CALR_VEGFC_CYFIP1_RFX3_SMAD7_TNFSF11_F11R_ACTR2_RHEB_SPINT1_CTNNB1_LYN_MME_WNT3A_WNT2_LRP1_CIB1_CX3CL1_MACF1_MAP2K1_SLC9B2_HAS2_TLR2_SMO_PLXN…	87	Down
BP	GO:0001656	metanephros development	33/3693	82/18862	1.28194e-05	0.000187127	0.000123659	BCL2_BMP4_FOXJ1_IRX1_LIF_ID3_CD34_FBN1_GATA3_PDGFRB_EGR1_IRX3_YAP1_CTSH_POU3F3_FRAS1_GDNF_PDGFRA_RET_WNT9B_BMP7_MYC_LAMB2_WWTR1_SMO_SHH_WNT7B_GLI3_FOXD1_KIF26B_NKX3-1_OSR1_STAT1	33	Down
BP	GO:0046849	bone remodeling	35/3693	89/18862	1.2941e-05	0.000188433	0.000124522	INPP5D_CSF1R_MITF_EGFR_TNFRSF11B_GJA1_PTK2B_TGFB3_GDF5_IL7_PDK4_TNFRSF11A_CD38_SFRP1_MDK_P2RX7_TGFB1_CTHRC1_LEPR_CALCA_TMEM64_TPP1_ADRB2_GPR55_IL6_TNFSF11_TCIRG1_TRAF6_P3H4_TMEM119_UBASH3B_RAC1_LTBP3_RAC2_PRKCA	35	Down
BP	GO:0035148	tube formation	49/3693	140/18862	1.29693e-05	0.000188433	0.000124522	FOLR1_DLC1_NOG_BMP4_IRX1_FGFR2_TWIST1_GDF7_GATA3_SFRP1_IRX3_FGF2_TGFB1_BMP5_CTHRC1_STK3_ABL1_GRHL3_GDNF_FZD2_RET_TULP3_WNT9B_HOXA1_TGM2_BMP7_WNT5A_FZD6_TCTN1_SPINT1_MTHFD1_CELSR1_SDC4_ST14_PLXNB2_SHH_TRAF6_ITGB1BP1_IFT122_VEGFA_PTK7_DEAF1_TMED2_GRHL2_OVOL2_BCL10_SALL4_OSR1_EDAR	49	Down
CC	GO:0035580	specific granule lumen	27/3852	62/19520	1.64307e-05	0.000163166	0.000124911	CTSZ_FRK_B2M_GSDMD_CHI3L1_CXCL1_LCN2_RAB27A_TCN1_ERP44_LYZ_CTSD_NFKB1_QSOX1_GGH_DNASE1L1_VCL_CYFIP1_QPCT_TIMP2_PTPN6_SLPI_HP_LRG1_PTX3_CNN2_NEU1	27	Down
BP	GO:0072132	mesenchyme morphogenesis	23/3693	49/18862	1.35882e-05	0.000196806	0.000130055	BMP2_NOG_MSX1_ACTA2_TWIST1_TGFBR2_FOXF1_LEF1_FOXC1_WNT11_BMP5_SMAD3_NOS3_HEY2_SNAI2_SNAI1_BMP7_WNT5A_MYC_BMPR1A_WNT3A_TBX20_OSR1	23	Down
BP	GO:0002526	acute inflammatory response	40/3693	107/18862	1.36088e-05	0.000196806	0.000130055	SERPINA3_OSMR_ICAM1_VCAM1_HFE_ADCYAP1_PTGER3_GATA3_EPO_TNFRSF11A_F3_IL6R_HLA-E_IL1A_MYLK3_C3_NUPR1_TREM1_DNASE1_B4GALT1_PTGES_APOL2_PRCP_SERPINF2_ANO6_IL6_IL1B_EXT1_FN1_EIF2AK1_NPFF_TNFSF11_ASS1_GSTP1_UGT1A1_HP_NPY5R_PTGS2_PARK7_IL31RA	40	Down
BP	GO:0002761	regulation of myeloid leukocyte differentiation	43/3693	118/18862	1.38562e-05	0.000199921	0.000132113	INPP5D_MITF_RUNX1_TLR4_ZFP36L1_CSF1_LIF_GATA2_FBN1_LEF1_SFRP1_PLA2G3_FOS_TGFB1_KITLG_IL34_TMEM64_RB1_CASP8_FES_GPR55_FOXP1_TLR3_KLF10_ZFPM1_MYC_TNFSF11_LRRC17_LYN_JUN_SLC9B2_HOXA7_TRAF6_TREM2_ROR2_TESC_UBASH3B_CD101_FSTL3_NME2_PRKCA_TCTA_TAL1	43	Down
BP	GO:0050891	multicellular organismal water homeostasis	30/3693	72/18862	1.39772e-05	0.000200387	0.000132422	AQP4_AQP1_TRPV4_SCNN1A_CLDN1_SFN_LSR_CFTR_CLDN4_GRHL3_RAB11A_EXT1_SCNN1G_RAB11FIP2_TP63_HAS2_ADCY9_GBA_ADCY4_PRKAR1A_ADCY8_WFS1_ADCY2_ABCA12_ELOVL1_INPP5K_SCNN1B_CYP26B1_EXT2_ADCY3	30	Down
BP	GO:0006486	protein glycosylation	77/3693	250/18862	1.3985e-05	0.000200387	0.000132422	GALNT5_GALNT15_GALNT10_XXYLT1_GALNT17_CRPPA_RAMP1_GCNT3_TMTC1_B3GNT9_STT3B_MAN2A1_MAGT1_GALNT18_GALNT1_GXYLT2_GALNT3_B3GNT2_GALNT11_UGGT2_OST4_GCNT4_GFPT2_GXYLT1_ST3GAL1_B4GALT1_GALNT4_TRIP11_B3GALT5_TUSC3_ST3GAL4_EXT1_DDOST_ST6GAL1_OSTC_PLOD3_SLC35C1_B3GNT5_MUC16_B3GALNT2_RPN2_FUT11_ST3GAL2_GALNT2_SRD5A3_CHP1_GBGT1_DAD1_B4GALNT2_GFPT1_ST6GALNAC5_MGAT4B_STT3A_POGLUT3_MAN1C1_GCNT1_CHST4_ALG12_MUC4…	77	Down
BP	GO:0043413	macromolecule glycosylation	77/3693	250/18862	1.3985e-05	0.000200387	0.000132422	GALNT5_GALNT15_GALNT10_XXYLT1_GALNT17_CRPPA_RAMP1_GCNT3_TMTC1_B3GNT9_STT3B_MAN2A1_MAGT1_GALNT18_GALNT1_GXYLT2_GALNT3_B3GNT2_GALNT11_UGGT2_OST4_GCNT4_GFPT2_GXYLT1_ST3GAL1_B4GALT1_GALNT4_TRIP11_B3GALT5_TUSC3_ST3GAL4_EXT1_DDOST_ST6GAL1_OSTC_PLOD3_SLC35C1_B3GNT5_MUC16_B3GALNT2_RPN2_FUT11_ST3GAL2_GALNT2_SRD5A3_CHP1_GBGT1_DAD1_B4GALNT2_GFPT1_ST6GALNAC5_MGAT4B_STT3A_POGLUT3_MAN1C1_GCNT1_CHST4_ALG12_MUC4…	77	Down
BP	GO:0097529	myeloid leukocyte migration	69/3693	218/18862	1.4177e-05	0.000202672	0.000133932	CSF1R_CXCL6_RARRES2_CCL2_THBS1_CD300A_PDE4B_EDN2_MMP14_CXCL3_CSF1_PTK2B_ITGA1_SERPINE1_CXCL2_ANXA1_CXCL8_MMP28_CXCL1_TNFRSF11A_CD99_CMKLR1_CXCL5_MDK_IL6R_SWAP70_DUSP1_MYD88_IL34_PDGFD_LGALS3_PECAM1_CALCA_C5_SCG2_IL1R1_ANO6_IL6_RIN3_VEGFC_C5AR1_MCU_RHOG_DAPK2_TNFSF11_PTGER4_LYN_CXCL10_EMILIN1_CXADR_C5AR2_CX3CL1_CCN3_HRH1_PPIA_AIF1_TREM2_TRIM55_VEGFA_ROR2_RHOH_CD81_UMODL1_RAC1_MCOLN2_RAC2_CSF3R_CCL…	69	Down
MF	GO:0016757	transferase activity, transferring glycosyl groups	88/3761	273/18337	3.19102e-06	0.000162465	0.000134651	GALNT5_GALNT15_GALNT10_ART3_CHSY1_COLGALT2_XXYLT1_GALNT17_TYMP_PARP8_PYGM_PARP9_GCNT3_TMTC1_B3GNT9_STT3B_A4GALT_GALNT18_CSGALNACT1_XYLT2_GALNT1_GXYLT2_UGT3A2_GALNT3_B3GNT2_NAMPT_GALNT11_UGGT2_GCNT4_GXYLT1_ST3GAL1_B4GALT1_GALNT4_PARP12_B3GALT5_ST3GAL4_HAS3_ART5_PARP14_EXT1_CSGALNACT2_ST6GAL1_OSTC_PLOD3_HEXB_GBE1_PIGV_UGT2A1_B3GNT5_PARP4_B3GALNT2_RPN2_FUT11_ST3GAL2_GALNT2_GBGT1_UGT1A6_HAS2_B4GALNT2…	88	Down
BP	GO:0060428	lung epithelium development	18/3693	34/18862	1.47624e-05	0.000210558	0.000139143	BMP4_FOXJ1_KLF2_FGFR2_HOXA5_FGF7_YAP1_GATA6_SAV1_FOXA1_RCN3_WNT2_MAP2K1_SHH_ERRFI1_WNT7B_GRHL2_STRA6	18	Down
CC	GO:0043296	apical junction complex	48/3852	137/19520	1.90544e-05	0.00018605	0.000142431	CLDN19_CLDN5_CLDN1_TJP2_CGNL1_MAPK15_MAGI2_JAM2_SORBS1_RAB13_USP53_IGSF5_CLDN4_SYNPO_MPDZ_CDH1_PARD3_OCLN_MARVELD3_CTNNA1_PARD3B_EPPK1_RHOA_PRKCI_ACTG1_ACTB_CRB3_RAP2B_PALS1_TJP1_NECTIN3_CLDN11_F11R_ARHGAP17_PATJ_CXADR_MARVELD2_MXRA8_YBX3_CLDN10_DDX58_PDCD6IP_EPB41L4B_APC_NPHP1_MICALL2_FBF1_CLDN23	48	Down
CC	GO:0043034	costamere	12/3852	18/19520	1.92556e-05	0.00018605	0.000142431	FXR1_KRT8_SMPX_PGM5_KRT19_VCL_FLNC_PLEC_AHNAK_SDC4_HOMER1_AHNAK2	12	Down
BP	GO:0003158	endothelium development	48/3693	137/18862	1.53239e-05	0.000218069	0.000144106	BMP4_ICAM1_ID1_PDPN_CLDN5_FSTL1_NR2F2_CLDN1_TJP2_GJA1_PDE2A_S1PR3_EZR_CD34_STC1_MYADM_COL15A1_ADAMTS12_WNT7A_RHOB_MYD88_TNFRSF1A_F2RL1_RDX_PECAM1_PROC_HEY2_FOXP1_RHOA_IL1B_RAP1B_VCL_TJP1_PLOD3_GJA5_BMP6_F11R_CTNNB1_ZEB1_CXCL10_MARVELD2_TNMD_MSN_WNT7B_VEGFA_ROCK1_RAPGEF1_GPX1	48	Down
BP	GO:0030856	regulation of epithelial cell differentiation	53/3693	156/18862	1.5508e-05	0.000220185	0.000145505	BMP4_FOXJ1_SFRP4_RUNX1_ID1_CD109_CLDN5_ZFP36L1_LIF_SERPINE1_S1PR3_ZFP36_GATA3_SFN_FOXC1_YAP1_SPRY2_FGF2_TNFRSF1A_SERPINB13_GDNF_MAFF_PROC_HEY2_WNT9B_IL1B_SULT2B1_PLAAT4_VCL_CD24_RFX3_BMP6_F11R_CTNNB1_ZEB1_TP63_CTSL_WWTR1_SMO_HOXA7_ERRFI1_VEGFA_TRIM16_GRHL2_PRKCH_ROCK1_OVOL2_ESRP1_SPRED2_NME2_OSR1_FOXN1_STAT1	53	Down
BP	GO:0043589	skin morphogenesis	9/3693	11/18862	1.56773e-05	0.000221656	0.000146477	ITGB4_COL1A1_COL1A2_TP63_GBA_ERRFI1_ITGA2_ITGA6_PSEN1	9	Down
BP	GO:1902041	regulation of extrinsic apoptotic signaling pathway via death domain receptors	26/3693	59/18862	1.56827e-05	0.000221656	0.000146477	TIMP3_FAS_HMOX1_ICAM1_THBS1_PMAIP1_HGF_SP100_SERPINE1_TNFRSF10A_TMBIM1_SFRP1_BMP5_TNFRSF10B_STK3_LGALS3_TNFSF10_ATF3_NOS3_CASP8_TRADD_STX4_PARK7_ITPRIP_GPX1_PTEN	26	Down
BP	GO:0072088	nephron epithelium morphogenesis	29/3693	69/18862	1.58483e-05	0.000223489	0.000147688	BCL2_BMP2_NOG_BMP4_ADAMTS16_IRX1_LIF_TACSTD2_AGT_GATA3_IRX3_FGF2_WNT11_NPNT_LAMA5_GDNF_WNT9B_WNT1_MYC_SMO_SHH_GLI3_VEGFA_WNT2B_FOXD1_KIF26B_KLHL3_OSR1_STAT1	29	Down
BP	GO:0030001	metal ion transport	133/3693	486/18862	1.59589e-05	0.000224541	0.000148383	ITPR2_TRPV4_SLC39A12_CEMIP_BCL2_IL16_HTR2C_CCL2_BEST1_HTR2A_ICAM1_TRDN_TRPM3_APLNR_CYSLTR1_PDE4B_CALCRL_ITPR1_TRPM1_ATP2B3_ADRA2A_GJA1_GRIN2C_PTK2B_ATP1A2_CACHD1_HTR2B_KCNE4_CACNB4_GPER1_RAMP1_STC1_PANX1_ANXA2_CCN2_EPO_SLC30A1_STAC_ATP2C1_PLPP4_PDGFRB_DRD1_MCOLN3_P2RX7_MAGT1_FGF2_GEM_STIM1_F2R_TRPM7_JPH2_HOMER3_BAX_STIM2_TMEM163_ATP1A4_KCNN4_ABL1_GRIN3B_LGALS3_SLC41A1_ERO1A_ANXA6_GRIN2A_ORAI3_CAS…	133	Down
BP	GO:0060706	cell differentiation involved in embryonic placenta development	14/3693	23/18862	1.60768e-05	0.000225628	0.000149101	SOCS3_NR2F2_LIF_MDFI_STK3_KRT8_CASP8_E2F7_EOMES_E2F8_KRT19_SNAI1_ST14_GRHL2	14	Down
BP	GO:1901215	negative regulation of neuron death	63/3693	195/18862	1.61281e-05	0.000225628	0.000149101	GPNMB_BCL2_SERPINF1_CCL2_HMOX1_CSF1_PTPRZ1_PTK2B_TGFB3_GDF5_NR4A3_NDNF_ANGPT1_CD34_BTG2_RETREG1_EPO_NTRK2_PLA2G3_APOE_MDK_CRLF1_F2R_BAX_NGF_NMNAT1_GDNF_FOXB1_NTF4_NENF_SLC23A2_PRKCI_WNT1_C5AR1_EN1_HLA-F_GBE1_UNC5B_SLC30A10_HSP90AB1_GCLM_SNCA_CNTF_SOD2_WNT3A_LRP1_CX3CL1_SOD1_GRN_FOXQ1_GBA_NFATC4_SYNGAP1_WFS1_TNFRSF1B_EIF4G1_ATG7_PPARGC1A_RACK1_KIF14_BOK_PARK7_PSEN1	63	Down
BP	GO:0008202	steroid metabolic process	96/3693	329/18862	1.61447e-05	0.000225628	0.000149101	BMP2_IGFBP7_DHCR24_ACADL_LDLR_SLC27A2_RORC_APP_PCSK9_ACOX2_APOL1_SCD_TTC39B_HMGCS2_AGT_LIPA_TSKU_STARD4_SDR42E2_EGR1_APOE_GAL_RDH5_CFTR_OSBPL1A_CYB5R2_HSD17B2_BMP5_FDXR_LEPR_HDLBP_LDLRAP1_CYP26A1_MSMO1_FDFT1_INSIG1_APOL2_PDGFRA_ACLY_APOC1_ATP8B1_NPC2_NFKB1_VLDLR_SC5D_SULT2B1_NFE2L1_SULT1A1_SNAI2_CYP27A1_SNAI1_SQLE_DHRS4_CAT_ERLIN2_UGT2A1_CYB5R3_HSD17B4_BMP6_DHRS2_CH25H_ASAH1_SRD5A3_DHCR7_HSD11B1_…	96	Down
BP	GO:0050679	positive regulation of epithelial cell proliferation	65/3693	203/18862	1.64585e-05	0.000229499	0.000151659	BMP2_NOG_HMOX1_BMP4_ID1_APLNR_EGFR_LAMB1_VIP_TLR4_FGFR2_GATA2_CLDN1_APLN_TWIST1_NR4A3_HTR2B_IGF1_FGF7_WNT7A_ODAM_F3_CDH3_SFRP1_MDK_YAP1_EGR3_FGF2_BMP5_AR_ANG_NRP2_B4GALT1_SCG2_TNFSF12_ATP7A_TBX1_NR4A1_VEGFC_C5AR1_WNT5A_MYC_BMPR1A_BMP6_TP63_WNT3A_WNT2_C5AR2_NRAS_ESRP2_MAP2K5_HAS2_AREG_CDH13_GRN_SMO_SHH_LAMC1_VEGFA_LRG1_NME2_CYP7B1_OSR1_PRKCA_TEK	65	Down
BP	GO:0090257	regulation of muscle system process	75/3693	243/18862	1.65769e-05	0.000230634	0.000152409	PTAFR_MYL9_PDE4B_EDN2_CALCRL_FBXO32_ADRA2A_DSP_TNNC1_ATP1A2_NR4A3_GPER1_STC1_DSG2_IGF1_ZC3H12A_CCN2_AGT_SGCA_OXTR_FOXO1_DSC2_KLF4_ADA_RGS2_PI16_F2R_DOCK5_PPP1R12B_CNN1_CHRM2_SMAD3_TNFRSF1A_IGFBP5_TNNT1_CALCA_ADRB2_NOS3_ANXA6_CASQ2_PROK2_LMNA_PRKG1_PLN_TNNT2_UTRN_TPM1_GJA5_SMAD7_ADRA1B_TRIM63_RGS4_ENO1_SOD1_KCNQ1_MYMK_MLIP_MYOCD_ERRFI1_CTNNA3_ITGA2_ADRA1A_TNFRSF1B_TNNI2_ROCK1_ATP1B1_MYBPH_PPARGC1A…	75	Down
BP	GO:0055001	muscle cell development	56/3693	168/18862	1.70411e-05	0.000236564	0.000156328	WFIKKN2_BCL2_MYOF_BMP4_NEB_ANKRD1_SHOX2_NFATC2_IGF1_HDAC9_LOX_TMOD1_RGS2_PDGFRB_PDLIM5_SGCB_PI16_CSRP1_AKAP13_MYLK3_NIBAN2_TNNT1_KRT8_TBX18_HEY2_PDGFRA_SDC1_PGM5_KRT19_SELENON_TNNT2_NEBL_FHL2_TPM1_FLNC_LDB3_RGS4_CXADR_CCNB1_HOMER1_SMO_RAMP2_SMYD3_TMOD3_PRKAR1A_VEGFA_NFATC4_ADRA1A_CHRNB1_ACTN2_HDAC4_MYORG_MYPN_GPX1_CFL2_LMOD2	56	Down
BP	GO:1903793	positive regulation of anion transport	131/3693	478/18862	1.70874e-05	0.00023668	0.000156405	CEMIP_WLS_BCL2_PTAFR_TP73_PLA2R1_PLA2G4A_EGFR_VIP_PMAIP1_TLR4_OR51E2_ANKRD1_PLTP_HFE_GJA1_APLN_TGFB3_ADCYAP1_NR4A3_RHOU_C1QTNF1_EZR_RAB8B_GPER1_RASL10B_IGF1_ZC3H12A_ANXA2_AVPR1B_SFN_OXTR_TNFRSF11A_MYO18A_CD38_PLA2G3_RHOQ_APOE_FABP3_GAL_SORBS1_EXPH5_CFTR_IL1A_TGFB1_TMED10_C3_PLK3_SMAD3_F2RL1_ANO1_KCNN4_ANG_CDH1_IRS1_PFKFB2_LRAT_ARHGEF5_OCLN_BAG3_ITGB1_GDNF_LDLRAP1_CASP8_PRKCD_PTGES_LEPROT_FLNA_ABC…	131	Down
BP	GO:0007368	determination of left/right symmetry	43/3693	119/18862	1.7626e-05	0.000243599	0.000160977	FOLR1_DNAH11_DAW1_DRC1_FOXJ1_CCDC39_DNAI2_DNAAF1_ODAD3_DNAH5_TGFBR2_FOXF1_DNAI1_C9orf116_CFC1B_SMAD3_GALNT11_CFC1_DYNC2H1_BICC1_CFAP53_EOMES_DNAAF11_TBX1_ODAD2_TBR1_CCDC40_WNT5A_RFX3_WNT3A_NEK8_PSKH1_SMO_SHH_NKX3-2_ODAD4_MICAL2_TMED2_OVOL2_DPCD_TBX20_ENKUR_PSEN1	43	Down
BP	GO:0022898	regulation of transmembrane transporter activity	81/3693	268/18862	1.82912e-05	0.000252232	0.000166682	BCL2_PTAFR_CCL2_OXSR1_TRDN_PDE4B_PIRT_SCN4B_ADRA2A_GJA1_TWIST1_PTK2B_ATP1A2_APP_SLMAP_PCSK9_KCNE4_CACNB4_EPO_STAC_GAL_PTPN3_ATPSCKMT_CFTR_GEM_STIM1_JPH2_STIM2_SHISA8_KCNG1_PIM1_SLC9A3R1_ITGB1_ADRB2_PPIF_GRIN2A_CASQ2_ATP7A_ACTB_SELENON_PLN_KCNS1_CLTRN_UTRN_SNCA_PRNP_AHNAK_FKBP1A_LRRC55_CHP1_HOMER1_KCNE1B_TMSB4X_FXYD5_ATP1B3_STOM_KCNE1_TREM2_NIPSNAP2_CAB39_P2RY6_TESC_DNM2_ACTN2_ATP1B1_PPARGC1A_SHIS…	81	Down
BP	GO:0051607	defense response to virus	79/3693	260/18862	1.87218e-05	0.000257032	0.000169855	BCL2_DNAJC3_TRIM22_IL33_ABCC9_SERINC5_GBP1_PMAIP1_KCNJ8_STING1_RNF135_IFITM1_SEC14L1_BIRC3_IFIT2_DHX58_APOBEC3C_ZC3H12A_PARP9_DTX3L_APOBEC3B_SLFN11_IFITM3_OPRK1_EIF2AK4_UNC93B1_IFIT1_BST2_HERC5_ZC3HAV1_GBP3_IFIH1_SLFN13_APOBEC3F_DDX60_F2RL1_MICA_TRIM5_RSAD2_APOBEC3D_MX1_TRIM56_IFITM2_FLNA_TLR3_IL6_IFIT3_MICB_IFI6_APOBEC3G_SAMHD1_AIM2_IFIT1B_CXCL10_PYCARD_MX2_TRIM6_IFI16_TRIM34_CD40_IRF1_OASL_ISG2…	79	Down
BP	GO:0140546	defense response to symbiont	79/3693	260/18862	1.87218e-05	0.000257032	0.000169855	BCL2_DNAJC3_TRIM22_IL33_ABCC9_SERINC5_GBP1_PMAIP1_KCNJ8_STING1_RNF135_IFITM1_SEC14L1_BIRC3_IFIT2_DHX58_APOBEC3C_ZC3H12A_PARP9_DTX3L_APOBEC3B_SLFN11_IFITM3_OPRK1_EIF2AK4_UNC93B1_IFIT1_BST2_HERC5_ZC3HAV1_GBP3_IFIH1_SLFN13_APOBEC3F_DDX60_F2RL1_MICA_TRIM5_RSAD2_APOBEC3D_MX1_TRIM56_IFITM2_FLNA_TLR3_IL6_IFIT3_MICB_IFI6_APOBEC3G_SAMHD1_AIM2_IFIT1B_CXCL10_PYCARD_MX2_TRIM6_IFI16_TRIM34_CD40_IRF1_OASL_ISG2…	79	Down
BP	GO:1903409	reactive oxygen species biosynthetic process	44/3693	123/18862	1.89212e-05	0.000258085	0.00017055	ALOX5_NQO1_ICAM1_KLF2_MAOB_TLR4_PTK2B_SLC5A3_CD34_ZC3H12A_CD36_KLF4_CYBA_SPR_RAB27A_SMAD3_NOS3_WDR35_IL1B_CYB5B_PTGIS_SLC30A10_HSP90AB1_CYB5R3_SNCA_SOD2_ASS1_SOD1_CLU_DYNLL1_TICAM1_PTGS2_DNM2_MTARC2_PAGE4_CTNS_RAC1_PTX3_RGN_PARK7_HDAC4_DUOX2_DUOXA2_HSP90AA1	44	Down
BP	GO:0001706	endoderm formation	24/3693	53/18862	1.89226e-05	0.000258085	0.00017055	DUSP4_COL8A1_NOG_LAMB1_MMP14_DKK1_COL12A1_ITGA5_ITGA7_COL5A2_DUSP1_GATA6_EOMES_DUSP2_LAMA3_FN1_HSBP1_ITGB5_COL4A2_ITGAV_CDC73_LAMB3_MMP2_TBX20	24	Down
BP	GO:0002720	positive regulation of cytokine production involved in immune response	24/3693	53/18862	1.89226e-05	0.000258085	0.00017055	TLR4_NR4A3_B2M_HLA-A_CD36_GATA3_HLA-E_F2RL1_RSAD2_IL1R1_IL6_IL1B_HLA-F_WNT5A_HLA-G_TNFRSF14_TRIM6_TRAF6_TICAM1_IL18R1_DDX58_RAET1G_CD81_BCL10	24	Down
BP	GO:0043122	regulation of I-kappaB kinase/NF-kappaB signaling	75/3693	244/18862	1.94066e-05	0.000264107	0.00017453	WLS_TRIM22_HMOX1_LGALS1_LPAR1_EDA2R_TLR4_GJA1_PLK2_ALPK1_HSPB1_LTBR_BIRC3_HTR2B_UBD_ANGPT1_TRAF1_ZC3H12A_CD36_SECTM1_RIPK2_ATP2C1_BST2_AKAP13_TRIM38_TRAF5_F2R_TNFRSF10B_TLE1_MYD88_TNFRSF1A_F2RL1_ABL1_TNFSF10_TNIP1_TAB2_TRIM5_CASP8_LITAF_IKBKE_RHOA_FLNA_SHISA5_TLR3_S100B_IL1B_TRIM21_S100A4_TGM2_WNT5A_PIM2_TNFSF11_SQSTM1_PYCARD_TRADD_UBE2V1_CX3CL1_FKBP1A_TRIM6_TRIM25_GSTP1_TRIM34_ROR1_TRAF6_CD40_AP…	75	Down
BP	GO:0060390	regulation of SMAD protein signal transduction	15/3693	26/18862	1.96962e-05	0.000267465	0.000176748	BMP4_TGFB3_GDF5_TOB1_SLC2A10_DAB2_TGFB1_RBPMS_KIAA0319_BMPR1A_BMP6_CCN3_WWTR1_OVOL2_CILP	15	Down
BP	GO:0016050	vesicle organization	98/3693	339/18862	2.00799e-05	0.000272083	0.000179801	FOLR1_BCL2_RAB38_TYRP1_CTSZ_SAMD9_PMEL_SNAP29_MAPK15_RFX2_STX17_SERPINE2_SRPX_RAB8B_CD34_ANXA1_SDCBP_ANXA2_MYO18A_PLA2G3_TAP1_CTSC_RAB27A_GPR143_RAB13_CHMP4C_RAB7B_F2R_TMED10_RAB20_TBC1D4_SNX33_TAPBP_ANXA8_STX11_RAB11A_S100A10_RAB7A_PICALM_VAMP3_CD59_INSIG1_MX1_VPS41_SDC1_PRKCI_SEC24D_ANXA8L1_NKD2_ANKFY1_CLTRN_BAIAP3_RAB32_CALR_DNAJC13_GNAI3_SNCA_CHMP1B_RAB29_SQSTM1_USO1_MX2_SPG11_RAB34_CHP1_SEC3…	98	Down
BP	GO:0016125	sterol metabolic process	55/3693	165/18862	2.01706e-05	0.000272719	0.00018022	DHCR24_ACADL_LDLR_APP_PCSK9_APOL1_SCD_TTC39B_HMGCS2_LIPA_TSKU_APOE_CFTR_OSBPL1A_CYB5R2_FDXR_LEPR_HDLBP_LDLRAP1_CYP26A1_MSMO1_FDFT1_INSIG1_APOL2_ACLY_NPC2_VLDLR_SC5D_SULT2B1_NFE2L1_CYP27A1_SQLE_CAT_ERLIN2_CYB5R3_CH25H_DHCR7_SOD1_GBA_SOAT1_LCAT_CYP21A2_CYP19A1_ACAT2_INSIG2_FDPS_ACAA2_CYP11A1_IDI1_ACADVL_SCARB1_CYP7B1_FAXDC2_CYP26B1_ACACB	55	Down
BP	GO:0043409	negative regulation of MAPK cascade	59/3693	181/18862	2.19453e-05	0.000296071	0.000195652	DUSP4_TIMP3_BMP4_CD300A_GBP1_TLR4_DUSP18_CNKSR3_LIF_EZR_GPER1_AGT_FOXO1_KLF4_SFRP1_RGS2_APOE_P2RX7_SPRY2_DUSP1_AIDA_SH3RF2_F2RL1_ABL1_TNIP1_MARVELD3_SLC9A3R1_ATF3_PRKCD_DUSP6_FBLN1_DUSP2_HIPK3_RGS14_IL1B_DUSP10_BMP7_EIF3A_MYC_LYN_RGS4_EMILIN1_IRAK3_GSTP1_PPIA_PTPN6_GBA_ERRFI1_DNAJA1_ITGB1BP1_DUSP14_SPRY4_PTPRC_DUSP3_SPRED2_STK38_INPP5K_RAPGEF1_PTEN	59	Down
CC	GO:0035578	azurophil granule lumen	35/3852	91/19520	2.71326e-05	0.000258664	0.000198021	TTR_SERPINA3_DNAJC3_FRK_FABP5_SDCBP_ANXA2_CTSC_TXNDC5_C3_GNS_GLB1_ADA2_LYZ_PRKCD_FUCA1_MNDA_ACLY_NPC2_GALNS_GGH_VAT1_PRSS2_HEXB_CYB5R3_FUCA2_ACTR2_GDI2_MAN2B1_AGA_PYCARD_GRN_CAP1_FTL_HEBP2	35	Down
BP	GO:0043524	negative regulation of neuron apoptotic process	47/3693	135/18862	2.25588e-05	0.000303691	0.000200688	BCL2_CCL2_HMOX1_PTPRZ1_PTK2B_TGFB3_GDF5_NDNF_ANGPT1_BTG2_RETREG1_NTRK2_PLA2G3_APOE_MDK_CRLF1_F2R_BAX_NGF_NMNAT1_GDNF_FOXB1_NTF4_PRKCI_C5AR1_EN1_GBE1_UNC5B_SLC30A10_HSP90AB1_GCLM_CNTF_SOD2_LRP1_CX3CL1_SOD1_GRN_FOXQ1_GBA_NFATC4_SYNGAP1_WFS1_PPARGC1A_KIF14_BOK_PARK7_PSEN1	47	Down
BP	GO:1903522	regulation of blood circulation	86/3693	290/18862	2.26473e-05	0.000304225	0.000201041	ITPR2_KCNK15_PTAFR_ABCC9_HTR2A_ICAM1_HRH2_TRDN_EGFR_PDE4B_EDN2_ITPR1_ATP2B3_SCN4B_ADRA2A_DSP_GJA1_HSPB7_APLN_ATP1A2_DES_ADRB1_KCNE4_KCNK1_CORIN_CACNB4_STC1_DSG2_ZC3H12A_PTGER2_CCN2_AGT_AVPR1B_OXTR_CD38_DSC2_ADA_RGS2_EPAS1_STIM1_F2R_DOCK5_SLC1A1_TMEM65_CHRM2_ATP1A4_KCNK6_KCNN2_CALCA_HBEGF_TBX18_CASQ2_HEY2_FLNA_ATP2B2_BDKRB2_PLN_TNNT2_SNTA1_TPM1_KCNIP3_GJA5_SMAD7_NPFF_ADRA1D_ADRA1B_RGS4_CXADR_HRH1_…	86	Down
BP	GO:0009953	dorsal/ventral pattern formation	31/3693	77/18862	2.30067e-05	0.000308388	0.000203792	SOSTDC1_NOG_BMP4_RFX4_GSX2_DMRT3_WNT7A_SFRP1_HOXA2_MDFI_AIDA_DYNC2H1_SOX1_TULP3_GSC_FOXA1_WNT8B_LMX1B_EN1_BMPR1A_TCTN1_WNT3A_SMO_SHH_GLI3_FOXG1_OVOL2_GLI1_GLI2_TBX20_PSEN1	31	Down
BP	GO:0008625	extrinsic apoptotic signaling pathway via death domain receptors	33/3693	84/18862	2.31972e-05	0.00030961	0.0002046	TIMP3_BCL2_TNFRSF10C_FAS_HMOX1_ICAM1_THBS1_PMAIP1_HGF_SP100_SERPINE1_TNFRSF10A_TMBIM1_SFRP1_BMP5_TNFRSF10B_BAX_NGF_STK3_TNFRSF1A_LGALS3_TNFSF10_BAG3_ATF3_NOS3_CASP8_GABARAP_TRADD_STX4_PARK7_ITPRIP_GPX1_PTEN	33	Down
BP	GO:0061053	somite development	33/3693	84/18862	2.31972e-05	0.00030961	0.0002046	NOG_NKD1_FOXF1_LEF1_FOXC1_SFRP1_WNT11_SMAD3_DMRT2_AXIN2_FOXB1_TBX18_WNT1_PLXNA2_WNT5A_BMPR1A_MSGN1_SEMA3C_WNT3A_ALDH1A2_MTHFD1_SMO_SHH_ROR2_TMED2_MEOX1_POFUT1_LOXL3_NKX3-1_CRB2_RIPPLY1_TBX19_PSEN1	33	Down
BP	GO:0048546	digestive tract morphogenesis	21/3693	44/18862	2.33207e-05	0.000310594	0.000205249	BCL2_BMP4_FGFR2_SFRP5_SHOX2_FOXF1_SFRP1_WNT11_SMAD3_ID2_PDGFRA_EPHB3_WNT5A_RBPMS2_TP63_SHH_GLI3_OVOL2_GLI1_GLI2_STRA6	21	Down
BP	GO:0043542	endothelial cell migration	83/3693	278/18862	2.3831e-05	0.000316714	0.000209294	SERPINF1_HMOX1_BMP4_THBS1_ID1_EMP2_SASH1_FSTL1_FAP_NR2F2_SP100_GATA2_PLK2_PTK2B_SRPX2_HSPB1_DCN_ANGPT1_S100P_STC1_ANXA1_ZC3H12A_AGT_ADTRP_GATA3_SMOC2_ADAMTS9_HDAC9_WNT7A_KLF4_ETS1_RHOB_APOE_EGR3_RAB13_FGF2_TGFB1_MYH9_LOXL2_SPARC_ANGPT2_FGF16_GPI_ABL1_NRP2_CLEC14A_NOS3_SCG2_TNFSF12_S100A2_PRCP_FOXP1_RHOA_PTPRM_EPHB4_NR4A1_CALR_VEGFC_NFE2L2_WNT5A_CIB1_CCN3_MAP2K5_CDH13_GRN_TMSB4X_CD40_ITGB1BP1_VEGF…	83	Down
BP	GO:0032231	regulation of actin filament bundle assembly	38/3693	102/18862	2.41907e-05	0.00032081	0.000212001	DLC1_ID1_LPAR1_CGNL1_TGFB3_TACSTD2_CCN2_SFRP1_PHLDB2_WASF2_SWAP70_WNT11_SYNPO_SMAD3_RDX_ABL1_ARHGEF5_S100A10_PFN2_PAK2_RHOA_FLNA_SERPINF2_ACTG1_TJP1_TPM1_PTGER4_ARAP1_F11R_SYNPO2_CX3CL1_SDC4_PFN1_ITGB1BP1_ROCK1_RAC1_INPP5K_CARMIL1	38	Down
BP	GO:0007189	adenylate cyclase-activating G protein-coupled receptor signaling pathway	49/3693	143/18862	2.47177e-05	0.000327103	0.000216159	PTHLH_LPAR1_VIP_PDE4B_CALCRL_S1PR5_ADRA2A_ADCYAP1_S1PR3_ADRB1_PTGER3_GPER1_RAMP1_PTGER2_ADGRG2_DRD1_PTGIR_AKAP13_ADGRG6_ADGRF1_DRD5_CALCA_SLC9A3R1_ADRB2_RXFP2_GNA13_PLN_GPR78_MRAP_CALCB_ADRA1D_PTGER4_ADGRD2_ADRA1B_CXCL10_ADCY9_GLP1R_RAMP2_GPR3_ADCY4_ADRA1A_ADCY8_ADCY2_RXFP1_ADM2_ADRB3_NME2_PRKCA_ADCY3	49	Down
BP	GO:0048009	insulin-like growth factor receptor signaling pathway	18/3693	35/18862	2.48397e-05	0.00032802	0.000216765	GHR_BMP2_IGFBP4_IGF1_CDH3_IGFBP6_IGFBP3_IGF2R_BMP5_AR_CRIM1_IGFBP5_IRS1_IGFBP2_WNT1_NKX3-1_CILP_MYORG	18	Down
BP	GO:0051099	positive regulation of binding	56/3693	170/18862	2.50342e-05	0.000329396	0.000217674	BMP2_BMP4_CLDN5_STING1_HFE_PLK2_TWIST1_APP_B2M_RAMP1_IGF1_ANXA2_PARP9_GATA3_DTX3L_RIPK2_KLF4_FOXC1_APOE_TGFB1_CTHRC1_NGF_PLCL1_NIBAN2_STK3_ABL1_RB1_S100A10_HOXA3_CLN5_TRIM21_WNT5A_HSP90AB1_CTNNB1_WNT3A_LRP1_FKBP1A_TRIM6_RAMP2_MYOCD_TRAF6_TICAM1_ITGA2_PLAUR_CDT1_TXN_PYHIN1_EIF4G1_EIF3E_PPP2CB_BAMBI_EIF3C_FLOT1_PARK7_MBD2_PSEN1	56	Down
BP	GO:0010812	negative regulation of cell-substrate adhesion	28/3693	67/18862	2.50495e-05	0.000329396	0.000217674	DLC1_APOD_LGALS1_THBS1_GBP1_MMP14_SERPINE1_DUSP22_TACSTD2_POSTN_COL1A1_CDKN2A_PHLDB2_FZD4_BCL6_ANGPT2_SEMA3E_FBLN1_RHOA_WNT1_LRP1_CX3CL1_HOXA7_KANK1_EFNA5_ITGB1BP1_SPRY4_PTEN	28	Down
BP	GO:0010232	vascular transport	34/3693	88/18862	2.65118e-05	0.000347199	0.000229439	SLC6A20_SLC16A12_SLC7A8_SLC22A8_ABCC9_SLC6A13_SLC5A5_KCNJ8_GJA1_ATP1A2_SLC5A3_FABP5_ABCC4_CD36_AVPR1B_SLC2A10_APOE_SLC1A1_SLC22A3_ATP1A4_LEPR_SLC2A1_SLC9A3R1_SLCO1C1_SLC15A2_SLC5A6_SLC22A5_LRP1_ABCC1_SLCO3A1_SLC4A4_SLC12A2_SLC16A7_SLC29A1	34	Down
BP	GO:0120034	positive regulation of plasma membrane bounded cell projection assembly	39/3693	106/18862	2.65148e-05	0.000347199	0.000229439	CDC42EP3_TGFB3_ZMYND10_RHOQ_P2RX7_WASF2_F2RL1_EPS8L2_OCLN_CDC42EP1_NCKAP1_ATP7A_WNT1_SEPTIN7_CYFIP1_ARAP1_ACTR2_EPS8L1_BRK1_DYNLL1_FAM98A_ACTR3_PFN1_ATMIN_MNS1_KCTD17_DNM2_WASL_PLEK2_SAXO1_ANLN_APC_RAC1_ARPC2_RAC2_HDAC4_DZIP1_DOCK11_MIEN1	39	Down
BP	GO:0008360	regulation of cell shape	51/3693	151/18862	2.66261e-05	0.000347804	0.000229839	CDC42EP3_CSF1R_DLC1_CCL2_PRAG1_ICAM1_LPAR1_PDPN_ATP10A_PTK2B_ERMN_RHOU_RHOD_EZR_PARVA_ANXA1_FGD6_RHOQ_RHOB_MYH9_ITGA7_RDX_SLC9A3R1_SEMA3E_CDC42EP1_FES_CDC42SE2_RHOA_COCH_FN1_PLXNA2_TPM1_SEPTIN7_CYFIP1_HEXB_RHOG_ARAP1_F11R_RHOBTB2_PLXNB2_MSN_VEGFA_RND3_RHOH_MYH10_WDPCP_ALDOA_BAMBI_FBLIM1_RAC1_RAC2	51	Down
BP	GO:0030879	mammary gland development	46/3693	132/18862	2.66726e-05	0.000347804	0.000229839	CSF1R_SOSTDC1_MSX1_BMP4_NTN1_CSF1_FGFR2_APLN_TGFB3_CDO1_HOXA5_TGFBR2_GATA3_FOXF1_OXTR_TNFRSF11A_LEF1_BAX_AR_ID2_IGFBP5_PGR_FOXB1_ATP7A_IRF6_WNT5A_TNFSF11_WNT3A_WNT2_APRT_SMO_BRCA2_WNT7B_GLI3_VEGFA_ITGA2_DEAF1_PAM_OAS2_GOT2_GLI2_PRLR_SLC29A1_HOXD9_GPX1_UPRT	46	Down
BP	GO:0014910	regulation of smooth muscle cell migration	32/3693	81/18862	2.687e-05	0.000348918	0.000230575	BCL2_LPAR1_NR4A3_SERPINE1_S100A11_IQGAP1_POSTN_IGF1_ADAMTS1_PDGFRB_MDK_DOCK7_IGFBP3_DOCK5_PLAU_SSH1_PDGFD_IGFBP5_CCN4_ATP7A_PRKG1_TPM1_NFE2L2_BMPR1A_LRP1_HAS2_GSTP1_AIF1_MYOCD_ITGA2_PPARGC1A_HDAC4	32	Down
BP	GO:0022617	extracellular matrix disassembly	32/3693	81/18862	2.687e-05	0.000348918	0.000230575	CST3_CD44_PDPN_MMP14_FAP_A2M_KLK4_MMP7_MMP11_ETS1_TGFB1_MMP19_SH3PXD2B_ADAMTS4_IL6_ADAMTS5_CAPNS1_PRSS2_TIMP1_KIF9_LRP1_CTSL_ADAM10_TIMP2_LAMC1_PRSS1_BMP1_MMP10_MMP16_CAPN2_MMP2_FLOT1	32	Down
BP	GO:0071674	mononuclear cell migration	61/3693	190/18862	2.69584e-05	0.000349338	0.000230853	ALOX5_CSF1R_CXCL14_RARRES2_CCL2_ICAM1_APOD_OXSR1_THBS1_CSF1_PTK2B_APP_SERPINE1_ANXA1_ADTRP_GATA3_JAM2_TNFRSF11A_CD99_CMKLR1_MDK_SPNS2_IL6R_BMP5_DUSP1_IL34_PDGFD_LGALS3_PECAM1_CALCA_RET_RHOA_ANO6_IL6_EXT1_CXCL16_CALR_C5AR1_IL12A_WNT5A_TNFRSF14_TNFSF11_F11R_TMEM102_LYN_CXCL10_CH25H_PYCARD_CX3CL1_CCN3_ADAM10_HSD3B7_AIF1_GBA_MSN_WASL_SLC12A2_CYP7B1_STK10_CCL20_CKLF	61	Down
BP	GO:1903532	positive regulation of secretion by cell	81/3693	271/18862	2.84168e-05	0.000367473	0.000242837	WLS_PTAFR_BMP2_PLA2G4A_EGFR_VIP_TLR4_OR51E2_ANKRD1_CADPS2_HFE_GATA2_GJA1_APLN_TGFB3_ADCYAP1_NMB_C1QTNF1_EZR_RAB8B_GPER1_RASL10B_IGF1_SDCBP_IL4R_OXTR_TNFRSF11A_MYO18A_CD38_PLA2G3_GAL_RAB27A_EXPH5_SYT10_CFTR_IL1A_TGFB1_TMED10_F2RL1_ANO1_KCNN4_ANG_PFKFB2_GDNF_RAB7A_RAB27B_PTGES_SDC1_IL1B_CLTRN_BAIAP3_VEGFC_MCU_HLA-F_TNFSF11_BMP6_SNCA_LRP1_TLR2_HYAL3_SDC4_DYNLL1_PPIA_LAMP1_SMPD3_TREM2_CYP19A1_CD2AP_A…	81	Down
BP	GO:0014074	response to purine-containing compound	49/3693	144/18862	3.04255e-05	0.000391781	0.0002589	ITPR2_AQP1_TYR_PTAFR_ABCC9_SLC5A5_ZFP36L1_THBD_PDE2A_PTK2B_APP_FOSL1_CDO1_EZR_STC1_PANX1_COL1A1_FOSB_FOS_P2RX7_CFTR_MMP19_HSPA5_DUSP1_SSH1_SPARC_IGFBP5_HSP90B1_CASQ2_SDC1_RAP1B_JUN_ADSS2_AHR_ASS1_SOD1_KCNQ1_LDHA_KCNE1_PENK_P2RY6_PPARGC1A_RYR3_INPP5K_DUOX2_RAPGEF1_STAT1_TEK_PTEN	49	Down
BP	GO:1901617	organic hydroxy compound biosynthetic process	76/3693	251/18862	3.04572e-05	0.000391781	0.0002589	TYR_PTAFR_BMP2_ITPKB_DHCR24_SLC45A2_TYRP1_SLC27A2_PLTP_PMEL_PTK2B_ACOX2_SCD_GPER1_HMGCS2_AVPR1B_GATA3_STARD4_CDH3_APOE_SPR_OCA2_FGF2_CFTR_OSBPL1A_CYB5R2_BMP5_HDC_MSMO1_IMPA2_FDFT1_INSIG1_ACLY_NFKB1_SC5D_SNAI2_CYP27A1_SNAI1_SQLE_WNT5A_IP6K3_ERLIN2_CYB5R3_HSD17B4_BMP6_SNCA_CH25H_ASAH1_SRD5A3_DHCR7_HRH1_SOD1_HSD3B7_GBA_SCP2_OPN3_PER2_PSAT1_AMACR_ACAT2_INSIG2_P2RY6_FDPS_SPTLC2_ISYNA1_NUS1_ACAA2_SPTLC…	76	Down
BP	GO:0043277	apoptotic cell clearance	23/3693	51/18862	3.04851e-05	0.000391781	0.0002589	C4A_CCL2_C4B_THBS1_ANXA1_CD36_TXNDC5_C3_MERTK_XKR8_TGM2_RHOG_LRP1_RHOBTB2_SPG11_TREM2_PEAR1_TREX1_RHOH_ITGAV_RAC1_SCARB1_RAC2	23	Down
BP	GO:0001838	embryonic epithelial tube formation	41/3693	114/18862	3.10413e-05	0.00039775	0.000262845	FOLR1_DLC1_NOG_BMP4_IRX1_TWIST1_GDF7_GATA3_SFRP1_IRX3_TGFB1_BMP5_CTHRC1_STK3_ABL1_GRHL3_GDNF_FZD2_RET_TULP3_WNT9B_BMP7_WNT5A_FZD6_TCTN1_SPINT1_MTHFD1_CELSR1_SDC4_ST14_PLXNB2_TRAF6_IFT122_PTK7_DEAF1_TMED2_GRHL2_OVOL2_BCL10_SALL4_OSR1	41	Down
BP	GO:0070373	negative regulation of ERK1 and ERK2 cascade	31/3693	78/18862	3.10772e-05	0.00039775	0.000262845	DUSP4_TIMP3_GBP1_TLR4_CNKSR3_LIF_EZR_GPER1_KLF4_SPRY2_DUSP1_ABL1_TNIP1_SLC9A3R1_ATF3_DUSP6_FBLN1_RGS14_DUSP10_EIF3A_LYN_EMILIN1_GSTP1_ERRFI1_ITGB1BP1_SPRY4_PTPRC_DUSP3_SPRED2_RAPGEF1_PTEN	31	Down
BP	GO:0043567	regulation of insulin-like growth factor receptor signaling pathway	14/3693	24/18862	3.16214e-05	0.000403886	0.000266899	BMP2_IGFBP4_IGF1_CDH3_IGFBP6_IGFBP3_BMP5_AR_IGFBP5_IGFBP2_WNT1_NKX3-1_CILP_MYORG	14	Down
BP	GO:1903706	regulation of hemopoiesis	115/3693	415/18862	3.25107e-05	0.000413864	0.000273494	INPP5D_SCIN_MITF_BMP4_ITPKB_FOXJ1_RUNX1_MYL9_THBS1_MMP14_TLR4_ZFP36L1_CSF1_CD83_LIF_GATA2_PTK2B_NR4A3_NFATC2_B2M_TMEM176B_FAM210B_HOXA5_ANXA1_FBN1_TGFBR2_ZFP36_ZC3H12A_IL7_GATA3_IL4R_RIPK2_LEF1_LOX_VSIR_SFRP1_ADA_PLA2G3_NFE2_NFKBIZ_ETS1_TMEM176A_PRKCQ_MDK_FOS_EGR3_ATP11C_RAB7B_TGFB1_TNFRSF18_ZFP36L2_BCL6_KITLG_IL34_HLA-B_ABL1_LGALS3_TMEM64_RB1_CASP8_FES_GPR55_FOXP1_TLR3_DUSP10_KLF10_PRMT6_ZFPM1_S…	115	Down
BP	GO:0031960	response to corticosteroid	51/3693	152/18862	3.25355e-05	0.000413864	0.000273494	AQP1_BCL2_SERPINF1_PTAFR_IGFBP7_ICAM1_EGFR_MAOB_FBXO32_ZFP36L1_CLDN1_ADCYAP1_ACSBG1_FOSL1_CDO1_GPER1_STC1_ANXA1_ZFP36_CCN2_EPO_FOXO1_COL1A1_FOSB_FOS_ZFP36L2_DUSP1_SPARC_GLB1_HNMT_IGFBP2_PAPPA_SDC1_GJB2_IL6_CDKN1A_SCNN1G_BMP6_TRIM63_NR3C1_ASS1_FIBIN_GSTP1_UGT1A1_GBA_ERRFI1_SMYD3_ADAM9_PAM_PCNA_SCNN1B	51	Down
CC	GO:0001726	ruffle	57/3852	175/19520	3.88884e-05	0.000361402	0.000276671	TRPV4_LAYN_DLC1_PDPN_TLR4_FAP_S100A11_EZR_IQGAP1_MYADM_CSPG4_FGD6_ITGA5_MTSS2_PSD4_SPRY2_WASF2_MYH9_TRPM7_EPS8L2_ARHGEF4_SLC9A3R1_ITGB1_CAPG_NCKAP1_S100B_SNX9_TLN1_TPM1_CYFIP1_EPS8L1_CIB1_MACF1_ACTN1_SPATA13_EEF1A1_KANK1_AIF1_ITGB1BP1_DDX58_CD2AP_IFIT5_TESC_WIPF1_SPRY4_MYO1C_ITGAV_DNM2_ROCK1_ALS2_APC_BCAR1_RAC1_NME2_CFL1_INPP5K_KIF18A	57	Down
CC	GO:0005802	trans-Golgi network	76/3852	251/19520	4.03175e-05	0.000361402	0.000276671	WLS_CHST6_COG5_BACE2_RAB38_PIFO_TGFBI_APP_MYO1B_GPER1_CA4_POSTN_MYO18A_DNAAF6_ATP2C1_RAB21_RAB13_ATP11C_RAB7B_IGF2R_CDH1_RAB11A_ST3GAL1_AP1S2_VAMP3_YIPF1_FLNA_ATP7A_ATP8B1_SNX9_ATP8B4_BAIAP3_RAB32_CHST3_PLOD3_TGOLN2_ARAP1_ARL5A_MME_RAB29_SCAMP2_ADAM10_ARL1_GRN_KIF13A_GBA_CLBA1_GCC2_DPY30_GCNT1_CHST4_ATP11B_HLA-DQB1_ARFGEF2_LLGL1_PI4K2B_NUCB1_PHETA2_DNM2_HLA-DRA_RAB8A_LAP3_CBY1_RIC1_PAM_STX4_RAC1_…	76	Down
CC	GO:0033162	melanosome membrane	10/3852	14/19520	4.04366e-05	0.000361402	0.000276671	GPNMB_TYR_RAB38_SLC45A2_TYRP1_RAB27A_GPR143_OCA2_RAB7A_RAB32	10	Down
CC	GO:0045009	chitosome	10/3852	14/19520	4.04366e-05	0.000361402	0.000276671	GPNMB_TYR_RAB38_SLC45A2_TYRP1_RAB27A_GPR143_OCA2_RAB7A_RAB32	10	Down
CC	GO:0090741	pigment granule membrane	10/3852	14/19520	4.04366e-05	0.000361402	0.000276671	GPNMB_TYR_RAB38_SLC45A2_TYRP1_RAB27A_GPR143_OCA2_RAB7A_RAB32	10	Down
CC	GO:0005774	vacuolar membrane	119/3852	431/19520	4.11868e-05	0.000363562	0.000278325	ATP6V1C2_DRAM1_STING1_PLD1_THBD_GLIPR1_LDLR_MGST1_ACP3_EVA1A_SNAP29_PCSK9_STX17_CP_SLC12A4_ANXA2_VPS13A_GNB4_NCSTN_ABHD6_VASN_DTX3L_MANBA_TMBIM1_IFITM3_CYBRD1_MCOLN3_BST2_MAN2B2_MAGT1_GPR143_DAB2_OCA2_ATP11C_CFTR_TSPAN1_ATP10B_ATP6V1D_ZNRF2_CD164_CMTM6_ABCA13_GLMP_PIP4P2_OCLN_B4GALT1_RAB7A_LITAF_AP1S2_ANXA6_LAPTM4A_VPS41_PRCP_CTSD_CLN5_TLR3_ITM2C_VLDLR_CKAP4_HSPA8_DDOST_RAP1B_ANKFY1_TMEM106B_CYB5…	119	Down
BP	GO:0046632	alpha-beta T cell differentiation	39/3693	107/18862	3.39168e-05	0.000430556	0.000284524	BCL2_ITPKB_RUNX1_CD83_RORC_TMEM98_ANXA1_TGFBR2_ZC3H12A_GATA3_IL4R_RIPK2_LEF1_ADA_NFKBIZ_IL6R_BCL6_ABL1_BCL3_RSAD2_EOMES_FOXP1_ATP7A_IL6_ZFPM1_STAT3_RELB_SMAD7_PTGER4_CTSL_SHH_PNP_IRF1_GLI3_IL18R1_RUNX3_ITK_HLA-DRA_LOXL3	39	Down
BP	GO:0048525	negative regulation of viral process	34/3693	89/18862	3.4901e-05	0.00044215	0.000292186	IFITM1_HEXIM1_APOBEC3C_ZFP36_APOBEC3B_IFITM3_IFIT1_BST2_ZC3HAV1_APOBEC3F_TNIP1_TRIM5_RSAD2_APOBEC3D_MX1_IFITM2_CIITA_TRIM21_APOBEC3G_TRIM6_TRIM25_IFI16_PPIA_CHMP3_OASL_SLPI_ISG20_SNX3_IFIT5_OAS2_INPP5K_PTX3_STAT1_OAS1	34	Down
BP	GO:0048701	embryonic cranial skeleton morphogenesis	21/3693	45/18862	3.56921e-05	0.000451255	0.000298202	PRRX1_BMP4_MMP14_FGFR2_TWIST1_TGFB3_CHST11_TGFBR2_HOXA2_SMAD3_PDGFRA_TBX1_TULP3_WNT9B_SLC39A1_HOXA1_MTHFD1_GLI3_GRHL2_MMP16_ALX3	21	Down
BP	GO:0060512	prostate gland morphogenesis	15/3693	27/18862	3.62924e-05	0.000457916	0.000302604	NOG_BMP4_SULF1_FGFR2_SFRP1_AR_FOXA1_BMP7_WNT5A_TP63_TNC_SHH_NKX3-1_GLI2_CYP7B1	15	Down
BP	GO:0006399	tRNA metabolic process	32/1306	179/18862	6.36868e-07	0.000304105	0.000302613	TSEN54_AARS1_FTSJ1_MARS1_TRMU_SARS1_DUS1L_AARSD1_TRMT1_OSGEP_PUS1_CARS1_YARS1_FARSB_NSUN6_CDK5RAP1_VARS2_HARS1_MTO1_TRMT5_GTPBP3_HARS2_IARS1_ALKBH8_CTU1_OSGEPL1_RPP21_RPP14_CARS2_TRMT44_CPSF1_TRMT11	32	Up
CC	GO:0098636	protein complex involved in cell adhesion	18/3852	36/19520	4.53588e-05	0.000395507	0.00030278	ITGA8_ITGA1_ITGB4_JAM2_ITGA5_ITGA7_ITGA3_ITGA11_ITGB1_ITGB6_ITGA9_LYN_EMILIN1_ITGB5_ITGA2_ITGAV_ITGA6_ITGBL1	18	Down
BP	GO:0008630	intrinsic apoptotic signaling pathway in response to DNA damage	37/3693	100/18862	3.66201e-05	0.000461117	0.000304719	BCL2_TP73_CD44_HMOX1_PHLDA3_SFN_RPS27L_BAX_TNFRSF1A_ABL1_NUPR1_ELL3_BCL3_NACC2_TMEM109_MARCHF7_IKBKE_SHISA5_CDKN1A_SNAI2_SNAI1_TPT1_AEN_TP63_PYCARD_HIC1_CHEK2_CLU_IFI16_BRCA2_NFATC4_TNFRSF1B_TMEM161A_MCL1_HNRNPK_RPL26_BOK	37	Down
BP	GO:0046688	response to copper ion	20/3693	42/18862	3.79134e-05	0.000475481	0.000314211	AQP1_ICAM1_APP_MT2A_IL1A_LOXL2_ATP7A_MT1G_SOD3_NFE2L2_SNCA_PRNP_SOD1_MT1E_SORD_PAM_PARK7_ATP7B_MT1A_MT1F	20	Down
BP	GO:0071604	transforming growth factor beta production	20/3693	42/18862	3.79134e-05	0.000475481	0.000314211	THBS1_LUM_LTBP1_CD34_TSKU_CDH3_WNT11_SMAD3_GATA6_SERPINF2_ITGB6_FN1_CD24_HSP90AB1_LRRC32_FKBP1A_CD2AP_PTGS2_ITGAV_LTBP3	20	Down
BP	GO:0031349	positive regulation of defense response	102/3693	361/18862	3.83634e-05	0.000480158	0.000317303	IL16_IL33_OSMR_EGFR_TLR4_STING1_GJA1_PDE2A_APP_HEXIM1_TSLP_PSMB9_SERPINE1_LPL_MGST2_PTGER3_AGT_NPAS2_PARP9_TNFRSF11A_RIPK2_CDK19_PLA2G3_NFKBIZ_ETS1_MDK_PLA2G2A_CYBA_CTSC_HLA-E_FABP4_SUCNR1_NMI_IDO1_PSMB8_C3_TNFRSF1A_F2RL1_NUPR1_TNIP1_TAB2_TRIM5_CCN4_PRKCD_IKBKE_PAK2_MNDA_TLR3_NFKB1_IL6_COCH_IL1B_TGM2_IL12A_RELB_HLA-F_WNT5A_AIM2_HLA-G_MUC16_TNFSF11_PTGER4_LYN_SNCA_PYCARD_TRADD_CX3CL1_TRIM6_ABCC1_N…	102	Down
BP	GO:0007009	plasma membrane organization	41/3693	115/18862	3.92074e-05	0.000489738	0.000323633	MYOF_ASAP1_ATP10A_MYRF_SPTBN1_A4GALT_MTSS2_P2RX7_ANO4_MYH9_DMKN_AR_SNX33_SLC9A3R1_PRKCD_ANXA6_CAVIN2_XKR8_EHD2_PLSCR4_ATP8B1_ANO6_SNX9_FER1L6_PALS1_DEGS1_SOD1_CLU_MICALL1_PLSCR3_BAIAP2L1_ANO3_TLCD1_DNM2_WASL_PTPRC_CR1_STX4_ANO9_FLOT1_PTEN	41	Down
BP	GO:0010976	positive regulation of neuron projection development	51/3693	153/18862	3.96275e-05	0.000493996	0.000326447	SERPINF1_FZD1_ANKRD1_HGF_ALKAL2_MAGI2_PTK2B_ADCYAP1_NDNF_IQGAP1_EPO_NTRK2_RGS2_PLA2G3_CREB3L2_APOE_MDK_BMP5_HSPA5_ITGA3_FES_RET_LRP8_FLNA_PRKCI_VLDLR_TMEM30A_BMP7_CYFIP1_NFE2L2_WNT5A_ACTR2_LYN_CNTF_LRP1_CX3CL1_ALKAL1_DYNLT1_GRN_PLXNB2_ROR1_PTK7_ROR2_SNX3_ZDHHC15_ITGA6_WASHC5_NME2_RAPGEF1_RELN_NCK1	51	Down
CC	GO:0098858	actin-based cell projection	67/3852	216/19520	4.95332e-05	0.000426702	0.000326662	TRPV4_SLC7A8_CD44_ACTA2_VCAM1_PDPN_ACP3_APP_ERMN_ANGPT1_MYO1B_EZR_S100P_CA9_OXTR_ABI1_FXR1_MYO1E_CD302_LOXHD1_TGFB1_ESPNL_ANTXR1_PVALB_KITLG_ITGA3_SYTL1_SPEF1_RDX_EPS8L2_SLC9A3R1_ITGB1_B4GALT1_PDGFRA_ATP7A_ATP8B1_FOXA1_UTRN_HOMER2_CYFIP1_TPRN_HLA-G_CXADR_MYO1D_CIB1_ARL4C_DNALI1_TMC1_PKHD1L1_SPATA13_UNC5C_MSN_SHTN1_TRIOBP_ENAH_MYO1C_ITGAV_ACTN2_ITGA6_ICAM2_ADGRA2_PTPRH_SCARB1_AQP5_TSPEAR_MYO3A_TEK	67	Down
BP	GO:0007409	axonogenesis	125/3693	460/18862	4.01218e-05	0.00049916	0.000329859	CSF1R_BCL2_LGI1_LMX1A_NOG_ARX_NTN1_FEZF1_FGFR2_NEXN_CRPPA_APP_GDF7_SHOX2_EZR_CCKAR_OMG_GATA3_TSKU_NTRK2_WNT7A_SPTBN1_TNN_HOXA2_PRKCQ_APOE_RAB21_DOCK7_EGR2_BOC_GRB7_NEFH_NGF_B3GNT2_SIPA1L1_NIBAN2_PHOX2B_EFNB3_ABL1_LAMA5_EIF4G2_PARD3_RAB11A_GDNF_NRP2_FOXB1_RYK_SEMA3E_PICALM_PAK2_RET_RHOA_LAMA3_PTPRM_LAMC2_ACTB_VLDLR_S100B_KIAA0319_SEMA3D_EXT1_EPHB4_TBR1_FN1_PLXNA2_BMP7_VCL_EPHB3_NEO1_CYFIP1_WNT5A_U…	125	Down
BP	GO:0060323	head morphogenesis	17/3693	33/18862	4.05697e-05	0.000503727	0.000332877	NOG_MSX1_CLDN5_CSRNP1_TGFB3_ARID5B_LEF1_COL1A1_CRISPLD1_PDGFRA_TBX1_ANKRD11_RRAS_CRISPLD2_MMP2_STRA6_TIPARP	17	Down
BP	GO:0014855	striated muscle cell proliferation	29/3693	72/18862	4.13502e-05	0.000512397	0.000338607	TP73_NOG_RUNX1_TGFBR3_FGFR2_GJA1_ANGPT1_TGFBR2_FOXC1_DIPK2A_YAP1_FGF2_TENM4_VGLL4_PIM1_GATA6_HEY2_SAV1_SIX5_BMPR1A_WNT2_SMAD1_CCNB1_SHH_PRKAR1A_GLI1_TBX20_PTEN_TBX5	29	Down
BP	GO:0042310	vasoconstriction	31/3693	79/18862	4.16351e-05	0.000514904	0.000340263	PTAFR_ACTA2_HTR2A_ICAM1_HRH2_EGFR_EDN2_ADRA2A_GJA1_APLN_ATP1A2_EDNRA_HTR2B_AGT_AVPR1B_OXTR_CD38_F2R_DOCK5_DRD5_BDKRB2_HTR7_SNTA1_GJA5_ADRA1D_ADRA1B_HRH1_PER2_ADRA1A_KCNA5_SCNN1B	31	Down
BP	GO:0050727	regulation of inflammatory response	103/3693	366/18862	4.20241e-05	0.000518686	0.000342762	ALOX5_IL16_SERPINF1_IL33_OSMR_SOCS3_NT5E_EGFR_CALCRL_TLR4_STING1_HGF_LDLR_PDE2A_ADCYAP1_APP_TNFAIP6_TSLP_SERPINE1_BIRC3_LPL_MGST2_PTGER3_GPER1_ANXA1_IGF1_AGT_GATA3_FOXF1_ADAMTS12_TNFRSF11A_CDK19_KLF4_ADA_PLA2G3_SMPDL3B_NFKBIZ_ETS1_APOE_MDK_PLA2G2A_CTSC_HLA-E_FABP4_SUCNR1_NMI_IDO1_BCL6_C3_MYD88_SMAD3_TNFRSF1A_NUPR1_TNIP1_DNASE1_RB1_CCN4_PRKCD_PTGES_IL1R1_PROC_FOXP1_TLR3_NFKB1_IL6_IL1B_DUSP10_TGM2_…	103	Down
BP	GO:0022408	negative regulation of cell-cell adhesion	60/3693	189/18862	4.51753e-05	0.000556478	0.000367737	GPNMB_TRPV4_BMP2_BMP4_FOXJ1_RUNX1_CD300A_HFE_SERPINE2_C1QTNF1_ANXA1_ZC3H12A_ADTRP_MYADM_IL4R_KLF4_VSIR_MDK_SWAP70_PAWR_TGFB1_IDO1_BCL6_CCL28_RDX_ABL1_LGALS3_CDH1_PRKCD_MARCHF7_PRKG1_WNT1_TWSG1_HLA-G_SMAD7_TNFRSF14_BMP6_PRNP_LRRC32_ASS1_MAP2K5_B4GALNT2_SDC4_SHH_PTPN6_FXYD5_BTN2A2_IRF1_PRKAR1A_GLI3_VEGFA_RUNX3_UBASH3B_DUSP3_CR1_LOXL3_TMEM131L_VTCN1_CD9_CBLB	60	Down
BP	GO:0045834	positive regulation of lipid metabolic process	50/3693	150/18862	4.69274e-05	0.000576921	0.000381246	HTR2C_HTR2A_TNFAIP8L3_RAB38_LDLR_TWIST1_PTK2B_NR4A3_HTR2B_CCN1_ANXA1_AGT_STARD4_ABHD6_PLA2G3_PDGFRB_APOE_FABP3_MLYCD_SORBS1_FGF2_TGFB1_ADGRF5_CCDC3_TNFRSF1A_IRS1_LDLRAP1_PRKCD_PDGFRA_APOC1_IL1B_BMP6_LYN_NSMAF_ELOVL5_CHP1_FGFR3_SMPD3_MID1IP1_SMPD2_SLC45A3_PTGS2_CD81_PPARGC1A_RACK1_CAPN2_SCARB1_RGN_VAV2_TEK	50	Down
BP	GO:0150116	regulation of cell-substrate junction organization	28/3693	69/18862	4.75483e-05	0.000583402	0.000385529	DLC1_APOD_THBS1_MMP14_DUSP22_IQGAP1_SFRP1_PHLDB2_SLK_SMAD3_ABL1_S100A10_RHOA_ACTG1_PEAK1_VCL_LRP1_MACF1_SDC4_EFNA5_ITGB1BP1_VEGFA_WDPCP_ROCK1_DUSP3_RAC1_TEK_PTEN	28	Down
BP	GO:0007492	endoderm development	30/3693	76/18862	4.82696e-05	0.000591089	0.000390609	DUSP4_COL8A1_NOG_BMP4_LAMB1_MMP14_ZFP36L1_DKK1_COL12A1_ITGA5_ITGA7_COL5A2_DUSP1_SMAD3_GATA6_EOMES_DUSP2_LAMA3_EXT1_FN1_HSBP1_BMPR1A_ITGB5_COL4A2_LAMC1_ITGAV_CDC73_LAMB3_MMP2_TBX20	30	Down
BP	GO:0030217	T cell differentiation	74/3693	246/18862	4.88433e-05	0.000596942	0.000394477	BCL2_BMP4_ITPKB_FOXJ1_RUNX1_ZFP36L1_CD83_RORC_NFATC2_MR1_B2M_TMEM98_ANXA1_TGFBR2_ZC3H12A_IL7_GATA3_IL4R_RIPK2_LEF1_VSIR_ADA_NFKBIZ_EGR1_MDK_IL6R_EGR3_IL1A_TNFRSF18_ZFP36L2_BCL6_RPS6_CCR9_LEPR_ABL1_BCL3_RSAD2_EOMES_FOXP1_ATP7A_IL6_IL1B_DUSP10_WNT1_ZFPM1_STAT3_RELB_HLA-G_SMAD7_PTGER4_TNFSF9_ZBTB1_CTSL_SOD1_TCIRG1_SHH_GBA_PNP_CD1D_IRF1_GLI3_IL18R1_RUNX3_RHOH_ITK_HLA-DRA_PTPRC_CR1_LOXL3_IL1RL2_GLI2_T…	74	Down
BP	GO:0051384	response to glucocorticoid	46/3693	135/18862	5.04868e-05	0.00061487	0.000406324	AQP1_BCL2_SERPINF1_PTAFR_IGFBP7_ICAM1_EGFR_MAOB_FBXO32_ZFP36L1_CLDN1_ADCYAP1_ACSBG1_FOSL1_CDO1_STC1_ANXA1_ZFP36_EPO_FOXO1_FOSB_FOS_ZFP36L2_DUSP1_SPARC_GLB1_HNMT_IGFBP2_PAPPA_SDC1_GJB2_IL6_CDKN1A_BMP6_TRIM63_NR3C1_ASS1_FIBIN_GSTP1_UGT1A1_GBA_ERRFI1_SMYD3_ADAM9_PAM_PCNA	46	Down
BP	GO:1904035	regulation of epithelial cell apoptotic process	35/3693	94/18862	5.05076e-05	0.00061487	0.000406324	CCL2_PLA2R1_ANGPTL4_HMOX1_SFRP4_ICAM1_THBS1_ZFP36L1_GATA2_SERPINE1_NDNF_ANGPT1_GPER1_ZFP36_GATA3_CAST_MDK_YAP1_SERPINB13_ABL1_NUPR1_SCG2_PRKCI_ANO6_IL6_NFE2L2_CD248_HLA-G_RAMP2_CD40_WFS1_PPARGC1A_PAK4_BOK_TEK	35	Down
BP	GO:0043406	positive regulation of MAP kinase activity	70/3693	230/18862	5.12732e-05	0.000622974	0.000411679	GHR_BMP2_TP73_HTR2A_TPD52L1_THBS1_LPAR1_EGFR_SASH1_TLR4_HGF_DKK1_ADRA2A_PTK2B_ITGA1_TGFB3_MAP3K20_HTR2B_PDGFC_IQGAP1_IGF1_AGT_CSPG4_TNFRSF11A_RIPK2_GADD45B_PDGFRB_IGFBP6_AKAP13_FGF2_TGFB1_FZD4_GDF15_KITLG_IL34_PDGFD_ARHGEF5_TAB2_C5_MAP3K21_DUSP6_RET_PROK2_IL1B_CDK1_C5AR1_CD24_WNT5A_CHRNA7_TNFSF11_UBE2V1_MAP2K1_MST1R_SOD1_MAP2K5_HACD3_PPIA_TRAF6_SBK2_CD40_VEGFA_ROR2_ERP29_MDFIC_SHC1_PTPRC_CD81_MAP…	70	Down
BP	GO:0019216	regulation of lipid metabolic process	111/3693	402/18862	5.1975e-05	0.000630272	0.000416502	SERPINA3_HTR2C_RARRES2_BMP2_IGFBP7_ANGPTL4_HTR2A_APOD_TNFAIP8L3_RAB38_ACADL_ANKRD1_GLIPR1_LDLR_RORC_ADRA2A_TWIST1_PTK2B_FABP5_NR4A3_HTR2B_CCN1_SCD_TTC39B_GPER1_ANXA1_CD36_HMGCS2_AGT_NPAS2_PDK4_STARD4_ABHD6_PLIN2_PLPP1_PLA2G3_PDGFRB_EGR1_APOE_FABP3_GAL_MLYCD_SORBS1_LSR_FGF2_TGFB1_BMP5_SIK1_C3_ADGRF5_CCDC3_ID2_TNFRSF1A_IRS1_PPP2R5A_LDLRAP1_PRKCD_FDFT1_G0S2_INSIG1_PDGFRA_APOC1_NPC2_NFKB1_SC5D_IL1B_P…	111	Down
BP	GO:0150104	transport across blood-brain barrier	33/3693	87/18862	5.34072e-05	0.000646383	0.000427148	SLC6A20_SLC16A12_SLC7A8_SLC22A8_ABCC9_SLC6A13_SLC5A5_KCNJ8_ATP1A2_SLC5A3_FABP5_ABCC4_CD36_AVPR1B_SLC2A10_APOE_SLC1A1_SLC22A3_ATP1A4_LEPR_SLC2A1_SLC9A3R1_SLCO1C1_SLC15A2_SLC5A6_SLC22A5_LRP1_ABCC1_SLCO3A1_SLC4A4_SLC12A2_SLC16A7_SLC29A1	33	Down
CC	GO:0070160	tight junction	43/3852	124/19520	6.65508e-05	0.000563628	0.000431485	CLDN19_CLDN5_CLDN1_TJP2_GJA1_CGNL1_MAPK15_MAGI2_JAM2_LSR_RAB13_USP53_IGSF5_CLDN4_SYNPO_MPDZ_PARD3_OCLN_MARVELD3_PARD3B_EPPK1_PRKCI_ACTB_CRB3_RAP2B_PALS1_TJP1_CLDN11_F11R_ARHGAP17_PATJ_CXADR_MARVELD2_MXRA8_YBX3_CLDN10_DDX58_PDCD6IP_EPB41L4B_APC_NPHP1_MICALL2_CLDN23	43	Down
CC	GO:0030662	coated vesicle membrane	58/3852	182/19520	6.70047e-05	0.000563628	0.000431485	CEMIP_FOLR1_RASSF9_EGFR_TYRP1_BTC_LDLR_STX17_B2M_HLA-A_SLC18A3_DIPK2A_KDELR3_APOE_HLA-E_DAB2_CFTR_IGF2R_FZD4_TMED10_CHRM2_HLA-B_EPN3_ADRB2_LDLRAP1_FZD2_COPB2_HBEGF_PICALM_VAMP3_CD59_COPA_SEC24D_KIAA0319_HSPA8_HLA-F_WNT5A_HLA-G_TGOLN2_USO1_SEC31A_AREG_CLBA1_KDELR2_ROR2_HLA-C_TMED3_ADCY8_HLA-DQB1_TMED2_HLA-DRA_TMED7_VAMP8_COPZ2_CD9_NRGN_KDELR1_CNIH2	58	Down
BP	GO:0006809	nitric oxide biosynthetic process	29/3693	73/18862	5.58735e-05	0.000674921	0.000446007	NQO1_ICAM1_KLF2_TLR4_PTK2B_CD34_ZC3H12A_CD36_KLF4_SPR_SMAD3_NOS3_WDR35_IL1B_CYB5B_PTGIS_HSP90AB1_CYB5R3_ASS1_CLU_DYNLL1_TICAM1_PTGS2_DNM2_MTARC2_RAC1_PTX3_RGN_HSP90AA1	29	Down
BP	GO:0072012	glomerulus vasculature development	14/3693	25/18862	5.89133e-05	0.000709402	0.000468794	BMP4_ACTA2_ANGPT1_CD34_PDGFRB_EGR1_IL6R_PDGFD_ANGPT2_PECAM1_PDGFRA_BMP7_OSR1_TEK	14	Down
BP	GO:0007050	cell cycle arrest	71/3693	235/18862	5.89556e-05	0.000709402	0.000468794	HEPACAM_TP73_THBS1_DHCR24_FAP_PLK2_MAGI2_MAP3K20_GPER1_BTG2_CXCL8_SFN_CDKN2B_CDKN2A_EIF2AK4_SETMAR_MLF1_TGFB1_MDM2_BRINP2_BAX_DUSP1_PLK3_SMAD3_PHOX2B_ID2_ABL1_GATA6_EIF4G2_RB1_E2F7_CDKN3_PLAGL1_BTG4_E2F8_IRF6_CDKN1A_BRINP1_CDK1_CALR_IL12A_RPRM_MYC_HSP90AB1_CAB39L_RHEB_PRNP_APBB2_MAP2K1_ADAM10_CHEK2_CCNB1_UHMK1_IRF1_CAB39_CNOT1_PCNA_TFDP2_HBP1_ZFHX3_NKX3-1_RPL26_CNOT11_APC_CDK2_NBN_TNKS1BP1_RPL23_…	71	Down
BP	GO:0098869	cellular oxidant detoxification	37/3693	102/18862	5.99791e-05	0.000719612	0.000475541	NQO1_MGST1_GPX8_FBLN5_MGST2_CD36_APOE_LOXHD1_TXNRD3_IPCEF1_NOS3_PXDN_PTGES_ATP7A_SOD3_BMP7_CAT_NFE2L2_GPX7_NXN_SOD2_PTGS1_PRDX3_SOD1_GSTP1_TXNRD1_TXNDC17_GSR_HP_TXN_PTGS2_PRDX5_PARK7_DUOX2_GSTK1_GPX1_GPX2	37	Down
BP	GO:0010038	response to metal ion	99/3693	352/18862	6.01273e-05	0.000719612	0.000475541	AQP1_BCL2_SERPINF1_HMOX1_ITPKB_NQO1_ICAM1_THBS1_EGFR_VCAM1_MAOB_TNFRSF11B_SYT17_HFE_CLDN1_TNNC1_PTK2B_APP_B2M_IQGAP1_HAAO_ANXA11_NCSTN_SLC30A1_MT2A_FOSB_CYBRD1_FOS_JUNB_SYT10_FABP4_IL1A_STIM1_SUCNR1_LOXL2_HSPA5_DUSP1_SPARC_SLC41A1_CDH1_CPNE4_IGFBP2_PPIF_CASP8_PTGES_CASQ2_SDC1_HVCN1_ATP7A_MT1G_GGH_PLN_TNNT2_SOD3_CALR_CAT_NFE2L2_WNT5A_ACO1_SLC30A10_BMP6_SNCA_PRNP_SOD2_JUN_ASS1_SEC31A_SOD1_MT1E_SORD…	99	Down
BP	GO:0010632	regulation of epithelial cell migration	85/3693	293/18862	6.01505e-05	0.000719612	0.000475541	SERPINF1_HMOX1_BMP4_ENPP2_THBS1_EMP2_SASH1_DOCK1_NR2F2_SP100_GATA2_PLK2_PTK2B_SRPX2_HSPB1_DCN_ANGPT1_STC1_TACSTD2_ANXA1_TGFBR2_ZC3H12A_AGT_GATA3_SMOC2_ADAMTS9_FGF7_HDAC9_WNT7A_KLF4_ETS1_RHOB_APOE_FGF2_CTSH_TGFB1_DOCK5_ITGA3_SPARC_ANGPT2_FGF16_GPI_ABL1_MARVELD3_RAB11A_NRP2_NOS3_HBEGF_PFN2_EPPK1_PRCP_FOXP1_RHOA_PTPRM_DUSP10_CALR_VEGFC_NFE2L2_WNT5A_CIB1_MACF1_MAP2K5_HAS2_GRN_TMSB4X_PFN1_CD40_ITGB1BP…	85	Down
BP	GO:0042474	middle ear morphogenesis	11/3693	17/18862	6.09787e-05	0.000728123	0.000481165	PRRX1_NOG_MSX1_HOXA2_INSIG1_TBX1_GSC_NAGLU_NKX3-2_TSHZ1_OSR1	11	Down
BP	GO:0003015	heart process	84/3693	289/18862	6.15615e-05	0.000732374	0.000483974	ITPR2_KCNK15_ABCC9_TRDN_PDE4B_EDN2_KCNJ8_ITPR1_ATP2B3_SCN4B_DSP_GJA1_HSPB7_TNNC1_APLN_ATP1A2_DES_ADRB1_KCNE4_KCNK1_CORIN_CACNB4_STC1_DSG2_ZC3H12A_CCN2_AGT_DSC2_ADA_RGS2_EPAS1_YAP1_AKAP13_STIM1_SLC1A1_TMEM65_CHRM2_ATP1A4_KCNK6_KCNN2_CALCA_HBEGF_TBX18_CASQ2_HEY2_FLNA_ATP2B2_EXT1_PLN_TNNT2_SNTA1_TPM1_KCNIP3_GJA5_SMAD7_NPFF_ADRA1D_ADRA1B_RGS4_CXADR_SOD1_KCNQ1_WWTR1_KCNE1B_GJC1_ATP1B3_KCNE1_CTNNA3_ADR…	84	Down
BP	GO:0071634	regulation of transforming growth factor beta production	19/3693	40/18862	6.16872e-05	0.000732374	0.000483974	THBS1_LUM_LTBP1_CD34_TSKU_CDH3_WNT11_SMAD3_GATA6_SERPINF2_ITGB6_FN1_CD24_HSP90AB1_LRRC32_FKBP1A_CD2AP_PTGS2_ITGAV	19	Down
BP	GO:1902895	positive regulation of pri-miRNA transcription by RNA polymerase II	19/3693	40/18862	6.16872e-05	0.000732374	0.000483974	BMP2_TEAD1_GATA2_APLN_FOSL1_KLF5_GATA3_KLF4_ETS1_EGR1_FOS_FGF2_TGFB1_SMAD3_STAT3_BMPR1A_NR3C1_JUN_SMAD1	19	Down
BP	GO:0050767	regulation of neurogenesis	98/3693	348/18862	6.19386e-05	0.00073396	0.000485022	DMRTA2_SERPINF1_BMP2_TP73_NOG_ID1_NTN1_GPR37L1_FEZF1_LDLR_LIF_PTPRZ1_ADCYAP1_SERPINE2_SHOX2_B2M_TMEM98_GSX2_GPER1_OMG_NAP1L1_NTRK2_WNT7A_RAB21_MDK_YAP1_DOCK7_MAN2A1_EGR2_TGFB1_IDH2_TENM4_BHLHE40_NGF_IL34_EFNB3_ELL3_EIF4G2_CTNNA1_RAB11A_FERD3L_RYK_SEMA3E_HEY2_LRP8_RHOA_PRKCI_IL6_RGS14_IL1B_KIAA0319_DUSP10_SEMA3D_BRINP1_FN1_PLXNA2_BMP7_CERS2_VEGFC_CYFIP1_WNT5A_BMPR1A_SEMA3C_ACTR2_RHEB_SPINT1_CTNNB1…	98	Down
BP	GO:0046890	regulation of lipid biosynthetic process	63/3693	203/18862	6.30948e-05	0.000746243	0.000493139	HTR2C_BMP2_IGFBP7_HTR2A_RAB38_ACADL_LDLR_FABP5_HTR2B_CCN1_SCD_GPER1_ANXA1_PDK4_STARD4_ABHD6_PLA2G3_EGR1_APOE_FABP3_SORBS1_BMP5_SIK1_C3_ADGRF5_CCDC3_TNFRSF1A_PRKCD_FDFT1_INSIG1_APOC1_NFKB1_SC5D_IL1B_SNAI2_SNAI1_SQLE_ADIPOR2_ERLIN2_BMP6_NSMAF_ELOVL5_ASAH1_DHCR7_CHP1_SOD1_SMPD3_MID1IP1_SMPD2_SLC45A3_TREX1_FDPS_PTGS2_IDH1_PPARGC1A_H6PD_IDI1_ACADVL_RACK1_CAPN2_SCARB1_RGN_ACACB	63	Down
BP	GO:0003179	heart valve morphogenesis	23/3693	53/18862	6.42682e-05	0.000757247	0.00050041	BMP2_ELN_BMP4_TWIST1_CCN1_TGFBR2_GATA3_ADAMTS9_TGFB1_NFATC1_RB1_NOS3_HEY2_SNAI2_SNAI1_ZFPM1_GJA5_BMPR1A_EMILIN1_ROCK1_TBX20_STRA6_TBX5	23	Down
BP	GO:1905517	macrophage migration	23/3693	53/18862	6.42682e-05	0.000757247	0.00050041	CSF1R_RARRES2_CCL2_THBS1_EDN2_MMP14_CSF1_PTK2B_MMP28_CMKLR1_MDK_IL34_LGALS3_C5_C5AR1_EMILIN1_CX3CL1_TREM2_TRIM55_ROR2_CD81_MCOLN2_CKLF	23	Down
BP	GO:0046209	nitric oxide metabolic process	30/3693	77/18862	6.43949e-05	0.000757308	0.000500451	NQO1_ICAM1_KLF2_TLR4_PTK2B_CD34_ZC3H12A_CD36_KLF4_SPR_SMAD3_NOS3_WDR35_IL1B_CYB5B_PTGIS_HSP90AB1_CYB5R3_ASS1_CLU_TLR2_DYNLL1_TICAM1_PTGS2_DNM2_MTARC2_RAC1_PTX3_RGN_HSP90AA1	30	Down
BP	GO:0001738	morphogenesis of a polarized epithelium	48/3693	144/18862	6.58325e-05	0.000769011	0.000508185	RSPO3_FZD1_DKK1_MAGI2_PSMB9_JHY_NKD1_GPC6_FOXF1_WNT7A_SFRP1_DAB2_WNT11_CTHRC1_PSMB8_FZD4_SPEF1_ZNRF3_ABL1_LAMA5_GRHL3_SLC9A3R1_RYK_FZD2_RHOA_LAMA3_ACTG1_ACTB_WNT9B_WNT1_WNT5A_FZD6_OPHN1_TP63_CELSR1_ROR1_MSN_PFN1_PTK7_ROR2_PSMB7_ZDHHC7_GPC4_PSMB5_RAC1_PSMB10_NPHP1_PSME1	48	Down
BP	GO:0071073	positive regulation of phospholipid biosynthetic process	8/3693	10/18862	6.59738e-05	0.000769011	0.000508185	HTR2C_HTR2A_RAB38_HTR2B_FABP3_ADGRF5_CHP1_CAPN2	8	Down
BP	GO:0090660	cerebrospinal fluid circulation	8/3693	10/18862	6.59738e-05	0.000769011	0.000508185	AQP4_DAW1_CCDC39_JHY_CFAP43_SLC9A3R1_DNAAF11_ODAD4	8	Down
BP	GO:0030201	heparan sulfate proteoglycan metabolic process	16/3693	31/18862	6.63491e-05	0.000769011	0.000508185	SULF1_SULF2_HS2ST1_CSGALNACT1_XYLT2_DSE_PXYLP1_EXT1_HS3ST4_CTNNB1_GPC1_HS6ST3_EXTL2_UGDH_EXTL3_EXT2	16	Down
BP	GO:0035456	response to interferon-beta	16/3693	31/18862	6.63491e-05	0.000769011	0.000508185	STING1_IFITM1_IFITM3_BST2_IKBKE_IFITM2_MNDA_TLR3_AIM2_TRIM6_IFI16_IRF1_TREX1_PYHIN1_CAPN2_STAT1	16	Down
BP	GO:0048730	epidermis morphogenesis	16/3693	31/18862	6.63491e-05	0.000769011	0.000508185	SOSTDC1_BCL2_FGFR2_FGF7_KLF4_KRT17_IGFBP5_ATP7A_SNAI1_PLOD3_TP63_FOXQ1_SMO_SHH_FST_GLI2	16	Down
BP	GO:0010543	regulation of platelet activation	17/3693	34/18862	6.6377e-05	0.000769011	0.000508185	PLA2G4A_PDPN_TLR4_THBD_SERPINE2_C1QTNF1_PRKCQ_APOE_NOS3_PRKCD_PDGFRA_PRKG1_F11R_LYN_UBASH3B_CD9_PRKCA	17	Down
BP	GO:0045777	positive regulation of blood pressure	17/3693	34/18862	6.6377e-05	0.000769011	0.000508185	RARRES2_OR51E2_NR2F2_ADRB1_OXTR_ID2_DRD5_TPM1_ADH5_NPFF_ADRA1D_F11R_ADRA1B_TAC3_GLP1R_ADRA1A_SPX	17	Down
BP	GO:0072175	epithelial tube formation	43/3693	125/18862	6.79692e-05	0.000785996	0.000519409	FOLR1_DLC1_NOG_BMP4_IRX1_FGFR2_TWIST1_GDF7_GATA3_SFRP1_IRX3_FGF2_TGFB1_BMP5_CTHRC1_STK3_ABL1_GRHL3_GDNF_FZD2_RET_TULP3_WNT9B_BMP7_WNT5A_FZD6_TCTN1_SPINT1_MTHFD1_CELSR1_SDC4_ST14_PLXNB2_TRAF6_IFT122_PTK7_DEAF1_TMED2_GRHL2_OVOL2_BCL10_SALL4_OSR1	43	Down
MF	GO:0030546	signaling receptor activator activity	140/3761	492/18337	1.29244e-05	0.000630605	0.000522646	GPNMB_TTR_CXCL6_CXCL14_IL16_BMP2_CCL2_IL33_PTHLH_BMP4_KL_STC2_VIP_EDN2_CXCL3_BTC_HGF_TNFRSF11B_NPY_DKK1_CSF1_LIF_APLN_TGFB3_GDF5_ADCYAP1_APP_GDF7_EFEMP1_TSLP_CXCL2_NMB_PDGFC_TYMP_STC1_FBN1_IGF1_CXCL8_WNT9A_CMTM7_IL7_CCN2_AGT_EPO_SECTM1_FGF7_CXCL1_WNT7A_CXCL5_MDK_GAL_FGF2_IL1A_WNT11_CRLF1_TGFB1_TNFSF13_BMP5_GDF15_CCL28_NGF_KITLG_NAMPT_IL34_PDGFD_PMCH_FGF16_GPI_LGALS3_ADA2_CALCA_TNFSF10_C5_GDNF_SEM…	140	Down
BP	GO:0051960	regulation of nervous system development	115/3693	422/18862	7.04244e-05	0.00081288	0.000537175	DMRTA2_SERPINF1_BMP2_TP73_NOG_LINGO2_ID1_NTN1_GPR37L1_HGF_FEZF1_LDLR_LIF_PTPRZ1_LRRN1_SRPX2_ADCYAP1_MYRF_SERPINE2_SHOX2_B2M_TMEM98_GSX2_TYMP_GPER1_OMG_NAP1L1_JAM2_NTRK2_OXTR_WNT7A_CLSTN2_RAB21_MDK_YAP1_DOCK7_MAN2A1_CTSC_EGR2_TGFB1_IDH2_TENM4_IL1RAP_BHLHE40_NGF_IL34_EFNB3_ELL3_EIF4G2_PARD3_CTNNA1_RAB11A_FERD3L_RYK_SEMA3E_TPBG_HEY2_LRP8_RHOA_PRKCI_IL6_RGS14_IL1B_KIAA0319_DUSP10_SEMA3D_BRINP1_FN1_PL…	115	Down
BP	GO:0050870	positive regulation of T cell activation	65/3693	212/18862	7.30846e-05	0.000842027	0.000556436	CCL2_ITPKB_RUNX1_LGALS1_VCAM1_CD83_HLA-A_ANXA1_TGFBR2_IGF1_IL7_GATA3_EPO_IL4R_RIPK2_LEF1_VSIR_ADA_NFKBIZ_PRKCQ_MDK_HLA-E_EGR3_IL1A_BCL6_EFNB3_MAP3K8_HSPD1_IGFBP2_PAK2_CD276_HSPH1_IL6_IL1B_DUSP10_CD55_IL12A_CD24_HLA-G_TNFRSF14_TNFSF11_TNFSF9_LYN_ZBTB1_PYCARD_SHH_PTPN6_AIF1_TRAF6_PNP_CD1D_GLI3_RUNX3_RHOH_EBI3_HLA-DRA_PTPRC_CD81_CR1_BCL10_IL1RL2_TNFSF13B_GLI2_RAC1_NCK1	65	Down
BP	GO:0007249	I-kappaB kinase/NF-kappaB signaling	82/3693	282/18862	7.36219e-05	0.000846652	0.000559492	WLS_TRIM22_HMOX1_LGALS1_LPAR1_EDA2R_TLR4_GJA1_PLK2_ALPK1_HSPB1_LTBR_BIRC3_HTR2B_UBD_ANGPT1_TRAF1_ZC3H12A_CD36_SECTM1_RIPK2_ATP2C1_BST2_AKAP13_TRIM38_TRAF5_F2R_TNFRSF10B_TLE1_MYD88_TNFRSF1A_F2RL1_ABL1_TNFSF10_TNIP1_BCL3_TAB2_TRIM5_CASP8_LITAF_IKBKE_RHOA_FLNA_SHISA5_TLR3_S100B_IL1B_TRIM21_S100A4_TGM2_RELB_WNT5A_PIM2_TNFSF11_SQSTM1_PYCARD_TRADD_UBE2V1_CX3CL1_FKBP1A_TRIM6_TRIM25_TLR2_HACD3_GSTP1_TRIM…	82	Down
BP	GO:0045669	positive regulation of osteoblast differentiation	27/3693	67/18862	7.44467e-05	0.000852989	0.00056368	BMP2_BMP4_HGF_DNAI3_IFITM1_CCN1_FBN2_IGF1_YAP1_IL6R_CTHRC1_NPNT_CCN4_IL6_BMP7_BMPR1A_BMP6_TP63_SMAD1_WWTR1_RUNX2_WNT7B_GLI3_TMEM119_CLIC1_ATRAID_GDPD2	27	Down
BP	GO:0072078	nephron tubule morphogenesis	27/3693	67/18862	7.44467e-05	0.000852989	0.00056368	BCL2_BMP2_NOG_BMP4_ADAMTS16_IRX1_TACSTD2_AGT_GATA3_IRX3_FGF2_WNT11_NPNT_LAMA5_GDNF_WNT9B_WNT1_MYC_SMO_SHH_GLI3_VEGFA_WNT2B_FOXD1_KIF26B_KLHL3_OSR1	27	Down
BP	GO:0060491	regulation of cell projection assembly	59/3693	188/18862	7.48916e-05	0.000856512	0.000566008	CDC42EP3_ICAM1_FAM110C_MCIDAS_ADAMTS16_PLD1_MAPK15_TGFB3_ODAD3_ZMYND10_TACSTD2_KLF5_FXR1_RHOQ_DCDC2_YAP1_P2RX7_WASF2_F2RL1_RDX_EPS8L2_OCLN_CDC42EP1_PFN2_PRKCD_NCKAP1_ARHGAP44_ATP7A_ATP8B1_WNT1_SEPTIN7_CYFIP1_RHOG_ARAP1_ACTR2_EPS8L1_BRK1_DYNLL1_FAM98A_KANK1_ACTR3_PFN1_ATMIN_MNS1_KCTD17_DNM2_WDPCP_WASL_PLEK2_SAXO1_ANLN_APC_RAC1_ARPC2_RAC2_HDAC4_DZIP1_DOCK11_MIEN1	59	Down
CC	GO:0030175	filopodium	37/3852	103/19520	9.05392e-05	0.000752739	0.000576259	TRPV4_ACTA2_VCAM1_PDPN_ACP3_APP_ERMN_MYO1B_EZR_ABI1_FXR1_CD302_ANTXR1_KITLG_ITGA3_SPEF1_RDX_SLC9A3R1_ITGB1_B4GALT1_UTRN_CYFIP1_HLA-G_CXADR_CIB1_ARL4C_DNALI1_SPATA13_UNC5C_MSN_SHTN1_ENAH_ITGAV_ACTN2_ITGA6_ADGRA2_MYO3A	37	Down
BP	GO:0051101	regulation of DNA binding	41/3693	118/18862	7.68394e-05	0.000877179	0.000579665	WFIKKN2_MSX1_HMOX1_ID1_SP100_LIF_TWIST1_MSX2_IGF1_GATA3_LEF1_KLF4_FOXC1_MDFI_TGFB1_NGF_NIBAN2_BCL3_RB1_HEY2_RSF1_CTNNB1_JUN_WNT3A_TRIM6_IFI16_SMO_TMSB4X_MYOCD_TRAF6_PER2_ITGA2_HABP4_PLAUR_CDT1_TXN_PYHIN1_SUMO1_NFKBIA_PARK7_PSEN1	41	Down
BP	GO:0051047	positive regulation of secretion	85/3693	295/18862	7.81341e-05	0.000890329	0.000588355	AQP1_WLS_SCIN_PTAFR_BMP2_PLA2R1_PLA2G4A_EGFR_VIP_TLR4_OR51E2_ANKRD1_CADPS2_HFE_GATA2_GJA1_APLN_TGFB3_ADCYAP1_NMB_C1QTNF1_EZR_RAB8B_GPER1_RASL10B_IGF1_SDCBP_AVPR1B_IL4R_OXTR_TNFRSF11A_MYO18A_CD38_PLA2G3_GAL_RAB27A_EXPH5_SYT10_CFTR_IL1A_TGFB1_TMED10_F2RL1_ANO1_KCNN4_ANG_PFKFB2_GDNF_RAB7A_RAB27B_PTGES_SDC1_IL1B_CLTRN_BAIAP3_VEGFC_MCU_HLA-F_TNFSF11_BMP6_SNCA_LRP1_TLR2_HYAL3_SDC4_DYNLL1_PPIA_LAMP1_SMP…	85	Down
BP	GO:0016570	histone modification	59/1306	448/18862	1.38678e-06	0.000601988	0.000599036	KAT8_USP16_HDAC6_DMAP1_HDAC10_CHTOP_CARM1_KANSL2_PHF1_KMT5C_SART3_ZNF304_BRD1_MTA1_KAT2A_KMT2B_ZNF335_SUV39H1_SETD6_BRPF1_KAT5_USP15_MTA2_MEN1_USP21_APBB1_SUPT7L_MBIP_BAP1_KAT14_DCAF1_EHMT2_RTF1_SETDB1_NAP1L2_NOC2L_DNMT1_SIRT6_PRDM4_USP36_RCOR3_PRMT8_DOT1L_MTHFR_MLLT6_EZH1_PHF19_MAPK8_TADA1_SUPT6H_PHC1_MRGBP_WDR5_TAF5_RNF2_UCN_CRTC2_FBLL1_HR	59	Up
BP	GO:0071901	negative regulation of protein serine/threonine kinase activity	48/3693	145/18862	7.99416e-05	0.000909263	0.000600867	DUSP4_BMP4_CD300A_DUSP18_NR2F2_HSPB1_HEXIM1_AGT_SFN_CDKN2B_SFRP1_RGS2_CDKN2A_APOE_SPRY2_DUSP1_AIDA_ABL1_RB1_PRKCD_DUSP6_DUSP2_HIPK3_RGS14_IL1B_DUSP10_CDKN1A_BMP7_LATS2_LYN_RGS4_IRAK3_PYCARD_CIB1_GSTP1_PTPN6_MYOCD_GBA_DNAJA1_PRKAR1A_DUSP14_SPRY4_DUSP3_SPRED2_STK38_APC_INPP5K_PTEN	48	Down
BP	GO:0060713	labyrinthine layer morphogenesis	12/3693	20/18862	8.10027e-05	0.000919654	0.000607734	RSPO3_SOCS3_ZFP36L1_FGFR2_CCN1_LEF1_BMP5_BMP7_SPINT1_ST14_WNT7B_GRHL2	12	Down
BP	GO:0046889	positive regulation of lipid biosynthetic process	32/3693	85/18862	8.1543e-05	0.000924105	0.000610675	HTR2C_HTR2A_RAB38_LDLR_HTR2B_CCN1_ANXA1_STARD4_ABHD6_PLA2G3_APOE_FABP3_SORBS1_ADGRF5_CCDC3_TNFRSF1A_PRKCD_IL1B_BMP6_NSMAF_ELOVL5_CHP1_SMPD3_MID1IP1_SMPD2_SLC45A3_PTGS2_PPARGC1A_RACK1_CAPN2_SCARB1_RGN	32	Down
BP	GO:0002791	regulation of peptide secretion	88/3693	308/18862	8.21468e-05	0.000929258	0.00061408	ITPR2_WLS_ALOX5_HTR2C_EGFR_TLR4_ITPR1_OR51E2_ANKRD1_HFE_ADRA2A_GJA1_APLN_TGFB3_ADCYAP1_EZR_RAB8B_GPER1_RASL10B_ANXA1_IGF1_ADTRP_MYO18A_CD38_SFRP1_APOE_EXPH5_CFTR_IL1A_TGFB1_F2R_IDH2_RAB11FIP1_TMED10_F2RL1_ANO1_UCP2_KCNN4_ANG_IRS1_PFKFB2_SLC2A1_RSAD2_RHBDF2_DNAJC1_IL6_IL1B_CLTRN_BAIAP3_VEGFC_MCU_IL12A_RFX3_NPFF_TNFSF11_BMP6_HNF4A_LRP1_CCN3_SLC9B2_TLR2_ZBED6_TCIRG1_DYNLL1_GLP1R_FAM3D_PPIA_RAB11FIP5…	88	Down
BP	GO:0032409	regulation of transporter activity	82/3693	283/18862	8.40517e-05	0.000949084	0.000627182	BCL2_PTAFR_CCL2_OXSR1_TRDN_PDE4B_PIRT_SCN4B_ADRA2A_GJA1_TWIST1_PTK2B_ATP1A2_APP_SLMAP_PCSK9_KCNE4_CACNB4_EPO_STAC_GAL_PTPN3_ATPSCKMT_CFTR_GEM_STIM1_JPH2_STIM2_SHISA8_KCNG1_PIM1_SLC9A3R1_ITGB1_ADRB2_PPIF_PRKCD_GRIN2A_CASQ2_ATP7A_ACTB_SELENON_PLN_KCNS1_CLTRN_UTRN_SNCA_PRNP_AHNAK_FKBP1A_LRRC55_CHP1_HOMER1_KCNE1B_TMSB4X_FXYD5_ATP1B3_STOM_KCNE1_TREM2_NIPSNAP2_CAB39_P2RY6_TESC_DNM2_ACTN2_ATP1B1_PPARGC1…	82	Down
BP	GO:0060538	skeletal muscle organ development	51/3693	157/18862	8.45099e-05	0.000952532	0.000629461	BCL2_DMRTA2_ELN_ANKRD1_NR2F2_TWIST1_DCN_SHOX2_BTG2_KLF5_HDAC9_FXR1_VAMP5_EGR1_FOS_EGR2_TGFB1_EEF2_NIBAN2_PHOX2B_NUPR1_RB1_ATF3_MAFF_TBX1_SELENON_PITX1_VAX1_WNT3A_GPC1_ASS1_MYLPF_HOMER1_SMO_YBX3_SHH_HMG20B_MYOCD_BCL9L_RBM24_VGLL2_DISP1_MYL3_STRA6_FLOT1_HDAC4_MYORG_CYP26B1_HOXD9_GPX1_CFL2	51	Down
BP	GO:0001570	vasculogenesis	30/3693	78/18862	8.52184e-05	0.000955335	0.000631313	APLNR_EMP2_TGFBR3_ZFP36L1_CD34_TGFBR2_FOXF1_NTRK2_WNT7A_MYO1E_PDGFRB_YAP1_JUNB_TGFB1_FZD4_HEY2_HAS2_SMO_SHH_RAMP2_GJC1_MYOCD_WNT7B_VEGFA_ITGAV_RRAS_RIN2_TBX20_TIPARP_TBX5	30	Down
BP	GO:0050886	endocrine process	30/3693	78/18862	8.52184e-05	0.000955335	0.000631313	EDN2_CTSZ_OR51E2_GJA1_APLN_C1QTNF1_CORIN_RAB8B_RASL10B_AGT_AVPR1B_GATA3_OXTR_GAL_SUCNR1_F2R_RAB11FIP1_FZD4_NIBAN2_F2RL1_DRD5_NOS3_SERPINF2_IL1B_BMP6_SELENOM_MME_RAB11FIP5_FOXD1_NKX3-1	30	Down
BP	GO:2001057	reactive nitrogen species metabolic process	30/3693	78/18862	8.52184e-05	0.000955335	0.000631313	NQO1_ICAM1_KLF2_TLR4_PTK2B_CD34_ZC3H12A_CD36_KLF4_SPR_SMAD3_NOS3_WDR35_IL1B_CYB5B_PTGIS_HSP90AB1_CYB5R3_ASS1_CLU_TLR2_DYNLL1_TICAM1_PTGS2_DNM2_MTARC2_RAC1_PTX3_RGN_HSP90AA1	30	Down
BP	GO:0050708	regulation of protein secretion	81/3693	279/18862	8.60477e-05	0.000961893	0.000635647	ITPR2_WLS_ALOX5_EGFR_TLR4_ITPR1_OR51E2_ANKRD1_ADRA2A_GJA1_TGFB3_EZR_GPER1_ANXA1_IGF1_ADTRP_MYO18A_CD38_SFRP1_APOE_EXPH5_CFTR_IL1A_TGFB1_F2R_IDH2_RAB11FIP1_TMED10_F2RL1_ANO1_UCP2_KCNN4_ANG_IRS1_PFKFB2_SLC2A1_RSAD2_RHBDF2_DNAJC1_IL6_IL1B_CLTRN_BAIAP3_VEGFC_MCU_IL12A_RFX3_NPFF_BMP6_HNF4A_LRP1_CCN3_SLC9B2_TLR2_ZBED6_TCIRG1_DYNLL1_GLP1R_FAM3D_PPIA_RAB11FIP5_EFNA5_TREM2_PER2_CD2AP_ADCY8_DISP1_KCNA5_LLG…	81	Down
BP	GO:0016051	carbohydrate biosynthetic process	64/3693	209/18862	8.6112e-05	0.000961893	0.000635647	TKT_PTAFR_CHST9_PPP1R3B_PGM2_PTK2B_FBP2_PGM1_GPER1_CHST11_IGF1_AVPR1B_HS2ST1_PPP1R3G_B3GNT9_SORBS1_CSGALNACT1_TGFB1_SIK1_B3GNT2_LEPR_GPI_IRS1_SLC2A1_ATF3_B4GALT1_IMPA2_B3GALT5_NANS_ST3GAL4_NFKB1_HAS3_SDHAF3_UGP2_EXT1_CSGALNACT2_G6PC3_GBE1_PPP1R3D_SNCA_ST3GAL2_CHST14_ENO1_HRH1_HAS2_SORD_ST6GALNAC5_SLC25A1_SMPD3_PER2_P2RY6_ISYNA1_SLC39A14_CHST15_ALDOA_ARPP19_PPARGC1A_HAS1_PPP1CB_ENPP1_GOT2_INPP5K_R…	64	Down
MF	GO:0048018	receptor ligand activity	138/3761	486/18337	1.66742e-05	0.000769211	0.000637523	GPNMB_TTR_CXCL6_CXCL14_IL16_BMP2_CCL2_IL33_PTHLH_BMP4_KL_STC2_VIP_EDN2_CXCL3_BTC_HGF_TNFRSF11B_NPY_DKK1_CSF1_LIF_APLN_TGFB3_GDF5_ADCYAP1_GDF7_EFEMP1_TSLP_CXCL2_NMB_PDGFC_TYMP_STC1_FBN1_IGF1_CXCL8_WNT9A_CMTM7_IL7_CCN2_AGT_EPO_SECTM1_FGF7_CXCL1_WNT7A_CXCL5_MDK_GAL_FGF2_IL1A_WNT11_CRLF1_TGFB1_TNFSF13_BMP5_GDF15_CCL28_NGF_KITLG_NAMPT_IL34_PDGFD_PMCH_FGF16_GPI_LGALS3_ADA2_CALCA_TNFSF10_C5_GDNF_SEMA3E_…	138	Down
MF	GO:0004222	metalloendopeptidase activity	41/3761	107/18337	1.7079e-05	0.000769211	0.000637523	ADAMTSL3_ADAMTS17_MMP14_ECEL1_ADAMTS16_ADAM12_MMP7_TRABD2A_ADAMTS9_MMP28_ADAMTS12_ADAMTS1_MMP11_TRABD2B_ADAMTS19_MMP19_PAPPA_ADAMTS4_ADAMTS5_ADAM23_MMP23B_PHEX_ADAM28_NRDC_MME_MIPEP_ADAM10_ADAMTSL4_ADAMTSL1_ATP23_LMLN_BMP1_MMP10_MMP16_ADAM9_ADAMTS15_ADAMTSL5_OMA1_PAPLN_MMP2_ADAMTS3	41	Down
BP	GO:0042771	intrinsic apoptotic signaling pathway in response to DNA damage by p53 class mediator	20/3693	44/18862	8.67033e-05	0.000964981	0.000637687	BCL2_TP73_CD44_PHLDA3_RPS27L_NUPR1_ELL3_BCL3_TMEM109_MARCHF7_SHISA5_CDKN1A_AEN_TP63_PYCARD_CHEK2_IFI16_BRCA2_HNRNPK_RPL26	20	Down
BP	GO:0046579	positive regulation of Ras protein signal transduction	28/3693	71/18862	8.68529e-05	0.000964981	0.000637687	PRAG1_ITPKB_LPAR1_CSF1_IGF1_EPO_ARHGEF3_PDGFRB_AKAP13_F2R_NGF_KITLG_F2RL1_GPR55_LPAR4_F11R_LYN_COL3A1_F2RL2_RASGEF1A_DYNLT1_ERBIN_EPOR_STK19_SHC1_ALS2_RAC1_RAPGEF1	28	Down
BP	GO:0061333	renal tubule morphogenesis	28/3693	71/18862	8.68529e-05	0.000964981	0.000637687	BCL2_BMP2_NOG_BMP4_ADAMTS16_IRX1_COL4A1_TACSTD2_AGT_GATA3_IRX3_FGF2_WNT11_NPNT_LAMA5_GDNF_WNT9B_WNT1_MYC_SMO_SHH_GLI3_VEGFA_WNT2B_FOXD1_KIF26B_KLHL3_OSR1	28	Down
BP	GO:0035710	CD4-positive, alpha-beta T cell activation	36/3693	100/18862	8.98586e-05	0.000994828	0.000657411	RUNX1_CD83_RORC_TMEM98_ANXA1_TGFBR2_ZC3H12A_GATA3_IL4R_RIPK2_LEF1_VSIR_NFKBIZ_PRKCQ_IL6R_BCL6_BCL3_RSAD2_FOXP1_ATP7A_IL6_ZFPM1_STAT3_CD55_TWSG1_RELB_SMAD7_PTGER4_CTSL_TCIRG1_IL18R1_RUNX3_CDH26_HLA-DRA_CD81_LOXL3	36	Down
BP	GO:0043266	regulation of potassium ion transport	36/3693	100/18862	8.98586e-05	0.000994828	0.000657411	HTR2A_OXSR1_VIP_ADRA2A_PTK2B_ADCYAP1_KCNE4_DRD1_GAL_KCNG1_KCNN2_ITGB1_CASQ2_FLNA_ANO6_KCNS1_KCNIP3_RGS4_CD63_LRRC55_KCNQ1_KCNE1B_ATP1B3_KCNE1_TREM2_CAB39_KCNA5_DNM2_ACTN2_ATP1B1_KCNIP1_LRRC52_KCNJ2_SUMO1_PTEN_KIF5B	36	Down
BP	GO:1990748	cellular detoxification	40/3693	115/18862	9.09483e-05	0.00100241	0.000662419	NQO1_MGST1_GPX8_FBLN5_MGST2_CD36_APOE_LOXHD1_PIM1_TXNRD3_IPCEF1_NOS3_PXDN_PTGES_ATP7A_SOD3_BMP7_CAT_NFE2L2_ADH5_GPX7_NXN_SOD2_PTGS1_PRDX3_SOD1_GSTP1_TXNRD1_TXNDC17_GSR_HP_TXN_PTGS2_MTARC2_PRDX5_PARK7_DUOX2_GSTK1_GPX1_GPX2	40	Down
BP	GO:0000768	syncytium formation by plasma membrane fusion	23/3693	54/18862	9.13471e-05	0.00100241	0.000662419	MYOF_PTGFRN_CD109_ADAM12_NFATC2_JAM2_IL4R_MYH9_GDF15_EHD2_WNT1_SCGB3A1_CXCL10_MYMK_EHD1_TREM2_ADAM9_CD81_SH3PXD2A_CAPN2_FLOT1_CD9_TCTA	23	Down
BP	GO:0001954	positive regulation of cell-matrix adhesion	23/3693	54/18862	9.13471e-05	0.00100241	0.000662419	EMP2_CSF1_PTK2B_PLEKHA2_IQGAP1_CD36_SFRP1_CCL28_SMAD3_ABL1_S100A10_UTRN_CEACAM6_CIB1_CX3CL1_CDH13_SDC4_VEGFA_RRAS_ROCK1_RIN2_RAC1_TEK	23	Down
BP	GO:0045071	negative regulation of viral genome replication	23/3693	54/18862	9.13471e-05	0.00100241	0.000662419	IFITM1_APOBEC3C_APOBEC3B_IFITM3_IFIT1_BST2_ZC3HAV1_APOBEC3F_TNIP1_RSAD2_APOBEC3D_MX1_IFITM2_APOBEC3G_TRIM6_IFI16_OASL_SLPI_ISG20_IFIT5_OAS2_INPP5K_OAS1	23	Down
BP	GO:0140253	cell-cell fusion	23/3693	54/18862	9.13471e-05	0.00100241	0.000662419	MYOF_PTGFRN_CD109_ADAM12_NFATC2_JAM2_IL4R_MYH9_GDF15_EHD2_WNT1_SCGB3A1_CXCL10_MYMK_EHD1_TREM2_ADAM9_CD81_SH3PXD2A_CAPN2_FLOT1_CD9_TCTA	23	Down
BP	GO:0061351	neural precursor cell proliferation	46/3693	138/18862	9.24013e-05	0.00101219	0.000668886	EMX2_DMRTA2_ARX_GPR37L1_FGFR2_GATA2_PTPRZ1_ADCYAP1_BTG2_NAP1L1_WNT7A_LEF1_MDK_DOCK7_POU3F3_ID2_ELL3_CTNNA1_RYK_FLNA_WNT1_VEGFC_C5AR1_WNT5A_FZD6_SPINT1_CTNNB1_LYN_VAX1_WNT3A_WNT2_MELK_CX3CL1_SMO_PLXNB2_SHH_NUMB_ZNF503_SHCBP1_GLI3_VEGFA_FOXG1_GLI1_GLI2_KIF14_RAPGEF1	46	Down
BP	GO:0042481	regulation of odontogenesis	10/3693	15/18862	9.29629e-05	0.001013	0.000669422	BMP2_RSPO2_MSX1_BMP4_TNFRSF11B_CSF1_CD34_DMRT3_SHH_SP6	10	Down
BP	GO:0043117	positive regulation of vascular permeability	10/3693	15/18862	9.29629e-05	0.001013	0.000669422	TRPV4_TJP2_PDE2A_ANGPT1_APOE_TGFB1_OCLN_TJP1_BMP6_VEGFA	10	Down
BP	GO:0050651	dermatan sulfate proteoglycan biosynthetic process	10/3693	15/18862	9.29629e-05	0.001013	0.000669422	BGN_DCN_VCAN_CSPG4_CSGALNACT1_DSE_CSGALNACT2_NCAN_CHST14_DSEL	10	Down
BP	GO:1905314	semi-lunar valve development	19/3693	41/18862	9.39598e-05	0.00102208	0.00067542	BMP2_ELN_BMP4_TWIST1_GATA3_TGFB1_NFATC1_TNFRSF1A_RB1_NOS3_HEY2_SNAI2_SNAI1_GJA5_EMILIN1_TNFRSF1B_ROCK1_TBX20_STRA6	19	Down
BP	GO:0007188	adenylate cyclase-modulating G protein-coupled receptor signaling pathway	69/3693	230/18862	9.44659e-05	0.00102579	0.000677875	GNA14_PTHLH_LPAR1_VIP_PDE4B_CALCRL_S1PR5_GPR37L1_CRHR2_ADRA2A_PDE2A_EDNRA_ADCYAP1_S1PR3_ADRB1_PTGER3_GPER1_RAMP1_PTGER2_ADGRG2_RGS2_OPRK1_DRD1_PTGIR_WASF2_AKAP13_CHRM2_ADGRG6_ADGRF1_DRD5_CALCA_SLC9A3R1_ADRB2_RXFP2_FLNA_GNA13_PLN_PSAP_MCHR1_GRM8_GPR78_MRAP_CALCB_GNAI3_ADRA1D_PTGER4_ADGRD2_ADRA1B_CXCL10_GNAI1_GNA12_ADCY9_OXER1_GLP1R_RAMP2_GPR3_ADCY4_ADRA1A_ADCY8_ADCY2_RXFP1_GNA15_CHRM1_ADM2_ADRB3_N…	69	Down
BP	GO:0002688	regulation of leukocyte chemotaxis	41/3693	119/18862	9.53044e-05	0.0010331	0.000682702	CSF1R_CXCL14_RARRES2_CCL2_OXSR1_THBS1_EDN2_CSF1_PTK2B_SERPINE1_CXCL8_MMP28_CMKLR1_MDK_IL6R_SWAP70_DUSP1_IL34_F2RL1_C5_ANO6_IL6_RIN3_CALR_VEGFC_C5AR1_MCU_IL12A_WNT5A_DAPK2_TMEM102_LYN_CXCL10_C5AR2_CCN3_ADAM10_AIF1_VEGFA_PRSS56_RAC1_RAC2	41	Down
BP	GO:0031667	response to nutrient levels	121/3693	451/18862	9.57953e-05	0.0010348	0.000683825	FOLR1_BCL2_TYR_HTR2C_RARRES2_FAS_HMOX1_NQO1_ICAM1_EGFR_VCAM1_STC2_CHSY1_PMAIP1_TNFRSF11B_NPY_LDLR_HFE_ADCYAP1_PCSK9_LPL_ADRB1_MMP7_STC1_POSTN_TGFBR2_ZFP36_ZC3H12A_EPO_PDK4_CDKN2B_FOXO1_DSC2_COL1A1_SFRP1_ADA_EIF2AK4_APOE_SIK1B_DAP_WNT11_SIK1_GDF15_EEF2_KRT18_HSPA5_CCL28_STK26_SPARC_SLC22A3_UCP2_HNRNPA1_PIM1_LRAT_SLC2A1_ADRB2_ATF3_IGFBP2_CYP26A1_FES_BCKDHB_NENF_VPS41_NUAK2_WNT9B_CDKN1A_HSPA8_KLF10_…	121	Down
BP	GO:0030595	leukocyte chemotaxis	68/3693	226/18862	9.58233e-05	0.0010348	0.000683825	ALOX5_CSF1R_CXCL6_CXCL14_IL16_RARRES2_CCL2_OXSR1_THBS1_PDE4B_EDN2_CXCL3_CSF1_PTK2B_ITGA1_SERPINE1_CXCL2_ANXA1_CXCL8_MMP28_CXCL1_TNFRSF11A_CMKLR1_CXCL5_MDK_IL6R_SWAP70_DUSP1_IL34_F2RL1_LGALS3_CALCA_C5_SCG2_ANO6_IL6_CXCL16_RIN3_CALR_VEGFC_C5AR1_MCU_IL12A_WNT5A_DAPK2_TNFSF11_TMEM102_LYN_CXCL10_CXADR_C5AR2_CH25H_CX3CL1_CCN3_ADAM10_HRH1_HSD3B7_PPIA_AIF1_VEGFA_PRSS56_SLC12A2_RAC1_CYP7B1_RAC2_CSF3R_CCL2…	68	Down
BP	GO:0030038	contractile actin filament bundle assembly	37/3693	104/18862	9.61253e-05	0.0010348	0.000683825	DLC1_ELN_LPAR1_CGNL1_PTK2B_TGFB3_TACSTD2_CCN2_SFRP1_PHLDB2_SORBS1_WASF2_WNT11_SMAD3_ABL1_ARHGEF5_S100A10_PFN2_PAK2_RHOA_SERPINF2_ACTG1_TJP1_TPM1_PTGER4_ARAP1_F11R_ITGB5_FHDC1_SDC4_PFN1_ITGB1BP1_PDLIM1_ROCK1_RAC1_INPP5K_CARMIL1	37	Down
BP	GO:0043149	stress fiber assembly	37/3693	104/18862	9.61253e-05	0.0010348	0.000683825	DLC1_ELN_LPAR1_CGNL1_PTK2B_TGFB3_TACSTD2_CCN2_SFRP1_PHLDB2_SORBS1_WASF2_WNT11_SMAD3_ABL1_ARHGEF5_S100A10_PFN2_PAK2_RHOA_SERPINF2_ACTG1_TJP1_TPM1_PTGER4_ARAP1_F11R_ITGB5_FHDC1_SDC4_PFN1_ITGB1BP1_PDLIM1_ROCK1_RAC1_INPP5K_CARMIL1	37	Down
BP	GO:0016266	O-glycan processing	25/3693	61/18862	9.82741e-05	0.00105429	0.000696705	GALNT5_GALNT15_GALNT10_XXYLT1_GCNT3_GALNT1_GXYLT2_GALNT3_B3GNT2_GALNT11_GCNT4_GXYLT1_ST3GAL1_GALNT4_ST3GAL4_ST6GAL1_B3GNT5_MUC16_ST3GAL2_GALNT2_GCNT1_CHST4_MUC4_POFUT1_MUC2	25	Down
BP	GO:0019229	regulation of vasoconstriction	25/3693	61/18862	9.82741e-05	0.00105429	0.000696705	PTAFR_HTR2A_ICAM1_HRH2_EGFR_EDN2_ADRA2A_GJA1_APLN_ATP1A2_AGT_AVPR1B_OXTR_CD38_F2R_DOCK5_BDKRB2_SNTA1_GJA5_ADRA1D_ADRA1B_HRH1_PER2_ADRA1A_KCNA5	25	Down
CC	GO:0030863	cortical cytoskeleton	37/3852	104/19520	0.000114109	0.000937792	0.000717927	TRPV4_DLC1_CLDN5_HFE_EZR_MYADM_SPTBN1_TMOD1_MTSS2_DCDC2_AKAP13_MYH9_CALD1_PVALB_MYZAP_RDX_CDH1_SLC2A1_FLNA_KRT19_SNX9_UTRN_KNCN_MLPH_ACTR2_PLEKHH2_DCDC2C_EEF1A1_DSTN_LLGL1_WASL_ACTN2_CAP1_ANLN_CAPN2_FLOT1_GYPC	37	Down
BP	GO:0042733	embryonic digit morphogenesis	22/3693	51/18862	0.000102761	0.00109865	0.000726017	NOG_MSX1_BMP4_TWIST1_MAP3K20_FREM2_CHST11_ALX4_WNT7A_BAX_TULP3_WNT5A_TMEM231_BMPR1A_FZD6_SHH_GLI3_ROR2_GRHL2_WDPCP_GLI2_OSR1	22	Down
BP	GO:1902893	regulation of pri-miRNA transcription by RNA polymerase II	22/3693	51/18862	0.000102761	0.00109865	0.000726017	BMP2_BMP4_TEAD1_GATA2_APLN_FOSL1_KLF5_GATA3_KLF4_ETS1_EGR1_FOS_FGF2_TGFB1_SMAD3_STAT3_BMPR1A_NR3C1_JUN_SMAD1_NFATC4_HDAC4	22	Down
BP	GO:0120032	regulation of plasma membrane bounded cell projection assembly	58/3693	186/18862	0.00010435	0.00111139	0.00073444	CDC42EP3_ICAM1_MCIDAS_ADAMTS16_PLD1_MAPK15_TGFB3_ODAD3_ZMYND10_TACSTD2_KLF5_FXR1_RHOQ_DCDC2_YAP1_P2RX7_WASF2_F2RL1_RDX_EPS8L2_OCLN_CDC42EP1_PFN2_PRKCD_NCKAP1_ARHGAP44_ATP7A_ATP8B1_WNT1_SEPTIN7_CYFIP1_RHOG_ARAP1_ACTR2_EPS8L1_BRK1_DYNLL1_FAM98A_KANK1_ACTR3_PFN1_ATMIN_MNS1_KCTD17_DNM2_WDPCP_WASL_PLEK2_SAXO1_ANLN_APC_RAC1_ARPC2_RAC2_HDAC4_DZIP1_DOCK11_MIEN1	58	Down
BP	GO:0019883	antigen processing and presentation of endogenous antigen	14/3693	26/18862	0.000104667	0.00111139	0.00073444	HFE_B2M_HLA-A_TAP1_ERAP2_HLA-E_HLA-B_TAPBP_ERAP1_HLA-F_HLA-G_CD1D_HLA-C_HLA-DRA	14	Down
BP	GO:0061437	renal system vasculature development	14/3693	26/18862	0.000104667	0.00111139	0.00073444	BMP4_ACTA2_ANGPT1_CD34_PDGFRB_EGR1_IL6R_PDGFD_ANGPT2_PECAM1_PDGFRA_BMP7_OSR1_TEK	14	Down
BP	GO:0061440	kidney vasculature development	14/3693	26/18862	0.000104667	0.00111139	0.00073444	BMP4_ACTA2_ANGPT1_CD34_PDGFRB_EGR1_IL6R_PDGFD_ANGPT2_PECAM1_PDGFRA_BMP7_OSR1_TEK	14	Down
BP	GO:0007224	smoothened signaling pathway	44/3693	131/18862	0.00010644	0.0011283	0.000745613	PRRX1_CHSY1_GPR37L1_EVC_FGFR2_RFX4_SERPINE2_SHOX2_TGFBR2_IQUB_FOXF1_SFRP1_DCDC2_EVC2_BOC_DYNC2H1_TTC23_RB1_CTNNA1_SEPTIN2_TULP3_EXT1_FOXA1_TTC26_ZIC1_TMEM231_HHAT_TCTN1_CIBAR1_RAB34_IFT27_SMO_SHH_GLI3_IFT122_ROR2_WDPCP_ENPP1_KIF7_GLI1_RACK1_GLI2_TCTN2_DZIP1	44	Down
BP	GO:0030278	regulation of ossification	39/3693	112/18862	0.000107659	0.00113928	0.00075287	ALOX5_BCL2_BMP2_SGMS2_BMP4_KL_MGP_CHSY1_SOST_DKK1_CSF1_TWIST1_PTK2B_TGFB3_CCN1_FBN2_SFRP1_MDK_P2RX7_EGR2_TGFB1_SMAD3_CALCA_ADRB2_OMD_ANO6_BMP7_WNT5A_SMAD7_BMPR1A_PTGER4_BMP6_DHRS3_TMEM119_ENPP1_ATRAID_OSR1_LTBP3_KREMEN1	39	Down
BP	GO:0035115	embryonic forelimb morphogenesis	15/3693	29/18862	0.000108673	0.00114612	0.000757392	RSPO2_MSX1_TWIST1_SHOX2_ALX4_WNT7A_EN1_TP63_ALDH1A2_SHH_ALX3_OSR1_CACNA1C_HOXD9_TBX5	15	Down
BP	GO:0061311	cell surface receptor signaling pathway involved in heart development	15/3693	29/18862	0.000108673	0.00114612	0.000757392	BMP2_NOG_MSX1_BMP4_DKK1_WNT11_TGFB1_GALNT11_HEY2_SNAI2_SNAI1_WNT5A_BMPR1A_CTNNB1_WNT3A	15	Down
MF	GO:0005543	phospholipid binding	129/3761	451/18337	2.13443e-05	0.000925711	0.000767231	ITPR2_RPE65_SCIN_PTAFR_MYOF_PLA2G4A_THBS1_CD300A_LPAR1_TNFAIP8L3_SYTL3_PITPNC1_ITPR1_SYT17_PLD1_PIRT_ASAP1_PLTP_MYO1B_PHLDA3_GSDMD_IQGAP1_ANXA1_SDCBP_ANXA2_ANXA11_SPTBN1_F3_MYO1E_MTSS2_APOE_EPDR1_PLA2G2A_PSD4_SYT10_OSBPL1A_JPH2_GRB7_ESYT2_AIDA_SNX33_PIGK_EPN3_CPNE4_ANXA8_PARD3_TPP1_LDLRAP1_HS1BP3_CAPG_PFN2_FES_SNX18_PHLDA2_ANXA6_PICALM_ARHGAP44_CAVIN2_PARD3B_CERT1_SH3PXD2B_APOC1_SERPINA5_PRKCI_AT…	129	Down
CC	GO:0140534	endoplasmic reticulum protein-containing complex	43/3852	127/19520	0.000124329	0.00101017	0.000773336	B2M_NBAS_HLA-A_STT3B_TAP1_MAGT1_HSPA5_RNF139_PDIA3_OST4_PIGK_TAPBP_PDIA6_EMC2_SEC63_INSIG1_SEC11A_TUSC3_DDOST_SPTSSB_CALR_OSTC_SEC61A1_PIGT_RPN2_FKBP1A_DAD1_OS9_UGT1A1_STT3A_GANAB_TREX1_INSIG2_SPTLC2_RPN1_P4HB_SPTLC3_SDF2L1_ATP5F1E_SSR4_SPTLC1_SPCS3_EXT2	43	Down
BP	GO:0030104	water homeostasis	30/3693	79/18862	0.000111902	0.00117819	0.000778579	AQP4_AQP1_TRPV4_SCNN1A_CLDN1_SFN_LSR_CFTR_CLDN4_GRHL3_RAB11A_EXT1_SCNN1G_RAB11FIP2_TP63_HAS2_ADCY9_GBA_ADCY4_PRKAR1A_ADCY8_WFS1_ADCY2_ABCA12_ELOVL1_INPP5K_SCNN1B_CYP26B1_EXT2_ADCY3	30	Down
BP	GO:0002763	positive regulation of myeloid leukocyte differentiation	24/3693	58/18862	0.000112414	0.00117959	0.000779504	RUNX1_ZFP36L1_CSF1_LIF_LEF1_PLA2G3_FOS_TGFB1_KITLG_IL34_TMEM64_RB1_CASP8_FES_KLF10_TNFSF11_JUN_SLC9B2_TRAF6_TREM2_ROR2_TESC_CD101_PRKCA	24	Down
BP	GO:0031638	zymogen activation	24/3693	58/18862	0.000112414	0.00117959	0.000779504	PRSS12_RUNX1_THBS1_MMP14_CTSZ_SERPINE2_SERPINE1_PLAT_C1R_RIPK2_VSIR_C1RL_CTSH_PLAU_CASP8_GRIN2A_SERPINF2_PYCARD_CTSL_PERP_ENO1_IFI16_HP_OMA1	24	Down
BP	GO:1904019	epithelial cell apoptotic process	40/3693	116/18862	0.000112874	0.00118243	0.000781382	CCL2_PLA2R1_ANGPTL4_HMOX1_SFRP4_ICAM1_THBS1_ZFP36L1_GATA2_SERPINE1_NDNF_ANGPT1_GPER1_TGFBR2_ZFP36_GATA3_CAST_MDK_YAP1_KRT18_STK3_SERPINB13_ABL1_NUPR1_KRT8_RB1_SCG2_PRKCI_ANO6_IL6_NFE2L2_CD248_HLA-G_RAMP2_CD40_WFS1_PPARGC1A_PAK4_BOK_TEK	40	Down
BP	GO:0014009	glial cell proliferation	21/3693	48/18862	0.000114893	0.00119954	0.000792691	CSF1R_IL33_CSF1_PTK2B_ADCYAP1_IDH2_EEF2_IL34_LEPR_PRKCI_IL6_IL1B_CERS2_LYN_CX3CL1_CLU_GBA_TREM2_PENK_CHRM1_PRKCH	21	Down
BP	GO:0060688	regulation of morphogenesis of a branching structure	21/3693	48/18862	0.000114893	0.00119954	0.000792691	NOG_BMP4_SULF1_HGF_FGFR2_SHOX2_TACSTD2_AGT_FGF7_SFRP1_MDK_AR_ABL1_GDNF_BMP7_WNT5A_WNT2_SMO_SHH_VEGFA_WNT2B	21	Down
BP	GO:0033627	cell adhesion mediated by integrin	28/3693	72/18862	0.000115809	0.00120306	0.00079502	ICAM1_FYB2_LIF_SERPINE1_ITGB4_FBN1_ADA_ITGA5_SWAP70_PLAU_ITGA11_NPNT_ITGB1_RET_EXT1_ITGB6_SNAI2_LYN_ITGB5_CIB1_CCN3_PTPN6_ITGB1BP1_ITGA2_TESC_ITGAV_ADAM9_ITGBL1	28	Down
BP	GO:0048708	astrocyte differentiation	28/3693	72/18862	0.000115809	0.00120306	0.00079502	BMP2_NOG_EGFR_BACE2_TLR4_GPR37L1_LDLR_LIF_APP_SERPINE2_TSPAN2_ABL1_IL6_C5AR1_STAT3_VIM_CNTF_LRP1_MAP2K1_LAMB2_GRN_SMO_SHH_ROR1_TREM2_ROR2_TAL1_PSEN1	28	Down
BP	GO:1903036	positive regulation of response to wounding	28/3693	72/18862	0.000115809	0.00120306	0.00079502	THBS1_THBD_ADRA2A_CLDN1_SERPINE1_ANXA1_CD36_SMOC2_F3_MDK_F2R_CLDN4_OCLN_ITGB1_CCN4_HBEGF_FLNA_SERPINF2_ATP7A_ACTG1_ST3GAL4_ANO6_NFE2L2_CNTF_LRP1_GRN_KANK1_DUOX2	28	Down
BP	GO:0001756	somitogenesis	26/3693	65/18862	0.000116379	0.00120697	0.000797604	NKD1_FOXF1_LEF1_FOXC1_SFRP1_SMAD3_DMRT2_AXIN2_FOXB1_TBX18_PLXNA2_WNT5A_BMPR1A_MSGN1_SEMA3C_WNT3A_ALDH1A2_ROR2_TMED2_MEOX1_POFUT1_NKX3-1_CRB2_RIPPLY1_TBX19_PSEN1	26	Down
BP	GO:0071902	positive regulation of protein serine/threonine kinase activity	88/3693	311/18862	0.000119204	0.00123422	0.000815608	CEMIP_CSF1R_GHR_BMP2_TP73_HTR2A_TPD52L1_THBS1_LPAR1_EGFR_SASH1_TLR4_HGF_DKK1_ADRA2A_PTK2B_ITGA1_TGFB3_MAP3K20_HTR2B_PDGFC_CCNY_IQGAP1_IGF1_AGT_CSPG4_TNFRSF11A_RIPK2_GADD45B_PDGFRB_DIPK2A_IGFBP6_SPRY2_AKAP13_FGF2_TGFB1_FZD4_GDF15_KITLG_IL34_STK3_PDGFD_ARHGEF5_TAB2_C5_ADRB2_MAP3K21_CKS1B_DUSP6_RET_PROK2_RHOA_IL1B_CDK1_C5AR1_CD24_WNT5A_HSP90AB1_CHRNA7_TNFSF11_CAB39L_SNCA_CIB1_UBE2V1_MAP2K1_MST1R_SOD…	88	Down
BP	GO:0042098	T cell proliferation	60/3693	195/18862	0.000121467	0.00125556	0.000829713	GPNMB_BMP4_FOXJ1_VCAM1_HLA-A_ANXA1_TGFBR2_IGF1_EPO_NCSTN_RIPK2_VSIR_PRKCQ_HLA-E_PAWR_IL1A_IDO1_RPS6_BAX_ABL1_LGALS3_ELF4_IGFBP2_MARCHF7_CD276_IL6_IL1B_CD55_TWSG1_CD24_HLA-G_TNFRSF14_TNFSF9_PRNP_LRRC32_PYCARD_SDC4_SHH_PTPN6_AIF1_CD151_MSN_TRAF6_PNP_BTN2A2_CD1D_IRF1_PRKAR1A_TNFRSF1B_EBI3_PTPRC_CD81_CR1_TNFSF13B_TMEM131L_PSMB10_VTCN1_RAC2_CBLB_NCK1	60	Down
BP	GO:0045069	regulation of viral genome replication	31/3693	83/18862	0.000124203	0.00128172	0.000846995	BCL2_IFITM1_APOBEC3C_CXCL8_APOBEC3B_IFITM3_IFIT1_BST2_ZC3HAV1_APOBEC3F_TNIP1_RSAD2_APOBEC3D_MX1_IFITM2_APOBEC3G_TRIM6_HACD3_IFI16_PPIA_OASL_SLPI_ISG20_PABPC1_IFIT5_NR5A2_OAS2_INPP5K_VAPB_OAS1_TOP2A	31	Down
BP	GO:1903428	positive regulation of reactive oxygen species biosynthetic process	23/3693	55/18862	0.000128126	0.00132002	0.000872306	ICAM1_KLF2_TLR4_PTK2B_SLC5A3_CD36_KLF4_CYBA_RAB27A_SMAD3_IL1B_HSP90AB1_SOD2_ASS1_CLU_TICAM1_PTGS2_DNM2_PTX3_PARK7_HDAC4_DUOXA2_HSP90AA1	23	Down
BP	GO:0010975	regulation of neuron projection development	115/3693	428/18862	0.000132024	0.00135793	0.000897359	TRPV4_SLC39A12_PRRX1_SERPINF1_PRAG1_RGMA_LGALS1_ID1_LPAR1_NTN1_FZD1_ANKRD1_HGF_ALKAL2_MAGI2_PTK2B_ADCYAP1_SHOX2_NDNF_B2M_IQGAP1_OMG_GATA3_EPO_TSKU_NTRK2_WNT7A_EFHC2_CD38_KLF4_SFRP1_RGS2_PLA2G3_CREB3L2_APOE_RAB21_MDK_ULK4_PDLIM5_SDC2_BMP5_HSPA5_NGF_ITGA3_SIPA1L1_EFNB3_EIF4G2_RAB11A_RYK_SEMA3E_FES_ARHGAP44_PAK2_RET_LRP8_RHOA_FLNA_NR2F1_PRKCI_ITM2C_VLDLR_KIAA0319_SEMA3D_TBR1_FN1_PLXNA2_TMEM30A_BMP7_…	115	Down
BP	GO:0030282	bone mineralization	39/3693	113/18862	0.000133701	0.00137291	0.000907258	ALOX5_BMP2_RSPO2_PTHLH_SGMS2_BMP4_KL_MGP_FGFR2_TWIST1_PTK2B_TGFB3_CCN1_FBN2_IGF1_LOX_P2RX7_WNT11_TGFB1_SMAD3_ADRB2_AXIN2_OMD_COL1A2_ANO6_KLF10_PHEX_BMP7_BMPR1A_BMP6_FGFR3_ASPN_SMPD3_ROR2_TMEM119_ENPP1_ATRAID_OSR1_LTBP3	39	Down
BP	GO:0045453	bone resorption	25/3693	62/18862	0.000134304	0.00137683	0.000909851	INPP5D_CSF1R_EGFR_TNFRSF11B_PTK2B_IL7_PDK4_TNFRSF11A_CD38_P2RX7_CALCA_TMEM64_TPP1_ADRB2_GPR55_IL6_TNFSF11_TCIRG1_TRAF6_TMEM119_UBASH3B_RAC1_LTBP3_RAC2_PRKCA	25	Down
BP	GO:0106106	cold-induced thermogenesis	47/3693	144/18862	0.000138266	0.00141281	0.000933626	ID1_TLR4_ACADL_PRDM16_GJA1_ADCYAP1_FABP5_ADRB1_SCD_PDGFC_LAMA4_CD36_IL4R_ABHD6_OXTR_LCN2_CMKLR1_EPAS1_DOCK7_FABP4_PLCL1_PHOX2B_DIO2_UCP2_LEPR_RB1_ADRB2_G0S2_STAT6_ADAMTS5_ADIPOR2_NRDC_RHEB_ALDH1A1_GPR3_PER2_VEGFA_IL18R1_DECR1_ADRB3_PPARGC1A_ACOT13_OMA1_APC_SLN_PRLR_HADH	47	Down
BP	GO:0120161	regulation of cold-induced thermogenesis	47/3693	144/18862	0.000138266	0.00141281	0.000933626	ID1_TLR4_ACADL_PRDM16_GJA1_ADCYAP1_FABP5_ADRB1_SCD_PDGFC_LAMA4_CD36_IL4R_ABHD6_OXTR_LCN2_CMKLR1_EPAS1_DOCK7_FABP4_PLCL1_PHOX2B_DIO2_UCP2_LEPR_RB1_ADRB2_G0S2_STAT6_ADAMTS5_ADIPOR2_NRDC_RHEB_ALDH1A1_GPR3_PER2_VEGFA_IL18R1_DECR1_ADRB3_PPARGC1A_ACOT13_OMA1_APC_SLN_PRLR_HADH	47	Down
BP	GO:0048875	chemical homeostasis within a tissue	9/3693	13/18862	0.000138743	0.00141305	0.000933782	EPAS1_CTSH_ADGRF5_ITGB6_HOMER2_RCN3_HOMER1_VEGFA_ABCA12	9	Down
BP	GO:0070486	leukocyte aggregation	9/3693	13/18862	0.000138743	0.00141305	0.000933782	CD44_NR4A3_JAM2_IL1B_BMP7_HAS2_MSN_RAC2_STK10	9	Down
BP	GO:0070665	positive regulation of leukocyte proliferation	48/3693	148/18862	0.000140345	0.0014247	0.000941486	CSF1R_BCL2_VCAM1_TLR4_CSF1_NFATC2_HLA-A_ANXA1_TGFBR2_IGF1_IL7_EPO_RIPK2_CD38_ADA_IL5RA_PRKCQ_BST2_HLA-E_IL1A_BCL6_KITLG_MYD88_IL34_IGFBP2_CD276_IL6_IL1B_CDKN1A_CD55_IL12A_CD24_TNFSF9_LYN_WNT3A_PYCARD_SHH_AIF1_TRAF6_PNP_CD40_CD1D_TICAM1_EBI3_PTPRC_CD81_TNFSF13B_NCK1	48	Down
BP	GO:0071774	response to fibroblast growth factor	48/3693	148/18862	0.000140345	0.0014247	0.000941486	CCL2_CD44_NOG_KL_THBS1_SULF1_ZFP36L1_SULF2_FGFR2_APLN_NDNF_POSTN_ZFP36_CXCL8_CCN2_GATA3_SMOC2_FGF7_COL1A1_SFRP1_SPRY2_EGR3_FGF2_ZFP36L2_GALNT3_HNRNPA1_FGF16_IER2_TBX1_EXT1_NR4A1_POLR2L_WNT5A_GCLM_GPC1_ESRP2_TNC_SHISA2_FGFR3_SHCBP1_ITGB1BP1_FGF5_PTBP1_SPRY4_ESRP1_SPRED2_FLRT3_EXT2	48	Down
BP	GO:0046620	regulation of organ growth	36/3693	102/18862	0.000142843	0.00144771	0.00095669	TP73_NOG_ARX_RUNX1_TGFBR3_FGFR2_GJA1_WWC2_TGFBR2_IGF1_IL7_FOXC1_RGS2_YAP1_PI16_FGF2_VGLL4_STK3_PIM1_GATA6_DUSP6_HEY2_SAV1_LATS2_BMPR1A_RGS4_WNT2_SOD1_CCNB1_SMO_YBX3_GLI1_TBX20_PTEN_TBX5_ACACB	36	Down
BP	GO:2000377	regulation of reactive oxygen species metabolic process	59/3693	192/18862	0.000143227	0.00144925	0.000957704	ALOX5_BCL2_ICAM1_THBS1_EGFR_KLF2_TLR4_PTK2B_SLC5A3_CRYAB_FBLN5_CD34_TGFBR2_ZC3H12A_CD36_AGT_KLF4_PDGFRB_CYBA_RAB27A_TGFB1_SMAD3_STK17A_F2RL1_PRKCD_PRCP_HVCN1_WDR35_IL1B_CDKN1A_SIRT5_BMP7_PTGIS_NFE2L2_SLC30A10_GNAI3_HSP90AB1_SNCA_SOD2_ASS1_SOD1_CLU_PDK3_GSTP1_DYNLL1_TICAM1_HP_PTGS2_DNM2_PAGE4_CTNS_RAC1_PTX3_RGN_RAC2_PARK7_HDAC4_DUOXA2_HSP90AA1	59	Down
BP	GO:0009991	response to extracellular stimulus	126/3693	477/18862	0.000143656	0.00145123	0.000959014	FOLR1_BCL2_TYR_HTR2C_RARRES2_FAS_HMOX1_NQO1_ICAM1_EGFR_VCAM1_STC2_CHSY1_PMAIP1_TNFRSF11B_NPY_LDLR_HFE_ADCYAP1_PCSK9_LPL_ADRB1_FOSL1_MMP7_STC1_POSTN_TGFBR2_ZFP36_ZC3H12A_EPO_PDK4_CDKN2B_FOXO1_DSC2_COL1A1_SFRP1_ADA_EIF2AK4_APOE_FOS_SIK1B_DAP_WNT11_SIK1_GDF15_EEF2_KRT18_HSPA5_CCL28_STK26_SPARC_SLC22A3_UCP2_HNRNPA1_PIM1_LRAT_SLC2A1_ADRB2_ATF3_IGFBP2_CYP26A1_FES_BCKDHB_NENF_VPS41_NUAK2_WNT9B_CDKN1A_HS…	126	Down
BP	GO:0097193	intrinsic apoptotic signaling pathway	81/3693	283/18862	0.000144603	0.00145844	0.000963777	BCL2_TP73_CD44_MSX1_HMOX1_EDA2R_PMAIP1_ITPR1_FHIT_HSPB1_PHLDA3_ARMC10_SFN_EPO_TMEM117_SGMS1_MDM2_RPS27L_TNFRSF10B_BAX_TNFRSF1A_ABL1_NUPR1_ERO1A_ELL3_BCL3_SLC9A3R1_NACC2_TMEM109_PPIF_PRKCD_MARCHF7_IKBKE_SHISA5_BDKRB2_CDKN1A_IFI6_SNAI2_SNAI1_TPT1_CD24_NFE2L2_DAPK2_AEN_PTTG1IP_SOD2_TP63_PYCARD_MELK_HIC1_PERP_CHEK2_ENO1_SOD1_CLU_NME5_IFI16_YBX3_PLEKHF1_BRCA2_PPIA_DNAJA1_NFATC4_TNFRSF1B_PLAUR_CASP4_ER…	81	Down
BP	GO:0070302	regulation of stress-activated protein kinase signaling cascade	57/3693	184/18862	0.000144932	0.00145939	0.000964405	BMP2_FAS_MID1_TPD52L1_EGFR_EDA2R_SASH1_TLR4_HGF_PTK2B_APP_LTBR_DUSP22_TRAF1_EZR_SDCBP_ZC3H12A_CCN2_FOXO1_WNT7A_RIPK2_SFRP1_GADD45B_ULK4_TRAF5_DUSP1_AIDA_MYD88_STK3_SH3RF2_F2RL1_MARVELD3_SERPINF2_HIPK3_TLR3_IL1B_DUSP10_RELL1_WNT5A_MYC_TNFSF11_LYN_PYCARD_MAP2K1_GSTP1_PPIA_TRAF6_DNAJA1_WNT7B_VEGFA_DUSP3_SH3RF3_PAGE4_RAPGEF1_RNF13_EDAR_GDF6	57	Down
BP	GO:0060350	endochondral bone morphogenesis	22/3693	52/18862	0.00014542	0.00145959	0.000964538	TRPV4_BMP4_MMP14_SHOX2_SERPINH1_STC1_TGFBR2_TSKU_FOXC1_COL1A1_CSGALNACT1_AXIN2_ANXA6_TRIP11_EXT1_BMP6_FGFR3_SMPD3_TMEM119_MMP16_EXT2_TEK	22	Down
BP	GO:0061614	pri-miRNA transcription by RNA polymerase II	22/3693	52/18862	0.00014542	0.00145959	0.000964538	BMP2_BMP4_TEAD1_GATA2_APLN_FOSL1_KLF5_GATA3_KLF4_ETS1_EGR1_FOS_FGF2_TGFB1_SMAD3_STAT3_BMPR1A_NR3C1_JUN_SMAD1_NFATC4_HDAC4	22	Down
BP	GO:0002690	positive regulation of leukocyte chemotaxis	33/3693	91/18862	0.000147676	0.00147985	0.000977928	CSF1R_CXCL14_RARRES2_OXSR1_THBS1_EDN2_CSF1_PTK2B_SERPINE1_CXCL8_CMKLR1_MDK_IL6R_SWAP70_IL34_F2RL1_ANO6_IL6_CALR_VEGFC_C5AR1_MCU_IL12A_WNT5A_DAPK2_TMEM102_CXCL10_ADAM10_AIF1_VEGFA_PRSS56_RAC1_RAC2	33	Down
BP	GO:0060047	heart contraction	80/3693	279/18862	0.000148445	0.00148517	0.00098144	ITPR2_KCNK15_ABCC9_TRDN_PDE4B_EDN2_KCNJ8_ITPR1_ATP2B3_SCN4B_DSP_GJA1_HSPB7_TNNC1_APLN_ATP1A2_DES_ADRB1_KCNE4_KCNK1_CORIN_CACNB4_STC1_DSG2_ZC3H12A_CCN2_AGT_DSC2_ADA_RGS2_EPAS1_STIM1_SLC1A1_TMEM65_CHRM2_ATP1A4_KCNK6_KCNN2_CALCA_HBEGF_TBX18_CASQ2_HEY2_FLNA_ATP2B2_EXT1_PLN_TNNT2_SNTA1_TPM1_KCNIP3_GJA5_SMAD7_NPFF_ADRA1D_ADRA1B_RGS4_CXADR_SOD1_KCNQ1_KCNE1B_GJC1_ATP1B3_KCNE1_CTNNA3_ADRA1A_KCNA5_SCN1A_TN…	80	Down
BP	GO:0048545	response to steroid hormone	92/3693	330/18862	0.000151171	0.00151002	0.000997863	AQP1_BCL2_SERPINF1_PTAFR_IGFBP7_BMP4_RUNX1_ICAM1_THBS1_EGFR_MAOB_OR51E2_FBXO32_ZFP36L1_CLDN1_ATP1A2_TGFB3_ADCYAP1_NR4A3_ACSBG1_FOSL1_CDO1_GPER1_STC1_ANXA1_DSG2_TGFBR2_ZFP36_CCN2_ADTRP_EPO_OXTR_FOXO1_LEF1_CD38_LOX_COL1A1_SFRP1_PLPP1_FOSB_YAP1_FOS_DAB2_TGFB1_ZFP36L2_CLDN4_CATSPERD_DUSP1_AR_SPARC_GLB1_PGR_ABHD2_HNMT_IGFBP2_PAPPA_TFPI_SDC1_FOXP1_GJB2_IL6_CDKN1A_SCNN1G_FOXA1_PAQR8_CALR_BMP7_BMP6_TRIM6…	92	Down
BP	GO:0007190	activation of adenylate cyclase activity	18/3693	39/18862	0.000152596	0.00151938	0.00100405	EDNRA_ADCYAP1_ADRB1_DRD1_CAP2_DRD5_CALCA_ADRB2_RXFP2_ADCY9_GLP1R_ADCY4_ADCY8_ADCY2_RXFP1_CAP1_ADRB3_ADCY3	18	Down
BP	GO:0030501	positive regulation of bone mineralization	18/3693	39/18862	0.000152596	0.00151938	0.00100405	ALOX5_BMP2_BMP4_KL_TGFB3_CCN1_FBN2_P2RX7_TGFB1_SMAD3_ADRB2_ANO6_BMP7_BMPR1A_BMP6_TMEM119_ATRAID_OSR1	18	Down
BP	GO:0003151	outflow tract morphogenesis	28/3693	73/18862	0.000153103	0.00152199	0.00100578	FOLR1_ELN_NOG_BMP4_TGFBR3_CLDN5_FGFR2_TWIST1_PARVA_TGFBR2_FOXC1_WNT11_GATA6_NRP2_FZD2_HEY2_TBX1_BMP7_ZFPM1_GJA5_WNT5A_BMPR1A_SEMA3C_CTNNB1_DHRS3_VEGFA_NPY5R_TBX20	28	Down
MF	GO:0098641	cadherin binding involved in cell-cell adhesion	12/3761	18/18337	2.90422e-05	0.00121459	0.00100665	S100A11_ANXA1_ANXA2_PDLIM5_KRT18_CNN3_CDC42EP1_TMOD3_BAIAP2L1_PDLIM1_STXBP6_PAK4	12	Down
BP	GO:0072171	mesonephric tubule morphogenesis	24/3693	59/18862	0.000154605	0.00153448	0.00101403	BCL2_BMP2_NOG_BMP4_ADAMTS16_TACSTD2_AGT_GATA3_FGF2_WNT11_NPNT_LAMA5_GDNF_WNT9B_WNT1_MYC_SMO_SHH_GLI3_VEGFA_WNT2B_FOXD1_KIF26B_OSR1	24	Down
BP	GO:0072111	cell proliferation involved in kidney development	12/3693	21/18862	0.000155316	0.00153908	0.00101707	BMP2_BMP4_GATA3_PDGFRB_EGR1_IL6R_PDGFD_BMP7_MYC_SHH_OSR1_STAT1	12	Down
CC	GO:0005923	bicellular tight junction	40/3852	117/19520	0.000166453	0.00133723	0.00102372	CLDN19_CLDN5_CLDN1_TJP2_CGNL1_MAPK15_MAGI2_JAM2_RAB13_USP53_IGSF5_CLDN4_SYNPO_MPDZ_PARD3_OCLN_MARVELD3_PARD3B_EPPK1_PRKCI_CRB3_RAP2B_PALS1_TJP1_CLDN11_F11R_ARHGAP17_PATJ_CXADR_MARVELD2_MXRA8_YBX3_CLDN10_DDX58_PDCD6IP_EPB41L4B_APC_NPHP1_MICALL2_CLDN23	40	Down
CC	GO:0005796	Golgi lumen	36/3852	102/19520	0.000168552	0.00133905	0.00102511	GOLIM4_LUM_MMP14_BGN_APP_DCN_VCAN_GPC6_CSPG4_WNT7A_MMP11_SDC2_TGFB1_NGF_HSPG2_OMD_PROS1_PROC_SDC1_WNT1_SOD3_WNT5A_MUC16_NCAN_WNT3A_PCSK6_GPC1_FMOD_SDC4_WNT7B_MUC4_GPC4_HS3ST1_MMP16_LRPAP1_MUC2	36	Down
BP	GO:0035282	segmentation	34/3693	95/18862	0.000158645	0.00156958	0.00103722	BMP4_IRX1_NKD1_FOXF1_LEF1_FOXC1_SFRP1_HOXA2_IRX3_EGR2_SMAD3_DMRT2_NRP2_AXIN2_FOXB1_TBX18_PLXNA2_WNT5A_BMPR1A_MSGN1_SEMA3C_WNT3A_ALDH1A2_ROR2_TMED2_MEOX1_POFUT1_NKX3-1_HOXD8_CRB2_OSR1_RIPPLY1_TBX19_PSEN1	34	Down
BP	GO:0051651	maintenance of location in cell	63/3693	209/18862	0.000160103	0.0015815	0.0010451	ITPR2_CEMIP_SCIN_HTR2C_HTR2A_TRDN_APLNR_ITPR1_SP100_GJA1_PTK2B_ATP1A2_HTR2B_GPER1_VPS13A_LCN2_KDELR3_DRD1_MCOLN3_APOE_FGF2_F2R_JPH2_BAX_HSPA5_HSP90B1_ABL1_FTH1_ERO1A_BCL3_ANXA6_INSIG1_CASQ2_BDKRB1_SELENON_PLN_CALR_TMSB10_LYN_SNCA_CXCL10_CX3CL1_FKBP1A_SYNE1_OS9_TMSB4X_PTPN6_SKP1_KDELR2_INSIG2_P2RY6_TXN_UBASH3B_PTPRC_RYR3_POLR2M_MCOLN2_FTL_PARK7_ATP7B_CACNA1C_KDELR1_PSEN1	63	Down
[truncated: 1,175 more rows]
