# Supplementary material for: PRPF8-mediated dysregulation of hBrr2 helicase disrupts human spliceosome kinetics and 5´-splice-site selection causing tissue-specific defects
Source: Nat Commun. 2024 Apr 11;15:3138. doi: 10.1038/s41467-024-47253-0 (PMC11009313; doi:10.1038/s41467-024-47253-0)
Supplement: Supplementary file 8 — Supplementary Data 5 [file 41467_2024_47253_MOESM8_ESM.xlsx]

## Sheet: Summary
Number of significantly different splicing events (p < 0.05) between Disease and Control for each cell type determined by rMATS. Splice events are either Skipped Exon (SE), Mutually Exclusive Exons (MXE), Alternate 5’ Splice Site (A5SS), Alternate 3’ Splice Site (A3SS) or Retained Intron (RI).
Number of Significantly Different Splicing Events Detected Between Patients and Controls for Each Cell Type
Splice Event Type	iPSC	Kidney Organoids	Retinal Organoids	RPE
A3SS	43	49	192	62
A5SS	45	31	145	63
MXE	56	52	528	132
RI	71	60	190	236
SE	277	308	1656	267
Percentage of significantly different splicing events (p < 0.05) determined by rMATS between Disease and Control samples for each cell type. Splice events are either Skipped Exon (SE), Mutually Exclusive Exons (MXE), Alternate 5’ Splice Site (A5SS), Alternate 3’ Splice Site (A3SS) or Retained Intron (RI).
Percentage of Significantly Different Splicing Events Detected Between Patients and Controls for Each Cell Type
Splice Event Type	iPSC	Kidney Organoids	Retinal Organoids	RPE
A3SS	8.7	9.8	7.1	8.2
A5SS	9.1	6.2	5.3	8.3
MXE	11.4	10.4	19.5	17.4
RI	14.4	12	7	31.1
SE	56.3	61.6	61.1	35.1

## Sheet: iPSC
Differential exon usage events between RP13 and RP13-Cas9 iPSCs, obtained using rMATS. Displayed events have p-value <0.05 and inclusion level difference > 0.05.
ID	GeneID	geneSymbol	chr	strand	exonStart_0base	exonEnd	2ndExonStart_0base	2ndExonEnd	upstreamES	upstreamEE	downstreamES	downstreamEE	PValue	FDR	IncLevel1	IncLevel2	IncLevelDifference	eventtype	Tissue
1421	ENSG00000161513	FDXR	chr17	-	74866783	74867005	NA	NA	74866783	74866879	74872035	74872133	2.31e-06	0.00324241	0.133,0.0,0.049,0.093,0.214,0.0,0.049,0.102,0.29,0.239,0.29,0.2	0.043,0.17,0.149,0.0,0.055,0.14,0.0,0.0,0.0,0.064,0.0,0.0	0.087	A3SS	iPSC
3220	ENSG00000213983	AP1G2	chr14	-	23564045	23564221	NA	NA	23564045	23564159	23564332	23564388	4.18e-05	0.0305508	0.145,0.118,0.159,0.168,0.385,0.189,0.294,0.15,0.267,0.187,0.24,0.123	0.065,0.105,0.102,0.045,0.061,0.114,0.18,0.202,0.085,0.12,0.184,0.075	0.091	A3SS	iPSC
4305	ENSG00000137802	MAPKBP1	chr15	+	41815258	41815799	NA	NA	41815623	41815799	41814549	41814739	1.78e-06	0.00270141	0.514,0.755,0.606,1.0,1.0,1.0,0.706,1.0,0.802,0.743,0.634,1.0	0.49,0.874,0.355,0.698,1.0,0.403,0.743,0.658,0.771,0.816,1.0,0.755	0.1	A3SS	iPSC
4411	ENSG00000279249	NA	chr16	+	49287719	49289655	NA	NA	49289537	49289655	49287366	49287475	2.16e-07	0.000482	1.0,1.0,1.0,1.0,0.422,1.0,1.0,0.552,1.0,1.0,1.0,0.523	1.0,0.17,1.0,0.291,0.17,1.0,1.0,1.0,0.407,0.465,0.084,0.229	0.307	A3SS	iPSC
4414	ENSG00000279249	NA	chr16	+	49287829	49289655	NA	NA	49289537	49289655	49287366	49287475	7.35e-08	0.000191	1.0,1.0,1.0,1.0,0.404,1.0,1.0,0.538,1.0,1.0,1.0,0.516	1.0,0.145,1.0,0.279,0.179,1.0,1.0,1.0,0.326,0.479,0.088,0.179	0.315	A3SS	iPSC
4448	ENSG00000106692	FKTN	chr9	+	105615277	105615407	NA	NA	105615280	105615407	105607818	105607951	7.96e-06	0.00859857	1.0,1.0,1.0,0.963,0.935,0.885,0.853,1.0,1.0,1.0,1.0,0.807	0.863,0.885,0.91,1.0,0.829,0.897,0.784,0.921,1.0,0.784,1.0,0.547	0.085	A3SS	iPSC
4859	ENSG00000163913	IFT122	chr3	+	129494230	129495607	NA	NA	129495508	129495607	129492140	129492194	1.22e-05	0.0114112	1.0,1.0,1.0,1.0,1.0,0.453,1.0,0.323,0.69,1.0,0.21,1.0	0.412,0.283,1.0,0.584,1.0,0.664,0.52,0.161,1.0,1.0,0.649,0.216	0.182	A3SS	iPSC
5370	ENSG00000185507	IRF7	chr11	-	614475	614534	NA	NA	614475	614531	614796	615007	8.49e-06	0.00902498	0.885,0.931,0.707,0.813,0.795,1.0,1.0,1.0,0.744,0.879,1.0,1.0	0.734,0.787,0.592,0.848,0.921,0.759,0.897,0.829,1.0,0.902,0.906,0.879	0.058	A3SS	iPSC
5704	ENSG00000042429	MED17	chr11	+	93809716	93812378	NA	NA	93811852	93812378	93807517	93807635	3.97e-05	0.0295864	1.0,1.0,1.0,1.0,0.85,0.719,0.777,0.737,0.673,0.847,0.741,1.0	0.742,0.847,0.873,0.677,0.643,0.641,0.527,1.0,0.854,0.854,0.694,0.865	0.094	A3SS	iPSC
7381	ENSG00000116337	AMPD2	chr1	+	109628642	109629235	NA	NA	109629108	109629235	109628363	109628495	1.81e-05	0.0154824	1.0,0.959,0.889,1.0,1.0,1.0,1.0,0.908,1.0,0.946,1.0,1.0	0.9,0.893,0.944,0.957,0.89,0.923,0.959,1.0,1.0,0.766,0.871,0.796	0.067	A3SS	iPSC
7833	ENSG00000135637	CCDC142	chr2	-	74480955	74481086	NA	NA	74480955	74481065	74481222	74481372	7.65e-06	0.0083665	0.816,1.0,0.84,1.0,1.0,0.617,1.0,1.0,0.879,1.0,1.0,1.0	0.924,0.53,0.906,0.801,0.446,0.58,1.0,1.0,1.0,1.0,1.0,1.0	0.08	A3SS	iPSC
7975	ENSG00000116815	CD58	chr1	-	116519230	116519302	NA	NA	116519230	116519267	116521905	116521983	3.05e-07	0.000667	0.18,0.106,0.038,0.028,0.036,0.165,0.044,0.121,0.082,0.245,0.0,0.029	0.092,0.067,0.0,0.0,0.0,0.033,0.0,0.061,0.0,0.0,0.0,0.0	0.068	A3SS	iPSC
9912	ENSG00000184371	CSF1	chr1	+	109923165	109924190	NA	NA	109924059	109924190	109921846	109921994	6.85e-05	0.0423381	1.0,1.0,0.594,0.705,0.453,1.0,1.0,1.0,0.457,1.0,0.651,0.827	1.0,0.318,0.816,1.0,0.788,0.536,1.0,0.516,1.0,0.628,0.293,1.0	0.066	A3SS	iPSC
11596	ENSG00000051825	MPHOSPH9	chr12	-	123227462	123227616	NA	NA	123227462	123227572	123230260	123230522	2.93e-09	1.6e-05	1.0,1.0,0.933,0.666,0.816,1.0,1.0,0.903,1.0,0.857,0.941,0.923	0.903,1.0,0.608,0.727,0.727,0.816,0.714,0.57,0.857,0.823,0.869,0.827	0.133	A3SS	iPSC
12436	ENSG00000186787	SPIN2B	chrX	-	57119681	57120634	NA	NA	57119681	57120631	57121237	57121548	1.21e-05	0.0114112	0.044,0.0,0.436,0.121,0.065,0.392,0.139,0.0,0.177,0.356,0.177,0.121	0.075,0.0,0.108,0.162,0.392,0.279,0.0,0.0,0.0,0.0,0.0,0.0	0.084	A3SS	iPSC
12468	ENSG00000172732	MUS81	chr11	+	65863800	65863901	NA	NA	65863803	65863901	65863599	65863721	1.89e-05	0.0158847	0.131,0.149,0.095,0.279,0.232,0.057,0.0,0.144,0.136,0.033,0.167,0.136	0.035,0.099,0.113,0.0,0.124,0.038,0.083,0.075,0.05,0.046,0.069,0.019	0.067	A3SS	iPSC
14395	ENSG00000149582	TMEM25	chr11	+	118534265	118534355	NA	NA	118534268	118534355	118534028	118534129	7e-05	0.0428035	1.0,1.0,1.0,1.0,1.0,0.955,0.959,1.0,0.939,1.0,0.838,0.943	0.893,0.835,0.964,1.0,0.846,0.858,0.951,1.0,0.707,0.931,1.0,0.921	0.061	A3SS	iPSC
15536	ENSG00000168883	USP39	chr2	+	85623625	85623782	NA	NA	85623645	85623782	85619219	85619289	3.77e-10	3.58e-06	1.0,1.0,1.0,1.0,1.0,0.939,1.0,1.0,1.0,0.74,1.0,0.791	1.0,0.67,0.42,0.709,1.0,0.655,1.0,0.89,1.0,0.785,0.709,1.0	0.136	A3SS	iPSC
24172	ENSG00000176225	RTTN	chr18	-	70017406	70017674	NA	NA	70017406	70017587	70020614	70021160	3.11e-05	0.0242861	1.0,1.0,1.0,1.0,1.0,1.0,1.0,1.0,1.0,1.0,0.882,1.0	0.455,1.0,1.0,0.867,0.714,0.556,1.0,0.5,0.6,1.0,1.0,0.913	0.19	A3SS	iPSC
30058	ENSG00000099364	FBXL19	chr16	+	30946783	30946948	NA	NA	30946836	30946948	30942431	30942536	6.53e-05	0.0408624	0.142,0.509,0.172,0.341,0.172,0.111,0.0,0.293,0.0,0.077,0.189,0.111	0.0,0.094,0.04,0.0,0.383,0.0,0.272,0.0,0.189,0.094,0.111,0.0	0.078	A3SS	iPSC
38989	ENSG00000135596	MICAL1	chr6	-	109447660	109447963	NA	NA	109447660	109447722	109448731	109448870	4.41e-09	1.93e-05	0.716,1.0,1.0,0.809,0.515,0.614,1.0,0.841,1.0,1.0,1.0,1.0	1.0,0.535,0.809,1.0,0.226,0.399,0.323,1.0,0.799,1.0,1.0,0.614	0.149	A3SS	iPSC
49953	ENSG00000168591	TMUB2	chr17	+	44188934	44189077	NA	NA	44189021	44189077	44187931	44188009	1.1e-06	0.0019686	1.0,1.0,0.895,0.895,0.867,1.0,1.0,0.84,0.647,0.879,1.0,0.84	0.875,0.714,0.933,0.652,0.6,0.684,0.81,0.917,1.0,1.0,0.875,0.784	0.085	A3SS	iPSC
57262	ENSG00000117385	P3H1	chr1	-	42755139	42755637	NA	NA	42755139	42755217	42757782	42757922	1.15e-05	0.0111125	0.879,1.0,0.923,1.0,1.0,0.805,1.0,1.0,1.0,1.0,0.864,0.753	1.0,1.0,0.864,1.0,1.0,1.0,0.654,1.0,1.0,0.765,0.733,0.607	0.05	A3SS	iPSC
57662	ENSG00000164897	TMUB1	chr7	-	151082174	151082593	NA	NA	151082174	151082410	151083433	151083493	5.53e-07	0.00110061	1.0,0.856,1.0,0.906,0.921,1.0,1.0,1.0,0.909,1.0,0.935,1.0	0.846,0.943,0.763,1.0,0.813,0.687,0.799,0.632,1.0,1.0,0.93,1.0	0.093	A3SS	iPSC
60860	ENSG00000011009	LYPLA2	chr1	+	23793843	23794136	NA	NA	23794062	23794136	23793704	23793752	4.5e-08	0.00014	0.787,0.275,0.799,1.0,0.799,1.0,1.0,1.0,1.0,0.885,0.857,1.0	0.506,1.0,0.169,0.888,0.587,0.532,0.773,1.0,1.0,0.81,0.787,0.862	0.124	A3SS	iPSC
60866	ENSG00000011009	LYPLA2	chr1	+	23793880	23794136	NA	NA	23794062	23794136	23793704	23793752	2.1e-06	0.00306077	0.764,0.177,0.721,1.0,0.795,1.0,1.0,1.0,1.0,0.829,0.819,1.0	0.416,1.0,0.244,0.886,0.492,0.492,0.694,1.0,1.0,0.721,0.764,0.846	0.129	A3SS	iPSC
60869	ENSG00000011009	LYPLA2	chr1	+	23793885	23794136	NA	NA	23794062	23794136	23793704	23793752	4.74e-08	0.00014	0.698,0.18,0.725,1.0,0.798,1.0,1.0,1.0,1.0,0.832,0.822,1.0	0.461,1.0,0.248,0.879,0.497,0.497,0.698,1.0,1.0,0.725,0.798,0.849	0.117	A3SS	iPSC
64451	ENSG00000139174	PRICKLE1	chr12	-	42468625	42468829	NA	NA	42468625	42468694	42469449	42469660	3.83e-05	0.0289218	1.0,0.799,0.95,0.969,0.928,1.0,1.0,0.966,1.0,1.0,1.0,1.0	0.683,0.918,1.0,1.0,0.733,0.839,0.974,0.88,0.927,0.816,0.957,0.922	0.08	A3SS	iPSC
67852	ENSG00000197056	ZMYM1	chr1	+	35111771	35111907	NA	NA	35111824	35111907	35110293	35110447	8.81e-06	0.00918036	1.0,0.781,1.0,1.0,1.0,0.651,1.0,1.0,1.0,1.0,1.0,1.0	1.0,0.813,1.0,0.947,0.82,0.897,0.521,1.0,0.729,0.89,0.651,0.744	0.118	A3SS	iPSC
68685	ENSG00000278615	C11orf98	chr11	-	62662816	62663163	NA	NA	62662816	62663138	62663235	62663333	1.08e-06	0.0019686	0.916,1.0,1.0,1.0,1.0,0.795,0.509,1.0,0.731,1.0,0.757,1.0	0.669,1.0,0.538,0.875,0.757,0.674,0.576,0.823,0.674,0.845,0.576,1.0	0.142	A3SS	iPSC
72562	ENSG00000115042	FAHD2A	chr2	+	95405276	95405402	NA	NA	95405279	95405402	95402722	95402872	2.91e-10	3.18e-06	1.0,1.0,1.0,1.0,0.939,0.853,1.0,1.0,0.759,0.906,1.0,0.795	1.0,0.592,0.759,0.871,0.759,0.759,1.0,0.701,1.0,0.897,0.885,0.819	0.101	A3SS	iPSC
77848	ENSG00000264538	SUZ12P1	chr17	+	30734855	30734943	NA	NA	30734896	30734943	30709607	30709811	1.29e-05	0.0117741	0.061,0.095,0.145,0.167,0.054,0.102,0.043,0.139,0.129,0.0,0.066,0.185	0.0,0.12,0.0,0.031,0.089,0.068,0.0,0.0,0.0,0.075,0.07,0.0	0.061	A3SS	iPSC
80762	ENSG00000101104	PABPC1L	chr20	+	44930459	44930726	NA	NA	44930520	44930726	44924160	44924256	4.12e-05	0.0304438	0.918,1.0,1.0,1.0,0.779,0.439,1.0,0.855,0.667,0.914,1.0,1.0	0.424,1.0,0.485,0.726,0.726,1.0,0.656,0.622,0.841,0.936,0.909,0.764	0.124	A3SS	iPSC
88480	ENSG00000247077	PGAM5	chr12	+	132717656	132718120	NA	NA	132717986	132718120	132717438	132717564	2.49e-10	3.03e-06	1.0,0.625,0.697,1.0,0.455,1.0,1.0,0.511,0.625,0.697,0.594,0.625	0.156,0.385,0.422,1.0,0.652,0.625,0.745,0.556,0.41,0.697,0.484,1.0	0.141	A3SS	iPSC
88484	ENSG00000247077	PGAM5	chr12	+	132717686	132718120	NA	NA	132717986	132718120	132717438	132717564	8.74e-12	3.1e-07	1.0,0.712,0.73,1.0,0.643,1.0,1.0,0.643,0.669,0.692,0.643,0.643	0.184,0.452,0.473,1.0,0.692,0.692,0.759,0.574,0.403,0.73,0.553,1.0	0.155	A3SS	iPSC
91567	ENSG00000196923	PDLIM7	chr5	-	177489810	177490287	NA	NA	177489810	177489841	177490869	177490906	8.84e-08	0.00022	1.0,1.0,1.0,1.0,0.495,0.809,1.0,0.68,0.79,1.0,1.0,0.766	1.0,0.766,0.279,0.423,1.0,0.566,0.652,1.0,0.632,0.83,0.642,1.0	0.146	A3SS	iPSC
93891	ENSG00000075624	ACTB	chr7	-	5529534	5529775	NA	NA	5529534	5529684	5530523	5530627	4.02e-11	7.66e-07	0.796,1.0,1.0,0.786,0.595,1.0,1.0,1.0,1.0,1.0,1.0,1.0	1.0,0.868,1.0,1.0,0.566,0.83,0.581,0.55,0.461,0.662,0.823,1.0	0.153	A3SS	iPSC
94448	ENSG00000051825	MPHOSPH9	chr12	-	123227462	123227654	NA	NA	123227462	123227572	123230260	123230522	9.95e-08	0.000242	1.0,1.0,0.85,0.474,0.607,1.0,1.0,0.72,1.0,0.72,0.837,0.861	0.72,1.0,0.34,0.563,0.462,0.607,0.537,0.414,0.72,0.654,0.739,0.622	0.224	A3SS	iPSC
96669	ENSG00000165349	SLC7A3	chrX	-	70926874	70927281	NA	NA	70926874	70927041	70927483	70927623	1.01e-05	0.0101253	0.918,1.0,0.516,1.0,0.634,1.0,0.874,0.554,0.594,1.0,1.0,1.0	0.499,0.666,0.444,1.0,0.882,0.819,0.639,1.0,0.651,0.788,1.0,1.0	0.058	A3SS	iPSC
100765	ENSG00000183077	AFMID	chr17	+	78202494	78202751	NA	NA	78202702	78202751	78190969	78191060	1.57e-05	0.013645	1.0,1.0,1.0,1.0,0.307,0.541,1.0,1.0,1.0,0.541,1.0,0.726	0.78,1.0,0.469,0.496,1.0,0.371,0.541,0.639,1.0,0.737,1.0,0.793	0.107	A3SS	iPSC
102216	ENSG00000104763	ASAH1	chr8	-	18064456	18064922	NA	NA	18064456	18064474	18067219	18067298	2.2e-06	0.00316584	1.0,1.0,0.917,0.924,1.0,0.789,0.923,0.942,1.0,1.0,1.0,0.793	1.0,0.877,0.809,0.78,0.698,0.884,0.925,0.787,1.0,0.832,0.794,1.0	0.075	A3SS	iPSC
106085	ENSG00000113356	POLR3G	chr5	+	90485524	90485684	NA	NA	90485534	90485684	90485028	90485270	3.91e-06	0.00481306	1.0,1.0,1.0,1.0,0.871,0.873,1.0,0.956,1.0,1.0,1.0,0.884	0.931,0.715,0.9,0.849,0.85,1.0,1.0,0.895,1.0,0.843,1.0,0.698	0.075	A3SS	iPSC
108602	ENSG00000196914	ARHGEF12	chr11	+	120478155	120478389	NA	NA	120478233	120478389	120477446	120477526	4.31e-09	1.93e-05	0.929,1.0,0.877,1.0,1.0,0.927,1.0,0.747,1.0,1.0,1.0,0.877	0.881,0.655,0.834,0.858,0.873,1.0,0.853,0.704,0.578,0.934,0.733,0.858	0.133	A3SS	iPSC
114635	ENSG00000196151	WDSUB1	chr2	-	159282671	159283093	NA	NA	159282671	159282873	159286582	159286703	2.7e-06	0.00356009	1.0,1.0,1.0,1.0,1.0,1.0,0.63,1.0,0.836,0.402,0.819,1.0	0.551,0.707,0.843,0.856,0.586,0.389,1.0,0.665,0.799,1.0,1.0,0.773	0.126	A3SS	iPSC
115146	ENSG00000011258	MBTD1	chr17	-	51225007	51225209	NA	NA	51225007	51225183	51259142	51259206	1.22e-05	0.0114112	0.933,1.0,1.0,0.959,0.974,0.881,0.92,1.0,0.973,0.949,0.883,0.97	0.833,0.963,0.736,0.917,0.871,0.874,0.964,0.857,0.794,0.967,0.964,0.84	0.072	A3SS	iPSC
117934	ENSG00000123415	SMUG1	chr12	-	54186892	54187295	NA	NA	54186892	54187011	54187818	54187905	1.86e-08	6.54e-05	0.679,0.701,1.0,1.0,1.0,0.721,1.0,0.484,1.0,0.838,1.0,0.552	1.0,0.073,0.652,0.413,0.413,1.0,1.0,0.679,0.273,0.504,0.291,1.0	0.223	A3SS	iPSC
212	ENSG00000011332	DPF1	chr19	-	38217459	38217876	NA	NA	38217797	38217876	38216352	38216403	1.06e-06	0.00140889	1.0,1.0,0.936,1.0,1.0,1.0,0.869,1.0,0.889,1.0,1.0,1.0	0.777,1.0,0.764,1.0,0.825,0.804,0.924,1.0,0.844,0.754,0.904,0.925	0.098	A5SS	iPSC
373	ENSG00000104960	PTOV1	chr19	+	49850734	49851096	NA	NA	49850734	49850955	49854405	49854543	4.08e-06	0.00395594	0.842,0.842,1.0,1.0,1.0,1.0,0.753,0.784,1.0,1.0,0.572,0.684	0.604,0.898,0.728,0.534,0.884,0.889,0.884,1.0,0.707,0.604,0.656,0.741	0.112	A5SS	iPSC
1468	ENSG00000214078	CPNE1	chr20	-	35664759	35664932	NA	NA	35664878	35664932	35632794	35632923	4.2e-05	0.0209617	0.975,1.0,1.0,1.0,0.979,0.889,0.942,0.892,0.894,0.93,0.937,0.946	0.813,0.926,0.883,0.78,0.929,0.868,0.889,0.926,1.0,0.976,0.913,0.881	0.05	A5SS	iPSC
3307	ENSG00000225697	SLC26A6	chr3	-	48631648	48631801	NA	NA	48631762	48631801	48631223	48631306	6.33e-06	0.00552445	0.918,1.0,0.918,0.776,0.901,0.935,0.87,0.95,1.0,1.0,1.0,0.97	0.901,0.8,0.78,0.808,0.96,0.91,0.802,0.858,0.924,0.79,0.894,0.78	0.086	A5SS	iPSC
3334	ENSG00000186577	SMIM29	chr6	-	34247680	34247864	NA	NA	34247740	34247864	34247466	34247492	9.22e-07	0.00129535	1.0,0.64,1.0,0.441,0.861,1.0,1.0,1.0,0.816,0.727,1.0,1.0	0.64,1.0,1.0,0.806,0.877,0.372,1.0,1.0,0.703,0.747,0.674,0.64	0.085	A5SS	iPSC
4946	ENSG00000116337	AMPD2	chr1	+	109628082	109628806	NA	NA	109628082	109628495	109629108	109629235	9.93e-06	0.00764615	1.0,0.954,0.884,1.0,1.0,1.0,1.0,0.886,1.0,0.926,1.0,1.0	0.902,0.884,0.939,0.947,0.902,0.914,0.95,1.0,1.0,0.772,0.828,0.761	0.071	A5SS	iPSC
5085	ENSG00000135241	PNPLA8	chr7	-	108487758	108487953	NA	NA	108487944	108487953	108479183	108479379	4.14e-05	0.0209126	0.949,0.936,0.824,1.0,0.848,1.0,1.0,0.951,0.822,1.0,0.949,1.0	1.0,1.0,0.708,0.84,0.908,0.713,0.849,0.886,0.793,1.0,1.0,0.888	0.058	A5SS	iPSC
7505	ENSG00000083168	KAT6A	chr8	-	42049575	42049707	NA	NA	42049619	42049707	42048377	42049302	8.8e-08	0.00023	0.818,1.0,1.0,0.857,1.0,1.0,1.0,0.933,0.889,0.727,0.927,1.0	1.0,1.0,0.499,0.624,0.538,0.689,0.857,1.0,0.903,1.0,0.769,0.727	0.129	A5SS	iPSC
7752	ENSG00000115677	HDLBP	chr2	-	241268953	241269295	NA	NA	241269200	241269295	241268476	241268541	0.000102	0.0391178	1.0,1.0,0.862,1.0,1.0,1.0,1.0,0.791,1.0,1.0,0.862,1.0	0.735,0.788,0.832,1.0,0.717,0.758,1.0,0.851,1.0,1.0,1.0,0.772	0.088	A5SS	iPSC
7754	ENSG00000115677	HDLBP	chr2	-	241268957	241269295	NA	NA	241269200	241269295	241268476	241268541	5.4e-06	0.00488699	1.0,1.0,0.834,1.0,1.0,1.0,1.0,0.744,1.0,1.0,0.834,1.0	0.687,0.725,0.774,1.0,0.631,0.725,1.0,0.826,1.0,1.0,1.0,0.725	0.11	A5SS	iPSC
11558	ENSG00000188130	MAPK12	chr22	-	50261384	50261543	NA	NA	50261443	50261543	50261166	50261296	1.19e-05	0.00858699	1.0,1.0,1.0,1.0,1.0,0.868,0.728,0.807,0.915,1.0,1.0,0.614	1.0,0.686,0.831,1.0,1.0,0.919,0.715,0.299,0.766,1.0,0.795,0.728	0.099	A5SS	iPSC
15942	ENSG00000101246	ARFRP1	chr20	-	63701829	63702256	NA	NA	63702135	63702256	63700601	63700702	0.000103	0.039267	0.931,0.85,1.0,0.854,1.0,0.925,1.0,0.931,1.0,0.911,0.812,1.0	0.869,0.813,0.816,0.669,1.0,0.772,1.0,1.0,0.799,0.901,0.92,0.876	0.065	A5SS	iPSC
16100	ENSG00000125841	NRSN2	chr20	+	353209	353656	NA	NA	353209	353306	354111	354848	5.52e-06	0.00494028	1.0,1.0,1.0,1.0,0.599,0.891,1.0,0.939,1.0,1.0,1.0,1.0	0.903,1.0,0.717,0.635,0.786,0.912,0.925,0.927,1.0,0.782,0.857,0.827	0.097	A5SS	iPSC
17624	ENSG00000168517	HEXIM2	chr17	+	45161830	45162031	NA	NA	45161830	45161939	45162487	45162635	1.61e-09	1.02e-05	1.0,1.0,0.863,1.0,0.854,1.0,1.0,0.854,1.0,0.814,1.0,1.0	1.0,0.805,0.593,0.651,0.788,1.0,0.842,0.795,1.0,0.593,1.0,0.686	0.136	A5SS	iPSC
18329	ENSG00000119574	ZBTB45	chr19	-	58519616	58520043	NA	NA	58519741	58520043	58516394	58517673	7.82e-05	0.0321415	0.291,0.17,0.204,0.418,0.025,0.291,0.15,0.154,0.291,0.076,0.039,0.159	0.087,0.076,0.0,0.17,0.0,0.067,0.055,0.052,0.291,0.021,0.0,0.11	0.112	A5SS	iPSC
18874	ENSG00000131470	PSMC3IP	chr17	-	42573818	42574204	NA	NA	42574138	42574204	42573477	42573623	2.55e-07	0.00054	1.0,0.743,1.0,0.787,0.842,1.0,1.0,1.0,1.0,1.0,1.0,1.0	1.0,0.695,1.0,0.606,1.0,0.674,0.588,1.0,1.0,1.0,0.768,0.687	0.113	A5SS	iPSC
24605	ENSG00000185088	RPS27L	chr15	-	63156786	63157281	NA	NA	63157113	63157281	63156412	63156521	1.45e-09	9.94e-06	1.0,1.0,0.595,1.0,1.0,1.0,1.0,1.0,1.0,0.296,1.0,1.0	0.387,0.359,0.387,0.269,0.387,0.829,1.0,1.0,1.0,0.366,0.759,1.0	0.262	A5SS	iPSC
28576	ENSG00000134824	FADS2	chr11	+	61816403	61816711	NA	NA	61816403	61816696	61837777	61837888	4.25e-05	0.0211048	0.204,0.124,0.275,0.124,0.051,0.0,0.204,0.138,0.079,0.057,0.045,0.0	0.062,0.0,0.102,0.0,0.0,0.0,0.0,0.0,0.0,0.0,0.0,0.079	0.088	A5SS	iPSC
29807	ENSG00000280987	MATR3	chr5	+	139293452	139293820	NA	NA	139293452	139293772	139307238	139308327	1.58e-08	5.95e-05	0.216,0.0,0.269,0.563,0.563,0.047,0.392,0.097,0.084,0.114,0.0,0.067	0.114,0.114,0.0,0.0,0.177,0.047,0.051,0.139,0.0,0.0,0.0,0.0	0.147	A5SS	iPSC
30261	ENSG00000146067	FAM193B	chr5	-	177538706	177539042	NA	NA	177539041	177539042	177538084	177538107	4.55e-05	0.0221731	1.0,0.899,0.922,1.0,1.0,1.0,1.0,0.919,0.903,0.816,0.852,0.883	1.0,0.835,0.872,0.694,1.0,1.0,0.894,1.0,0.738,0.623,0.719,1.0	0.068	A5SS	iPSC
33041	ENSG00000167635	ZNF146	chr19	+	36225785	36226121	NA	NA	36225785	36226073	36228747	36228819	3.94e-05	0.0202659	0.195,0.177,0.139,0.34,0.195,0.223,0.244,0.051,0.064,0.0,0.067,0.147	0.0,0.0,0.108,0.155,0.041,0.0,0.075,0.0,0.125,0.139,0.055,0.047	0.091	A5SS	iPSC
39159	ENSG00000137338	PGBD1	chr6	+	28285550	28285707	NA	NA	28285550	28285700	28287079	28287168	0.000102	0.0391178	1.0,0.911,1.0,1.0,1.0,1.0,0.923,1.0,1.0,1.0,1.0,1.0	0.949,1.0,1.0,0.787,0.847,0.853,0.836,0.866,1.0,0.933,1.0,0.829	0.078	A5SS	iPSC
42369	ENSG00000132768	DPH2	chr1	+	43971040	43971414	NA	NA	43971040	43971189	43971659	43972070	4.26e-07	0.000816	1.0,0.661,1.0,0.77,0.736,1.0,1.0,0.796,1.0,1.0,1.0,1.0	1.0,0.715,0.777,0.582,1.0,0.762,1.0,0.605,1.0,0.661,0.501,0.745	0.135	A5SS	iPSC
42370	ENSG00000132768	DPH2	chr1	+	43971040	43971457	NA	NA	43971040	43971189	43971659	43972070	1.49e-07	0.00035	1.0,0.662,1.0,0.746,0.71,1.0,1.0,0.774,1.0,1.0,1.0,1.0	1.0,0.7,0.754,0.551,1.0,0.738,1.0,0.574,1.0,0.632,0.469,0.72	0.146	A5SS	iPSC
45997	ENSG00000188157	AGRN	chr1	+	1051525	1052016	NA	NA	1051525	1051815	1053460	1053493	4.87e-12	8.02e-08	0.918,1.0,0.864,1.0,1.0,1.0,1.0,1.0,0.864,1.0,1.0,1.0	1.0,1.0,0.654,0.809,0.76,1.0,0.829,0.751,0.521,0.388,0.852,1.0	0.173	A5SS	iPSC
49412	ENSG00000132005	RFX1	chr19	-	13972742	13973127	NA	NA	13973036	13973127	13969993	13970175	0.000102	0.0391178	0.549,0.84,1.0,0.695,1.0,1.0,1.0,0.827,0.82,1.0,1.0,0.846	1.0,0.715,1.0,0.533,1.0,0.507,0.339,0.681,1.0,1.0,0.715,0.741	0.112	A5SS	iPSC
51200	ENSG00000185219	ZNF445	chr3	-	44450867	44450962	NA	NA	44450903	44450962	44450446	44450573	1.79e-06	0.00216667	0.691,0.942,1.0,0.919,1.0,0.955,1.0,0.908,1.0,0.895,0.908,1.0	0.872,0.796,1.0,0.447,0.881,0.937,0.94,0.66,0.586,1.0,1.0,0.729	0.114	A5SS	iPSC
51474	ENSG00000153914	SREK1	chr5	+	66162413	66162592	NA	NA	66162413	66162483	66163791	66163922	8.77e-05	0.035231	0.964,0.778,1.0,0.883,1.0,0.915,0.937,0.923,1.0,0.91,0.973,0.858	0.945,0.896,0.975,0.659,0.78,0.838,0.91,0.904,0.896,0.8,0.802,0.812	0.077	A5SS	iPSC
55541	ENSG00000121864	ZNF639	chr3	+	179324949	179325164	NA	NA	179324949	179324993	179327560	179327631	4.95e-06	0.00458308	0.687,1.0,1.0,1.0,1.0,0.702,1.0,0.814,0.788,0.814,1.0,0.503	0.844,0.66,0.687,0.603,0.574,0.865,0.503,0.78,0.611,0.594,1.0,0.825	0.147	A5SS	iPSC
55542	ENSG00000121864	ZNF639	chr3	+	179324949	179325327	NA	NA	179324949	179324993	179327560	179327631	8.85e-05	0.0353877	0.888,1.0,1.0,1.0,1.0,0.911,1.0,0.947,0.952,0.961,1.0,0.829	0.967,0.866,0.908,0.915,0.901,0.953,0.811,0.909,0.845,0.867,1.0,0.938	0.051	A5SS	iPSC
60198	ENSG00000128641	MYO1B	chr2	+	191245527	191245629	NA	NA	191245527	191245611	191276886	191277030	5.12e-14	1.41e-09	0.921,1.0,0.959,1.0,1.0,1.0,1.0,0.897,0.959,1.0,1.0,0.853	1.0,0.663,0.792,0.674,0.729,0.94,0.853,0.892,0.909,0.843,0.926,0.853	0.126	A5SS	iPSC
60199	ENSG00000128641	MYO1B	chr2	+	191245527	191245811	NA	NA	191245527	191245611	191276886	191277030	1.89e-15	1.56e-10	0.82,1.0,0.901,1.0,1.0,1.0,1.0,0.761,0.895,1.0,1.0,0.68	1.0,0.419,0.602,0.431,0.496,0.858,0.68,0.752,0.784,0.663,0.82,0.68	0.239	A5SS	iPSC
60775	ENSG00000114942	EEF1B2	chr2	+	206160881	206161132	NA	NA	206160881	206160973	206161345	206161472	2.08e-08	7.14e-05	1.0,1.0,0.821,0.837,0.702,1.0,1.0,1.0,0.66,1.0,0.771,1.0	1.0,0.68,1.0,0.821,0.832,0.694,1.0,0.832,0.614,0.389,0.65,1.0	0.107	A5SS	iPSC
62544	ENSG00000115652	UXS1	chr2	-	106100857	106101110	NA	NA	106101057	106101110	106093603	106094157	1.81e-10	1.49e-06	0.602,1.0,1.0,1.0,1.0,1.0,1.0,0.708,1.0,0.476,1.0,0.548	0.377,0.548,1.0,0.532,0.36,0.68,1.0,0.577,0.602,1.0,0.798,0.732	0.177	A5SS	iPSC
66739	ENSG00000197283	SYNGAP1	chr6	+	33448788	33449095	NA	NA	33448788	33448799	33451759	33453689	2.34e-06	0.00253769	1.0,0.932,1.0,0.937,1.0,1.0,1.0,1.0,0.894,0.806,0.845,0.79	0.694,0.777,1.0,0.623,0.864,0.935,1.0,0.837,0.868,0.801,0.929,1.0	0.073	A5SS	iPSC
69889	ENSG00000115677	HDLBP	chr2	-	241268828	241269270	NA	NA	241269200	241269270	241268476	241268541	1.6e-05	0.0106003	1.0,1.0,0.813,1.0,1.0,1.0,1.0,0.778,1.0,1.0,0.855,1.0	0.74,0.711,0.783,1.0,0.707,0.699,1.0,0.846,1.0,1.0,1.0,0.746	0.101	A5SS	iPSC
71017	ENSG00000240225	ZNF542P	chr19	+	56368098	56368548	NA	NA	56368098	56368223	56368865	56368936	3.37e-05	0.0181697	1.0,1.0,0.473,1.0,0.725,0.846,1.0,1.0,1.0,1.0,1.0,1.0	0.628,1.0,0.76,0.596,0.514,0.388,0.699,0.579,1.0,1.0,1.0,0.772	0.176	A5SS	iPSC
76837	ENSG00000176209	SMIM19	chr8	+	42541584	42541799	NA	NA	42541584	42541603	42546468	42546606	8.33e-06	0.00679427	1.0,1.0,0.889,0.693,1.0,0.755,1.0,0.854,0.69,1.0,1.0,1.0	1.0,0.53,0.871,1.0,1.0,0.564,0.723,1.0,0.735,0.755,0.493,1.0	0.101	A5SS	iPSC
76838	ENSG00000176209	SMIM19	chr8	+	42541584	42541933	NA	NA	42541584	42541603	42546468	42546606	4.74e-06	0.00444061	1.0,1.0,0.844,0.605,1.0,0.676,1.0,0.79,0.602,1.0,1.0,1.0	1.0,0.433,0.821,1.0,1.0,0.467,0.639,1.0,0.652,0.676,0.398,1.0	0.119	A5SS	iPSC
77821	ENSG00000094914	AAAS	chr12	-	53321451	53321610	NA	NA	53321470	53321610	53320564	53320692	4.33e-08	0.000123	0.162,0.354,0.093,0.24,0.0,0.069,0.506,0.08,0.028,0.183,0.406,0.084	0.0,0.0,0.0,0.041,0.0,0.105,0.267,0.038,0.0,0.33,0.0,0.0	0.119	A5SS	iPSC
78265	ENSG00000197969	VPS13A	chr9	+	77339515	77339911	NA	NA	77339515	77339582	77340177	77340282	2.34e-08	7.72e-05	0.866,1.0,1.0,0.738,1.0,0.785,1.0,0.893,0.64,1.0,1.0,0.745	1.0,1.0,1.0,0.635,0.69,0.57,1.0,0.795,0.557,0.362,0.653,0.821	0.132	A5SS	iPSC
79551	ENSG00000148288	GBGT1	chr9	-	133156014	133156065	NA	NA	133156019	133156065	133155900	133155936	3.43e-05	0.0183438	1.0,1.0,1.0,1.0,0.776,0.925,1.0,0.947,1.0,1.0,0.86,0.919	1.0,0.904,0.912,0.912,1.0,0.697,0.716,1.0,0.739,0.791,0.9,1.0	0.071	A5SS	iPSC
81491	ENSG00000109971	HSPA8	chr11	-	123059881	123060217	NA	NA	123060115	123060217	123059472	123059762	9.88e-06	0.00764615	1.0,0.895,1.0,1.0,0.849,0.945,0.95,0.949,1.0,1.0,1.0,1.0	1.0,0.929,0.907,0.897,0.907,1.0,0.721,0.908,0.862,1.0,0.907,0.892	0.055	A5SS	iPSC
85146	ENSG00000120438	TCP1	chr6	-	159788292	159788696	NA	NA	159788609	159788696	159788057	159788143	3.95e-08	0.000116	0.703,1.0,1.0,1.0,0.721,0.542,1.0,0.43,1.0,1.0,1.0,0.668	0.518,1.0,0.601,0.43,0.577,1.0,0.334,1.0,0.463,0.365,0.43,1.0	0.196	A5SS	iPSC
86913	ENSG00000082898	XPO1	chr2	-	61536720	61537097	NA	NA	61537018	61537097	61533771	61533903	0.000112	0.0420608	1.0,0.682,0.833,1.0,1.0,1.0,1.0,1.0,0.67,0.613,1.0,1.0	0.442,1.0,1.0,1.0,0.404,0.719,0.7,1.0,0.576,0.637,1.0,1.0	0.11	A5SS	iPSC
88434	ENSG00000004700	RECQL	chr12	-	21501419	21501595	NA	NA	21501480	21501595	21501169	21501215	3.96e-10	2.97e-06	0.898,0.825,0.746,1.0,1.0,1.0,1.0,0.764,1.0,0.898,1.0,0.876	0.892,1.0,1.0,0.914,0.469,1.0,0.718,0.815,0.779,0.764,0.726,0.335	0.133	A5SS	iPSC
7064	ENSG00000137171	KLC4	chr6	+	43071566	43071619	43071851	43071922	43071274	43071374	43072146	43072255	7.45e-05	0.0302314	0.516,0.522,0.556,0.639,0.53,0.493,0.629,0.547,0.581,0.484,0.61,0.665	0.514,0.375,0.429,0.482,0.399,0.488,0.414,0.417,0.517,0.449,0.4,0.456	0.119	MXE	iPSC
8494	ENSG00000196975	ANXA4	chr2	+	69781519	69781574	69788053	69788141	69741973	69742175	69804532	69804627	8.02e-05	0.0319788	0.183,0.224,0.198,0.098,0.187,0.192,0.179,0.152,0.167,0.28,0.206,0.304	0.039,0.212,0.072,0.108,0.135,0.129,0.12,0.152,0.077,0.052,0.072,0.089	0.093	MXE	iPSC
11432	ENSG00000150455	TIRAP	chr11	+	126289664	126289833	126290461	126290585	126288442	126288573	126290802	126290897	1.12e-08	4.45e-05	0.049,0.0,0.142,0.0,0.268,0.0,0.049,0.397,0.195,0.076,0.497,0.307	0.0,0.0,0.0,0.0,0.099,0.0,0.052,0.216,0.036,0.099,0.0,0.155	0.11	MXE	iPSC
13511	ENSG00000101333	PLCB4	chr20	+	9403000	9403121	9405312	9405348	9401489	9401590	9407916	9408058	0.000156	0.0491055	0.0,0.073,0.129,0.0,0.228,0.165,0.093,0.145,0.307,0.228,0.0,0.069	0.0,0.0,0.083,0.182,0.0,0.025,0.0,0.0,0.0,0.0,0.0,0.145	0.084	MXE	iPSC
16806	ENSG00000272168	CASC15	chr6	+	22110746	22110920	22173997	22174062	22056545	22056690	22181322	22181475	1.4e-11	1.6e-07	1.0,0.803,0.636,1.0,1.0,1.0,0.538,0.756,1.0,1.0,1.0,1.0	0.791,0.368,1.0,0.903,0.567,0.538,0.28,0.66,1.0,1.0,0.875,0.593	0.18	MXE	iPSC
18019	ENSG00000008277	ADAM22	chr7	+	88186614	88186701	88193115	88193239	88181957	88182024	88196470	88202889	0.000124	0.0417514	0.241,0.064,0.152,0.205,0.204,0.197,0.075,0.278,0.103,0.137,0.2,0.164	0.21,0.143,0.062,0.059,0.076,0.104,0.11,0.0,0.088,0.203,0.025,0.101	0.07	MXE	iPSC
22142	ENSG00000166444	DENND2B	chr11	-	8811246	8811335	8870953	8871088	8750620	8750725	8871333	8871367	3.49e-05	0.0181696	0.077,0.0,0.073,0.042,0.0,0.189,0.199,0.665,0.196,0.09,0.0,0.15	0.0,0.137,0.0,0.045,0.117,0.05,0.028,0.062,0.0,0.0,0.165,0.0	0.09	MXE	iPSC
26092	ENSG00000270011	ZNF559-ZNF177	chr19	+	9341616	9341806	9343589	9343784	9341101	9341184	9364861	9364948	5.37e-05	0.0238057	0.877,1.0,1.0,1.0,0.803,1.0,1.0,1.0,1.0,1.0,1.0,1.0	0.718,0.803,0.829,0.803,0.924,0.955,1.0,1.0,1.0,0.803,0.836,0.772	0.103	MXE	iPSC
27667	ENSG00000130818	ZNF426	chr19	-	9533843	9533966	9535187	9535279	9532844	9532925	9536207	9536356	1.33e-05	0.00879345	1.0,0.943,1.0,0.928,1.0,0.876,1.0,0.931,0.934,0.943,0.975,0.932	0.824,0.936,0.941,0.841,0.964,0.736,0.831,0.921,1.0,0.884,0.944,0.831	0.067	MXE	iPSC
29866	ENSG00000089063	TMEM230	chr20	-	5111495	5111808	5112742	5112754	5109331	5109445	5112960	5113103	1.36e-05	0.00880215	0.519,0.0,0.692,0.161,0.144,0.252,0.0,0.26,0.288,0.0,0.35,0.503	0.383,0.336,0.0,0.31,0.574,0.0,0.212,0.0,0.0,0.202,0.0,0.288	0.072	MXE	iPSC
31458	ENSG00000125454	SLC25A19	chr17	-	75288387	75288508	75289088	75289215	75286632	75286802	75289353	75289510	8.84e-05	0.0338298	0.306,0.337,0.029,0.327,0.412,0.272,0.113,0.221,0.261,0.254,0.238,0.233	0.144,0.1,0.089,0.183,0.127,0.133,0.21,0.245,0.065,0.057,0.135,0.097	0.118	MXE	iPSC
31597	ENSG00000109103	UNC119	chr17	-	28547998	28548009	28548009	28548117	28547687	28547849	28548591	28551802	3.63e-05	0.018288	0.053,0.143,0.131,0.143,0.167,0.072,0.04,0.048,0.126,0.0,0.112,0.091	0.0,0.0,0.0,0.0,0.0,0.044,0.1,0.0,0.131,0.091,0.0,0.0	0.063	MXE	iPSC
39925	ENSG00000221988	PPT2	chr6	+	32153998	32154290	32154335	32154394	32153576	32153636	32154586	32154777	0.000131	0.0434924	0.755,1.0,0.606,0.89,1.0,0.785,0.915,0.912,0.658,0.89,0.834,1.0	0.868,0.766,0.698,1.0,0.606,0.794,0.822,0.606,0.776,1.0,0.912,0.729	0.056	MXE	iPSC
42846	ENSG00000128739	SNRPN	chr15	+	24920472	24920547	24950574	24950690	24920010	24920124	24962113	24962209	3.54e-09	1.88e-05	1.0,1.0,1.0,0.891,0.556,0.949,0.862,0.556,1.0,1.0,1.0,1.0	0.814,0.807,0.909,0.949,0.758,0.676,0.919,0.745,0.844,1.0,1.0,0.745	0.054	MXE	iPSC
42849	ENSG00000128739	SNRPN	chr15	+	24921156	24921255	24950574	24950690	24920472	24920547	24962113	24962209	8.86e-07	0.00110707	1.0,1.0,1.0,0.956,0.952,0.958,0.793,0.897,1.0,1.0,1.0,1.0	0.932,0.621,0.942,0.954,0.831,0.797,0.939,0.861,0.784,1.0,1.0,0.814	0.09	MXE	iPSC
44820	ENSG00000106070	GRB10	chr7	-	50705193	50705323	50710734	50710990	50703820	50703908	50755886	50756056	1.33e-06	0.0015386	0.843,1.0,1.0,0.905,0.874,1.0,0.74,0.874,1.0,1.0,0.884,1.0	0.703,0.851,0.784,0.905,1.0,0.905,1.0,1.0,0.559,0.578,1.0,0.458	0.115	MXE	iPSC
46239	ENSG00000152102	FAM168B	chr2	-	131089042	131089336	131091808	131091960	131082576	131082657	131093213	131093460	2.16e-06	0.0022296	0.954,1.0,1.0,1.0,0.96,0.905,1.0,1.0,1.0,1.0,0.95,0.918	0.718,1.0,1.0,0.827,1.0,0.848,0.864,0.761,0.854,0.905,1.0,1.0	0.076	MXE	iPSC
46240	ENSG00000152102	FAM168B	chr2	-	131089042	131089336	131091808	131091963	131082576	131082657	131093213	131093460	3.08e-05	0.0164468	0.971,1.0,1.0,1.0,0.973,0.945,1.0,1.0,1.0,1.0,0.968,0.962	0.815,1.0,1.0,0.917,1.0,0.876,0.876,0.793,0.894,0.937,1.0,1.0	0.059	MXE	iPSC
47506	ENSG00000060971	ACAA1	chr3	-	38126161	38126352	38126493	38126700	38125825	38125881	38127785	38127866	5.07e-05	0.0231457	0.61,0.583,0.594,0.615,0.613,0.557,0.534,0.552,0.618,0.611,0.588,0.61	0.53,0.523,0.53,0.565,0.516,0.508,0.571,0.554,0.501,0.498,0.562,0.542	0.057	MXE	iPSC
47508	ENSG00000060971	ACAA1	chr3	-	38126161	38126352	38126509	38126700	38125825	38125881	38127785	38127866	9.08e-05	0.0342536	0.63,0.607,0.611,0.637,0.644,0.582,0.559,0.577,0.639,0.629,0.609,0.631	0.561,0.557,0.554,0.587,0.54,0.525,0.595,0.579,0.526,0.533,0.586,0.564	0.054	MXE	iPSC
47915	ENSG00000109390	NDUFC1	chr4	-	139296331	139296367	139300601	139300839	139295731	139295960	139300963	139301233	6.84e-06	0.0054279	0.901,1.0,1.0,0.581,1.0,1.0,0.883,1.0,1.0,1.0,0.878,0.865	1.0,0.682,0.897,1.0,0.865,0.726,0.682,0.791,1.0,0.711,0.897,0.41	0.121	MXE	iPSC
50246	ENSG00000007341	ST7L	chr1	-	112550600	112550693	112555867	112555922	112541950	112542090	112576985	112577088	1.21e-05	0.00829797	0.297,0.42,0.276,0.187,0.458,0.202,0.281,0.352,0.297,0.0,0.336,0.0	0.0,0.0,0.0,0.0,0.241,0.328,0.0,0.0,0.174,0.174,0.0,0.297	0.158	MXE	iPSC
51497	ENSG00000113810	SMC4	chr3	+	160412325	160412452	160412529	160412861	160411919	160411977	160413472	160413754	0.000135	0.0444306	0.841,0.816,0.826,0.903,0.887,0.866,0.802,0.837,0.748,0.783,0.824,0.725	0.832,0.748,0.8,0.758,0.801,0.764,0.704,0.766,0.76,0.711,0.709,0.613	0.074	MXE	iPSC
53557	ENSG00000159214	CCDC24	chr1	+	43991846	43992053	43992152	43992426	43991612	43991746	43993889	43995162	0.000135	0.0443817	0.574,0.565,0.726,0.464,0.811,0.564,0.672,0.676,0.562,0.718,0.711,0.704	0.45,0.524,0.313,0.58,0.757,0.469,0.66,0.407,0.479,0.309,0.315,0.26	0.185	MXE	iPSC
55925	ENSG00000165119	HNRNPK	chr9	-	83978203	83978279	83978372	83978472	83977688	83977786	83980502	83980616	7.1e-06	0.00553558	1.0,0.887,0.913,0.929,0.875,1.0,0.699,0.839,1.0,0.887,0.839,1.0	1.0,0.766,0.924,0.813,0.766,0.748,0.635,0.592,0.744,0.753,0.897,0.777	0.121	MXE	iPSC
56255	ENSG00000147180	ZNF711	chrX	+	85246929	85247072	85247094	85247188	85245902	85246022	85247546	85247651	1.09e-07	0.000216	0.87,0.863,0.833,1.0,0.759,1.0,0.937,0.945,1.0,1.0,0.934,1.0	0.797,0.808,0.567,1.0,0.371,0.887,0.52,1.0,1.0,1.0,0.825,0.541	0.152	MXE	iPSC
56621	ENSG00000143224	PPOX	chr1	+	161169905	161170024	161170408	161170461	161169659	161169720	161170619	161170769	8.67e-07	0.00110707	0.747,0.935,1.0,1.0,1.0,0.957,1.0,0.911,1.0,1.0,0.935,1.0	0.576,0.641,1.0,0.845,0.92,0.968,1.0,0.946,0.944,0.942,0.948,0.864	0.074	MXE	iPSC
58230	ENSG00000114812	VIPR1	chr3	+	42527990	42528123	42530778	42530900	42527392	42527496	42531470	42531531	8.41e-05	0.0328165	0.905,0.877,0.925,1.0,1.0,0.913,1.0,0.865,1.0,1.0,0.869,0.388	1.0,0.826,0.655,0.404,1.0,0.861,1.0,0.81,0.93,0.655,1.0,0.543	0.088	MXE	iPSC
64061	ENSG00000235501	CNN3-DT	chr1	+	94931871	94931985	94939792	94939925	94928350	94928402	94962978	94963270	5.5e-06	0.00475445	1.0,1.0,1.0,0.898,1.0,0.877,0.898,0.663,0.939,0.949,1.0,1.0	0.814,1.0,1.0,0.585,0.831,0.686,0.686,1.0,0.523,1.0,1.0,1.0	0.092	MXE	iPSC
64497	ENSG00000114120	SLC25A36	chr3	+	140966857	140967281	140968682	140968730	140963126	140963227	140970926	140970993	3.6e-05	0.0182502	0.744,0.569,1.0,1.0,0.413,0.704,0.585,0.774,0.841,1.0,1.0,1.0	0.468,0.543,1.0,0.592,0.48,0.725,0.569,1.0,0.632,0.787,0.492,0.613	0.144	MXE	iPSC
64500	ENSG00000114120	SLC25A36	chr3	+	140966912	140967281	140968682	140968730	140963126	140963227	140970926	140970993	3.91e-06	0.0037304	0.765,0.597,1.0,1.0,0.47,0.727,0.627,0.794,0.856,1.0,1.0,1.0	0.497,0.571,1.0,0.62,0.509,0.748,0.58,1.0,0.658,0.806,0.521,0.64	0.14	MXE	iPSC
64571	ENSG00000006652	IFRD1	chr7	+	112465614	112465838	112466525	112466599	112462269	112462378	112467980	112468115	3.51e-05	0.0181696	1.0,1.0,1.0,0.838,0.564,0.7,1.0,1.0,1.0,1.0,1.0,0.838	0.861,0.532,0.463,1.0,1.0,0.908,1.0,0.795,1.0,0.806,0.674,0.437	0.122	MXE	iPSC
64572	ENSG00000006652	IFRD1	chr7	+	112465638	112465838	112466525	112466599	112462269	112462378	112467980	112468115	3.56e-05	0.0181696	1.0,1.0,1.0,0.849,0.558,0.716,1.0,1.0,1.0,1.0,1.0,0.827	0.871,0.552,0.483,1.0,1.0,0.905,1.0,0.755,1.0,0.818,0.663,0.457	0.12	MXE	iPSC
65110	ENSG00000145919	BOD1	chr5	-	173609577	173609670	173613126	173613251	173609356	173609434	173616199	173616659	6.83e-05	0.0286078	0.072,0.124,0.154,0.203,0.092,0.183,0.03,0.309,0.18,0.278,0.254,0.331	0.055,0.039,0.045,0.171,0.167,0.191,0.052,0.048,0.0,0.054,0.078,0.159	0.096	MXE	iPSC
65824	ENSG00000265992	ESRG	chr3	-	54634645	54634944	54635596	54635738	54634460	54634565	54637690	54639857	6.01e-07	0.000835	0.871,0.916,0.823,0.871,1.0,1.0,1.0,0.931,1.0,1.0,1.0,0.91	0.652,0.849,0.88,0.791,1.0,0.794,0.457,0.818,0.707,0.884,0.628,1.0	0.155	MXE	iPSC
65830	ENSG00000265992	ESRG	chr3	-	54634786	54634944	54635596	54635738	54634460	54634565	54637690	54639857	8.69e-07	0.00110707	0.811,0.874,0.746,0.811,1.0,1.0,1.0,0.895,1.0,1.0,1.0,0.865	0.604,0.781,0.823,0.707,1.0,0.682,0.349,0.682,0.604,0.828,0.517,0.928	0.208	MXE	iPSC
65836	ENSG00000265992	ESRG	chr3	-	54634838	54634944	54635596	54635738	54634460	54634565	54637690	54639857	1.19e-05	0.00829797	0.771,0.846,0.699,0.771,0.894,1.0,1.0,0.871,1.0,1.0,1.0,0.835	0.484,0.737,0.733,0.655,1.0,0.658,0.219,0.692,0.546,0.791,0.457,1.0	0.226	MXE	iPSC
66033	ENSG00000143537	ADAM15	chr1	+	155061452	155061489	155061575	155061960	155060762	155060832	155062244	155062369	3.49e-05	0.0181696	0.488,0.257,0.388,0.0,0.214,0.604,0.0,0.634,0.175,0.0,0.559,0.352	0.297,0.388,0.0,0.352,0.297,0.241,0.0,0.322,0.322,0.0,0.226,0.0	0.102	MXE	iPSC
67344	ENSG00000101104	PABPC1L	chr20	+	44932233	44932432	44932534	44932713	44930568	44930726	44933056	44933185	7.77e-06	0.00591039	0.882,0.949,0.823,0.736,1.0,1.0,1.0,0.823,0.736,1.0,0.807,0.882	1.0,0.832,0.65,1.0,0.867,0.633,1.0,0.545,0.65,0.788,0.907,0.898	0.072	MXE	iPSC
69564	ENSG00000131368	MRPS25	chr3	-	15052524	15052633	15053290	15053488	15049880	15049935	15059368	15059475	3.96e-08	0.000103	1.0,0.674,0.929,0.674,1.0,1.0,1.0,1.0,0.899,1.0,1.0,0.883	0.805,1.0,0.508,0.775,0.469,0.756,0.896,1.0,0.364,1.0,0.817,0.873	0.15	MXE	iPSC
69926	ENSG00000129158	SERGEF	chr11	-	17995569	17995909	18000496	18000557	17992987	17992993	18006590	18006746	1.43e-10	1.11e-06	0.0,0.253,0.692,0.257,0.0,0.171,0.647,0.093,0.325,0.224,0.153,0.153	0.088,0.182,0.0,0.0,0.111,0.121,0.292,0.194,0.0,0.0,0.0,0.153	0.152	MXE	iPSC
75679	ENSG00000108825	PTGES3L-AARSD1	chr17	-	42951800	42951894	42953723	42953778	42950549	42950728	42954875	42954967	6.01e-06	0.00498883	0.898,0.878,0.882,0.949,0.875,0.914,0.936,0.869,0.821,0.888,0.813,0.912	0.781,0.84,0.871,0.908,0.825,0.825,0.873,0.801,0.767,0.687,0.768,0.687	0.083	MXE	iPSC
77177	ENSG00000131171	SH3BGRL	chrX	+	81202436	81202576	81271406	81271494	81202127	81202245	81276983	81277169	0.000129	0.0432726	0.954,1.0,1.0,1.0,1.0,1.0,1.0,0.925,1.0,0.895,1.0,0.607	1.0,1.0,1.0,0.837,1.0,1.0,1.0,1.0,1.0,0.638,0.77,0.381	0.063	MXE	iPSC
77796	ENSG00000061938	TNK2	chr3	-	195891911	195892007	195892410	195892727	195888425	195888606	195894315	195894363	1.54e-05	0.00936808	0.694,1.0,0.784,0.671,0.576,0.475,0.475,1.0,0.731,1.0,0.694,1.0	1.0,0.773,1.0,0.405,0.803,0.43,0.613,0.312,1.0,0.891,0.521,0.576	0.065	MXE	iPSC
80023	ENSG00000179195	ZNF664	chr12	+	124003418	124003540	124004553	124004935	123988045	123988138	124011380	124011441	1.2e-05	0.00829797	0.627,0.31,0.296,0.55,0.0,0.391,0.219,0.23,0.428,0.771,0.428,0.325	0.219,0.0,0.473,0.391,0.0,0.138,0.13,0.183,0.0,0.0,0.169,0.169	0.225	MXE	iPSC
80468	ENSG00000272822	NA	chr12	-	48953112	48953235	48956097	48956350	48940947	48941188	48957309	48957365	5.73e-05	0.0251362	1.0,1.0,1.0,1.0,0.943,1.0,1.0,1.0,1.0,0.921,0.92,1.0	0.925,1.0,1.0,0.881,0.7,0.908,1.0,0.889,0.956,0.928,0.921,0.857	0.068	MXE	iPSC
80469	ENSG00000272822	NA	chr12	-	48953112	48953235	48956097	48956535	48940947	48941188	48957309	48957365	1.78e-06	0.00191319	1.0,1.0,1.0,1.0,0.898,1.0,1.0,1.0,1.0,0.878,0.878,1.0	0.875,1.0,1.0,0.833,0.628,0.844,1.0,0.848,0.912,0.884,0.889,0.783	0.097	MXE	iPSC
80473	ENSG00000272822	NA	chr12	-	48953112	48953274	48956097	48956350	48940947	48941188	48957309	48957365	1.26e-05	0.00844806	1.0,1.0,1.0,1.0,0.952,1.0,1.0,1.0,1.0,0.933,0.9,1.0	0.936,1.0,1.0,0.898,0.862,0.921,1.0,0.905,0.895,0.837,0.874,0.809	0.071	MXE	iPSC
80474	ENSG00000272822	NA	chr12	-	48953112	48953274	48956097	48956535	48940947	48941188	48957309	48957365	3.81e-07	0.000621	1.0,1.0,1.0,1.0,0.913,1.0,1.0,1.0,1.0,0.895,0.851,1.0	0.892,1.0,1.0,0.856,0.818,0.865,1.0,0.869,0.804,0.75,0.826,0.719	0.105	MXE	iPSC
88498	ENSG00000132199	ENOSF1	chr18	-	690548	691276	693094	693178	688573	688608	693881	693908	8.19e-07	0.00108369	0.158,0.084,0.0,0.072,0.213,0.113,0.145,0.069,0.0,0.0,0.256,0.231	0.083,0.05,0.0,0.0,0.109,0.046,0.0,0.208,0.054,0.0,0.046,0.0	0.062	MXE	iPSC
90520	ENSG00000138346	DNA2	chr10	-	68437099	68437241	68442916	68443106	68432393	68432510	68444920	68445083	2.35e-05	0.0130877	1.0,0.887,1.0,1.0,1.0,0.832,1.0,0.95,1.0,1.0,1.0,1.0	0.84,1.0,1.0,0.776,0.943,0.915,1.0,0.943,1.0,1.0,0.721,0.688	0.07	MXE	iPSC
90521	ENSG00000138346	DNA2	chr10	-	68437099	68437241	68442916	68443109	68432393	68432510	68444920	68445083	7.59e-06	0.00581782	1.0,0.867,1.0,1.0,1.0,0.804,1.0,0.94,1.0,1.0,1.0,1.0	0.838,1.0,1.0,0.775,0.94,0.908,1.0,0.914,1.0,1.0,0.692,0.686	0.072	MXE	iPSC
93016	ENSG00000237923	LINC02570	chr6	-	30843377	30843614	30844114	30844354	30839525	30840019	30847036	30847149	1.73e-06	0.00187973	0.292,0.11,0.199,0.0,0.331,0.0,0.426,0.0,0.498,0.124,0.284,0.0	0.199,0.142,0.0,0.0,0.331,0.298,0.0,0.0,0.142,0.0,0.071,0.0	0.09	MXE	iPSC
93019	ENSG00000237923	LINC02570	chr6	-	30843377	30843614	30844217	30844354	30839525	30840019	30847036	30847149	4.59e-08	0.000113	0.376,0.153,0.266,0.0,0.42,0.0,0.52,0.0,0.591,0.171,0.367,0.0	0.266,0.194,0.0,0.0,0.42,0.383,0.0,0.0,0.194,0.0,0.1,0.0	0.109	MXE	iPSC
93033	ENSG00000237923	LINC02570	chr6	-	30843377	30843617	30844114	30844354	30839525	30840019	30847036	30847149	2.72e-07	0.000451	0.313,0.105,0.3,0.0,0.316,0.0,0.5,0.0,0.5,0.125,0.222,0.0	0.167,0.2,0.0,0.0,0.667,0.231,0.0,0.0,0.125,0.0,0.071,0.0	0.077	MXE	iPSC
93036	ENSG00000237923	LINC02570	chr6	-	30843377	30843617	30844217	30844354	30839525	30840019	30847036	30847149	4.04e-07	0.000647	0.399,0.147,0.385,0.0,0.403,0.0,0.593,0.0,0.593,0.173,0.294,0.0	0.226,0.267,0.0,0.0,0.745,0.305,0.0,0.0,0.173,0.0,0.101,0.0	0.098	MXE	iPSC
93041	ENSG00000237923	LINC02570	chr6	-	30843377	30843633	30844114	30844354	30839525	30840019	30847036	30847149	2.14e-06	0.0022296	0.247,0.104,0.259,0.0,0.31,0.0,0.259,0.0,0.583,0.07,0.208,0.0	0.149,0.116,0.0,0.0,0.208,0.259,0.0,0.0,0.149,0.0,0.058,0.0	0.092	MXE	iPSC
93044	ENSG00000237923	LINC02570	chr6	-	30843377	30843633	30844217	30844354	30839525	30840019	30847036	30847149	1.87e-08	5.87e-05	0.324,0.145,0.338,0.0,0.396,0.0,0.338,0.0,0.671,0.099,0.277,0.0	0.203,0.161,0.0,0.0,0.277,0.338,0.0,0.0,0.203,0.0,0.083,0.0	0.11	MXE	iPSC
93328	ENSG00000238105	GOLGA2P5	chr12	-	100167335	100167443	100167491	100167639	100166330	100166636	100170564	100170667	7.8e-09	3.23e-05	0.404,0.0,0.332,0.0,0.0,0.106,0.172,0.052,0.0,0.624,0.172,0.409	0.0,0.0,0.0,0.038,0.0,0.192,0.0,0.0,0.0,0.199,0.0,0.07	0.148	MXE	iPSC
94925	ENSG00000257150	PGAM1P5	chr12	+	95561714	95561742	95649327	95649406	95551581	95551800	95665682	95665776	3.25e-05	0.0172553	0.107,0.265,0.0,0.0,0.49,0.366,0.116,0.138,0.0,0.0,0.658,0.419	0.243,0.0,0.0,0.0,0.0,0.126,0.0,0.0,0.0,0.265,0.0,0.224	0.142	MXE	iPSC
629	ENSG00000064601	CTSA	chr20	+	45892724	45894072	NA	NA	45892724	45892880	45893987	45894072	1.33e-05	0.00431412	0.655,1.0,0.433,0.368,1.0,0.538,0.663,1.0,0.718,0.724,0.663,1.0	0.422,1.0,1.0,1.0,0.257,1.0,0.505,0.226,0.396,1.0,0.389,0.378	0.099	RI	iPSC
779	ENSG00000163597	SNHG16	chr17	+	76557777	76559043	NA	NA	76557777	76557857	76558373	76559043	4.2e-05	0.0104115	0.546,0.597,0.619,0.573,0.6,0.69,0.722,0.489,0.716,0.582,0.588,0.618	0.247,0.45,0.284,0.502,0.464,0.481,0.493,0.574,0.539,0.48,0.44,0.492	0.158	RI	iPSC
801	ENSG00000270647	TAF15	chr17	+	35820023	35820437	NA	NA	35820023	35820075	35820331	35820437	0.000349	0.0424532	1.0,0.873,1.0,0.61,0.724,1.0,1.0,1.0,0.878,0.816,0.918,0.736	0.76,0.631,0.824,0.717,0.611,0.624,0.767,0.783,0.658,0.722,0.662,1.0	0.15	RI	iPSC
1081	ENSG00000178971	CTC1	chr17	-	8229890	8230468	NA	NA	8229890	8229922	8230293	8230468	3.77e-07	0.000282	0.522,0.695,1.0,0.82,0.783,1.0,1.0,1.0,0.82,1.0,0.764,0.893	0.842,0.774,0.571,0.832,1.0,0.388,0.837,0.826,0.631,0.712,0.655,1.0	0.102	RI	iPSC
1623	ENSG00000186654	PRR5	chr22	+	44702217	44702608	NA	NA	44702217	44702409	44702491	44702608	8.75e-06	0.00327349	1.0,1.0,1.0,1.0,0.805,0.632,1.0,0.837,1.0,1.0,0.783,0.698	0.903,0.643,1.0,1.0,0.586,0.861,0.698,0.861,0.698,0.72,0.911,0.837	0.086	RI	iPSC
2239	ENSG00000156345	CDK20	chr9	-	87969193	87970897	NA	NA	87969193	87969349	87970775	87970897	2.39e-06	0.00120689	0.287,0.474,0.535,1.0,1.0,1.0,1.0,0.428,0.522,1.0,0.446,1.0	0.509,0.264,0.039,1.0,0.446,0.297,1.0,0.522,0.428,1.0,1.0,0.535	0.138	RI	iPSC
2750	ENSG00000279249	NA	chr16	+	49287366	49289655	NA	NA	49287366	49287475	49289537	49289655	2.45e-07	0.000216	1.0,1.0,1.0,1.0,0.393,1.0,1.0,0.548,1.0,1.0,1.0,0.513	1.0,0.154,1.0,0.278,0.208,1.0,1.0,1.0,0.378,0.54,0.075,0.208	0.301	RI	iPSC
2863	ENSG00000020577	SAMD4A	chr14	+	54784339	54784620	NA	NA	54784339	54784381	54784536	54784620	0.000191	0.0275398	1.0,1.0,1.0,1.0,0.824,0.539,1.0,1.0,1.0,1.0,1.0,1.0	0.657,1.0,0.866,0.764,1.0,0.812,0.791,0.729,1.0,1.0,0.264,0.473	0.167	RI	iPSC
3280	ENSG00000100034	PPM1F	chr22	-	21924875	21925662	NA	NA	21924875	21925028	21925568	21925662	9.12e-05	0.016722	1.0,1.0,0.217,0.017,1.0,0.454,1.0,1.0,0.217,1.0,1.0,1.0	0.41,1.0,0.357,0.643,0.357,0.625,1.0,0.493,0.195,1.0,0.294,0.245	0.191	RI	iPSC
3299	ENSG00000007923	DNAJC11	chr1	-	6637446	6638364	NA	NA	6637446	6637504	6638082	6638364	0.00013	0.0209593	1.0,1.0,1.0,1.0,0.779,0.802,1.0,1.0,0.821,1.0,0.802,0.836	1.0,1.0,0.655,1.0,1.0,0.758,1.0,0.446,0.522,0.717,0.876,1.0	0.089	RI	iPSC
3328	ENSG00000168566	SNRNP48	chr6	+	7599672	7601524	NA	NA	7599672	7599680	7601335	7601524	2.95e-14	1.02e-09	0.827,1.0,1.0,1.0,0.787,1.0,1.0,0.462,1.0,1.0,1.0,1.0	0.482,0.526,1.0,0.71,0.677,0.592,0.57,0.473,1.0,0.806,0.545,0.816	0.24	RI	iPSC
3415	ENSG00000105792	CFAP69	chr7	+	90299866	90304820	NA	NA	90299866	90300059	90304743	90304820	3.06e-07	0.000257	1.0,1.0,0.127,1.0,0.171,1.0,1.0,0.257,1.0,1.0,1.0,1.0	0.068,0.18,1.0,1.0,0.203,0.203,1.0,0.173,0.247,0.286,1.0,1.0	0.266	RI	iPSC
3851	ENSG00000008128	CDK11A	chr1	-	1704222	1704655	NA	NA	1704222	1704344	1704549	1704655	0.000231	0.0316703	0.106,0.122,0.104,0.207,0.302,0.179,0.157,0.323,0.13,0.221,0.122,0.225	0.079,0.045,0.032,0.18,0.119,0.255,0.081,0.13,0.11,0.105,0.088,0.153	0.068	RI	iPSC
3981	ENSG00000084072	PPIE	chr1	+	39741894	39743297	NA	NA	39741894	39742031	39743215	39743297	3.09e-06	0.00147832	1.0,1.0,1.0,1.0,1.0,1.0,0.235,0.39,1.0,1.0,1.0,0.523	0.099,0.255,0.229,1.0,1.0,0.381,1.0,1.0,1.0,1.0,0.189,0.414	0.215	RI	iPSC
4228	ENSG00000124126	PREX1	chr20	-	48632276	48632639	NA	NA	48632276	48632391	48632495	48632639	3.58e-05	0.00932516	0.102,0.0,0.0,0.168,0.732,0.0,0.0,0.092,0.071,0.048,0.149,0.083	0.076,0.0,0.0,0.0,0.0,0.065,0.0,0.0,0.0,0.0,0.0,0.0	0.109	RI	iPSC
4383	ENSG00000147180	ZNF711	chrX	+	85246929	85247651	NA	NA	85246929	85247188	85247546	85247651	0.000136	0.021584	0.884,1.0,0.794,1.0,0.779,1.0,0.946,0.93,1.0,1.0,1.0,1.0	0.689,0.707,0.872,1.0,0.927,1.0,0.644,1.0,1.0,1.0,0.856,0.836	0.067	RI	iPSC
4500	ENSG00000116337	AMPD2	chr1	+	109628082	109629235	NA	NA	109628082	109628495	109629108	109629235	9.09e-09	1.25e-05	1.0,0.859,0.713,1.0,1.0,1.0,1.0,0.635,1.0,0.833,1.0,1.0	0.741,0.679,0.856,0.861,0.749,0.767,0.87,1.0,1.0,0.535,0.67,0.582	0.144	RI	iPSC
5424	ENSG00000119844	AFTPH	chr2	+	64579485	64581273	NA	NA	64579485	64579546	64581189	64581273	1.36e-05	0.00433612	1.0,0.356,1.0,0.475,1.0,0.422,1.0,1.0,0.312,0.514,1.0,1.0	0.395,1.0,0.631,0.26,0.376,0.576,0.278,1.0,1.0,1.0,1.0,0.214	0.112	RI	iPSC
5546	ENSG00000171824	EXOSC10	chr1	-	11076841	11077651	NA	NA	11076841	11076948	11077600	11077651	9.32e-06	0.00344664	1.0,1.0,1.0,1.0,1.0,1.0,1.0,1.0,1.0,0.779,1.0,1.0	1.0,1.0,0.622,0.493,1.0,0.835,0.553,0.697,1.0,0.688,1.0,0.905	0.166	RI	iPSC
5584	ENSG00000178038	ALS2CL	chr3	-	46674565	46675976	NA	NA	46674565	46674739	46675617	46675976	6.79e-05	0.0141813	0.199,0.419,1.0,1.0,1.0,1.0,1.0,1.0,1.0,0.24,1.0,0.24	0.194,0.265,0.265,0.277,0.54,0.643,0.54,0.387,1.0,1.0,1.0,0.474	0.209	RI	iPSC
5935	ENSG00000243970	PPIEL	chr1	-	39547578	39548951	NA	NA	39547578	39547634	39548861	39548951	3.93e-08	4.22e-05	0.469,1.0,1.0,1.0,0.665,0.726,1.0,1.0,1.0,1.0,0.554,1.0	0.335,0.236,1.0,0.346,1.0,1.0,0.509,1.0,0.804,0.781,0.557,0.51	0.195	RI	iPSC
5972	ENSG00000231584	FAHD2CP	chr2	+	96022673	96023382	NA	NA	96022673	96022753	96022893	96023382	6.38e-05	0.0137271	1.0,1.0,1.0,0.852,1.0,1.0,1.0,0.769,0.793,1.0,0.728,0.742	0.852,0.821,1.0,1.0,0.821,0.548,0.843,0.808,0.879,0.605,0.754,1.0	0.079	RI	iPSC
6546	ENSG00000006468	ETV1	chr7	-	13989267	13989666	NA	NA	13989267	13989464	13989562	13989666	0.000354	0.0429223	0.32,0.207,0.212,0.101,0.035,0.239,0.032,0.217,0.122,0.249,0.261,0.158	0.025,0.02,0.086,0.203,0.033,0.0,0.042,0.086,0.307,0.105,0.126,0.089	0.086	RI	iPSC
6634	ENSG00000135317	SNX14	chr6	-	85507967	85513895	NA	NA	85507967	85508313	85513799	85513895	7.57e-05	0.0154219	1.0,0.743,1.0,1.0,1.0,0.352,1.0,0.478,1.0,0.506,0.706,1.0	0.636,1.0,0.504,1.0,0.612,0.479,1.0,0.573,0.691,0.471,0.717,0.712	0.116	RI	iPSC
7321	ENSG00000130734	ATG4D	chr19	+	10546838	10547253	NA	NA	10546838	10547115	10547188	10547253	0.000361	0.0435792	0.052,0.182,0.205,0.237,0.111,0.214,0.138,0.214,0.278,0.043,0.192,0.147	0.083,0.057,0.026,0.12,0.0,0.226,0.057,0.088,0.214,0.125,0.352,0.043	0.052	RI	iPSC
7757	ENSG00000110074	FOXRED1	chr11	+	126272968	126273454	NA	NA	126272968	126273079	126273315	126273454	0.000388	0.0462485	1.0,0.708,1.0,0.447,0.597,0.447,0.79,1.0,0.574,0.618,0.683,0.683	0.618,1.0,0.212,0.35,1.0,0.485,0.377,0.239,0.519,1.0,0.539,0.288	0.16	RI	iPSC
7817	ENSG00000104763	ASAH1	chr8	-	18064456	18067298	NA	NA	18064456	18064474	18067219	18067298	1.01e-06	0.000633	1.0,1.0,0.93,0.898,1.0,0.811,0.914,0.926,1.0,1.0,1.0,0.803	1.0,0.915,0.775,0.74,0.681,0.866,0.918,0.763,1.0,0.799,0.756,1.0	0.089	RI	iPSC
8016	ENSG00000165525	NEMF	chr14	-	49784924	49785320	NA	NA	49784924	49785004	49785219	49785320	0.000343	0.0420467	0.776,1.0,0.697,1.0,1.0,0.742,0.789,0.855,1.0,1.0,0.732,0.76	0.633,0.573,1.0,0.446,0.602,0.59,0.717,0.858,1.0,0.66,0.852,1.0	0.118	RI	iPSC
8199	ENSG00000130714	POMT1	chr9	+	131511336	131512136	NA	NA	131511336	131511472	131512040	131512136	9.72e-11	3.72e-07	0.21,0.693,0.285,1.0,1.0,1.0,1.0,0.21,1.0,1.0,1.0,1.0	0.399,0.117,0.265,0.515,0.166,0.463,0.137,0.166,1.0,0.444,1.0,1.0	0.31	RI	iPSC
8811	ENSG00000107959	PITRM1	chr10	-	3147571	3149753	NA	NA	3147571	3147737	3149620	3149753	0.000141	0.0217439	1.0,1.0,1.0,1.0,1.0,1.0,0.425,0.522,0.821,1.0,0.699,0.784	0.487,1.0,1.0,1.0,0.578,1.0,0.525,1.0,0.504,0.582,0.405,0.534	0.136	RI	iPSC
8819	ENSG00000150093	ITGB1	chr10	-	32920244	32922346	NA	NA	32920244	32920397	32922256	32922346	5.13e-05	0.0117626	0.293,1.0,1.0,1.0,0.036,1.0,1.0,1.0,1.0,1.0,1.0,0.167	1.0,0.417,0.472,1.0,0.101,0.287,1.0,1.0,1.0,0.167,0.385,0.202	0.205	RI	iPSC
9278	ENSG00000185189	NRBP2	chr8	-	143839508	143840030	NA	NA	143839508	143839825	143839928	143840030	3.72e-07	0.000282	0.286,0.139,0.058,0.121,0.243,0.186,0.061,0.21,0.0,0.125,0.103,0.15	0.028,0.0,0.0,0.046,0.164,0.069,0.092,0.028,0.0,0.054,0.144,0.018	0.087	RI	iPSC
11158	ENSG00000269307	NA	chr19	+	17276432	17276909	NA	NA	17276432	17276723	17276822	17276909	3.4e-13	5.85e-09	1.0,1.0,1.0,1.0,1.0,1.0,1.0,0.903,1.0,1.0,1.0,0.804	0.899,0.507,0.652,0.808,0.929,0.652,0.831,0.816,0.868,1.0,0.816,1.0	0.161	RI	iPSC
12343	ENSG00000109118	PHF12	chr17	-	28911111	28911378	NA	NA	28911111	28911237	28911329	28911378	0.000424	0.0485946	0.879,1.0,0.708,1.0,1.0,1.0,1.0,0.822,1.0,1.0,0.678,0.612	1.0,0.728,1.0,0.66,1.0,0.773,0.448,1.0,1.0,0.773,0.822,0.593	0.075	RI	iPSC
12484	ENSG00000185624	P4HB	chr17	-	81846946	81847346	NA	NA	81846946	81847068	81847242	81847346	9.51e-06	0.00344664	1.0,1.0,0.824,1.0,0.885,1.0,0.941,0.846,1.0,1.0,1.0,0.8	0.829,0.882,1.0,0.7,0.87,1.0,0.78,1.0,0.846,0.793,0.692,1.0	0.075	RI	iPSC
12594	ENSG00000131470	PSMC3IP	chr17	-	42573477	42574210	NA	NA	42573477	42573623	42574138	42574210	9.3e-07	0.000604	1.0,0.787,1.0,0.783,0.886,1.0,1.0,1.0,1.0,1.0,1.0,1.0	1.0,0.715,1.0,0.695,1.0,0.755,0.621,1.0,1.0,1.0,0.822,0.763	0.09	RI	iPSC
12871	ENSG00000092929	UNC13D	chr17	-	75831097	75831417	NA	NA	75831097	75831169	75831242	75831417	3.06e-05	0.0084305	0.0,0.185,0.0,0.297,0.057,0.312,0.0,0.0,0.246,0.29,0.0,0.108	0.12,0.04,0.0,0.0,0.025,0.0,0.214,0.083,0.0,0.083,0.0,0.153	0.065	RI	iPSC
14655	ENSG00000008710	PKD1	chr16	-	2093533	2093873	NA	NA	2093533	2093738	2093810	2093873	6.96e-05	0.0143351	0.108,0.141,0.154,0.073,0.154,0.0,0.114,0.0,0.18,0.154,0.06,0.434	0.0,0.073,0.215,0.154,0.021,0.0,0.141,0.0,0.0,0.0,0.064,0.0	0.075	RI	iPSC
15144	ENSG00000185088	RPS27L	chr15	-	63156412	63157477	NA	NA	63156412	63156521	63157113	63157477	4.63e-11	1.99e-07	1.0,1.0,0.506,1.0,1.0,1.0,1.0,1.0,1.0,0.217,1.0,1.0	0.32,0.299,0.278,0.353,0.521,0.738,1.0,1.0,1.0,0.161,0.658,1.0	0.283	RI	iPSC
15312	ENSG00000119688	ABCD4	chr14	-	74296332	74298069	NA	NA	74296332	74296449	74297975	74298069	0.000101	0.0175282	0.683,0.675,0.861,1.0,1.0,1.0,0.791,0.831,0.657,1.0,1.0,0.687	1.0,0.463,1.0,0.626,0.85,1.0,0.513,0.613,0.826,0.672,0.39,1.0	0.103	RI	iPSC
15473	ENSG00000172590	MRPL52	chr14	+	22829878	22830250	NA	NA	22829878	22829948	22830052	22830250	1.98e-09	3.58e-06	1.0,1.0,0.981,1.0,0.967,0.927,0.826,0.978,0.9,1.0,0.909,0.967	0.87,0.884,0.916,0.847,0.947,0.924,0.755,0.908,0.852,0.891,0.927,0.888	0.071	RI	iPSC
15484	ENSG00000139998	RAB15	chr14	-	64950324	64950827	NA	NA	64950324	64950414	64950796	64950827	1.38e-09	2.85e-06	1.0,0.81,0.736,1.0,1.0,1.0,1.0,1.0,0.441,1.0,1.0,1.0	0.77,0.464,1.0,1.0,0.527,0.547,0.597,0.382,0.358,1.0,1.0,0.707	0.22	RI	iPSC
17192	ENSG00000170144	HNRNPA3	chr2	+	177215749	177216184	NA	NA	177215749	177215896	177215989	177216184	2.85e-05	0.00804626	1.0,0.563,0.759,0.853,0.829,0.772,0.813,1.0,0.707,1.0,1.0,1.0	0.885,0.628,0.763,1.0,0.829,0.842,0.44,0.685,1.0,1.0,0.885,0.644	0.058	RI	iPSC
17582	ENSG00000177058	SLC38A9	chr5	-	55633694	55635657	NA	NA	55633694	55633833	55635543	55635657	1.25e-05	0.00412669	1.0,0.377,0.398,1.0,0.239,1.0,1.0,1.0,0.479,1.0,0.315,1.0	1.0,0.395,0.648,1.0,0.412,1.0,0.184,0.347,0.225,1.0,0.347,1.0	0.104	RI	iPSC
19418	ENSG00000102349	KLF8	chrX	+	56232355	56233341	NA	NA	56232355	56232488	56233157	56233341	1.18e-07	0.00012	0.535,0.686,1.0,0.697,0.717,1.0,0.792,1.0,1.0,0.662,0.479,1.0	1.0,1.0,0.509,0.416,1.0,0.304,1.0,0.301,0.463,0.446,1.0,0.341	0.149	RI	iPSC
21045	ENSG00000116478	HDAC1	chr1	+	32327273	32327626	NA	NA	32327273	32327458	32327535	32327626	6.8e-05	0.0141813	1.0,0.65,0.614,1.0,0.68,1.0,1.0,1.0,1.0,0.895,0.809,1.0	1.0,1.0,0.841,1.0,0.639,0.854,0.788,0.515,0.745,0.93,0.68,0.614	0.087	RI	iPSC
21451	ENSG00000092841	MYL6	chr12	+	56158683	56159730	NA	NA	56158683	56158711	56159470	56159730	1.59e-06	0.000885	0.629,0.531,1.0,1.0,1.0,1.0,0.767,1.0,1.0,1.0,1.0,0.552	0.636,1.0,0.559,1.0,0.742,0.819,0.689,0.712,0.787,0.581,0.703,1.0	0.104	RI	iPSC
22041	ENSG00000011009	LYPLA2	chr1	+	23793710	23794136	NA	NA	23793710	23793752	23794062	23794136	1.43e-06	0.000846	0.86,0.506,0.864,1.0,0.846,1.0,1.0,1.0,1.0,0.89,0.9,1.0	0.542,1.0,0.36,0.898,0.716,0.646,0.798,1.0,1.0,0.864,0.828,0.851	0.114	RI	iPSC
22510	ENSG00000060138	YBX3	chr12	-	10701959	10704148	NA	NA	10701959	10702131	10704059	10704148	1.19e-05	0.00401791	1.0,1.0,1.0,1.0,0.782,1.0,0.737,0.603,1.0,0.825,1.0,0.828	0.819,0.598,0.822,0.605,0.668,0.79,0.863,0.507,1.0,0.798,0.747,0.806	0.146	RI	iPSC
23806	ENSG00000172531	PPP1CA	chr11	-	67398939	67400919	NA	NA	67398939	67399053	67399560	67400919	0.000337	0.0415879	1.0,0.755,0.687,1.0,0.725,1.0,1.0,0.701,1.0,1.0,0.555,1.0	0.687,1.0,1.0,0.506,0.248,0.594,0.523,0.468,1.0,0.602,1.0,1.0	0.15	RI	iPSC
24056	ENSG00000278615	C11orf98	chr11	-	62663114	62663333	NA	NA	62663114	62663138	62663235	62663333	7.92e-05	0.0159362	0.972,1.0,1.0,1.0,1.0,0.926,0.798,1.0,0.925,1.0,0.941,1.0	0.852,1.0,0.934,0.965,0.916,0.871,0.853,0.929,0.879,0.943,0.81,1.0	0.051	RI	iPSC
24975	ENSG00000160818	GPATCH4	chr1	-	156597799	156598295	NA	NA	156597799	156597922	156598034	156598295	9.93e-07	0.000633	1.0,0.466,0.706,1.0,1.0,1.0,0.605,0.828,1.0,0.778,1.0,1.0	0.686,0.663,0.304,0.663,1.0,0.636,0.724,1.0,0.712,0.593,1.0,1.0	0.117	RI	iPSC
25909	ENSG00000176463	SLCO3A1	chr15	+	92162755	92163546	NA	NA	92162755	92162998	92163295	92163546	7.69e-06	0.00294074	0.934,1.0,1.0,0.923,0.929,1.0,1.0,1.0,0.865,1.0,1.0,0.826	0.946,0.906,0.875,0.856,1.0,0.933,0.95,0.743,0.922,0.63,0.847,0.879	0.083	RI	iPSC
26641	ENSG00000088205	DDX18	chr2	+	117826268	117829466	NA	NA	117826268	117826382	117829420	117829466	2.56e-05	0.00746992	0.739,1.0,1.0,1.0,0.501,1.0,1.0,1.0,0.539,1.0,0.721,0.789	0.664,0.575,0.502,1.0,0.536,0.8,0.644,0.812,0.806,1.0,0.819,0.587	0.129	RI	iPSC
27068	ENSG00000160753	RUSC1	chr1	+	155325414	155325910	NA	NA	155325414	155325490	155325863	155325910	2.23e-06	0.00114377	0.844,1.0,1.0,0.891,1.0,0.819,0.891,0.749,1.0,0.886,0.914,0.899	0.795,0.589,0.816,0.816,0.699,0.66,0.836,1.0,1.0,0.602,0.699,1.0	0.115	RI	iPSC
27159	ENSG00000169710	FASN	chr17	-	82079356	82079929	NA	NA	82079356	82079608	82079809	82079929	0.000118	0.0196839	0.751,0.864,1.0,1.0,1.0,0.883,0.679,1.0,0.879,0.864,1.0,0.742	1.0,0.72,1.0,1.0,0.869,1.0,1.0,0.585,0.458,0.602,0.635,1.0	0.066	RI	iPSC
27673	ENSG00000130810	PPAN	chr19	+	10107504	10107845	NA	NA	10107504	10107606	10107806	10107845	7.44e-07	0.000512	1.0,0.752,1.0,0.82,1.0,0.875,1.0,1.0,1.0,0.809,0.602,0.568	1.0,1.0,0.455,0.708,0.421,0.769,0.708,0.447,0.275,0.586,0.503,1.0	0.213	RI	iPSC
28454	ENSG00000285641	NA	chr1	-	153982390	153982807	NA	NA	153982390	153982444	153982718	153982807	9.18e-05	0.016722	1.0,1.0,1.0,0.794,1.0,0.821,1.0,1.0,0.562,1.0,1.0,0.726	0.882,0.707,0.574,1.0,0.878,0.713,0.619,0.726,0.919,0.885,1.0,1.0	0.083	RI	iPSC
28772	ENSG00000222041	CYTOR	chr2	+	87455237	87455649	NA	NA	87455237	87455452	87455563	87455649	0.000333	0.0412716	1.0,0.815,1.0,1.0,1.0,0.755,0.798,0.922,0.906,1.0,1.0,1.0	0.875,0.725,0.939,0.698,1.0,1.0,0.868,0.837,0.767,0.868,0.906,1.0	0.059	RI	iPSC
28965	ENSG00000162585	FAAP20	chr1	-	2191900	2192975	NA	NA	2191900	2192076	2192844	2192975	5.81e-05	0.0128967	1.0,1.0,0.539,0.619,1.0,1.0,1.0,0.55,0.55,1.0,0.681,0.569	0.469,1.0,1.0,0.478,0.504,1.0,0.733,0.691,1.0,1.0,0.634,0.346	0.054	RI	iPSC
29362	ENSG00000137312	FLOT1	chr6	-	30730681	30731100	NA	NA	30730681	30730818	30730918	30731100	0.000101	0.0175282	1.0,0.482,1.0,1.0,1.0,1.0,1.0,1.0,1.0,0.561,1.0,0.65	0.225,0.602,0.858,0.538,1.0,1.0,1.0,1.0,1.0,0.411,0.807,0.482	0.148	RI	iPSC
29899	ENSG00000213468	FIRRE	chrX	-	131793993	131794464	NA	NA	131793993	131794115	131794323	131794464	6.09e-06	0.00246402	1.0,1.0,1.0,1.0,1.0,1.0,1.0,1.0,1.0,0.772,1.0,0.805	0.639,0.92,1.0,1.0,1.0,0.821,0.881,0.898,0.639,1.0,0.674,0.33	0.148	RI	iPSC
30080	ENSG00000221829	FANCG	chr9	-	35074778	35075325	NA	NA	35074778	35075076	35075278	35075325	1.49e-09	2.85e-06	0.851,0.828,1.0,0.76,1.0,1.0,1.0,1.0,1.0,1.0,1.0,1.0	0.678,0.768,0.445,1.0,0.566,1.0,1.0,0.783,0.453,1.0,0.546,0.768	0.203	RI	iPSC
30806	ENSG00000171681	ATF7IP	chr12	+	14481002	14482653	NA	NA	14481002	14481185	14482346	14482653	1.84e-11	9.04e-08	0.798,1.0,1.0,0.718,1.0,0.715,0.838,1.0,1.0,1.0,0.872,1.0	1.0,0.709,0.738,0.85,0.741,0.527,1.0,1.0,0.697,0.623,0.857,0.557	0.137	RI	iPSC
31184	ENSG00000213719	CLIC1	chr6	-	31732009	31732398	NA	NA	31732009	31732110	31732216	31732398	0.000126	0.0203963	1.0,0.783,1.0,1.0,1.0,1.0,0.474,1.0,1.0,1.0,1.0,1.0	0.818,0.719,1.0,1.0,0.448,0.844,1.0,0.67,1.0,0.612,1.0,0.693	0.121	RI	iPSC
33458	ENSG00000160867	FGFR4	chr5	+	177090631	177091096	NA	NA	177090631	177090650	177090744	177091096	4.9e-05	0.0115459	1.0,1.0,0.871,0.562,1.0,1.0,0.91,0.852,1.0,0.726,0.753,1.0	0.562,1.0,0.871,0.562,0.243,0.634,0.692,0.671,1.0,1.0,0.783,1.0	0.138	RI	iPSC
33688	ENSG00000184465	WDR27	chr6	-	169663562	169663878	NA	NA	169663562	169663649	169663840	169663878	1.74e-05	0.00543923	1.0,0.576,1.0,0.79,1.0,0.715,1.0,1.0,0.856,1.0,1.0,1.0	1.0,1.0,0.824,1.0,1.0,0.41,0.79,1.0,0.504,0.571,1.0,1.0	0.07	RI	iPSC
33841	ENSG00000159069	FBXW5	chr9	-	136941342	136941684	NA	NA	136941342	136941477	136941536	136941684	8.37e-05	0.0160949	0.807,1.0,0.51,1.0,1.0,0.807,0.868,1.0,0.937,0.807,1.0,0.781	0.868,0.919,0.868,0.686,1.0,0.472,0.582,0.263,1.0,0.472,0.899,0.886	0.134	RI	iPSC
36294	ENSG00000008300	CELSR3	chr3	-	48644715	48645137	NA	NA	48644715	48644828	48645034	48645137	4.21e-05	0.0104115	0.069,0.041,0.0,0.1,0.021,0.049,0.129,0.129,0.129,0.097,0.192,0.129	0.069,0.0,0.082,0.06,0.0,0.072,0.024,0.0,0.0,0.0,0.08,0.044	0.054	RI	iPSC
36358	ENSG00000151923	TIAL1	chr10	-	119580470	119580846	NA	NA	119580470	119580538	119580777	119580846	5.28e-06	0.00221758	0.516,1.0,1.0,0.789,0.842,1.0,1.0,0.681,1.0,1.0,0.746,0.754	0.762,1.0,0.746,0.706,0.587,0.754,1.0,0.8,0.348,1.0,0.616,0.634	0.115	RI	iPSC
36430	ENSG00000107443	CCNJ	chr10	+	96056892	96057247	NA	NA	96056892	96057000	96057120	96057247	0.000345	0.0420676	0.933,1.0,0.785,0.822,1.0,0.8,1.0,0.922,0.906,0.91,0.922,0.902	0.91,1.0,0.577,0.813,0.662,0.815,0.692,0.818,0.698,1.0,0.835,0.924	0.097	RI	iPSC
36526	ENSG00000079974	RABL2B	chr22	-	50783133	50783594	NA	NA	50783133	50783286	50783390	50783594	9.83e-06	0.00348719	1.0,1.0,0.646,1.0,0.872,1.0,1.0,1.0,0.477,0.891,1.0,1.0	0.684,0.515,0.646,0.761,0.774,0.896,0.845,0.664,1.0,0.695,1.0,1.0	0.117	RI	iPSC
36780	ENSG00000196498	NCOR2	chr12	-	124340005	124340440	NA	NA	124340005	124340204	124340293	124340440	2.04e-06	0.00108122	0.104,0.113,0.115,0.149,0.117,0.212,0.037,0.183,0.134,0.093,0.099,0.05	0.09,0.034,0.01,0.046,0.074,0.104,0.069,0.048,0.038,0.097,0.033,0.057	0.059	RI	iPSC
36888	ENSG00000184162	NR2C2AP	chr19	-	19201945	19202398	NA	NA	19201945	19202039	19202330	19202398	0.000106	0.0181552	1.0,0.535,0.786,0.806,0.814,1.0,0.734,0.835,1.0,1.0,1.0,0.365	0.479,1.0,0.408,0.648,0.388,0.763,0.814,0.633,1.0,0.734,0.365,0.187	0.205	RI	iPSC
1315	ENSG00000100429	HDAC10	chr22	-	50247691	50247776	NA	NA	50246874	50246966	50247889	50247948	9.05e-06	0.00511238	1.0,1.0,0.802,1.0,1.0,0.89,1.0,1.0,1.0,0.717,1.0,0.52	0.431,0.503,0.736,1.0,1.0,1.0,1.0,1.0,0.669,0.65,0.802,0.702	0.12	SE	iPSC
1436	ENSG00000100209	HSCB	chr22	+	28745863	28746008	NA	NA	28744614	28744704	28751240	28751288	0.000149	0.0375895	0.978,0.968,0.944,0.892,0.917,0.96,0.951,0.886,0.847,0.922,1.0,0.945	0.958,0.894,0.878,0.909,0.823,0.889,0.778,0.779,0.91,0.898,0.816,0.917	0.063	SE	iPSC
1869	ENSG00000100239	PPP6R2	chr22	+	50388985	50389111	NA	NA	50372071	50372150	50393892	50394135	5.04e-06	0.00347861	0.032,0.149,0.083,0.062,0.032,0.214,0.027,0.103,0.151,0.053,0.131,0.078	0.093,0.033,0.0,0.02,0.013,0.066,0.041,0.033,0.019,0.064,0.033,0.0	0.058	SE	iPSC
2563	ENSG00000184809	B3GALT5-AS1	chr21	-	39599340	39600279	NA	NA	39597146	39597989	39609582	39609665	6.16e-06	0.00395441	0.64,1.0,1.0,0.894,1.0,1.0,0.777,0.922,0.774,0.543,1.0,1.0	1.0,0.524,0.772,0.867,0.746,0.588,0.596,0.466,0.726,1.0,0.604,0.718	0.162	SE	iPSC
2795	ENSG00000234773	NA	chr19	+	12234712	12234824	NA	NA	12195016	12195143	12237089	12237767	2.2e-06	0.00200647	0.845,0.94,1.0,1.0,1.0,1.0,1.0,1.0,0.636,0.84,1.0,0.868	0.947,0.902,0.944,0.811,0.668,0.75,0.836,0.671,1.0,0.916,0.754,1.0	0.078	SE	iPSC
2884	ENSG00000130475	FCHO1	chr19	+	17781711	17781820	NA	NA	17781451	17781539	17783016	17783058	2.29e-06	0.00205533	1.0,0.91,0.98,0.938,0.97,1.0,0.979,0.889,0.92,0.971,1.0,1.0	0.95,0.981,0.887,0.943,0.856,0.969,0.879,0.903,0.978,0.86,0.787,0.877	0.057	SE	iPSC
3129	ENSG00000204514	ZNF814	chr19	-	57868457	57868579	NA	NA	57864758	57864919	57876915	57877042	5.59e-09	2.24e-05	0.769,1.0,1.0,1.0,0.696,0.806,1.0,1.0,0.604,1.0,1.0,1.0	0.862,1.0,1.0,1.0,1.0,0.652,0.66,1.0,0.714,0.586,0.53,0.769	0.092	SE	iPSC
3140	ENSG00000204514	ZNF814	chr19	-	57875155	57875226	NA	NA	57864764	57864919	57876915	57877042	6.53e-05	0.0206538	0.877,1.0,1.0,1.0,0.892,0.908,1.0,1.0,0.851,1.0,1.0,1.0	0.917,1.0,1.0,1.0,1.0,0.81,0.777,1.0,0.873,0.773,0.754,0.885	0.062	SE	iPSC
3192	ENSG00000177045	SIX5	chr19	-	45766349	45767155	NA	NA	45764784	45766111	45768041	45769252	0.000133	0.03458	0.956,0.953,0.946,1.0,0.972,0.95,0.967,0.949,0.91,1.0,0.942,0.842	0.918,0.853,0.858,0.831,0.863,0.826,0.874,0.878,0.97,0.937,0.974,1.0	0.05	SE	iPSC
3403	ENSG00000267106	ZNF561-AS1	chr19	+	9627712	9627806	NA	NA	9621502	9621645	9632227	9632417	6.72e-06	0.00418514	0.133,0.138,0.0,0.52,0.259,0.057,0.0,0.0,0.161,0.036,0.743,0.093	0.042,0.0,0.046,0.194,0.0,0.107,0.0,0.138,0.0,0.0,0.0,0.0	0.134	SE	iPSC
3407	ENSG00000267106	ZNF561-AS1	chr19	+	9627715	9627806	NA	NA	9621502	9621645	9632227	9632417	2.24e-09	1.05e-05	0.135,0.14,0.0,0.524,0.262,0.058,0.0,0.0,0.164,0.036,0.746,0.095	0.043,0.0,0.0,0.155,0.0,0.109,0.0,0.052,0.0,0.0,0.0,0.0	0.15	SE	iPSC
3408	ENSG00000267106	ZNF561-AS1	chr19	+	9627715	9627806	NA	NA	9626783	9626860	9632227	9632417	1.72e-09	8.36e-06	0.14,0.123,0.0,0.328,0.196,0.052,0.0,0.0,0.115,0.021,0.164,0.155	0.065,0.0,0.0,0.155,0.0,0.328,0.0,0.058,0.0,0.0,0.0,0.0	0.057	SE	iPSC
3774	ENSG00000176024	ZNF613	chr19	+	51936027	51936235	NA	NA	51929731	51929896	51940208	51940335	1.02e-05	0.0055618	0.946,1.0,0.943,1.0,1.0,0.916,1.0,1.0,0.869,0.805,0.907,0.868	1.0,0.905,0.974,0.85,0.96,0.803,0.805,1.0,0.903,0.619,0.759,0.689	0.082	SE	iPSC
3924	ENSG00000126453	BCL2L12	chr19	+	49668850	49668937	NA	NA	49666684	49666799	49673697	49673916	7.39e-05	0.0224626	0.884,1.0,1.0,0.962,0.947,1.0,0.814,0.94,1.0,0.9,1.0,0.918	1.0,0.922,1.0,0.719,0.918,0.873,0.836,0.758,0.826,1.0,0.879,1.0	0.053	SE	iPSC
5576	ENSG00000130818	ZNF426	chr19	-	9535187	9535279	NA	NA	9533839	9533966	9536207	9536356	1.66e-05	0.00771209	1.0,0.947,1.0,0.924,1.0,0.856,1.0,0.905,0.923,0.957,0.965,0.929	0.925,0.9,0.932,0.889,0.962,0.708,0.826,0.953,1.0,0.842,0.905,0.782	0.065	SE	iPSC
7785	ENSG00000125826	RBCK1	chr20	+	420870	421031	NA	NA	419557	419731	422126	422238	0.000142	0.036212	0.87,0.85,0.941,0.763,0.762,0.652,0.872,0.856,0.688,0.796,0.804,0.85	0.763,0.746,0.634,0.618,0.631,0.62,0.675,0.681,0.723,0.859,0.681,0.731	0.112	SE	iPSC
8045	ENSG00000125850	OVOL2	chr20	-	18056656	18056877	NA	NA	18041533	18041723	18058889	18059050	1.18e-08	4.2e-05	1.0,1.0,1.0,0.902,1.0,1.0,0.938,0.902,0.83,1.0,1.0,1.0	0.898,1.0,0.944,0.896,1.0,0.776,1.0,0.56,0.915,1.0,1.0,0.459	0.094	SE	iPSC
8672	ENSG00000197586	ENTPD6	chr20	+	25207075	25207397	NA	NA	25195692	25195867	25209848	25209925	8.13e-05	0.024335	0.817,0.83,0.911,0.934,0.816,0.843,0.934,0.848,0.75,0.915,0.963,0.911	0.884,0.731,0.814,0.633,0.802,0.72,0.864,0.862,0.837,0.896,0.634,0.733	0.088	SE	iPSC
8678	ENSG00000197586	ENTPD6	chr20	+	25207078	25207397	NA	NA	25195725	25195867	25209848	25209925	9.95e-05	0.0281684	0.812,0.824,0.909,0.933,0.807,0.837,0.93,0.841,0.735,0.915,0.963,0.909	0.88,0.728,0.812,0.629,0.794,0.713,0.859,0.858,0.826,0.89,0.621,0.731	0.089	SE	iPSC
8859	ENSG00000105143	SLC1A6	chr19	-	14968302	14968507	NA	NA	14964008	14964361	14971736	14971874	3.05e-08	9.35e-05	1.0,1.0,1.0,1.0,1.0,0.931,1.0,0.934,0.961,1.0,1.0,0.962	0.78,1.0,0.966,0.714,0.926,0.923,0.923,0.843,0.908,1.0,1.0,1.0	0.067	SE	iPSC
8920	ENSG00000130684	ZNF337	chr20	-	25685566	25685662	NA	NA	25673194	25677037	25685995	25686122	1.04e-05	0.00567018	1.0,0.826,1.0,0.903,1.0,0.925,0.814,1.0,0.879,1.0,1.0,1.0	0.89,1.0,1.0,0.943,0.881,1.0,1.0,0.603,0.869,0.721,0.727,1.0	0.059	SE	iPSC
9828	ENSG00000153391	INO80C	chr18	-	35487385	35487823	NA	NA	35480455	35480563	35489331	35489385	1.85e-13	1.59e-08	1.0,0.713,1.0,0.764,1.0,1.0,1.0,1.0,1.0,1.0,1.0,1.0	0.23,0.58,0.554,0.837,0.661,0.86,0.738,0.738,1.0,0.624,0.612,1.0	0.254	SE	iPSC
10997	ENSG00000176974	SHMT1	chr17	-	18333165	18333288	NA	NA	18330554	18330671	18340042	18340255	4.1e-05	0.0146955	1.0,0.8,0.873,0.902,0.962,0.963,0.755,0.839,0.954,0.768,0.938,0.966	0.71,0.736,0.737,0.678,0.806,0.791,0.779,0.949,0.762,0.845,0.82,0.889	0.102	SE	iPSC
10998	ENSG00000176974	SHMT1	chr17	-	18335558	18335675	NA	NA	18330554	18330671	18340042	18340255	0.0001	0.0283027	1.0,0.817,0.901,0.929,0.959,0.966,0.803,0.851,0.967,0.766,0.949,0.971	0.681,0.749,0.824,0.721,0.843,0.832,0.731,0.966,0.782,0.863,0.894,0.923	0.089	SE	iPSC
12332	ENSG00000159259	CHAF1B	chr21	+	36409373	36409465	NA	NA	36402757	36402851	36411462	36411604	3.34e-06	0.00261723	1.0,1.0,0.966,1.0,1.0,0.897,0.959,1.0,0.916,1.0,0.974,1.0	1.0,0.919,0.807,0.874,0.757,1.0,1.0,0.955,0.9,0.935,0.927,0.845	0.066	SE	iPSC
13149	ENSG00000161526	SAP30BP	chr17	+	75691393	75691531	NA	NA	75690670	75690772	75693439	75693482	1.87e-05	0.00832671	0.537,0.537,0.575,1.0,1.0,1.0,1.0,0.659,1.0,0.607,1.0,1.0	0.635,0.279,0.279,1.0,0.557,1.0,0.844,0.699,1.0,0.874,0.626,1.0	0.094	SE	iPSC
13770	ENSG00000266967	AARSD1	chr17	-	42953723	42953778	NA	NA	42951799	42951894	42954875	42954967	9.29e-06	0.00522453	0.926,0.906,0.936,0.969,0.917,0.945,0.961,0.92,0.91,0.918,0.872,0.934	0.853,0.889,0.922,0.944,0.9,0.912,0.918,0.866,0.885,0.803,0.82,0.806	0.05	SE	iPSC
14069	ENSG00000182087	TMEM259	chr19	-	1010990	1011095	NA	NA	1009647	1010895	1011366	1011499	5.16e-05	0.0172554	0.901,0.864,1.0,1.0,1.0,0.644,0.751,0.819,0.885,1.0,1.0,1.0	0.694,0.555,0.855,0.654,1.0,0.76,0.845,0.811,1.0,0.405,0.819,0.833	0.136	SE	iPSC
14090	ENSG00000185813	PCYT2	chr17	-	81908875	81909321	NA	NA	81908567	81908634	81909513	81909602	8.83e-05	0.0258185	0.92,1.0,0.883,0.973,0.965,0.965,1.0,0.913,0.9,1.0,1.0,1.0	0.976,0.903,0.917,0.968,0.966,0.934,0.916,0.8,0.826,0.945,0.939,0.813	0.051	SE	iPSC
14590	ENSG00000186566	GPATCH8	chr17	-	44464471	44464544	NA	NA	44436477	44436545	44474828	44474903	7.9e-06	0.00472414	0.963,0.98,1.0,0.95,0.939,0.978,1.0,0.916,1.0,0.977,0.973,0.943	1.0,1.0,0.966,0.946,0.855,1.0,0.983,0.934,1.0,0.805,0.809,0.723	0.05	SE	iPSC
15123	ENSG00000141040	ZNF287	chr17	-	16567328	16567929	NA	NA	16566524	16566622	16568951	16569204	1.27e-05	0.00642958	0.747,1.0,0.901,1.0,1.0,0.88,1.0,0.903,0.799,0.888,1.0,1.0	1.0,0.726,0.853,1.0,0.563,0.662,1.0,0.845,1.0,0.515,1.0,0.843	0.093	SE	iPSC
16015	ENSG00000213918	DNASE1	chr16	+	3651316	3651921	NA	NA	3642891	3643036	3654960	3655044	8.19e-05	0.0243878	0.386,0.274,0.58,1.0,0.468,0.705,1.0,1.0,1.0,0.751,0.62,1.0	1.0,0.699,0.751,0.801,0.58,0.346,0.544,0.646,1.0,1.0,0.485,0.177	0.063	SE	iPSC
18910	ENSG00000156968	MPV17L	chr16	+	15400786	15400857	NA	NA	15395753	15396207	15407823	15407853	3.28e-05	0.0124379	0.734,1.0,1.0,0.647,0.869,0.877,0.869,1.0,1.0,1.0,1.0,1.0	0.623,1.0,1.0,0.602,1.0,0.877,1.0,0.92,0.913,0.269,0.595,0.398	0.15	SE	iPSC
20512	ENSG00000128849	CGNL1	chr15	+	57405965	57406064	NA	NA	57402660	57402714	57406972	57407282	9.14e-09	3.44e-05	1.0,1.0,1.0,0.875,0.789,0.816,0.859,1.0,0.843,0.766,1.0,1.0	1.0,1.0,1.0,1.0,0.778,0.574,0.726,0.824,1.0,0.918,0.584,0.584	0.08	SE	iPSC
21714	ENSG00000103852	TTC23	chr15	-	99241364	99241559	NA	NA	99228532	99228732	99249170	99249581	8.45e-06	0.00484553	0.872,1.0,0.755,1.0,0.893,1.0,1.0,1.0,1.0,1.0,0.787,0.8	0.872,1.0,1.0,0.597,0.625,0.724,0.787,1.0,0.572,0.899,0.755,1.0	0.106	SE	iPSC
23712	ENSG00000126804	ZBTB1	chr14	+	64516599	64516751	NA	NA	64511248	64511384	64521486	64521606	4.54e-05	0.0156962	0.522,1.0,1.0,1.0,1.0,0.836,1.0,0.877,1.0,0.901,0.784,0.766	0.5,0.267,1.0,1.0,0.861,0.74,0.893,1.0,0.686,1.0,0.575,1.0	0.097	SE	iPSC
23890	ENSG00000198513	ATL1	chr14	+	50629994	50630009	NA	NA	50628030	50628462	50632228	50633045	0.000219	0.0491247	0.268,0.299,0.0,0.362,0.196,1.0,0.176,0.328,0.176,0.242,0.134,0.0	0.242,0.221,0.072,0.079,0.072,0.048,0.116,0.379,0.0,0.0,0.0,0.0	0.163	SE	iPSC
25187	ENSG00000156411	ATP5MJ	chr14	-	103914478	103914633	NA	NA	103912299	103912694	103915065	103915189	9.16e-11	9.11e-07	0.569,1.0,1.0,1.0,1.0,1.0,1.0,1.0,1.0,1.0,0.782,0.753	0.892,0.361,0.664,0.574,1.0,1.0,0.801,0.787,0.816,0.107,1.0,0.824	0.19	SE	iPSC
25664	ENSG00000167705	RILP	chr17	-	1648349	1648495	NA	NA	1647834	1647957	1648798	1649032	7.73e-07	0.00100057	0.887,0.642,0.944,0.937,1.0,1.0,0.903,1.0,1.0,1.0,1.0,1.0	0.483,0.92,1.0,0.889,0.9,1.0,0.925,1.0,0.829,0.667,0.9,1.0	0.067	SE	iPSC
25692	ENSG00000100767	PAPLN	chr14	+	73260708	73260829	NA	NA	73259268	73259545	73261155	73261294	8.32e-06	0.00481701	1.0,1.0,1.0,1.0,0.913,0.78,0.888,0.812,1.0,1.0,1.0,1.0	0.745,1.0,0.455,0.295,1.0,1.0,0.677,1.0,0.697,1.0,0.715,0.715	0.174	SE	iPSC
25789	ENSG00000125746	EML2	chr19	-	45624718	45624818	NA	NA	45621482	45621637	45626704	45626752	0.000185	0.0437975	1.0,0.777,1.0,1.0,1.0,1.0,1.0,1.0,1.0,1.0,1.0,0.848	0.807,1.0,1.0,1.0,0.931,1.0,0.482,1.0,1.0,1.0,0.885,0.437	0.09	SE	iPSC
26939	ENSG00000032742	IFT88	chr13	+	20567884	20567997	NA	NA	20567137	20567256	20574379	20574475	0.000188	0.0444393	0.127,0.451,0.165,0.188,0.389,0.08,0.073,0.465,0.157,0.118,0.162,0.19	0.064,0.04,0.08,0.14,0.111,0.14,0.084,0.077,0.106,0.046,0.127,0.272	0.106	SE	iPSC
26964	ENSG00000136161	RCBTB2	chr13	-	48522307	48522403	NA	NA	48515585	48515741	48524658	48524757	7.74e-06	0.00465707	1.0,0.811,0.9,1.0,0.263,1.0,1.0,0.884,1.0,1.0,0.909,0.922	1.0,1.0,0.785,0.756,0.29,0.723,0.704,0.922,0.877,0.839,0.655,1.0	0.095	SE	iPSC
29549	ENSG00000165097	KDM1B	chr6	+	18191196	18191381	NA	NA	18171362	18171479	18197056	18197233	2.6e-06	0.0022417	0.865,0.889,0.638,0.88,1.0,0.727,0.865,0.87,1.0,1.0,1.0,0.817	0.71,0.731,0.561,0.876,1.0,0.5,0.742,1.0,0.828,0.657,0.727,0.468	0.146	SE	iPSC
30009	ENSG00000188818	ZDHHC11	chr5	-	823388	824093	NA	NA	821860	821895	825163	825251	0.000125	0.0329466	0.874,0.825,0.687,0.729,0.562,0.698,1.0,0.569,1.0,1.0,0.883,1.0	0.435,0.741,1.0,0.224,0.606,0.408,0.53,1.0,0.517,0.87,0.858,0.744	0.158	SE	iPSC
30081	ENSG00000038382	TRIO	chr5	+	14507121	14507260	NA	NA	14504392	14504593	14507879	14508676	8.6e-06	0.00490111	0.972,0.952,1.0,0.973,0.953,0.955,0.982,0.943,0.902,0.979,1.0,0.938	0.954,0.906,0.974,0.959,0.958,0.886,0.908,0.904,0.952,0.885,0.805,0.857	0.05	SE	iPSC
30550	ENSG00000152942	RAD17	chr5	+	69371453	69371557	NA	NA	69371034	69371171	69372033	69372217	6.71e-07	0.000896	0.123,0.172,0.0,0.048,0.061,0.088,0.363,0.019,0.088,0.083,0.083,0.186	0.0,0.037,0.011,0.086,0.032,0.071,0.0,0.034,0.044,0.0,0.029,0.058	0.076	SE	iPSC
30644	ENSG00000079215	SLC1A3	chr5	+	36607223	36607311	NA	NA	36606438	36606735	36608328	36608604	0.000194	0.0451332	0.293,0.258,0.285,0.219,0.348,0.288,0.249,0.09,0.199,0.306,0.084,0.26	0.162,0.018,0.215,0.056,0.142,0.092,0.133,0.166,0.127,0.131,0.08,0.309	0.104	SE	iPSC
30678	ENSG00000079215	SLC1A3	chr5	+	36683863	36683998	NA	NA	36680346	36680589	36686064	36686233	3.46e-07	0.000551	1.0,1.0,0.966,0.907,1.0,0.895,1.0,1.0,1.0,0.935,1.0,1.0	0.836,0.771,1.0,0.929,1.0,0.968,0.96,0.713,1.0,0.83,0.892,1.0	0.067	SE	iPSC
34608	ENSG00000102445	RUBCNL	chr13	-	46371940	46372078	NA	NA	46368732	46368815	46387133	46387457	2.46e-05	0.0102169	0.659,1.0,1.0,0.68,1.0,1.0,0.492,1.0,1.0,1.0,0.795,0.317	0.537,0.795,0.643,0.607,0.537,1.0,0.121,1.0,0.474,0.795,1.0,1.0	0.119	SE	iPSC
34610	ENSG00000102445	RUBCNL	chr13	-	46371940	46372210	NA	NA	46368732	46368815	46387133	46387252	3.39e-06	0.00262162	0.859,1.0,1.0,0.674,1.0,1.0,0.719,1.0,1.0,1.0,0.837,0.602	0.619,0.84,0.734,0.745,0.604,1.0,0.207,1.0,0.607,0.837,1.0,1.0	0.125	SE	iPSC
34612	ENSG00000102445	RUBCNL	chr13	-	46371940	46372597	NA	NA	46368732	46368815	46387133	46387486	1.82e-06	0.00177093	0.88,1.0,1.0,0.711,1.0,1.0,0.775,1.0,1.0,1.0,0.846,0.624	0.632,0.826,0.726,0.784,0.733,1.0,0.236,1.0,0.7,0.834,1.0,1.0	0.114	SE	iPSC
35371	ENSG00000138785	INTS12	chr4	-	105703647	105703809	NA	NA	105699849	105700014	105707918	105708639	1.08e-06	0.00126558	1.0,0.626,1.0,0.724,0.893,1.0,0.875,0.869,0.737,1.0,1.0,1.0	1.0,0.71,0.84,0.512,0.856,0.557,1.0,0.562,0.869,0.512,0.724,0.658	0.16	SE	iPSC
35639	ENSG00000160685	ZBTB7B	chr1	+	155014014	155014093	NA	NA	155002844	155002943	155014654	155014719	5.6e-05	0.0184444	0.021,0.116,0.024,0.0,0.149,0.116,0.017,0.321,0.027,0.222,0.0,0.032	0.0,0.087,0.0,0.08,0.05,0.0,0.0,0.042,0.0,0.0,0.0,0.0	0.066	SE	iPSC
35652	ENSG00000078967	UBE2D4	chr7	+	43928013	43928111	NA	NA	43926437	43926556	43938430	43938494	0.000115	0.031317	0.11,0.118,0.142,0.0,0.098,0.19,0.27,0.146,0.0,0.095,0.37,0.086	0.038,0.056,0.124,0.059,0.0,0.086,0.19,0.041,0.056,0.035,0.136,0.0	0.067	SE	iPSC
35760	ENSG00000137802	MAPKBP1	chr15	+	41815258	41815405	NA	NA	41814549	41814739	41815623	41815799	3.96e-08	0.000116	0.76,0.891,0.779,1.0,1.0,1.0,0.852,1.0,0.925,0.886,0.848,1.0	0.722,0.945,0.56,0.81,1.0,0.658,0.856,0.829,0.884,0.92,1.0,0.884	0.073	SE	iPSC
36087	ENSG00000138738	PRDM5	chr4	-	120754552	120754638	NA	NA	120710308	120710413	120777187	120777281	1.38e-05	0.00689282	0.917,1.0,1.0,0.941,1.0,1.0,0.895,0.681,1.0,1.0,1.0,1.0	1.0,0.638,0.936,0.892,0.91,0.79,0.876,0.867,1.0,1.0,0.81,0.834	0.073	SE	iPSC
37985	ENSG00000069869	NEDD4	chr15	-	55991925	55992005	NA	NA	55966472	55966546	55993510	55993602	8.57e-06	0.00489266	0.061,0.0,0.0,0.1,0.122,0.229,0.115,0.0,0.303,0.148,0.207,0.243	0.022,0.055,0.0,0.0,0.032,0.027,0.0,0.178,0.074,0.0,0.058,0.074	0.084	SE	iPSC
38638	ENSG00000106070	GRB10	chr7	-	50710874	50710990	NA	NA	50705139	50705323	50755886	50756056	3.38e-09	1.47e-05	0.785,1.0,1.0,0.9,0.825,1.0,0.785,0.896,1.0,1.0,0.857,1.0	0.671,0.857,0.736,0.885,1.0,0.879,1.0,1.0,0.6,0.527,1.0,0.391	0.125	SE	iPSC
38683	ENSG00000106070	GRB10	chr7	-	50732271	50732368	NA	NA	50705139	50705323	50755886	50755903	5.28e-05	0.0175531	0.909,1.0,1.0,0.927,0.936,1.0,0.873,0.941,1.0,1.0,0.94,1.0	0.858,0.949,0.818,0.957,1.0,0.951,1.0,1.0,0.883,0.778,1.0,0.672	0.055	SE	iPSC
38808	ENSG00000171298	GAA	chr17	+	80112577	80112711	NA	NA	80111732	80112100	80116967	80117082	2.51e-06	0.00218406	1.0,1.0,1.0,1.0,0.96,0.942,1.0,1.0,1.0,1.0,1.0,0.937	0.89,0.83,1.0,0.817,0.892,0.942,1.0,1.0,0.734,0.892,0.892,0.953	0.083	SE	iPSC
38966	ENSG00000111266	DUSP16	chr12	-	12554535	12554659	NA	NA	12521080	12521463	12560999	12561077	5.56e-06	0.00375259	1.0,0.843,1.0,1.0,0.896,0.712,1.0,0.65,1.0,0.743,1.0,1.0	1.0,0.49,0.788,1.0,1.0,0.579,0.756,0.875,0.673,0.452,1.0,0.805	0.119	SE	iPSC
39493	ENSG00000115648	MLPH	chr2	+	237519909	237520029	NA	NA	237518028	237518648	237525600	237525805	1.99e-05	0.00878461	0.49,0.822,1.0,1.0,1.0,1.0,0.791,0.845,1.0,1.0,1.0,1.0	1.0,0.662,1.0,0.296,0.398,0.296,1.0,0.815,0.698,1.0,1.0,0.558	0.185	SE	iPSC
41772	ENSG00000163703	CRELD1	chr3	+	9938014	9938106	NA	NA	9937561	9937672	9940849	9941016	2.06e-10	1.57e-06	0.76,1.0,0.822,0.859,1.0,0.863,0.795,1.0,1.0,1.0,1.0,1.0	0.564,0.522,0.829,0.762,0.708,0.889,0.854,1.0,0.728,1.0,0.788,0.863	0.133	SE	iPSC
41774	ENSG00000163703	CRELD1	chr3	+	9938018	9938106	NA	NA	9937561	9937672	9940849	9941026	7.99e-10	4.73e-06	0.599,1.0,0.713,0.789,1.0,0.817,0.777,1.0,1.0,1.0,1.0,1.0	0.427,0.427,0.789,0.628,0.665,0.833,0.749,1.0,0.665,1.0,0.726,0.749	0.17	SE	iPSC
43319	ENSG00000178252	WDR6	chr3	+	49008926	49009024	NA	NA	49007352	49007531	49011420	49011706	5.82e-07	0.000817	0.0,0.0,0.32,0.0,0.239,0.0,0.239,0.045,0.273,0.19,0.361,0.0	0.0,0.0,0.035,0.0,0.0,0.22,0.0,0.15,0.0,0.0,0.0,0.032	0.102	SE	iPSC
44660	ENSG00000204644	ZFP57	chr6	-	29676880	29677366	NA	NA	29675932	29676059	29681061	29681152	8.47e-13	5.26e-08	1.0,1.0,1.0,1.0,1.0,1.0,1.0,1.0,1.0,1.0,1.0,1.0	0.647,0.836,0.823,1.0,1.0,1.0,1.0,1.0,1.0,1.0,1.0,1.0	0.058	SE	iPSC
45284	ENSG00000119231	SENP5	chr3	+	196923413	196923551	NA	NA	196903532	196903610	196927795	196927879	0.000209	0.0474943	1.0,0.946,0.942,1.0,0.795,1.0,1.0,1.0,1.0,0.944,1.0,0.963	0.939,0.673,1.0,1.0,0.736,0.971,0.947,0.871,1.0,0.963,0.866,1.0	0.052	SE	iPSC
45432	ENSG00000164073	MFSD8	chr4	-	127939852	127939997	NA	NA	127938782	127938838	127942044	127942158	2.53e-05	0.0103567	0.921,0.871,0.771,0.956,0.953,0.943,0.921,0.939,0.96,0.852,0.834,0.904	1.0,0.846,0.898,0.789,0.758,0.709,0.738,1.0,0.538,0.771,0.682,0.83	0.105	SE	iPSC
45564	ENSG00000172830	SSH3	chr11	+	67307548	67307737	NA	NA	67307370	67307436	67307845	67307906	6.02e-07	0.00084	1.0,0.759,1.0,1.0,1.0,0.917,1.0,1.0,0.921,0.889,0.886,0.945	0.706,0.893,0.776,1.0,1.0,0.841,1.0,0.721,0.716,0.889,1.0,0.951	0.069	SE	iPSC
46056	ENSG00000145428	RNF175	chr4	-	153728206	153728361	NA	NA	153723350	153723458	153751437	153751475	0.000175	0.0417854	1.0,0.764,0.212,0.824,1.0,0.618,0.643,1.0,1.0,1.0,0.764,0.782	1.0,0.631,0.35,0.447,0.872,0.782,0.35,1.0,1.0,0.683,0.295,0.295	0.159	SE	iPSC
46751	ENSG00000158062	UBXN11	chr1	-	26302812	26302918	NA	NA	26301693	26301722	26306591	26306609	4.47e-06	0.00321343	0.927,0.772,0.94,1.0,0.878,1.0,1.0,0.89,1.0,0.719,0.75,0.924	0.675,1.0,1.0,0.746,0.863,0.706,0.594,0.844,1.0,0.67,1.0,0.772	0.077	SE	iPSC
47765	ENSG00000170954	ZNF415	chr19	-	53116312	53116433	NA	NA	53107878	53109908	53122661	53122743	4.01e-05	0.0144737	0.762,0.866,1.0,0.754,1.0,0.85,1.0,0.77,0.938,0.921,1.0,1.0	1.0,0.618,0.734,0.762,0.839,0.774,0.845,0.898,0.634,1.0,0.902,0.726	0.094	SE	iPSC
48642	ENSG00000242808	SOX2-OT	chr3	+	181715184	181715292	NA	NA	181699222	181699883	181739568	181739687	1.3e-11	2.11e-07	1.0,1.0,1.0,1.0,0.728,1.0,1.0,0.728,0.668,1.0,1.0,0.843	0.373,0.781,0.817,0.899,0.472,1.0,0.668,0.817,1.0,0.309,0.551,0.641	0.22	SE	iPSC
49239	ENSG00000050748	MAPK9	chr5	-	180286974	180287067	NA	NA	180269279	180269409	180291847	180292053	2.39e-05	0.0100076	0.727,0.863,1.0,1.0,1.0,0.635,0.492,1.0,1.0,0.921,0.906,1.0	0.659,0.763,0.707,1.0,0.404,0.744,0.685,0.659,1.0,0.53,0.592,0.659	0.179	SE	iPSC
51358	ENSG00000113108	APBB3	chr5	-	140562662	140562723	NA	NA	140562352	140562499	140563593	140563670	0.000188	0.0444109	0.833,1.0,0.825,0.876,1.0,0.726,1.0,1.0,1.0,1.0,1.0,0.898	0.909,0.833,0.909,0.764,0.726,0.779,1.0,1.0,0.804,0.702,1.0,0.855	0.073	SE	iPSC
52099	ENSG00000158089	GALNT14	chr2	-	30924739	30924823	NA	NA	30912222	30912342	30929394	30929487	0.000143	0.0364025	1.0,1.0,1.0,1.0,0.781,0.896,1.0,0.848,1.0,1.0,1.0,1.0	0.848,0.911,0.869,0.821,0.789,0.803,1.0,1.0,1.0,0.504,0.471,1.0	0.126	SE	iPSC
52143	ENSG00000148399	DPH7	chr9	-	137576308	137576402	NA	NA	137575708	137576167	137578509	137578540	2.26e-05	0.00960548	1.0,1.0,0.758,1.0,1.0,0.871,1.0,1.0,0.923,1.0,1.0,1.0	0.671,0.743,0.325,1.0,1.0,1.0,1.0,0.803,1.0,0.51,1.0,1.0	0.125	SE	iPSC
54402	ENSG00000069998	HDHD5	chr22	-	17148447	17148560	NA	NA	17138549	17138738	17159125	17159277	3.31e-06	0.00261723	1.0,0.887,0.863,1.0,0.863,1.0,0.948,0.797,0.753,0.909,1.0,1.0	0.839,0.943,1.0,0.618,0.709,0.509,0.594,0.845,1.0,1.0,0.734,1.0	0.102	SE	iPSC
56255	ENSG00000179299	NSUN7	chr4	+	40807060	40807184	NA	NA	40798786	40798904	40808306	40808503	1.17e-05	0.00613237	1.0,1.0,0.788,0.912,0.861,1.0,1.0,1.0,0.923,1.0,0.843,1.0	0.896,1.0,0.531,0.836,0.892,0.602,0.476,1.0,0.875,1.0,1.0,1.0	0.102	SE	iPSC
56490	ENSG00000172113	NME6	chr3	-	48300276	48300723	NA	NA	48298426	48298523	48301269	48301319	4.56e-05	0.0156962	1.0,0.723,0.465,0.423,1.0,0.423,0.662,1.0,1.0,0.465,1.0,1.0	0.207,0.409,0.14,0.246,1.0,1.0,0.395,0.521,1.0,0.423,0.246,0.473	0.258	SE	iPSC
60464	ENSG00000189319	FAM53B	chr10	-	124696157	124696212	NA	NA	124681606	124682379	124706635	124706887	5.63e-06	0.00375945	0.968,1.0,1.0,1.0,1.0,1.0,0.826,0.896,0.877,0.968,1.0,1.0	0.928,0.865,0.912,0.893,1.0,0.648,0.905,0.799,0.835,0.97,1.0,0.955	0.069	SE	iPSC
61990	ENSG00000149474	KAT14	chr20	+	18183534	18183581	NA	NA	18183122	18183298	18184601	18184792	6.36e-08	0.00015	0.159,0.037,0.101,0.0,0.133,0.082,0.0,0.061,0.126,0.08,0.106,0.0	0.0,0.025,0.0,0.0,0.0,0.0,0.025,0.0,0.0,0.0,0.109,0.023	0.059	SE	iPSC
62726	ENSG00000136895	GARNL3	chr9	+	127364588	127364776	NA	NA	127357218	127357377	127365299	127365366	1.39e-05	0.00691753	1.0,1.0,1.0,1.0,0.635,0.655,1.0,1.0,0.174,0.24,1.0,0.24	0.275,0.24,0.76,0.888,0.655,0.513,0.717,1.0,0.174,1.0,0.559,0.322	0.153	SE	iPSC
63216	ENSG00000143224	PPOX	chr1	+	161169905	161170024	NA	NA	161169659	161169720	161170408	161170519	4.34e-10	2.91e-06	0.907,0.937,1.0,1.0,1.0,0.922,1.0,0.96,1.0,0.835,1.0,1.0	0.547,0.738,1.0,0.829,0.923,0.97,1.0,1.0,0.901,0.843,0.903,0.843	0.089	SE	iPSC
63715	ENSG00000116337	AMPD2	chr1	+	109628626	109628806	NA	NA	109628363	109628495	109629108	109629235	7.95e-05	0.0239515	1.0,0.966,0.91,1.0,1.0,1.0,1.0,0.917,1.0,0.944,1.0,1.0	0.926,0.91,0.953,0.958,0.922,0.93,0.961,1.0,1.0,0.793,0.847,0.809	0.061	SE	iPSC
67023	ENSG00000162576	MXRA8	chr1	-	1355449	1355752	NA	NA	1355243	1355345	1356680	1356704	0.000114	0.0310045	1.0,1.0,0.61,0.757,1.0,1.0,0.38,1.0,0.45,1.0,1.0,1.0	0.77,1.0,0.338,0.837,0.438,1.0,0.263,1.0,0.598,1.0,1.0,1.0	0.079	SE	iPSC
68801	ENSG00000118369	USP35	chr11	+	78196235	78196918	NA	NA	78188918	78189157	78197935	78198068	1.74e-07	0.000334	1.0,1.0,1.0,1.0,1.0,0.595,0.361,1.0,1.0,1.0,1.0,1.0	0.629,1.0,1.0,0.361,1.0,0.278,0.453,0.504,1.0,0.283,1.0,0.459	0.249	SE	iPSC
68862	ENSG00000162929	SANBR	chr2	+	61097699	61097852	NA	NA	61092463	61092587	61103852	61103998	4.77e-05	0.0162067	1.0,1.0,1.0,0.628,0.784,1.0,1.0,0.864,1.0,1.0,0.458,1.0	0.42,1.0,0.676,1.0,0.303,0.475,0.813,0.717,1.0,0.571,0.853,0.86	0.171	SE	iPSC
71041	ENSG00000104059	FAM189A1	chr15	-	29151733	29151841	NA	NA	29137033	29137194	29252367	29252478	3.37e-06	0.00262162	1.0,1.0,1.0,1.0,1.0,1.0,0.843,0.908,0.835,1.0,1.0,1.0	1.0,1.0,0.949,0.956,0.796,0.606,1.0,0.69,0.88,0.87,1.0,1.0	0.07	SE	iPSC
72128	ENSG00000181392	SYNE4	chr19	-	36006749	36006944	NA	NA	36005332	36006671	36008216	36008367	1.59e-06	0.00160129	1.0,0.847,0.822,1.0,0.913,0.817,1.0,1.0,0.896,1.0,0.481,1.0	1.0,1.0,0.712,0.866,0.701,0.534,0.618,0.649,0.684,0.812,1.0,0.902	0.108	SE	iPSC
72132	ENSG00000181392	SYNE4	chr19	-	36007124	36007268	NA	NA	36005332	36006671	36008216	36008367	1.09e-06	0.00126558	1.0,0.79,0.841,1.0,0.941,0.836,1.0,1.0,0.877,1.0,0.53,1.0	1.0,1.0,0.71,0.845,0.76,0.617,0.585,0.668,0.715,0.9,1.0,0.928	0.091	SE	iPSC
75636	ENSG00000131374	TBC1D5	chr3	-	17623848	17623913	NA	NA	17508473	17508605	17742480	17742564	0.000129	0.0338877	1.0,0.926,0.767,1.0,0.741,0.764,0.696,0.851,0.696,1.0,0.896,0.902	0.774,0.788,0.643,0.788,0.72,0.759,0.667,0.759,0.323,0.685,0.364,0.696	0.189	SE	iPSC
76043	ENSG00000142208	AKT1	chr14	-	104793126	104793210	NA	NA	104792597	104792722	104794118	104794191	9.66e-07	0.00118268	0.918,1.0,0.812,1.0,1.0,1.0,1.0,0.848,0.803,0.891,0.899,0.94	0.576,0.772,0.821,0.859,0.684,0.798,1.0,0.914,0.781,0.684,1.0,0.911	0.109	SE	iPSC
76047	ENSG00000142208	AKT1	chr14	-	104793126	104793304	NA	NA	104792597	104792722	104794118	104794191	9.93e-07	0.00120374	0.939,1.0,0.84,1.0,1.0,1.0,1.0,0.878,0.802,0.9,0.897,0.943	0.621,0.802,0.831,0.87,0.663,0.801,1.0,0.932,0.798,0.73,1.0,0.92	0.103	SE	iPSC
76271	ENSG00000118961	LDAH	chr2	-	20790254	20790398	NA	NA	20774809	20774979	20801309	20801465	5.99e-06	0.00389919	0.901,0.895,0.977,0.87,0.955,1.0,0.897,0.977,0.981,0.888,0.941,0.958	0.83,0.841,0.83,0.829,0.95,0.852,0.907,0.848,0.847,0.955,0.968,0.8	0.065	SE	iPSC
77910	ENSG00000142327	RNPEPL1	chr2	+	240573774	240573891	NA	NA	240573109	240573261	240574112	240574348	4.08e-08	0.000116	0.756,1.0,1.0,1.0,0.885,1.0,0.943,0.948,0.847,1.0,0.911,1.0	0.778,0.92,0.701,1.0,0.829,0.713,0.923,0.923,0.784,1.0,0.852,0.9	0.081	SE	iPSC
79800	ENSG00000122481	RWDD3	chr1	+	95246541	95246657	NA	NA	95244210	95244698	95246755	95247217	2.98e-11	3.7e-07	1.0,0.95,1.0,1.0,0.969,0.959,1.0,0.977,1.0,0.962,0.965,1.0	0.91,0.846,0.92,0.839,1.0,0.955,0.865,0.846,0.757,1.0,1.0,0.964	0.073	SE	iPSC
80939	ENSG00000108387	SEPTIN4	chr17	-	58526681	58526978	NA	NA	58526219	58526313	58531960	58532046	9.45e-05	0.0272427	0.839,1.0,1.0,1.0,0.475,1.0,1.0,0.879,0.747,1.0,0.531,0.405	1.0,0.694,0.694,0.859,1.0,0.637,0.855,0.613,0.799,0.475,0.658,0.644	0.079	SE	iPSC
81332	ENSG00000186073	CDIN1	chr15	+	36644277	36644323	NA	NA	36579625	36579961	36645222	36645287	1.08e-05	0.00581053	1.0,1.0,0.977,1.0,1.0,1.0,1.0,0.959,0.972,1.0,1.0,0.959	0.957,0.95,0.94,0.889,1.0,0.897,0.827,0.961,0.968,0.917,0.972,0.963	0.052	SE	iPSC
84132	ENSG00000155368	DBI	chr2	+	119367558	119367644	NA	NA	119367080	119367463	119368187	119368305	1.27e-08	4.44e-05	0.834,0.847,0.79,1.0,0.834,1.0,0.867,0.668,1.0,1.0,1.0,0.841	0.734,0.801,1.0,0.761,0.588,0.468,0.876,0.834,0.638,0.889,1.0,0.766	0.11	SE	iPSC
85951	ENSG00000168004	PLAAT5	chr11	-	63488870	63488976	NA	NA	63466109	63466372	63490242	63490333	3.4e-06	0.00262162	1.0,1.0,0.693,0.643,1.0,1.0,1.0,1.0,1.0,1.0,1.0,0.73	0.594,1.0,0.693,0.885,1.0,0.253,0.854,0.67,0.403,0.575,1.0,1.0	0.178	SE	iPSC
86633	ENSG00000182795	C1orf116	chr1	-	207024886	207025064	NA	NA	207018521	207023480	207027493	207027679	5.89e-06	0.00384981	1.0,0.902,1.0,1.0,0.686,1.0,1.0,1.0,1.0,0.757,0.84,1.0	0.826,0.578,1.0,0.873,0.644,0.609,1.0,0.831,1.0,0.644,1.0,1.0	0.098	SE	iPSC
87030	ENSG00000255857	PXN-AS1	chr12	+	120206544	120206712	NA	NA	120201339	120201426	120209838	120209934	0.000102	0.0285755	0.923,0.939,1.0,0.968,0.936,0.795,0.843,0.92,1.0,1.0,0.923,1.0	0.93,0.921,1.0,0.827,0.858,0.901,0.885,0.88,0.606,0.805,0.937,0.965	0.061	SE	iPSC
87498	ENSG00000231584	FAHD2CP	chr2	+	96019200	96019700	NA	NA	96010531	96010732	96021124	96021233	0.000107	0.0295569	1.0,1.0,1.0,1.0,1.0,1.0,0.685,0.784,1.0,1.0,1.0,1.0	0.509,1.0,1.0,0.781,0.587,1.0,0.572,1.0,1.0,1.0,0.765,0.64	0.135	SE	iPSC
87500	ENSG00000231584	FAHD2CP	chr2	+	96019200	96019700	NA	NA	96015108	96015325	96021124	96021233	7.11e-05	0.021992	1.0,1.0,0.83,1.0,1.0,1.0,0.761,1.0,1.0,1.0,0.856,0.8	1.0,0.649,1.0,0.69,0.748,1.0,0.727,1.0,0.697,1.0,0.318,1.0	0.118	SE	iPSC
87502	ENSG00000231584	FAHD2CP	chr2	+	96019480	96019700	NA	NA	96010552	96010732	96021124	96021233	6.31e-05	0.0201798	1.0,1.0,1.0,1.0,1.0,1.0,0.685,0.773,1.0,1.0,1.0,1.0	0.498,1.0,1.0,0.787,0.476,1.0,0.586,1.0,1.0,1.0,0.739,0.56	0.151	SE	iPSC
87503	ENSG00000231584	FAHD2CP	chr2	+	96019480	96019700	NA	NA	96015108	96015325	96021124	96021233	0.000124	0.0327806	1.0,1.0,0.787,1.0,1.0,1.0,0.765,1.0,1.0,1.0,0.81,0.799	1.0,0.56,1.0,0.711,0.694,1.0,0.739,1.0,0.63,1.0,0.308,1.0	0.127	SE	iPSC
87506	ENSG00000231584	FAHD2CP	chr2	+	96019537	96019700	NA	NA	96015108	96015325	96021124	96021233	9.86e-05	0.0279909	1.0,1.0,0.793,1.0,1.0,1.0,0.758,1.0,1.0,1.0,0.819,0.819	1.0,0.549,1.0,0.699,0.61,1.0,0.747,1.0,0.582,1.0,0.258,1.0	0.145	SE	iPSC
87585	ENSG00000184371	CSF1	chr1	+	109923165	109923711	NA	NA	109921846	109921994	109924059	109924190	0.000149	0.0375895	1.0,1.0,0.591,0.687,0.423,1.0,1.0,1.0,0.355,1.0,0.673,0.839	1.0,0.325,0.775,1.0,0.767,0.49,1.0,0.355,1.0,0.623,0.303,1.0	0.078	SE	iPSC
89287	ENSG00000172765	TMCC1	chr3	-	129867009	129867098	NA	NA	129848342	129848412	129880308	129880559	6.05e-06	0.00391445	0.119,0.331,0.239,0.0,0.248,0.292,0.391,0.116,0.043,0.11,0.452,0.11	0.09,0.129,0.082,0.0,0.261,0.0,0.0,0.0,0.0,0.056,0.082,0.261	0.124	SE	iPSC
90356	ENSG00000124356	STAMBP	chr2	+	73829404	73829510	NA	NA	73828966	73829070	73844812	73844888	3.23e-06	0.0025759	1.0,1.0,1.0,1.0,0.693,0.904,0.612,1.0,0.885,1.0,1.0,0.802	1.0,0.561,0.807,0.895,0.863,1.0,0.403,0.89,1.0,0.832,1.0,0.713	0.078	SE	iPSC
91510	ENSG00000148737	TCF7L2	chr10	+	113158666	113158717	NA	NA	113158020	113158069	113160618	113160691	6.86e-05	0.0214033	0.891,0.781,0.938,0.91,0.93,0.895,0.927,0.84,0.815,0.621,1.0,1.0	0.605,0.94,0.682,0.696,0.706,0.791,0.938,0.808,0.525,0.621,0.654,0.698	0.157	SE	iPSC
92655	ENSG00000224078	SNHG14	chr15	+	25056482	25057088	NA	NA	25055078	25055230	25059154	25059294	1.04e-08	3.79e-05	0.959,1.0,1.0,1.0,0.939,1.0,1.0,0.943,1.0,1.0,1.0,1.0	0.775,0.798,0.937,0.627,0.91,0.955,1.0,0.827,0.941,1.0,1.0,0.923	0.096	SE	iPSC
93227	ENSG00000167515	TRAPPC2L	chr16	+	88859344	88859443	NA	NA	88858618	88858789	88859572	88859750	1.07e-05	0.00577865	1.0,0.778,0.908,0.678,0.859,1.0,0.849,1.0,1.0,1.0,1.0,0.849	1.0,0.899,1.0,0.57,1.0,0.603,0.831,0.843,1.0,0.603,0.563,1.0	0.084	SE	iPSC
96092	ENSG00000235109	ZSCAN31	chr6	-	28329302	28329714	NA	NA	28327382	28327533	28336081	28336198	5.13e-05	0.0172275	0.882,1.0,0.877,1.0,0.901,0.895,0.709,0.785,0.628,1.0,0.863,1.0	0.882,1.0,1.0,1.0,0.813,0.541,0.897,0.65,0.628,0.356,0.844,0.602	0.111	SE	iPSC
96094	ENSG00000235109	ZSCAN31	chr6	-	28329302	28329778	NA	NA	28327382	28327533	28336081	28336148	5.01e-05	0.0169392	0.872,1.0,0.874,1.0,0.912,0.889,0.708,0.815,0.637,1.0,0.872,1.0	0.889,1.0,1.0,1.0,0.83,0.52,0.898,0.679,0.656,0.372,0.836,0.622	0.106	SE	iPSC
99887	ENSG00000242588	NA	chr7	+	128608117	128608213	NA	NA	128591849	128592017	128615859	128615970	9.36e-05	0.0270679	0.571,0.769,0.826,1.0,1.0,0.826,0.932,1.0,1.0,1.0,0.9,1.0	0.569,0.559,0.588,1.0,1.0,0.74,1.0,1.0,1.0,1.0,0.777,0.856	0.061	SE	iPSC
100200	ENSG00000197565	COL4A6	chrX	-	108165369	108165486	NA	NA	108164876	108165038	108169494	108169620	1.97e-05	0.00872006	0.824,0.872,1.0,0.847,1.0,0.719,1.0,0.893,0.934,1.0,1.0,1.0	0.799,0.773,1.0,0.681,1.0,1.0,0.778,0.911,0.861,0.815,0.701,0.847	0.077	SE	iPSC
100565	ENSG00000155970	MICU3	chr8	+	17069687	17069719	NA	NA	17064083	17064237	17077782	17077861	0.000149	0.0375895	0.646,1.0,0.268,1.0,0.814,1.0,1.0,0.926,0.868,0.745,0.854,1.0	1.0,0.594,1.0,0.63,1.0,0.354,0.767,0.539,0.785,0.467,0.63,0.523	0.153	SE	iPSC
100680	ENSG00000197124	ZNF682	chr19	-	20015773	20015837	NA	NA	20007101	20007275	20023003	20023099	2.79e-08	8.76e-05	0.021,0.071,0.097,0.054,0.178,0.257,0.0,0.138,0.054,0.076,0.161,0.097	0.021,0.026,0.0,0.0,0.0,0.02,0.04,0.0,0.0,0.052,0.0,0.088	0.08	SE	iPSC
101970	ENSG00000115677	HDLBP	chr2	-	241268953	241269105	NA	NA	241268476	241268541	241269200	241269273	7.32e-05	0.0223613	1.0,1.0,0.861,1.0,1.0,1.0,1.0,0.8,1.0,1.0,0.836,1.0	0.593,0.725,0.831,1.0,0.8,0.75,1.0,0.874,1.0,1.0,1.0,0.807	0.093	SE	iPSC
102950	ENSG00000146828	SLC12A9	chr7	+	100854155	100854378	NA	NA	100852736	100852839	100858834	100858942	6.53e-05	0.0206538	0.576,1.0,1.0,0.863,1.0,0.683,1.0,1.0,0.866,1.0,0.883,1.0	1.0,0.732,0.808,1.0,1.0,0.313,0.875,1.0,1.0,0.607,0.894,0.663	0.082	SE	iPSC
104819	ENSG00000187260	WDR86	chr7	-	151385087	151385287	NA	NA	151381877	151381981	151395775	151396196	1.85e-05	0.00829569	1.0,0.858,1.0,1.0,0.695,1.0,0.732,0.503,0.669,1.0,0.515,1.0	0.645,0.476,0.431,0.503,0.645,1.0,1.0,0.532,0.602,0.645,1.0,1.0	0.124	SE	iPSC
107135	ENSG00000179195	ZNF664	chr12	+	124003422	124003540	NA	NA	123973122	123974020	124011380	124011441	3.42e-06	0.00262162	0.145,0.086,0.063,0.229,0.0,0.061,0.032,0.124,0.061,0.175,0.459,0.241	0.041,0.0,0.175,0.134,0.0,0.037,0.066,0.028,0.0,0.0,0.057,0.045	0.091	SE	iPSC
109819	ENSG00000111237	VPS29	chr12	-	110498819	110498859	NA	NA	110496011	110496203	110499534	110499546	6.24e-06	0.00397599	0.0,0.05,0.146,0.064,0.0,0.17,0.164,0.631,0.215,0.176,0.407,0.064	0.102,0.047,0.0,0.061,0.186,0.089,0.0,0.0,0.17,0.0,0.095,0.0	0.111	SE	iPSC
109868	ENSG00000247746	USP51	chrX	-	55489168	55489365	NA	NA	55484615	55488988	55489775	55489848	2.72e-06	0.00230584	0.723,1.0,0.786,1.0,1.0,0.865,1.0,0.865,1.0,1.0,0.907,1.0	1.0,0.754,1.0,1.0,0.497,0.66,0.561,1.0,0.821,1.0,0.71,1.0	0.095	SE	iPSC
110209	ENSG00000198947	DMD	chrX	-	31177931	31177970	NA	NA	31173538	31173604	31178668	31178805	0.00022	0.0491818	1.0,1.0,1.0,1.0,1.0,1.0,1.0,1.0,1.0,1.0,0.58,1.0	0.542,1.0,1.0,1.0,0.58,0.806,0.861,1.0,1.0,0.734,0.9,0.408	0.146	SE	iPSC
112511	ENSG00000185340	GAS2L1	chr22	+	29310637	29310734	NA	NA	29310278	29310546	29310826	29310998	0.000151	0.0379754	1.0,0.952,1.0,1.0,1.0,1.0,1.0,0.85,0.943,0.927,0.922,0.905	0.883,0.966,0.904,0.91,0.822,0.839,0.843,0.869,0.923,0.839,1.0,0.871	0.069	SE	iPSC
113237	ENSG00000140525	FANCI	chr15	+	89245755	89245839	NA	NA	89245194	89245311	89247628	89247731	4.76e-05	0.0162063	1.0,1.0,1.0,1.0,1.0,0.826,1.0,0.854,1.0,0.859,0.337,0.337	0.718,0.696,1.0,1.0,0.812,0.768,0.859,0.817,1.0,0.433,0.604,0.671	0.07	SE	iPSC
114380	ENSG00000288596	C8orf44	chr8	+	66677641	66677954	NA	NA	66667617	66667701	66679720	66681000	1.07e-06	0.00126527	0.857,1.0,1.0,0.765,0.734,1.0,1.0,1.0,1.0,0.714,0.805,0.892	0.863,0.504,0.693,0.67,0.854,1.0,1.0,0.85,0.836,0.728,1.0,0.871	0.075	SE	iPSC
116887	ENSG00000135018	UBQLN1	chr9	-	83666349	83666394	NA	NA	83665029	83665145	83669184	83669291	0.000113	0.0308789	0.72,0.676,0.758,0.659,0.724,0.704,0.751,0.744,0.837,0.689,0.736,0.777	0.651,0.718,0.66,0.597,0.641,0.623,0.682,0.73,0.678,0.601,0.732,0.625	0.07	SE	iPSC
119272	ENSG00000166348	USP54	chr10	-	73504849	73504990	NA	NA	73500654	73500838	73505322	73505426	0.000211	0.0477504	1.0,1.0,0.898,0.948,0.803,1.0,1.0,0.946,0.951,0.757,0.945,0.948	0.905,0.778,0.952,0.957,1.0,0.96,0.587,1.0,0.87,0.863,0.768,0.759	0.066	SE	iPSC
120070	ENSG00000178177	LCORL	chr4	-	17886067	17886161	NA	NA	17873387	17878213	17909093	17909345	3.67e-05	0.0135403	1.0,0.706,0.841,1.0,1.0,0.871,1.0,1.0,1.0,1.0,1.0,0.676	0.49,0.852,1.0,1.0,0.726,0.803,0.419,0.627,0.658,1.0,1.0,0.862	0.138	SE	iPSC
120253	ENSG00000066468	FGFR2	chr10	-	121517318	121517463	NA	NA	121515116	121515319	121518681	121518829	0.000169	0.0408313	0.896,0.935,0.853,0.94,0.932,0.97,0.85,0.952,0.89,0.877,0.867,0.818	0.8,0.945,0.758,0.761,0.902,0.846,0.852,0.896,0.85,0.852,0.712,0.88	0.06	SE	iPSC
122151	ENSG00000126934	MAP2K2	chr19	-	4098389	4099414	NA	NA	4097242	4097343	4101018	4101143	3.57e-05	0.0132246	0.919,1.0,0.926,0.959,0.945,0.978,0.865,0.94,0.915,1.0,1.0,0.928	0.919,0.919,0.931,0.914,0.914,0.901,0.86,0.94,0.787,0.845,0.947,0.902	0.05	SE	iPSC
122807	ENSG00000126391	FRMD8	chr11	+	65393572	65393674	NA	NA	65389360	65389528	65394040	65394099	1.72e-08	5.85e-05	0.915,0.887,1.0,1.0,0.835,1.0,1.0,1.0,0.866,1.0,1.0,0.938	0.605,0.786,0.518,1.0,1.0,0.757,1.0,0.775,0.58,1.0,0.906,0.814	0.142	SE	iPSC
124591	ENSG00000076043	REXO2	chr11	+	114443855	114443933	NA	NA	114439581	114439675	114449845	114450039	1.49e-06	0.00154194	0.704,1.0,0.569,1.0,1.0,1.0,0.569,0.888,1.0,1.0,1.0,1.0	0.888,0.873,0.841,1.0,0.905,0.725,0.613,0.613,0.725,0.513,0.888,0.48	0.139	SE	iPSC
124672	ENSG00000110274	CEP164	chr11	+	117335604	117335680	NA	NA	117327928	117328208	117338565	117338668	1.56e-10	1.25e-06	0.93,1.0,1.0,1.0,0.918,1.0,0.706,1.0,0.849,0.822,1.0,1.0	0.901,0.762,0.8,1.0,0.886,0.854,0.456,0.762,0.93,0.81,0.737,0.862	0.122	SE	iPSC
124685	ENSG00000110274	CEP164	chr11	+	117387202	117387412	NA	NA	117381700	117381868	117390776	117390908	8.64e-07	0.00109008	1.0,1.0,0.941,1.0,1.0,1.0,1.0,0.811,0.811,1.0,1.0,1.0	0.886,0.792,1.0,1.0,1.0,0.941,0.763,0.863,0.804,0.612,0.899,1.0	0.084	SE	iPSC
125688	ENSG00000185187	SIGIRR	chr11	-	409867	410027	NA	NA	408072	408206	417324	417397	3.59e-05	0.013275	1.0,0.914,1.0,0.89,0.921,0.828,0.927,1.0,1.0,1.0,1.0,1.0	0.719,0.929,0.948,0.821,0.941,0.728,0.804,0.835,1.0,0.876,1.0,0.881	0.083	SE	iPSC
128199	ENSG00000112425	EPM2A	chr6	-	145671238	145671399	NA	NA	145635244	145635486	145686121	145686296	0.000117	0.0316051	0.0,0.113,0.19,0.26,0.296,0.226,0.048,0.058,0.095,0.141,0.097,0.123	0.048,0.0,0.0,0.131,0.025,0.053,0.025,0.07,0.131,0.245,0.07,0.04	0.067	SE	iPSC
128481	ENSG00000095587	TLL2	chr10	-	96432806	96432962	NA	NA	96428630	96428748	96446090	96446168	5.73e-06	0.00378429	0.805,1.0,1.0,1.0,0.901,1.0,1.0,1.0,1.0,1.0,1.0,1.0	0.866,0.782,1.0,0.571,0.811,0.803,0.883,1.0,1.0,0.901,0.966,0.958	0.097	SE	iPSC
129879	ENSG00000134452	FBH1	chr10	+	5903019	5903175	NA	NA	5890202	5890346	5908924	5909055	5.35e-10	3.5e-06	1.0,1.0,1.0,1.0,0.877,1.0,1.0,0.877,1.0,1.0,0.926,0.883	0.663,0.859,1.0,0.722,0.66,1.0,1.0,1.0,1.0,1.0,0.823,0.741	0.091	SE	iPSC
131338	ENSG00000128805	ARHGAP22	chr10	-	48479635	48479764	NA	NA	48455001	48455134	48524052	48524236	1.65e-05	0.00769794	1.0,0.751,0.84,1.0,0.738,1.0,0.287,0.809,0.668,1.0,0.858,1.0	1.0,1.0,0.755,0.446,0.636,0.47,1.0,0.547,0.547,0.829,0.644,1.0	0.09	SE	iPSC
133020	ENSG00000139323	POC1B	chr12	-	89459637	89459718	NA	NA	89425160	89425379	89466769	89466922	8.53e-05	0.0251065	0.871,0.601,0.873,0.955,0.957,0.943,0.784,0.95,0.957,0.815,0.886,1.0	0.711,0.764,0.886,0.789,0.614,0.717,0.7,0.697,0.916,0.685,0.775,0.954	0.115	SE	iPSC
133782	ENSG00000198270	TMEM116	chr12	-	111978735	111978787	NA	NA	111943264	111943369	111991757	111991889	1.26e-05	0.00642958	0.122,0.152,0.0,0.417,0.472,0.652,0.0,0.2,0.0,0.422,0.073,0.0	0.0,0.0,0.309,0.173,0.073,0.0,0.143,0.038,0.0,0.0,0.0,0.152	0.135	SE	iPSC
134063	ENSG00000141376	BCAS3	chr17	+	60688931	60689046	NA	NA	60683981	60684036	60689685	60689761	3.83e-07	0.000595	0.463,0.105,0.079,0.097,0.067,0.177,0.0,0.177,0.126,0.147,0.0,0.126	0.0,0.0,0.0,0.067,0.0,0.0,0.038,0.0,0.301,0.097,0.051,0.0	0.084	SE	iPSC
134347	ENSG00000111271	ACAD10	chr12	+	111753771	111753915	NA	NA	111748745	111749345	111755667	111755745	8.12e-05	0.0243337	0.952,1.0,1.0,0.926,1.0,1.0,1.0,0.743,0.812,1.0,1.0,1.0	0.883,0.79,1.0,1.0,0.904,0.564,0.9,0.408,0.871,1.0,1.0,0.819	0.108	SE	iPSC
135097	ENSG00000138777	PPA2	chr4	-	105456695	105456745	NA	NA	105453597	105453642	105473893	105474059	0.000168	0.04074	0.979,0.911,0.904,0.913,0.969,0.935,0.854,0.919,0.933,1.0,0.913,0.899	0.826,0.929,0.788,0.898,0.84,0.75,0.92,0.903,0.809,0.853,0.884,0.983	0.062	SE	iPSC
135709	ENSG00000186908	ZDHHC17	chr12	+	76797433	76797537	NA	NA	76764114	76764329	76805316	76805439	1.5e-06	0.00154194	0.948,0.953,0.982,1.0,0.959,0.939,0.966,0.957,1.0,0.912,0.945,0.875	0.978,1.0,0.844,0.918,0.892,0.9,0.927,0.813,0.81,0.825,0.874,1.0	0.055	SE	iPSC
136163	ENSG00000135124	P2RX4	chr12	+	121217133	121217281	NA	NA	121210116	121210298	121221912	121221984	2.48e-05	0.0102656	1.0,0.838,1.0,1.0,1.0,1.0,1.0,0.822,1.0,0.81,1.0,1.0	0.816,1.0,1.0,1.0,0.735,0.735,0.671,0.68,0.611,1.0,0.748,0.876	0.133	SE	iPSC
136175	ENSG00000197498	RPF2	chr6	+	110988987	110989065	NA	NA	110985005	110985138	110991746	110991786	3.19e-06	0.00255523	0.932,0.907,1.0,1.0,1.0,1.0,1.0,1.0,1.0,1.0,0.894,1.0	0.921,0.919,1.0,1.0,0.787,0.672,1.0,1.0,0.853,1.0,0.849,0.877	0.071	SE	iPSC
136818	ENSG00000132970	WASF3	chr13	+	26680034	26680201	NA	NA	26671871	26671989	26681053	26681320	4.39e-06	0.00316286	0.755,1.0,1.0,1.0,1.0,0.461,0.774,0.673,1.0,1.0,0.646,0.533	0.804,0.631,1.0,0.578,0.407,1.0,0.215,0.507,0.631,0.477,0.545,0.79	0.188	SE	iPSC
138674	ENSG00000099991	CABIN1	chr22	+	24050816	24050974	NA	NA	24049090	24049220	24054872	24055159	3.59e-05	0.013275	1.0,0.957,0.918,0.915,0.935,1.0,0.907,0.938,1.0,0.911,0.943,0.872	0.796,0.81,0.844,0.883,0.896,0.979,0.86,0.871,0.96,0.953,0.953,0.764	0.061	SE	iPSC
140381	ENSG00000184809	B3GALT5-AS1	chr21	-	39606276	39606347	NA	NA	39597188	39597989	39609582	39609665	2.25e-05	0.00960548	0.688,1.0,1.0,0.898,1.0,1.0,0.768,0.941,0.846,0.355,1.0,1.0	1.0,0.794,0.84,0.93,0.862,0.423,0.599,0.559,0.752,1.0,0.734,0.815	0.099	SE	iPSC
140713	ENSG00000130475	FCHO1	chr19	+	17781711	17781784	NA	NA	17781451	17781539	17783016	17783172	4.54e-05	0.0156962	1.0,0.792,0.936,0.792,0.923,1.0,0.949,0.731,0.813,0.96,1.0,1.0	0.887,0.956,0.8,0.879,0.713,0.912,0.702,0.721,0.942,0.753,0.559,0.746	0.111	SE	iPSC
140983	ENSG00000204514	ZNF814	chr19	-	57874908	57875226	NA	NA	57864764	57864919	57876915	57877042	5.43e-09	2.22e-05	0.75,1.0,1.0,1.0,0.78,0.795,1.0,1.0,0.715,1.0,1.0,1.0	0.825,1.0,1.0,1.0,1.0,0.665,0.612,1.0,0.729,0.579,0.591,0.757	0.107	SE	iPSC
141406	ENSG00000197937	ZNF347	chr19	-	53149935	53149984	NA	NA	53149278	53149367	53153732	53153813	7.33e-05	0.0223613	0.031,0.176,0.0,0.242,0.063,0.09,0.07,0.0,0.084,0.183,0.138,0.0	0.0,0.063,0.028,0.0,0.0,0.0,0.0,0.038,0.0,0.066,0.026,0.0	0.071	SE	iPSC
141888	ENSG00000130208	APOC1	chr19	+	44914871	44915213	NA	NA	44914607	44914733	44916189	44916470	6.73e-05	0.0210643	0.857,0.948,0.931,0.869,0.852,0.936,0.903,0.922,1.0,0.938,0.609,0.939	0.828,0.785,0.622,0.44,0.767,0.86,0.842,0.863,0.67,0.897,0.896,0.866	0.114	SE	iPSC
144129	ENSG00000130818	ZNF426	chr19	-	9535187	9535255	NA	NA	9533839	9533966	9536207	9536569	0.000106	0.0293285	1.0,0.905,1.0,0.861,1.0,0.763,1.0,0.755,0.808,0.879,0.879,0.771	0.855,0.716,0.875,0.737,0.928,0.529,0.681,0.9,1.0,0.678,0.663,0.553	0.125	SE	iPSC
144130	ENSG00000130818	ZNF426	chr19	-	9535187	9535278	NA	NA	9533839	9533966	9536207	9536569	6.11e-05	0.0197002	1.0,0.921,1.0,0.872,1.0,0.761,1.0,0.796,0.859,0.898,0.924,0.83	0.868,0.774,0.883,0.786,0.936,0.562,0.732,0.915,1.0,0.71,0.761,0.61	0.11	SE	iPSC
144133	ENSG00000130818	ZNF426	chr19	-	9535187	9535311	NA	NA	9533839	9533966	9536207	9536569	9.88e-05	0.0280316	1.0,0.908,1.0,0.857,1.0,0.728,1.0,0.767,0.838,0.881,0.912,0.805	0.848,0.743,0.865,0.756,0.927,0.531,0.698,0.901,1.0,0.673,0.728,0.569	0.121	SE	iPSC
146435	ENSG00000101246	ARFRP1	chr20	-	63701518	63701900	NA	NA	63700601	63700702	63702135	63702217	1.62e-05	0.00761169	0.914,0.831,1.0,0.823,1.0,0.879,1.0,0.893,1.0,0.881,0.69,1.0	0.803,0.727,0.779,0.527,1.0,0.684,1.0,1.0,0.715,0.876,0.901,0.803	0.091	SE	iPSC
148950	ENSG00000074657	ZNF532	chr18	+	58896424	58896622	NA	NA	58865334	58865579	58898503	58898635	1.3e-06	0.00142114	1.0,0.821,0.696,1.0,0.348,1.0,1.0,1.0,1.0,0.579,1.0,1.0	1.0,0.337,0.733,1.0,0.55,0.771,0.569,0.379,0.709,0.846,0.81,0.234	0.209	SE	iPSC
149761	ENSG00000266970	SOCS3-DT	chr17	+	78364496	78364651	NA	NA	78362670	78362751	78367192	78367266	4.1e-10	2.83e-06	1.0,1.0,0.716,1.0,0.791,1.0,0.888,0.907,1.0,1.0,1.0,0.812	0.742,0.716,0.375,0.764,0.361,0.365,0.683,1.0,1.0,1.0,0.664,1.0	0.204	SE	iPSC
150333	ENSG00000101331	CCM2L	chr20	+	32018942	32019409	NA	NA	32017978	32018314	32022659	32022795	2.93e-06	0.00240573	1.0,1.0,1.0,0.586,1.0,0.611,0.557,1.0,1.0,1.0,1.0,0.44	0.374,0.485,0.702,1.0,1.0,1.0,1.0,1.0,0.386,0.32,0.095,0.32	0.209	SE	iPSC
151273	ENSG00000033627	ATP6V0A1	chr17	+	42507205	42507627	NA	NA	42501241	42501304	42513860	42513978	1.55e-10	1.25e-06	0.934,1.0,0.908,1.0,0.871,0.924,1.0,1.0,1.0,1.0,0.912,1.0	0.911,0.644,1.0,0.602,0.732,1.0,0.916,0.806,0.921,0.808,1.0,1.0	0.101	SE	iPSC
151776	ENSG00000125454	SLC25A19	chr17	-	75288758	75289215	NA	NA	75286646	75286802	75289353	75289510	4.05e-05	0.0145497	0.286,0.171,0.051,0.1,0.105,0.155,0.096,0.09,0.044,0.176,0.121,0.167	0.047,0.028,0.047,0.161,0.038,0.043,0.044,0.193,0.051,0.026,0.066,0.051	0.064	SE	iPSC
151780	ENSG00000125454	SLC25A19	chr17	-	75289088	75289215	NA	NA	75286632	75286802	75289353	75289510	0.000142	0.0362703	0.504,0.39,0.119,0.238,0.261,0.225,0.169,0.18,0.189,0.24,0.343,0.253	0.135,0.129,0.059,0.328,0.071,0.063,0.148,0.322,0.119,0.063,0.153,0.119	0.117	SE	iPSC
152375	ENSG00000161526	SAP30BP	chr17	+	75691393	75691535	NA	NA	75690670	75690772	75693439	75693482	1.43e-05	0.00706877	0.695,0.655,0.603,1.0,1.0,1.0,1.0,0.695,1.0,0.533,1.0,1.0	0.603,0.336,0.275,1.0,0.553,1.0,0.872,0.695,1.0,0.905,0.655,1.0	0.107	SE	iPSC
152379	ENSG00000161526	SAP30BP	chr17	+	75691393	75691569	NA	NA	75690670	75690772	75693439	75693482	8.19e-06	0.0047962	0.498,0.57,0.57,1.0,1.0,1.0,1.0,0.698,1.0,0.57,1.0,1.0	0.57,0.249,0.249,1.0,0.554,1.0,0.811,0.665,1.0,0.863,0.607,1.0	0.111	SE	iPSC
153386	ENSG00000182087	TMEM259	chr19	-	1010990	1011129	NA	NA	1009647	1010895	1011366	1011612	2.61e-05	0.0105943	0.86,0.794,1.0,1.0,1.0,0.536,0.658,0.755,0.833,1.0,1.0,1.0	0.606,0.464,0.794,0.574,1.0,0.658,0.729,0.755,1.0,0.161,0.729,0.766	0.183	SE	iPSC
153387	ENSG00000182087	TMEM259	chr19	-	1010990	1011132	NA	NA	1009647	1010895	1011366	1011612	3.05e-05	0.011785	0.859,0.792,1.0,1.0,1.0,0.533,0.655,0.752,0.82,1.0,1.0,1.0	0.603,0.461,0.82,0.571,1.0,0.655,0.727,0.752,1.0,0.16,0.727,0.774	0.18	SE	iPSC
153388	ENSG00000182087	TMEM259	chr19	-	1010990	1011137	NA	NA	1009647	1010895	1011366	1011612	2.22e-05	0.00950723	0.856,0.788,1.0,1.0,1.0,0.527,0.65,0.748,0.839,1.0,1.0,1.0	0.598,0.455,0.804,0.565,1.0,0.65,0.722,0.748,1.0,0.271,0.748,0.77	0.173	SE	iPSC
154546	ENSG00000141040	ZNF287	chr17	-	16567328	16567806	NA	NA	16566524	16566622	16568951	16569204	5.23e-08	0.000133	0.716,1.0,0.86,1.0,1.0,0.836,1.0,0.902,0.755,0.881,1.0,1.0	1.0,0.649,0.822,1.0,0.511,0.658,1.0,0.822,1.0,0.533,1.0,0.84	0.093	SE	iPSC
154550	ENSG00000141040	ZNF287	chr17	-	16567419	16567838	NA	NA	16566524	16566622	16568951	16569204	4.53e-08	0.000122	0.579,1.0,0.691,1.0,1.0,0.674,1.0,0.756,0.594,0.733,1.0,1.0	1.0,0.528,0.579,1.0,0.256,0.358,1.0,0.706,1.0,0.309,1.0,0.62	0.139	SE	iPSC
154554	ENSG00000141040	ZNF287	chr17	-	16567424	16567838	NA	NA	16566524	16566622	16568951	16569204	5.65e-08	0.000139	0.581,1.0,0.676,1.0,1.0,0.676,1.0,0.767,0.596,0.735,1.0,1.0	1.0,0.53,0.581,1.0,0.258,0.361,1.0,0.709,1.0,0.311,1.0,0.666	0.135	SE	iPSC
155459	ENSG00000124120	TTPAL	chr20	+	44484312	44484530	NA	NA	44479984	44480444	44489262	44494603	1.16e-06	0.00131443	1.0,1.0,1.0,1.0,1.0,0.695,1.0,0.588,0.74,1.0,0.72,0.758	1.0,1.0,0.575,0.758,0.695,0.863,0.511,0.416,1.0,0.363,1.0,0.681	0.137	SE	iPSC
156007	ENSG00000099364	FBXL19	chr16	+	30928416	30928630	NA	NA	30927744	30927963	30930072	30930584	6.6e-08	0.000153	1.0,1.0,1.0,0.931,0.93,1.0,1.0,0.927,0.675,0.802,1.0,1.0	0.647,1.0,0.79,0.765,0.614,1.0,0.771,1.0,0.933,0.91,0.856,0.827	0.096	SE	iPSC
156610	ENSG00000103194	USP10	chr16	+	84733436	84733503	NA	NA	84700039	84700111	84744632	84744911	7.95e-05	0.0239515	1.0,1.0,1.0,0.926,1.0,0.938,1.0,0.948,1.0,1.0,0.929,1.0	0.876,0.888,0.856,1.0,0.9,0.748,0.906,0.9,0.718,0.812,1.0,1.0	0.095	SE	iPSC
157211	ENSG00000140987	ZSCAN32	chr16	-	3399097	3399195	NA	NA	3397191	3397744	3400944	3401065	9.95e-06	0.00549229	0.239,0.0,0.0,0.22,0.095,0.095,0.0,0.038,0.029,0.0,0.176,0.144	0.0,0.0,0.0,0.0,0.0,0.0,0.0,0.032,0.0,0.0,0.136,0.0	0.072	SE	iPSC
157632	ENSG00000140993	TIGD7	chr16	-	3301760	3302009	NA	NA	3300266	3300627	3305211	3305430	2.09e-10	1.57e-06	0.895,1.0,1.0,0.715,0.674,1.0,1.0,0.81,1.0,1.0,1.0,1.0	0.5,0.734,0.688,0.695,0.875,0.898,1.0,1.0,1.0,0.731,0.749,0.757	0.122	SE	iPSC
158657	ENSG00000090905	TNRC6A	chr16	+	24776932	24777223	NA	NA	24758338	24758360	24789231	24791817	3.29e-05	0.0124527	0.973,1.0,0.966,0.958,1.0,0.896,1.0,0.93,0.867,0.925,0.935,0.972	0.954,0.886,0.943,1.0,0.786,1.0,0.879,0.782,0.884,0.856,0.905,0.872	0.056	SE	iPSC
159007	ENSG00000125877	ITPA	chr20	+	3213177	3213226	NA	NA	3209524	3209617	3213984	3214058	0.000209	0.0474943	0.762,0.113,0.299,0.339,0.176,0.225,0.39,0.242,0.299,0.277,0.413,0.146	0.242,0.051,0.0,0.113,0.07,0.092,0.324,0.39,0.051,0.221,0.155,0.161	0.151	SE	iPSC
159192	ENSG00000276550	HERC2P2	chr15	+	22547996	22548072	NA	NA	22546937	22547089	22554384	22554572	4.63e-05	0.0158349	1.0,1.0,0.616,0.874,0.746,0.874,0.906,1.0,0.889,0.854,0.706,1.0	0.727,1.0,1.0,0.516,0.727,0.595,1.0,0.854,0.789,0.854,0.64,1.0	0.064	SE	iPSC
160655	ENSG00000171953	ATPAF2	chr17	-	18018331	18018686	NA	NA	18016206	18016260	18021122	18021238	9.88e-10	5.34e-06	0.851,1.0,1.0,1.0,1.0,1.0,1.0,0.703,1.0,1.0,0.819,0.747	0.855,0.747,0.694,0.47,0.639,1.0,1.0,0.419,1.0,0.344,1.0,0.52	0.203	SE	iPSC
164335	ENSG00000139990	DCAF5	chr14	-	69152764	69152876	NA	NA	69122216	69122360	69152943	69153040	7.02e-06	0.00432671	0.922,1.0,1.0,0.878,0.828,0.621,1.0,1.0,0.868,1.0,0.871,1.0	1.0,0.91,0.908,0.931,0.916,0.895,1.0,0.747,0.72,0.691,0.766,0.778	0.06	SE	iPSC
164337	ENSG00000139990	DCAF5	chr14	-	69152764	69152885	NA	NA	69122216	69122360	69152943	69153040	8.22e-06	0.0047962	0.919,1.0,1.0,0.873,0.828,0.611,1.0,1.0,0.863,1.0,0.866,1.0	1.0,0.906,0.904,0.928,0.913,0.891,1.0,0.738,0.711,0.682,0.758,0.77	0.063	SE	iPSC
164822	ENSG00000100722	ZC3H14	chr14	+	88578008	88578140	NA	NA	88575839	88575940	88607242	88607363	5.83e-06	0.00382986	1.0,0.883,1.0,0.827,0.925,1.0,1.0,1.0,0.888,0.721,1.0,1.0	0.923,1.0,0.646,1.0,0.654,1.0,0.724,1.0,1.0,0.646,1.0,0.804	0.071	SE	iPSC
165075	ENSG00000156411	ATP5MJ	chr14	-	103913709	103913984	NA	NA	103912516	103912694	103915065	103915189	4.29e-08	0.000119	0.892,1.0,1.0,1.0,1.0,1.0,1.0,1.0,1.0,1.0,0.963,0.947	0.965,0.781,0.94,0.856,1.0,1.0,0.785,0.847,0.859,0.901,1.0,0.966	0.075	SE	iPSC
165081	ENSG00000156411	ATP5MJ	chr14	-	103913975	103913984	NA	NA	103912516	103912694	103915065	103915189	4.67e-08	0.000123	0.898,1.0,1.0,1.0,1.0,1.0,1.0,1.0,1.0,1.0,0.965,0.95	0.961,0.757,0.937,0.833,1.0,1.0,0.803,0.859,0.837,0.891,1.0,0.965	0.081	SE	iPSC
165125	ENSG00000160190	SLC37A1	chr21	+	42558725	42559089	NA	NA	42554061	42554142	42562077	42562168	0.000198	0.0457187	1.0,1.0,0.749,0.895,0.908,0.911,1.0,1.0,1.0,0.917,1.0,1.0	0.748,0.769,0.905,1.0,1.0,1.0,0.676,0.914,1.0,0.868,0.839,1.0	0.055	SE	iPSC
165833	ENSG00000180008	SOCS4	chr14	+	55031803	55031991	NA	NA	55027626	55027758	55042951	55049489	0.000108	0.0298656	0.835,1.0,0.902,0.543,0.75,1.0,1.0,1.0,1.0,1.0,0.923,0.798	1.0,0.831,0.81,0.861,0.804,0.835,1.0,0.766,0.587,0.93,0.74,0.869	0.06	SE	iPSC
167144	ENSG00000164362	TERT	chr5	-	1292963	1293131	NA	NA	1282428	1282624	1293312	1294666	2.51e-05	0.0103341	0.214,0.079,0.221,0.07,0.07,0.037,0.254,0.064,0.233,0.0,0.185,0.299	0.0,0.146,0.0,0.0,0.037,0.089,0.037,0.018,0.0,0.305,0.026,0.0	0.089	SE	iPSC
167145	ENSG00000164362	TERT	chr5	-	1292963	1293181	NA	NA	1282428	1282624	1293312	1294666	0.0002	0.0460161	0.186,0.067,0.192,0.06,0.045,0.031,0.222,0.054,0.202,0.0,0.16,0.263	0.0,0.125,0.0,0.0,0.031,0.058,0.031,0.015,0.0,0.31,0.021,0.0	0.074	SE	iPSC
169586	ENSG00000185627	PSMD13	chr11	+	251211	251626	NA	NA	250802	250865	252504	252845	6.35e-05	0.020262	1.0,0.342,1.0,0.693,0.675,1.0,1.0,0.51,1.0,0.799,0.693,1.0	1.0,0.51,1.0,0.389,0.548,1.0,0.634,0.302,1.0,0.464,1.0,0.284	0.132	SE	iPSC
169941	ENSG00000038382	TRIO	chr5	+	14506796	14507260	NA	NA	14504392	14504593	14507879	14508676	4.14e-05	0.0147465	0.911,0.847,1.0,0.888,0.872,0.856,0.947,0.816,0.729,0.93,1.0,0.818	0.853,0.71,0.921,0.87,0.857,0.697,0.753,0.7,0.866,0.683,0.581,0.603	0.127	SE	iPSC
169943	ENSG00000038382	TRIO	chr5	+	14507121	14507526	NA	NA	14504392	14504593	14507879	14510204	0.000106	0.0293935	0.895,0.835,1.0,0.915,0.821,0.827,0.929,0.818,0.697,0.923,1.0,0.773	0.83,0.731,0.896,0.866,0.87,0.634,0.722,0.744,0.809,0.691,0.459,0.633	0.129	SE	iPSC
175161	ENSG00000137076	TLN1	chr9	-	35722860	35722992	NA	NA	35722118	35722223	35723951	35724079	0.000218	0.0488778	1.0,0.942,1.0,1.0,0.959,0.953,1.0,1.0,1.0,1.0,1.0,1.0	0.859,0.927,0.804,0.958,1.0,0.781,1.0,1.0,0.921,1.0,1.0,0.964	0.053	SE	iPSC
175270	ENSG00000138785	INTS12	chr4	-	105703647	105703812	NA	NA	105699849	105700014	105707918	105708639	1.19e-06	0.0013404	1.0,0.603,1.0,0.746,0.892,1.0,0.873,0.868,0.707,1.0,1.0,1.0	1.0,0.633,0.838,0.492,0.847,0.54,1.0,0.559,0.868,0.509,0.721,0.633	0.171	SE	iPSC
175633	ENSG00000137802	MAPKBP1	chr15	+	41815258	41815366	NA	NA	41814549	41814739	41815623	41815799	4.22e-06	0.00308151	0.401,0.69,0.641,1.0,1.0,1.0,0.61,1.0,0.817,0.781,0.781,1.0	0.592,0.908,0.277,0.757,1.0,0.426,0.757,0.728,0.801,0.817,1.0,0.744	0.076	SE	iPSC
175761	ENSG00000105755	ETHE1	chr19	-	43526200	43526316	NA	NA	43511436	43511566	43526514	43526659	2.53e-06	0.00219062	1.0,1.0,0.837,0.769,1.0,0.837,1.0,0.75,0.865,1.0,1.0,1.0	1.0,0.837,0.573,0.936,1.0,0.689,0.632,0.837,1.0,0.896,0.879,1.0	0.065	SE	iPSC
175834	ENSG00000109534	GAR1	chr4	+	109816152	109816255	NA	NA	109815827	109816005	109817935	109818090	0.000131	0.0342742	1.0,0.407,0.379,0.733,1.0,1.0,1.0,1.0,1.0,1.0,0.805,1.0	1.0,0.517,0.744,1.0,1.0,0.282,0.786,0.774,0.647,1.0,0.616,1.0	0.08	SE	iPSC
177292	ENSG00000151612	ZNF827	chr4	-	145763110	145763468	NA	NA	145760774	145761598	145764974	145765165	1.24e-06	0.00137152	1.0,1.0,1.0,0.701,1.0,1.0,1.0,1.0,1.0,1.0,0.468,0.662	0.662,1.0,0.494,1.0,0.718,0.406,0.732,1.0,0.37,0.746,0.62,0.804	0.19	SE	iPSC
178403	ENSG00000171298	GAA	chr17	+	80112433	80112711	NA	NA	80111982	80112100	80116967	80117082	1.92e-13	1.59e-08	1.0,1.0,1.0,1.0,0.756,0.781,1.0,1.0,1.0,1.0,1.0,0.756	0.625,0.417,1.0,0.357,0.694,0.769,1.0,1.0,0.373,0.656,0.682,0.811	0.242	SE	iPSC
178406	ENSG00000171298	GAA	chr17	+	80112467	80112711	NA	NA	80111982	80112100	80116967	80117082	3.12e-12	1.11e-07	1.0,1.0,1.0,1.0,0.774,0.847,1.0,1.0,1.0,1.0,1.0,0.774	0.648,0.441,1.0,0.38,0.714,0.774,1.0,1.0,0.397,0.678,0.703,0.826	0.236	SE	iPSC
178409	ENSG00000171298	GAA	chr17	+	80112875	80113370	NA	NA	80111732	80112100	80116967	80117109	3.04e-07	0.000504	1.0,1.0,1.0,1.0,0.927,0.94,1.0,1.0,1.0,1.0,1.0,0.925	0.82,0.765,1.0,0.736,0.903,0.948,1.0,1.0,0.775,0.858,0.918,0.917	0.096	SE	iPSC
178411	ENSG00000171298	GAA	chr17	+	80113217	80113370	NA	NA	80111982	80112100	80116967	80117109	1.71e-06	0.00171096	1.0,1.0,1.0,1.0,0.934,0.96,1.0,1.0,1.0,1.0,1.0,0.94	0.849,0.787,1.0,0.815,0.926,0.959,1.0,1.0,0.796,0.835,0.942,0.927	0.083	SE	iPSC
178413	ENSG00000171298	GAA	chr17	+	80113217	80113626	NA	NA	80111982	80112100	80116967	80117109	1.5e-09	7.45e-06	1.0,1.0,1.0,1.0,0.872,0.922,1.0,1.0,1.0,1.0,1.0,0.878	0.731,0.641,1.0,0.681,0.858,0.918,1.0,1.0,0.653,0.711,0.888,0.86	0.144	SE	iPSC
179071	ENSG00000203778	FAM229B	chr6	+	112097043	112097201	NA	NA	112087590	112087720	112099269	112099408	2.34e-07	0.00041	1.0,1.0,1.0,1.0,1.0,0.771,1.0,1.0,1.0,1.0,0.833,0.574	0.822,1.0,1.0,0.751,0.392,0.871,1.0,1.0,1.0,0.822,0.654,0.47	0.116	SE	iPSC
179072	ENSG00000203778	FAM229B	chr6	+	112097127	112097201	NA	NA	112087590	112087720	112099269	112099408	5.1e-07	0.000736	1.0,1.0,1.0,1.0,1.0,0.778,1.0,1.0,1.0,1.0,0.856,0.464	0.866,1.0,1.0,0.821,0.424,0.844,1.0,1.0,1.0,0.856,0.73,0.558	0.083	SE	iPSC
179073	ENSG00000203778	FAM229B	chr6	+	112097130	112097201	NA	NA	112087590	112087720	112099269	112099408	4.92e-07	0.000718	1.0,1.0,1.0,1.0,1.0,0.782,1.0,1.0,1.0,1.0,0.864,0.468	0.869,1.0,1.0,0.824,0.429,0.832,1.0,1.0,1.0,0.858,0.734,0.562	0.084	SE	iPSC
181569	ENSG00000163827	LRRC2	chr3	-	46529884	46530050	NA	NA	46527425	46527581	46532772	46532909	6e-05	0.0194634	0.906,0.616,1.0,0.563,1.0,1.0,0.854,0.878,1.0,1.0,1.0,0.721	1.0,1.0,0.607,0.838,0.579,0.551,0.899,1.0,0.407,1.0,1.0,0.838	0.068	SE	iPSC
183475	ENSG00000160796	NBEAL2	chr3	+	47004494	47004590	NA	NA	47003815	47004210	47004971	47005096	1.35e-06	0.00145996	0.873,0.836,1.0,1.0,1.0,0.951,1.0,1.0,1.0,0.916,0.946,0.902	0.803,0.753,0.7,1.0,1.0,0.74,1.0,0.877,1.0,0.839,0.911,0.847	0.08	SE	iPSC
183819	ENSG00000129235	TXNDC17	chr17	+	6641752	6641831	NA	NA	6641015	6641152	6642248	6642357	1.97e-06	0.00184008	0.935,1.0,0.925,0.928,1.0,1.0,1.0,0.978,1.0,1.0,1.0,1.0	0.959,0.915,0.918,0.822,0.952,0.954,1.0,0.966,0.821,0.942,0.759,1.0	0.063	SE	iPSC
183823	ENSG00000129235	TXNDC17	chr17	+	6641752	6641832	NA	NA	6641015	6641152	6642248	6642357	2.06e-06	0.00189952	0.935,1.0,0.925,0.929,1.0,1.0,1.0,0.977,1.0,1.0,1.0,1.0	0.959,0.914,0.916,0.834,0.951,0.954,1.0,0.966,0.82,0.944,0.758,1.0	0.063	SE	iPSC
186912	ENSG00000189180	ZNF33A	chr10	+	38054374	38054479	NA	NA	38017290	38017386	38064087	38065088	7.99e-05	0.0239798	0.901,1.0,0.965,1.0,0.952,1.0,1.0,1.0,1.0,0.889,0.879,0.845	1.0,0.848,1.0,0.947,0.919,0.935,0.724,0.724,0.784,0.957,0.845,0.917	0.069	SE	iPSC
187720	ENSG00000078142	PIK3C3	chr18	+	42057900	42058051	NA	NA	42049530	42049605	42064739	42064830	0.000116	0.0314819	0.846,1.0,0.874,0.82,1.0,1.0,0.814,1.0,1.0,1.0,0.719,1.0	0.846,0.797,0.868,0.832,0.826,0.776,1.0,1.0,1.0,0.785,0.668,0.63	0.087	SE	iPSC
190381	ENSG00000138750	NUP54	chr4	-	76136185	76136406	NA	NA	76132522	76132719	76144148	76144292	1.29e-09	6.67e-06	1.0,1.0,1.0,1.0,0.845,0.908,1.0,1.0,1.0,0.921,1.0,1.0	1.0,0.946,0.856,1.0,0.96,0.873,0.676,0.846,0.751,0.942,0.873,0.948	0.084	SE	iPSC
193439	ENSG00000163946	TASOR	chr3	-	56638705	56638762	NA	NA	56633043	56633966	56639985	56640130	5.04e-06	0.00347861	1.0,1.0,1.0,1.0,0.948,0.935,1.0,0.965,0.854,1.0,1.0,1.0	0.869,0.906,0.948,1.0,0.576,1.0,0.742,0.819,1.0,0.955,1.0,0.845	0.087	SE	iPSC
193443	ENSG00000163946	TASOR	chr3	-	56638723	56638765	NA	NA	56633043	56633966	56639985	56640130	4.54e-06	0.00323257	1.0,1.0,1.0,1.0,0.937,0.954,1.0,0.928,0.863,1.0,1.0,1.0	0.907,0.913,0.954,1.0,0.717,1.0,0.802,0.825,1.0,0.951,1.0,0.81	0.067	SE	iPSC
193676	ENSG00000117448	AKR1A1	chr1	+	45561788	45561864	NA	NA	45552435	45552563	45566568	45566688	1.93e-05	0.00855912	0.939,0.975,0.823,1.0,0.936,0.965,1.0,0.944,0.856,0.947,1.0,0.951	0.899,0.899,0.853,0.934,0.928,0.915,0.708,0.752,0.871,0.786,0.934,0.93	0.077	SE	iPSC
193678	ENSG00000117448	AKR1A1	chr1	+	45561788	45561873	NA	NA	45552435	45552563	45566568	45566688	1.6e-05	0.00758583	0.941,0.978,0.821,1.0,0.944,0.969,1.0,0.95,0.863,0.949,1.0,0.956	0.908,0.901,0.861,0.938,0.933,0.925,0.723,0.771,0.879,0.799,0.936,0.933	0.072	SE	iPSC
195342	ENSG00000051341	POLQ	chr3	-	121541348	121541495	NA	NA	121539432	121539589	121544726	121544906	4.42e-05	0.0155185	0.922,1.0,0.922,1.0,0.839,1.0,0.74,0.804,1.0,1.0,0.817,1.0	0.678,1.0,0.796,0.572,0.852,1.0,0.482,0.69,1.0,1.0,0.839,0.77	0.114	SE	iPSC
197203	ENSG00000144120	TMEM177	chr2	+	119680831	119680913	NA	NA	119679200	119679276	119685657	119686507	0.000149	0.0375971	1.0,0.907,1.0,0.698,1.0,0.659,1.0,1.0,0.874,1.0,1.0,1.0	0.85,0.8,1.0,0.83,0.87,1.0,1.0,0.763,0.77,0.783,0.878,0.745	0.071	SE	iPSC
197739	ENSG00000099622	CIRBP	chr19	+	1270866	1271016	NA	NA	1269265	1269410	1271328	1271639	7.95e-06	0.00473666	1.0,1.0,1.0,1.0,0.936,1.0,0.827,0.862,1.0,1.0,0.815,0.777	0.679,0.746,0.911,1.0,1.0,1.0,0.729,0.768,0.862,0.832,0.64,1.0	0.087	SE	iPSC
199652	ENSG00000189319	FAM53B	chr10	-	124696157	124696231	NA	NA	124681606	124682379	124706635	124706887	2.27e-07	0.000403	0.915,1.0,1.0,1.0,1.0,1.0,0.654,0.791,0.754,0.896,1.0,1.0	0.866,0.684,0.844,0.764,1.0,0.419,0.837,0.709,0.72,0.934,1.0,0.875	0.113	SE	iPSC
200240	ENSG00000163322	ABRAXAS1	chr4	-	83469950	83470396	NA	NA	83469031	83469151	83476642	83476679	3.41e-05	0.0127866	0.701,1.0,1.0,0.77,1.0,0.803,1.0,0.893,0.889,0.882,0.87,0.75	0.723,0.461,0.917,0.735,0.727,0.71,0.68,0.918,0.632,0.662,0.907,0.896	0.132	SE	iPSC
203765	ENSG00000161618	ALDH16A1	chr19	+	49461618	49461776	NA	NA	49460821	49460899	49461883	49462036	2.74e-06	0.00231377	1.0,1.0,0.927,0.891,1.0,1.0,0.871,0.81,0.615,0.909,1.0,1.0	0.877,0.871,0.694,0.854,1.0,0.917,1.0,0.651,1.0,0.81,0.681,1.0	0.056	SE	iPSC
203883	ENSG00000203706	SERTAD4-AS1	chr1	-	210232697	210232779	NA	NA	210231455	210231771	210233634	210234044	0.000152	0.0381584	0.086,0.162,0.171,0.0,0.306,0.507,0.243,0.146,0.0,0.312,0.093,0.101	0.122,0.035,0.114,0.0,0.069,0.025,0.049,0.0,0.093,0.114,0.024,0.06	0.119	SE	iPSC
204024	ENSG00000139636	LMBR1L	chr12	-	49097943	49098021	NA	NA	49097135	49097739	49100387	49101323	1.13e-05	0.00600228	1.0,1.0,0.847,1.0,1.0,1.0,1.0,0.915,1.0,0.902,0.954,0.749	0.96,0.878,0.787,0.877,0.915,0.834,0.803,0.9,0.905,0.913,0.867,0.952	0.065	SE	iPSC
204405	ENSG00000169398	PTK2	chr8	-	140925664	140925749	NA	NA	140890583	140890769	140983841	140984155	2.79e-05	0.0111898	1.0,1.0,0.835,0.736,0.82,1.0,1.0,1.0,0.791,0.73,0.932,0.795	1.0,0.639,0.736,0.752,0.802,1.0,1.0,1.0,0.868,0.371,0.752,0.717	0.083	SE	iPSC
206642	ENSG00000010072	SPRTN	chr1	+	231347796	231348159	NA	NA	231339768	231339868	231351303	231353132	3.21e-05	0.012226	0.846,1.0,0.802,1.0,0.888,0.802,0.756,0.806,1.0,1.0,1.0,0.883	0.699,0.906,0.635,0.844,0.68,0.901,0.899,0.687,1.0,1.0,0.647,0.853	0.086	SE	iPSC
213669	ENSG00000165029	ABCA1	chr9	-	104884426	104884535	NA	NA	104883038	104883157	104889101	104889195	5.06e-05	0.0170751	1.0,1.0,0.4,1.0,1.0,1.0,1.0,1.0,1.0,0.571,0.5,1.0	1.0,1.0,0.597,0.72,0.763,0.932,0.852,0.757,1.0,0.571,0.727,0.64	0.076	SE	iPSC
215926	ENSG00000164050	PLXNB1	chr3	-	48420223	48420292	NA	NA	48419576	48419674	48420664	48420773	2.1e-05	0.00916454	0.0,0.218,0.132,0.285,0.0,0.182,0.358,0.0,0.053,0.085,0.0,0.242	0.085,0.085,0.0,0.11,0.0,0.0,0.048,0.242,0.0,0.0,0.122,0.065	0.066	SE	iPSC
217684	ENSG00000132676	DAP3	chr1	+	155731923	155732068	NA	NA	155731355	155731415	155736945	155737063	6.51e-07	0.000874	0.913,0.724,1.0,1.0,1.0,0.84,1.0,0.5,0.892,0.818,1.0,0.84	0.789,1.0,0.805,0.709,0.904,1.0,0.458,0.628,0.771,1.0,0.574,1.0	0.074	SE	iPSC
217928	ENSG00000004866	ST7	chr7	+	117222003	117222062	NA	NA	117219083	117219176	117229761	117230096	0.000106	0.0294534	1.0,1.0,0.91,0.781,0.736,1.0,1.0,0.899,0.795,0.827,1.0,0.832	0.736,0.795,1.0,0.886,0.886,0.835,0.728,0.838,1.0,0.733,0.598,0.641	0.092	SE	iPSC
219934	ENSG00000105750	ZNF85	chr19	+	20934040	20934150	NA	NA	20923400	20923403	20934948	20935047	0.000134	0.0346291	0.768,0.938,0.924,1.0,1.0,1.0,0.876,1.0,1.0,0.702,0.786,1.0	0.912,1.0,1.0,0.879,0.938,0.688,1.0,0.865,0.699,0.866,0.855,0.665	0.052	SE	iPSC
220146	ENSG00000152284	TCF7L1	chr2	+	85303891	85303995	NA	NA	85302483	85302616	85304254	85304364	3.25e-05	0.0123387	0.891,1.0,0.886,1.0,1.0,1.0,0.646,0.695,0.695,1.0,1.0,1.0	0.664,0.761,0.695,0.548,1.0,0.577,0.715,1.0,1.0,1.0,0.597,1.0	0.105	SE	iPSC
221889	ENSG00000084623	EIF3I	chr1	+	32226114	32226283	NA	NA	32224409	32224475	32226402	32226530	9.55e-05	0.0273394	0.871,0.939,0.918,0.852,0.932,0.94,0.871,0.864,0.896,0.87,0.868,0.915	0.866,0.844,0.835,0.805,0.935,0.809,0.858,0.803,0.894,0.835,0.766,0.801	0.057	SE	iPSC
221894	ENSG00000084623	EIF3I	chr1	+	32226153	32226283	NA	NA	32224409	32224475	32226402	32226530	0.000145	0.0368363	0.887,0.945,0.927,0.871,0.938,0.948,0.883,0.88,0.906,0.879,0.883,0.923	0.882,0.864,0.853,0.822,0.943,0.832,0.874,0.826,0.907,0.855,0.786,0.825	0.05	SE	iPSC
222371	ENSG00000204681	GABBR1	chr6	-	29605437	29605696	NA	NA	29604950	29604988	29606896	29607004	3.14e-06	0.00252229	1.0,0.725,1.0,0.725,1.0,0.819,0.819,1.0,1.0,0.638,1.0,0.705	0.43,1.0,0.879,1.0,1.0,1.0,0.872,0.743,1.0,0.648,0.525,0.54	0.066	SE	iPSC
222961	ENSG00000176978	DPP7	chr9	-	137113356	137113496	NA	NA	137113205	137113287	137113864	137114028	1.97e-05	0.00872006	1.0,1.0,1.0,0.885,1.0,0.852,0.697,1.0,1.0,1.0,1.0,1.0	1.0,1.0,1.0,1.0,0.463,0.815,0.685,0.754,1.0,1.0,0.535,0.434	0.146	SE	iPSC
225252	ENSG00000106799	TGFBR1	chr9	+	99132513	99132739	NA	NA	99128854	99129100	99137858	99138089	9.24e-06	0.00520465	0.932,1.0,0.932,1.0,1.0,1.0,1.0,0.769,0.906,1.0,1.0,0.909	0.858,0.69,1.0,0.816,0.953,0.888,0.944,0.89,0.79,0.948,0.685,1.0	0.082	SE	iPSC
225254	ENSG00000106799	TGFBR1	chr9	+	99132682	99132739	NA	NA	99128854	99129100	99137858	99138089	8.16e-05	0.024335	0.958,1.0,0.951,1.0,1.0,1.0,1.0,0.856,0.947,1.0,1.0,0.94	0.913,0.776,1.0,0.879,0.973,0.925,0.96,0.933,0.852,0.971,0.788,1.0	0.057	SE	iPSC
225426	ENSG00000197622	CDC42SE1	chr1	-	151056655	151056786	NA	NA	151055582	151055993	151059482	151059574	5.27e-05	0.0175531	0.827,1.0,0.838,0.761,0.918,1.0,1.0,1.0,1.0,0.489,1.0,1.0	1.0,0.761,1.0,1.0,1.0,0.32,0.8,0.75,0.482,0.687,0.696,1.0	0.111	SE	iPSC
227836	ENSG00000007062	PROM1	chr4	-	15979452	15979904	NA	NA	15971066	15971082	15980421	15980537	2.56e-05	0.0104621	1.0,0.869,0.66,0.685,1.0,0.688,0.701,0.863,1.0,0.727,1.0,1.0	1.0,1.0,0.871,0.813,0.701,0.544,0.838,0.47,0.518,0.759,0.721,0.721	0.103	SE	iPSC
228208	ENSG00000131368	MRPS25	chr3	-	15053290	15053488	NA	NA	15052434	15052633	15059368	15059475	4.69e-07	0.000697	1.0,0.517,0.853,0.478,1.0,1.0,1.0,1.0,0.81,1.0,1.0,0.771	1.0,1.0,0.314,0.604,0.282,0.579,0.792,1.0,0.203,1.0,0.665,0.771	0.185	SE	iPSC
228734	ENSG00000284024	NA	chr10	+	14842750	14842846	NA	NA	14840074	14840157	14843370	14846999	0.000199	0.0458908	0.831,1.0,1.0,0.907,0.921,0.958,0.861,0.848,0.96,0.937,0.925,0.963	0.946,0.916,0.96,0.613,0.837,0.911,0.851,0.792,0.839,0.861,0.736,0.903	0.079	SE	iPSC
229308	ENSG00000162105	SHANK2	chr11	-	71147119	71147332	NA	NA	71118828	71119032	71224696	71224796	0.000198	0.045733	0.744,1.0,0.802,1.0,1.0,0.797,0.67,1.0,1.0,1.0,1.0,1.0	0.777,0.557,0.761,0.723,0.79,1.0,1.0,1.0,0.347,1.0,0.179,1.0	0.157	SE	iPSC
229309	ENSG00000162105	SHANK2	chr11	-	71147119	71147336	NA	NA	71118828	71119032	71224696	71224796	0.000109	0.0300832	0.741,1.0,0.8,1.0,1.0,0.794,0.632,1.0,1.0,1.0,1.0,1.0	0.774,0.554,0.759,0.72,0.788,1.0,1.0,1.0,0.344,1.0,0.177,1.0	0.154	SE	iPSC
229358	ENSG00000133026	MYH10	chr17	-	8575211	8575229	NA	NA	8569719	8569812	8576642	8576831	5.64e-06	0.00375945	0.098,0.121,0.091,0.383,0.142,0.326,0.121,0.044,0.269,0.367,0.121,0.07	0.032,0.032,0.0,0.0,0.077,0.142,0.077,0.199,0.116,0.158,0.044,0.0	0.106	SE	iPSC
233716	ENSG00000145860	RNF145	chr5	-	159203437	159203656	NA	NA	159194715	159194824	159209230	159209510	8.13e-09	3.11e-05	0.935,0.799,1.0,0.81,1.0,0.787,0.666,1.0,0.915,1.0,1.0,0.877	0.881,0.346,0.837,0.673,0.74,0.844,0.81,0.805,0.74,0.695,0.74,0.793	0.157	SE	iPSC
234921	ENSG00000196730	DAPK1	chr9	+	87657981	87658126	NA	NA	87651526	87651724	87668596	87668948	6.82e-06	0.00423637	0.685,1.0,0.75,1.0,0.6,1.0,1.0,1.0,1.0,0.818,0.771,1.0	0.781,0.692,0.68,0.568,0.877,0.75,0.667,0.771,0.652,0.628,0.857,0.818	0.157	SE	iPSC
235847	ENSG00000153406	NMRAL1	chr16	-	4469354	4469698	NA	NA	4466210	4466402	4474092	4474166	9.54e-05	0.0273394	0.829,1.0,1.0,1.0,0.882,0.694,1.0,1.0,0.632,0.758,0.618,1.0	0.729,0.894,0.683,0.669,0.683,0.905,0.716,0.669,1.0,0.683,1.0,1.0	0.065	SE	iPSC
236262	ENSG00000235109	ZSCAN31	chr6	-	28329302	28329732	NA	NA	28327382	28327533	28336081	28336375	6.93e-05	0.0215411	0.879,1.0,0.873,1.0,0.897,0.888,0.697,0.779,0.619,1.0,0.855,1.0	0.879,1.0,1.0,1.0,0.808,0.508,0.892,0.635,0.619,0.348,0.839,0.602	0.113	SE	iPSC
237695	ENSG00000122512	PMS2	chr7	-	6003742	6003792	NA	NA	6002452	6002636	6003971	6004058	0.000194	0.0451442	0.864,0.936,0.64,1.0,1.0,1.0,0.704,0.748,0.851,1.0,0.884,1.0	0.864,0.741,1.0,0.884,1.0,0.826,0.892,0.69,0.851,0.884,0.826,0.388	0.065	SE	iPSC
238120	ENSG00000164620	RELL2	chr5	+	141637921	141638409	NA	NA	141637436	141637741	141638794	141638860	5.97e-05	0.0194108	1.0,0.908,1.0,0.929,0.936,0.814,1.0,0.872,0.908,1.0,0.874,1.0	0.881,1.0,0.807,1.0,1.0,0.887,0.723,0.827,0.666,0.731,0.898,1.0	0.068	SE	iPSC
239738	ENSG00000242588	NA	chr7	+	128577952	128578033	NA	NA	128574750	128574791	128578889	128578933	5.41e-07	0.000771	0.734,0.928,0.771,1.0,1.0,0.721,1.0,1.0,1.0,1.0,1.0,0.799	1.0,0.638,1.0,0.845,0.856,0.795,1.0,0.771,1.0,0.851,0.764,0.608	0.069	SE	iPSC
240687	ENSG00000164535	DAGLB	chr7	-	6430479	6430603	NA	NA	6425987	6426114	6432836	6432959	6.06e-09	2.35e-05	1.0,0.945,1.0,0.94,1.0,0.947,1.0,1.0,1.0,1.0,0.835,0.889	0.954,0.961,0.733,0.855,0.944,0.775,0.792,0.836,1.0,0.925,0.935,0.889	0.08	SE	iPSC
241820	ENSG00000115677	HDLBP	chr2	-	241268850	241269105	NA	NA	241268498	241268541	241269200	241269273	1.28e-07	0.00026	1.0,1.0,0.768,1.0,1.0,1.0,1.0,0.684,1.0,1.0,0.718,1.0	0.459,0.453,0.656,1.0,0.677,0.632,1.0,0.803,1.0,1.0,1.0,0.718	0.148	SE	iPSC
242496	ENSG00000089006	SNX5	chr20	-	17956932	17956992	NA	NA	17953995	17954117	17968374	17968794	5.27e-07	0.000757	0.855,1.0,1.0,1.0,0.855,1.0,1.0,0.787,0.78,0.806,1.0,1.0	0.794,1.0,1.0,0.64,0.692,0.855,0.806,0.747,0.91,1.0,0.734,1.0	0.075	SE	iPSC
245700	ENSG00000169093	ASMTL	chrX	-	1435282	1435758	NA	NA	1435021	1435083	1439096	1439144	1.85e-06	0.0017925	1.0,1.0,0.944,0.724,0.944,1.0,1.0,0.946,1.0,1.0,0.804,0.844	1.0,0.867,0.782,0.784,0.903,1.0,0.759,0.673,0.888,0.849,1.0,0.905	0.066	SE	iPSC
246625	ENSG00000156170	NDUFAF6	chr8	+	95031994	95032143	NA	NA	95024988	95025205	95035453	95035576	2.92e-05	0.0114816	0.847,1.0,0.942,0.904,1.0,0.95,1.0,0.883,0.825,0.922,1.0,0.898	0.881,0.816,0.949,0.676,1.0,0.822,0.912,0.694,0.747,1.0,0.85,0.721	0.092	SE	iPSC
246865	ENSG00000157881	PANK4	chr1	-	2521717	2521799	NA	NA	2521100	2521315	2526463	2526597	0.000125	0.0329466	1.0,1.0,0.878,1.0,1.0,1.0,0.947,0.96,0.937,1.0,1.0,0.955	1.0,0.665,1.0,1.0,0.882,0.878,0.957,1.0,0.794,0.882,0.939,0.767	0.076	SE	iPSC
246867	ENSG00000157881	PANK4	chr1	-	2521744	2521800	NA	NA	2521260	2521315	2526463	2526596	4.38e-06	0.00316286	1.0,1.0,0.853,1.0,1.0,1.0,0.93,0.93,0.927,1.0,1.0,0.901	1.0,0.41,1.0,1.0,0.81,0.753,0.87,1.0,0.865,0.798,0.916,0.63	0.124	SE	iPSC
249373	ENSG00000173275	ZNF449	chrX	+	135348753	135348837	NA	NA	135347018	135347472	135349109	135349314	5.32e-05	0.01764	0.113,0.048,0.132,0.0,0.044,0.145,0.0,0.416,0.068,0.276,0.0,0.718	0.0,0.035,0.068,0.0,0.0,0.184,0.06,0.073,0.0,0.029,0.0,0.0	0.126	SE	iPSC
250359	ENSG00000068400	GRIPAP1	chrX	-	48998153	48998207	NA	NA	48997249	48997357	48999237	48999398	2.6e-05	0.0105862	0.945,0.896,0.955,1.0,1.0,0.952,0.892,0.939,1.0,0.847,0.796,0.863	0.726,0.684,0.808,0.812,0.889,0.881,0.772,0.842,0.812,0.67,1.0,1.0	0.099	SE	iPSC
250861	ENSG00000173273	TNKS	chr8	+	9733278	9733443	NA	NA	9726640	9726720	9734864	9735084	2.7e-11	3.68e-07	1.0,1.0,1.0,0.847,1.0,1.0,0.707,1.0,1.0,0.903,1.0,1.0	0.535,0.854,1.0,0.921,0.509,1.0,0.746,1.0,1.0,0.762,1.0,0.924	0.1	SE	iPSC
254434	ENSG00000184445	KNTC1	chr12	+	122597740	122597938	NA	NA	122594275	122594385	122601535	122601607	9.85e-07	0.00119985	1.0,0.789,1.0,0.962,1.0,1.0,0.953,0.911,0.833,1.0,0.969,0.92	1.0,0.838,1.0,0.971,0.826,1.0,0.875,0.832,0.81,0.749,0.821,0.817	0.067	SE	iPSC
254983	ENSG00000111087	GLI1	chr12	+	57465110	57465261	NA	NA	57464672	57464868	57465606	57465696	1.5e-05	0.00726034	1.0,1.0,1.0,1.0,0.745,1.0,1.0,0.887,1.0,1.0,0.921,1.0	0.785,0.916,1.0,1.0,1.0,0.933,0.512,0.585,0.858,1.0,0.88,1.0	0.09	SE	iPSC
257053	ENSG00000165525	NEMF	chr14	-	49785091	49785160	NA	NA	49784924	49785004	49785219	49785774	6.1e-06	0.00393375	0.96,1.0,0.939,1.0,1.0,0.933,0.962,0.959,1.0,1.0,0.851,0.889	0.959,0.925,1.0,0.641,0.875,0.814,0.855,0.963,1.0,0.872,0.926,1.0	0.055	SE	iPSC
257307	ENSG00000143409	MINDY1	chr1	-	151002583	151002968	NA	NA	151002164	151002323	151006311	151006797	4.79e-05	0.0162493	0.689,0.624,0.706,1.0,1.0,0.424,0.315,1.0,1.0,0.778,0.758,1.0	0.453,1.0,0.511,0.392,0.533,0.525,1.0,0.525,1.0,0.392,0.763,0.517	0.14	SE	iPSC
259031	ENSG00000159712	ANKRD18CP	chr9	-	97187453	97187507	NA	NA	97185441	97185515	97188464	97188599	1.7e-05	0.00785002	0.649,1.0,0.902,1.0,1.0,1.0,0.832,1.0,0.712,1.0,1.0,0.908	0.728,0.772,0.913,0.913,0.913,0.755,0.881,0.684,0.712,0.755,0.896,0.735	0.112	SE	iPSC
259042	ENSG00000159712	ANKRD18CP	chr9	-	97200458	97200565	NA	NA	97196528	97196594	97211372	97211487	0.000121	0.0325184	0.814,0.929,1.0,0.873,1.0,1.0,1.0,1.0,0.921,1.0,1.0,1.0	1.0,0.897,0.797,0.818,0.85,0.955,0.897,0.962,0.798,1.0,0.96,0.926	0.056	SE	iPSC
259255	ENSG00000160445	ZER1	chr9	-	128755407	128755655	NA	NA	128753808	128753959	128771580	128771927	4.19e-12	1.3e-07	1.0,1.0,0.912,0.893,1.0,1.0,1.0,1.0,0.893,1.0,1.0,0.653	0.722,1.0,1.0,0.906,0.533,0.675,0.675,1.0,0.609,0.901,0.831,0.848	0.138	SE	iPSC
260425	ENSG00000125743	SNRPD2	chr19	-	45689232	45689503	NA	NA	45688386	45688466	45691886	45691992	1.1e-05	0.00587328	1.0,0.66,1.0,0.708,0.76,1.0,1.0,0.63,0.785,1.0,1.0,1.0	1.0,0.708,1.0,0.606,0.66,1.0,0.362,0.63,0.773,0.63,1.0,1.0	0.098	SE	iPSC
261232	ENSG00000110514	MADD	chr11	+	47326737	47327025	NA	NA	47324470	47324577	47328657	47328704	0.000122	0.0325427	0.839,1.0,1.0,1.0,0.61,1.0,1.0,1.0,0.853,1.0,0.619,0.699	0.771,0.9,0.802,1.0,0.453,0.793,0.815,1.0,1.0,0.884,0.63,0.664	0.076	SE	iPSC
262596	ENSG00000109971	HSPA8	chr11	-	123059881	123060027	NA	NA	123059472	123059762	123060115	123060426	8.63e-11	8.93e-07	1.0,0.627,1.0,1.0,0.635,0.857,0.87,0.818,1.0,1.0,1.0,1.0	1.0,0.78,0.483,0.691,0.708,1.0,0.519,0.723,0.627,1.0,0.797,0.599	0.157	SE	iPSC
262598	ENSG00000109971	HSPA8	chr11	-	123059881	123060031	NA	NA	123059472	123059762	123060115	123060426	1.49e-10	1.25e-06	1.0,0.647,1.0,1.0,0.631,0.855,0.88,0.815,1.0,1.0,1.0,1.0	1.0,0.777,0.479,0.688,0.72,1.0,0.533,0.746,0.623,1.0,0.802,0.595	0.155	SE	iPSC
263181	ENSG00000140022	STON2	chr14	-	81268105	81268497	NA	NA	81260781	81261931	81270669	81270872	2.77e-08	8.76e-05	1.0,0.685,1.0,1.0,0.75,1.0,1.0,1.0,0.766,1.0,1.0,0.807	1.0,1.0,0.571,0.466,0.766,1.0,0.676,0.459,0.813,1.0,0.592,0.541	0.177	SE	iPSC
263816	ENSG00000149091	DGKZ	chr11	+	46368004	46368303	NA	NA	46367651	46367747	46369493	46369550	1.18e-05	0.00617542	0.62,1.0,0.612,0.838,1.0,0.783,0.826,1.0,1.0,0.783,1.0,0.657	1.0,0.753,0.575,1.0,1.0,0.722,0.844,0.489,1.0,0.561,1.0,0.513	0.055	SE	iPSC
265410	ENSG00000101972	STAG2	chrX	+	123961725	123962117	NA	NA	123960863	123960942	124021366	124021431	2.72e-06	0.00230584	1.0,1.0,0.56,1.0,1.0,1.0,0.792,1.0,1.0,0.676,0.421,1.0	0.725,0.476,0.761,1.0,1.0,0.676,0.654,0.732,0.66,0.577,1.0,0.602	0.132	SE	iPSC
273286	ENSG00000176834	VSIG10	chr12	-	118070905	118071147	NA	NA	118068376	118068597	118071358	118071469	3.35e-06	0.00261723	1.0,0.398,1.0,0.649,1.0,0.481,1.0,1.0,0.613,1.0,1.0,1.0	0.632,1.0,0.632,0.27,0.613,0.744,0.613,1.0,1.0,1.0,0.613,0.346	0.14	SE	iPSC
275122	ENSG00000186908	ZDHHC17	chr12	+	76797433	76797542	NA	NA	76764114	76764329	76805316	76805439	1.21e-05	0.00626569	0.907,0.909,0.971,1.0,0.922,0.905,0.934,0.917,1.0,0.852,0.902,0.765	0.965,1.0,0.723,0.856,0.826,0.833,0.881,0.727,0.704,0.685,0.771,1.0	0.084	SE	iPSC
275332	ENSG00000111554	MDM1	chr12	-	68325171	68325247	NA	NA	68323072	68323240	68325440	68325575	0.000164	0.040125	0.136,0.314,0.49,0.243,0.0,0.176,0.211,0.4,0.428,0.39,0.0,0.25	0.211,0.082,0.096,0.136,0.176,0.445,0.0,0.0,0.211,0.132,0.0,0.063	0.124	SE	iPSC

## Sheet: KiO
Differential exon usage events between RP13 and RP13-Cas9 iPSC-derived kidney organoids, obtained using rMATS. Displayed events have p-value <0.05 and inclusion level difference > 0.05.
ID	GeneID	geneSymbol	chr	strand	exonStart_0base	exonEnd	2ndExonStart_0base	2ndExonEnd	upstreamES	upstreamEE	downstreamES	downstreamEE	PValue	FDR	IncLevel1	IncLevel2	IncLevelDifference	eventtype	Tissue
230	ENSG00000205593	DENND6B	chr22	-	50316565	50316712	NA	NA	50316565	50316626	50317292	50317373	2.82e-08	0.000133	0.834,0.715,1.0,1.0,0.531,1.0,1.0,0.751,1.0,1.0,1.0,1.0	1.0,0.601,1.0,0.847,1.0,0.801,1.0,0.751,0.901,0.446,0.335,0.638	0.126	A3SS	KiO
1954	ENSG00000103197	TSC2	chr16	+	2053341	2054440	NA	NA	2054295	2054440	2050399	2050486	6.77e-06	0.00691769	1.0,0.893,0.877,1.0,0.797,1.0,1.0,0.74,1.0,0.888,1.0,1.0	1.0,1.0,1.0,0.587,0.639,0.734,0.912,1.0,0.711,0.617,0.674,0.819	0.125	A3SS	KiO
2753	ENSG00000092439	TRPM7	chr15	-	50583088	50583159	NA	NA	50583088	50583156	50586391	50586488	7.94e-06	0.00765064	0.776,0.833,0.803,0.707,0.716,0.839,0.697,0.792,0.75,0.652,0.72,0.694	0.679,0.509,0.637,0.597,0.578,0.689,0.615,0.755,0.693,0.609,0.56,0.568	0.124	A3SS	KiO
3202	ENSG00000119718	EIF2B2	chr14	+	75005840	75005961	NA	NA	75005896	75005961	75004736	75004900	5.07e-06	0.00558474	1.0,0.953,1.0,1.0,0.946,0.956,0.955,1.0,1.0,1.0,1.0,0.82	0.961,0.929,0.867,0.854,1.0,1.0,0.88,0.822,1.0,0.898,0.846,0.899	0.056	A3SS	KiO
3367	ENSG00000134900	TPP2	chr13	+	102651338	102651397	NA	NA	102651358	102651397	102649407	102649486	6.52e-05	0.0353232	0.114,0.352,0.087,0.069,0.0,0.213,0.0,0.245,0.365,0.092,0.132,0.135	0.2,0.059,0.153,0.0,0.036,0.0,0.0,0.0,0.0,0.115,0.1,0.083	0.088	A3SS	KiO
3411	ENSG00000111913	RIPOR2	chr6	-	24839358	24840775	NA	NA	24839358	24839599	24842861	24843554	3.04e-09	2.15e-05	1.0,1.0,0.739,1.0,0.508,1.0,1.0,1.0,0.666,1.0,1.0,1.0	1.0,0.446,0.554,1.0,0.567,0.536,0.389,1.0,1.0,1.0,1.0,0.348	0.173	A3SS	KiO
4037	ENSG00000082397	EPB41L3	chr18	-	5398020	5401043	NA	NA	5398020	5398143	5406776	5406968	2.86e-12	5.67e-08	1.0,1.0,1.0,1.0,0.573,0.411,1.0,1.0,0.411,1.0,0.356,1.0	1.0,0.149,0.318,0.454,0.163,0.077,0.237,1.0,0.275,0.169,1.0,0.104	0.4	A3SS	KiO
4044	ENSG00000123836	PFKFB2	chr1	+	207062546	207062716	NA	NA	207062619	207062716	207061952	207062078	5.67e-05	0.032143	0.043,0.045,0.031,0.214,0.054,0.037,0.083,0.036,0.251,0.0,0.04,0.0	0.041,0.0,0.069,0.0,0.023,0.0,0.0,0.0,0.0,0.0,0.0,0.023	0.056	A3SS	KiO
4560	ENSG00000185684	EP400P1	chr12	+	132084963	132085316	NA	NA	132085256	132085316	132084282	132084399	2.82e-07	0.000527	1.0,0.753,0.84,1.0,0.616,0.856,1.0,0.843,1.0,1.0,1.0,1.0	0.609,1.0,0.55,0.557,0.498,0.897,1.0,0.928,0.589,0.616,1.0,0.701	0.164	A3SS	KiO
4611	ENSG00000136051	WASHC4	chr12	+	105121088	105121204	NA	NA	105121100	105121204	105120554	105120597	6.75e-05	0.0363957	0.067,0.09,0.05,0.147,0.105,0.089,0.283,0.169,0.041,0.248,0.048,0.125	0.126,0.035,0.089,0.035,0.099,0.033,0.061,0.016,0.074,0.029,0.078,0.043	0.062	A3SS	KiO
5332	ENSG00000111642	CHD4	chr12	-	6578028	6578135	NA	NA	6578028	6578117	6578408	6578546	4.83e-05	0.0290324	0.853,0.922,0.889,0.909,0.935,0.916,0.915,0.855,0.91,0.929,0.801,0.932	0.926,0.704,0.839,0.768,0.82,0.822,0.81,0.863,0.864,0.671,0.917,0.841	0.077	A3SS	KiO
6066	ENSG00000090539	CHRD	chr3	+	184389366	184389829	NA	NA	184389369	184389829	184388892	184388995	3.27e-08	0.000134	0.871,1.0,0.897,0.948,0.914,0.871,1.0,1.0,0.926,1.0,0.492,1.0	0.858,0.759,0.763,0.607,0.829,0.563,0.816,0.699,0.946,0.628,0.693,0.914	0.154	A3SS	KiO
6473	ENSG00000117640	MTFR1L	chr1	+	25823620	25823748	NA	NA	25823643	25823748	25823237	25823323	7.56e-06	0.00742588	0.826,0.513,0.826,0.803,0.744,0.792,0.748,0.774,0.664,0.613,0.673,0.798	0.378,0.388,0.613,0.685,0.442,0.798,0.676,0.345,0.442,0.475,0.209,0.365	0.246	A3SS	KiO
8250	ENSG00000065457	ADAT1	chr16	-	75618585	75618698	NA	NA	75618585	75618640	75620265	75620334	3.04e-07	0.000549	0.062,0.085,0.114,0.167,0.265,0.316,0.158,0.149,0.057,0.059,0.153,0.331	0.079,0.074,0.205,0.048,0.052,0.079,0.0,0.0,0.0,0.0,0.0,0.141	0.103	A3SS	KiO
10393	ENSG00000114923	SLC4A3	chr2	+	219633865	219633979	NA	NA	219633879	219633979	219633273	219633457	3.03e-06	0.00375878	0.126,0.194,0.103,0.147,0.126,0.139,0.067,0.198,0.256,0.401,0.365,0.341	0.087,0.046,0.064,0.126,0.092,0.026,0.079,0.135,0.097,0.223,0.0,0.0	0.124	A3SS	KiO
10577	ENSG00000089818	NECAP1	chr12	+	8091839	8092784	NA	NA	8092675	8092784	8090194	8090299	4.83e-05	0.0290324	1.0,1.0,0.464,1.0,0.825,0.809,1.0,1.0,1.0,0.782,1.0,1.0	1.0,0.843,0.388,0.485,0.858,1.0,1.0,1.0,1.0,0.906,0.58,0.798	0.085	A3SS	KiO
11047	ENSG00000122512	PMS2	chr7	-	5999107	5999275	NA	NA	5999107	5999226	6002452	6002636	8.37e-05	0.0436971	0.913,0.913,0.943,1.0,1.0,0.922,0.924,1.0,1.0,1.0,1.0,1.0	0.956,0.762,0.943,0.789,1.0,1.0,0.941,0.957,0.773,0.879,1.0,0.828	0.066	A3SS	KiO
12414	ENSG00000125354	SEPTIN6	chrX	-	119625334	119625396	NA	NA	119625334	119625379	119629317	119629508	2.82e-05	0.0190417	0.0,0.157,0.025,0.042,0.264,0.186,0.047,0.264,0.218,0.056,0.0,0.1	0.038,0.025,0.0,0.06,0.0,0.0,0.0,0.205,0.0,0.0,0.077,0.047	0.076	A3SS	KiO
12440	ENSG00000186787	SPIN2B	chrX	-	57119681	57120634	NA	NA	57119681	57120631	57121237	57121548	1.86e-05	0.0135755	0.069,0.492,0.0,0.162,0.279,0.0,0.244,0.084,0.057,0.046,0.0,0.349	0.121,0.0,0.0,0.065,0.0,0.408,0.081,0.0,0.075,0.0,0.139,0.0	0.074	A3SS	KiO
12835	ENSG00000104313	EYA1	chr8	-	71321733	71321876	NA	NA	71321733	71321812	71322198	71322268	2.88e-05	0.0191909	0.882,0.925,0.939,0.852,0.781,0.811,0.963,0.821,0.829,0.97,0.864,0.921	0.852,0.801,0.734,0.822,0.787,0.793,0.85,0.912,0.725,0.706,0.806,0.659	0.093	A3SS	KiO
15063	ENSG00000139624	CERS5	chr12	-	50132961	50134068	NA	NA	50132961	50133064	50134545	50134702	1.24e-07	0.000267	1.0,1.0,1.0,1.0,0.637,0.848,0.752,0.796,1.0,1.0,0.803,0.825	1.0,1.0,0.747,0.374,1.0,0.558,1.0,1.0,1.0,0.801,0.536,1.0	0.054	A3SS	KiO
24300	ENSG00000161939	RNASEK-C17orf49	chr17	+	7014818	7015156	NA	NA	7015061	7015156	7014144	7014277	7e-08	0.000188	1.0,0.569,1.0,1.0,1.0,1.0,0.552,1.0,0.678,0.442,0.841,0.744	0.725,0.305,1.0,0.397,0.552,0.691,1.0,1.0,0.592,0.283,0.283,1.0	0.166	A3SS	KiO
26093	ENSG00000266967	AARSD1	chr17	-	42955841	42956325	NA	NA	42955841	42955972	42956403	42956560	3.67e-07	0.000616	1.0,0.84,0.922,0.837,1.0,1.0,1.0,0.929,0.712,1.0,1.0,0.79	1.0,0.793,0.81,0.7,0.934,0.913,0.82,0.795,0.793,1.0,0.65,0.795	0.086	A3SS	KiO
26100	ENSG00000266967	AARSD1	chr17	-	42955900	42956344	NA	NA	42955900	42955972	42956403	42956560	3.97e-07	0.000645	1.0,0.834,0.919,0.837,1.0,1.0,1.0,0.922,0.703,1.0,1.0,0.783	1.0,0.786,0.803,0.691,0.929,0.909,0.813,0.783,0.786,1.0,0.641,0.788	0.089	A3SS	KiO
26101	ENSG00000266967	AARSD1	chr17	-	42955900	42956348	NA	NA	42955900	42955972	42956403	42956560	4.34e-07	0.000695	1.0,0.833,0.92,0.83,1.0,1.0,1.0,0.921,0.701,1.0,1.0,0.781	1.0,0.784,0.802,0.689,0.929,0.909,0.812,0.784,0.784,1.0,0.639,0.787	0.089	A3SS	KiO
26622	ENSG00000108848	LUC7L3	chr17	+	50746515	50746702	NA	NA	50746544	50746702	50745905	50746003	4.07e-05	0.0252494	0.789,0.736,0.75,0.83,0.849,0.556,1.0,0.907,0.913,1.0,0.738,0.805	0.391,0.556,0.643,0.619,0.562,0.84,0.529,0.6,0.429,0.8,0.667,0.692	0.212	A3SS	KiO
47362	ENSG00000111642	CHD4	chr12	-	6578028	6578183	NA	NA	6578028	6578117	6578408	6578546	3.4e-05	0.0220288	0.827,0.91,0.877,0.905,0.928,0.894,0.917,0.847,0.897,0.922,0.784,0.927	0.91,0.684,0.814,0.756,0.793,0.812,0.796,0.845,0.846,0.624,0.9,0.837	0.085	A3SS	KiO
49172	ENSG00000174839	DENND6A	chr3	-	57663635	57663716	NA	NA	57663635	57663713	57666122	57666235	5.76e-09	3.81e-05	0.951,1.0,0.707,1.0,1.0,0.829,0.926,1.0,1.0,1.0,1.0,0.885	0.635,1.0,0.963,0.829,0.846,0.829,0.921,1.0,1.0,0.813,0.472,0.72	0.106	A3SS	KiO
50332	ENSG00000143418	CERS2	chr1	-	150967038	150967416	NA	NA	150967038	150967202	150967663	150967725	1.19e-10	1.08e-06	1.0,1.0,1.0,1.0,0.893,0.835,1.0,1.0,1.0,0.366,1.0,1.0	1.0,0.491,0.464,0.426,0.614,1.0,0.707,0.653,0.717,1.0,0.634,1.0	0.199	A3SS	KiO
54159	ENSG00000068120	COASY	chr17	+	42564824	42565311	NA	NA	42565226	42565311	42564445	42564577	1.3e-05	0.0108052	1.0,0.698,0.714,1.0,0.822,0.587,0.752,1.0,0.495,0.416,1.0,1.0	1.0,0.587,1.0,0.536,0.602,0.555,0.762,0.555,0.316,0.74,1.0,1.0	0.069	A3SS	KiO
55014	ENSG00000166484	MAPK7	chr17	+	19380221	19380501	NA	NA	19380483	19380501	19379781	19379947	7.66e-08	0.000196	1.0,0.733,0.749,0.714,0.882,1.0,1.0,1.0,0.578,1.0,1.0,1.0	0.232,0.599,1.0,1.0,1.0,0.586,0.542,1.0,0.789,1.0,0.733,0.384	0.149	A3SS	KiO
56072	ENSG00000187815	ZFP69	chr1	+	40479015	40479488	NA	NA	40479332	40479488	40477629	40477894	1.69e-05	0.0127585	1.0,0.633,1.0,0.838,1.0,1.0,0.672,0.697,1.0,0.883,1.0,0.564	0.873,0.463,0.79,0.683,1.0,0.638,1.0,1.0,0.721,0.623,1.0,0.744	0.063	A3SS	KiO
56148	ENSG00000092010	PSME1	chr14	+	24137089	24137431	NA	NA	24137320	24137431	24136984	24137017	7.91e-08	0.000196	1.0,1.0,0.406,1.0,1.0,1.0,0.732,0.804,0.686,0.831,1.0,1.0	0.542,0.751,0.578,1.0,0.64,0.751,0.601,1.0,0.578,0.578,1.0,0.793	0.137	A3SS	KiO
56149	ENSG00000092010	PSME1	chr14	+	24137205	24137431	NA	NA	24137320	24137431	24136984	24137017	1.23e-07	0.000267	1.0,1.0,0.518,1.0,1.0,1.0,0.812,0.838,0.751,0.891,1.0,1.0	0.589,0.795,0.564,1.0,0.703,0.812,0.633,1.0,0.66,0.564,1.0,0.751	0.145	A3SS	KiO
59984	ENSG00000154222	CC2D1B	chr1	-	52356754	52357146	NA	NA	52356754	52356958	52357525	52357698	5.32e-05	0.030698	0.356,0.628,0.792,1.0,1.0,1.0,1.0,0.888,1.0,1.0,1.0,0.487	0.532,0.507,0.635,1.0,0.704,0.843,1.0,1.0,0.729,0.388,1.0,1.0	0.068	A3SS	KiO
59987	ENSG00000154222	CC2D1B	chr1	-	52356760	52357174	NA	NA	52356760	52356958	52357525	52357698	2.77e-05	0.0187856	0.418,0.535,0.76,1.0,1.0,1.0,1.0,0.873,1.0,1.0,1.0,0.463	0.508,0.463,0.633,1.0,0.612,0.845,1.0,1.0,0.697,0.434,1.0,1.0	0.071	A3SS	KiO
67899	ENSG00000175634	RPS6KB2	chr11	+	67432352	67432845	NA	NA	67432599	67432845	67429526	67429595	1.39e-05	0.0113311	1.0,0.816,1.0,0.914,0.876,0.935,1.0,1.0,1.0,1.0,0.615,1.0	0.86,1.0,0.51,0.616,0.741,0.793,0.867,1.0,1.0,1.0,0.758,1.0	0.084	A3SS	KiO
67902	ENSG00000175634	RPS6KB2	chr11	+	67432355	67432845	NA	NA	67432599	67432845	67429526	67429595	1.31e-05	0.0108052	1.0,0.817,1.0,0.913,0.876,0.936,1.0,1.0,1.0,1.0,0.618,1.0	0.861,1.0,0.513,0.631,0.734,0.79,0.868,1.0,1.0,1.0,0.759,1.0	0.084	A3SS	KiO
75854	ENSG00000138385	SSB	chr2	+	169805475	169805815	NA	NA	169805664	169805815	169800951	169801026	2.19e-06	0.00279115	1.0,1.0,0.898,1.0,0.81,1.0,0.525,0.891,1.0,1.0,1.0,0.768	0.75,1.0,0.869,0.722,0.672,1.0,1.0,0.804,0.688,0.654,0.678,0.641	0.118	A3SS	KiO
80563	ENSG00000284779	NA	chr11	-	2129111	2133223	NA	NA	2129111	2129449	2133516	2133665	9.26e-09	5.74e-05	0.707,1.0,0.873,0.722,0.86,0.839,1.0,0.753,1.0,1.0,0.732,1.0	1.0,1.0,0.768,0.63,0.584,1.0,0.619,0.731,1.0,0.567,0.735,0.206	0.137	A3SS	KiO
85489	ENSG00000065000	AP3D1	chr19	-	2130393	2130804	NA	NA	2130393	2130511	2132470	2132578	2.13e-06	0.00274322	1.0,0.733,0.821,1.0,0.716,0.805,0.49,1.0,0.828,1.0,1.0,1.0	1.0,1.0,0.314,0.335,0.749,0.796,0.647,1.0,0.733,0.456,0.673,0.851	0.153	A3SS	KiO
85853	ENSG00000106628	POLD2	chr7	-	44117618	44118060	NA	NA	44117618	44117742	44121833	44122282	3.59e-08	0.000134	1.0,1.0,0.392,1.0,1.0,1.0,1.0,0.736,1.0,0.492,0.75,1.0	0.392,0.177,0.795,1.0,0.349,0.518,1.0,1.0,1.0,0.334,0.492,0.321	0.249	A3SS	KiO
87463	ENSG00000149809	TM7SF2	chr11	+	65113349	65113533	NA	NA	65113490	65113533	65112810	65112865	2.88e-05	0.0191909	0.728,1.0,0.792,0.866,1.0,1.0,0.884,0.696,0.64,0.677,1.0,0.889	1.0,0.753,0.604,0.217,0.774,0.504,1.0,0.534,1.0,1.0,0.851,0.842	0.091	A3SS	KiO
89745	ENSG00000271147	ARMCX5-GPRASP2	chrX	+	102639399	102639527	NA	NA	102639404	102639527	102605481	102605653	2.16e-13	1.07e-08	0.971,1.0,1.0,1.0,0.971,1.0,1.0,1.0,1.0,0.978,0.938,0.938	0.858,0.883,0.833,0.869,0.915,1.0,0.958,0.869,0.916,0.863,0.914,0.873	0.087	A3SS	KiO
93767	ENSG00000197724	PHF2	chr9	+	93667076	93667211	NA	NA	93667079	93667211	93665989	93666060	1.79e-05	0.0132799	0.869,0.908,0.838,0.858,0.797,0.765,0.78,0.847,0.803,0.786,0.822,0.895	0.649,0.835,0.704,0.759,0.792,0.747,0.72,0.659,0.705,0.758,0.748,0.779	0.093	A3SS	KiO
99726	ENSG00000142102	PGGHG	chr11	+	293598	293727	NA	NA	293669	293727	293365	293502	1.59e-05	0.0123813	0.924,0.93,1.0,1.0,0.832,0.865,0.927,1.0,0.827,1.0,0.93,1.0	0.832,0.849,0.794,0.846,0.805,0.913,0.797,0.949,0.798,1.0,0.832,1.0	0.068	A3SS	KiO
99729	ENSG00000142102	PGGHG	chr11	+	293607	293727	NA	NA	293669	293727	293365	293502	1.43e-05	0.0114739	0.928,0.933,1.0,1.0,0.84,0.872,0.931,1.0,0.835,1.0,0.933,1.0	0.84,0.857,0.803,0.854,0.814,0.917,0.806,0.952,0.803,1.0,0.84,1.0	0.066	A3SS	KiO
104931	ENSG00000078674	PCM1	chr8	+	18006250	18006397	NA	NA	18006265	18006397	17993482	17993619	2.46e-08	0.000122	1.0,0.911,1.0,0.81,0.847,0.895,0.911,1.0,1.0,0.758,1.0,1.0	0.532,0.793,1.0,1.0,0.895,0.561,0.549,0.837,1.0,0.928,0.837,0.719	0.123	A3SS	KiO
106937	ENSG00000185189	NRBP2	chr8	-	143835529	143835868	NA	NA	143835529	143835730	143835966	143836030	4.76e-05	0.028937	0.834,0.802,0.795,1.0,0.921,0.853,1.0,1.0,1.0,0.69,0.802,0.823	0.885,0.756,0.834,0.874,0.783,0.915,0.798,0.744,0.923,0.699,0.188,0.392	0.144	A3SS	KiO
106938	ENSG00000185189	NRBP2	chr8	-	143835529	143835872	NA	NA	143835529	143835730	143835966	143836030	5.12e-05	0.0303536	0.832,0.8,0.792,1.0,0.919,0.842,1.0,1.0,1.0,0.686,0.8,0.832	0.884,0.764,0.832,0.872,0.78,0.914,0.795,0.74,0.922,0.695,0.186,0.388	0.144	A3SS	KiO
192	ENSG00000239382	ALKBH6	chr19	-	36013000	36013089	NA	NA	36013020	36013089	36011403	36011464	7.91e-05	0.0326116	0.189,0.113,0.328,0.273,0.165,0.14,0.122,0.173,0.222,0.162,0.262,0.339	0.057,0.176,0.119,0.054,0.022,0.129,0.172,0.15,0.147,0.075,0.156,0.047	0.099	A5SS	KiO
806	ENSG00000236088	COX10-AS1	chr17	-	14033939	14034416	NA	NA	14034007	14034416	13892724	13892842	8.57e-05	0.0349106	1.0,1.0,0.737,0.797,1.0,1.0,1.0,1.0,1.0,1.0,1.0,1.0	0.818,1.0,0.692,1.0,0.849,0.771,1.0,0.36,1.0,1.0,0.496,0.879	0.139	A5SS	KiO
2835	ENSG00000187091	PLCD1	chr3	-	38008457	38009158	NA	NA	38009041	38009158	38008234	38008367	7.38e-05	0.03078	1.0,1.0,0.862,0.737,1.0,1.0,1.0,1.0,1.0,0.78,0.924,1.0	0.879,1.0,1.0,0.657,0.838,0.953,1.0,0.806,0.787,0.543,1.0,0.634	0.101	A5SS	KiO
3071	ENSG00000055955	ITIH4	chr3	-	52818051	52818283	NA	NA	52818256	52818283	52816883	52817058	2.26e-05	0.0132834	1.0,1.0,1.0,0.641,1.0,1.0,0.628,1.0,1.0,1.0,1.0,1.0	0.51,0.641,1.0,0.614,0.617,0.856,0.85,0.621,1.0,1.0,1.0,1.0	0.13	A5SS	KiO
3422	ENSG00000172046	USP19	chr3	-	49116720	49116943	NA	NA	49116726	49116943	49116450	49116607	1.65e-05	0.0111772	0.267,0.15,0.164,0.118,0.061,0.076,0.132,0.051,0.137,0.121,0.228,0.158	0.093,0.07,0.073,0.061,0.043,0.12,0.087,0.098,0.053,0.012,0.098,0.05	0.067	A5SS	KiO
4528	ENSG00000111325	OGFOD2	chr12	+	122976870	122977166	NA	NA	122976870	122976963	122978324	122978569	1.07e-14	3.76e-10	0.796,1.0,1.0,1.0,1.0,1.0,1.0,1.0,0.73,1.0,1.0,1.0	1.0,0.775,1.0,1.0,0.633,0.894,0.74,0.677,0.677,0.524,0.718,0.278	0.218	A5SS	KiO
4700	ENSG00000060642	PIGV	chr1	+	26787966	26788268	NA	NA	26787966	26787989	26790758	26790893	8.2e-09	2.63e-05	1.0,1.0,1.0,1.0,0.655,0.693,1.0,0.74,0.487,1.0,0.655,1.0	0.641,1.0,0.567,0.416,0.625,0.655,0.543,0.588,1.0,0.388,1.0,0.388	0.202	A5SS	KiO
4701	ENSG00000060642	PIGV	chr1	+	26787966	26788819	NA	NA	26787966	26787989	26790758	26790893	4.55e-12	5.34e-08	1.0,1.0,1.0,1.0,0.487,0.543,1.0,0.643,0.603,1.0,0.552,1.0	0.562,1.0,0.532,0.381,0.617,0.552,0.381,0.299,1.0,0.307,1.0,0.336	0.238	A5SS	KiO
5416	ENSG00000177133	PRDM16-DT	chr1	-	3060500	3061331	NA	NA	3061106	3061331	3060229	3060283	1.37e-07	0.000242	0.356,0.779,1.0,1.0,1.0,1.0,0.449,1.0,1.0,1.0,1.0,1.0	0.459,0.53,0.665,1.0,1.0,1.0,0.793,0.785,0.785,0.227,0.334,1.0	0.167	A5SS	KiO
6446	ENSG00000104218	CSPP1	chr8	+	67111971	67112075	NA	NA	67111971	67112065	67113804	67113862	0.000105	0.0400208	0.321,0.13,0.029,0.188,0.024,0.07,0.0,0.043,0.075,0.075,0.339,0.072	0.0,0.121,0.026,0.0,0.091,0.0,0.056,0.03,0.0,0.0,0.13,0.285	0.052	A5SS	KiO
6775	ENSG00000170919	TPT1-AS1	chr13	+	45379194	45380001	NA	NA	45379194	45379335	45389734	45389820	5.68e-07	0.0008	0.782,1.0,1.0,1.0,0.684,1.0,1.0,0.753,1.0,1.0,0.814,1.0	0.639,0.68,1.0,0.782,1.0,0.523,1.0,0.441,1.0,1.0,0.806,0.546	0.135	A5SS	KiO
7024	ENSG00000089818	NECAP1	chr12	+	8090194	8091850	NA	NA	8090194	8090299	8092675	8092784	6.17e-05	0.0268294	1.0,1.0,0.576,1.0,0.878,0.875,1.0,1.0,1.0,0.853,1.0,1.0	1.0,0.827,0.419,0.539,0.808,1.0,1.0,1.0,1.0,0.9,0.669,0.82	0.1	A5SS	KiO
7942	ENSG00000240225	ZNF542P	chr19	+	56368138	56368460	NA	NA	56368138	56368220	56368865	56368936	3.32e-07	0.000497	0.736,0.605,1.0,1.0,1.0,1.0,1.0,1.0,1.0,1.0,0.882,0.693	1.0,1.0,0.717,0.285,0.892,0.594,0.705,0.444,1.0,0.257,0.615,1.0	0.201	A5SS	KiO
9062	ENSG00000128973	CLN6	chr15	-	68211648	68211863	NA	NA	68211674	68211863	68211262	68211318	8.94e-05	0.0355868	0.118,0.176,0.194,0.095,0.074,0.064,0.044,0.096,0.144,0.067,0.037,0.135	0.079,0.09,0.077,0.048,0.02,0.061,0.05,0.0,0.059,0.02,0.139,0.0	0.05	A5SS	KiO
9423	ENSG00000182240	BACE2	chr21	+	41241818	41241947	NA	NA	41241818	41241939	41243375	41243510	0.000135	0.0479918	0.91,0.762,0.966,0.846,1.0,1.0,1.0,0.914,0.961,0.923,0.902,0.856	0.594,1.0,0.902,0.771,0.801,0.713,0.892,0.917,0.733,0.753,0.813,1.0	0.096	A5SS	KiO
9978	ENSG00000103024	NME3	chr16	-	1771268	1771410	NA	NA	1771279	1771410	1771069	1771171	0.000107	0.040199	0.082,0.098,0.172,0.056,0.046,0.07,0.064,0.509,0.228,0.103,0.272,0.062	0.065,0.025,0.031,0.046,0.072,0.066,0.054,0.064,0.031,0.0,0.0,0.157	0.096	A5SS	KiO
14478	ENSG00000074855	ANO8	chr19	-	17327437	17327868	NA	NA	17327688	17327868	17327234	17327345	1.53e-09	7.18e-06	0.83,1.0,0.865,0.903,0.755,1.0,0.907,1.0,1.0,1.0,1.0,1.0	1.0,0.892,0.568,0.892,0.779,0.921,1.0,0.789,0.716,1.0,0.774,0.794	0.095	A5SS	KiO
15733	ENSG00000263753	LINC00667	chr18	+	5238989	5239477	NA	NA	5238989	5239196	5241698	5241889	2.88e-05	0.0154768	0.912,1.0,1.0,0.956,0.858,0.901,1.0,1.0,0.943,0.904,1.0,1.0	0.939,0.883,1.0,0.95,0.897,0.885,1.0,0.832,1.0,0.533,0.926,0.78	0.071	A5SS	KiO
19496	ENSG00000125124	BBS2	chr16	-	56501650	56502079	NA	NA	56501944	56502079	56501352	56501497	4.05e-05	0.0195676	0.827,1.0,0.695,1.0,1.0,1.0,1.0,1.0,1.0,0.774,0.578,0.82	0.664,1.0,0.286,1.0,0.607,1.0,0.578,1.0,1.0,0.869,0.673,1.0	0.085	A5SS	KiO
25399	ENSG00000198625	MDM4	chr1	+	204544534	204544684	NA	NA	204544534	204544669	204546796	204546877	3.29e-05	0.0167984	0.907,0.965,1.0,1.0,1.0,1.0,0.895,1.0,0.953,0.968,1.0,0.968	0.94,1.0,1.0,0.865,0.958,0.914,1.0,1.0,0.666,1.0,0.837,0.719	0.063	A5SS	KiO
30301	ENSG00000123933	MXD4	chr4	-	2255006	2255351	NA	NA	2255154	2255351	2252407	2252522	4.14e-10	2.92e-06	1.0,1.0,0.912,0.873,1.0,0.95,0.888,1.0,0.915,1.0,1.0,1.0	0.881,0.698,0.748,0.893,0.886,0.886,1.0,0.942,0.832,1.0,0.589,0.904	0.107	A5SS	KiO
36145	ENSG00000081870	HSPB11	chr1	-	53929845	53930145	NA	NA	53930075	53930145	53928371	53928440	1.27e-06	0.00152148	0.757,0.832,0.843,1.0,1.0,0.892,0.873,1.0,0.787,1.0,1.0,1.0	0.868,0.774,0.543,0.839,0.888,1.0,0.928,0.55,0.649,1.0,1.0,0.832	0.093	A5SS	KiO
38591	ENSG00000169231	THBS3	chr1	-	155204854	155205229	NA	NA	155205059	155205229	155203512	155203539	4.14e-06	0.00384927	1.0,0.76,1.0,1.0,0.87,0.753,1.0,1.0,1.0,0.877,0.919,0.94	0.952,0.931,1.0,1.0,0.843,0.769,0.666,1.0,0.732,0.835,0.79,0.766	0.07	A5SS	KiO
39161	ENSG00000088682	COQ9	chr16	+	57456503	57457002	NA	NA	57456503	57456646	57458245	57458350	8.68e-06	0.00671819	0.541,0.519,0.611,1.0,0.859,0.579,1.0,1.0,0.831,1.0,1.0,1.0	0.495,0.455,0.4,0.702,0.863,1.0,0.44,1.0,0.541,0.719,0.554,1.0	0.148	A5SS	KiO
40266	ENSG00000060642	PIGV	chr1	+	26787943	26788427	NA	NA	26787943	26787989	26790758	26790893	3.19e-12	4.49e-08	1.0,1.0,1.0,1.0,0.453,0.624,1.0,0.624,0.537,1.0,0.599,1.0	0.537,1.0,0.499,0.293,0.599,0.499,0.427,0.332,1.0,0.306,1.0,0.306	0.253	A5SS	KiO
42316	ENSG00000238142	NA	chr1	-	16889215	16889526	NA	NA	16889392	16889526	16888537	16888782	1.25e-08	3.67e-05	0.758,0.908,0.856,1.0,0.922,1.0,0.822,1.0,1.0,0.622,1.0,1.0	0.698,1.0,0.73,0.894,0.767,0.89,0.812,0.721,0.918,1.0,1.0,0.748	0.059	A5SS	KiO
47312	ENSG00000160050	CCDC28B	chr1	+	32204038	32204379	NA	NA	32204038	32204045	32204597	32204620	1.81e-06	0.00193809	0.851,0.973,0.881,0.918,0.908,1.0,0.948,0.907,0.941,0.882,0.9,0.932	0.814,0.852,0.937,0.715,0.694,0.87,0.942,0.745,0.789,0.666,0.874,1.0	0.095	A5SS	KiO
53250	ENSG00000258539	NA	chr10	-	124762299	124762558	NA	NA	124762475	124762558	124760385	124760503	8.73e-05	0.0351599	0.879,0.928,0.874,1.0,1.0,0.738,0.761,1.0,0.799,0.815,1.0,1.0	0.665,0.743,0.829,0.866,0.794,0.846,0.884,0.794,0.665,0.874,0.892,0.675	0.106	A5SS	KiO
57751	ENSG00000143314	MRPL24	chr1	-	156737730	156738113	NA	NA	156738030	156738113	156737529	156737534	9.86e-05	0.0385832	0.282,1.0,0.643,1.0,0.802,1.0,1.0,1.0,1.0,0.344,1.0,1.0	0.712,0.336,0.369,0.219,1.0,1.0,0.884,0.771,1.0,0.403,1.0,0.403	0.164	A5SS	KiO
60962	ENSG00000240225	ZNF542P	chr19	+	56368120	56368548	NA	NA	56368120	56368220	56368865	56368936	4.65e-08	9.64e-05	0.512,0.456,1.0,1.0,1.0,1.0,1.0,1.0,1.0,1.0,0.716,0.344	1.0,1.0,0.577,0.295,0.77,0.386,0.595,0.218,1.0,0.112,0.239,1.0	0.236	A5SS	KiO
61042	ENSG00000253552	HOXA-AS2	chr7	+	27121916	27122357	NA	NA	27121916	27122026	27122466	27122666	2.05e-05	0.0126691	0.923,1.0,0.61,1.0,0.798,0.824,0.646,1.0,1.0,1.0,1.0,1.0	0.545,0.833,1.0,1.0,0.862,1.0,0.606,0.776,0.652,1.0,0.327,1.0	0.1	A5SS	KiO
66632	ENSG00000104529	EEF1D	chr8	-	143580007	143580206	NA	NA	143580011	143580206	143579727	143579824	1.67e-06	0.00186486	0.933,0.937,0.806,0.958,1.0,1.0,0.905,1.0,1.0,1.0,0.955,0.946	0.909,0.734,0.937,0.926,0.786,0.933,0.878,0.884,0.873,1.0,1.0,0.811	0.064	A5SS	KiO
72858	ENSG00000120438	TCP1	chr6	-	159788292	159788696	NA	NA	159788609	159788696	159788057	159788143	1.22e-05	0.00866417	1.0,0.804,1.0,1.0,1.0,1.0,1.0,1.0,0.775,1.0,1.0,1.0	1.0,1.0,0.542,1.0,0.43,0.693,1.0,0.66,1.0,1.0,0.672,0.583	0.167	A5SS	KiO
73143	ENSG00000138180	CEP55	chr10	+	93500039	93500234	NA	NA	93500039	93500085	93503112	93503388	3.02e-07	0.000476	1.0,1.0,1.0,1.0,1.0,1.0,1.0,0.918,1.0,1.0,0.962,1.0	1.0,0.883,0.965,0.965,0.84,0.844,0.898,0.851,1.0,0.884,0.95,0.884	0.076	A5SS	KiO
468	ENSG00000228315	GUSBP11	chr22	-	23659864	23660000	23695172	23695517	23638486	23638942	23705428	23705541	6.13e-05	0.0237406	0.396,0.391,0.578,0.537,0.415,0.408,0.373,0.458,0.523,0.449,0.442,0.582	0.386,0.368,0.35,0.296,0.439,0.367,0.34,0.368,0.275,0.359,0.406,0.441	0.096	MXE	KiO
3044	ENSG00000103148	NPRL3	chr16	-	112621	112775	130521	130591	100371	100509	138231	138361	8.6e-09	2.3e-05	0.265,0.075,0.113,0.106,0.18,0.248,0.083,0.063,0.099,0.315,0.0,0.305	0.0,0.0,0.153,0.0,0.096,0.0,0.054,0.083,0.0,0.0,0.173,0.06	0.103	MXE	KiO
3456	ENSG00000128908	INO80	chr15	-	41079700	41079904	41081019	41081073	41074369	41074565	41085368	41085583	0.000117	0.0361385	0.273,0.396,0.292,0.345,0.395,0.421,0.233,0.345,0.121,0.205,0.312,0.309	0.219,0.0,0.267,0.161,0.177,0.126,0.264,0.209,0.195,0.139,0.224,0.181	0.124	MXE	KiO
4135	ENSG00000100577	GSTZ1	chr14	+	77326837	77326905	77327471	77327552	77324869	77324921	77329122	77329201	6.93e-05	0.0253998	0.886,0.955,0.809,0.925,0.927,0.826,0.884,0.9,0.947,0.835,0.823,0.833	0.756,0.776,0.856,0.805,0.884,0.722,0.876,0.777,0.797,0.752,0.823,0.603	0.094	MXE	KiO
4136	ENSG00000100577	GSTZ1	chr14	+	77326837	77326905	77327911	77328037	77324869	77324921	77329122	77329201	0.000145	0.041255	0.393,0.407,0.347,0.366,0.299,0.32,0.313,0.358,0.371,0.296,0.317,0.432	0.249,0.273,0.208,0.288,0.314,0.26,0.286,0.382,0.287,0.278,0.235,0.217	0.079	MXE	KiO
5967	ENSG00000080224	EPHA6	chr3	+	96866824	96866889	96987329	96987993	96814580	96815008	97226263	97226419	2.55e-09	7.72e-06	0.0,0.236,0.533,0.275,0.553,0.0,0.832,0.553,0.452,0.261,0.538,0.638	0.331,0.0,0.0,0.261,0.0,0.177,0.553,0.0,0.0,0.0,0.248,0.0	0.275	MXE	KiO
6931	ENSG00000168397	ATG4B	chr2	+	241651883	241651974	241653306	241653369	241651263	241651335	241653511	241653610	2.07e-05	0.0105194	0.107,0.0,0.158,0.204,0.174,0.0,0.0,0.0,0.491,0.086,0.133,0.153	0.0,0.174,0.163,0.071,0.0,0.0,0.0,0.0,0.282,0.0,0.0,0.0	0.068	MXE	KiO
7362	ENSG00000196220	SRGAP3	chr3	-	9028099	9028130	9032649	9032752	9026934	9026995	9038062	9038090	6.03e-05	0.0235153	1.0,0.856,1.0,0.961,0.756,0.903,1.0,0.924,1.0,0.921,0.855,0.902	0.867,1.0,0.948,0.791,0.788,0.625,1.0,1.0,0.788,0.686,0.773,0.718	0.091	MXE	KiO
11476	ENSG00000187800	PEAR1	chr1	+	156904747	156904852	156904943	156904998	156903917	156904027	156905323	156905424	0.000125	0.0375286	1.0,0.872,0.899,1.0,0.909,1.0,1.0,0.866,0.942,0.838,0.816,1.0	0.899,0.806,0.872,0.838,0.787,0.855,0.807,0.787,0.951,1.0,1.0,0.597	0.079	MXE	KiO
13254	ENSG00000078018	MAP2	chr2	+	209692624	209696350	209696916	209697051	209680749	209680827	209700276	209700338	1.66e-05	0.00910343	0.822,0.643,0.901,0.682,0.796,0.858,0.906,0.698,0.799,0.744,0.757,0.749	0.786,0.612,0.58,0.592,0.634,0.672,0.76,0.651,0.777,0.609,0.659,0.648	0.115	MXE	KiO
13255	ENSG00000078018	MAP2	chr2	+	209692636	209696350	209696916	209697051	209680749	209680827	209700276	209700338	1.58e-05	0.00871122	0.821,0.643,0.901,0.681,0.797,0.857,0.904,0.695,0.801,0.744,0.756,0.749	0.784,0.611,0.577,0.591,0.635,0.672,0.758,0.65,0.778,0.608,0.656,0.648	0.115	MXE	KiO
13974	ENSG00000140416	TPM1	chr15	+	63061197	63061273	63061712	63061788	63060868	63060939	63062214	63062277	2.81e-08	6.32e-05	0.902,0.838,0.861,0.877,0.79,0.755,0.945,0.949,0.89,0.961,0.925,0.946	0.876,0.891,0.793,0.677,0.768,0.682,0.841,0.788,0.888,0.787,0.897,0.933	0.068	MXE	KiO
14376	ENSG00000135205	CCDC146	chr7	+	77236946	77237029	77241690	77241900	77167657	77167824	77254505	77254563	3.87e-05	0.0173715	0.538,0.437,0.466,0.433,0.179,0.402,0.538,0.538,0.17,0.241,0.449,0.384	0.086,0.466,0.111,0.0,0.127,0.212,0.0,0.384,0.0,0.179,0.368,0.0	0.237	MXE	KiO
14970	ENSG00000114786	ABHD14A-ACY1	chr3	+	51984060	51984158	51985206	51985271	51978258	51978374	51985360	51985465	1.23e-05	0.00727874	0.227,0.201,0.283,0.079,0.194,0.082,0.133,0.224,0.16,0.215,0.291,0.13	0.168,0.152,0.173,0.113,0.123,0.07,0.077,0.054,0.08,0.062,0.103,0.099	0.079	MXE	KiO
20315	ENSG00000104490	NCALD	chr8	-	101915808	101915858	102020236	102020289	101719279	101719648	102124236	102124334	3.19e-05	0.0148039	0.0,0.155,0.07,0.131,0.265,0.164,0.089,0.184,0.082,0.123,0.281,0.0	0.0,0.065,0.07,0.061,0.123,0.065,0.0,0.0,0.0,0.0,0.0,0.439	0.06	MXE	KiO
21343	ENSG00000106701	FSD1L	chr9	+	105471903	105472005	105479353	105479376	105468192	105468324	105484380	105484502	3.73e-10	2e-06	1.0,1.0,0.928,1.0,0.9,1.0,0.891,1.0,1.0,0.908,0.803,1.0	1.0,1.0,0.865,1.0,0.938,0.762,1.0,0.731,1.0,0.538,0.675,0.651	0.106	MXE	KiO
21708	ENSG00000106772	PRUNE2	chr9	-	76638185	76638288	76641971	76641980	76637417	76637549	76644738	76644909	3.09e-08	6.73e-05	0.0,0.165,0.0,0.09,0.187,0.248,0.238,0.497,0.22,0.0,0.0,0.597	0.298,0.0,0.117,0.117,0.0,0.0,0.0,0.0,0.0,0.0,0.159,0.189	0.113	MXE	KiO
22135	ENSG00000095777	MYO3A	chr10	+	26173662	26174557	26193204	26193311	26170415	26170539	26201264	26201305	0.000106	0.0339909	1.0,1.0,0.655,0.777,0.776,0.703,0.932,0.912,0.714,0.94,0.811,1.0	0.771,0.648,0.602,0.393,0.627,0.651,0.714,0.76,0.669,1.0,0.625,0.748	0.168	MXE	KiO
25227	ENSG00000184319	RPL23AP82	chr22	+	50784013	50784424	50784624	50784686	50783796	50783864	50785172	50785293	1.33e-05	0.00744837	1.0,0.827,0.512,1.0,1.0,0.836,1.0,1.0,1.0,1.0,0.818,1.0	0.74,0.574,0.705,0.917,1.0,0.847,1.0,0.428,0.818,0.692,1.0,1.0	0.106	MXE	KiO
26770	ENSG00000142449	FBN3	chr19	-	8090158	8090251	8091464	8091611	8089893	8089959	8094445	8094565	1.65e-09	6.05e-06	1.0,1.0,1.0,1.0,0.956,1.0,1.0,1.0,0.909,0.837,0.83,1.0	0.822,0.804,1.0,0.915,0.966,0.874,0.776,0.891,0.894,0.606,1.0,0.631	0.113	MXE	KiO
27950	ENSG00000127527	EPS15L1	chr19	-	16361970	16361984	16377121	16377254	16355246	16355851	16385128	16385211	2.99e-07	0.000452	0.928,0.951,0.92,0.933,0.939,0.967,0.886,0.92,0.9,0.817,0.935,0.918	0.755,0.798,0.936,0.786,0.865,0.85,0.623,0.749,0.805,0.894,0.77,0.74	0.12	MXE	KiO
28498	ENSG00000125826	RBCK1	chr20	+	420779	421253	421473	421615	419557	419731	422126	422238	0.000154	0.0431744	1.0,0.874,1.0,0.87,1.0,1.0,1.0,0.9,1.0,1.0,1.0,1.0	0.66,0.666,1.0,0.771,0.952,0.907,1.0,1.0,0.833,1.0,1.0,1.0	0.071	MXE	KiO
28973	ENSG00000263753	LINC00667	chr18	+	5238989	5239049	5240542	5241031	5238243	5238893	5241698	5241889	5.74e-05	0.0232286	0.372,0.282,0.303,0.26,0.098,0.055,0.213,0.366,0.204,0.342,0.246,0.452	0.222,0.0,0.086,0.105,0.173,0.0,0.153,0.193,0.151,0.254,0.138,0.091	0.136	MXE	KiO
29498	ENSG00000166582	CENPV	chr17	-	16349139	16349180	16349180	16349333	16348615	16348685	16349930	16350029	5.37e-06	0.00377511	0.81,1.0,0.901,0.939,0.899,1.0,0.902,0.837,1.0,0.921,1.0,0.862	0.779,0.668,1.0,0.828,0.668,0.96,0.8,0.735,0.842,0.832,0.826,0.644	0.124	MXE	KiO
29501	ENSG00000166582	CENPV	chr17	-	16349139	16349180	16349218	16349333	16348615	16348685	16349930	16350029	2.22e-06	0.00189591	0.835,1.0,0.917,0.95,0.914,1.0,0.921,0.861,1.0,0.934,1.0,0.883	0.808,0.717,1.0,0.848,0.699,0.967,0.826,0.774,0.864,0.855,0.851,0.682	0.11	MXE	KiO
32452	ENSG00000103326	CAPN15	chr16	+	533945	533998	540092	540371	527822	528029	547558	548209	8.22e-05	0.028469	0.511,0.395,0.466,0.258,0.192,0.0,0.543,0.343,0.303,0.723,0.207,0.343	0.171,0.14,0.0,0.148,0.303,0.133,0.0,0.225,0.0,0.416,0.343,1.0	0.117	MXE	KiO
33630	ENSG00000275835	TUBGCP5	chr15	-	22995098	22995240	22999376	22999866	22983191	22983611	23000568	23000669	9.51e-06	0.00602463	0.941,1.0,0.929,0.749,1.0,1.0,0.912,1.0,1.0,0.871,1.0,1.0	0.917,0.728,0.742,0.933,1.0,0.652,0.893,1.0,0.954,1.0,0.844,1.0	0.062	MXE	KiO
34182	ENSG00000171469	ZNF561	chr19	-	9617044	9617128	9617620	9617758	9614020	9614103	9618090	9618179	9.83e-05	0.0321441	0.101,0.164,0.169,0.133,0.224,0.136,0.141,0.234,0.176,0.074,0.087,0.246	0.108,0.053,0.082,0.141,0.109,0.095,0.109,0.111,0.099,0.086,0.136,0.125	0.053	MXE	KiO
35386	ENSG00000026652	AGPAT4	chr6	-	161153996	161154310	161165576	161165713	161153345	161153499	161166247	161166417	5e-07	0.000611	0.0,0.092,0.032,0.226,0.095,0.061,0.088,0.136,0.051,0.015,0.032,0.033	0.0,0.077,0.0,0.0,0.0,0.021,0.046,0.0,0.0,0.063,0.019,0.018	0.051	MXE	KiO
35627	ENSG00000284922	LRTOMT	chr11	+	72088191	72088380	72089028	72089165	72080858	72080885	72093495	72093701	2.92e-07	0.000451	0.0,0.029,0.181,0.115,0.109,0.0,0.0,0.0,0.092,0.14,0.448,0.493	0.169,0.0,0.0,0.169,0.0,0.0,0.0,0.0,0.08,0.0,0.0,0.169	0.085	MXE	KiO
36359	ENSG00000152942	RAD17	chr5	+	69370241	69370284	69371038	69371171	69369841	69369933	69372033	69372217	4.34e-07	0.00057	0.297,0.0,0.069,0.075,0.082,0.162,0.0,0.063,0.124,0.189,0.188,0.253	0.0,0.108,0.0,0.101,0.0,0.0,0.361,0.0,0.0,0.0,0.145,0.0	0.066	MXE	KiO
36360	ENSG00000152942	RAD17	chr5	+	69370241	69370284	69371126	69371171	69369841	69369933	69372033	69372217	7.92e-07	0.000875	0.337,0.0,0.06,0.113,0.092,0.176,0.0,0.145,0.119,0.253,0.202,0.337	0.0,0.145,0.0,0.169,0.0,0.0,0.604,0.0,0.0,0.0,0.184,0.0	0.061	MXE	KiO
36361	ENSG00000152942	RAD17	chr5	+	69370241	69370284	69371126	69371557	69369841	69369933	69372033	69372217	3.43e-08	7.24e-05	0.57,0.0,0.222,0.307,0.443,0.761,0.0,0.363,0.443,0.592,0.666,0.666	0.0,0.332,0.0,0.499,0.0,0.0,1.0,0.0,0.0,0.0,0.363,0.0	0.237	MXE	KiO
37986	ENSG00000138772	ANXA3	chr4	+	78574853	78575027	78578643	78579121	78573179	78573267	78582176	78582421	4.04e-08	8.27e-05	0.086,0.0,0.0,0.271,0.072,0.067,0.116,0.167,0.053,0.102,0.0,0.282	0.083,0.051,0.0,0.0,0.035,0.0,0.0,0.034,0.073,0.0,0.0,0.333	0.051	MXE	KiO
40711	ENSG00000187609	EXD3	chr9	-	137307607	137307646	137309606	137309790	137306895	137307263	137323724	137323856	1.81e-05	0.00967866	0.449,0.241,0.134,0.03,0.11,0.099,0.085,0.024,0.189,0.049,0.085,0.0	0.024,0.0,0.03,0.0,0.0,0.044,0.023,0.124,0.016,0.036,0.049,0.189	0.08	MXE	KiO
41088	ENSG00000144395	CCDC150	chr2	+	196650438	196650536	196658791	196658860	196646340	196646504	196669832	196669876	1.05e-06	0.00104758	0.235,0.376,0.325,0.153,0.219,0.26,0.457,0.496,0.144,0.086,0.345,0.206	0.108,0.033,0.252,0.09,0.0,0.187,0.219,0.071,0.086,0.086,0.061,0.219	0.158	MXE	KiO
41349	ENSG00000158062	UBXN11	chr1	-	26284141	26284154	26284361	26284461	26282863	26282937	26285463	26285541	1.44e-07	0.000251	0.127,0.118,0.106,0.089,0.04,0.123,0.082,0.059,0.0,0.071,0.118,0.151	0.0,0.071,0.0,0.0,0.03,0.0,0.0,0.0,0.032,0.089,0.025,0.04	0.066	MXE	KiO
43852	ENSG00000138030	KHK	chr2	+	27094473	27094611	27094799	27094934	27092331	27092448	27096728	27096801	4.2e-08	8.36e-05	1.0,1.0,1.0,0.756,1.0,1.0,0.959,1.0,0.712,1.0,1.0,1.0	0.824,0.868,1.0,0.956,0.633,0.899,0.693,0.816,1.0,1.0,1.0,1.0	0.061	MXE	KiO
46724	ENSG00000147180	ZNF711	chrX	+	85246929	85247072	85247094	85247188	85245902	85246022	85247546	85247651	6.1e-07	0.00072	0.846,0.887,1.0,1.0,1.0,0.917,0.797,1.0,1.0,1.0,0.825,1.0	1.0,0.825,0.797,0.797,1.0,0.639,1.0,0.855,1.0,0.634,0.579,1.0	0.095	MXE	KiO
49911	ENSG00000166441	RPL27A	chr11	+	8684696	8684817	8684822	8684883	8684005	8684081	8685677	8689872	2.62e-07	0.000423	0.135,0.054,0.029,0.305,0.0,0.095,0.073,0.082,0.061,0.156,0.305,0.092	0.0,0.0,0.0,0.0,0.0,0.058,0.082,0.151,0.101,0.073,0.022,0.021	0.073	MXE	KiO
52216	ENSG00000251474	RPL32P3	chr3	-	129389888	129390096	129393167	129393296	129382921	129384218	129393634	129393795	6.78e-06	0.00462995	0.845,0.947,1.0,0.961,1.0,0.686,1.0,0.864,0.959,0.959,1.0,1.0	0.686,0.816,0.853,0.916,0.883,1.0,0.577,0.956,0.827,1.0,0.773,0.695	0.103	MXE	KiO
52217	ENSG00000251474	RPL32P3	chr3	-	129389888	129390096	129393167	129393515	129382921	129384218	129393634	129393795	5.87e-05	0.0232286	0.704,0.891,1.0,0.898,1.0,0.52,1.0,0.731,0.92,0.91,1.0,1.0	0.52,0.688,0.742,0.803,0.772,1.0,0.404,0.891,0.704,1.0,0.504,0.404	0.178	MXE	KiO
52219	ENSG00000251474	RPL32P3	chr3	-	129389899	129390096	129393167	129393515	129382921	129384218	129393634	129393795	2.78e-06	0.00221601	1.0,0.887,1.0,0.895,1.0,0.511,1.0,0.797,0.917,0.907,1.0,1.0	0.511,1.0,0.847,0.662,0.929,1.0,0.395,1.0,0.696,1.0,0.566,0.495	0.151	MXE	KiO
53704	ENSG00000163006	CCDC138	chr2	+	108856752	108856969	108865496	108865719	108846737	108846930	108873450	108873589	2.07e-08	5.15e-05	1.0,1.0,0.973,0.951,1.0,1.0,1.0,1.0,1.0,1.0,0.947,1.0	0.964,0.94,0.873,1.0,0.86,0.877,0.897,0.836,0.754,0.921,0.712,0.94	0.108	MXE	KiO
53705	ENSG00000163006	CCDC138	chr2	+	108856752	108856970	108865496	108865719	108846737	108846930	108873450	108873589	3.27e-06	0.00250597	1.0,1.0,0.982,0.971,1.0,1.0,1.0,1.0,1.0,1.0,0.974,1.0	0.979,0.969,0.932,1.0,0.93,0.933,0.924,0.93,0.924,0.956,0.856,0.964	0.053	MXE	KiO
53708	ENSG00000163006	CCDC138	chr2	+	108856793	108856969	108865496	108865719	108815940	108816105	108873450	108873589	4.54e-07	0.000585	1.0,1.0,0.977,0.957,1.0,1.0,1.0,0.914,0.955,1.0,0.954,1.0	0.968,0.901,0.888,1.0,0.876,0.895,1.0,0.855,0.78,0.934,0.741,0.948	0.081	MXE	KiO
56156	ENSG00000106554	CHCHD3	chr7	-	132886973	132886988	132973848	132974024	132885661	132885745	132975168	132975286	1.37e-05	0.00762734	0.279,0.114,0.0,0.162,0.077,0.225,0.341,0.1,0.0,0.02,0.014,0.0	0.034,0.0,0.027,0.034,0.068,0.0,0.162,0.061,0.0,0.015,0.0,0.0	0.078	MXE	KiO
59858	ENSG00000240758	NA	chr7	+	128457200	128457680	128463179	128463642	128455936	128456023	128466562	128466685	1.26e-05	0.00737884	1.0,1.0,1.0,1.0,0.962,0.936,1.0,0.963,1.0,1.0,0.957,1.0	0.907,0.97,1.0,0.907,0.889,0.872,0.969,0.936,0.943,1.0,0.81,0.921	0.058	MXE	KiO
59867	ENSG00000240758	NA	chr7	+	128457200	128457698	128463179	128463642	128455936	128456023	128466562	128466685	8.78e-06	0.00571365	1.0,1.0,1.0,1.0,0.961,0.934,1.0,0.962,1.0,1.0,0.956,1.0	0.904,0.969,1.0,0.904,0.886,0.868,0.967,0.934,0.941,1.0,0.805,0.919	0.06	MXE	KiO
64468	ENSG00000182986	ZNF320	chr19	-	52891945	52892338	52893383	52893638	52891228	52891346	52893778	52893927	0.000107	0.0342195	0.875,0.975,1.0,0.942,0.901,0.924,0.845,0.828,0.846,0.737,0.939,0.866	0.612,0.708,0.781,0.701,0.868,0.961,0.627,0.701,0.584,0.759,0.872,0.908	0.133	MXE	KiO
64469	ENSG00000182986	ZNF320	chr19	-	52891945	52892338	52893383	52893642	52891228	52891346	52893778	52893927	8.61e-05	0.0296865	0.874,0.975,1.0,0.941,0.9,0.923,0.818,0.826,0.838,0.735,0.938,0.865	0.609,0.669,0.779,0.683,0.866,0.959,0.625,0.698,0.581,0.757,0.862,0.898	0.137	MXE	KiO
66737	ENSG00000148950	IMMP1L	chr11	-	31448943	31449091	31473723	31473786	31433459	31433570	31509518	31509594	0.000103	0.0334691	0.733,0.825,1.0,1.0,0.904,0.566,0.934,0.922,1.0,1.0,0.61,0.904	0.701,0.461,0.797,0.723,0.638,0.846,0.904,0.61,0.573,0.958,0.653,0.715	0.152	MXE	KiO
69330	ENSG00000157554	ERG	chr21	-	38445403	38445621	38575661	38575740	38423409	38423561	38584843	38584945	4.27e-06	0.00313091	0.0,0.187,0.06,0.0,0.079,0.298,0.112,0.133,0.218,0.0,0.155,0.175	0.0,0.0,0.0,0.133,0.034,0.0,0.149,0.166,0.068,0.0,0.0,0.133	0.061	MXE	KiO
71683	ENSG00000204852	TCTN1	chr12	+	110640770	110641149	110644966	110645006	110640382	110640517	110647210	110647336	0.000113	0.0352006	0.876,1.0,1.0,0.93,1.0,0.741,1.0,0.798,1.0,0.509,1.0,1.0	0.831,1.0,0.93,0.676,1.0,1.0,0.854,1.0,0.613,1.0,0.522,0.71	0.06	MXE	KiO
100	ENSG00000100241	SBF1	chr22	-	50467531	50467923	NA	NA	50467531	50467611	50467785	50467923	6.43e-05	0.0108961	0.947,1.0,0.908,0.87,0.87,0.921,0.928,1.0,0.882,0.905,0.91,1.0	0.915,0.852,0.716,0.895,0.922,0.838,0.833,0.727,0.895,0.883,0.929,0.889	0.071	RI	KiO
775	ENSG00000163597	SNHG16	chr17	+	76558373	76559043	NA	NA	76558373	76558600	76558944	76559043	4.46e-07	0.000262	1.0,1.0,1.0,1.0,0.801,1.0,0.586,0.716,0.425,0.618,1.0,1.0	0.567,0.447,0.232,1.0,0.35,0.816,0.724,0.586,1.0,1.0,0.618,0.645	0.18	RI	KiO
799	ENSG00000173821	RNF213	chr17	+	80388611	80389367	NA	NA	80388611	80388689	80389172	80389367	7.66e-05	0.0122773	0.266,0.14,0.06,0.123,0.113,0.098,0.19,0.132,0.169,0.071,0.087,0.416	0.086,0.056,0.042,0.079,0.106,0.103,0.08,0.04,0.026,0.109,0.116,0.084	0.078	RI	KiO
1001	ENSG00000185359	HGS	chr17	+	81696606	81696998	NA	NA	81696606	81696747	81696829	81696998	4.52e-06	0.00148333	1.0,0.943,0.939,1.0,1.0,0.943,0.946,0.95,1.0,0.835,0.846,0.944	0.601,0.924,0.817,0.794,0.973,0.941,0.908,0.579,0.901,0.937,0.937,0.922	0.093	RI	KiO
1030	ENSG00000011143	MKS1	chr17	-	58208104	58208583	NA	NA	58208104	58208250	58208512	58208583	8.12e-07	0.000417	1.0,1.0,1.0,1.0,1.0,0.259,0.428,0.809,0.599,1.0,1.0,1.0	0.666,1.0,0.304,0.285,0.578,0.399,0.789,1.0,0.411,1.0,0.428,0.555	0.223	RI	KiO
1333	ENSG00000242612	DECR2	chr16	+	406345	406833	NA	NA	406345	406397	406735	406833	3.9e-05	0.0077815	0.741,0.837,1.0,1.0,1.0,1.0,0.692,0.597,1.0,1.0,0.878,0.842	0.777,1.0,0.567,1.0,1.0,1.0,0.762,0.795,0.606,0.208,1.0,1.0	0.073	RI	KiO
1726	ENSG00000102901	CENPT	chr16	-	67832227	67832545	NA	NA	67832227	67832350	67832454	67832545	2.23e-08	2.36e-05	1.0,0.93,1.0,1.0,1.0,1.0,1.0,0.922,1.0,0.766,0.886,0.927	1.0,0.829,1.0,0.856,0.812,0.636,1.0,1.0,0.953,0.798,0.646,0.672	0.102	RI	KiO
1910	ENSG00000119682	AREL1	chr14	-	74669946	74670871	NA	NA	74669946	74670142	74670761	74670871	0.000445	0.0432027	1.0,0.812,1.0,0.575,0.841,0.838,0.649,1.0,0.816,1.0,1.0,0.803	0.828,1.0,1.0,1.0,1.0,0.57,0.213,0.586,1.0,1.0,0.48,0.677	0.082	RI	KiO
1931	ENSG00000075413	MARK3	chr14	+	103490951	103492034	NA	NA	103490951	103491107	103491776	103492034	8.48e-07	0.000425	0.734,1.0,0.702,1.0,1.0,1.0,1.0,0.931,1.0,0.861,1.0,1.0	0.798,0.859,1.0,0.84,0.755,0.767,1.0,0.845,0.763,0.754,0.915,1.0	0.078	RI	KiO
2727	ENSG00000198707	CEP290	chr12	-	88053651	88055717	NA	NA	88053651	88053746	88055575	88055717	2.15e-06	0.00084	1.0,0.371,0.607,0.849,1.0,0.851,1.0,0.754,1.0,0.564,1.0,0.607	0.768,0.443,0.476,1.0,1.0,0.844,0.579,0.509,0.472,1.0,1.0,0.432	0.09	RI	KiO
3172	ENSG00000164068	RNF123	chr3	+	49704649	49705186	NA	NA	49704649	49704756	49704983	49705186	6.86e-05	0.0113806	0.032,0.0,0.067,0.194,0.127,0.063,0.06,0.162,0.03,0.026,0.04,0.276	0.016,0.055,0.065,0.0,0.017,0.069,0.055,0.027,0.08,0.02,0.0,0.065	0.051	RI	KiO
3317	ENSG00000111642	CHD4	chr12	-	6578028	6578546	NA	NA	6578028	6578117	6578408	6578546	5.33e-05	0.00978432	0.754,0.845,0.795,0.847,0.866,0.838,0.847,0.769,0.832,0.862,0.65,0.872	0.83,0.538,0.726,0.617,0.684,0.68,0.684,0.725,0.759,0.474,0.812,0.724	0.127	RI	KiO
3320	ENSG00000111642	CHD4	chr12	-	6583026	6583378	NA	NA	6583026	6583113	6583195	6583378	9.6e-06	0.00272159	0.937,1.0,1.0,0.874,0.885,0.892,1.0,1.0,1.0,0.897,1.0,0.665	0.922,0.814,0.763,0.946,0.855,0.768,0.713,0.943,0.844,0.643,0.673,0.939	0.111	RI	KiO
3446	ENSG00000204305	AGER	chr6	-	32183880	32184246	NA	NA	32183880	32183987	32184170	32184246	1.19e-08	1.39e-05	0.902,0.878,1.0,1.0,1.0,1.0,1.0,1.0,0.876,1.0,0.919,1.0	0.744,0.848,0.787,0.819,0.956,0.908,0.817,0.848,1.0,1.0,1.0,1.0	0.071	RI	KiO
3893	ENSG00000085998	POMGNT1	chr1	-	46196011	46196849	NA	NA	46196011	46196077	46196778	46196849	0.000435	0.042689	0.796,0.932,0.849,1.0,1.0,0.934,0.923,0.925,1.0,1.0,0.921,0.83	0.817,0.921,0.892,0.496,0.797,0.921,0.89,0.909,0.863,0.859,1.0,0.909	0.07	RI	KiO
4064	ENSG00000143630	HCN3	chr1	+	155283973	155284757	NA	NA	155283973	155284135	155284538	155284757	1.07e-06	0.000497	1.0,0.72,1.0,0.887,0.78,0.947,1.0,1.0,0.865,0.911,0.877,0.807	0.827,0.576,1.0,0.882,1.0,0.742,0.836,1.0,0.783,0.868,0.644,0.571	0.089	RI	KiO
4111	ENSG00000079308	TNS1	chr2	-	217880897	217882411	NA	NA	217880897	217881014	217882345	217882411	0.000431	0.0425442	0.045,0.24,0.058,0.054,0.049,0.016,0.013,0.109,0.048,0.058,0.109,0.269	0.07,0.004,0.074,0.065,0.071,0.015,0.013,0.014,0.0,0.076,0.065,0.0	0.05	RI	KiO
4149	ENSG00000092010	PSME1	chr14	+	24136984	24137431	NA	NA	24136984	24137017	24137320	24137431	2.93e-07	0.000192	1.0,1.0,0.655,1.0,1.0,1.0,0.837,0.813,0.69,0.858,1.0,1.0	0.558,0.831,0.655,1.0,0.744,0.862,0.618,1.0,0.736,0.555,1.0,0.837	0.121	RI	KiO
4269	ENSG00000112514	CUTA	chr6	-	33417096	33417310	NA	NA	33417096	33417142	33417246	33417310	4.92e-05	0.00913771	1.0,0.593,1.0,1.0,0.927,0.896,0.869,0.655,0.932,1.0,1.0,1.0	0.901,1.0,1.0,0.815,0.732,0.689,0.745,0.695,0.793,0.695,0.779,0.761	0.106	RI	KiO
4390	ENSG00000237943	PRKCQ-AS1	chr10	+	6583804	6584195	NA	NA	6583804	6583918	6584117	6584195	1.66e-06	0.00068	1.0,1.0,1.0,1.0,0.856,1.0,0.945,1.0,0.964,0.834,1.0,0.945	0.956,1.0,0.804,1.0,0.794,0.723,1.0,1.0,0.706,0.904,0.907,1.0	0.062	RI	KiO
4397	ENSG00000138095	LRPPRC	chr2	-	43894544	43899334	NA	NA	43894544	43894629	43899218	43899334	0.000419	0.0418857	1.0,1.0,0.848,1.0,1.0,0.59,0.879,1.0,0.884,0.809,1.0,0.724	1.0,0.745,1.0,0.6,0.893,0.766,1.0,1.0,0.779,1.0,0.832,0.282	0.07	RI	KiO
4449	ENSG00000143224	PPOX	chr1	+	161167099	161167486	NA	NA	161167099	161167234	161167338	161167486	0.00054	0.049289	0.901,0.804,1.0,1.0,1.0,0.852,0.864,0.899,1.0,1.0,1.0,1.0	0.785,0.795,0.593,0.827,1.0,1.0,1.0,1.0,0.657,1.0,0.721,1.0	0.079	RI	KiO
4724	ENSG00000134253	TRIM45	chr1	-	117111059	117112453	NA	NA	117111059	117111212	117112094	117112453	0.000286	0.0317704	0.952,0.731,0.755,1.0,1.0,0.854,0.911,0.965,0.922,0.756,0.959,1.0	1.0,0.839,0.864,0.793,0.806,0.778,0.78,0.731,0.932,0.723,0.734,0.748	0.09	RI	KiO
4972	ENSG00000177133	PRDM16-DT	chr1	-	3060500	3061331	NA	NA	3060500	3060604	3061106	3061331	7.9e-05	0.012476	1.0,0.542,0.425,1.0,0.49,0.619,1.0,1.0,0.666,0.542,1.0,1.0	1.0,0.756,0.71,0.49,0.321,0.526,0.596,0.666,1.0,0.205,1.0,0.129	0.157	RI	KiO
5170	ENSG00000232956	SNHG15	chr7	-	44984356	44986097	NA	NA	44984356	44984426	44985881	44986097	9.74e-06	0.00272159	0.921,1.0,1.0,1.0,1.0,1.0,0.938,0.76,0.799,0.857,1.0,0.937	1.0,0.903,0.903,0.82,0.844,0.857,0.783,0.651,0.904,0.917,0.736,1.0	0.074	RI	KiO
5202	ENSG00000135541	AHI1	chr6	-	135300499	135302817	NA	NA	135300499	135300558	135302711	135302817	4.1e-05	0.00801609	1.0,1.0,1.0,1.0,0.86,1.0,1.0,1.0,1.0,0.907,1.0,0.926	0.803,1.0,0.866,1.0,0.545,0.889,1.0,0.461,1.0,0.876,0.853,0.914	0.124	RI	KiO
5240	ENSG00000175634	RPS6KB2	chr11	+	67429526	67432657	NA	NA	67429526	67429595	67432599	67432657	0.000188	0.0233667	1.0,0.704,1.0,0.859,0.874,0.889,1.0,1.0,1.0,1.0,0.452,1.0	0.75,1.0,0.616,0.441,0.613,0.679,0.796,1.0,1.0,1.0,0.745,1.0	0.095	RI	KiO
5760	ENSG00000235688	SNTG2-AS1	chr2	-	949626	950386	NA	NA	949626	949801	949910	950386	4.79e-09	7.15e-06	0.8,0.899,1.0,1.0,1.0,0.852,0.826,1.0,1.0,1.0,0.889,1.0	0.842,0.727,0.877,1.0,0.857,0.896,0.656,0.806,0.872,1.0,1.0,1.0	0.061	RI	KiO
6268	ENSG00000168890	TMEM150A	chr2	-	85601020	85601482	NA	NA	85601020	85601107	85601305	85601482	3.75e-05	0.00764242	1.0,1.0,1.0,0.96,0.878,0.753,1.0,0.79,0.81,1.0,0.899,1.0	0.908,0.639,0.762,0.81,0.853,1.0,1.0,0.771,0.643,0.592,0.647,0.627	0.153	RI	KiO
6280	ENSG00000115486	GGCX	chr2	-	85550554	85551072	NA	NA	85550554	85550744	85550924	85551072	2.06e-05	0.00493618	0.878,0.854,0.765,0.723,0.839,1.0,0.578,0.796,0.746,1.0,0.679,1.0	0.765,0.723,1.0,0.395,0.735,0.459,0.83,1.0,0.566,0.83,1.0,0.465	0.091	RI	KiO
6303	ENSG00000223960	CHROMR	chr2	+	178426365	178430889	NA	NA	178426365	178426680	178430769	178430889	6.18e-07	0.000343	0.626,1.0,1.0,0.781,1.0,0.73,1.0,1.0,0.77,1.0,1.0,0.858	0.824,0.827,0.779,1.0,0.622,0.713,0.467,1.0,1.0,0.888,0.6,1.0	0.087	RI	KiO
6404	ENSG00000089818	NECAP1	chr12	+	8090194	8092784	NA	NA	8090194	8090299	8092675	8092784	5.83e-05	0.0104039	1.0,1.0,0.513,1.0,0.849,0.853,1.0,1.0,1.0,0.798,1.0,1.0	1.0,0.802,0.389,0.486,0.821,1.0,1.0,1.0,1.0,0.897,0.631,0.77	0.101	RI	KiO
6652	ENSG00000124782	RREB1	chr6	+	7181123	7182082	NA	NA	7181123	7181246	7181869	7182082	7.65e-05	0.0122773	0.175,0.315,0.213,0.258,0.109,0.165,0.24,0.174,0.329,0.447,0.31,0.407	0.276,0.191,0.225,0.061,0.105,0.258,0.12,0.068,0.052,0.182,0.076,0.039	0.124	RI	KiO
7738	ENSG00000103266	STUB1	chr16	+	681792	682076	NA	NA	681792	681903	682019	682076	1.64e-05	0.00414525	0.93,0.951,1.0,0.896,0.909,0.902,0.938,1.0,1.0,1.0,0.939,0.8	1.0,0.774,0.944,0.95,0.694,0.969,0.966,1.0,0.809,0.936,0.711,0.8	0.059	RI	KiO
8135	ENSG00000148334	PTGES2	chr9	-	128122361	128123134	NA	NA	128122361	128122646	128122933	128123134	2.02e-06	0.0008	0.891,1.0,0.904,0.713,1.0,1.0,1.0,0.96,1.0,1.0,0.885,1.0	0.811,0.796,1.0,0.633,1.0,0.938,0.955,0.885,0.922,0.853,0.771,0.907	0.073	RI	KiO
8544	ENSG00000179532	DNHD1	chr11	+	6570008	6572027	NA	NA	6570008	6571423	6571635	6572027	9.63e-07	0.000465	0.522,0.84,0.368,0.538,1.0,1.0,0.791,1.0,1.0,1.0,0.538,1.0	1.0,0.593,0.814,0.505,0.744,0.734,0.426,0.28,0.891,0.777,1.0,1.0	0.069	RI	KiO
8838	ENSG00000171798	KNDC1	chr10	+	133168253	133174555	NA	NA	133168253	133168312	133173930	133174555	1.87e-05	0.00460818	1.0,1.0,1.0,0.266,1.0,0.589,1.0,1.0,1.0,1.0,1.0,1.0	1.0,0.509,1.0,0.423,1.0,0.335,1.0,0.196,0.268,1.0,0.188,1.0	0.245	RI	KiO
9607	ENSG00000237015	NA	chr22	+	29260888	29261296	NA	NA	29260888	29261079	29261150	29261296	1.06e-06	0.000496	0.815,0.658,0.858,1.0,1.0,0.642,0.885,1.0,1.0,0.355,1.0,1.0	0.858,0.602,0.524,0.452,0.562,0.435,0.589,0.248,0.869,0.562,0.355,0.688	0.289	RI	KiO
10546	ENSG00000142552	RCN3	chr19	+	49528231	49528714	NA	NA	49528231	49528381	49528466	49528714	0.000161	0.0208406	1.0,1.0,1.0,1.0,1.0,0.736,0.639,1.0,0.884,0.52,1.0,1.0	0.927,0.639,1.0,0.503,0.752,0.603,0.872,1.0,0.802,0.503,0.717,1.0	0.122	RI	KiO
11361	ENSG00000124207	CSE1L	chr20	+	49094139	49094614	NA	NA	49094139	49094286	49094477	49094614	4.47e-10	1.21e-06	0.814,1.0,0.715,0.523,1.0,1.0,0.687,1.0,1.0,1.0,1.0,1.0	1.0,1.0,1.0,0.701,0.422,0.267,0.652,0.61,0.439,0.094,0.556,1.0	0.25	RI	KiO
12924	ENSG00000159210	SNF8	chr17	-	48936874	48937124	NA	NA	48936874	48936933	48937019	48937124	0.000132	0.0178583	1.0,0.883,1.0,1.0,1.0,0.949,0.929,0.892,0.766,1.0,1.0,1.0	0.858,0.841,1.0,0.867,0.929,0.858,1.0,0.903,0.54,0.936,1.0,0.827	0.072	RI	KiO
13507	ENSG00000007516	BAIAP3	chr16	+	1347479	1347821	NA	NA	1347479	1347625	1347700	1347821	0.000139	0.018575	0.056,0.065,0.087,0.173,0.133,0.124,0.135,0.049,0.061,0.037,0.063,0.196	0.065,0.037,0.0,0.0,0.133,0.091,0.049,0.0,0.0,0.103,0.0,0.0	0.058	RI	KiO
14733	ENSG00000166140	ZFYVE19	chr15	+	40809851	40810216	NA	NA	40809851	40809970	40810153	40810216	0.000179	0.0226532	1.0,1.0,0.881,0.881,1.0,1.0,0.75,1.0,1.0,1.0,1.0,1.0	0.947,1.0,1.0,0.7,0.833,1.0,0.89,0.833,0.714,1.0,0.776,0.856	0.08	RI	KiO
17001	ENSG00000186468	RPS23	chr5	-	82275877	82276518	NA	NA	82275877	82276280	82276397	82276518	1.35e-05	0.00350809	1.0,1.0,1.0,1.0,0.847,1.0,0.907,1.0,1.0,0.872,1.0,1.0	1.0,0.499,1.0,0.773,1.0,0.587,0.802,1.0,0.773,1.0,1.0,0.592	0.133	RI	KiO
17064	ENSG00000109475	RPL34	chr4	+	108620625	108622024	NA	NA	108620625	108620945	108621950	108622024	0.000224	0.0267099	1.0,1.0,0.726,1.0,1.0,1.0,1.0,1.0,1.0,0.703,1.0,1.0	0.551,1.0,0.744,0.703,0.654,0.905,1.0,0.793,0.903,1.0,1.0,1.0	0.098	RI	KiO
18181	ENSG00000178035	IMPDH2	chr3	-	49028430	49029376	NA	NA	49028430	49028532	49029249	49029376	7.56e-09	9.94e-06	1.0,1.0,0.718,1.0,0.602,1.0,0.812,1.0,1.0,0.602,1.0,1.0	0.641,1.0,0.584,0.611,1.0,1.0,0.648,0.738,1.0,0.713,0.464,0.362	0.164	RI	KiO
18645	ENSG00000096384	HSP90AB1	chr6	+	44248277	44248776	NA	NA	44248277	44248379	44248629	44248776	0.00013	0.0176895	1.0,1.0,0.941,0.946,1.0,0.905,1.0,0.921,1.0,1.0,0.931,1.0	1.0,1.0,1.0,0.896,0.948,0.875,0.882,0.76,1.0,0.847,0.847,0.847	0.062	RI	KiO
19138	ENSG00000271810	NA	chr1	-	112702998	112703457	NA	NA	112702998	112703119	112703383	112703457	0.000513	0.0477256	1.0,0.825,0.77,0.799,1.0,1.0,0.845,0.665,0.577,1.0,1.0,0.598	1.0,0.881,0.682,0.799,0.498,1.0,0.645,0.732,0.881,0.748,0.518,1.0	0.058	RI	KiO
19165	ENSG00000204305	AGER	chr6	-	32182830	32183201	NA	NA	32182830	32183023	32183113	32183201	0.00012	0.016819	0.296,0.134,0.228,0.232,0.09,0.141,0.152,0.208,0.168,0.247,0.164,0.102	0.109,0.076,0.087,0.039,0.0,0.033,0.109,0.152,0.197,0.09,0.045,0.17	0.088	RI	KiO
19826	ENSG00000198818	SFT2D1	chr6	-	166322856	166324595	NA	NA	166322856	166323045	166324536	166324595	0.000261	0.029837	1.0,1.0,1.0,0.155,1.0,1.0,1.0,1.0,1.0,1.0,1.0,0.645	1.0,0.293,0.453,1.0,0.491,1.0,1.0,0.417,1.0,0.498,0.417,0.332	0.242	RI	KiO
19876	ENSG00000173171	MTX1	chr1	+	155210547	155212219	NA	NA	155210547	155210627	155212129	155212219	0.000434	0.042689	1.0,1.0,1.0,1.0,1.0,1.0,1.0,1.0,1.0,1.0,1.0,1.0	1.0,0.675,1.0,0.552,1.0,1.0,0.81,0.462,0.856,1.0,1.0,1.0	0.137	RI	KiO
21020	ENSG00000134698	AGO4	chr1	+	35825604	35826060	NA	NA	35825604	35825815	35825925	35826060	1.85e-07	0.000137	0.325,0.186,0.039,0.021,0.099,0.105,0.059,0.112,0.023,0.12,0.031,0.074	0.042,0.209,0.099,0.031,0.025,0.0,0.0,0.0,0.0,0.0,0.059,0.0	0.061	RI	KiO
21087	ENSG00000162591	MEGF6	chr1	-	3496987	3497337	NA	NA	3496987	3497119	3497232	3497337	0.000262	0.0298443	0.115,0.055,0.08,0.167,0.098,0.303,0.279,0.635,0.0,0.028,0.179,0.0	0.148,0.148,0.121,0.046,0.042,0.068,0.023,0.0,0.065,0.0,0.0,0.0	0.106	RI	KiO
22240	ENSG00000238142	NA	chr1	-	16888537	16889495	NA	NA	16888537	16888782	16889392	16889495	2.69e-09	4.66e-06	0.724,0.89,0.884,1.0,0.927,1.0,0.821,1.0,1.0,0.846,1.0,1.0	0.707,1.0,0.677,0.864,0.849,0.881,0.773,0.705,0.902,1.0,1.0,0.719	0.085	RI	KiO
24247	ENSG00000071564	TCF3	chr19	-	1615284	1615821	NA	NA	1615284	1615480	1615685	1615821	1.24e-10	5.56e-07	0.882,1.0,0.931,1.0,1.0,1.0,1.0,1.0,1.0,0.492,0.843,1.0	1.0,0.51,0.875,1.0,0.865,0.453,0.598,0.621,0.839,1.0,0.882,0.598	0.159	RI	KiO
24281	ENSG00000164050	PLXNB1	chr3	-	48419243	48419612	NA	NA	48419243	48419366	48419604	48419612	0.00033	0.0348974	0.616,0.915,0.882,1.0,1.0,0.882,0.763,1.0,1.0,1.0,1.0,0.701	0.845,1.0,0.789,1.0,0.623,0.746,0.902,0.629,0.59,1.0,1.0,0.707	0.077	RI	KiO
25668	ENSG00000087087	SRRT	chr7	+	100885700	100885939	NA	NA	100885700	100885774	100885862	100885939	2.71e-06	0.000969	1.0,1.0,0.839,0.665,0.749,0.599,1.0,1.0,1.0,1.0,1.0,1.0	0.674,1.0,1.0,0.833,0.874,0.777,1.0,0.499,0.436,0.817,1.0,0.599	0.112	RI	KiO
27280	ENSG00000162585	FAAP20	chr1	-	2189543	2193910	NA	NA	2189543	2189757	2193638	2193910	0.000306	0.0333512	0.845,1.0,0.89,1.0,1.0,1.0,0.838,0.913,0.76,0.758,0.818,1.0	0.615,0.533,0.82,0.752,1.0,1.0,0.852,1.0,0.935,0.902,0.871,0.863	0.057	RI	KiO
28302	ENSG00000171316	CHD7	chr8	+	60862198	60862652	NA	NA	60862198	60862336	60862547	60862652	7.48e-09	9.94e-06	0.136,0.031,0.061,0.045,0.108,0.054,0.068,0.25,0.037,0.075,0.074,0.1	0.041,0.064,0.058,0.01,0.054,0.031,0.045,0.0,0.037,0.046,0.03,0.028	0.05	RI	KiO
29804	ENSG00000183401	CCDC159	chr19	+	11351792	11352118	NA	NA	11351792	11351973	11352056	11352118	0.000254	0.0291976	0.166,0.139,0.339,0.049,0.133,0.282,0.107,0.131,0.099,0.204,0.079,0.18	0.13,0.023,0.073,0.022,0.0,0.212,0.065,0.085,0.109,0.0,0.0,0.0	0.099	RI	KiO
30063	ENSG00000103260	METRN	chr16	+	716558	716992	NA	NA	716558	716715	716932	716992	1.49e-07	0.000119	1.0,1.0,1.0,1.0,1.0,0.868,0.505,1.0,1.0,1.0,1.0,0.882	0.392,1.0,1.0,0.507,0.659,1.0,0.932,0.687,0.885,0.796,1.0,0.5	0.158	RI	KiO
30183	ENSG00000196924	FLNA	chrX	-	154365348	154365752	NA	NA	154365348	154365486	154365744	154365752	6.29e-05	0.0107668	0.312,0.431,0.682,0.316,0.232,0.274,0.558,1.0,1.0,0.744,0.261,0.139	0.144,0.267,0.265,0.059,0.153,0.24,0.245,0.402,0.335,0.074,0.093,0.201	0.289	RI	KiO
30525	ENSG00000215021	PHB2	chr12	-	6969935	6970280	NA	NA	6969935	6970063	6970195	6970280	9.11e-06	0.00262944	0.704,0.864,1.0,0.807,0.864,1.0,1.0,1.0,1.0,0.726,0.814,1.0	0.909,0.888,1.0,1.0,1.0,0.814,0.614,0.679,0.721,0.721,1.0,0.417	0.085	RI	KiO
30735	ENSG00000100918	REC8	chr14	+	24179804	24180253	NA	NA	24179804	24179906	24180026	24180253	2.26e-05	0.00537604	0.627,1.0,1.0,1.0,1.0,1.0,0.855,0.91,1.0,0.906,1.0,0.863	0.732,1.0,0.808,0.822,0.91,0.838,1.0,0.815,0.943,0.791,0.845,1.0	0.055	RI	KiO
35203	ENSG00000255054	NA	chr1	+	25823345	25823744	NA	NA	25823345	25823439	25823643	25823744	1.69e-05	0.00424836	1.0,1.0,0.677,1.0,1.0,1.0,1.0,1.0,0.795,1.0,1.0,1.0	0.722,0.692,0.836,0.882,0.493,1.0,1.0,0.654,1.0,1.0,0.564,0.729	0.158	RI	KiO
35282	ENSG00000135473	PAN2	chr12	-	56322614	56323209	NA	NA	56322614	56322786	56323061	56323209	9.84e-10	2.02e-06	0.743,0.852,1.0,0.671,1.0,0.803,1.0,1.0,1.0,0.794,1.0,0.457	0.831,0.758,0.828,1.0,0.743,0.61,0.558,1.0,0.812,0.529,0.43,1.0	0.102	RI	KiO
824	ENSG00000133519	ZDHHC8P1	chr22	-	23393925	23394057	NA	NA	23392584	23392833	23399759	23400583	1.75e-05	0.00667387	1.0,0.905,0.893,1.0,1.0,1.0,1.0,1.0,1.0,0.641,0.373,0.721	0.781,0.721,0.832,0.781,1.0,0.544,0.942,1.0,0.909,1.0,0.443,0.704	0.073	SE	KiO
949	ENSG00000138942	RNF185	chr22	+	31182968	31183066	NA	NA	31160242	31160303	31192683	31192702	0.000193	0.0375186	0.204,0.485,0.0,0.173,0.485,0.114,0.095,0.158,0.041,0.32,0.0,0.067	0.653,0.105,0.385,0.0,0.035,0.0,0.0,0.032,0.063,0.0,0.0,0.038	0.069	SE	KiO
2366	ENSG00000244625	MIATNB	chr22	+	26717252	26717459	NA	NA	26672746	26672987	26774155	26774217	7.71e-05	0.0197592	1.0,1.0,0.703,1.0,0.597,1.0,1.0,1.0,1.0,0.789,0.64,0.719	0.78,0.765,0.562,1.0,1.0,1.0,1.0,0.757,1.0,0.391,0.787,0.727	0.057	SE	KiO
2447	ENSG00000228315	GUSBP11	chr22	-	23686837	23686995	NA	NA	23683724	23683867	23695172	23695517	9.8e-06	0.00449249	0.842,1.0,0.615,1.0,1.0,0.865,1.0,1.0,1.0,1.0,0.681,0.803	0.747,0.554,0.713,0.822,1.0,0.771,1.0,1.0,0.786,0.415,0.727,1.0	0.106	SE	KiO
3113	ENSG00000288920	RPSAP58	chr19	+	23779797	23780046	NA	NA	23762994	23763134	23807825	23807939	0.000112	0.0255436	0.07,0.019,0.043,0.089,0.052,0.027,0.044,0.023,1.0,0.006,0.028,0.069	0.0,0.02,0.0,0.021,0.0,0.011,0.0,0.046,0.0,0.03,0.048,0.0	0.108	SE	KiO
3135	ENSG00000288920	RPSAP58	chr19	+	23868754	23869934	NA	NA	23865037	23865177	23870705	23871144	0.000238	0.0433211	0.587,0.76,1.0,1.0,1.0,0.566,0.531,0.697,1.0,1.0,1.0,1.0	1.0,0.622,0.817,1.0,0.562,0.774,1.0,1.0,0.369,1.0,1.0,0.305	0.058	SE	KiO
3205	ENSG00000188171	ZNF626	chr19	-	20645683	20645779	NA	NA	20619938	20625650	20661443	20661571	1.01e-05	0.00456831	1.0,1.0,0.769,1.0,0.487,1.0,1.0,1.0,1.0,0.861,0.454,0.839	0.655,0.769,0.613,0.869,0.723,1.0,0.839,1.0,1.0,0.681,0.613,1.0	0.054	SE	KiO
3885	ENSG00000160111	CPAMD8	chr19	-	16901209	16901297	NA	NA	16899474	16899549	16902648	16902863	5.63e-06	0.00292766	1.0,0.894,0.806,1.0,1.0,0.851,0.933,1.0,1.0,1.0,0.964,0.956	0.713,0.823,1.0,1.0,0.772,0.932,1.0,0.759,1.0,0.899,0.807,1.0	0.058	SE	KiO
4834	ENSG00000167670	CHAF1A	chr19	+	4405911	4405962	NA	NA	4402639	4402814	4418019	4418076	2.7e-05	0.0093522	0.959,1.0,1.0,0.945,0.877,1.0,0.946,0.923,1.0,0.843,0.855,0.869	0.84,0.525,0.898,0.898,0.91,0.841,0.943,0.843,0.8,0.895,0.935,0.835	0.088	SE	KiO
4837	ENSG00000167670	CHAF1A	chr19	+	4418019	4418076	NA	NA	4408902	4409759	4422565	4422795	0.000192	0.0372968	0.939,0.872,0.893,1.0,0.946,0.92,0.965,0.965,1.0,0.917,0.921,0.986	0.868,0.818,0.843,0.894,0.922,0.876,0.88,0.935,0.866,0.949,0.905,0.935	0.053	SE	KiO
6372	ENSG00000105176	URI1	chr19	+	29971192	29971227	NA	NA	29942238	29942664	30005360	30005436	0.000156	0.0321085	1.0,0.934,1.0,1.0,1.0,0.865,1.0,1.0,0.926,1.0,1.0,1.0	1.0,0.828,1.0,1.0,0.873,0.912,1.0,0.957,0.752,0.893,0.877,0.958	0.056	SE	KiO
6551	ENSG00000182141	ZNF708	chr19	-	21327959	21328141	NA	NA	21309245	21309341	21329209	21329425	4.69e-05	0.0139085	0.316,0.264,0.447,0.492,0.372,0.244,0.475,0.361,0.288,0.244,0.294,0.132	0.354,0.026,0.156,0.492,0.105,0.097,0.0,0.463,0.0,0.075,0.069,0.152	0.162	SE	KiO
7720	ENSG00000000419	DPM1	chr20	-	50941104	50941209	NA	NA	50940864	50940955	50942030	50942126	0.000204	0.0387518	1.0,1.0,1.0,1.0,0.767,0.833,0.953,1.0,0.939,0.953,0.945,0.751	0.924,0.924,1.0,0.663,0.882,0.893,0.891,0.784,0.72,0.809,1.0,0.737	0.076	SE	KiO
8979	ENSG00000124191	TOX2	chr20	+	44065711	44066107	NA	NA	44054298	44054526	44066729	44066857	2.75e-05	0.00948461	0.806,0.665,1.0,1.0,0.827,1.0,0.764,1.0,1.0,1.0,0.815,1.0	1.0,0.519,1.0,0.59,1.0,0.907,0.528,1.0,1.0,0.736,1.0,0.448	0.096	SE	KiO
9247	ENSG00000263753	LINC00667	chr18	+	5240647	5241255	NA	NA	5238119	5239196	5241698	5241812	1.07e-05	0.00469566	0.889,1.0,1.0,0.923,0.852,0.843,1.0,1.0,0.904,0.885,1.0,1.0	0.94,0.875,1.0,0.904,0.852,0.87,1.0,0.792,1.0,0.645,0.941,0.876	0.05	SE	KiO
10759	ENSG00000261879	ZNF594-DT	chr17	+	5209749	5209895	NA	NA	5192026	5192163	5215146	5215293	5.43e-06	0.00286477	1.0,1.0,1.0,0.857,1.0,1.0,1.0,0.589,1.0,0.599,1.0,0.903	0.78,1.0,1.0,0.483,1.0,0.673,1.0,1.0,0.613,0.599,1.0,0.402	0.117	SE	KiO
10761	ENSG00000261879	ZNF594-DT	chr17	+	5214049	5214209	NA	NA	5192006	5192163	5215146	5215293	1.02e-05	0.00460758	1.0,1.0,1.0,0.927,1.0,1.0,1.0,0.54,1.0,0.738,1.0,0.841	0.802,1.0,1.0,0.669,1.0,0.779,1.0,1.0,0.688,0.857,1.0,0.401	0.071	SE	KiO
11428	ENSG00000171302	CANT1	chr17	-	79000099	79000270	NA	NA	78998147	78998286	79009663	79009764	8.17e-06	0.0039299	0.063,0.628,1.0,1.0,1.0,0.702,0.788,1.0,0.802,0.73,1.0,1.0	0.553,0.252,1.0,1.0,1.0,0.336,0.865,0.603,0.628,0.503,1.0,0.088	0.157	SE	KiO
11590	ENSG00000176809	LRRC37A3	chr17	-	64894648	64897654	NA	NA	64892528	64892600	64898361	64898459	5.07e-05	0.0146109	0.485,0.69,1.0,0.547,0.612,1.0,1.0,1.0,0.542,1.0,0.328,1.0	1.0,1.0,0.542,1.0,0.453,0.636,0.388,0.422,0.214,1.0,0.58,0.268	0.142	SE	KiO
13312	ENSG00000132478	UNK	chr17	+	75792312	75792478	NA	NA	75791759	75792019	75809759	75809969	1.66e-08	4.08e-05	1.0,1.0,1.0,0.691,0.78,0.883,1.0,1.0,1.0,1.0,0.685,1.0	1.0,1.0,0.813,1.0,0.828,0.925,0.528,0.674,1.0,0.838,0.521,0.699	0.101	SE	KiO
14062	ENSG00000130844	ZNF331	chr19	+	53563762	53563792	NA	NA	53555844	53555908	53569303	53569385	4.24e-05	0.0128921	0.205,0.0,0.023,0.079,0.0,0.044,0.271,0.076,0.056,0.0,0.312,0.213	0.046,0.0,0.057,0.0,0.044,0.062,0.038,0.063,0.063,0.05,0.033,0.0	0.069	SE	KiO
14111	ENSG00000181045	SLC26A11	chr17	+	80222654	80222847	NA	NA	80221345	80221794	80223251	80223272	0.000187	0.0366702	1.0,1.0,1.0,0.973,1.0,0.921,0.98,0.974,1.0,0.936,1.0,1.0	0.905,0.909,0.872,1.0,0.967,0.936,0.955,1.0,1.0,0.89,0.895,0.82	0.053	SE	KiO
14615	ENSG00000108423	TUBD1	chr17	-	59866595	59866749	NA	NA	59863782	59863847	59874538	59874703	0.000133	0.0286482	1.0,0.902,0.951,1.0,0.9,1.0,0.806,0.623,1.0,0.777,1.0,1.0	0.582,0.754,0.817,0.684,0.913,0.693,1.0,0.672,0.809,0.808,1.0,1.0	0.102	SE	KiO
14619	ENSG00000108423	TUBD1	chr17	-	59866608	59866749	NA	NA	59863663	59863847	59874538	59874703	1.62e-05	0.00635991	1.0,0.937,0.97,1.0,0.93,1.0,0.894,0.686,1.0,0.873,1.0,1.0	0.743,0.832,0.887,0.827,0.948,0.747,1.0,0.723,0.849,0.875,1.0,1.0	0.072	SE	KiO
15107	ENSG00000108306	FBXL20	chr17	-	39301000	39301075	NA	NA	39298989	39299084	39303584	39303639	2.77e-08	5.89e-05	1.0,1.0,1.0,0.922,0.951,1.0,1.0,1.0,0.838,1.0,1.0,1.0	0.906,0.668,0.898,0.79,1.0,0.96,0.729,1.0,0.919,0.815,0.966,0.747	0.109	SE	KiO
15943	ENSG00000261740	BOLA2-SMG1P6	chr16	-	29452108	29454113	NA	NA	29446801	29446922	29454190	29454356	9.81e-05	0.0231227	1.0,1.0,1.0,1.0,1.0,0.603,0.515,0.717,1.0,1.0,1.0,1.0	0.448,1.0,0.68,0.622,1.0,1.0,1.0,0.246,1.0,1.0,0.255,0.571	0.168	SE	KiO
16575	ENSG00000172831	CES2	chr16	+	66939216	66939358	NA	NA	66934470	66935976	66940221	66940355	0.000164	0.0332515	0.727,0.949,0.926,0.906,0.812,1.0,0.942,0.957,0.93,1.0,1.0,0.924	0.866,0.897,0.866,0.695,0.712,0.766,0.881,0.94,0.62,1.0,1.0,0.93	0.075	SE	KiO
17570	ENSG00000172775	PSME3IP1	chr16	-	57175538	57175700	NA	NA	57173772	57173869	57181553	57181790	0.000122	0.0269707	1.0,1.0,1.0,0.759,0.318,0.807,0.768,1.0,0.83,1.0,0.611,1.0	1.0,0.583,0.525,0.794,0.737,0.777,0.466,1.0,1.0,0.825,0.636,0.737	0.084	SE	KiO
18153	ENSG00000157353	FCSK	chr16	+	70476186	70476334	NA	NA	70475647	70475767	70478271	70478459	7.8e-05	0.019869	0.053,0.119,0.0,0.253,0.096,0.166,0.096,0.122,0.11,0.085,0.085,0.096	0.0,0.171,0.05,0.141,0.198,0.0,0.05,0.0,0.0,0.058,0.0,0.0	0.051	SE	KiO
18857	ENSG00000103005	USB1	chr16	+	58014272	58014294	NA	NA	58009928	58010112	58017333	58017439	6.42e-05	0.0171762	1.0,0.814,1.0,1.0,1.0,0.736,1.0,1.0,0.782,0.761,1.0,1.0	0.782,0.687,0.8,0.642,0.918,1.0,0.918,0.857,0.878,1.0,0.848,0.736	0.086	SE	KiO
18978	ENSG00000237440	ZNF737	chr19	-	20553708	20553835	NA	NA	20552474	20552570	20565637	20565781	6.29e-05	0.0169444	0.963,1.0,1.0,1.0,1.0,1.0,1.0,1.0,1.0,0.922,1.0,1.0	0.809,1.0,0.907,0.874,1.0,0.869,1.0,1.0,1.0,0.959,0.868,0.794	0.067	SE	KiO
21297	ENSG00000259363	NA	chr15	+	99880676	99880827	NA	NA	99876952	99877148	99882967	99883926	4.95e-06	0.00266086	1.0,0.801,0.477,0.905,0.85,1.0,1.0,1.0,1.0,0.422,1.0,1.0	1.0,0.898,1.0,0.745,1.0,0.814,0.573,0.369,0.46,0.369,1.0,0.733	0.124	SE	KiO
21810	ENSG00000104093	DMXL2	chr15	-	51453549	51453641	NA	NA	51450194	51450346	51455150	51455213	0.000252	0.0450404	0.961,1.0,0.956,0.9,0.921,0.829,0.799,0.928,0.918,0.901,0.98,0.795	0.556,1.0,0.884,0.755,0.966,0.819,0.825,0.814,0.671,0.839,0.821,0.901	0.086	SE	KiO
23029	ENSG00000214331	PDPR2P	chr16	-	74337474	74337623	NA	NA	74336593	74336706	74338444	74338578	4.16e-06	0.00234144	1.0,1.0,1.0,0.816,0.462,1.0,1.0,0.89,1.0,0.689,0.787,0.689	1.0,0.33,0.787,0.575,1.0,1.0,0.816,0.747,1.0,0.462,1.0,0.356	0.105	SE	KiO
23080	ENSG00000072071	ADGRL1	chr19	-	14164620	14164705	NA	NA	14162947	14163406	14167015	14167030	7.08e-06	0.00351561	1.0,0.503,1.0,1.0,0.669,1.0,0.924,0.859,1.0,1.0,1.0,1.0	1.0,1.0,0.752,0.717,0.582,0.31,0.336,1.0,0.695,0.752,0.695,1.0	0.176	SE	KiO
23663	ENSG00000171606	ZNF274	chr19	+	58186946	58187042	NA	NA	58183071	58183442	58206719	58207089	6.03e-06	0.0030981	1.0,1.0,1.0,1.0,0.861,0.819,0.884,1.0,1.0,1.0,1.0,0.916	0.675,0.861,0.869,1.0,0.693,1.0,0.811,0.811,1.0,1.0,0.839,1.0	0.077	SE	KiO
24621	ENSG00000251602	NA	chr14	-	105418681	105418816	NA	NA	105416883	105418309	105419021	105419739	6.7e-06	0.00335636	0.0,1.0,0.54,1.0,0.742,1.0,0.402,0.812,1.0,1.0,1.0,1.0	0.116,1.0,0.385,1.0,0.733,0.439,1.0,0.439,1.0,0.578,0.746,0.611	0.121	SE	KiO
25739	ENSG00000258643	BCL2L2-PABPN1	chr14	+	23319734	23319830	NA	NA	23307759	23308199	23322180	23322295	4.57e-09	1.47e-05	0.895,0.72,1.0,1.0,1.0,0.792,0.913,1.0,1.0,1.0,0.839,1.0	0.811,1.0,0.704,0.826,1.0,0.819,1.0,0.89,0.839,0.526,0.598,0.851	0.108	SE	KiO
27737	ENSG00000136147	PHF11	chr13	+	49497055	49497217	NA	NA	49495983	49496095	49506634	49506756	2.45e-05	0.00872509	0.368,0.189,0.0,0.123,0.048,0.226,0.072,0.024,0.13,0.065,0.116,0.0	0.096,0.065,0.097,0.042,0.055,0.0,0.034,0.042,0.0,0.0,0.0,0.0	0.078	SE	KiO
28082	ENSG00000139618	BRCA2	chr13	+	32375342	32375406	NA	NA	32370970	32371100	32376669	32376791	3.49e-05	0.0111933	0.384,0.198,0.273,0.076,0.04,0.0,0.224,0.0,0.0,0.138,0.121,0.278	0.0,0.133,0.11,0.126,0.041,0.0,0.0,0.0,0.0,0.265,0.126,0.0	0.078	SE	KiO
29137	ENSG00000066933	MYO9A	chr15	-	71892964	71893177	NA	NA	71888003	71888116	71893678	71893778	9.42e-05	0.0224303	1.0,1.0,1.0,1.0,0.81,0.903,0.927,0.897,1.0,0.845,0.874,1.0	0.907,1.0,1.0,1.0,0.919,0.853,1.0,1.0,1.0,0.552,0.494,0.607	0.077	SE	KiO
29154	ENSG00000148814	LRRC27	chr10	+	132342212	132342271	NA	NA	132337564	132337695	132344497	132344650	0.000227	0.0417338	0.912,0.895,0.837,0.832,0.933,1.0,0.968,1.0,0.868,0.87,0.896,0.921	0.912,0.774,0.839,0.777,0.886,0.68,0.837,0.955,0.832,0.837,0.863,0.749	0.083	SE	KiO
31733	ENSG00000125846	ZNF133	chr20	+	18310168	18310306	NA	NA	18306297	18306393	18315071	18316996	0.000259	0.0459014	0.114,0.046,0.097,0.279,0.082,0.134,0.044,0.12,0.147,0.088,0.134,0.139	0.072,0.031,0.0,0.049,0.079,0.0,0.052,0.162,0.114,0.114,0.079,0.031	0.053	SE	KiO
33008	ENSG00000148110	MFSD14B	chr9	+	94456239	94456337	NA	NA	94453957	94454070	94458321	94458464	0.000188	0.0367129	0.977,0.961,0.943,0.956,0.951,0.945,0.937,0.942,1.0,0.944,0.977,0.803	0.898,0.834,0.984,0.919,0.841,0.947,0.935,0.862,0.889,0.813,0.826,0.932	0.055	SE	KiO
35963	ENSG00000119522	DENND1A	chr9	-	123387729	123387858	NA	NA	123383654	123383913	123403401	123403490	9.3e-05	0.0221697	0.187,0.103,0.026,0.077,0.025,0.168,0.041,0.091,0.114,0.257,0.063,0.128	0.0,0.039,0.168,0.054,0.082,0.03,0.0,0.082,0.075,0.0,0.037,0.0	0.059	SE	KiO
36136	ENSG00000038427	VCAN	chr5	+	83519348	83522309	NA	NA	83512102	83512396	83545536	83545650	3.48e-06	0.00212123	0.938,0.886,0.988,0.987,0.887,0.97,0.889,1.0,0.985,0.971,0.97,0.955	0.935,0.908,0.954,0.916,0.813,0.847,0.977,0.895,0.746,0.871,0.915,0.904	0.062	SE	KiO
36523	ENSG00000198130	HIBCH	chr2	-	190208879	190208913	NA	NA	190203919	190205232	190244886	190244968	2.25e-09	8.35e-06	1.0,1.0,1.0,1.0,1.0,1.0,1.0,0.812,0.878,0.852,0.418,0.91	1.0,0.92,0.456,0.834,0.742,1.0,0.764,1.0,0.77,1.0,0.683,0.489	0.101	SE	KiO
37033	ENSG00000128739	SNRPN	chr15	+	24974641	24974957	NA	NA	24967931	24968082	24975357	24975509	2.04e-05	0.00755322	1.0,0.866,1.0,1.0,0.844,0.633,0.838,0.858,1.0,0.764,0.832,1.0	1.0,0.838,0.647,0.55,0.493,1.0,0.672,0.423,0.832,1.0,1.0,0.721	0.122	SE	KiO
38503	ENSG00000255920	CCND2-AS1	chr12	-	4252366	4253185	NA	NA	4248768	4249193	4275295	4275458	1.02e-07	0.00016	1.0,0.161,1.0,1.0,1.0,0.434,0.573,1.0,1.0,0.302,1.0,1.0	0.402,1.0,0.0,0.194,0.161,1.0,0.378,0.194,0.278,1.0,1.0,1.0	0.239	SE	KiO
39411	ENSG00000174652	ZNF266	chr19	-	9433667	9433783	NA	NA	9420064	9420218	9434064	9434235	6.14e-06	0.00315168	1.0,1.0,1.0,1.0,0.857,1.0,1.0,1.0,1.0,1.0,1.0,1.0	1.0,0.364,0.5,1.0,1.0,1.0,0.785,0.632,1.0,1.0,0.517,0.62	0.203	SE	KiO
39414	ENSG00000174652	ZNF266	chr19	-	9433667	9433786	NA	NA	9420064	9420218	9434064	9434235	6.17e-06	0.00315803	1.0,1.0,1.0,1.0,0.855,1.0,1.0,1.0,1.0,1.0,1.0,1.0	1.0,0.36,0.496,1.0,1.0,1.0,0.782,0.628,1.0,1.0,0.514,0.628	0.204	SE	KiO
40039	ENSG00000182150	ERCC6L2	chr9	+	95971543	95971595	NA	NA	95970575	95970656	95971932	95973088	5.6e-05	0.015778	0.273,0.224,0.102,0.099,0.173,0.0,0.218,0.044,0.0,0.065,0.079,0.122	0.052,0.09,0.148,0.054,0.0,0.0,0.0,0.0,0.0,0.069,0.015,0.063	0.076	SE	KiO
41716	ENSG00000163138	PACRGL	chr4	+	20709682	20709773	NA	NA	20707802	20707870	20713431	20713521	4.22e-05	0.0128549	1.0,0.907,0.94,1.0,1.0,0.823,0.915,0.898,1.0,1.0,1.0,0.943	0.614,0.887,0.815,0.774,1.0,1.0,1.0,0.494,0.854,0.825,1.0,0.918	0.104	SE	KiO
44553	ENSG00000242086	MUC20-OT1	chr3	+	195696360	195696589	NA	NA	195688532	195688797	195699029	195699116	0.000179	0.0353763	1.0,0.941,1.0,0.623,0.782,1.0,1.0,0.544,1.0,1.0,0.782,1.0	0.842,0.705,0.871,0.524,1.0,0.701,0.688,1.0,0.636,0.752,0.479,1.0	0.123	SE	KiO
44652	ENSG00000130758	MAP3K10	chr19	+	40204484	40204633	NA	NA	40198374	40198555	40205120	40205296	1.13e-06	0.000912	0.862,1.0,0.933,1.0,1.0,1.0,1.0,1.0,0.862,0.922,0.913,1.0	0.845,0.92,0.922,0.811,0.898,0.898,0.9,0.862,0.855,0.965,0.851,0.92	0.07	SE	KiO
45845	ENSG00000183666	GUSBP1	chr5	+	21491320	21491508	NA	NA	21461782	21461866	21495097	21495182	0.000183	0.0360423	0.957,1.0,1.0,1.0,0.862,0.786,0.678,0.903,1.0,0.944,0.916,0.864	0.826,0.645,1.0,0.735,0.792,0.886,0.841,0.835,1.0,0.802,0.835,0.777	0.078	SE	KiO
46225	ENSG00000034533	ASTE1	chr3	-	131016989	131017049	NA	NA	131016143	131016339	131018505	131018716	2.99e-05	0.00997189	0.169,0.062,0.293,0.155,0.0,0.116,0.106,0.027,0.276,0.257,0.198,0.165	0.056,0.027,0.215,0.0,0.14,0.096,0.124,0.0,0.09,0.0,0.022,0.019	0.086	SE	KiO
46349	ENSG00000176261	ZBTB8OS	chr1	-	32634767	32634792	NA	NA	32627507	32627544	32650428	32650550	5.39e-07	0.000534	1.0,0.868,0.823,0.795,1.0,1.0,0.835,1.0,1.0,1.0,1.0,1.0	0.81,0.916,1.0,1.0,0.731,0.487,0.7,1.0,0.823,0.7,0.845,1.0	0.109	SE	KiO
47430	ENSG00000163755	HPS3	chr3	+	149140003	149140498	NA	NA	149129637	149129940	149141016	149141188	1.48e-05	0.00596265	0.914,0.917,0.904,0.951,0.945,1.0,1.0,1.0,0.907,1.0,1.0,0.816	0.878,0.875,0.734,0.864,1.0,0.622,0.726,1.0,1.0,1.0,1.0,0.935	0.06	SE	KiO
48849	ENSG00000197415	VEPH1	chr3	-	157489054	157489160	NA	NA	157470418	157470529	157495211	157495506	7.09e-08	0.000121	0.114,0.184,0.171,0.154,0.091,0.184,0.115,0.135,0.127,0.096,0.117,0.131	0.061,0.034,0.125,0.011,0.0,0.0,0.0,0.093,0.083,0.112,0.105,0.017	0.081	SE	KiO
49745	ENSG00000158062	UBXN11	chr1	-	26297961	26298062	NA	NA	26285822	26286037	26306591	26306633	1.03e-05	0.00462349	0.806,0.735,1.0,1.0,0.937,0.857,1.0,0.822,0.787,0.787,1.0,0.787	0.669,0.649,1.0,0.75,0.853,0.618,0.684,0.853,0.76,0.776,0.581,0.822	0.125	SE	KiO
49760	ENSG00000158062	UBXN11	chr1	-	26302812	26302918	NA	NA	26285822	26286037	26306591	26306609	3.97e-05	0.0124048	0.546,0.75,1.0,1.0,0.844,0.871,1.0,0.871,0.713,0.811,1.0,0.783	0.441,0.706,1.0,0.811,0.772,0.253,0.67,0.838,0.7,0.643,0.67,0.89	0.15	SE	KiO
51903	ENSG00000269713	NBPF9	chr1	-	149102728	149102847	NA	NA	149098437	149098706	149103300	149103561	2.89e-05	0.00976918	1.0,0.878,0.809,0.772,1.0,0.628,1.0,1.0,0.747,1.0,1.0,1.0	1.0,0.346,0.322,1.0,0.576,0.747,1.0,0.792,1.0,0.559,1.0,1.0	0.124	SE	KiO
53981	ENSG00000114126	TFDP2	chr3	-	141995019	141995141	NA	NA	141978519	141978682	142005440	142005469	7.7e-05	0.0197546	0.949,0.963,0.865,0.93,0.895,0.877,0.977,0.878,0.946,0.982,0.955,0.932	0.787,0.882,0.8,0.914,0.964,0.891,0.838,0.739,0.856,0.898,0.893,0.908	0.065	SE	KiO
54235	ENSG00000215908	CROCCP2	chr1	-	16635026	16635168	NA	NA	16633094	16633346	16643027	16643145	0.000139	0.0295024	1.0,0.97,0.97,0.901,0.871,0.881,0.937,0.936,0.963,0.949,1.0,0.937	0.897,0.836,0.969,0.844,0.844,0.816,0.948,0.746,0.937,0.914,0.906,0.962	0.058	SE	KiO
54694	ENSG00000134330	IAH1	chr2	+	9475986	9476039	NA	NA	9473817	9473899	9478221	9478370	3.32e-05	0.0107275	0.848,1.0,1.0,1.0,1.0,1.0,1.0,0.845,0.957,1.0,1.0,1.0	0.856,0.825,1.0,0.959,0.971,0.96,0.938,1.0,0.929,0.906,0.903,0.809	0.05	SE	KiO
54807	ENSG00000165185	KIAA1958	chr9	+	112617870	112617954	NA	NA	112574056	112575251	112645649	112645822	0.000158	0.032392	0.179,0.225,0.179,0.421,0.184,0.304,0.065,0.137,0.122,0.304,0.137,0.052	0.047,0.0,0.175,0.041,0.105,0.104,0.0,0.078,0.203,0.023,0.179,0.042	0.109	SE	KiO
55417	ENSG00000183856	IQGAP3	chr1	-	156554234	156554392	NA	NA	156551973	156552095	156556532	156556693	2.95e-07	0.000349	0.762,1.0,0.78,1.0,1.0,1.0,1.0,1.0,1.0,1.0,0.74,1.0	0.919,0.755,0.934,0.606,0.871,0.901,0.587,1.0,0.842,0.571,0.85,1.0	0.121	SE	KiO
55907	ENSG00000172992	DCAKD	chr17	-	45044390	45044614	NA	NA	45034773	45034999	45051360	45051632	1.7e-09	6.51e-06	0.09,0.032,0.076,0.048,0.081,0.033,0.042,0.169,0.085,0.045,0.02,0.113	0.0,0.0,0.029,0.0,0.045,0.0,0.027,0.0,0.02,0.0,0.0,0.0	0.059	SE	KiO
56075	ENSG00000165240	ATP7A	chrX	+	78029249	78029444	NA	NA	78020944	78021079	78031399	78031582	1.44e-06	0.00110393	1.0,0.872,1.0,1.0,0.917,0.822,1.0,1.0,0.885,1.0,0.794,1.0	1.0,0.847,0.684,1.0,0.812,0.889,1.0,0.822,0.854,0.676,0.866,0.594	0.104	SE	KiO
56153	ENSG00000197948	FCHSD1	chr5	-	141642396	141642503	NA	NA	141641701	141641757	141643000	141643088	1.69e-05	0.0065494	0.088,0.114,0.193,0.088,0.101,0.075,0.053,0.082,0.095,0.161,0.35,0.13	0.0,0.092,0.101,0.0,0.0,0.13,0.026,0.065,0.027,0.039,0.0,0.13	0.077	SE	KiO
56788	ENSG00000132581	SDF2	chr17	-	28651485	28651577	NA	NA	28648742	28649137	28655286	28655483	0.000212	0.0397161	0.593,1.0,0.531,0.531,0.745,1.0,0.814,1.0,1.0,0.829,1.0,1.0	0.678,0.549,0.493,0.745,0.829,0.66,0.805,0.795,0.327,1.0,0.872,0.728	0.13	SE	KiO
57098	ENSG00000204580	DDR1	chr6	+	30885624	30885680	NA	NA	30884967	30885231	30888687	30888814	3.04e-07	0.000353	1.0,0.709,1.0,1.0,0.859,0.891,1.0,0.916,0.846,1.0,1.0,0.785	0.933,0.888,0.527,1.0,0.523,0.798,0.802,1.0,1.0,0.846,0.46,0.859	0.114	SE	KiO
59577	ENSG00000247828	TMEM161B-DT	chr5	+	88285743	88285851	NA	NA	88281072	88282106	88287435	88287622	1.25e-05	0.00528497	0.781,1.0,1.0,1.0,1.0,0.659,1.0,1.0,1.0,1.0,1.0,1.0	1.0,0.242,0.817,1.0,1.0,0.791,1.0,0.679,0.543,0.853,1.0,1.0	0.126	SE	KiO
59604	ENSG00000247828	TMEM161B-DT	chr5	+	88410072	88410194	NA	NA	88282041	88282106	88436272	88436672	4.33e-06	0.00241102	1.0,1.0,1.0,0.72,0.865,1.0,1.0,0.884,0.909,1.0,0.945,1.0	0.826,0.749,0.854,0.756,1.0,0.865,0.945,0.865,0.785,0.866,0.802,0.932	0.09	SE	KiO
61775	ENSG00000144120	TMEM177	chr2	+	119680831	119681123	NA	NA	119679202	119679276	119685657	119686507	3.04e-07	0.000353	0.945,1.0,1.0,0.949,0.864,0.848,0.974,1.0,1.0,0.955,0.974,1.0	0.956,0.869,0.957,0.904,0.809,0.771,0.896,0.976,0.768,0.843,0.939,0.907	0.076	SE	KiO
62764	ENSG00000117616	RSRP1	chr1	-	25244453	25244498	NA	NA	25243549	25244224	25245149	25245301	2.83e-05	0.00963439	1.0,0.895,0.868,0.879,0.523,0.811,1.0,1.0,1.0,0.926,1.0,1.0	0.822,0.868,1.0,0.637,1.0,0.397,0.725,0.841,0.856,0.871,0.748,0.637	0.125	SE	KiO
63984	ENSG00000188738	FSIP2	chr2	+	185799696	185809133	NA	NA	185788642	185797526	185813544	185814042	6.01e-06	0.00309751	0.465,0.537,1.0,1.0,1.0,1.0,1.0,0.818,0.442,1.0,1.0,1.0	0.737,0.695,1.0,1.0,1.0,0.4,0.477,1.0,0.253,0.746,0.46,1.0	0.125	SE	KiO
64029	ENSG00000254959	INMT-MINDY4	chr7	+	30882180	30882361	NA	NA	30875494	30875656	30882920	30882993	1.46e-11	1.45e-07	0.912,1.0,1.0,1.0,1.0,1.0,0.91,1.0,1.0,0.728,0.847,1.0	0.928,0.839,0.413,1.0,0.786,0.82,0.823,0.935,0.898,0.628,0.93,0.802	0.133	SE	KiO
65091	ENSG00000163322	ABRAXAS1	chr4	-	83472221	83472288	NA	NA	83470202	83470396	83476642	83476679	2.79e-06	0.00177998	0.964,1.0,0.964,0.936,1.0,1.0,1.0,0.95,0.927,0.97,0.97,0.957	0.953,0.882,0.878,0.899,0.821,0.802,0.929,0.909,1.0,0.929,0.981,0.938	0.06	SE	KiO
66922	ENSG00000116285	ERRFI1	chr1	-	8015307	8015400	NA	NA	8014039	8014396	8015494	8015692	7.88e-05	0.0199769	1.0,1.0,1.0,1.0,0.759,1.0,0.951,0.842,0.917,0.958,1.0,1.0	1.0,0.921,0.929,0.951,0.582,0.885,1.0,0.904,0.829,1.0,0.609,1.0	0.068	SE	KiO
68207	ENSG00000115020	PIKFYVE	chr2	+	208273583	208273733	NA	NA	208271510	208271691	208285725	208285933	6.59e-05	0.0175242	1.0,1.0,1.0,0.911,0.919,0.862,1.0,1.0,0.945,1.0,1.0,0.822	0.88,0.827,0.772,0.609,0.851,1.0,1.0,0.734,1.0,0.673,1.0,0.924	0.099	SE	KiO
68294	ENSG00000070269	TMEM260	chr14	+	56617182	56617297	NA	NA	56615450	56616027	56618593	56618763	4.82e-05	0.0141332	0.721,1.0,0.672,1.0,1.0,1.0,1.0,1.0,1.0,0.693,0.896,1.0	0.76,1.0,0.848,1.0,1.0,0.804,0.795,0.891,1.0,0.633,0.683,0.321	0.104	SE	KiO
69330	ENSG00000205643	CDPF1	chr22	-	46248171	46248284	NA	NA	46244012	46245238	46250255	46250289	0.000218	0.0405592	1.0,0.753,1.0,0.887,0.753,0.586,1.0,1.0,1.0,0.465,1.0,0.127	0.0,0.465,0.465,0.723,0.604,1.0,0.566,0.566,1.0,0.303,0.685,0.685	0.209	SE	KiO
69589	ENSG00000264522	OTUD7B	chr1	-	149977425	149977576	NA	NA	149971062	149971251	150010447	150010726	3.39e-07	0.000379	1.0,1.0,1.0,1.0,0.806,0.941,0.919,1.0,0.926,0.95,0.885,1.0	0.889,0.921,0.709,0.826,0.859,0.837,0.946,0.874,1.0,1.0,0.84,0.754	0.081	SE	KiO
69876	ENSG00000123636	BAZ2B	chr2	-	159453612	159453801	NA	NA	159448241	159448409	159478574	159478721	0.000137	0.0292168	0.915,0.966,0.959,0.837,0.969,1.0,1.0,0.973,0.912,1.0,0.917,0.968	0.806,1.0,0.875,0.822,0.754,0.953,0.854,1.0,0.874,0.842,1.0,1.0	0.053	SE	KiO
70188	ENSG00000231074	HCG18	chr6	-	30314268	30314482	NA	NA	30296131	30296237	30326008	30326334	8.78e-06	0.00414013	0.536,1.0,1.0,1.0,1.0,0.722,1.0,1.0,1.0,1.0,0.846,0.621	1.0,0.634,1.0,1.0,0.591,0.669,0.698,1.0,0.565,0.366,0.394,0.336	0.206	SE	KiO
70204	ENSG00000144357	UBR3	chr2	+	169877493	169877637	NA	NA	169875790	169875949	169878524	169878574	6.01e-05	0.0164676	0.85,1.0,0.877,0.923,0.684,1.0,1.0,1.0,1.0,0.938,1.0,0.947	0.729,0.865,0.907,1.0,0.841,0.898,1.0,0.904,0.725,0.762,1.0,0.85	0.062	SE	KiO
70570	ENSG00000072803	FBXW11	chr5	-	171914342	171914405	NA	NA	171910571	171910797	171996889	171997051	0.000243	0.0439125	0.944,0.843,1.0,0.927,0.79,0.815,0.635,0.953,0.846,1.0,0.827,1.0	0.85,0.853,0.628,0.723,0.853,0.767,0.57,0.674,0.823,0.796,0.947,0.819	0.106	SE	KiO
72460	ENSG00000164002	EXO5	chr1	+	40509457	40509625	NA	NA	40508774	40508877	40514514	40516036	0.000283	0.0486423	1.0,1.0,0.891,0.754,1.0,1.0,1.0,1.0,1.0,1.0,1.0,0.597	1.0,0.754,1.0,1.0,1.0,0.684,0.887,1.0,0.221,0.866,0.544,0.872	0.118	SE	KiO
72960	ENSG00000010803	SCMH1	chr1	-	41116921	41117010	NA	NA	41075218	41075451	41142877	41143112	0.000121	0.0269357	1.0,1.0,1.0,0.878,1.0,1.0,1.0,1.0,0.937,1.0,0.925,1.0	0.701,0.838,0.908,1.0,0.876,1.0,0.937,0.845,0.719,1.0,1.0,0.874	0.087	SE	KiO
73008	ENSG00000163040	CCDC74A	chr2	+	131532709	131532781	NA	NA	131531663	131531802	131532863	131532941	6.9e-05	0.0180938	1.0,1.0,0.973,1.0,1.0,1.0,1.0,0.971,0.967,1.0,0.953,0.959	0.963,1.0,0.964,0.976,0.858,0.913,0.924,0.753,0.971,0.941,0.897,1.0	0.055	SE	KiO
74105	ENSG00000247950	SEC24B-AS1	chr4	-	109430579	109430780	NA	NA	109396193	109396279	109431691	109431746	8.97e-05	0.0217219	1.0,1.0,0.624,1.0,1.0,0.663,0.602,1.0,1.0,1.0,0.769,1.0	0.624,1.0,1.0,1.0,1.0,1.0,1.0,0.679,0.617,0.585,0.161,1.0	0.083	SE	KiO
74239	ENSG00000206417	H1-10-AS1	chr3	+	129317153	129317345	NA	NA	129315391	129315638	129318542	129318637	0.000122	0.0269707	1.0,0.7,1.0,0.774,1.0,0.7,0.833,1.0,1.0,0.632,0.886,0.652	0.348,0.593,1.0,0.384,0.555,0.627,1.0,0.483,1.0,0.691,0.856,0.686	0.163	SE	KiO
77527	ENSG00000135953	MFSD9	chr2	-	102732023	102732138	NA	NA	102731024	102731068	102732321	102732392	3.41e-07	0.00038	0.376,0.114,0.186,0.356,0.0,0.135,0.261,0.418,0.117,0.139,0.43,0.356	0.0,0.09,0.054,0.0,0.067,0.161,0.223,0.0,0.0,0.0,0.058,0.301	0.161	SE	KiO
80037	ENSG00000135541	AHI1	chr6	-	135301407	135301504	NA	NA	135300499	135300558	135302711	135302817	0.000102	0.0238581	1.0,1.0,1.0,1.0,0.739,1.0,1.0,1.0,1.0,0.916,1.0,0.95	0.768,1.0,0.739,1.0,0.6,0.81,1.0,0.46,1.0,0.909,0.832,0.93	0.13	SE	KiO
80752	ENSG00000175634	RPS6KB2	chr11	+	67432352	67432492	NA	NA	67429526	67429595	67432599	67432657	3.72e-06	0.0021948	1.0,0.849,1.0,0.937,0.931,0.947,1.0,1.0,1.0,1.0,0.707,1.0	0.843,1.0,0.62,0.633,0.793,0.798,0.896,1.0,1.0,1.0,0.847,1.0	0.078	SE	KiO
80754	ENSG00000175634	RPS6KB2	chr11	+	67432355	67432492	NA	NA	67429526	67429595	67432599	67432657	3.64e-06	0.00215982	1.0,0.851,1.0,0.937,0.931,0.949,1.0,1.0,1.0,1.0,0.709,1.0	0.845,1.0,0.623,0.652,0.787,0.795,0.897,1.0,1.0,1.0,0.849,1.0	0.077	SE	KiO
80872	ENSG00000160050	CCDC28B	chr1	+	32204185	32204379	NA	NA	32201912	32204045	32204597	32204620	7e-07	0.000649	0.929,0.987,0.943,0.956,0.955,1.0,0.975,0.951,0.972,0.947,0.949,0.968	0.904,0.924,0.966,0.846,0.836,0.936,0.973,0.851,0.887,0.823,0.93,1.0	0.055	SE	KiO
80873	ENSG00000160050	CCDC28B	chr1	+	32204232	32204379	NA	NA	32203878	32204045	32204597	32204620	1.64e-06	0.00120093	0.894,0.979,0.903,0.933,0.932,1.0,0.962,0.925,0.952,0.899,0.922,0.946	0.847,0.884,0.949,0.758,0.748,0.888,0.953,0.808,0.835,0.74,0.893,1.0	0.079	SE	KiO
81311	ENSG00000186409	CCDC30	chr1	+	42473121	42473303	NA	NA	42463285	42463657	42482662	42482816	0.000127	0.0277951	1.0,1.0,0.64,0.492,1.0,0.361,0.744,0.808,1.0,1.0,1.0,1.0	0.564,0.877,0.618,1.0,0.721,0.327,0.393,0.808,0.244,1.0,0.437,1.0	0.171	SE	KiO
81316	ENSG00000186409	CCDC30	chr1	+	42480460	42480566	NA	NA	42463236	42463657	42482662	42482816	9.89e-06	0.00450898	1.0,1.0,0.759,0.682,1.0,0.759,0.927,0.895,1.0,1.0,1.0,1.0	0.875,0.871,0.802,1.0,0.73,0.802,0.719,0.908,0.273,1.0,0.265,1.0	0.148	SE	KiO
82021	ENSG00000102383	ZDHHC15	chrX	-	75505820	75505847	NA	NA	75478890	75478985	75522888	75523037	1.47e-05	0.00596265	1.0,0.902,1.0,0.894,0.696,1.0,0.803,0.917,0.859,1.0,0.889,0.821	0.851,0.632,0.877,1.0,0.851,0.728,0.859,0.656,0.774,0.779,0.733,0.821	0.102	SE	KiO
82328	ENSG00000011132	APBA3	chr19	-	3759560	3759600	NA	NA	3754194	3754340	3759688	3760301	0.00017	0.0341798	1.0,0.974,1.0,1.0,1.0,0.932,1.0,0.876,0.906,1.0,0.954,0.759	0.949,0.856,0.947,0.952,0.952,0.956,0.901,0.682,0.84,0.79,0.804,0.892	0.073	SE	KiO
82824	ENSG00000185480	PARPBP	chr12	+	102178591	102178770	NA	NA	102175482	102175666	102182548	102182627	0.000269	0.0472215	1.0,1.0,0.925,1.0,0.911,1.0,1.0,1.0,1.0,1.0,0.945,0.935	0.915,0.889,1.0,0.931,0.829,0.969,0.706,0.912,1.0,0.887,1.0,1.0	0.056	SE	KiO
83676	ENSG00000004866	ST7	chr7	+	117098612	117098815	NA	NA	117014935	117015014	117099761	117099844	4.32e-13	1.03e-08	1.0,1.0,1.0,1.0,0.474,1.0,1.0,1.0,0.574,1.0,1.0,1.0	0.429,0.545,1.0,0.333,0.444,1.0,1.0,0.767,1.0,0.545,0.415,0.412	0.263	SE	KiO
84111	ENSG00000114120	SLC25A36	chr3	+	140968682	140968730	NA	NA	140966933	140967036	140970926	140970993	2.82e-05	0.00962686	0.114,0.031,0.079,0.111,0.107,0.022,0.103,0.177,0.123,0.107,0.169,0.403	0.11,0.155,0.054,0.114,0.0,0.0,0.024,0.0,0.097,0.014,0.135,0.028	0.068	SE	KiO
85597	ENSG00000213699	SLC35F6	chr2	+	26776371	26776482	NA	NA	26775463	26775676	26778041	26781140	1.26e-07	0.000179	1.0,1.0,0.965,1.0,0.932,1.0,1.0,0.918,1.0,1.0,1.0,1.0	1.0,0.899,0.901,0.844,0.836,0.927,1.0,0.904,0.934,0.62,0.956,0.939	0.088	SE	KiO
86000	ENSG00000108387	SEPTIN4	chr17	-	58526681	58526978	NA	NA	58526219	58526313	58531960	58532046	7.59e-07	0.00069	1.0,0.937,1.0,0.903,1.0,1.0,1.0,0.864,0.898,1.0,1.0,0.531	0.75,0.362,1.0,0.966,0.917,0.888,0.938,0.922,0.531,0.935,1.0,1.0	0.077	SE	KiO
86482	ENSG00000173960	UBXN2A	chr2	+	23968918	23969035	NA	NA	23958300	23958355	23971275	23971414	5.59e-07	0.000547	0.176,0.092,0.0,0.233,0.116,0.213,0.048,0.138,0.176,0.0,0.057,0.142	0.0,0.066,0.016,0.026,0.0,0.022,0.0,0.037,0.087,0.054,0.021,0.138	0.077	SE	KiO
88143	ENSG00000031003	FAM13B	chr5	-	138019880	138019977	NA	NA	138018478	138018514	138021030	138021197	2.78e-05	0.00954684	0.047,0.525,0.0,0.159,0.043,0.114,0.106,0.0,0.24,0.119,0.0,0.159	0.256,0.0,0.0,0.0,0.059,0.0,0.0,0.0,0.0,0.106,0.0,0.0	0.091	SE	KiO
88435	ENSG00000204681	GABBR1	chr6	-	29630457	29630643	NA	NA	29629086	29629107	29631395	29631599	2.22e-05	0.00803325	0.908,0.93,0.93,0.901,0.939,0.945,1.0,1.0,1.0,1.0,0.767,1.0	1.0,1.0,0.852,1.0,0.778,0.718,1.0,0.905,1.0,0.824,0.541,0.92	0.065	SE	KiO
88436	ENSG00000204681	GABBR1	chr6	-	29630457	29630643	NA	NA	29629086	29629247	29631395	29631599	0.000126	0.0275667	1.0,1.0,1.0,0.946,1.0,1.0,0.916,1.0,1.0,1.0,0.854,1.0	0.896,0.852,0.916,1.0,1.0,1.0,0.907,1.0,1.0,1.0,0.443,0.918	0.065	SE	KiO
88438	ENSG00000204681	GABBR1	chr6	-	29630521	29630643	NA	NA	29629086	29629107	29631395	29631599	0.000204	0.0388758	0.869,0.921,0.888,0.814,0.902,0.897,1.0,1.0,1.0,1.0,0.72,1.0	1.0,1.0,0.789,1.0,0.61,0.686,1.0,0.714,1.0,0.689,0.294,0.905	0.11	SE	KiO
89411	ENSG00000242288	BMS1P4-AGAP5	chr10	-	73722388	73722577	NA	NA	73721361	73721504	73725960	73726040	9.22e-05	0.0220694	1.0,0.795,0.825,0.784,0.907,0.928,0.83,1.0,1.0,0.895,0.835,1.0	0.915,0.791,1.0,1.0,0.512,0.724,0.863,1.0,0.835,1.0,0.726,0.428	0.084	SE	KiO
90215	ENSG00000168769	TET2	chr4	+	105241338	105241429	NA	NA	105233896	105237351	105242833	105242927	1.02e-05	0.00457717	1.0,1.0,0.735,0.864,1.0,0.895,1.0,1.0,1.0,1.0,0.932,0.89	0.898,0.624,0.774,1.0,0.789,1.0,1.0,0.911,0.595,0.774,0.883,0.898	0.098	SE	KiO
90842	ENSG00000198176	TFDP1	chr13	+	113631622	113631905	NA	NA	113610995	113611062	113633119	113633285	2.33e-06	0.00158654	0.783,1.0,0.797,1.0,0.924,0.902,1.0,0.897,0.662,0.902,1.0,1.0	0.917,0.518,0.803,0.721,0.87,0.94,0.804,0.912,0.667,0.744,0.671,0.758	0.129	SE	KiO
95930	ENSG00000170919	TPT1-AS1	chr13	+	45383090	45383235	NA	NA	45379194	45379335	45389734	45389820	9.24e-08	0.000151	0.9,1.0,1.0,1.0,0.845,1.0,1.0,0.869,1.0,1.0,0.909,1.0	0.784,0.75,1.0,0.925,1.0,0.832,1.0,0.704,1.0,1.0,0.885,0.81	0.069	SE	KiO
95931	ENSG00000170919	TPT1-AS1	chr13	+	45383159	45383235	NA	NA	45379194	45379335	45389734	45389820	2.17e-07	0.000281	0.842,1.0,1.0,1.0,0.694,1.0,1.0,0.81,1.0,1.0,0.878,1.0	0.721,0.516,1.0,0.906,1.0,0.706,1.0,0.536,1.0,1.0,0.828,0.756	0.105	SE	KiO
97051	ENSG00000148737	TCF7L2	chr10	+	113160618	113160691	NA	NA	113158666	113158717	113165554	113165972	3.55e-05	0.0112905	0.179,0.037,0.072,0.134,0.064,0.0,0.432,0.42,0.047,0.411,0.241,0.42	0.028,0.14,0.0,0.12,0.266,0.0,0.214,0.031,0.0,0.0,0.0,0.064	0.133	SE	KiO
97811	ENSG00000223960	CHROMR	chr2	+	178426365	178426505	NA	NA	178413653	178414113	178430769	178430889	1.4e-05	0.00572314	0.808,1.0,0.827,0.87,1.0,0.894,1.0,0.829,1.0,1.0,1.0,0.867	0.785,1.0,0.717,0.59,0.833,1.0,1.0,1.0,1.0,0.879,0.744,0.838	0.059	SE	KiO
97814	ENSG00000223960	CHROMR	chr2	+	178426365	178426661	NA	NA	178413634	178414113	178430769	178430889	1.14e-05	0.00489081	0.794,1.0,0.723,0.845,1.0,0.903,1.0,0.791,1.0,1.0,1.0,0.848	0.74,1.0,0.651,0.505,0.761,1.0,1.0,1.0,1.0,0.85,0.69,0.862	0.07	SE	KiO
97817	ENSG00000223960	CHROMR	chr2	+	178426365	178426680	NA	NA	178413676	178414113	178430769	178430889	1.5e-05	0.00600255	0.79,1.0,0.722,0.847,1.0,0.905,1.0,0.783,1.0,1.0,1.0,0.823	0.738,1.0,0.64,0.493,0.781,1.0,1.0,1.0,1.0,0.856,0.712,0.833	0.068	SE	KiO
97820	ENSG00000223960	CHROMR	chr2	+	178426365	178426703	NA	NA	178414022	178414113	178430769	178430889	1.74e-05	0.00667387	0.783,1.0,0.727,0.834,1.0,0.902,1.0,0.773,1.0,1.0,1.0,0.822	0.734,1.0,0.615,0.479,0.748,1.0,1.0,1.0,1.0,0.847,0.689,0.825	0.075	SE	KiO
97943	ENSG00000160767	FAM189B	chr1	-	155253858	155253978	NA	NA	155252748	155253732	155254399	155254456	0.000124	0.0272697	0.961,1.0,0.948,0.971,0.939,0.972,0.916,0.879,1.0,0.952,0.88,0.779	0.922,0.872,0.911,0.9,0.885,0.943,0.959,0.791,0.732,0.78,0.85,0.815	0.07	SE	KiO
100271	ENSG00000107672	NSMCE4A	chr10	-	121961840	121962107	NA	NA	121961422	121961517	121965285	121965385	2.9e-05	0.00978732	0.424,0.632,0.615,0.551,1.0,1.0,1.0,1.0,0.747,1.0,1.0,0.496	0.676,0.551,0.424,1.0,0.831,0.621,0.33,0.197,1.0,1.0,1.0,1.0	0.07	SE	KiO
100634	ENSG00000137312	FLOT1	chr6	-	30741661	30741704	NA	NA	30741189	30741333	30742146	30742203	4.63e-05	0.0138147	0.125,0.0,0.129,0.049,0.125,0.125,0.0,0.09,0.024,0.134,0.087,0.161	0.034,0.0,0.0,0.03,0.022,0.0,0.023,0.057,0.021,0.0,0.023,0.0	0.07	SE	KiO
100946	ENSG00000138162	TACC2	chr10	+	122132608	122132734	NA	NA	122088477	122088591	122195039	122195176	2.97e-05	0.00995058	0.703,0.729,1.0,1.0,0.874,0.877,1.0,1.0,1.0,0.911,1.0,1.0	1.0,0.62,0.939,0.766,0.86,0.758,0.671,1.0,1.0,1.0,0.864,0.803	0.068	SE	KiO
103021	ENSG00000213468	FIRRE	chrX	-	131804971	131805037	NA	NA	131794113	131794466	131825221	131825365	0.000205	0.0389095	0.587,0.758,0.666,1.0,0.362,0.221,0.577,0.82,0.57,1.0,1.0,0.63	0.431,0.439,0.109,0.102,0.695,0.124,0.46,0.773,0.666,0.362,0.0,0.532	0.292	SE	KiO
104957	ENSG00000255036	SUGT1P4-STRA6LP-CCDC180	chr9	+	97318462	97318582	NA	NA	97317064	97317228	97320125	97320205	8.69e-05	0.0212134	0.746,1.0,0.771,0.902,0.692,0.627,0.704,1.0,0.771,1.0,0.412,1.0	1.0,0.387,0.771,0.219,0.486,0.646,0.755,0.359,0.24,0.678,0.646,0.457	0.248	SE	KiO
105901	ENSG00000001631	KRIT1	chr7	-	92245426	92245676	NA	NA	92244901	92245134	92245789	92245877	2.83e-05	0.00963439	1.0,0.833,1.0,0.627,0.882,0.914,0.889,0.875,1.0,1.0,0.912,1.0	0.863,0.878,0.823,0.699,0.475,1.0,0.608,0.814,0.795,1.0,1.0,0.707	0.106	SE	KiO
106465	ENSG00000228775	WEE2-AS1	chr7	-	141714188	141714374	NA	NA	141704337	141705757	141723915	141723948	9.73e-06	0.0044713	1.0,0.527,1.0,1.0,0.793,0.527,0.718,0.786,1.0,1.0,1.0,1.0	0.69,1.0,0.489,1.0,0.277,0.88,1.0,0.752,0.852,1.0,0.285,0.806	0.11	SE	KiO
107277	ENSG00000179818	PCBP1-AS1	chr2	-	70085815	70085903	NA	NA	70085546	70085624	70086977	70087014	2.9e-05	0.00978732	0.777,0.92,0.866,1.0,1.0,0.888,1.0,0.856,0.909,0.759,0.809,0.785	0.599,0.624,0.665,0.699,0.923,0.866,0.499,0.651,1.0,0.713,0.679,0.92	0.144	SE	KiO
107279	ENSG00000179818	PCBP1-AS1	chr2	-	70085815	70085930	NA	NA	70085546	70085624	70086977	70086996	4.5e-05	0.0134804	0.751,0.93,0.873,1.0,1.0,0.891,1.0,0.873,0.908,0.721,0.838,0.782	0.564,0.668,0.691,0.721,0.921,0.873,0.583,0.601,1.0,0.732,0.737,0.915	0.13	SE	KiO
107640	ENSG00000006625	GGCT	chr7	-	30500535	30500681	NA	NA	30496622	30497235	30504568	30504799	3.25e-10	1.77e-06	0.967,0.978,0.929,0.941,0.963,1.0,0.968,0.965,1.0,0.971,1.0,0.94	0.932,0.957,0.908,0.933,0.912,0.892,0.988,0.907,0.915,0.824,0.85,0.823	0.065	SE	KiO
108078	ENSG00000155096	AZIN1	chr8	-	102849998	102850165	NA	NA	102843550	102843729	102858012	102858150	0.000116	0.026174	1.0,0.85,1.0,1.0,0.811,1.0,1.0,0.811,1.0,1.0,1.0,1.0	0.607,1.0,1.0,0.827,0.768,0.86,1.0,0.69,1.0,0.578,0.485,1.0	0.138	SE	KiO
109025	ENSG00000146828	SLC12A9	chr7	+	100858834	100858942	NA	NA	100826819	100827047	100859884	100860042	0.000134	0.0286806	0.862,1.0,1.0,0.843,0.748,1.0,1.0,1.0,1.0,1.0,1.0,0.728	0.93,0.824,1.0,1.0,0.928,0.572,1.0,0.69,1.0,0.874,0.858,0.791	0.059	SE	KiO
109522	ENSG00000164877	MICALL2	chr7	-	1435100	1435147	NA	NA	1434358	1434672	1436741	1436856	2.07e-05	0.0076328	0.854,0.928,0.965,1.0,1.0,1.0,0.917,0.867,0.847,0.872,0.894,0.886	0.94,1.0,0.928,0.789,0.748,0.637,0.915,0.634,0.859,0.758,1.0,0.755	0.089	SE	KiO
110261	ENSG00000173715	C11orf80	chr11	+	66822563	66822674	NA	NA	66821642	66821764	66828265	66828364	1.87e-09	7.08e-06	0.958,0.945,0.981,0.975,0.984,0.983,0.975,0.935,1.0,0.954,1.0,0.98	0.981,0.96,0.803,0.926,0.963,0.933,0.974,0.85,0.884,0.917,0.902,0.886	0.058	SE	KiO
111718	ENSG00000228409	CCT6P1	chr7	+	65754526	65754661	NA	NA	65752163	65752310	65755779	65755952	2.29e-10	1.33e-06	1.0,1.0,1.0,1.0,1.0,0.611,0.758,0.779,1.0,0.836,0.818,1.0	0.746,0.683,1.0,1.0,0.662,0.718,1.0,1.0,0.638,0.662,0.825,0.381	0.124	SE	KiO
111799	ENSG00000235944	ZNF815P	chr7	+	5839948	5840075	NA	NA	5833526	5833568	5840689	5840856	8.81e-07	0.000783	1.0,1.0,1.0,1.0,0.851,1.0,0.74,1.0,1.0,1.0,1.0,1.0	1.0,0.776,0.917,0.487,0.67,1.0,1.0,0.587,0.289,1.0,1.0,0.379	0.207	SE	KiO
112847	ENSG00000137522	RNF121	chr11	+	71978085	71978235	NA	NA	71960749	71960891	71982760	71982915	1.19e-07	0.000173	0.105,0.046,0.123,0.049,0.043,0.269,0.09,0.08,0.087,0.073,0.041,0.013	0.019,0.064,0.039,0.02,0.0,0.061,0.045,0.018,0.02,0.026,0.016,0.0	0.058	SE	KiO
114032	ENSG00000147010	SH3KBP1	chrX	-	19545921	19546050	NA	NA	19541924	19542193	19549973	19550083	8.51e-06	0.00403556	0.966,0.948,0.976,0.942,0.965,0.931,0.959,0.972,0.958,1.0,0.959,1.0	0.806,0.84,1.0,0.684,0.937,0.901,0.944,0.966,0.949,0.934,0.934,0.92	0.063	SE	KiO
114688	ENSG00000131381	RBSN	chr3	-	15082366	15082608	NA	NA	15080731	15080802	15084734	15084896	6.24e-05	0.0168766	1.0,1.0,0.773,0.964,0.89,0.83,1.0,0.911,0.952,1.0,1.0,1.0	0.62,0.73,0.958,0.864,1.0,1.0,0.806,1.0,0.809,0.881,0.955,0.843	0.071	SE	KiO
114919	ENSG00000012048	BRCA1	chr17	-	43079333	43079399	NA	NA	43076487	43076611	43082403	43082575	3.22e-07	0.000365	0.0,0.322,0.185,0.0,0.0,0.14,0.0,0.245,0.0,0.079,0.362,0.039	0.0,0.0,0.07,0.0,0.0,0.039,0.185,0.0,0.0,0.159,0.0,0.0	0.077	SE	KiO
114940	ENSG00000186312	CA5BP1	chrX	+	15675689	15675778	NA	NA	15675545	15675572	15688660	15688858	0.000129	0.0279499	1.0,1.0,0.698,1.0,1.0,0.748,0.899,0.856,0.832,0.763,0.331,1.0	0.459,0.731,0.832,1.0,0.816,1.0,1.0,0.763,0.776,0.331,0.298,0.517	0.134	SE	KiO
115192	ENSG00000125354	SEPTIN6	chrX	-	119625334	119625379	NA	NA	119615723	119616742	119629317	119629508	5.78e-05	0.0161398	0.216,0.037,0.257,0.145,0.009,0.093,0.211,0.083,0.22,0.185,0.06,0.121	0.171,0.096,0.026,0.042,0.058,0.029,0.046,0.076,0.072,0.091,0.049,0.094	0.066	SE	KiO
115834	ENSG00000271147	ARMCX5-GPRASP2	chrX	+	102601879	102601977	NA	NA	102599705	102599859	102605481	102605653	0.000127	0.0278204	0.721,0.767,1.0,0.936,0.915,0.758,1.0,1.0,0.912,1.0,0.73,1.0	0.671,0.721,0.738,1.0,1.0,1.0,0.817,1.0,1.0,0.809,0.653,0.585	0.062	SE	KiO
116383	ENSG00000269556	TMEM185A	chrX	-	149603986	149604070	NA	NA	149600302	149600479	149631542	149631792	0.000143	0.0301341	0.787,1.0,0.781,0.896,0.906,0.914,0.781,1.0,0.836,1.0,1.0,0.911	0.747,0.361,1.0,1.0,0.761,0.836,0.836,0.781,0.718,0.854,1.0,1.0	0.076	SE	KiO
117115	ENSG00000235437	LINC01278	chrX	-	63432363	63432491	NA	NA	63396557	63399903	63560831	63561052	0.000211	0.0396574	0.87,0.939,0.89,1.0,1.0,1.0,0.943,1.0,1.0,0.939,0.913,1.0	0.812,1.0,1.0,0.823,1.0,1.0,1.0,0.785,0.847,0.94,0.632,1.0	0.055	SE	KiO
117120	ENSG00000235437	LINC01278	chrX	-	63516909	63517082	NA	NA	63397669	63399903	63560831	63560915	8.82e-06	0.0041499	0.685,0.88,0.601,1.0,1.0,1.0,0.668,1.0,1.0,0.701,0.824,1.0	0.69,1.0,1.0,0.401,1.0,1.0,1.0,0.61,0.472,0.77,0.352,1.0	0.089	SE	KiO
118804	ENSG00000115419	GLS	chr2	+	190913192	190913364	NA	NA	190910262	190910321	190920214	190920248	2.85e-05	0.00966737	1.0,1.0,1.0,0.932,0.819,0.87,1.0,1.0,1.0,0.927,1.0,0.776	0.843,0.924,1.0,1.0,1.0,0.825,1.0,0.502,0.741,0.689,0.89,0.787	0.094	SE	KiO
120663	ENSG00000182325	FBXL6	chr8	-	144357456	144357502	NA	NA	144356989	144357121	144357627	144357786	5.52e-06	0.00288662	1.0,1.0,1.0,0.757,1.0,0.788,0.604,1.0,1.0,1.0,1.0,1.0	0.887,0.878,1.0,0.895,0.696,0.902,0.686,0.662,0.68,0.179,1.0,0.766	0.16	SE	KiO
121764	ENSG00000104365	IKBKB	chr8	+	42308900	42309025	NA	NA	42306342	42306432	42314321	42314429	2.08e-06	0.00144437	1.0,1.0,0.953,0.876,1.0,1.0,0.9,0.949,0.94,0.927,0.87,0.812	0.891,0.945,0.774,0.878,0.868,0.949,0.875,1.0,0.693,0.717,0.845,0.86	0.078	SE	KiO
122111	ENSG00000177192	PUS1	chr12	+	131932721	131932833	NA	NA	131932174	131932312	131939172	131939275	1.84e-05	0.00695591	0.304,0.028,0.179,0.318,0.154,0.107,0.083,0.291,0.093,0.304,0.231,0.321	0.164,0.041,0.056,0.149,0.127,0.099,0.071,0.089,0.127,0.046,0.06,0.12	0.105	SE	KiO
123339	ENSG00000083223	TUT7	chr9	-	86326370	86326491	NA	NA	86325333	86325514	86328339	86328492	0.000162	0.0330226	0.13,0.155,0.122,0.056,0.189,0.187,0.201,0.107,0.056,0.33,0.114,0.102	0.034,0.031,0.083,0.022,0.239,0.122,0.218,0.05,0.0,0.04,0.122,0.095	0.058	SE	KiO
123737	ENSG00000157654	PALM2AKAP2	chr9	+	109942685	109943381	NA	NA	109931926	109932028	110015953	110016039	1.15e-07	0.000172	1.0,0.878,0.753,1.0,0.927,0.947,1.0,1.0,0.827,1.0,1.0,1.0	1.0,0.838,1.0,0.557,0.746,1.0,0.609,0.877,1.0,1.0,1.0,0.27	0.12	SE	KiO
123987	ENSG00000114686	MRPL3	chr3	-	131501843	131501924	NA	NA	131501530	131501715	131502848	131502983	1.1e-05	0.00477486	0.139,0.393,0.0,0.245,0.206,0.052,0.09,0.0,0.089,0.079,0.054,0.341	0.0,0.0,0.049,0.066,0.028,0.237,0.0,0.079,0.0,0.0,0.206,0.147	0.073	SE	KiO
126360	ENSG00000160323	ADAMTS13	chr9	+	133457909	133458094	NA	NA	133456542	133456719	133458973	133459386	0.000222	0.0410331	0.865,0.966,0.852,1.0,0.879,1.0,1.0,0.959,1.0,0.929,1.0,1.0	0.907,1.0,1.0,0.852,0.687,1.0,0.952,0.903,0.781,0.913,0.928,0.852	0.056	SE	KiO
128282	ENSG00000186868	MAPT	chr17	+	45989877	45990075	NA	NA	45987039	45987095	45991459	45991586	0.000269	0.047243	0.174,0.0,0.256,0.071,0.0,0.039,0.478,0.028,0.169,0.054,0.0,0.314	0.0,0.042,0.031,0.037,0.067,0.0,0.092,0.048,0.071,0.035,0.023,0.075	0.089	SE	KiO
129643	ENSG00000135424	ITGA7	chr12	-	55699869	55699989	NA	NA	55698709	55698917	55700261	55700393	2.31e-05	0.0082987	1.0,0.646,1.0,1.0,0.822,1.0,1.0,0.296,1.0,1.0,1.0,1.0	1.0,0.457,0.558,1.0,1.0,0.727,0.412,0.424,1.0,0.936,0.732,1.0	0.126	SE	KiO
131449	ENSG00000175229	GAL3ST3	chr11	-	66045290	66045527	NA	NA	66040764	66043677	66049010	66049161	7.99e-05	0.0201497	1.0,1.0,1.0,1.0,0.958,1.0,0.966,0.95,1.0,0.942,1.0,1.0	0.74,1.0,0.864,0.948,0.89,0.918,0.932,1.0,0.951,0.796,1.0,1.0	0.065	SE	KiO
132177	ENSG00000109458	GAB1	chr4	+	143457679	143457769	NA	NA	143440078	143440382	143459384	143459429	0.000154	0.0318839	0.21,0.123,0.107,0.299,0.093,0.153,0.28,0.079,0.153,0.064,0.123,0.136	0.127,0.145,0.107,0.1,0.092,0.063,0.129,0.092,0.115,0.0,0.037,0.095	0.06	SE	KiO
135986	ENSG00000267699	NA	chr18	+	50984486	50984563	NA	NA	50974396	50974561	51046919	51047111	1.65e-06	0.00120207	0.827,1.0,0.809,1.0,0.775,0.809,0.841,0.761,1.0,1.0,0.809,0.775	0.68,0.809,0.459,1.0,1.0,0.726,0.57,0.697,0.639,1.0,0.57,0.233	0.169	SE	KiO
136742	ENSG00000111788	NA	chr12	+	9312616	9312695	NA	NA	9311730	9311831	9312874	9313029	0.000166	0.0335881	0.846,0.88,1.0,1.0,0.956,0.713,0.97,1.0,0.739,1.0,1.0,1.0	0.759,0.724,0.953,1.0,0.865,0.876,0.887,0.951,0.974,0.836,0.869,0.692	0.06	SE	KiO
137280	ENSG00000119969	HELLS	chr10	+	94583987	94584125	NA	NA	94582962	94583059	94588228	94588390	3.34e-10	1.77e-06	0.131,0.014,0.033,0.0,0.041,0.0,0.114,0.104,0.033,0.068,0.024,0.232	0.0,0.0,0.0,0.017,0.0,0.024,0.0,0.079,0.0,0.0,0.0,0.04	0.053	SE	KiO
138621	ENSG00000196151	WDSUB1	chr2	-	159275545	159275638	NA	NA	159256195	159256375	159279760	159279945	0.000281	0.04839	1.0,1.0,1.0,1.0,0.829,1.0,0.879,0.921,0.892,0.795,1.0,1.0	0.644,0.926,1.0,0.759,0.563,1.0,1.0,0.557,0.906,0.659,1.0,0.744	0.13	SE	KiO
139365	ENSG00000088298	EDEM2	chr20	-	35131641	35131783	NA	NA	35126250	35126375	35142372	35142478	2.4e-05	0.00856389	0.74,0.951,1.0,1.0,1.0,0.924,0.922,1.0,1.0,1.0,1.0,1.0	0.869,1.0,0.738,0.851,0.872,1.0,0.905,1.0,0.826,0.774,0.738,1.0	0.08	SE	KiO
139367	ENSG00000088298	EDEM2	chr20	-	35134737	35134949	NA	NA	35126250	35126375	35142372	35142478	1.77e-06	0.00127738	0.663,0.9,1.0,1.0,1.0,0.875,0.881,1.0,1.0,1.0,1.0,1.0	0.797,1.0,0.583,0.828,0.883,1.0,0.859,1.0,0.749,0.777,0.593,1.0	0.104	SE	KiO
139371	ENSG00000088298	EDEM2	chr20	-	35137879	35138005	NA	NA	35126250	35126375	35142372	35142478	9.45e-06	0.00437583	0.734,0.955,1.0,1.0,1.0,0.911,0.888,1.0,1.0,1.0,1.0,1.0	0.874,1.0,0.761,0.795,0.917,1.0,0.842,1.0,0.828,0.842,0.495,1.0	0.095	SE	KiO
140472	ENSG00000067798	NAV3	chr12	+	78121939	78122428	NA	NA	78119236	78119945	78127166	78127208	1.09e-09	4.51e-06	1.0,1.0,0.714,0.817,1.0,0.945,0.899,1.0,1.0,0.885,1.0,1.0	0.93,0.809,0.862,1.0,0.848,0.585,0.597,1.0,0.644,0.874,0.72,1.0	0.116	SE	KiO
140473	ENSG00000067798	NAV3	chr12	+	78121939	78122428	NA	NA	78119236	78119945	78128705	78128866	9.08e-10	3.93e-06	1.0,1.0,1.0,0.898,0.911,0.897,1.0,1.0,0.797,1.0,0.731,0.609	0.694,0.893,0.95,0.778,0.813,0.552,0.624,0.786,1.0,0.413,0.717,0.667	0.163	SE	KiO
141758	ENSG00000166012	TAF1D	chr11	-	93733349	93733397	NA	NA	93730676	93730712	93734624	93734660	5.08e-05	0.0146187	0.946,0.949,1.0,0.898,1.0,0.9,1.0,0.892,0.973,0.893,0.954,0.959	0.838,0.853,1.0,0.846,0.853,0.961,0.866,1.0,0.809,0.896,0.853,0.91	0.057	SE	KiO
141852	ENSG00000139178	C1RL	chr12	-	7108250	7108479	NA	NA	7101604	7102087	7109109	7109197	1.65e-05	0.00644489	0.873,1.0,0.961,1.0,1.0,1.0,0.876,1.0,1.0,0.949,0.917,1.0	0.968,0.873,0.845,1.0,0.832,1.0,0.967,0.873,1.0,0.939,0.642,0.82	0.068	SE	KiO
143506	ENSG00000204852	TCTN1	chr12	+	110641023	110641149	NA	NA	110640382	110640517	110647210	110647336	4.64e-05	0.0138196	0.962,0.834,0.818,0.953,0.942,0.861,1.0,0.97,1.0,1.0,1.0,1.0	0.882,0.858,0.692,0.768,1.0,1.0,0.897,0.853,0.856,0.909,0.956,1.0	0.056	SE	KiO
144398	ENSG00000135297	MTO1	chr6	+	73480317	73480367	NA	NA	73479935	73480126	73480674	73480805	3.95e-09	1.29e-05	0.014,0.074,0.078,0.07,0.0,0.132,0.133,0.297,0.159,0.22,0.126,0.102	0.066,0.023,0.074,0.0,0.019,0.07,0.0,0.08,0.0,0.0,0.0,0.039	0.086	SE	KiO
144516	ENSG00000069493	CLEC2D	chr12	+	9692827	9693948	NA	NA	9687901	9688086	9694759	9695129	6.8e-05	0.0178595	1.0,0.872,1.0,1.0,1.0,1.0,1.0,1.0,0.758,0.809,1.0,1.0	0.506,1.0,0.875,0.578,1.0,0.91,0.756,0.762,0.774,1.0,1.0,0.535	0.145	SE	KiO
144789	ENSG00000182796	TMEM198B	chr12	+	55832958	55833125	NA	NA	55831256	55831349	55833446	55833521	9.83e-06	0.00449422	1.0,1.0,0.774,0.86,1.0,0.86,0.706,1.0,0.684,1.0,1.0,1.0	0.493,1.0,0.653,0.755,0.306,0.782,1.0,1.0,0.527,1.0,1.0,1.0	0.114	SE	KiO
146881	ENSG00000182944	EWSR1	chr22	+	29291561	29291596	NA	NA	29288605	29288786	29292136	29292169	0.000205	0.0389131	0.909,0.769,0.895,0.555,0.909,1.0,0.915,1.0,1.0,1.0,1.0,0.0	1.0,1.0,1.0,0.348,1.0,0.74,0.449,1.0,0.74,0.416,0.151,0.641	0.122	SE	KiO
146883	ENSG00000182944	EWSR1	chr22	+	29291564	29291596	NA	NA	29288605	29288786	29292136	29292169	9.2e-06	0.00430041	0.944,0.822,0.95,0.757,0.939,1.0,0.933,1.0,1.0,1.0,1.0,0.745	1.0,1.0,1.0,0.608,1.0,0.868,0.706,1.0,0.796,0.655,0.785,0.785	0.074	SE	KiO
146920	ENSG00000186998	EMID1	chr22	+	29216322	29216635	NA	NA	29215576	29215630	29231019	29231140	8.13e-05	0.0203671	0.057,0.179,0.303,0.395,0.08,0.214,0.281,0.111,0.199,0.521,0.068,0.465	0.115,0.131,0.014,0.045,0.0,0.03,0.061,0.068,0.24,0.0,0.395,0.0	0.148	SE	KiO
147995	ENSG00000228315	GUSBP11	chr22	-	23686789	23686995	NA	NA	23683724	23683867	23695172	23695517	0.000106	0.0245404	0.748,1.0,0.471,1.0,1.0,0.704,1.0,1.0,1.0,1.0,0.609,0.716	0.685,0.532,0.521,0.781,1.0,0.64,1.0,1.0,0.728,0.426,0.69,1.0	0.104	SE	KiO
147999	ENSG00000228315	GUSBP11	chr22	-	23686824	23686995	NA	NA	23683724	23683867	23695172	23695517	6.63e-05	0.0176018	0.771,1.0,0.503,1.0,1.0,0.73,1.0,1.0,1.0,1.0,0.639,0.741	0.712,0.564,0.529,0.808,1.0,0.687,1.0,1.0,0.752,0.481,0.717,1.0	0.094	SE	KiO
149162	ENSG00000160111	CPAMD8	chr19	-	16901195	16901297	NA	NA	16899474	16899549	16902648	16902863	1.68e-08	4.09e-05	1.0,0.697,0.605,1.0,1.0,0.75,0.822,1.0,1.0,1.0,0.942,0.897	0.458,0.648,1.0,1.0,0.453,0.847,1.0,0.434,1.0,0.822,0.624,1.0	0.119	SE	KiO
149167	ENSG00000160111	CPAMD8	chr19	-	16901209	16901300	NA	NA	16899474	16899549	16902648	16902863	7.95e-10	3.73e-06	1.0,0.854,0.71,1.0,1.0,0.746,0.898,1.0,1.0,1.0,0.907,0.924	0.607,0.723,1.0,1.0,0.71,0.89,1.0,0.695,1.0,0.796,0.701,1.0	0.076	SE	KiO
149169	ENSG00000160111	CPAMD8	chr19	-	16901209	16901307	NA	NA	16899474	16899549	16902648	16902863	8e-10	3.73e-06	1.0,0.849,0.702,1.0,1.0,0.738,0.894,1.0,1.0,1.0,0.904,0.922	0.598,0.715,1.0,1.0,0.702,0.886,1.0,0.687,1.0,0.79,0.693,1.0	0.078	SE	KiO
149171	ENSG00000160111	CPAMD8	chr19	-	16901209	16901326	NA	NA	16899474	16899549	16902648	16902863	9.93e-10	4.22e-06	1.0,0.837,0.681,1.0,1.0,0.719,0.885,1.0,1.0,1.0,0.895,0.914	0.575,0.695,1.0,1.0,0.681,0.876,1.0,0.666,1.0,0.773,0.672,1.0	0.083	SE	KiO
149191	ENSG00000127511	SIN3B	chr19	+	16862883	16863024	NA	NA	16862351	16862559	16863679	16863796	0.000293	0.049785	0.06,0.074,0.078,0.062,0.042,0.135,0.105,0.035,0.135,0.091,0.393,0.0	0.135,0.113,0.024,0.054,0.037,0.037,0.031,0.0,0.063,0.029,0.068,0.018	0.05	SE	KiO
151323	ENSG00000142230	SAE1	chr19	+	47152876	47153031	NA	NA	47150201	47150375	47155113	47155213	8.46e-05	0.0208783	0.846,0.881,0.945,1.0,0.897,0.938,0.888,1.0,1.0,0.963,0.911,0.951	0.878,0.818,0.862,1.0,0.753,0.892,0.885,0.831,1.0,0.944,0.798,0.819	0.062	SE	KiO
152208	ENSG00000074855	ANO8	chr19	-	17327437	17327566	NA	NA	17327234	17327345	17327688	17327880	8.12e-09	2.3e-05	0.763,1.0,0.866,0.899,0.585,1.0,0.884,1.0,1.0,1.0,1.0,1.0	1.0,0.873,0.565,0.89,0.729,0.926,1.0,0.763,0.512,1.0,0.801,0.816	0.094	SE	KiO
152210	ENSG00000074855	ANO8	chr19	-	17327449	17327569	NA	NA	17327234	17327345	17327688	17327880	2.87e-09	9.75e-06	0.85,1.0,0.889,0.877,0.739,1.0,0.924,1.0,1.0,1.0,1.0,1.0	1.0,0.902,0.606,0.883,0.813,0.944,1.0,0.732,0.741,1.0,0.797,0.781	0.09	SE	KiO
152212	ENSG00000074855	ANO8	chr19	-	17327452	17327569	NA	NA	17327234	17327345	17327688	17327880	3.16e-09	1.06e-05	0.852,1.0,0.9,0.879,0.742,1.0,0.923,1.0,1.0,1.0,1.0,1.0	1.0,0.904,0.61,0.885,0.815,0.945,1.0,0.735,0.744,1.0,0.799,0.784	0.09	SE	KiO
154428	ENSG00000263753	LINC00667	chr18	+	5240542	5240959	NA	NA	5238777	5239196	5241698	5241889	1.17e-09	4.72e-06	0.746,1.0,1.0,0.876,0.766,0.771,1.0,1.0,0.766,0.715,1.0,1.0	0.896,0.784,1.0,0.858,0.683,0.746,1.0,0.68,1.0,0.454,0.879,0.728	0.078	SE	KiO
154431	ENSG00000263753	LINC00667	chr18	+	5240542	5241031	NA	NA	5238777	5239196	5241698	5241889	9.27e-06	0.00431672	0.889,1.0,1.0,0.922,0.845,0.835,1.0,1.0,0.874,0.862,1.0,1.0	0.935,0.855,1.0,0.91,0.809,0.841,1.0,0.805,1.0,0.612,0.937,0.855	0.056	SE	KiO
155466	ENSG00000261879	ZNF594-DT	chr17	+	5213925	5214209	NA	NA	5192103	5192163	5215146	5215293	1.47e-05	0.00595137	1.0,1.0,1.0,0.868,1.0,1.0,1.0,0.399,1.0,0.621,1.0,0.753	0.652,1.0,1.0,0.468,1.0,0.666,1.0,1.0,0.585,0.753,1.0,0.234	0.107	SE	KiO
155892	ENSG00000166582	CENPV	chr17	-	16349023	16349349	NA	NA	16344596	16344711	16349930	16350029	9.26e-05	0.022125	1.0,0.956,1.0,1.0,1.0,1.0,1.0,1.0,1.0,1.0,0.939,1.0	0.942,1.0,1.0,0.942,0.776,0.978,1.0,0.798,0.802,0.91,1.0,0.971	0.065	SE	KiO
155894	ENSG00000166582	CENPV	chr17	-	16349023	16349356	NA	NA	16344596	16344711	16349930	16350029	7.87e-05	0.0199757	1.0,0.955,1.0,1.0,1.0,1.0,1.0,1.0,1.0,1.0,0.938,1.0	0.941,1.0,1.0,0.942,0.773,0.978,1.0,0.796,0.799,0.909,1.0,0.971	0.065	SE	KiO
155905	ENSG00000108474	PIGL	chr17	+	16283995	16284138	NA	NA	16233970	16234070	16299887	16300187	0.000241	0.0436205	0.036,0.191,0.0,0.24,0.122,0.147,0.031,0.24,0.0,0.201,0.022,0.321	0.036,0.025,0.174,0.0,0.059,0.064,0.092,0.035,0.0,0.045,0.112,0.0	0.076	SE	KiO
158677	ENSG00000108423	TUBD1	chr17	-	59866612	59866749	NA	NA	59863782	59863847	59874538	59874703	0.000196	0.0377855	1.0,0.84,0.918,1.0,0.81,1.0,0.28,0.5,1.0,0.509,1.0,1.0	0.25,0.368,0.66,0.466,0.823,0.558,1.0,0.587,0.691,0.627,1.0,1.0	0.152	SE	KiO
159463	ENSG00000029725	RABEP1	chr17	+	5308704	5308822	NA	NA	5282486	5282520	5331948	5332152	2.38e-07	0.000295	0.974,0.886,0.974,1.0,0.952,1.0,0.961,0.98,0.915,0.977,0.952,1.0	0.818,0.843,1.0,0.892,0.908,1.0,1.0,0.847,0.84,0.884,0.892,0.899	0.062	SE	KiO
159641	ENSG00000072849	DERL2	chr17	-	5481295	5481387	NA	NA	5480386	5480582	5482808	5482882	1.51e-07	0.000209	0.95,0.955,0.969,0.932,0.943,0.889,0.966,0.918,0.93,0.936,0.958,0.968	0.898,0.84,0.816,0.928,0.833,0.931,0.909,0.959,0.883,0.767,0.737,0.909	0.075	SE	KiO
159644	ENSG00000072849	DERL2	chr17	-	5481323	5481389	NA	NA	5480386	5480582	5482808	5482879	4.06e-07	0.000424	0.911,0.944,0.949,0.898,0.914,0.829,0.954,0.897,0.899,0.926,0.943,0.963	0.839,0.758,0.754,0.89,0.787,0.93,0.848,0.943,0.85,0.712,0.673,0.874	0.097	SE	KiO
159873	ENSG00000176953	NFATC2IP	chr16	+	28954564	28954721	NA	NA	28952131	28952204	28955977	28956058	0.000161	0.0328195	0.833,0.96,0.961,1.0,1.0,1.0,1.0,1.0,0.893,0.814,0.955,0.967	0.903,0.75,0.86,0.848,0.74,0.964,0.921,1.0,0.933,0.887,0.951,1.0	0.052	SE	KiO
159874	ENSG00000176953	NFATC2IP	chr16	+	28954566	28954682	NA	NA	28952131	28952204	28955977	28956058	5.63e-06	0.00292766	0.711,0.936,0.934,1.0,1.0,1.0,1.0,1.0,0.825,0.845,0.955,0.926	0.841,0.578,0.743,0.816,0.75,0.938,0.803,1.0,0.918,0.844,0.954,1.0	0.079	SE	KiO
159877	ENSG00000176953	NFATC2IP	chr16	+	28954579	28954682	NA	NA	28952131	28952204	28955977	28956058	4.6e-06	0.0025341	0.716,0.94,0.938,1.0,1.0,1.0,1.0,1.0,0.834,0.854,0.957,0.93	0.842,0.594,0.749,0.826,0.762,0.941,0.813,1.0,0.923,0.853,0.956,1.0	0.076	SE	KiO
159936	ENSG00000103197	TSC2	chr16	+	2053280	2053542	NA	NA	2050436	2050486	2054295	2054440	2.11e-06	0.00146301	1.0,0.851,0.826,1.0,0.733,1.0,1.0,0.646,1.0,0.84,1.0,1.0	1.0,1.0,1.0,0.599,0.534,0.466,0.833,1.0,0.555,0.578,0.659,0.714	0.163	SE	KiO
161830	ENSG00000247228	NA	chr16	-	70156258	70156504	NA	NA	70138336	70139236	70158804	70158889	1.04e-08	2.82e-05	0.758,1.0,1.0,0.953,0.829,0.867,1.0,0.773,1.0,1.0,1.0,1.0	0.739,0.791,0.75,0.604,1.0,0.825,0.852,0.839,0.754,0.0,1.0,1.0	0.169	SE	KiO
161963	ENSG00000007541	PIGQ	chr16	+	580182	580565	NA	NA	579068	579180	580857	580972	0.000199	0.0381615	0.923,1.0,0.919,0.95,1.0,0.906,1.0,1.0,0.874,1.0,1.0,1.0	0.872,0.806,1.0,0.857,0.826,0.87,1.0,0.832,1.0,0.947,0.905,0.93	0.061	SE	KiO
162511	ENSG00000074755	ZZEF1	chr17	-	4056219	4056345	NA	NA	4054056	4054195	4057993	4058155	4.45e-06	0.00246828	1.0,1.0,1.0,1.0,0.766,0.896,1.0,0.874,0.786,1.0,1.0,1.0	0.731,0.577,0.6,0.551,0.831,1.0,0.45,0.786,1.0,1.0,1.0,1.0	0.15	SE	KiO
163278	ENSG00000008710	PKD1	chr16	-	2092953	2093189	NA	NA	2092046	2092188	2093543	2093738	2.26e-07	0.000285	1.0,1.0,1.0,1.0,1.0,0.63,0.825,0.816,1.0,0.771,0.917,1.0	0.829,0.904,1.0,1.0,0.904,1.0,1.0,1.0,0.61,0.512,0.683,0.856	0.055	SE	KiO
163280	ENSG00000008710	PKD1	chr16	-	2092953	2093274	NA	NA	2092046	2092188	2093543	2093738	2.72e-07	0.000329	1.0,1.0,1.0,1.0,1.0,0.575,0.779,0.802,1.0,0.719,0.9,1.0	0.828,0.882,1.0,1.0,0.885,1.0,1.0,1.0,0.561,0.46,0.615,0.824	0.06	SE	KiO
164181	ENSG00000260007	NA	chr15	-	68214289	68214388	NA	NA	68197528	68197628	68218535	68218650	7.2e-06	0.00356099	0.877,0.714,0.886,0.94,0.936,0.885,0.959,0.935,0.879,0.939,0.937,0.945	0.704,0.803,0.713,0.811,0.734,0.752,0.859,0.961,0.936,0.853,0.929,0.731	0.087	SE	KiO
166645	ENSG00000119723	COQ6	chr14	+	73961167	73961570	NA	NA	73959498	73959522	73962969	73963108	1.18e-07	0.000172	1.0,0.803,1.0,1.0,0.776,1.0,0.911,0.874,1.0,1.0,1.0,1.0	1.0,0.801,0.72,0.816,0.651,1.0,1.0,1.0,0.723,0.907,0.698,1.0	0.087	SE	KiO
166884	ENSG00000251602	NA	chr14	-	105418681	105418861	NA	NA	105416883	105418309	105419021	105419739	4.68e-06	0.00255967	0.0,1.0,0.494,1.0,0.695,1.0,0.318,0.765,1.0,1.0,1.0,1.0	0.098,1.0,0.343,1.0,0.695,0.37,1.0,0.303,1.0,0.514,0.695,0.246	0.167	SE	KiO
167745	ENSG00000258643	BCL2L2-PABPN1	chr14	+	23319691	23319830	NA	NA	23307759	23308199	23322180	23322295	4.63e-08	8.35e-05	0.809,0.581,1.0,1.0,1.0,0.679,0.852,1.0,1.0,1.0,0.729,1.0	0.729,1.0,0.606,0.776,1.0,0.679,1.0,0.822,0.658,0.366,0.503,0.755	0.146	SE	KiO
167875	ENSG00000129559	NEDD8	chr14	-	24231841	24231867	NA	NA	24231651	24231737	24232249	24232367	3.55e-05	0.0112905	0.041,0.17,0.099,0.204,0.0,0.243,0.278,0.12,0.06,0.0,0.065,0.056	0.0,0.0,0.0,0.108,0.065,0.133,0.039,0.0,0.204,0.0,0.043,0.034	0.059	SE	KiO
167917	ENSG00000100926	TM9SF1	chr14	-	24194888	24195051	NA	NA	24192984	24193269	24195345	24195417	2.9e-05	0.00978732	0.807,1.0,0.747,0.904,1.0,1.0,0.884,1.0,0.88,0.439,1.0,1.0	0.736,0.619,0.777,1.0,0.693,0.41,1.0,0.862,0.839,0.511,1.0,0.455	0.147	SE	KiO
169200	ENSG00000150403	TMCO3	chr13	+	113520615	113520746	NA	NA	113503495	113503588	113534044	113535286	2.04e-08	4.67e-05	1.0,1.0,0.807,1.0,1.0,1.0,0.893,1.0,1.0,0.599,0.761,0.705	1.0,1.0,0.761,0.772,0.782,1.0,0.659,0.705,0.8,0.838,0.337,1.0	0.093	SE	KiO
169586	ENSG00000139618	BRCA2	chr13	+	32375313	32375406	NA	NA	32370970	32371100	32376669	32376791	9.69e-08	0.000155	0.344,0.121,0.078,0.065,0.033,0.0,0.108,0.031,0.0,0.075,0.103,0.273	0.0,0.114,0.094,0.057,0.018,0.0,0.0,0.0,0.0,0.153,0.0,0.0	0.066	SE	KiO
169859	ENSG00000136161	RCBTB2	chr13	-	48521897	48522279	NA	NA	48515585	48515741	48524658	48524757	0.000142	0.0300987	1.0,0.759,0.932,1.0,0.441,1.0,1.0,0.82,1.0,0.823,0.632,1.0	0.696,1.0,1.0,0.489,0.455,1.0,0.612,1.0,0.65,0.788,0.602,1.0	0.093	SE	KiO
172378	ENSG00000073584	SMARCE1	chr17	-	40642117	40642548	NA	NA	40637491	40637572	40645575	40645619	1.07e-08	2.86e-05	0.751,1.0,1.0,1.0,0.608,1.0,1.0,0.619,1.0,1.0,0.771,1.0	0.847,1.0,1.0,0.434,1.0,0.709,0.649,0.702,1.0,0.296,0.686,0.602	0.152	SE	KiO
172379	ENSG00000073584	SMARCE1	chr17	-	40642164	40642548	NA	NA	40637491	40637572	40645575	40645619	1.16e-08	3.03e-05	0.721,1.0,1.0,1.0,0.596,1.0,1.0,0.596,1.0,1.0,0.778,1.0	0.847,1.0,1.0,0.397,1.0,0.728,0.564,0.689,1.0,0.307,0.637,0.575	0.162	SE	KiO
172602	ENSG00000011243	AKAP8L	chr19	-	15403652	15403808	NA	NA	15403474	15403555	15404009	15404042	5.47e-06	0.00287624	1.0,1.0,0.715,1.0,1.0,0.589,1.0,1.0,0.568,1.0,1.0,1.0	0.589,1.0,1.0,0.589,0.682,1.0,1.0,0.518,0.501,0.264,0.682,1.0	0.171	SE	KiO
172631	ENSG00000038382	TRIO	chr5	+	14488112	14488260	NA	NA	14487463	14487730	14492566	14492814	8.62e-05	0.021115	1.0,1.0,0.895,1.0,0.931,0.96,1.0,1.0,1.0,0.901,0.885,1.0	0.98,1.0,0.976,0.814,0.96,0.86,1.0,0.893,1.0,0.847,0.699,0.934	0.051	SE	KiO
174909	ENSG00000087470	DNM1L	chr12	+	32713320	32713371	NA	NA	32710928	32711015	32718642	32718763	2.42e-06	0.00163344	1.0,0.973,0.939,0.953,1.0,1.0,1.0,1.0,1.0,1.0,1.0,0.938	0.85,0.904,0.88,0.939,1.0,0.91,1.0,0.943,0.815,1.0,0.971,0.929	0.055	SE	KiO
176131	ENSG00000132570	PCBD2	chr5	+	134921941	134922115	NA	NA	134910334	134910466	134959039	134959120	1.24e-07	0.000179	0.132,0.025,0.057,0.304,0.037,0.05,0.097,0.1,0.082,0.023,0.077,0.07	0.0,0.069,0.01,0.021,0.037,0.016,0.014,0.04,0.038,0.016,0.085,0.013	0.058	SE	KiO
176289	ENSG00000088899	LZTS3	chr20	-	3167773	3167961	NA	NA	3166704	3167181	3173454	3173546	2.81e-05	0.00960681	1.0,1.0,1.0,0.673,0.777,0.407,1.0,1.0,0.388,1.0,1.0,1.0	0.559,0.322,0.525,1.0,0.655,0.283,1.0,1.0,0.458,1.0,0.826,0.655	0.164	SE	KiO
176290	ENSG00000088899	LZTS3	chr20	-	3167776	3167961	NA	NA	3166704	3167181	3173454	3173546	4.02e-05	0.0124653	1.0,1.0,1.0,0.691,0.779,0.409,1.0,1.0,0.49,1.0,1.0,1.0	0.59,0.324,0.561,1.0,0.762,0.324,1.0,1.0,0.49,1.0,0.806,0.657	0.155	SE	KiO
176291	ENSG00000088899	LZTS3	chr20	-	3167798	3167961	NA	NA	3166704	3167181	3173454	3173546	0.000194	0.037588	1.0,1.0,1.0,0.736,0.839,0.524,1.0,1.0,0.549,1.0,1.0,1.0	0.667,0.549,0.549,1.0,0.819,0.489,1.0,1.0,0.601,1.0,0.83,0.736	0.117	SE	KiO
178495	ENSG00000174652	ZNF266	chr19	-	9433692	9433786	NA	NA	9420064	9420218	9434074	9434235	9.81e-05	0.0231227	1.0,0.616,1.0,1.0,1.0,0.794,1.0,0.375,1.0,0.546,1.0,0.871	0.658,0.743,1.0,1.0,0.375,0.852,0.684,0.812,0.812,0.812,0.49,0.931	0.086	SE	KiO
181269	ENSG00000092931	MFSD11	chr17	+	76743157	76743456	NA	NA	76742190	76742273	76744321	76744466	2.05e-06	0.0014279	1.0,0.885,0.452,1.0,0.772,0.682,1.0,1.0,1.0,0.67,1.0,1.0	0.722,1.0,1.0,0.693,1.0,1.0,0.494,0.643,0.693,0.517,0.638,0.67	0.116	SE	KiO
182449	ENSG00000130758	MAP3K10	chr19	+	40204484	40204657	NA	NA	40198374	40198555	40205120	40205296	8.12e-08	0.000136	0.778,1.0,0.889,1.0,1.0,1.0,1.0,1.0,0.801,0.883,0.873,1.0	0.778,0.858,0.897,0.701,0.829,0.855,0.829,0.794,0.69,0.938,0.786,0.885	0.115	SE	KiO
183567	ENSG00000136560	TANK	chr2	+	161177111	161177184	NA	NA	161161284	161161412	161179613	161180085	1.67e-05	0.00648599	0.214,0.685,0.153,0.266,0.0,0.0,0.161,0.232,0.045,0.0,0.153,0.169	0.0,0.09,0.153,0.083,0.0,0.0,0.0,0.098,0.0,0.153,0.083,0.0	0.118	SE	KiO
185372	ENSG00000143554	SLC27A3	chr1	+	153777760	153778001	NA	NA	153777061	153777220	153778160	153779473	0.000172	0.0344363	0.799,1.0,1.0,0.912,0.627,0.905,0.782,0.859,0.665,1.0,0.834,0.809	0.867,0.912,0.814,0.57,0.716,1.0,0.856,0.639,0.673,0.621,0.57,0.799	0.096	SE	KiO
185572	ENSG00000197415	VEPH1	chr3	-	157489054	157489172	NA	NA	157470313	157470529	157495211	157495506	3.83e-07	0.000412	0.083,0.15,0.15,0.116,0.086,0.124,0.1,0.116,0.076,0.091,0.091,0.124	0.035,0.024,0.082,0.01,0.0,0.0,0.0,0.088,0.064,0.082,0.1,0.016	0.067	SE	KiO
185654	ENSG00000145428	RNF175	chr4	-	153748644	153748827	NA	NA	153729673	153729777	153751437	153751447	1.76e-07	0.000238	0.446,0.807,1.0,0.592,1.0,1.0,1.0,0.744,1.0,0.787,0.795,1.0	0.639,1.0,0.512,0.853,1.0,0.649,0.795,1.0,0.097,0.75,0.819,0.542	0.126	SE	KiO
187332	ENSG00000130962	PRRG1	chrX	+	37425839	37426004	NA	NA	37406208	37406259	37453135	37457292	4.36e-05	0.0131725	0.847,1.0,1.0,1.0,1.0,1.0,0.912,0.926,0.965,1.0,0.792,0.829	0.901,1.0,0.692,0.892,0.775,0.547,1.0,0.752,1.0,1.0,0.492,1.0	0.102	SE	KiO
190907	ENSG00000160298	C21orf58	chr21	-	46301996	46302169	NA	NA	46300429	46300794	46302484	46302576	8.81e-05	0.0214623	1.0,1.0,1.0,0.601,1.0,0.824,0.701,1.0,1.0,1.0,0.751,1.0	0.813,0.786,1.0,0.668,1.0,0.616,0.861,1.0,0.813,0.679,1.0,0.527	0.093	SE	KiO
191616	ENSG00000148290	SURF1	chr9	-	133356132	133356320	NA	NA	133354823	133354957	133356399	133356487	3e-05	0.00997496	0.559,1.0,0.673,1.0,1.0,0.689,1.0,0.902,1.0,1.0,1.0,0.843	0.655,0.826,1.0,1.0,1.0,1.0,0.559,1.0,1.0,0.303,0.537,0.874	0.076	SE	KiO
192372	ENSG00000089682	RBM41	chrX	-	107088626	107088839	NA	NA	107069309	107069402	107113396	107113468	5.1e-05	0.0146518	0.607,1.0,0.831,1.0,1.0,1.0,0.879,1.0,1.0,1.0,0.42,0.537	0.813,0.504,0.67,1.0,0.615,0.69,0.79,0.572,1.0,1.0,0.504,1.0	0.093	SE	KiO
192713	ENSG00000138030	KHK	chr2	+	27094473	27094934	NA	NA	27092331	27092448	27096728	27096801	2.82e-07	0.000339	1.0,1.0,1.0,0.792,0.182,0.718,0.488,0.559,1.0,1.0,1.0,1.0	0.614,0.408,0.559,0.718,1.0,0.488,0.795,0.323,0.417,0.241,0.388,1.0	0.232	SE	KiO
193043	ENSG00000114026	OGG1	chr3	+	9765808	9765914	NA	NA	9756766	9756816	9781512	9781600	0.000153	0.0318605	0.783,0.89,1.0,0.79,1.0,0.764,0.9,0.947,1.0,0.924,1.0,1.0	0.474,0.713,1.0,0.904,0.693,0.594,0.759,0.885,1.0,0.693,0.693,0.844	0.146	SE	KiO
193342	ENSG00000160741	CRTC2	chr1	-	153952231	153952262	NA	NA	153951259	153951666	153952396	153952446	0.000194	0.037588	1.0,1.0,1.0,1.0,0.93,0.933,0.797,0.881,0.964,1.0,1.0,1.0	0.827,0.816,1.0,0.855,0.822,0.787,1.0,1.0,0.86,1.0,0.809,1.0	0.061	SE	KiO
194141	ENSG00000247828	TMEM161B-DT	chr5	+	88285740	88285903	NA	NA	88282041	88282106	88287435	88290200	3.09e-06	0.0019226	0.41,1.0,1.0,1.0,1.0,0.448,1.0,1.0,1.0,1.0,1.0,1.0	1.0,0.166,0.635,1.0,1.0,0.623,1.0,0.566,0.41,0.736,1.0,1.0	0.144	SE	KiO
194147	ENSG00000247828	TMEM161B-DT	chr5	+	88285743	88285903	NA	NA	88281072	88282106	88287435	88290200	3.56e-06	0.00213712	0.413,1.0,1.0,1.0,1.0,0.451,1.0,1.0,1.0,1.0,1.0,1.0	1.0,0.168,0.585,1.0,1.0,0.626,1.0,0.569,0.413,0.75,1.0,1.0	0.146	SE	KiO
195344	ENSG00000169231	THBS3	chr1	-	155204926	155204957	NA	NA	155203512	155203539	155205059	155205316	0.000182	0.0358046	1.0,0.619,1.0,1.0,0.648,0.721,1.0,1.0,1.0,0.816,0.424,0.747	0.917,0.906,1.0,1.0,0.648,0.57,0.469,1.0,0.648,0.706,0.639,0.663	0.067	SE	KiO
195905	ENSG00000144120	TMEM177	chr2	+	119680831	119680913	NA	NA	119679200	119679276	119685657	119686507	8.99e-05	0.0217281	0.805,1.0,1.0,0.755,0.447,0.489,0.903,1.0,1.0,0.783,0.885,1.0	0.822,0.59,0.755,0.643,0.37,0.396,0.728,0.837,0.436,0.419,0.72,0.72	0.219	SE	KiO
197658	ENSG00000131174	COX7B	chrX	+	77902341	77902714	NA	NA	77899484	77899593	77905183	77907376	0.000202	0.0385151	0.036,0.0,0.012,0.0,0.081,0.031,0.048,0.049,0.033,0.051,0.045,0.532	0.0,0.025,0.055,0.0,0.026,0.036,0.0,0.0,0.013,0.0,0.0,0.059	0.059	SE	KiO
197665	ENSG00000131174	COX7B	chrX	+	77902643	77902714	NA	NA	77899484	77899593	77905183	77907376	1.68e-06	0.00121668	0.099,0.0,0.035,0.0,0.204,0.084,0.128,0.131,0.091,0.136,0.0,0.752	0.0,0.068,0.145,0.0,0.073,0.099,0.0,0.0,0.038,0.0,0.0,0.155	0.09	SE	KiO
197672	ENSG00000131174	COX7B	chrX	+	77902674	77902714	NA	NA	77899484	77899593	77905183	77907376	0.000171	0.0342999	0.0,0.0,0.044,0.0,0.154,0.054,0.084,0.111,0.157,0.089,0.0,0.755	0.0,0.044,0.174,0.0,0.0,0.12,0.0,0.0,0.047,0.0,0.0,0.0	0.089	SE	KiO
197884	ENSG00000254959	INMT-MINDY4	chr7	+	30882163	30882361	NA	NA	30875494	30875656	30882920	30882993	3.03e-12	5.15e-08	0.904,1.0,1.0,1.0,1.0,1.0,0.888,1.0,1.0,0.665,0.771,1.0	0.892,0.81,0.379,1.0,0.74,0.771,0.747,0.919,0.875,0.584,0.884,0.627	0.167	SE	KiO
197900	ENSG00000141556	TBCD	chr17	+	82907738	82907821	NA	NA	82905935	82906053	82909284	82909307	2.93e-06	0.00184756	1.0,1.0,1.0,1.0,0.948,0.949,1.0,1.0,1.0,1.0,0.966,1.0	0.938,0.956,0.879,0.92,1.0,0.936,0.971,0.792,0.972,0.922,1.0,0.973	0.05	SE	KiO
198669	ENSG00000166669	ATF7IP2	chr16	+	10429371	10429645	NA	NA	10428900	10429016	10430610	10431455	1.08e-06	0.000895	0.084,0.088,0.035,0.102,0.041,0.085,0.266,0.287,0.036,0.064,0.024,0.046	0.116,0.053,0.0,0.0,0.039,0.0,0.0,0.057,0.046,0.0,0.011,0.011	0.069	SE	KiO
198670	ENSG00000166669	ATF7IP2	chr16	+	10429375	10429645	NA	NA	10428900	10429016	10430610	10431455	2.68e-08	5.82e-05	0.092,0.089,0.035,0.071,0.041,0.07,0.268,0.245,0.053,0.065,0.024,0.046	0.117,0.018,0.0,0.0,0.0,0.0,0.0,0.057,0.046,0.0,0.0,0.023	0.07	SE	KiO
199564	ENSG00000115946	PNO1	chr2	+	68173351	68173417	NA	NA	68162545	68162663	68174734	68174964	0.000153	0.0318025	1.0,1.0,0.963,1.0,1.0,0.893,1.0,0.957,1.0,0.943,1.0,1.0	0.923,0.955,1.0,0.854,0.946,0.904,0.872,1.0,0.791,1.0,1.0,0.915	0.05	SE	KiO
200055	ENSG00000138095	LRPPRC	chr2	-	43896418	43896706	NA	NA	43894544	43894629	43899218	43899427	3.01e-05	0.00998082	1.0,1.0,0.718,1.0,1.0,0.537,0.874,1.0,0.765,0.699,1.0,0.758	1.0,0.561,1.0,0.43,0.83,0.561,1.0,1.0,0.819,1.0,0.777,0.169	0.1	SE	KiO
202423	ENSG00000264522	OTUD7B	chr1	-	149977425	149977535	NA	NA	149971062	149971251	150010447	150010726	1.57e-10	1.01e-06	1.0,1.0,1.0,1.0,0.657,0.907,0.815,1.0,0.869,0.923,0.841,1.0	0.688,0.861,0.525,0.786,0.772,0.688,0.907,0.688,1.0,1.0,0.618,0.705	0.148	SE	KiO
202954	ENSG00000075151	EIF4G3	chr1	-	21002712	21002812	NA	NA	20980333	20980448	21050865	21050994	1.46e-07	0.000204	0.583,1.0,0.765,1.0,0.677,1.0,0.765,1.0,1.0,0.858,1.0,0.65	0.639,1.0,0.65,1.0,0.602,0.506,0.65,1.0,1.0,0.807,0.788,0.736	0.077	SE	KiO
203227	ENSG00000176049	JAKMIP2	chr5	-	147640703	147640821	NA	NA	147639631	147639760	147641707	147641764	3.48e-05	0.011178	1.0,0.864,1.0,0.881,1.0,1.0,1.0,1.0,1.0,1.0,0.898,1.0	1.0,0.927,1.0,0.881,1.0,1.0,0.598,1.0,0.761,0.929,0.796,0.892	0.072	SE	KiO
205210	ENSG00000163040	CCDC74A	chr2	+	131532617	131532781	NA	NA	131531663	131531802	131532863	131532937	1.44e-06	0.00110454	1.0,1.0,0.96,1.0,1.0,1.0,1.0,0.96,0.946,1.0,0.931,0.941	0.944,1.0,0.95,0.96,0.797,0.865,0.879,0.67,0.956,0.915,0.843,1.0	0.08	SE	KiO
205211	ENSG00000163040	CCDC74A	chr2	+	131532723	131532781	NA	NA	131531663	131531802	131532863	131532937	1.36e-05	0.00560973	1.0,1.0,0.973,1.0,1.0,1.0,1.0,0.971,0.958,1.0,0.952,0.956	0.959,1.0,0.952,0.972,0.844,0.901,0.917,0.75,0.966,0.926,0.857,1.0	0.064	SE	KiO
206180	ENSG00000206417	H1-10-AS1	chr3	+	129318001	129318310	NA	NA	129315519	129315638	129318542	129318637	8.46e-05	0.0208783	1.0,0.879,1.0,0.755,1.0,0.664,0.879,1.0,1.0,0.737,0.885,0.864	0.408,0.694,1.0,0.707,0.794,0.81,1.0,0.622,1.0,0.707,0.906,0.888	0.094	SE	KiO
206182	ENSG00000206417	H1-10-AS1	chr3	+	129318058	129318310	NA	NA	129315519	129315638	129318542	129318637	4.91e-05	0.0142928	1.0,0.894,1.0,0.782,1.0,0.698,0.894,1.0,1.0,0.766,0.9,0.883	0.446,0.726,1.0,0.738,0.818,0.833,1.0,0.658,1.0,0.738,0.911,0.902	0.087	SE	KiO
206492	ENSG00000144152	FBLN7	chr2	+	112181619	112181876	NA	NA	112175713	112175839	112182790	112182928	3.55e-06	0.00213712	0.717,0.868,1.0,1.0,1.0,1.0,1.0,1.0,1.0,0.78,0.76,1.0	1.0,1.0,0.702,0.683,1.0,0.771,0.78,0.706,1.0,0.387,0.336,1.0	0.147	SE	KiO
207804	ENSG00000168010	ATG16L2	chr11	+	72827187	72827289	NA	NA	72826702	72826823	72828358	72828776	0.00027	0.0472638	1.0,0.923,0.902,0.88,1.0,1.0,0.87,1.0,1.0,1.0,1.0,1.0	0.674,0.775,0.697,1.0,0.822,1.0,0.838,0.648,1.0,1.0,0.866,1.0	0.105	SE	KiO
207860	ENSG00000166441	RPL27A	chr11	+	8684696	8684817	NA	NA	8684005	8684081	8685677	8689872	5.42e-05	0.015401	0.226,0.107,0.05,0.295,0.0,0.295,0.122,0.455,0.122,0.134,0.358,0.148	0.0,0.0,0.0,0.0,0.0,0.071,0.295,0.13,0.201,0.143,0.122,0.173	0.098	SE	KiO
212485	ENSG00000172986	GXYLT2	chr3	+	72957233	72957352	NA	NA	72955214	72955349	72967546	72967719	7.01e-05	0.0183306	1.0,1.0,0.829,1.0,1.0,1.0,0.782,0.792,1.0,1.0,0.846,1.0	0.663,0.889,0.919,0.816,0.782,0.679,1.0,0.889,0.76,0.809,1.0,1.0	0.087	SE	KiO
212542	ENSG00000161999	JMJD8	chr16	-	682952	683060	NA	NA	681669	682874	683166	683234	1.06e-07	0.000162	0.915,1.0,0.965,0.965,0.969,0.987,0.983,0.952,1.0,0.93,0.982,1.0	0.964,0.968,0.959,0.913,0.912,0.926,0.975,0.857,0.94,0.874,0.841,0.923	0.05	SE	KiO
214697	ENSG00000213699	SLC35F6	chr2	+	26776371	26776697	NA	NA	26775463	26775676	26778041	26781231	1.55e-15	3.7e-10	1.0,1.0,0.896,1.0,0.747,1.0,1.0,0.777,1.0,1.0,1.0,1.0	1.0,0.727,0.733,0.584,0.574,0.76,1.0,0.699,0.796,0.311,0.881,0.835	0.21	SE	KiO
215054	ENSG00000108387	SEPTIN4	chr17	-	58526710	58526978	NA	NA	58526219	58526313	58531960	58532037	1.73e-08	4.16e-05	1.0,0.905,1.0,0.837,1.0,1.0,1.0,0.774,0.844,1.0,1.0,0.38	0.682,0.246,1.0,0.948,0.885,0.802,0.903,0.855,0.403,0.864,1.0,1.0	0.096	SE	KiO
216889	ENSG00000152520	PAN3	chr13	+	28287983	28288062	NA	NA	28281314	28281379	28292381	28295335	6.18e-05	0.0167801	1.0,1.0,1.0,0.876,0.884,1.0,0.92,0.852,0.923,1.0,1.0,1.0	0.883,0.94,0.814,0.807,0.825,1.0,0.893,0.768,1.0,0.844,1.0,0.786	0.075	SE	KiO
217441	ENSG00000163006	CCDC138	chr2	+	108856793	108856969	NA	NA	108815940	108816105	108873450	108873589	5.85e-05	0.0161809	0.713,1.0,0.749,0.863,1.0,1.0,1.0,1.0,1.0,0.584,0.92,0.832	1.0,0.911,0.899,0.914,0.799,0.856,0.484,0.768,0.498,0.799,0.849,0.837	0.087	SE	KiO
218188	ENSG00000183495	EP400	chr12	+	132021081	132021321	NA	NA	132020048	132020218	132023776	132023941	0.00016	0.032685	0.854,0.865,0.823,1.0,1.0,0.651,0.892,1.0,1.0,0.698,1.0,1.0	0.857,0.794,0.819,0.705,0.914,0.615,1.0,0.693,0.634,0.475,0.91,1.0	0.114	SE	KiO
219461	ENSG00000135390	ATP5MC2	chr12	-	53669922	53670114	NA	NA	53669221	53669341	53672575	53672645	2.22e-07	0.000284	1.0,1.0,1.0,1.0,1.0,1.0,1.0,0.757,1.0,1.0,1.0,1.0	1.0,0.802,1.0,0.609,0.652,0.438,1.0,1.0,0.894,0.469,1.0,1.0	0.158	SE	KiO
220513	ENSG00000196693	ZNF33B	chr10	-	42632289	42632439	NA	NA	42631928	42632024	42638473	42638551	0.000268	0.0471899	0.794,1.0,1.0,1.0,1.0,1.0,0.924,0.908,1.0,0.734,0.712,0.79	0.656,0.851,0.777,0.712,0.898,1.0,1.0,0.757,0.662,1.0,0.872,0.919	0.063	SE	KiO
222079	ENSG00000166479	TMX3	chr18	-	68688958	68689054	NA	NA	68687666	68687765	68691294	68691353	0.000295	0.049976	0.0,0.0,0.032,0.0,0.209,0.082,0.045,0.322,0.16,0.0,0.322,0.156	0.027,0.018,0.0,0.038,0.058,0.0,0.0,0.064,0.192,0.08,0.038,0.026	0.066	SE	KiO
222080	ENSG00000166479	TMX3	chr18	-	68689947	68689981	NA	NA	68687666	68687765	68691294	68691361	3.92e-07	0.000417	0.159,0.113,0.11,0.1,0.193,0.043,0.177,0.489,0.0,0.126,0.223,0.138	0.078,0.0,0.087,0.029,0.03,0.0,0.0,0.134,0.264,0.0,0.057,0.038	0.096	SE	KiO
222378	ENSG00000116793	PHTF1	chr1	-	113749505	113749589	NA	NA	113738729	113738799	113757698	113757755	7.86e-05	0.0199757	0.074,0.173,0.138,0.141,0.086,0.148,0.203,0.115,0.131,0.178,0.113,0.111	0.15,0.059,0.109,0.03,0.091,0.126,0.072,0.037,0.054,0.068,0.073,0.073	0.056	SE	KiO
222680	ENSG00000136699	SMPD4	chr2	-	130172438	130172895	NA	NA	130167457	130167590	130174913	130175000	1.08e-06	0.000896	1.0,1.0,0.852,0.786,0.79,1.0,1.0,0.742,1.0,1.0,1.0,0.545	0.444,0.848,0.817,1.0,1.0,0.667,1.0,1.0,0.354,1.0,0.812,0.59	0.099	SE	KiO
222977	ENSG00000170919	TPT1-AS1	chr13	+	45389357	45389820	NA	NA	45383159	45383235	45391031	45391352	8.2e-05	0.0204823	1.0,1.0,1.0,1.0,1.0,1.0,1.0,0.826,1.0,1.0,1.0,1.0	0.465,1.0,0.717,1.0,0.24,0.704,1.0,1.0,1.0,1.0,0.217,1.0	0.207	SE	KiO
224835	ENSG00000093167	LRRFIP2	chr3	-	37065614	37065987	NA	NA	37063741	37063791	37075023	37075116	0.000218	0.0406169	1.0,0.803,1.0,0.862,1.0,0.883,1.0,0.839,1.0,1.0,1.0,1.0	0.886,0.886,1.0,0.726,0.526,1.0,0.888,1.0,1.0,1.0,0.739,0.694	0.087	SE	KiO
225868	ENSG00000204444	APOM	chr6	+	31656471	31656633	NA	NA	31652415	31652551	31657224	31657298	0.000124	0.027271	1.0,0.807,1.0,1.0,0.859,1.0,0.918,0.912,1.0,1.0,0.84,0.875	0.825,0.748,0.677,0.875,1.0,0.786,0.869,0.904,0.84,1.0,0.835,1.0	0.071	SE	KiO
225900	ENSG00000204410	MSH5	chr6	+	31740318	31740613	NA	NA	31740020	31740062	31741162	31741286	0.000227	0.0417338	1.0,1.0,0.845,0.864,1.0,0.899,1.0,1.0,0.732,0.84,1.0,0.827	0.563,0.82,0.705,1.0,1.0,0.837,1.0,1.0,1.0,0.659,0.684,0.52	0.102	SE	KiO
225902	ENSG00000204410	MSH5	chr6	+	31740479	31740613	NA	NA	31740020	31740062	31741162	31741286	2.69e-05	0.00933194	1.0,1.0,0.703,0.892,1.0,0.901,1.0,1.0,0.541,0.734,1.0,0.703	0.541,0.734,0.496,1.0,1.0,0.734,1.0,1.0,1.0,0.52,0.639,0.33	0.123	SE	KiO
228769	ENSG00000188747	NOXA1	chr9	+	137429226	137429383	NA	NA	137428881	137429016	137430783	137430843	1.61e-05	0.00630626	1.0,0.865,1.0,1.0,1.0,1.0,1.0,0.871,1.0,1.0,0.781,1.0	1.0,1.0,0.868,0.333,1.0,0.699,0.943,0.772,0.662,1.0,0.714,1.0	0.127	SE	KiO
229850	ENSG00000237004	ZNRF2P1	chr7	+	32751393	32751473	NA	NA	32728837	32729009	32753205	32753744	1.44e-09	5.61e-06	1.0,1.0,0.51,0.581,1.0,0.635,0.41,1.0,1.0,0.871,1.0,1.0	0.183,1.0,0.439,0.207,0.343,0.465,0.148,0.41,0.207,0.676,0.758,0.758	0.368	SE	KiO
230216	ENSG00000169919	GUSB	chr7	-	65974944	65975071	NA	NA	65974525	65974704	65976014	65976202	9.89e-05	0.0232062	0.101,0.247,0.201,0.339,0.232,0.328,0.409,0.273,0.304,0.269,0.134,0.231	0.068,0.176,0.1,0.116,0.169,0.095,0.33,0.213,0.151,0.22,0.136,0.192	0.092	SE	KiO
230240	ENSG00000255036	SUGT1P4-STRA6LP-CCDC180	chr9	+	97328019	97328381	NA	NA	97326553	97326669	97330153	97330193	5.36e-07	0.000533	1.0,0.636,1.0,1.0,0.557,0.415,1.0,1.0,1.0,0.608,0.66,0.492	0.466,1.0,0.225,0.368,1.0,0.326,0.557,0.279,0.636,1.0,0.66,1.0	0.154	SE	KiO
231935	ENSG00000006634	DBF4	chr7	+	87887982	87888368	NA	NA	87887328	87887398	87896473	87896510	0.000292	0.04958	0.939,0.669,0.956,1.0,0.949,1.0,1.0,0.929,1.0,1.0,0.855,1.0	0.869,0.824,0.944,0.699,0.919,0.936,0.892,0.784,0.623,0.855,1.0,0.959	0.083	SE	KiO
232219	ENSG00000179818	PCBP1-AS1	chr2	-	70085713	70085903	NA	NA	70085566	70085624	70086977	70087014	2.18e-05	0.00794136	0.671,0.815,0.739,1.0,1.0,0.803,1.0,0.863,0.868,0.687,0.611,0.731	0.344,0.557,0.601,0.295,0.776,0.557,0.44,0.355,1.0,0.557,0.671,0.485	0.262	SE	KiO
232221	ENSG00000179818	PCBP1-AS1	chr2	-	70085713	70085930	NA	NA	70085566	70085624	70086977	70086996	5.29e-05	0.0151157	0.65,0.863,0.774,1.0,1.0,0.821,1.0,0.873,0.873,0.656,0.709,0.734	0.323,0.604,0.632,0.433,0.8,0.667,0.518,0.3,1.0,0.604,0.715,0.589	0.231	SE	KiO
234461	ENSG00000173715	C11orf80	chr11	+	66756352	66756505	NA	NA	66752637	66752757	66759042	66759084	3.7e-07	0.000401	1.0,0.799,1.0,0.644,1.0,1.0,1.0,1.0,1.0,1.0,0.907,1.0	1.0,0.873,1.0,0.813,0.825,0.537,0.901,0.496,0.901,0.799,0.873,0.897	0.12	SE	KiO
235843	ENSG00000259024	TVP23C-CDRT4	chr17	-	15503097	15503232	NA	NA	15440207	15440285	15516418	15516549	8.95e-05	0.0216863	1.0,1.0,1.0,0.758,0.646,0.869,0.876,0.746,0.866,0.892,1.0,0.825	0.421,0.916,0.723,0.59,0.653,1.0,0.797,0.646,0.904,0.611,0.71,0.62	0.157	SE	KiO
236616	ENSG00000188917	TRMT2B	chrX	-	101037916	101038038	NA	NA	101036973	101037073	101041316	101041371	2.17e-05	0.00790944	0.806,1.0,0.862,0.744,0.769,1.0,1.0,0.789,1.0,1.0,0.675,0.652	0.854,0.593,0.593,0.454,0.294,1.0,1.0,0.384,0.744,0.333,0.821,1.0	0.186	SE	KiO
236861	ENSG00000125676	THOC2	chrX	-	123620092	123620577	NA	NA	123619400	123619517	123620906	123620965	9.69e-05	0.0229357	0.266,0.182,0.11,0.186,0.121,0.153,0.125,0.215,0.146,0.132,0.332,0.291	0.067,0.139,0.213,0.132,0.191,0.136,0.057,0.095,0.08,0.108,0.141,0.044	0.071	SE	KiO
236863	ENSG00000125676	THOC2	chrX	-	123620115	123620577	NA	NA	123619400	123619517	123620906	123620965	0.000285	0.0489172	0.236,0.145,0.097,0.169,0.115,0.122,0.123,0.148,0.151,0.119,0.307,0.284	0.056,0.104,0.212,0.118,0.176,0.114,0.05,0.079,0.073,0.108,0.132,0.045	0.062	SE	KiO
237439	ENSG00000147010	SH3KBP1	chrX	-	19545921	19546059	NA	NA	19541924	19542193	19549973	19550083	0.000129	0.0280167	0.935,0.91,0.958,0.892,0.921,0.893,0.915,0.951,0.926,1.0,0.931,1.0	0.703,0.756,1.0,0.584,0.91,0.847,0.903,0.94,0.913,0.874,0.895,0.899	0.084	SE	KiO
239009	ENSG00000271147	ARMCX5-GPRASP2	chrX	+	102601879	102602108	NA	NA	102599705	102599859	102605481	102605892	0.000111	0.0253414	0.858,0.74,1.0,0.934,0.934,0.782,1.0,1.0,0.885,1.0,0.729,1.0	0.696,0.701,0.815,1.0,1.0,1.0,0.846,1.0,1.0,0.786,0.788,0.534	0.058	SE	KiO
239044	ENSG00000056998	GYG2	chrX	+	2877202	2877310	NA	NA	2875809	2875914	2881051	2882820	3.85e-06	0.00224238	1.0,1.0,0.877,1.0,0.71,1.0,0.641,1.0,1.0,0.87,0.781,0.598	0.728,1.0,0.817,0.781,1.0,0.472,0.923,0.641,0.781,0.69,0.626,0.61	0.117	SE	KiO
241033	ENSG00000177565	TBL1XR1	chr3	-	177160870	177160992	NA	NA	177098465	177098541	177197120	177197482	2.11e-05	0.00773849	0.131,0.091,0.281,0.217,0.024,0.072,0.148,0.104,0.06,0.131,0.102,0.195	0.0,0.06,0.0,0.065,0.024,0.044,0.106,0.056,0.085,0.149,0.104,0.044	0.068	SE	KiO
243825	ENSG00000226752	CUTALP	chr9	+	120844603	120844899	NA	NA	120843099	120843439	120844992	120845196	2.93e-05	0.00985333	1.0,0.683,0.761,0.678,0.888,0.836,1.0,0.885,1.0,0.59,1.0,1.0	0.59,0.726,0.879,0.879,0.882,0.687,1.0,1.0,0.714,0.705,0.654,1.0	0.05	SE	KiO
243903	ENSG00000177192	PUS1	chr12	+	131932721	131932829	NA	NA	131932174	131932312	131939172	131939275	3.87e-07	0.000415	0.207,0.0,0.087,0.172,0.143,0.02,0.044,0.182,0.026,0.229,0.1,0.251	0.063,0.014,0.02,0.082,0.043,0.043,0.019,0.069,0.047,0.024,0.013,0.065	0.08	SE	KiO
244275	ENSG00000104529	EEF1D	chr8	-	143590025	143590081	NA	NA	143586753	143586852	143592646	143592660	9.84e-06	0.00449422	0.549,0.859,0.753,1.0,0.916,1.0,0.587,1.0,1.0,0.838,0.916,0.753	0.846,1.0,0.233,0.798,0.477,0.841,0.378,0.378,0.378,0.779,0.738,0.549	0.231	SE	KiO
245390	ENSG00000165525	NEMF	chr14	-	49833422	49833467	NA	NA	49832206	49832277	49834362	49834449	3.32e-05	0.0107275	1.0,1.0,1.0,1.0,0.908,0.895,1.0,0.426,1.0,0.913,0.832,1.0	0.849,0.588,1.0,0.926,0.613,0.704,0.664,0.704,1.0,0.926,1.0,0.913	0.091	SE	KiO
245391	ENSG00000165525	NEMF	chr14	-	49833422	49833728	NA	NA	49832206	49832277	49834362	49834449	7.52e-05	0.0193798	1.0,1.0,1.0,1.0,0.842,0.857,1.0,0.437,1.0,0.889,0.718,1.0	0.799,0.57,1.0,0.842,0.493,0.505,0.624,0.608,1.0,0.847,1.0,0.842	0.134	SE	KiO
246858	ENSG00000148180	GSN	chr9	+	121281469	121281953	NA	NA	121268059	121268219	121301962	121302167	4.45e-05	0.0133993	0.778,0.736,0.91,1.0,0.897,1.0,0.895,0.92,0.82,1.0,1.0,1.0	1.0,0.788,0.747,1.0,1.0,0.64,0.728,0.914,0.853,1.0,1.0,0.604	0.057	SE	KiO
249543	ENSG00000135424	ITGA7	chr12	-	55699510	55699961	NA	NA	55698857	55698917	55700261	55700393	1.5e-06	0.00113087	1.0,0.506,1.0,1.0,0.744,1.0,1.0,0.564,1.0,1.0,1.0,1.0	1.0,0.579,0.618,1.0,1.0,0.721,0.361,0.345,1.0,0.901,0.393,1.0	0.158	SE	KiO
250971	ENSG00000013523	ANGEL1	chr14	-	76804374	76804497	NA	NA	76803785	76803912	76806415	76806849	4.52e-06	0.00249819	0.065,0.19,0.293,0.0,0.257,0.046,0.056,0.262,0.216,0.033,0.0,0.0	0.07,0.046,0.121,0.0,0.0,0.031,0.0,0.036,0.094,0.065,0.0,0.102	0.071	SE	KiO
252779	ENSG00000134954	ETS1	chr11	-	128480190	128480327	NA	NA	128463508	128463627	128484822	128485071	4.2e-06	0.00235629	0.899,1.0,1.0,0.817,1.0,1.0,0.928,0.945,0.875,1.0,0.875,1.0	0.688,0.871,0.815,0.875,0.608,1.0,1.0,1.0,0.762,1.0,0.845,1.0	0.073	SE	KiO
253382	ENSG00000149196	HIKESHI	chr11	+	86326512	86326676	NA	NA	86318935	86319059	86337378	86337488	1.26e-10	8.81e-07	0.862,1.0,0.893,1.0,1.0,1.0,0.862,0.9,1.0,1.0,1.0,1.0	1.0,0.757,0.53,0.708,0.581,0.776,0.548,0.675,1.0,1.0,0.581,0.663	0.225	SE	KiO
254674	ENSG00000267699	NA	chr18	+	50984095	50984563	NA	NA	50974396	50974561	51046919	51047111	3.44e-05	0.0110718	0.702,1.0,0.727,1.0,0.598,0.758,0.715,0.687,1.0,1.0,0.814,0.523	0.511,0.556,0.458,1.0,1.0,0.797,0.633,0.523,0.295,1.0,0.556,0.239	0.163	SE	KiO
256701	ENSG00000176155	CCDC57	chr17	-	82151555	82151904	NA	NA	82134072	82134194	82157747	82157948	3.5e-08	6.89e-05	0.624,0.902,0.782,1.0,1.0,0.881,0.833,0.928,0.925,1.0,1.0,1.0	0.889,0.791,1.0,0.868,0.717,0.935,0.626,0.896,0.684,0.506,0.711,0.23	0.168	SE	KiO
256775	ENSG00000112186	CAP2	chr6	+	17462999	17463073	NA	NA	17426589	17426690	17507168	17507312	0.00013	0.0282526	0.839,0.952,0.94,0.961,1.0,0.874,1.0,1.0,1.0,0.871,0.902,1.0	0.911,0.871,0.938,0.908,0.928,1.0,0.89,0.917,1.0,0.771,0.879,0.67	0.055	SE	KiO
256824	ENSG00000133114	GPALPP1	chr13	+	45004310	45004790	NA	NA	44989563	44989742	45006201	45006303	0.000178	0.03519	1.0,1.0,0.829,1.0,0.817,1.0,0.642,0.833,1.0,1.0,1.0,1.0	0.79,1.0,0.887,0.628,0.896,1.0,1.0,1.0,0.561,0.806,0.545,0.79	0.101	SE	KiO
256999	ENSG00000088298	EDEM2	chr20	-	35131627	35131783	NA	NA	35126250	35126375	35142372	35142478	5.88e-09	1.77e-05	0.385,0.851,1.0,1.0,1.0,0.741,0.763,1.0,1.0,1.0,1.0,1.0	0.715,1.0,0.462,0.556,0.518,1.0,0.753,1.0,0.603,0.349,0.501,1.0	0.19	SE	KiO
257139	ENSG00000013561	RNF14	chr5	+	141980310	141980351	NA	NA	141973582	141973742	141983379	141983552	2.57e-06	0.0016979	0.922,1.0,1.0,1.0,0.948,0.969,1.0,0.912,0.872,0.952,1.0,0.898	0.965,0.903,0.964,0.795,0.852,0.942,0.905,0.936,1.0,0.691,0.845,0.84	0.07	SE	KiO
258022	ENSG00000269113	TRABD2B	chr1	-	47775169	47775277	NA	NA	47760527	47766106	47778453	47778544	1.89e-05	0.00710357	0.904,0.976,0.957,0.889,0.862,1.0,1.0,0.925,0.831,1.0,1.0,1.0	0.912,0.826,0.928,0.889,0.835,0.837,0.862,0.859,0.886,1.0,0.598,0.858	0.088	SE	KiO
258993	ENSG00000139178	C1RL	chr12	-	7108250	7108530	NA	NA	7101604	7102087	7109109	7109238	3.51e-07	0.000385	0.781,1.0,0.93,1.0,1.0,1.0,0.791,1.0,1.0,0.89,0.869,1.0	0.93,0.791,0.743,1.0,0.673,1.0,0.941,0.764,1.0,0.877,0.453,0.693	0.116	SE	KiO
260951	ENSG00000198563	DDX39B	chr6	-	31541152	31541327	NA	NA	31540321	31540401	31541949	31541986	1.17e-05	0.00498586	1.0,0.738,1.0,1.0,0.833,1.0,0.699,0.88,0.792,0.901,0.903,0.837	1.0,0.718,0.418,0.718,0.777,0.863,1.0,0.714,0.666,1.0,0.846,0.666	0.1	SE	KiO
261776	ENSG00000185189	NRBP2	chr8	-	143835819	143835868	NA	NA	143833582	143835730	143835966	143836030	8.17e-05	0.0204338	0.885,0.885,0.9,1.0,0.949,0.936,1.0,1.0,1.0,0.657,0.87,0.885	0.885,0.837,0.9,0.906,0.735,0.913,0.879,0.88,0.957,0.735,0.719,0.701	0.077	SE	KiO
261777	ENSG00000185189	NRBP2	chr8	-	143835819	143835872	NA	NA	143833582	143835730	143835966	143836030	7.72e-05	0.019766	0.882,0.89,0.903,1.0,0.947,0.935,1.0,1.0,1.0,0.685,0.877,0.897	0.89,0.855,0.897,0.903,0.744,0.918,0.88,0.882,0.96,0.763,0.713,0.729	0.074	SE	KiO
262096	ENSG00000160961	ZNF333	chr19	+	14701583	14701884	NA	NA	14699198	14699281	14705053	14705170	6.35e-07	0.000602	0.031,0.359,0.123,0.027,0.149,0.078,0.195,0.0,0.078,0.016,0.133,0.152	0.074,0.016,0.016,0.02,0.038,0.039,0.047,0.029,0.0,0.065,0.021,0.016	0.08	SE	KiO
262097	ENSG00000160961	ZNF333	chr19	+	14701674	14701884	NA	NA	14699198	14699281	14705053	14705170	3.96e-06	0.00229156	0.04,0.423,0.099,0.035,0.186,0.099,0.227,0.0,0.099,0.02,0.167,0.19	0.095,0.021,0.02,0.026,0.033,0.051,0.061,0.019,0.0,0.083,0.027,0.059	0.091	SE	KiO

## Sheet: RPE
Differential exon usage events between RP13 and RP13-Cas9 iPSC-derived retinal pigment epithelium, obtained using rMATS. Displayed events have p-value <0.05 and inclusion level difference > 0.05.
ID	GeneID	geneSymbol	chr	strand	exonStart_0base	exonEnd	2ndExonStart_0base	2ndExonEnd	upstreamES	upstreamEE	downstreamES	downstreamEE	PValue	FDR	IncLevel1	IncLevel2	IncLevelDifference	eventtype	Tissue
604	ENSG00000090554	FLT3LG	chr19	+	49475673	49475801	NA	NA	49475690	49475801	49474602	49474672	1e-05	0.00533687	0.209,0.136,0.173,0.1,0.0,0.455,0.0,0.162,0.0,0.122,0.626,0.0	0.23,0.107,0.0,0.0,0.0,0.218,0.038,0.056,0.0,0.047,0.056,0.05	0.098	A3SS	RPE
766	ENSG00000105219	CCNP	chr19	-	40223387	40223642	NA	NA	40223387	40223546	40224487	40224643	1.7e-07	0.000205	1.0,1.0,1.0,0.826,0.792,0.884,1.0,0.769,1.0,1.0,1.0,1.0	0.284,1.0,0.263,1.0,0.487,1.0,0.655,1.0,0.0,1.0,0.74,0.613	0.269	A3SS	RPE
1411	ENSG00000214087	ARL16	chr17	-	81682033	81682675	NA	NA	81682033	81682149	81683012	81683126	2.13e-05	0.00906436	0.229,0.374,0.237,0.266,0.562,0.354,0.246,0.156,0.331,0.329,0.365,0.324	0.073,0.204,0.08,0.39,0.236,0.214,0.209,0.201,0.29,0.238,0.23,0.168	0.103	A3SS	RPE
2076	ENSG00000135723	FHOD1	chr16	-	67231636	67231838	NA	NA	67231636	67231819	67232038	67232194	7.72e-07	0.00068	0.0,0.309,0.12,0.105,0.052,0.0,0.37,0.097,0.101,0.0,0.202,0.069	0.0,0.115,0.0,0.049,0.0,0.0,0.0,0.0,0.0,0.049,0.039,0.064	0.092	A3SS	RPE
2200	ENSG00000169592	INO80E	chr16	+	30001211	30001530	NA	NA	30001413	30001530	30000928	30001040	3.48e-05	0.0133893	0.291,0.161,0.327,0.278,0.277,0.442,0.286,0.295,0.274,0.316,0.366,0.222	0.042,0.02,0.064,0.17,0.271,0.363,0.314,0.329,0.206,0.37,0.268,0.291	0.069	A3SS	RPE
2220	ENSG00000217930	PAM16	chr16	-	4341367	4341672	NA	NA	4341367	4341583	4343206	4343291	8.41e-06	0.00471706	0.653,1.0,0.712,0.816,0.845,1.0,1.0,1.0,0.845,1.0,0.798,0.838	0.647,0.816,0.782,1.0,0.597,1.0,0.874,0.597,0.748,0.497,0.69,0.856	0.117	A3SS	RPE
2299	ENSG00000130731	METTL26	chr16	-	634888	635063	NA	NA	634888	634956	635280	635340	9.23e-05	0.0294364	0.24,0.282,0.272,0.326,0.195,0.297,0.3,0.255,0.283,0.349,0.342,0.177	0.201,0.212,0.21,0.258,0.224,0.242,0.152,0.206,0.182,0.279,0.185,0.252	0.06	A3SS	RPE
2311	ENSG00000007376	RPUSD1	chr16	-	787555	787744	NA	NA	787555	787645	788255	788381	1.66e-05	0.00762933	1.0,1.0,0.824,1.0,0.911,0.888,1.0,0.929,1.0,0.937,1.0,0.956	1.0,0.935,0.91,0.728,1.0,1.0,0.824,0.737,0.851,1.0,0.865,1.0	0.05	A3SS	RPE
3803	ENSG00000126456	IRF3	chr19	-	49660712	49660844	NA	NA	49660712	49660828	49662424	49662617	3.68e-08	5.62e-05	1.0,0.717,0.772,0.864,0.894,1.0,1.0,1.0,1.0,1.0,1.0,1.0	0.726,0.723,0.937,1.0,1.0,0.931,0.91,1.0,0.458,1.0,1.0,0.894	0.056	A3SS	RPE
4065	ENSG00000125089	SH3TC1	chr4	+	8232407	8233513	NA	NA	8233362	8233513	8231975	8232156	2.39e-07	0.000262	0.134,0.114,0.13,0.305,0.077,0.077,0.083,0.047,0.053,0.046,0.063,0.086	0.038,0.031,0.045,0.03,0.054,0.013,0.071,0.023,0.044,0.173,0.02,0.02	0.054	A3SS	RPE
6399	ENSG00000181666	ZNF875	chr19	+	37335168	37335257	NA	NA	37335199	37335257	37334670	37334782	2.17e-06	0.00154939	1.0,0.96,0.971,0.922,0.948,1.0,1.0,0.933,1.0,1.0,0.838,1.0	0.57,1.0,1.0,0.92,0.844,0.967,0.895,0.909,0.922,1.0,0.936,0.824	0.065	A3SS	RPE
6512	ENSG00000185761	ADAMTSL5	chr19	-	1510844	1511160	NA	NA	1510844	1510917	1511624	1511772	8.98e-05	0.0287379	0.251,0.232,0.389,0.269,0.231,0.233,0.209,0.15,0.145,0.377,0.272,0.266	0.116,0.028,0.27,0.112,0.158,0.201,0.185,0.186,0.153,0.228,0.2,0.159	0.086	A3SS	RPE
6816	ENSG00000117543	DPH5	chr1	-	101001466	101001587	NA	NA	101001466	101001544	101021640	101021765	0.00013	0.0380333	0.966,0.911,0.948,1.0,0.941,0.93,0.929,1.0,0.962,1.0,1.0,0.655	0.84,0.929,0.875,0.79,0.971,0.957,1.0,0.943,0.626,0.829,0.865,0.964	0.054	A3SS	RPE
6934	ENSG00000001497	LAS1L	chrX	-	65517986	65522285	NA	NA	65517986	65518465	65523559	65523707	2.22e-08	3.81e-05	0.105,0.068,0.125,0.207,0.162,0.24,0.173,0.197,0.21,0.18,0.176,0.188	0.043,0.048,0.054,0.108,0.151,0.127,0.1,0.172,0.094,0.233,0.121,0.179	0.05	A3SS	RPE
10923	ENSG00000179818	PCBP1-AS1	chr2	-	70048777	70050252	NA	NA	70048777	70048957	70051202	70051305	1.39e-07	0.00017	0.814,1.0,0.859,1.0,0.719,1.0,1.0,1.0,1.0,1.0,1.0,1.0	0.752,0.69,1.0,0.925,1.0,0.939,0.682,1.0,0.605,0.924,0.747,0.849	0.107	A3SS	RPE
14608	ENSG00000123349	PFDN5	chr12	+	53296429	53297924	NA	NA	53297849	53297924	53295838	53295941	3.91e-06	0.00258201	0.756,0.879,0.839,0.932,0.817,0.701,0.725,0.779,0.733,0.592,0.819,0.702	0.371,0.39,0.276,0.674,0.587,0.725,0.522,0.644,0.689,0.662,0.743,0.614	0.198	A3SS	RPE
18467	ENSG00000104814	MAP4K1	chr19	-	38589177	38589295	NA	NA	38589177	38589225	38593281	38593369	6.99e-06	0.00421516	0.913,1.0,0.933,1.0,0.721,1.0,1.0,1.0,0.689,1.0,1.0,1.0	0.689,0.882,0.975,0.357,1.0,0.735,1.0,0.859,0.67,0.624,1.0,1.0	0.122	A3SS	RPE
20270	ENSG00000269307	NA	chr19	+	17268755	17269091	NA	NA	17268801	17269091	17267417	17267527	3.57e-05	0.0136565	0.954,0.848,1.0,0.956,1.0,0.902,0.861,0.815,1.0,0.915,1.0,1.0	0.927,0.696,0.936,0.716,0.92,0.746,0.915,0.821,0.829,0.92,0.927,0.943	0.08	A3SS	RPE
23992	ENSG00000072310	SREBF1	chr17	-	17817423	17817587	NA	NA	17817423	17817451	17817695	17818149	1.5e-06	0.00111969	1.0,1.0,1.0,0.866,0.916,1.0,1.0,1.0,1.0,0.727,0.9,0.866	0.406,1.0,0.609,0.824,0.739,0.928,0.751,0.916,0.862,0.881,0.896,0.796	0.139	A3SS	RPE
25617	ENSG00000261915	NA	chr17	-	7313211	7313675	NA	NA	7313211	7313291	7313905	7313988	1.04e-08	2.07e-05	1.0,0.964,1.0,1.0,0.937,1.0,1.0,0.877,1.0,1.0,1.0,0.922	0.892,1.0,0.483,0.918,0.925,0.929,0.934,1.0,0.915,0.912,1.0,0.838	0.079	A3SS	RPE
25618	ENSG00000261915	NA	chr17	-	7313211	7313684	NA	NA	7313211	7313291	7313905	7313988	9.39e-09	1.95e-05	1.0,0.965,1.0,1.0,0.936,1.0,1.0,0.873,1.0,1.0,1.0,0.921	0.897,1.0,0.482,0.917,0.922,0.929,0.932,1.0,0.913,0.91,1.0,0.835	0.08	A3SS	RPE
25816	ENSG00000170037	CNTROB	chr17	+	7936113	7936482	NA	NA	7936365	7936482	7934988	7935145	0.000135	0.0388913	0.183,0.061,0.108,0.156,0.198,0.228,0.175,0.143,0.126,0.095,0.211,0.108	0.035,0.049,0.028,0.023,0.068,0.161,0.241,0.223,0.037,0.094,0.039,0.159	0.053	A3SS	RPE
26336	ENSG00000185813	PCYT2	chr17	-	81908567	81909035	NA	NA	81908567	81908634	81909513	81909602	1.67e-06	0.0012202	1.0,0.333,0.607,1.0,1.0,1.0,1.0,1.0,0.681,1.0,1.0,1.0	0.549,1.0,0.662,0.348,0.616,0.263,0.772,1.0,0.823,1.0,1.0,1.0	0.132	A3SS	RPE
26337	ENSG00000185813	PCYT2	chr17	-	81908567	81909060	NA	NA	81908567	81908634	81909513	81909602	8.11e-06	0.0047011	1.0,0.634,0.775,1.0,1.0,1.0,1.0,1.0,0.821,1.0,1.0,1.0	0.72,1.0,0.856,0.597,0.833,0.45,0.877,1.0,0.896,1.0,1.0,1.0	0.083	A3SS	RPE
30889	ENSG00000140400	MAN2C1	chr15	-	75359058	75359191	NA	NA	75359058	75359153	75359327	75359348	0.00018	0.0493975	0.445,0.236,0.344,0.373,0.304,0.339,0.363,0.33,0.313,0.297,0.341,0.387	0.064,0.101,0.132,0.345,0.361,0.283,0.208,0.218,0.271,0.433,0.268,0.307	0.09	A3SS	RPE
31799	ENSG00000102901	CENPT	chr16	-	67828473	67828832	NA	NA	67828473	67828720	67829422	67829516	6.92e-06	0.00419596	0.887,0.868,1.0,1.0,0.897,1.0,0.84,1.0,0.686,1.0,1.0,0.84	0.927,0.567,0.766,0.538,0.616,1.0,0.686,0.724,1.0,1.0,0.828,1.0	0.114	A3SS	RPE
31800	ENSG00000102901	CENPT	chr16	-	67828473	67828891	NA	NA	67828473	67828720	67829422	67829516	1.17e-06	0.00092	0.859,0.835,1.0,1.0,0.871,1.0,0.802,1.0,0.628,1.0,1.0,0.802	0.907,0.503,0.717,0.473,0.553,1.0,0.628,0.669,1.0,1.0,0.788,1.0	0.13	A3SS	RPE
33061	ENSG00000165795	NDRG2	chr14	-	21017998	21018471	NA	NA	21017998	21018239	21018762	21018814	9.21e-09	1.95e-05	1.0,0.732,0.809,1.0,1.0,1.0,1.0,1.0,1.0,0.786,1.0,1.0	0.12,1.0,1.0,0.26,0.863,0.725,0.75,1.0,0.214,0.732,0.905,0.88	0.24	A3SS	RPE
33063	ENSG00000165795	NDRG2	chr14	-	21018203	21018521	NA	NA	21018203	21018239	21018762	21018814	7.42e-09	1.65e-05	1.0,0.702,0.813,1.0,1.0,1.0,1.0,1.0,1.0,0.796,1.0,1.0	0.191,1.0,1.0,0.233,0.855,0.749,0.818,1.0,0.191,0.739,0.917,0.868	0.229	A3SS	RPE
44434	ENSG00000137171	KLC4	chr6	+	43073517	43073965	NA	NA	43073904	43073965	43073222	43073338	1.42e-06	0.00107351	1.0,1.0,1.0,1.0,1.0,0.865,1.0,1.0,1.0,1.0,1.0,0.423	0.488,0.869,0.616,1.0,0.846,1.0,0.815,0.837,0.562,0.848,0.885,0.88	0.137	A3SS	RPE
48866	ENSG00000163346	PBXIP1	chr1	-	154951470	154951886	NA	NA	154951470	154951535	154953670	154953757	1.57e-06	0.00116471	1.0,0.795,0.912,1.0,0.795,0.903,1.0,1.0,1.0,1.0,1.0,0.82	0.781,1.0,1.0,0.704,1.0,1.0,0.768,0.905,0.641,0.85,0.658,0.838	0.09	A3SS	RPE
48867	ENSG00000163346	PBXIP1	chr1	-	154951470	154951915	NA	NA	154951470	154951535	154953670	154953757	1.1e-06	0.00087	1.0,0.784,0.906,1.0,0.784,0.897,1.0,1.0,1.0,1.0,1.0,0.811	0.77,1.0,1.0,0.697,1.0,1.0,0.76,0.899,0.626,0.842,0.643,0.832	0.093	A3SS	RPE
54367	ENSG00000159214	CCDC24	chr1	+	43992183	43992639	NA	NA	43992522	43992639	43991846	43992004	3.18e-05	0.012573	1.0,0.803,0.863,0.921,0.853,0.907,1.0,0.939,0.95,1.0,1.0,0.774	0.692,0.893,0.902,0.656,0.924,1.0,0.824,0.799,0.632,0.768,0.813,0.843	0.105	A3SS	RPE
54370	ENSG00000159214	CCDC24	chr1	+	43992199	43992639	NA	NA	43992522	43992639	43991846	43992004	2.83e-05	0.0114414	1.0,0.809,0.867,0.924,0.858,0.91,1.0,0.941,0.952,1.0,1.0,0.781	0.7,0.897,0.905,0.672,0.927,1.0,0.83,0.805,0.641,0.774,0.818,0.845	0.102	A3SS	RPE
54372	ENSG00000159214	CCDC24	chr1	+	43992319	43992639	NA	NA	43992522	43992639	43991846	43992004	0.000144	0.041	1.0,0.677,0.706,0.88,0.796,0.836,1.0,0.897,0.897,1.0,1.0,0.627	0.545,0.783,0.643,0.412,0.802,1.0,0.706,0.429,0.438,0.615,0.633,0.643	0.222	A3SS	RPE
54833	ENSG00000072682	P4HA2	chr5	-	132198205	132198396	NA	NA	132198205	132198271	132198878	132198932	3.82e-05	0.0143015	0.161,0.022,0.05,0.193,0.058,0.201,0.311,0.203,0.05,0.218,0.203,0.12	0.0,0.0,0.013,0.025,0.2,0.146,0.08,0.064,0.038,0.093,0.17,0.095	0.072	A3SS	RPE
54834	ENSG00000072682	P4HA2	chr5	-	132198205	132198440	NA	NA	132198205	132198271	132198878	132198932	1.55e-05	0.00740013	0.145,0.018,0.053,0.165,0.049,0.172,0.272,0.199,0.042,0.188,0.174,0.113	0.014,0.01,0.011,0.021,0.171,0.124,0.067,0.054,0.032,0.078,0.152,0.08	0.065	A3SS	RPE
57648	ENSG00000008869	HEATR5B	chr2	-	36990647	36990799	NA	NA	36990647	36990796	37000585	37000813	1.58e-05	0.00744636	1.0,1.0,0.744,1.0,0.929,0.939,1.0,0.935,1.0,0.962,0.897,1.0	1.0,1.0,1.0,0.846,0.921,0.763,0.829,0.885,0.752,0.795,0.917,0.863	0.07	A3SS	RPE
58314	ENSG00000143543	JTB	chr1	-	153977158	153977389	NA	NA	153977158	153977271	153977543	153977655	8.49e-07	0.00074	1.0,1.0,1.0,1.0,1.0,0.793,0.856,1.0,0.872,1.0,1.0,1.0	0.56,1.0,0.586,0.878,1.0,0.591,1.0,0.89,0.696,1.0,0.937,0.809	0.131	A3SS	RPE
59207	ENSG00000157873	TNFRSF14	chr1	+	2559527	2559978	NA	NA	2559822	2559978	2558342	2558468	4e-08	6e-05	0.388,0.267,0.366,0.421,0.353,0.419,0.482,0.433,0.473,0.323,0.349,0.304	0.102,0.126,0.151,0.24,0.34,0.327,0.314,0.388,0.315,0.335,0.294,0.323	0.11	A3SS	RPE
59213	ENSG00000157873	TNFRSF14	chr1	+	2559558	2559978	NA	NA	2559822	2559978	2558342	2558468	1.11e-07	0.000146	0.408,0.284,0.386,0.442,0.372,0.44,0.503,0.454,0.494,0.341,0.368,0.322	0.11,0.135,0.162,0.256,0.359,0.346,0.332,0.408,0.334,0.354,0.312,0.342	0.114	A3SS	RPE
62456	ENSG00000177225	GATD1	chr11	-	767227	767373	NA	NA	767227	767368	771332	771573	2.21e-11	1.66e-07	0.869,1.0,1.0,1.0,1.0,1.0,1.0,0.952,1.0,1.0,0.904,1.0	0.865,0.847,0.959,0.86,0.85,1.0,0.791,0.722,0.958,1.0,0.86,1.0	0.084	A3SS	RPE
64415	ENSG00000177133	PRDM16-DT	chr1	-	3061288	3061775	NA	NA	3061288	3061634	3062289	3063786	1.56e-05	0.00740013	0.851,1.0,0.917,1.0,1.0,0.953,1.0,1.0,1.0,0.911,0.858,0.918	1.0,0.764,0.753,1.0,0.728,0.842,0.924,0.886,0.741,0.788,1.0,0.898	0.09	A3SS	RPE
64416	ENSG00000177133	PRDM16-DT	chr1	-	3061288	3061779	NA	NA	3061288	3061634	3062289	3063786	1.46e-05	0.00707485	0.845,1.0,0.913,1.0,1.0,0.95,1.0,1.0,1.0,0.905,0.854,0.916	1.0,0.761,0.75,1.0,0.735,0.826,0.921,0.879,0.738,0.785,1.0,0.894	0.091	A3SS	RPE
64418	ENSG00000177133	PRDM16-DT	chr1	-	3061564	3061804	NA	NA	3061564	3061634	3062289	3063786	1.19e-05	0.00599976	0.84,1.0,0.908,1.0,1.0,0.947,1.0,1.0,1.0,0.898,0.842,0.918	1.0,0.742,0.73,1.0,0.73,0.811,0.913,0.873,0.717,0.767,1.0,0.884	0.099	A3SS	RPE
64684	ENSG00000067057	PFKP	chr10	+	3105042	3105473	NA	NA	3105392	3105473	3103778	3103944	2.29e-09	6.59e-06	1.0,1.0,1.0,1.0,1.0,1.0,0.907,0.807,0.74,1.0,1.0,0.838	1.0,1.0,1.0,0.642,1.0,1.0,0.687,0.596,0.599,0.724,0.803,0.772	0.122	A3SS	RPE
64688	ENSG00000067057	PFKP	chr10	+	3105081	3105473	NA	NA	3105392	3105473	3103778	3103944	4.05e-09	1.01e-05	1.0,1.0,1.0,1.0,1.0,1.0,0.915,0.821,0.74,1.0,1.0,0.85	1.0,1.0,1.0,0.663,1.0,1.0,0.706,0.618,0.621,0.737,0.818,0.783	0.115	A3SS	RPE
64692	ENSG00000067057	PFKP	chr10	+	3105117	3105473	NA	NA	3105392	3105473	3103778	3103944	3.82e-09	9.81e-06	1.0,1.0,1.0,1.0,1.0,1.0,0.917,0.808,0.719,1.0,1.0,0.852	1.0,1.0,1.0,0.684,1.0,1.0,0.726,0.59,0.643,0.745,0.808,0.78	0.11	A3SS	RPE
64693	ENSG00000067057	PFKP	chr10	+	3105121	3105473	NA	NA	3105392	3105473	3103778	3103944	4.22e-09	1.03e-05	1.0,1.0,1.0,1.0,1.0,1.0,0.918,0.81,0.722,1.0,1.0,0.854	1.0,1.0,1.0,0.686,1.0,1.0,0.728,0.593,0.646,0.747,0.81,0.782	0.109	A3SS	RPE
73788	ENSG00000064201	TSPAN32	chr11	+	2315846	2316312	NA	NA	2316228	2316312	2314484	2314571	1.2e-07	0.000157	0.58,0.625,0.571,0.605,0.455,0.642,0.523,0.413,0.432,0.407,0.516,0.493	0.096,0.16,0.263,0.085,0.43,0.441,0.553,0.216,0.417,0.255,0.301,0.371	0.223	A3SS	RPE
75427	ENSG00000272752	STAG3L5P-PVRIG2P-PILRB	chr7	+	100356393	100356883	NA	NA	100356753	100356883	100355142	100355240	2.84e-05	0.0114414	1.0,1.0,0.509,0.609,0.623,1.0,1.0,0.609,1.0,1.0,1.0,1.0	1.0,0.089,0.438,0.438,0.768,0.649,0.28,1.0,0.28,1.0,0.539,1.0	0.239	A3SS	RPE
79958	ENSG00000167930	FAM234A	chr16	+	269446	269836	NA	NA	269636	269836	268775	269005	4.67e-05	0.0169569	0.695,1.0,0.79,1.0,1.0,0.79,1.0,1.0,1.0,1.0,1.0,0.863	0.731,0.847,0.917,0.58,0.344,1.0,1.0,1.0,0.815,1.0,0.759,1.0	0.095	A3SS	RPE
81907	ENSG00000196923	PDLIM7	chr5	-	177491014	177491420	NA	NA	177491014	177491146	177491806	177491925	7.73e-07	0.00068	0.446,0.377,0.378,0.554,0.458,0.435,0.49,0.448,0.509,0.35,0.361,0.315	0.05,0.072,0.129,0.331,0.426,0.405,0.285,0.256,0.311,0.517,0.363,0.403	0.131	A3SS	RPE
83636	ENSG00000288044	NA	chr14	+	24292197	24292600	NA	NA	24292436	24292600	24271200	24271310	0.000114	0.0348552	1.0,0.516,1.0,0.651,1.0,1.0,0.483,0.667,0.516,1.0,1.0,1.0	0.428,1.0,1.0,0.516,0.634,0.828,0.272,0.483,1.0,1.0,1.0,0.211	0.122	A3SS	RPE
84875	ENSG00000103145	HCFC1R1	chr16	-	3022840	3023298	NA	NA	3022840	3022998	3023846	3024273	5.78e-07	0.000548	0.574,0.529,1.0,1.0,1.0,1.0,1.0,0.793,1.0,0.31,0.574,1.0	0.611,0.566,1.0,1.0,0.529,0.73,0.529,0.184,0.611,0.745,0.692,0.403	0.182	A3SS	RPE
85829	ENSG00000074800	ENO1	chr1	-	8870824	8871184	NA	NA	8870824	8870883	8871890	8871986	0.00013	0.0379907	1.0,1.0,1.0,1.0,1.0,1.0,1.0,0.915,1.0,0.465,0.692,0.806	1.0,1.0,1.0,1.0,1.0,1.0,1.0,0.642,1.0,0.478,0.19,0.428	0.095	A3SS	RPE
87427	ENSG00000223959	AFG3L1P	chr16	+	89988509	89988951	NA	NA	89988851	89988951	89985445	89985570	2.28e-05	0.0095096	1.0,1.0,0.549,1.0,0.709,1.0,1.0,1.0,1.0,1.0,1.0,0.802	1.0,1.0,1.0,0.817,0.823,0.684,1.0,0.52,0.67,0.74,0.74,0.52	0.129	A3SS	RPE
88217	ENSG00000160959	LRRC14	chr8	+	144520237	144520822	NA	NA	144520241	144520822	144519833	144520054	4.25e-05	0.0156677	1.0,0.929,1.0,1.0,0.973,1.0,1.0,1.0,1.0,1.0,0.958,1.0	1.0,1.0,1.0,0.89,0.786,1.0,0.892,0.907,0.963,0.793,1.0,0.92	0.059	A3SS	RPE
88858	ENSG00000172725	CORO1B	chr11	-	67440352	67440836	NA	NA	67440352	67440439	67441124	67441244	1.52e-12	1.49e-08	0.081,0.196,0.1,0.103,0.243,0.101,0.121,0.063,0.086,0.088,0.134,0.183	0.027,0.009,0.022,0.171,0.108,0.068,0.07,0.09,0.125,0.093,0.039,0.075	0.05	A3SS	RPE
91819	ENSG00000161016	RPL8	chr8	-	144790354	144790698	NA	NA	144790354	144790455	144791276	144791495	1.89e-08	3.62e-05	1.0,1.0,0.592,0.808,0.808,0.442,0.442,1.0,1.0,1.0,1.0,1.0	0.834,0.256,0.291,1.0,1.0,0.691,0.442,0.442,0.613,1.0,1.0,1.0	0.127	A3SS	RPE
92202	ENSG00000154582	ELOC	chr8	-	73964486	73964629	NA	NA	73964486	73964625	73972076	73972252	2.88e-08	4.69e-05	0.0,0.418,0.343,0.0,0.128,0.06,0.0,0.137,0.06,0.093,0.0,0.184	0.0,0.0,0.0,0.096,0.0,0.0,0.0,0.0,0.0,0.0,0.0,0.0	0.111	A3SS	RPE
93644	ENSG00000198467	TPM2	chr9	-	35684731	35685160	NA	NA	35684731	35684807	35685268	35685339	1.11e-10	5.42e-07	0.563,0.333,0.383,0.473,0.335,0.455,0.594,0.67,0.656,0.149,0.348,0.24	0.073,0.064,0.089,0.228,0.462,0.363,0.3,0.287,0.206,0.199,0.101,0.15	0.223	A3SS	RPE
93645	ENSG00000198467	TPM2	chr9	-	35684731	35685179	NA	NA	35684731	35684807	35685268	35685339	6.71e-11	3.45e-07	0.553,0.323,0.373,0.463,0.325,0.444,0.584,0.66,0.646,0.144,0.339,0.232	0.07,0.062,0.086,0.22,0.452,0.354,0.291,0.279,0.199,0.193,0.098,0.145	0.22	A3SS	RPE
96609	ENSG00000135424	ITGA7	chr12	-	55699977	55700383	NA	NA	55699977	55699989	55700898	55701154	0.00011	0.0341439	0.641,0.504,0.638,0.702,0.548,0.605,0.566,0.697,0.59,0.631,0.732,0.601	0.089,0.19,0.251,0.471,0.638,0.592,0.515,0.505,0.381,0.685,0.546,0.649	0.162	A3SS	RPE
97780	ENSG00000167994	RAB3IL1	chr11	-	61897928	61898357	NA	NA	61897928	61898286	61899313	61899739	2.93e-05	0.0117385	1.0,1.0,0.877,0.423,0.498,1.0,1.0,1.0,1.0,1.0,0.688,1.0	0.768,0.623,1.0,0.408,0.647,0.701,1.0,0.885,0.869,0.329,1.0,1.0	0.105	A3SS	RPE
103093	ENSG00000226210	WASH8P	chr12	-	16990	17483	NA	NA	16990	17170	18036	18183	9.92e-06	0.00533687	1.0,0.539,1.0,0.867,0.777,1.0,1.0,0.739,1.0,1.0,1.0,0.566	0.385,0.792,0.508,0.48,1.0,1.0,0.797,1.0,0.303,1.0,1.0,0.777	0.121	A3SS	RPE
106227	ENSG00000121310	ECHDC2	chr1	-	52905027	52905436	NA	NA	52905027	52905090	52906518	52906611	1.09e-05	0.00560308	0.386,0.43,0.32,0.363,0.381,0.309,0.334,0.336,0.324,0.406,0.345,0.319	0.106,0.226,0.276,0.264,0.299,0.311,0.205,0.208,0.271,0.433,0.33,0.294	0.086	A3SS	RPE
106241	ENSG00000121310	ECHDC2	chr1	-	52905027	52905436	NA	NA	52905027	52905090	52907867	52907954	2.08e-05	0.00896429	0.179,0.155,0.201,0.329,0.212,0.205,0.215,0.235,0.193,0.43,0.375,0.211	0.069,0.148,0.166,0.102,0.242,0.195,0.145,0.225,0.107,0.262,0.192,0.222	0.072	A3SS	RPE
106473	ENSG00000196312	MFSD14C	chr9	-	96942912	96944085	NA	NA	96942912	96943154	96949554	96949682	3.03e-14	5.92e-10	1.0,1.0,1.0,1.0,0.619,1.0,1.0,0.663,1.0,0.19,1.0,1.0	0.461,0.204,0.079,0.166,1.0,0.204,0.485,0.204,0.374,1.0,1.0,0.255	0.42	A3SS	RPE
1450	ENSG00000167508	MVD	chr16	-	88657734	88658029	NA	NA	88657914	88658029	88657435	88657582	2.78e-15	2.96e-11	0.11,0.092,0.112,0.037,0.108,0.069,0.064,0.047,0.1,0.077,0.103,0.083	0.007,0.014,0.011,0.053,0.061,0.016,0.016,0.023,0.057,0.049,0.044,0.049	0.05	A5SS	RPE
1656	ENSG00000140521	POLG	chr15	-	89317938	89318749	NA	NA	89318540	89318749	89317375	89317536	0.000111	0.0233288	0.143,0.347,0.116,0.2,0.3,0.138,0.18,0.131,0.234,0.159,0.365,0.267	0.025,0.056,0.017,0.333,0.12,0.217,0.099,0.33,0.361,0.151,0.115,0.094	0.055	A5SS	RPE
2715	ENSG00000123737	EXOSC9	chr4	+	121813865	121816447	NA	NA	121813865	121814047	121816771	121817021	1.3e-08	1.45e-05	0.961,1.0,0.943,0.829,1.0,1.0,1.0,1.0,0.929,1.0,1.0,0.943	0.789,0.781,0.695,0.932,0.818,0.801,1.0,1.0,0.963,1.0,1.0,1.0	0.069	A5SS	RPE
3040	ENSG00000168026	TTC21A	chr3	+	39137194	39137387	NA	NA	39137194	39137253	39137485	39137710	0.000109	0.0230405	0.822,1.0,1.0,1.0,1.0,0.805,1.0,0.812,1.0,0.612,0.863,1.0	0.634,0.879,0.626,1.0,0.703,0.703,0.892,1.0,1.0,0.663,0.517,1.0	0.108	A5SS	RPE
3804	ENSG00000139631	CSAD	chr12	-	53171877	53171988	NA	NA	53171881	53171988	53171325	53171441	4.41e-05	0.0117156	0.127,0.083,0.227,0.046,0.147,0.148,0.137,0.107,0.127,0.188,0.091,0.021	0.0,0.0,0.0,0.0,0.156,0.101,0.029,0.028,0.045,0.096,0.104,0.0	0.074	A5SS	RPE
4152	ENSG00000159214	CCDC24	chr1	+	43991846	43992387	NA	NA	43991846	43992004	43992522	43992639	0.00013	0.0260483	1.0,0.926,0.929,0.959,0.931,0.959,1.0,0.973,0.976,1.0,1.0,0.87	0.785,0.954,0.954,0.889,0.964,1.0,0.92,0.91,0.811,0.878,0.914,0.901	0.054	A5SS	RPE
4268	ENSG00000111325	OGFOD2	chr12	+	122977980	122978199	NA	NA	122977980	122978091	122978359	122978569	0.000127	0.0256351	0.776,1.0,0.61,0.921,0.899,0.915,0.704,1.0,1.0,0.889,1.0,1.0	0.309,0.51,1.0,1.0,0.728,0.71,0.774,0.69,0.659,1.0,0.921,1.0	0.118	A5SS	RPE
4510	ENSG00000198912	C1orf174	chr1	-	3892740	3892996	NA	NA	3892882	3892996	3891625	3891779	4.62e-08	4.25e-05	0.892,1.0,1.0,0.952,1.0,0.767,0.901,1.0,1.0,1.0,1.0,1.0	1.0,1.0,1.0,0.842,0.666,0.647,0.816,1.0,1.0,1.0,0.937,0.712	0.074	A5SS	RPE
4587	ENSG00000001497	LAS1L	chrX	-	65520701	65523707	NA	NA	65523559	65523707	65517986	65518465	2.42e-07	0.000153	0.177,0.104,0.177,0.307,0.193,0.333,0.247,0.29,0.298,0.253,0.246,0.257	0.043,0.041,0.054,0.137,0.228,0.197,0.165,0.251,0.138,0.325,0.194,0.245	0.072	A5SS	RPE
4716	ENSG00000120370	GORAB	chr1	+	170533463	170536421	NA	NA	170533463	170533651	170539209	170539567	3.07e-07	0.000179	1.0,1.0,0.681,1.0,1.0,0.469,1.0,0.39,1.0,1.0,0.604,0.628	1.0,0.057,0.092,0.557,0.704,0.336,1.0,1.0,0.737,0.758,0.257,0.486	0.232	A5SS	RPE
4894	ENSG00000072110	ACTN1	chr14	-	68878457	68879069	NA	NA	68878988	68879069	68877081	68877240	2.31e-10	5.27e-07	0.072,0.074,0.06,0.16,0.089,0.176,0.25,0.254,0.241,0.061,0.054,0.048	0.034,0.017,0.082,0.055,0.087,0.091,0.04,0.058,0.058,0.111,0.081,0.088	0.061	A5SS	RPE
5032	ENSG00000129968	ABHD17A	chr19	-	1878663	1880115	NA	NA	1879920	1880115	1877507	1877687	1.21e-11	4.08e-08	0.13,0.27,0.143,0.123,0.256,0.158,0.119,0.095,0.137,0.168,0.113,0.202	0.047,0.043,0.049,0.167,0.139,0.097,0.125,0.092,0.143,0.092,0.086,0.116	0.06	A5SS	RPE
5399	ENSG00000143379	SETDB1	chr1	+	150926423	150926517	NA	NA	150926423	150926463	150927703	150927974	7.72e-06	0.00282037	0.943,1.0,0.965,1.0,0.965,1.0,1.0,0.884,1.0,1.0,1.0,0.975	1.0,1.0,0.787,0.864,0.919,1.0,0.913,0.835,0.945,0.864,1.0,0.835	0.064	A5SS	RPE
6811	ENSG00000246067	RAB30-DT	chr11	+	83072622	83072804	NA	NA	83072622	83072702	83073302	83073607	2.05e-05	0.00627809	0.969,0.895,0.86,1.0,0.966,0.958,1.0,1.0,0.964,1.0,0.839,1.0	1.0,0.784,0.921,0.556,0.928,1.0,0.869,0.961,0.926,0.9,1.0,1.0	0.05	A5SS	RPE
8311	ENSG00000104529	EEF1D	chr8	-	143593874	143594071	NA	NA	143593892	143594071	143586728	143586849	2.7e-06	0.00120735	0.782,1.0,1.0,1.0,1.0,1.0,1.0,1.0,0.674,1.0,1.0,1.0	1.0,0.713,0.833,0.768,1.0,1.0,0.926,0.901,0.624,1.0,1.0,0.833	0.071	A5SS	RPE
8487	ENSG00000128973	CLN6	chr15	-	68211648	68211863	NA	NA	68211674	68211863	68211262	68211318	8.1e-08	6.55e-05	0.099,0.081,0.086,0.235,0.168,0.025,0.219,0.094,0.117,0.075,0.198,0.165	0.028,0.139,0.0,0.11,0.0,0.023,0.044,0.08,0.034,0.133,0.041,0.0	0.078	A5SS	RPE
8549	ENSG00000148356	LRSAM1	chr9	+	127485735	127485840	NA	NA	127485735	127485835	127487675	127487763	3.03e-09	4.5e-06	0.137,0.098,0.074,0.11,0.092,0.09,0.078,0.138,0.139,0.142,0.0,0.128	0.033,0.0,0.0,0.0,0.058,0.039,0.07,0.034,0.016,0.027,0.055,0.078	0.068	A5SS	RPE
8860	ENSG00000160226	CFAP410	chr21	-	44330462	44330916	NA	NA	44330822	44330916	44329890	44330326	3.27e-10	6.54e-07	0.24,0.221,0.123,0.175,0.121,0.23,0.107,0.085,0.166,0.077,0.054,0.061	0.045,0.038,0.041,0.14,0.107,0.121,0.108,0.141,0.122,0.068,0.081,0.053	0.05	A5SS	RPE
8861	ENSG00000160226	CFAP410	chr21	-	44334060	44335804	NA	NA	44335757	44335804	44333032	44333262	0.000109	0.0230888	0.544,0.346,0.222,0.36,0.272,0.296,0.316,0.25,0.261,0.236,0.241,0.113	0.036,0.023,0.04,0.234,0.261,0.355,0.233,0.299,0.225,0.38,0.312,0.347	0.059	A5SS	RPE
9179	ENSG00000095066	HOOK2	chr19	-	12774560	12774741	NA	NA	12774634	12774741	12772993	12773044	2.69e-09	4.3e-06	0.977,1.0,1.0,1.0,0.931,1.0,1.0,0.972,1.0,0.921,0.774,0.907	0.802,1.0,1.0,0.866,0.958,0.851,0.89,0.704,0.73,0.961,0.754,0.823	0.095	A5SS	RPE
9288	ENSG00000148688	RPP30	chr10	+	90894774	90895483	NA	NA	90894774	90894891	90895879	90895917	0.000139	0.0274853	1.0,1.0,1.0,1.0,0.727,0.703,1.0,1.0,1.0,1.0,1.0,0.585	0.35,0.685,1.0,0.59,1.0,0.672,1.0,1.0,0.887,1.0,1.0,1.0	0.069	A5SS	RPE
10564	ENSG00000100226	GTPBP1	chr22	+	38734149	38734232	NA	NA	38734149	38734184	38734323	38734397	1.03e-07	7.71e-05	1.0,0.937,1.0,1.0,1.0,1.0,1.0,0.659,1.0,1.0,1.0,0.626	0.0,1.0,0.392,0.606,0.659,1.0,0.736,0.601,0.636,1.0,1.0,1.0	0.216	A5SS	RPE
11126	ENSG00000198089	SFI1	chr22	+	31611765	31612163	NA	NA	31611765	31611840	31613141	31613216	0.000189	0.0355463	0.336,0.441,0.508,0.367,0.347,0.543,0.175,0.377,0.194,0.145,0.245,0.088	0.084,0.034,0.0,0.09,0.232,0.521,0.291,0.298,0.121,0.09,0.168,0.14	0.141	A5SS	RPE
11127	ENSG00000198089	SFI1	chr22	+	31611765	31612195	NA	NA	31611765	31611840	31613141	31613216	0.000126	0.0256351	0.319,0.403,0.489,0.349,0.33,0.524,0.158,0.36,0.182,0.136,0.231,0.097	0.079,0.032,0.0,0.084,0.205,0.502,0.276,0.282,0.113,0.084,0.158,0.131	0.136	A5SS	RPE
11761	ENSG00000174917	MICOS13	chr19	-	5679348	5679763	NA	NA	5679585	5679763	5678421	5678648	7.28e-05	0.0169839	1.0,1.0,0.843,1.0,0.738,1.0,1.0,0.843,1.0,1.0,1.0,1.0	0.653,0.259,0.636,0.729,1.0,1.0,0.82,1.0,1.0,1.0,0.392,1.0	0.161	A5SS	RPE
11800	ENSG00000167614	TTYH1	chr19	+	54435626	54435873	NA	NA	54435626	54435684	54436087	54436171	0.000164	0.0314428	1.0,0.776,1.0,1.0,1.0,0.716,0.85,1.0,0.739,0.82,1.0,0.688	0.879,0.896,0.784,1.0,0.724,0.724,0.739,0.912,0.85,0.857,0.75,0.82	0.054	A5SS	RPE
15747	ENSG00000170296	GABARAP	chr17	-	7241777	7242156	NA	NA	7242078	7242156	7241600	7241679	7.24e-06	0.00268895	0.712,1.0,0.611,1.0,1.0,0.529,0.574,0.745,0.745,0.402,0.81,1.0	0.183,0.219,0.343,1.0,0.381,0.771,1.0,0.642,1.0,1.0,1.0,0.152	0.12	A5SS	RPE
15920	ENSG00000119574	ZBTB45	chr19	-	58519616	58520067	NA	NA	58519741	58520067	58516394	58517673	1.25e-06	0.000626	0.17,0.17,0.311,0.0,0.13,0.08,0.0,0.064,0.0,0.101,0.049,0.15	0.0,0.12,0.0,0.138,0.093,0.028,0.0,0.028,0.0,0.049,0.014,0.018	0.061	A5SS	RPE
21940	ENSG00000092036	HAUS4	chr14	-	22956540	22956961	NA	NA	22956915	22956961	22955099	22955176	0.000133	0.0265096	0.2,0.127,0.232,0.177,0.125,0.167,0.14,0.095,0.093,0.278,0.116,0.065	0.034,0.035,0.082,0.077,0.117,0.177,0.079,0.089,0.059,0.127,0.116,0.151	0.056	A5SS	RPE
22261	ENSG00000213928	IRF9	chr14	+	24164747	24165183	NA	NA	24164747	24164955	24165846	24165962	2.3e-05	0.00674882	0.396,0.141,0.276,0.225,0.296,0.282,0.221,0.244,0.228,0.208,0.262,0.178	0.075,0.067,0.042,0.169,0.248,0.273,0.226,0.206,0.207,0.253,0.182,0.262	0.062	A5SS	RPE
22263	ENSG00000213928	IRF9	chr14	+	24164837	24165255	NA	NA	24164837	24164955	24165846	24165962	8.11e-07	0.000425	0.306,0.103,0.231,0.173,0.228,0.212,0.165,0.181,0.162,0.164,0.215,0.147	0.05,0.044,0.027,0.135,0.19,0.212,0.164,0.166,0.167,0.205,0.145,0.166	0.051	A5SS	RPE
24106	ENSG00000134824	FADS2	chr11	+	61816402	61816711	NA	NA	61816402	61816426	61826031	61826137	6.28e-05	0.0149706	0.574,0.563,1.0,1.0,0.72,1.0,1.0,1.0,1.0,1.0,0.766,0.513	0.091,1.0,1.0,0.462,1.0,0.518,1.0,0.563,0.766,1.0,0.665,1.0	0.089	A5SS	RPE
24194	ENSG00000273061	CDC37L1-DT	chr9	-	4679005	4679492	NA	NA	4679386	4679492	4676599	4676749	0.000136	0.0270102	0.058,1.0,0.036,0.11,0.0,0.1,0.0,0.038,0.182,0.157,0.14,0.271	0.0,0.035,0.058,0.0,0.0,0.085,0.05,0.0,0.04,0.033,0.271,0.0	0.127	A5SS	RPE
24196	ENSG00000273061	CDC37L1-DT	chr9	-	4679139	4679492	NA	NA	4679386	4679492	4676599	4676749	1.31e-05	0.00434035	0.055,1.0,0.05,0.148,0.0,0.135,0.042,0.053,0.172,0.135,0.186,0.207	0.017,0.048,0.08,0.0,0.0,0.115,0.0,0.0,0.028,0.045,0.343,0.0	0.126	A5SS	RPE
24531	ENSG00000263798	NA	chr17	+	47974399	47974688	NA	NA	47974399	47974448	47975158	47975337	4.78e-05	0.012311	0.334,0.065,0.295,0.209,0.166,0.186,0.21,0.127,0.218,0.319,0.28,0.144	0.015,0.015,0.028,0.103,0.181,0.306,0.137,0.214,0.12,0.244,0.257,0.212	0.06	A5SS	RPE
25444	ENSG00000126456	IRF3	chr19	-	49662184	49662613	NA	NA	49662424	49662613	49660712	49660828	1.5e-09	2.66e-06	1.0,0.796,0.823,0.776,0.892,1.0,1.0,1.0,1.0,1.0,1.0,1.0	0.556,0.458,0.814,1.0,1.0,0.848,0.892,1.0,0.38,1.0,1.0,0.769	0.131	A5SS	RPE
25456	ENSG00000126456	IRF3	chr19	-	49664552	49664683	NA	NA	49664673	49664683	49663342	49663514	2.21e-06	0.00101816	0.215,0.211,0.127,0.246,0.272,0.213,0.256,0.202,0.203,0.217,0.229,0.239	0.056,0.218,0.061,0.096,0.239,0.147,0.215,0.147,0.191,0.227,0.091,0.146	0.066	A5SS	RPE
26902	ENSG00000108961	RANGRF	chr17	+	8288955	8289257	NA	NA	8288955	8289072	8289812	8290092	8.14e-09	1.06e-05	1.0,0.359,0.561,1.0,1.0,1.0,0.779,1.0,1.0,1.0,1.0,0.828	0.359,0.727,0.735,0.359,1.0,0.719,0.719,1.0,0.51,1.0,0.59,1.0	0.151	A5SS	RPE
29617	ENSG00000241404	EGFL8	chr6	+	32166144	32166266	NA	NA	32166144	32166232	32166497	32166620	5.25e-05	0.0133605	0.683,1.0,0.706,1.0,0.643,0.82,0.941,1.0,1.0,1.0,1.0,0.924	1.0,0.59,1.0,0.782,0.782,0.924,0.519,0.793,1.0,0.859,1.0,0.812	0.055	A5SS	RPE
29618	ENSG00000241404	EGFL8	chr6	+	32166144	32166281	NA	NA	32166144	32166232	32166497	32166620	0.000285	0.0498197	0.657,1.0,0.657,1.0,0.242,0.773,0.934,1.0,1.0,1.0,1.0,0.906	1.0,0.176,1.0,0.762,0.719,0.906,0.49,0.681,1.0,0.828,1.0,0.657	0.079	A5SS	RPE
30242	ENSG00000234857	HNRNPUL2-BSCL2	chr11	-	62690617	62690692	NA	NA	62690621	62690692	62690274	62690521	1.31e-10	3.21e-07	0.827,1.0,0.793,0.84,1.0,1.0,1.0,1.0,1.0,1.0,1.0,1.0	0.827,0.786,0.907,0.705,1.0,1.0,0.913,0.741,1.0,1.0,0.827,0.489	0.105	A5SS	RPE
33635	ENSG00000143420	ENSA	chr1	-	150625494	150625802	NA	NA	150625641	150625802	150622843	150622859	4.31e-09	5.99e-06	0.279,0.092,0.222,0.237,0.194,0.226,0.15,0.147,0.174,0.223,0.24,0.159	0.033,0.03,0.023,0.118,0.197,0.211,0.132,0.204,0.126,0.184,0.228,0.229	0.052	A5SS	RPE
33639	ENSG00000143420	ENSA	chr1	-	150625499	150625802	NA	NA	150625641	150625802	150622843	150622859	5.7e-09	7.58e-06	0.284,0.094,0.225,0.241,0.198,0.23,0.152,0.15,0.177,0.226,0.244,0.162	0.033,0.031,0.023,0.121,0.2,0.214,0.135,0.207,0.129,0.188,0.231,0.233	0.053	A5SS	RPE
34808	ENSG00000175309	PHYKPL	chr5	-	178229697	178230066	NA	NA	178229939	178230066	178225354	178225429	7.63e-05	0.0175348	0.134,0.071,0.128,0.166,0.118,0.17,0.221,0.064,0.155,0.129,0.131,0.117	0.0,0.047,0.042,0.036,0.114,0.13,0.087,0.118,0.055,0.186,0.09,0.095	0.05	A5SS	RPE
35810	ENSG00000227533	SLC2A1-AS1	chr1	+	42959048	42959577	NA	NA	42959048	42959122	42970248	42970394	0.000205	0.0376425	1.0,1.0,1.0,1.0,1.0,0.826,0.899,1.0,0.89,1.0,0.779,0.833	1.0,1.0,1.0,0.849,0.715,1.0,0.953,0.804,0.562,0.591,1.0,1.0	0.063	A5SS	RPE
36426	ENSG00000108523	RNF167	chr17	+	4942537	4942941	NA	NA	4942537	4942664	4944557	4944601	9.57e-10	1.75e-06	1.0,0.874,1.0,0.666,1.0,1.0,1.0,0.817,1.0,0.898,1.0,0.929	0.602,0.802,0.247,0.846,1.0,0.763,0.557,1.0,0.647,0.921,0.802,0.811	0.182	A5SS	RPE
38390	ENSG00000157873	TNFRSF14	chr1	+	2555638	2556083	NA	NA	2555638	2555804	2556584	2556733	0.000143	0.0279493	0.88,1.0,1.0,0.96,1.0,0.984,1.0,0.967,0.945,0.914,0.962,1.0	0.805,0.411,0.826,0.877,0.981,0.963,1.0,0.969,1.0,0.892,0.936,0.819	0.094	A5SS	RPE
39955	ENSG00000180879	SSR4	chrX	+	153795662	153796138	NA	NA	153795662	153795804	153796433	153796552	5.25e-06	0.00208381	0.835,1.0,1.0,0.838,0.882,0.768,0.934,1.0,1.0,1.0,1.0,0.674	0.491,0.688,0.65,0.903,0.674,1.0,0.721,1.0,1.0,1.0,0.42,1.0	0.115	A5SS	RPE
39956	ENSG00000180879	SSR4	chrX	+	153795662	153796142	NA	NA	153795662	153795804	153796433	153796552	4.24e-06	0.0017274	0.831,1.0,1.0,0.837,0.881,0.754,0.924,1.0,1.0,1.0,1.0,0.672	0.44,0.686,0.648,0.902,0.672,1.0,0.702,1.0,1.0,1.0,0.417,1.0	0.119	A5SS	RPE
39959	ENSG00000180879	SSR4	chrX	+	153795732	153796126	NA	NA	153795732	153795804	153796433	153796552	5.85e-06	0.00223707	0.836,1.0,1.0,0.842,0.884,0.773,0.927,1.0,1.0,1.0,1.0,0.68	0.498,0.694,0.657,0.905,0.68,1.0,0.719,1.0,1.0,1.0,0.444,1.0	0.112	A5SS	RPE
40864	ENSG00000144535	DIS3L2	chr2	+	232335772	232336243	NA	NA	232335772	232335874	232336468	232337198	1.83e-06	0.000885	0.156,0.079,0.132,0.205,0.352,0.211,0.174,0.26,0.087,0.217,0.141,0.34	0.029,0.012,0.055,0.153,0.169,0.25,0.121,0.241,0.16,0.175,0.035,0.173	0.065	A5SS	RPE
41960	ENSG00000168894	RNF181	chr2	+	85596518	85596734	NA	NA	85596518	85596649	85596856	85596931	1.83e-05	0.00568999	0.336,0.216,0.202,0.336,0.119,0.288,0.41,0.269,0.78,0.726,0.558,0.47	0.043,0.051,0.078,0.103,0.259,0.363,0.078,0.288,0.191,0.265,0.202,0.258	0.211	A5SS	RPE
44105	ENSG00000140416	TPM1	chr15	+	63062575	63063058	NA	NA	63062575	63062645	63064063	63065278	1.74e-13	1.01e-09	0.347,0.258,0.211,0.354,0.358,0.297,0.266,0.348,0.315,0.086,0.202,0.272	0.006,0.032,0.0,0.549,0.161,0.248,0.055,0.216,0.249,0.078,0.027,0.032	0.138	A5SS	RPE
46538	ENSG00000165714	BORCS5	chr12	+	12357077	12357509	NA	NA	12357077	12357151	12361205	12361349	5.5e-06	0.00215768	1.0,1.0,1.0,1.0,1.0,0.879,1.0,0.799,1.0,1.0,1.0,0.881	1.0,0.61,1.0,1.0,0.631,0.782,0.808,0.697,1.0,1.0,1.0,0.712	0.11	A5SS	RPE
46808	ENSG00000155368	DBI	chr2	+	119367563	119367931	NA	NA	119367563	119367644	119368187	119368305	5.41e-05	0.0135462	0.315,0.227,0.253,0.122,0.3,0.189,0.449,0.227,0.189,0.134,0.249,0.137	0.077,0.072,0.197,0.149,0.108,0.068,0.107,0.156,0.22,0.218,0.104,0.21	0.092	A5SS	RPE
47228	ENSG00000107521	HPS1	chr10	-	98424108	98424374	NA	NA	98424334	98424374	98423879	98423887	0.000255	0.0453135	1.0,0.703,1.0,0.796,0.505,1.0,1.0,0.909,1.0,1.0,1.0,1.0	1.0,1.0,1.0,0.156,1.0,0.745,1.0,0.661,0.493,0.493,1.0,1.0	0.114	A5SS	RPE
54242	ENSG00000164713	BRI3	chr7	+	98281666	98281977	NA	NA	98281666	98281936	98282350	98282706	6.01e-05	0.0145999	1.0,1.0,0.639,0.731,1.0,1.0,0.784,1.0,1.0,1.0,0.815,1.0	1.0,0.924,0.338,0.859,0.547,0.928,1.0,0.92,0.599,0.754,1.0,0.916	0.099	A5SS	RPE
58549	ENSG00000102103	PQBP1	chrX	+	48897930	48898298	NA	NA	48897930	48898093	48898491	48898576	8.49e-05	0.0192176	0.24,0.269,0.279,0.309,0.258,0.23,0.237,0.16,0.207,0.324,0.22,0.225	0.031,0.028,0.024,0.236,0.289,0.292,0.414,0.087,0.199,0.147,0.244,0.099	0.072	A5SS	RPE
59132	ENSG00000214725	CDIPTOSP	chr16	+	29865144	29865442	NA	NA	29865144	29865237	29867863	29868048	2.21e-07	0.000142	1.0,1.0,1.0,1.0,1.0,0.766,1.0,1.0,1.0,1.0,1.0,1.0	0.586,0.923,0.458,0.749,1.0,1.0,0.564,0.544,1.0,0.868,0.749,1.0	0.194	A5SS	RPE
60881	ENSG00000104529	EEF1D	chr8	-	143580007	143580206	NA	NA	143580011	143580206	143579727	143579824	1.19e-06	0.000598	0.884,0.89,1.0,1.0,0.827,0.958,0.875,1.0,1.0,1.0,1.0,1.0	0.937,0.978,0.846,1.0,0.56,1.0,0.89,0.75,0.933,1.0,0.87,1.0	0.056	A5SS	RPE
61802	ENSG00000198467	TPM2	chr9	-	35685063	35685338	NA	NA	35685268	35685338	35684731	35684807	2.22e-16	3.55e-12	0.427,0.204,0.261,0.244,0.16,0.254,0.296,0.344,0.334,0.09,0.212,0.106	0.026,0.035,0.051,0.11,0.255,0.269,0.183,0.21,0.118,0.093,0.046,0.072	0.122	A5SS	RPE
63016	ENSG00000165271	NOL6	chr9	-	33468009	33468145	NA	NA	33468029	33468145	33467690	33467868	1.96e-06	0.000921	0.0,0.137,0.153,0.14,0.021,0.189,0.387,0.0,0.352,0.238,0.111,0.198	0.0,0.0,0.0,0.031,0.0,0.0,0.0,0.0,0.085,0.328,0.104,0.0	0.115	A5SS	RPE
63843	ENSG00000146223	RPL7L1	chr6	+	42880860	42881010	NA	NA	42880860	42880966	42883450	42883614	1.63e-07	0.000109	0.125,0.026,0.065,0.104,0.061,0.04,0.087,0.0,0.08,0.112,0.275,0.067	0.0,0.0,0.0,0.0,0.021,0.039,0.05,0.032,0.011,0.092,0.031,0.058	0.059	A5SS	RPE
65447	ENSG00000160703	NLRX1	chr11	+	119168712	119169202	NA	NA	119168712	119169042	119171355	119171473	2.96e-06	0.00127852	0.15,0.26,0.112,0.209,0.413,0.112,0.105,0.177,0.19,0.26,0.26,0.244	0.0,0.15,0.15,0.07,0.105,0.091,0.12,0.046,0.091,0.0,0.076,0.038	0.13	A5SS	RPE
65555	ENSG00000102317	RBM3	chrX	+	48575560	48575921	NA	NA	48575560	48575667	48576313	48576419	9.44e-06	0.00328037	0.267,0.136,0.31,0.201,0.142,0.203,0.132,0.099,0.138,0.243,0.251,0.098	0.016,0.061,0.005,0.051,0.182,0.267,0.121,0.149,0.079,0.209,0.277,0.179	0.052	A5SS	RPE
65557	ENSG00000102317	RBM3	chrX	+	48575560	48576009	NA	NA	48575560	48575667	48576313	48576419	0.000156	0.0301822	0.325,0.146,0.397,0.264,0.179,0.244,0.17,0.156,0.182,0.297,0.347,0.132	0.024,0.088,0.019,0.078,0.236,0.373,0.165,0.167,0.093,0.308,0.294,0.28	0.06	A5SS	RPE
69507	ENSG00000215039	CD27-AS1	chr12	-	6451109	6451534	NA	NA	6451468	6451534	6450892	6450980	4.42e-05	0.0117156	0.061,0.584,0.03,0.069,0.089,0.157,0.081,0.083,0.057,0.215,0.27,0.201	0.089,0.0,0.095,0.021,0.0,0.112,0.094,0.046,0.019,0.021,0.058,0.086	0.105	A5SS	RPE
70107	ENSG00000121310	ECHDC2	chr1	-	52907623	52907954	NA	NA	52907867	52907954	52905033	52905090	8.25e-05	0.0188376	0.174,0.135,0.18,0.335,0.192,0.265,0.181,0.226,0.244,0.359,0.365,0.188	0.049,0.081,0.116,0.096,0.24,0.179,0.154,0.333,0.095,0.303,0.219,0.189	0.066	A5SS	RPE
1117	ENSG00000101639	CEP192	chr18	+	13040829	13040956	13042203	13042334	13037236	13037301	13048858	13049681	0.000126	0.0196559	0.363,0.266,0.209,0.221,0.337,0.438,0.078,0.505,0.32,0.433,0.231,0.284	0.0,0.0,0.0,0.169,0.169,0.135,0.264,0.195,0.263,0.102,0.048,0.185	0.18	MXE	RPE
1306	ENSG00000130402	ACTN4	chr19	+	38710256	38710342	38711275	38711361	38709394	38709476	38714468	38714561	1e-05	0.0026517	0.918,0.861,0.869,0.817,0.744,0.81,0.834,0.88,0.886,0.828,0.732,0.75	0.773,0.805,0.859,0.677,0.803,0.771,0.714,0.682,0.636,0.84,0.823,0.835	0.059	MXE	RPE
1663	ENSG00000005243	COPZ2	chr17	-	48032685	48032741	48033210	48033302	48029124	48029176	48033862	48033944	0.000423	0.0458049	0.874,1.0,0.831,0.816,0.961,0.974,0.935,0.797,0.958,0.863,0.976,0.891	0.779,0.867,0.873,0.832,0.8,0.927,0.917,0.808,0.824,0.862,0.767,0.752	0.072	MXE	RPE
2102	ENSG00000103227	LMF1	chr16	-	910930	911079	934243	934254	893006	893072	954356	954666	2.96e-05	0.0061563	0.1,0.0,0.139,0.039,0.209,0.196,0.028,0.136,0.03,0.089,0.151,0.133	0.0,0.0,0.043,0.15,0.032,0.06,0.02,0.023,0.021,0.02,0.088,0.129	0.055	MXE	RPE
2108	ENSG00000169592	INO80E	chr16	+	30003649	30003670	30004567	30004657	30003435	30003526	30005220	30005793	1.79e-06	0.00069	0.291,0.13,0.396,0.274,0.0,0.222,0.353,0.13,0.215,0.23,0.472,0.093	0.072,0.0,0.0,0.0,0.137,0.147,0.13,0.0,0.135,0.162,0.19,0.147	0.14	MXE	RPE
3061	ENSG00000100997	ABHD12	chr20	-	25300698	25300884	25303549	25303628	25294741	25295030	25306832	25306915	0.000106	0.0171691	0.686,0.742,0.681,0.577,0.647,0.522,0.675,0.592,0.724,0.617,0.646,0.686	0.517,0.505,0.446,0.592,0.555,0.56,0.579,0.596,0.691,0.597,0.552,0.635	0.081	MXE	RPE
4208	ENSG00000167995	BEST1	chr11	+	61958145	61959578	61959891	61962893	61957386	61957464	61964103	61964294	0.000393	0.0436135	0.441,0.36,0.403,0.412,0.366,0.423,0.422,0.393,0.379,0.391,0.386,0.349	0.205,0.15,0.182,0.295,0.42,0.393,0.406,0.426,0.347,0.388,0.37,0.371	0.064	MXE	RPE
4869	ENSG00000242086	MUC20-OT1	chr3	+	195701379	195701495	195708133	195708435	195699029	195699207	195708746	195708807	3.27e-08	2.82e-05	0.098,0.163,0.096,0.354,0.034,0.193,0.113,0.267,0.0,0.311,0.062,0.0	0.087,0.039,0.0,0.176,0.074,0.0,0.0,0.0,0.0,0.064,0.087,0.204	0.08	MXE	RPE
4992	ENSG00000164258	NDUFS4	chr5	+	53603451	53603530	53658550	53658624	53560634	53560760	53683117	53683138	0.000264	0.0331836	0.662,0.662,0.608,0.653,0.637,0.641,0.717,0.636,0.681,0.646,0.676,0.62	0.518,0.42,0.403,0.615,0.616,0.681,0.649,0.613,0.65,0.54,0.631,0.533	0.081	MXE	RPE
7930	ENSG00000164048	ZNF589	chr3	+	48260812	48260939	48267914	48270969	48247624	48247677	48286245	48287627	0.000183	0.0262016	0.188,0.098,0.262,0.205,0.244,0.219,0.269,0.273,0.232,0.285,0.261,0.302	0.024,0.034,0.062,0.117,0.171,0.178,0.267,0.121,0.139,0.257,0.294,0.248	0.077	MXE	RPE
8826	ENSG00000136717	BIN1	chr2	-	127051153	127051243	127057472	127057601	127050801	127050912	127059010	127059155	3.77e-12	1.92e-08	0.241,0.361,0.267,0.273,0.335,0.192,0.33,0.358,0.332,0.263,0.203,0.232	0.15,0.132,0.161,0.182,0.19,0.222,0.221,0.226,0.226,0.233,0.213,0.215	0.085	MXE	RPE
9126	ENSG00000233184	NA	chr1	+	101080886	101080998	101083460	101083574	101077362	101077508	101086851	101087265	6.76e-08	4.92e-05	0.112,0.0,0.056,0.269,0.503,0.27,0.126,0.383,0.0,0.265,0.096,0.288	0.0,0.0,0.0,0.0,0.153,0.0,0.084,0.0,0.503,0.044,0.155,0.159	0.106	MXE	RPE
9298	ENSG00000122481	RWDD3	chr1	+	95239776	95239909	95246541	95246657	95234220	95234315	95246755	95247217	0.00031	0.0369229	0.25,0.128,0.312,0.24,0.289,0.199,0.227,0.266,0.133,0.262,0.29,0.136	0.17,0.067,0.045,0.155,0.241,0.206,0.136,0.149,0.169,0.23,0.189,0.192	0.065	MXE	RPE
9299	ENSG00000122481	RWDD3	chr1	+	95244210	95244698	95246541	95246657	95234209	95234315	95246755	95247225	0.00034	0.039624	0.708,0.593,0.693,0.638,0.613,0.67,0.574,0.67,0.573,0.608,0.588,0.515	0.432,0.406,0.416,0.495,0.645,0.593,0.605,0.57,0.566,0.587,0.578,0.54	0.084	MXE	RPE
9345	ENSG00000219626	FAM228B	chr2	+	24139369	24139450	24164197	24164335	24135118	24135187	24167626	24167683	3.55e-05	0.0072221	0.13,0.338,0.29,0.05,0.251,0.141,0.087,0.215,0.04,0.167,0.087,0.209	0.011,0.0,0.017,0.1,0.04,0.041,0.251,0.197,0.147,0.088,0.197,0.159	0.063	MXE	RPE
9762	ENSG00000114786	ABHD14A-ACY1	chr3	+	51984046	51984158	51988765	51988826	51975067	51975204	51988910	51989160	1.87e-08	2e-05	0.14,0.042,0.212,0.112,0.169,0.237,0.124,0.203,0.139,0.157,0.123,0.232	0.069,0.027,0.042,0.132,0.128,0.123,0.173,0.142,0.124,0.021,0.169,0.124	0.051	MXE	RPE
11129	ENSG00000204392	LSM2	chr6	-	31797989	31798049	31806074	31806142	31797395	31797882	31806754	31806966	0.000406	0.0444885	0.443,0.419,0.374,0.359,0.375,0.439,0.394,0.431,0.469,0.394,0.389,0.403	0.297,0.245,0.261,0.369,0.361,0.38,0.464,0.386,0.354,0.288,0.374,0.313	0.066	MXE	RPE
11565	ENSG00000272168	CASC15	chr6	+	22051477	22051590	22063019	22063240	22020338	22020542	22110746	22110920	8.04e-06	0.00222593	0.339,0.552,0.0,0.0,0.316,0.186,0.0,0.0,0.0,0.245,0.0,0.0	0.0,0.146,0.0,0.102,0.037,0.0,0.0,0.0,0.0,0.0,0.0,0.056	0.108	MXE	RPE
11785	ENSG00000214021	TTLL3	chr3	+	9817644	9817759	9828959	9829395	9813247	9813345	9834680	9834907	0.000308	0.0368156	0.161,0.16,0.221,0.212,0.212,0.276,0.177,0.169,0.15,0.156,0.216,0.239	0.028,0.016,0.03,0.168,0.156,0.243,0.187,0.154,0.185,0.172,0.192,0.171	0.054	MXE	RPE
12336	ENSG00000136247	ZDHHC4	chr7	+	6583305	6583431	6585015	6585260	6582072	6582251	6588616	6588919	0.000379	0.0426507	0.367,0.356,0.327,0.381,0.371,0.376,0.384,0.324,0.323,0.413,0.411,0.416	0.209,0.121,0.202,0.398,0.345,0.387,0.307,0.36,0.324,0.343,0.384,0.312	0.063	MXE	RPE
12912	ENSG00000198157	HMGN5	chrX	-	81118431	81118485	81118729	81118759	81116203	81116341	81119787	81119817	7.21e-05	0.0128967	0.245,0.39,0.338,0.079,0.267,0.277,0.18,0.271,0.325,0.134,0.274,0.251	0.03,0.222,0.029,0.221,0.152,0.147,0.194,0.18,0.251,0.163,0.056,0.105	0.107	MXE	RPE
13363	ENSG00000257060	NA	chr15	+	93322222	93322346	93530236	93530437	93312556	93312977	93553604	93554870	0.000363	0.0415318	0.334,0.766,0.288,0.469,0.367,0.577,0.483,0.208,0.261,0.231,0.296,0.268	0.577,0.476,0.406,0.146,0.163,0.148,0.263,0.146,0.285,0.04,0.247,0.097	0.13	MXE	RPE
13393	ENSG00000067601	PMS2P4	chr7	-	67292462	67292549	67295617	67295801	67231756	67232722	67297216	67297303	1.45e-05	0.00350128	0.83,1.0,0.934,0.885,0.954,0.818,1.0,0.952,0.956,1.0,0.934,0.903	0.937,0.57,0.932,0.676,0.62,0.784,1.0,0.952,0.897,0.782,0.852,0.885	0.107	MXE	RPE
14143	ENSG00000198467	TPM2	chr9	-	35684731	35684807	35685063	35685139	35684487	35684550	35685268	35685339	4.76e-10	8.43e-07	0.791,0.681,0.8,0.852,0.713,0.857,0.924,0.953,0.945,0.608,0.713,0.671	0.726,0.733,0.749,0.544,0.811,0.709,0.711,0.632,0.568,0.688,0.596,0.608	0.119	MXE	RPE
14262	ENSG00000213930	GALT	chr9	+	34647388	34647567	34647656	34647705	34647122	34647258	34647831	34647961	8.46e-05	0.0144638	0.424,0.166,0.458,0.382,0.37,0.554,0.542,0.366,0.363,0.446,0.23,0.41	0.077,0.076,0.139,0.052,0.386,0.31,0.232,0.369,0.214,0.431,0.375,0.306	0.145	MXE	RPE
14488	ENSG00000204130	RUFY2	chr10	-	68386058	68386128	68393137	68393203	68384050	68384152	68394074	68394136	5.1e-05	0.00978759	0.601,0.353,0.23,0.451,0.414,0.21,0.489,0.264,0.391,0.266,0.381,0.37	0.093,0.128,0.0,0.228,0.24,0.161,0.123,0.213,0.258,0.255,0.284,0.209	0.186	MXE	RPE
14574	ENSG00000143549	TPM3	chr1	-	154171412	154171488	154172028	154172104	154170648	154170711	154172907	154172978	0.000268	0.0334208	0.963,0.98,0.994,0.995,0.989,1.0,1.0,1.0,0.995,0.84,0.98,0.986	0.992,1.0,1.0,0.98,1.0,0.991,0.997,0.959,0.991,0.814,0.612,0.676	0.059	MXE	RPE
14956	ENSG00000230091	TMEM254-AS1	chr10	-	80055915	80056126	80056318	80056405	80053395	80053586	80060789	80060933	0.000267	0.0333427	0.0,0.5,0.533,0.0,0.0,0.0,0.083,0.0,0.155,1.0,0.0,0.578	0.0,0.0,0.0,0.116,0.0,0.0,0.0,0.0,0.0,0.097,0.0,0.0	0.22	MXE	RPE
15346	ENSG00000196531	NACA	chr12	-	56719536	56719596	56719725	56721459	56714601	56714687	56724451	56724523	6.56e-05	0.0120394	0.668,0.622,0.76,0.949,0.724,0.829,0.747,0.918,0.805,0.854,0.655,0.614	0.119,0.108,0.026,0.408,0.444,0.599,0.608,0.847,0.583,0.884,0.805,0.601	0.259	MXE	RPE
16065	ENSG00000139428	MMAB	chr12	-	109565118	109565176	109571648	109571710	109561779	109561852	109573346	109573497	0.000461	0.0486531	0.562,0.585,0.62,0.6,0.522,0.538,0.51,0.583,0.641,0.499,0.551,0.475	0.383,0.304,0.293,0.555,0.498,0.509,0.498,0.571,0.584,0.446,0.389,0.481	0.098	MXE	RPE
17509	ENSG00000283900	TPTEP2-CSNK1E	chr22	-	38361398	38361855	38369985	38370045	38336607	38336706	38380369	38380423	0.000167	0.0247406	0.134,0.412,0.0,0.247,0.0,0.056,0.0,0.282,0.323,0.19,0.0,0.0	0.0,0.0,0.0,0.0,0.15,0.198,0.063,0.0,0.0,0.092,0.0,0.144	0.083	MXE	RPE
18917	ENSG00000161249	DMKN	chr19	-	35503174	35503447	35505717	35505765	35502829	35502886	35510183	35510252	0.000428	0.0461784	0.886,0.928,0.89,0.891,0.764,0.935,0.874,0.815,0.889,0.869,0.914,0.821	0.718,0.594,0.623,0.904,0.897,0.897,0.825,0.8,0.783,0.9,0.887,0.88	0.064	MXE	RPE
19943	ENSG00000088340	FER1L4	chr20	-	35560162	35560201	35560240	35560297	35559340	35559627	35560539	35560638	0.000163	0.0242404	0.0,0.6,0.434,0.0,0.0,0.368,0.226,0.0,0.0,0.068,0.241,0.0	0.0,0.0,0.189,0.0,0.0,0.0,0.0,0.226,0.0,0.044,0.137,0.333	0.084	MXE	RPE
21096	ENSG00000161939	RNASEK-C17orf49	chr17	+	7016494	7016525	7016556	7016685	7015773	7015875	7017256	7017520	1.72e-05	0.00392146	0.927,0.909,0.889,0.892,0.91,0.908,0.966,0.928,0.953,0.852,0.841,0.905	0.768,0.706,0.725,0.919,0.87,0.957,0.928,0.846,0.886,0.878,0.88,0.89	0.052	MXE	RPE
21097	ENSG00000161939	RNASEK-C17orf49	chr17	+	7016494	7016525	7016556	7017014	7015773	7015875	7017256	7017520	1.54e-05	0.00364644	0.749,0.787,0.812,0.807,0.774,0.785,0.693,0.802,0.798,0.71,0.709,0.729	0.611,0.491,0.532,0.727,0.704,0.713,0.775,0.737,0.606,0.738,0.727,0.705	0.091	MXE	RPE
21099	ENSG00000161939	RNASEK-C17orf49	chr17	+	7016494	7016525	7016556	7017014	7015773	7015875	7017260	7017520	0.000388	0.043242	0.569,0.632,0.612,0.659,0.658,0.677,0.57,0.677,0.676,0.588,0.533,0.58	0.455,0.36,0.43,0.629,0.531,0.578,0.667,0.552,0.443,0.596,0.56,0.574	0.088	MXE	RPE
21287	ENSG00000214087	ARL16	chr17	-	81683012	81683118	81683126	81683594	81682033	81682149	81683692	81683797	2.08e-05	0.00460135	0.33,0.264,0.376,0.335,0.426,0.477,0.327,0.28,0.315,0.329,0.383,0.323	0.127,0.181,0.156,0.268,0.336,0.299,0.274,0.246,0.218,0.353,0.322,0.221	0.097	MXE	RPE
21474	ENSG00000182628	SKA2	chr17	-	59119395	59119495	59131285	59131367	59112261	59112345	59154955	59155177	2.2e-08	2.15e-05	0.939,0.924,0.939,0.525,0.886,1.0,0.816,0.689,0.847,0.886,1.0,1.0	0.525,0.859,0.0,0.898,0.825,0.869,0.859,0.869,1.0,0.454,0.624,0.648	0.168	MXE	RPE
22043	ENSG00000108423	TUBD1	chr17	-	59874538	59874703	59878102	59878276	59866608	59866749	59886082	59886230	0.000144	0.0217109	0.162,0.095,0.0,0.0,0.243,0.162,0.592,0.032,0.171,0.0,0.0,0.108	0.0,0.0,0.0,0.0,0.0,0.134,0.0,0.273,0.0,0.0,0.048,0.108	0.084	MXE	RPE
22642	ENSG00000174938	SEZ6L2	chr16	-	29872704	29872743	29873353	29873431	29872408	29872526	29873537	29873729	0.000162	0.0240968	0.778,0.728,0.774,0.79,0.733,0.732,0.734,0.731,0.795,0.729,0.762,0.791	0.699,0.589,0.671,0.713,0.762,0.708,0.723,0.733,0.729,0.736,0.751,0.664	0.05	MXE	RPE
22973	ENSG00000153048	CARHSP1	chr16	-	8860104	8860573	8866421	8866442	8859330	8859335	8868048	8868401	2.05e-05	0.00457208	0.109,0.507,0.335,0.0,0.673,0.0,0.755,0.507,0.0,0.0,0.525,0.0	0.0,0.122,0.0,0.222,0.0,0.0,0.595,0.0,0.0,0.186,0.09,0.0	0.183	MXE	RPE
23593	ENSG00000103415	HMOX2	chr16	+	4483636	4483742	4496145	4496268	4476441	4476487	4505483	4505610	5.45e-05	0.0102876	0.954,1.0,0.929,1.0,0.685,0.813,1.0,0.934,1.0,1.0,0.929,0.84	0.613,0.8,0.907,0.835,0.912,0.813,0.739,0.884,0.71,0.835,0.784,1.0	0.104	MXE	RPE
24088	ENSG00000261801	LOXL1-AS1	chr15	-	73916229	73916447	73918806	73919206	73912184	73912303	73919837	73920038	1.43e-05	0.00348254	0.528,0.844,0.584,0.4,0.621,0.572,0.697,0.624,0.505,0.31,0.461,0.745	0.044,0.054,0.02,0.603,0.444,0.53,0.645,0.458,0.699,0.251,0.37,0.354	0.202	MXE	RPE
24429	ENSG00000134160	TRPM1	chr15	-	31067878	31068065	31075513	31075724	31066075	31066247	31076904	31076984	2.75e-05	0.00578893	0.347,0.141,0.269,0.17,0.006,0.071,0.033,0.054,0.0,0.0,0.064,0.0	0.071,0.0,0.0,0.068,0.109,0.084,0.058,0.0,0.015,0.0,0.0,0.0	0.062	MXE	RPE
25782	ENSG00000100949	RABGGTA	chr14	-	24268724	24268825	24268826	24269017	24268368	24268420	24269079	24269163	3.74e-06	0.00123927	0.253,0.213,0.0,0.184,0.0,0.441,0.225,0.267,0.063,0.058,0.07,0.162	0.0,0.0,0.0,0.253,0.038,0.078,0.0,0.0,0.145,0.0,0.184,0.145	0.091	MXE	RPE
26180	ENSG00000213983	AP1G2	chr14	-	23565815	23566029	23566063	23566127	23565605	23565701	23566277	23566575	0.000413	0.0449546	0.132,0.358,0.365,0.281,0.402,0.33,0.373,0.349,0.237,0.41,0.493,0.589	0.315,0.249,0.1,0.278,0.233,0.362,0.203,0.142,0.305,0.206,0.162,0.316	0.121	MXE	RPE
28259	ENSG00000166578	IQCD	chr12	-	113200762	113200813	113207437	113208259	113197540	113197612	113220996	113221094	6.43e-06	0.00189967	0.92,0.879,1.0,0.877,1.0,1.0,1.0,0.864,1.0,1.0,1.0,0.849	0.615,1.0,0.455,1.0,1.0,0.761,0.838,0.825,0.721,0.872,0.705,1.0	0.133	MXE	RPE
31601	ENSG00000233098	CCDC144NL-AS1	chr17	+	20892029	20892432	20915617	20915739	20868546	20868685	20924358	20924833	0.000195	0.0269667	0.926,0.949,0.927,1.0,1.0,0.776,0.98,1.0,0.962,1.0,1.0,1.0	0.939,0.494,1.0,0.866,0.906,0.85,0.953,1.0,0.917,0.824,0.837,0.701	0.103	MXE	RPE
31666	ENSG00000187514	PTMA	chr2	+	231711311	231711419	231711889	231711977	231708713	231708751	231712442	231712675	0.000119	0.0187714	0.792,0.836,0.843,0.856,0.802,0.79,0.815,0.819,0.83,0.801,0.782,0.823	0.257,0.802,0.841,0.303,0.833,0.786,0.741,0.791,0.473,0.833,0.699,0.32	0.176	MXE	RPE
31900	ENSG00000100968	NFATC4	chr14	+	24375974	24376090	24376293	24376878	24375659	24375715	24377637	24379601	0.000457	0.0484892	0.377,0.307,0.35,0.328,0.283,0.358,0.345,0.319,0.363,0.368,0.344,0.334	0.299,0.14,0.168,0.332,0.315,0.313,0.325,0.315,0.3,0.315,0.344,0.313	0.05	MXE	RPE
32482	ENSG00000185267	CDNF	chr10	-	14828144	14828482	14834216	14834333	14825478	14825620	14836250	14836294	2.26e-06	0.000826	0.316,0.294,0.109,0.0,0.294,0.207,0.0,0.455,0.0,0.51,0.51,0.159	0.0,0.0,0.0,0.188,0.0,0.138,0.258,0.0,0.0,0.159,0.0,0.0	0.176	MXE	RPE
33054	ENSG00000177030	DEAF1	chr11	-	646127	646243	646284	646555	644294	644654	653961	654051	1.06e-07	7.28e-05	1.0,0.911,0.362,0.362,1.0,1.0,1.0,1.0,1.0,1.0,0.694,1.0	1.0,0.919,0.81,1.0,0.694,0.327,0.362,0.362,1.0,0.675,0.836,0.312	0.169	MXE	RPE
33062	ENSG00000177030	DEAF1	chr11	-	646127	646249	646284	646555	644294	644654	653961	654051	2.71e-06	0.000937	1.0,0.778,0.28,0.369,1.0,1.0,1.0,1.0,1.0,1.0,0.7,1.0	1.0,0.921,0.745,1.0,0.7,0.305,0.226,0.369,1.0,0.682,0.637,0.318	0.185	MXE	RPE
33071	ENSG00000177030	DEAF1	chr11	-	646127	646555	648158	648602	644294	644654	653961	654051	0.000372	0.0421237	0.0,0.315,0.492,0.0,0.054,0.122,0.0,0.28,0.0,0.393,0.28,0.146	0.0,0.0,0.0,0.0,0.28,0.069,0.0,0.267,0.0,0.172,0.327,0.108	0.072	MXE	RPE
33351	ENSG00000160284	SPATC1L	chr21	-	46168307	46168605	46182623	46182849	46161915	46162067	46184355	46184476	9.21e-06	0.0025025	0.115,0.069,0.12,0.19,0.0,0.164,0.051,0.0,0.076,0.076,0.064,0.055	0.0,0.0,0.0,0.0,0.126,0.0,0.149,0.09,0.0,0.0,0.0,0.0	0.051	MXE	RPE
34092	ENSG00000162994	CLHC1	chr2	-	55180509	55180712	55205604	55205728	55177743	55177781	55206269	55206376	4.98e-06	0.00155267	0.105,0.0,0.117,0.0,0.031,0.17,0.175,0.111,0.244,0.076,0.186,0.035	0.0,0.0,0.0,0.0,0.05,0.052,0.067,0.121,0.0,0.054,0.0,0.137	0.064	MXE	RPE
34093	ENSG00000162994	CLHC1	chr2	-	55181569	55181744	55205604	55205728	55180509	55180712	55206269	55206376	8.27e-06	0.00226908	0.228,0.0,0.268,0.0,0.053,0.21,0.356,0.16,0.166,0.16,0.154,0.034	0.0,0.0,0.0,0.0,0.066,0.048,0.076,0.121,0.0,0.068,0.0,0.184	0.102	MXE	RPE
36530	ENSG00000233392	UICLM	chr2	-	240957361	240957597	240959076	240959468	240955023	240955315	240963263	240963746	4.54e-05	0.00890326	0.989,1.0,0.972,1.0,0.988,1.0,1.0,0.956,0.947,0.973,1.0,0.99	0.838,0.503,0.953,0.977,0.99,0.964,0.965,0.99,0.972,0.954,0.98,0.99	0.062	MXE	RPE
36531	ENSG00000233392	UICLM	chr2	-	240957361	240957597	240959076	240959547	240955023	240955315	240963263	240963746	2.36e-05	0.00512792	0.987,1.0,0.967,1.0,0.987,1.0,1.0,0.949,0.939,0.968,1.0,0.988	0.816,0.465,0.946,0.974,0.988,0.958,0.96,0.988,0.967,0.947,0.977,0.988	0.068	MXE	RPE
36533	ENSG00000233392	UICLM	chr2	-	240957361	240957597	240959076	240959547	240955023	240955315	240967326	240967451	0.000185	0.0262379	0.981,1.0,0.967,1.0,0.987,1.0,1.0,0.949,0.939,0.968,1.0,0.988	0.816,0.465,0.946,0.974,0.988,0.958,0.965,0.988,0.967,0.956,0.977,0.988	0.066	MXE	RPE
37461	ENSG00000143543	JTB	chr1	-	153977158	153977271	153977271	153977389	153976975	153977013	153977543	153977655	7.03e-06	0.00200719	1.0,1.0,1.0,0.927,1.0,0.898,0.932,1.0,0.94,1.0,0.872,1.0	0.687,1.0,0.765,0.943,0.943,0.768,0.965,0.953,0.84,1.0,0.972,0.907	0.069	MXE	RPE
37895	ENSG00000157873	TNFRSF14	chr1	+	2561444	2561724	2561743	2561815	2560681	2560714	2562864	2562896	1.59e-05	0.00372257	0.339,0.24,0.248,0.295,0.242,0.315,0.239,0.247,0.237,0.289,0.318,0.354	0.095,0.069,0.105,0.234,0.276,0.289,0.261,0.273,0.216,0.31,0.273,0.283	0.057	MXE	RPE
37897	ENSG00000157873	TNFRSF14	chr1	+	2561444	2561724	2561776	2561815	2560681	2560714	2562864	2562896	3.29e-05	0.00676073	0.39,0.295,0.322,0.367,0.299,0.406,0.319,0.334,0.315,0.318,0.409,0.412	0.125,0.09,0.141,0.274,0.345,0.342,0.312,0.346,0.286,0.4,0.313,0.325	0.074	MXE	RPE
38862	ENSG00000162572	SCNN1D	chr1	+	1281201	1281297	1282010	1282187	1280471	1280666	1282275	1282315	6.62e-08	4.88e-05	0.562,0.835,0.336,0.064,0.11,0.053,0.055,0.0,0.194,0.0,0.093,0.1	0.419,0.591,0.0,0.591,0.0,0.0,0.0,0.0,0.138,0.067,0.0,0.0	0.05	MXE	RPE
39568	ENSG00000170584	NUDCD2	chr5	-	163456928	163457005	163457066	163457080	163453922	163454050	163457561	163457610	0.000239	0.0308569	0.167,0.192,0.158,0.066,0.063,0.097,0.079,0.115,0.221,0.124,0.049,0.1	0.022,0.135,0.162,0.029,0.046,0.068,0.075,0.056,0.051,0.066,0.06,0.0	0.055	MXE	RPE
41710	ENSG00000136717	BIN1	chr2	-	127051153	127051239	127057472	127057601	127050801	127050912	127059010	127059155	1.68e-08	1.86e-05	0.346,0.454,0.348,0.36,0.419,0.281,0.424,0.463,0.439,0.345,0.293,0.332	0.222,0.186,0.221,0.251,0.295,0.317,0.313,0.335,0.31,0.313,0.317,0.305	0.093	MXE	RPE
41714	ENSG00000136717	BIN1	chr2	-	127051171	127051243	127057472	127057601	127050801	127050912	127059010	127059155	4.43e-07	0.000222	0.427,0.641,0.533,0.547,0.668,0.367,0.621,0.624,0.573,0.519,0.391,0.45	0.313,0.309,0.371,0.437,0.343,0.421,0.442,0.408,0.443,0.476,0.394,0.422	0.132	MXE	RPE
42328	ENSG00000140416	TPM1	chr15	+	63043465	63043831	63044026	63044152	63042829	63042943	63056984	63057118	1.15e-07	7.83e-05	0.151,0.037,0.136,0.176,0.058,0.264,0.261,0.28,0.26,0.062,0.036,0.014	0.106,0.152,0.147,0.02,0.147,0.071,0.092,0.073,0.029,0.051,0.043,0.055	0.062	MXE	RPE
42864	ENSG00000219626	FAM228B	chr2	+	24139369	24139450	24146747	24146826	24135118	24135187	24146929	24147086	1.18e-06	0.000494	1.0,1.0,0.956,0.798,0.737,1.0,0.816,0.928,1.0,1.0,1.0,0.848	0.331,0.497,0.597,0.397,0.664,0.426,0.908,0.816,0.452,1.0,0.748,1.0	0.271	MXE	RPE
46591	ENSG00000114956	DGUOK	chr2	+	73946718	73946888	73957124	73957240	73926825	73927052	73958145	73958245	0.000211	0.0283004	0.392,0.232,0.266,0.281,0.25,0.32,0.333,0.418,0.367,0.411,0.299,0.19	0.163,0.13,0.179,0.293,0.265,0.242,0.334,0.207,0.199,0.299,0.322,0.242	0.074	MXE	RPE
46811	ENSG00000110080	ST3GAL4	chr11	+	126364758	126364974	126380829	126380908	126355720	126355842	126406095	126406171	0.000226	0.0298169	0.029,0.0,0.029,0.099,0.032,0.021,0.523,0.422,0.0,0.422,0.154,0.0	0.036,0.0,0.0,0.0,0.0,0.0,0.135,0.215,0.047,0.0,0.0,0.0	0.108	MXE	RPE
46815	ENSG00000110080	ST3GAL4	chr11	+	126364872	126364974	126380829	126380908	126355720	126355842	126406095	126406171	0.000435	0.0468402	0.045,0.0,0.087,0.149,0.051,0.033,0.0,0.539,0.0,0.539,0.163,0.0	0.057,0.0,0.0,0.0,0.0,0.0,0.111,0.305,0.074,0.0,0.0,0.0	0.088	MXE	RPE
47462	ENSG00000011566	MAP4K3	chr2	-	39251829	39251885	39254449	39254545	39249265	39250705	39258347	39258440	1.9e-05	0.00427675	0.054,0.072,0.171,0.207,0.05,0.014,0.064,0.194,0.12,0.351,0.051,0.021	0.281,0.0,0.0,0.023,0.023,0.048,0.0,0.072,0.0,0.072,0.019,0.077	0.063	MXE	RPE
48126	ENSG00000175575	PAAF1	chr11	+	73883538	73883679	73886924	73887144	73878782	73878819	73887353	73887457	5e-08	3.81e-05	0.088,0.574,0.35,0.252,0.0,0.094,0.252,0.053,0.802,0.278,0.31,0.729	0.0,0.0,0.0,0.473,0.0,0.0,0.088,0.23,0.0,0.066,0.063,0.06	0.233	MXE	RPE
48128	ENSG00000175575	PAAF1	chr11	+	73883538	73883679	73887039	73887144	73878782	73878819	73887353	73887457	2e-07	0.000123	0.071,0.296,0.123,0.158,0.0,0.057,0.174,0.086,0.129,0.194,0.107,0.627	0.0,0.0,0.0,0.151,0.0,0.0,0.095,0.123,0.0,0.035,0.035,0.037	0.129	MXE	RPE
48387	ENSG00000137312	FLOT1	chr6	-	30741195	30741333	30742146	30742225	30740678	30740798	30742526	30742732	4.12e-07	0.000211	0.916,1.0,0.844,0.961,1.0,0.731,1.0,0.871,1.0,1.0,1.0,0.863	0.851,0.871,0.504,0.575,1.0,1.0,0.67,1.0,0.53,1.0,0.898,1.0	0.107	MXE	RPE
48533	ENSG00000153406	NMRAL1	chr16	-	4469572	4469698	4471260	4471449	4469442	4469465	4474092	4474166	0.000364	0.0415318	1.0,0.72,1.0,0.895,0.874,0.739,1.0,1.0,0.537,0.868,0.755,1.0	0.563,0.527,1.0,0.836,0.915,1.0,0.607,1.0,0.474,0.805,0.936,1.0	0.06	MXE	RPE
48534	ENSG00000153406	NMRAL1	chr16	-	4469572	4469698	4471288	4471449	4469442	4469465	4474092	4474166	0.000265	0.0331836	1.0,0.741,1.0,0.904,0.857,0.759,1.0,1.0,0.563,0.88,0.775,1.0	0.589,0.554,1.0,0.85,0.923,1.0,0.632,1.0,0.501,0.821,0.942,1.0	0.056	MXE	RPE
49077	ENSG00000080644	CHRNA3	chr15	-	78596539	78596653	78596715	78596732	78593913	78594011	78601252	78602264	1.2e-05	0.00305141	0.971,0.982,0.94,0.956,0.972,0.98,0.947,0.935,0.957,0.982,0.969,0.99	0.783,0.474,0.846,0.932,0.937,0.959,0.953,0.968,0.969,0.924,0.984,0.937	0.076	MXE	RPE
49785	ENSG00000070669	ASNS	chr7	-	97871718	97871996	97872040	97872188	97869777	97869813	97872350	97872542	1.07e-05	0.00279883	0.197,0.107,0.098,0.109,0.199,0.172,0.32,0.079,0.0,0.341,0.066,0.076	0.0,0.0,0.0,0.0,0.115,0.041,0.0,0.124,0.0,0.214,0.126,0.0	0.095	MXE	RPE
50783	ENSG00000131171	SH3BGRL	chrX	+	81202436	81202576	81211773	81211851	81202127	81202245	81276983	81277169	8.12e-06	0.00223786	0.989,1.0,1.0,1.0,0.753,1.0,1.0,0.874,0.592,1.0,0.548,1.0	0.925,1.0,1.0,0.916,0.939,0.795,0.813,0.476,0.825,0.384,1.0,0.867	0.068	MXE	RPE
51974	ENSG00000214765	SEPTIN7P2	chr7	-	45724569	45724717	45725549	45725715	45724352	45724480	45726183	45726236	1.68e-05	0.00388279	0.0,0.0,0.117,0.218,0.067,0.271,0.085,0.482,0.0,0.188,0.0,0.11	0.0,0.0,0.0,0.099,0.179,0.0,0.317,0.0,0.0,0.0,0.041,0.0	0.075	MXE	RPE
52682	ENSG00000168393	DTYMK	chr2	-	241680228	241680645	241681918	241682333	241678451	241678649	241685768	241685877	0.000252	0.0319196	0.568,0.201,0.251,0.529,0.348,0.601,0.125,0.481,0.388,0.392,0.112,0.108	0.01,0.011,0.028,0.362,0.348,0.43,0.055,0.384,0.173,0.233,0.297,0.213	0.13	MXE	RPE
52685	ENSG00000168393	DTYMK	chr2	-	241680228	241680669	241681918	241682333	241678451	241678649	241685768	241685877	0.000272	0.0335801	0.58,0.208,0.26,0.541,0.358,0.612,0.131,0.493,0.399,0.403,0.116,0.112	0.011,0.012,0.029,0.363,0.351,0.441,0.057,0.395,0.18,0.242,0.307,0.221	0.134	MXE	RPE
53208	ENSG00000130985	UBA1	chrX	+	47196946	47197024	47198166	47198355	47193836	47194024	47198802	47198919	0.000467	0.0491416	0.095,0.354,0.334,0.332,0.26,0.153,0.285,0.384,0.354,0.153,0.053,0.082	0.251,0.295,0.0,0.085,0.129,0.195,0.159,0.02,0.311,0.0,0.077,0.1	0.101	MXE	RPE
53221	ENSG00000130985	UBA1	chrX	+	47196949	47197024	47198109	47198355	47193836	47194024	47198802	47198919	0.000113	0.017948	0.118,0.368,0.281,0.386,0.207,0.182,0.222,0.252,0.308,0.159,0.0,0.068	0.291,0.0,0.0,0.079,0.154,0.056,0.167,0.025,0.259,0.0,0.093,0.062	0.114	MXE	RPE
53222	ENSG00000130985	UBA1	chrX	+	47196949	47197024	47198109	47198456	47193836	47194024	47198802	47198919	0.000442	0.0473017	0.183,0.451,0.373,0.487,0.27,0.257,0.305,0.38,0.383,0.223,0.0,0.086	0.349,0.0,0.0,0.11,0.223,0.081,0.265,0.045,0.336,0.0,0.133,0.1	0.146	MXE	RPE
53223	ENSG00000130985	UBA1	chrX	+	47196949	47197024	47198166	47198355	47193836	47194024	47198802	47198919	7.66e-05	0.0134642	0.096,0.33,0.254,0.336,0.18,0.156,0.196,0.219,0.276,0.136,0.0,0.057	0.254,0.0,0.0,0.066,0.131,0.047,0.144,0.021,0.225,0.0,0.078,0.054	0.101	MXE	RPE
53224	ENSG00000130985	UBA1	chrX	+	47196949	47197024	47198166	47198456	47193836	47194024	47198802	47198919	0.000348	0.040226	0.155,0.421,0.354,0.444,0.246,0.231,0.283,0.348,0.359,0.2,0.0,0.075	0.318,0.0,0.0,0.097,0.2,0.071,0.242,0.039,0.305,0.0,0.117,0.092	0.136	MXE	RPE
56293	ENSG00000198467	TPM2	chr9	-	35684731	35684807	35685063	35685160	35684487	35684550	35685268	35685339	1.53e-05	0.00363742	0.554,0.419,0.603,0.689,0.477,0.692,0.827,0.89,0.878,0.384,0.475,0.43	0.521,0.526,0.568,0.267,0.598,0.465,0.475,0.358,0.31,0.445,0.364,0.377	0.17	MXE	RPE
56294	ENSG00000198467	TPM2	chr9	-	35684731	35684807	35685063	35685179	35684487	35684550	35685268	35685339	2.09e-05	0.00460741	0.529,0.395,0.58,0.667,0.453,0.671,0.813,0.88,0.867,0.361,0.45,0.406	0.496,0.501,0.544,0.248,0.574,0.441,0.45,0.336,0.29,0.421,0.342,0.354	0.173	MXE	RPE
56295	ENSG00000198467	TPM2	chr9	-	35684731	35684807	35685117	35685139	35684487	35684550	35685268	35685339	6.11e-07	0.000296	0.594,0.477,0.623,0.69,0.506,0.668,0.811,0.874,0.854,0.354,0.511,0.463	0.437,0.443,0.458,0.373,0.631,0.509,0.48,0.416,0.342,0.475,0.339,0.352	0.181	MXE	RPE
56491	ENSG00000258674	NA	chr19	+	19526024	19526260	19527280	19527335	19516228	19516332	19527700	19527770	0.000121	0.0188819	0.767,1.0,1.0,0.687,1.0,0.468,1.0,1.0,1.0,1.0,0.664,1.0	0.879,0.558,0.818,0.569,0.755,0.755,1.0,1.0,1.0,1.0,1.0,0.606	0.054	MXE	RPE
57168	ENSG00000213930	GALT	chr9	+	34647388	34647567	34647567	34647705	34647122	34647258	34647831	34647961	0.000311	0.0369262	0.458,0.205,0.406,0.345,0.402,0.451,0.598,0.372,0.338,0.471,0.234,0.315	0.092,0.108,0.202,0.08,0.424,0.267,0.242,0.37,0.231,0.394,0.339,0.268	0.131	MXE	RPE
57450	ENSG00000083067	TRPM3	chr9	-	70786911	70786995	70793552	70793697	70784104	70784279	70811169	70811244	1.47e-06	0.00059	0.838,0.878,0.563,0.807,1.0,0.944,1.0,0.898,0.827,0.721,0.89,1.0	0.424,0.109,0.424,0.963,0.619,0.632,0.762,0.787,0.849,0.596,0.787,0.356	0.255	MXE	RPE
57451	ENSG00000083067	TRPM3	chr9	-	70786911	70786995	70793562	70793697	70784104	70784279	70811169	70811244	1.42e-05	0.00347538	0.86,0.882,0.491,0.804,1.0,0.954,1.0,0.915,0.755,0.729,0.852,1.0	0.536,0.204,0.366,0.962,0.649,0.658,0.822,0.816,0.857,0.435,0.885,0.366	0.224	MXE	RPE
57452	ENSG00000083067	TRPM3	chr9	-	70786911	70786995	70793574	70793697	70784104	70784279	70811169	70811244	5.62e-06	0.00170993	0.851,0.883,0.588,0.803,1.0,0.962,1.0,0.9,0.765,0.765,0.859,1.0	0.62,0.521,0.379,0.961,0.679,0.599,0.822,0.795,0.864,0.449,0.83,0.504	0.196	MXE	RPE
57453	ENSG00000083067	TRPM3	chr9	-	70786911	70786995	70793647	70793697	70784104	70784279	70811169	70811244	1.78e-07	0.000111	0.882,0.886,0.555,0.806,1.0,0.926,1.0,0.918,0.757,0.714,0.89,1.0	0.384,0.0,0.384,0.955,0.428,0.384,0.675,0.814,0.778,0.555,0.789,0.384	0.317	MXE	RPE
57470	ENSG00000083067	TRPM3	chr9	-	70788684	70788747	70793552	70793697	70784104	70784279	70811169	70811244	2.19e-10	4.31e-07	1.0,1.0,1.0,1.0,0.982,0.937,1.0,1.0,1.0,0.694,0.934,0.814	0.393,0.097,0.564,0.938,0.877,0.819,0.737,0.866,0.891,1.0,0.618,0.492	0.256	MXE	RPE
57471	ENSG00000083067	TRPM3	chr9	-	70788684	70788747	70793562	70793697	70784104	70784279	70811169	70811244	6.92e-10	1.18e-06	1.0,1.0,1.0,1.0,0.982,0.948,1.0,1.0,1.0,0.703,0.91,0.82	0.503,0.184,0.503,0.936,0.89,0.835,0.802,0.886,0.898,1.0,0.772,0.503	0.221	MXE	RPE
57472	ENSG00000083067	TRPM3	chr9	-	70788684	70788747	70793574	70793697	70784104	70784279	70811169	70811244	1.28e-10	3.14e-07	1.0,1.0,1.0,1.0,0.983,0.957,1.0,1.0,1.0,0.741,0.915,0.833	0.588,0.488,0.517,0.936,0.903,0.797,0.802,0.872,0.903,1.0,0.682,0.641	0.192	MXE	RPE
57473	ENSG00000083067	TRPM3	chr9	-	70788684	70788747	70793647	70793697	70784104	70784279	70811169	70811244	4.92e-11	1.5e-07	1.0,1.0,1.0,1.0,0.983,0.916,1.0,1.0,1.0,0.686,0.934,0.831	0.354,0.0,0.523,0.925,0.767,0.622,0.646,0.885,0.836,1.0,0.622,0.523	0.304	MXE	RPE
57476	ENSG00000083067	TRPM3	chr9	-	70788684	70788747	70793552	70793697	70784104	70784279	70827846	70828018	3.14e-06	0.00106649	1.0,1.0,1.0,1.0,0.985,0.946,1.0,1.0,1.0,0.846,1.0,0.829	0.66,0.217,0.244,0.96,0.959,0.97,0.92,0.917,0.94,1.0,0.744,0.838	0.186	MXE	RPE
57477	ENSG00000083067	TRPM3	chr9	-	70788684	70788747	70793562	70793697	70784104	70784279	70827846	70828018	1.57e-05	0.00368809	1.0,1.0,1.0,1.0,0.985,0.954,1.0,1.0,1.0,0.852,1.0,0.835	0.703,0.279,0.0,0.96,0.962,0.972,0.929,0.926,0.943,1.0,0.825,0.844	0.19	MXE	RPE
57478	ENSG00000083067	TRPM3	chr9	-	70788684	70788747	70793574	70793697	70784104	70784279	70827846	70828018	2.6e-05	0.00550022	1.0,1.0,1.0,1.0,0.986,0.962,1.0,1.0,1.0,0.865,1.0,0.847	0.741,0.505,0.0,0.961,0.964,0.971,0.931,0.922,0.946,1.0,0.781,0.865	0.173	MXE	RPE
57479	ENSG00000083067	TRPM3	chr9	-	70788684	70788747	70793647	70793697	70784104	70784279	70827846	70828018	6.56e-06	0.00192432	1.0,1.0,1.0,1.0,0.982,0.934,1.0,1.0,1.0,0.814,1.0,0.872	0.732,0.135,0.0,0.948,0.954,0.966,0.905,0.903,0.939,1.0,0.732,0.767	0.218	MXE	RPE
57486	ENSG00000083067	TRPM3	chr9	-	70788684	70788764	70793552	70793697	70784104	70784279	70811169	70811244	1.6e-07	0.000102	1.0,1.0,1.0,0.86,0.969,0.847,1.0,1.0,0.903,0.716,1.0,0.829	0.419,0.093,0.59,0.91,0.888,0.91,0.652,0.783,0.872,1.0,0.643,0.519	0.237	MXE	RPE
57487	ENSG00000083067	TRPM3	chr9	-	70788684	70788764	70793562	70793697	70784104	70784279	70811169	70811244	5.51e-07	0.00027	1.0,1.0,1.0,0.858,0.969,0.871,1.0,1.0,0.858,0.725,1.0,0.835	0.53,0.177,0.53,0.907,0.9,0.919,0.73,0.812,0.88,1.0,0.79,0.53	0.201	MXE	RPE
57488	ENSG00000083067	TRPM3	chr9	-	70788684	70788764	70793574	70793697	70784104	70784279	70811169	70811244	1.36e-07	8.93e-05	1.0,1.0,1.0,0.856,0.97,0.892,1.0,1.0,0.864,0.761,1.0,0.848	0.614,0.476,0.544,0.907,0.912,0.897,0.73,0.791,0.886,1.0,0.705,0.665	0.172	MXE	RPE
57489	ENSG00000083067	TRPM3	chr9	-	70788684	70788764	70793647	70793697	70784104	70784279	70811169	70811244	3.24e-08	2.82e-05	1.0,1.0,1.0,0.859,0.969,0.802,1.0,1.0,0.859,0.709,1.0,0.846	0.379,0.0,0.549,0.892,0.785,0.785,0.549,0.81,0.81,1.0,0.646,0.549	0.274	MXE	RPE
57492	ENSG00000083067	TRPM3	chr9	-	70788684	70788764	70793552	70793697	70784104	70784279	70827846	70828018	0.000134	0.0205496	1.0,1.0,1.0,0.922,0.974,0.866,1.0,1.0,0.951,0.86,1.0,0.844	0.683,0.236,0.265,0.964,0.963,0.973,0.884,0.86,0.946,1.0,0.764,0.852	0.169	MXE	RPE
57495	ENSG00000083067	TRPM3	chr9	-	70788684	70788764	70793647	70793697	70784104	70784279	70827846	70828018	0.000446	0.0475992	1.0,1.0,1.0,0.88,0.968,0.841,1.0,1.0,0.936,0.83,1.0,0.884	0.753,0.148,0.0,0.953,0.959,0.969,0.864,0.838,0.945,1.0,0.753,0.785	0.198	MXE	RPE
57502	ENSG00000083067	TRPM3	chr9	-	70788684	70788810	70793552	70793697	70784104	70784279	70811169	70811244	2.31e-06	0.000826	1.0,1.0,1.0,0.796,0.975,0.913,1.0,1.0,0.923,0.763,1.0,0.861	0.479,0.133,0.647,0.955,0.91,0.928,0.705,0.786,0.921,1.0,0.697,0.579	0.208	MXE	RPE
57503	ENSG00000083067	TRPM3	chr9	-	70788684	70788810	70793562	70793697	70784104	70784279	70811169	70811244	6.85e-06	0.00198453	1.0,1.0,1.0,0.793,0.975,0.928,1.0,1.0,0.885,0.771,1.0,0.866	0.59,0.242,0.59,0.954,0.92,0.935,0.775,0.815,0.926,1.0,0.828,0.59	0.171	MXE	RPE
57504	ENSG00000083067	TRPM3	chr9	-	70788684	70788810	70793574	70793697	70784104	70784279	70811169	70811244	1.69e-06	0.000657	1.0,1.0,1.0,0.792,0.977,0.94,1.0,1.0,0.89,0.802,1.0,0.877	0.67,0.575,0.603,0.954,0.93,0.918,0.775,0.794,0.93,1.0,0.753,0.717	0.138	MXE	RPE
57505	ENSG00000083067	TRPM3	chr9	-	70788684	70788810	70793647	70793697	70784104	70784279	70811169	70811244	7.73e-07	0.000358	1.0,1.0,1.0,0.795,0.976,0.886,1.0,1.0,0.886,0.757,1.0,0.875	0.437,0.0,0.609,0.946,0.823,0.823,0.609,0.813,0.879,1.0,0.7,0.609	0.244	MXE	RPE
57518	ENSG00000083067	TRPM3	chr9	-	70788684	70788995	70793552	70793697	70784104	70784279	70811169	70811244	1.07e-06	0.000462	1.0,1.0,1.0,0.936,0.987,0.952,1.0,1.0,0.957,0.857,1.0,0.921	0.632,0.222,0.774,0.976,0.95,0.96,0.817,0.896,0.956,1.0,0.811,0.563	0.171	MXE	RPE
57521	ENSG00000083067	TRPM3	chr9	-	70788684	70788995	70793647	70793697	70784104	70784279	70811169	70811244	9.71e-07	0.000427	1.0,1.0,1.0,0.936,0.987,0.936,1.0,1.0,0.936,0.853,1.0,0.929	0.592,0.0,0.744,0.971,0.897,0.897,0.744,0.91,0.931,1.0,0.813,0.592	0.207	MXE	RPE
57962	ENSG00000204130	RUFY2	chr10	-	68386058	68386125	68393137	68393203	68384050	68384152	68394074	68394136	2.53e-05	0.00539339	0.613,0.363,0.227,0.446,0.414,0.227,0.502,0.293,0.402,0.274,0.39,0.378	0.091,0.168,0.0,0.224,0.244,0.172,0.126,0.209,0.258,0.258,0.28,0.206	0.191	MXE	RPE
58891	ENSG00000135424	ITGA7	chr12	-	55699869	55699989	55700261	55700587	55698709	55698917	55700898	55701154	4.2e-05	0.00839606	0.351,0.238,0.296,0.369,0.218,0.307,0.26,0.38,0.272,0.337,0.34,0.202	0.05,0.068,0.085,0.175,0.34,0.252,0.188,0.215,0.166,0.321,0.335,0.372	0.084	MXE	RPE
58892	ENSG00000135424	ITGA7	chr12	-	55699869	55699989	55700261	55700703	55698709	55698917	55700898	55701154	6.33e-05	0.0117039	0.34,0.22,0.271,0.36,0.203,0.298,0.227,0.338,0.254,0.314,0.335,0.198	0.049,0.063,0.087,0.165,0.327,0.244,0.187,0.216,0.164,0.31,0.307,0.353	0.074	MXE	RPE
59432	ENSG00000165644	COMTD1	chr10	-	75235063	75235178	75235266	75235682	75234937	75234992	75235834	75235957	0.000476	0.049839	0.723,0.858,0.458,0.894,0.787,0.808,0.723,0.894,0.913,0.788,0.815,0.925	0.387,0.539,0.574,0.635,0.82,0.603,0.805,0.616,0.858,0.484,0.682,0.801	0.149	MXE	RPE
60708	ENSG00000166444	DENND2B	chr11	-	8698932	8699418	8702571	8702713	8697524	8697636	8707084	8707266	0.000214	0.0285862	0.186,0.177,0.21,0.193,0.181,0.181,0.186,0.212,0.22,0.177,0.198,0.173	0.08,0.067,0.08,0.178,0.17,0.174,0.134,0.135,0.179,0.193,0.162,0.141	0.05	MXE	RPE
60727	ENSG00000166444	DENND2B	chr11	-	8699046	8699390	8702571	8702713	8698932	8698974	8707084	8707266	0.000107	0.0172737	0.186,0.177,0.209,0.178,0.182,0.187,0.183,0.201,0.214,0.174,0.195,0.181	0.073,0.065,0.075,0.171,0.168,0.171,0.135,0.13,0.184,0.185,0.158,0.142	0.051	MXE	RPE
60728	ENSG00000166444	DENND2B	chr11	-	8699046	8699390	8702571	8702918	8698932	8698974	8707084	8707266	0.000411	0.0447607	0.352,0.331,0.362,0.308,0.327,0.363,0.361,0.317,0.359,0.342,0.303,0.309	0.185,0.099,0.136,0.321,0.337,0.308,0.306,0.304,0.317,0.34,0.299,0.316	0.064	MXE	RPE
60729	ENSG00000166444	DENND2B	chr11	-	8699046	8699390	8702571	8702937	8698932	8698974	8707084	8707266	0.000351	0.0404497	0.342,0.322,0.352,0.298,0.317,0.353,0.351,0.308,0.35,0.332,0.294,0.3	0.179,0.095,0.131,0.31,0.327,0.299,0.297,0.295,0.308,0.331,0.291,0.307	0.062	MXE	RPE
60736	ENSG00000166444	DENND2B	chr11	-	8699046	8699418	8702571	8702713	8698932	8698974	8707084	8707266	0.000134	0.0205496	0.196,0.187,0.22,0.188,0.192,0.197,0.193,0.211,0.225,0.184,0.205,0.191	0.079,0.069,0.081,0.182,0.178,0.181,0.143,0.138,0.195,0.195,0.166,0.15	0.053	MXE	RPE
60762	ENSG00000166444	DENND2B	chr11	-	8699212	8699418	8702571	8702918	8697524	8697636	8707084	8707266	0.000121	0.0188819	0.271,0.256,0.28,0.234,0.25,0.283,0.28,0.241,0.277,0.264,0.231,0.235	0.138,0.069,0.1,0.244,0.26,0.234,0.233,0.232,0.241,0.261,0.227,0.242	0.052	MXE	RPE
60763	ENSG00000166444	DENND2B	chr11	-	8699212	8699418	8702571	8702937	8697524	8697636	8707084	8707266	0.000104	0.0168975	0.263,0.248,0.271,0.226,0.241,0.274,0.271,0.233,0.269,0.255,0.223,0.227	0.133,0.066,0.096,0.235,0.252,0.226,0.225,0.224,0.234,0.253,0.22,0.234	0.05	MXE	RPE
61658	ENSG00000189129	PLAC9	chr10	+	80132280	80132497	80141696	80142179	80131681	80131831	80144222	80144343	1.7e-12	1.04e-08	0.128,0.328,0.116,0.138,0.236,0.193,0.114,0.059,0.153,0.173,0.277,0.287	0.039,0.019,0.012,0.239,0.101,0.1,0.112,0.096,0.124,0.197,0.107,0.211	0.07	MXE	RPE
61659	ENSG00000189129	PLAC9	chr10	+	80132280	80132497	80141696	80142185	80131681	80131831	80144222	80144343	0.000171	0.0251552	0.463,0.752,0.45,0.496,0.631,0.651,0.432,0.376,0.544,0.522,0.737,0.716	0.244,0.123,0.076,0.707,0.404,0.443,0.427,0.38,0.462,0.611,0.435,0.56	0.158	MXE	RPE
61661	ENSG00000189129	PLAC9	chr10	+	80132280	80132497	80142081	80142185	80131681	80131831	80144222	80144343	9.9e-06	0.00263281	0.215,0.449,0.216,0.144,0.211,0.165,0.111,0.083,0.143,0.28,0.421,0.434	0.094,0.043,0.025,0.212,0.131,0.124,0.114,0.101,0.134,0.337,0.196,0.283	0.09	MXE	RPE
61663	ENSG00000189129	PLAC9	chr10	+	80132280	80132497	80143768	80143958	80131681	80131831	80144222	80144343	1.96e-10	4e-07	1.0,1.0,1.0,1.0,0.971,0.951,1.0,1.0,1.0,0.975,0.979,0.988	0.92,0.738,0.633,1.0,0.945,0.922,1.0,0.926,1.0,0.912,0.845,0.959	0.089	MXE	RPE
61666	ENSG00000189129	PLAC9	chr10	+	80132280	80132497	80143889	80143958	80131681	80131831	80144222	80144343	3e-11	1.02e-07	1.0,1.0,1.0,1.0,0.974,0.916,1.0,1.0,1.0,0.956,0.963,0.978	0.89,0.613,0.555,0.951,0.83,1.0,1.0,0.875,1.0,0.897,0.804,0.929	0.12	MXE	RPE
62216	ENSG00000148604	RGR	chr10	+	84247640	84249043	84252856	84253009	84245088	84245169	84254325	84254443	0.000119	0.0187714	0.31,0.271,0.251,0.278,0.412,0.3,0.328,0.234,0.258,0.289,0.294,0.328	0.117,0.099,0.112,0.29,0.293,0.263,0.255,0.286,0.342,0.306,0.264,0.289	0.053	MXE	RPE
62217	ENSG00000148604	RGR	chr10	+	84247640	84249043	84254325	84254442	84245088	84245169	84257892	84258006	7.7e-05	0.0134642	0.382,0.352,0.295,0.322,0.413,0.363,0.381,0.277,0.291,0.33,0.345,0.382	0.13,0.091,0.112,0.333,0.324,0.306,0.304,0.344,0.383,0.341,0.332,0.338	0.066	MXE	RPE
62278	ENSG00000095794	CREM	chr10	+	35152279	35152380	35188199	35188388	35148367	35148491	35206894	35207051	6.84e-07	0.000324	0.0,0.296,0.043,0.0,0.299,0.118,0.0,0.0,0.0,0.0,0.077,0.402	0.0,0.0,0.0,0.306,0.0,0.0,0.0,0.0,0.068,0.0,0.038,0.0	0.069	MXE	RPE
64067	ENSG00000121310	ECHDC2	chr1	-	52905329	52905436	52906172	52906611	52905033	52905090	52907867	52907954	0.000363	0.0415318	1.0,0.855,1.0,0.827,0.82,0.925,1.0,1.0,0.924,1.0,0.9,1.0	0.778,1.0,0.881,0.872,1.0,0.951,0.772,0.939,0.827,0.763,0.932,0.922	0.051	MXE	RPE
64071	ENSG00000121310	ECHDC2	chr1	-	52905329	52905436	52907623	52907762	52905033	52905090	52907867	52907954	2.4e-05	0.00518478	1.0,0.774,1.0,0.759,0.632,0.825,1.0,1.0,0.873,1.0,0.821,1.0	0.0,1.0,0.3,0.462,1.0,0.811,0.607,0.774,0.3,0.794,0.95,0.904	0.232	MXE	RPE
64316	ENSG00000125457	MIF4GD	chr17	-	75267450	75267630	75267630	75267901	75266932	75266967	75268082	75268192	0.000195	0.0269667	0.976,0.883,0.933,0.92,0.979,0.966,0.958,0.925,0.887,0.907,0.954,0.927	0.837,0.831,0.777,0.817,0.823,0.944,0.811,0.915,0.924,0.983,0.985,0.856	0.059	MXE	RPE
282	ENSG00000006015	REX1BD	chr19	+	18588994	18589683	NA	NA	18588994	18589077	18589412	18589683	6.15e-05	0.00313391	0.454,0.392,0.393,0.433,0.441,0.461,0.464,0.398,0.312,0.409,0.439,0.394	0.123,0.156,0.206,0.321,0.376,0.38,0.242,0.358,0.436,0.415,0.318,0.508	0.096	RI	RPE
284	ENSG00000006015	REX1BD	chr19	+	18590853	18592336	NA	NA	18590853	18590933	18592088	18592336	2.07e-06	0.000194	0.61,0.844,1.0,1.0,0.923,0.732,1.0,1.0,0.73,1.0,1.0,1.0	0.622,0.569,1.0,1.0,0.395,0.838,1.0,1.0,0.773,1.0,0.802,1.0	0.07	RI	RPE
317	ENSG00000185988	PLK5	chr19	+	1529405	1529824	NA	NA	1529405	1529490	1529746	1529824	3.07e-05	0.00177522	0.169,0.229,0.262,0.301,0.313,0.315,0.327,0.235,0.265,0.165,0.132,0.394	0.014,0.078,0.008,0.202,0.184,0.194,0.164,0.127,0.305,0.21,0.181,0.246	0.1	RI	RPE
524	ENSG00000130299	GTPBP3	chr19	+	17338953	17339266	NA	NA	17338953	17339026	17339122	17339266	0.00150531	0.0383851	0.604,0.14,0.359,0.471,0.256,0.322,0.209,0.404,0.291,0.376,0.259,0.322	0.137,0.0,0.0,0.219,0.355,0.137,0.244,0.166,0.149,0.241,0.256,0.252	0.155	RI	RPE
683	ENSG00000198276	UCKL1	chr20	-	63940949	63941208	NA	NA	63940949	63941043	63941109	63941208	2.18e-05	0.00136261	0.176,0.322,0.185,0.168,0.348,0.127,0.308,0.233,0.187,0.324,0.185,0.242	0.035,0.091,0.094,0.304,0.164,0.177,0.181,0.077,0.233,0.07,0.189,0.122	0.089	RI	RPE
684	ENSG00000198276	UCKL1	chr20	-	63945804	63946267	NA	NA	63945804	63945975	63946160	63946267	0.000177	0.00733756	0.396,0.234,0.3,0.367,0.265,0.49,0.33,0.298,0.286,0.294,0.253,0.298	0.043,0.096,0.287,0.13,0.281,0.244,0.228,0.258,0.238,0.375,0.33,0.242	0.088	RI	RPE
729	ENSG00000176225	RTTN	chr18	-	70005197	70006484	NA	NA	70005197	70005267	70006380	70006484	4.7e-06	0.000384	0.065,0.005,0.0,0.081,0.072,0.031,0.162,0.303,0.0,0.052,0.0,0.056	0.006,0.0,0.028,0.0,0.0,0.01,0.013,0.094,0.0,0.014,0.01,0.038	0.051	RI	RPE
788	ENSG00000136485	DCAF7	chr17	+	63588999	63594266	NA	NA	63588999	63589237	63594202	63594266	4.21e-07	5.18e-05	0.992,0.864,0.99,0.969,0.949,0.99,0.99,0.979,0.947,0.979,1.0,0.944	0.766,0.806,0.857,0.763,0.974,0.983,0.956,0.99,0.879,0.97,0.992,0.97	0.057	RI	RPE
855	ENSG00000167861	HID1	chr17	-	74958326	74958763	NA	NA	74958326	74958478	74958672	74958763	0.00126162	0.0335739	0.365,0.064,0.289,0.253,0.236,0.161,0.171,0.094,0.134,0.464,0.129,0.114	0.0,0.117,0.081,0.039,0.185,0.382,0.168,0.194,0.012,0.141,0.123,0.076	0.08	RI	RPE
881	ENSG00000129197	RPAIN	chr17	+	5425970	5428211	NA	NA	5425970	5426299	5428070	5428211	1.2e-06	0.000125	0.263,0.116,0.166,0.305,0.211,0.256,0.191,0.244,0.2,0.225,0.292,0.199	0.025,0.034,0.046,0.138,0.2,0.222,0.181,0.2,0.159,0.305,0.226,0.194	0.061	RI	RPE
898	ENSG00000214087	ARL16	chr17	-	81682033	81683126	NA	NA	81682033	81682149	81683012	81683126	4.89e-08	8.35e-06	0.199,0.259,0.19,0.242,0.469,0.34,0.204,0.137,0.26,0.3,0.321,0.249	0.046,0.129,0.07,0.259,0.187,0.175,0.156,0.16,0.209,0.196,0.243,0.162	0.098	RI	RPE
956	ENSG00000141503	MINK1	chr17	+	4889646	4890735	NA	NA	4889646	4889763	4890221	4890735	0.00111249	0.0305266	0.94,0.817,0.976,0.887,0.904,0.878,0.876,0.909,1.0,0.845,0.942,0.944	1.0,1.0,0.369,0.615,0.915,0.855,0.822,0.896,0.78,0.85,0.782,0.903	0.094	RI	RPE
968	ENSG00000213339	QTRT1	chr19	+	10712160	10712628	NA	NA	10712160	10712299	10712552	10712628	0.000211	0.00844191	0.712,0.563,0.506,0.463,0.572,0.492,0.511,0.571,0.493,0.515,0.489,0.544	0.176,0.21,0.233,0.574,0.458,0.444,0.438,0.517,0.551,0.543,0.442,0.382	0.122	RI	RPE
1095	ENSG00000083290	ULK2	chr17	-	19770829	19776407	NA	NA	19770829	19771067	19776308	19776407	0.000682	0.021319	0.543,0.571,0.442,0.55,0.571,0.731,0.471,0.373,0.317,1.0,0.564,0.828	0.264,0.159,0.132,0.597,0.572,0.452,0.263,0.282,0.509,0.551,0.308,0.526	0.196	RI	RPE
1120	ENSG00000182087	TMEM259	chr19	-	1011579	1011798	NA	NA	1011579	1011612	1011740	1011798	1.01e-05	0.000737	0.558,0.645,0.556,0.61,0.593,0.618,0.584,0.597,0.598,0.672,0.646,0.633	0.527,0.532,0.519,0.603,0.508,0.551,0.556,0.552,0.532,0.54,0.545,0.525	0.068	RI	RPE
1463	ENSG00000169592	INO80E	chr16	+	30001211	30004657	NA	NA	30001211	30001530	30004567	30004657	0.00195475	0.046894	0.936,0.949,0.98,0.903,0.909,0.86,0.799,0.935,0.947,1.0,0.971,0.908	0.618,0.596,0.737,0.932,0.885,0.909,0.947,0.915,0.854,0.934,0.922,0.964	0.074	RI	RPE
1483	ENSG00000131652	THOC6	chr16	+	3025923	3026288	NA	NA	3025923	3026166	3026250	3026288	1.5e-05	0.00103456	0.311,0.234,0.223,0.393,0.172,0.357,0.362,0.113,0.4,0.276,0.471,0.316	0.015,0.06,0.01,0.155,0.372,0.087,0.183,0.263,0.273,0.082,0.259,0.372	0.125	RI	RPE
1501	ENSG00000039523	RIPOR1	chr16	+	67545948	67546231	NA	NA	67545948	67546032	67546140	67546231	1.3e-06	0.000132	0.144,0.116,0.229,0.279,0.185,0.153,0.19,0.188,0.219,0.225,0.295,0.232	0.075,0.155,0.132,0.126,0.143,0.157,0.137,0.098,0.165,0.203,0.127,0.143	0.066	RI	RPE
1550	ENSG00000140983	RHOT2	chr16	+	672253	672825	NA	NA	672253	672566	672702	672825	8.38e-08	1.32e-05	0.184,0.206,0.132,0.174,0.204,0.228,0.108,0.223,0.13,0.219,0.231,0.248	0.083,0.026,0.094,0.123,0.192,0.081,0.132,0.107,0.166,0.184,0.179,0.162	0.063	RI	RPE
1603	ENSG00000140400	MAN2C1	chr15	-	75359058	75359425	NA	NA	75359058	75359153	75359327	75359425	0.000582	0.0189064	0.573,0.373,0.479,0.49,0.449,0.446,0.545,0.402,0.439,0.442,0.449,0.558	0.105,0.091,0.165,0.505,0.476,0.403,0.323,0.318,0.476,0.551,0.436,0.463	0.111	RI	RPE
1670	ENSG00000168970	JMJD7-PLA2G4B	chr15	+	41834739	41835223	NA	NA	41834739	41834893	41834969	41835223	5.84e-05	0.00299368	0.244,0.367,0.357,0.293,0.379,0.168,0.305,0.211,0.176,0.283,0.221,0.389	0.053,0.057,0.051,0.229,0.273,0.206,0.063,0.11,0.366,0.199,0.206,0.185	0.116	RI	RPE
1692	ENSG00000140521	POLG	chr15	-	89317375	89318749	NA	NA	89317375	89317536	89318540	89318749	0.000221	0.00875237	0.178,0.332,0.138,0.179,0.28,0.163,0.185,0.151,0.261,0.158,0.405,0.266	0.036,0.089,0.029,0.324,0.147,0.226,0.114,0.327,0.343,0.167,0.129,0.11	0.055	RI	RPE
1697	ENSG00000102901	CENPT	chr16	-	67829764	67830548	NA	NA	67829764	67830088	67830389	67830548	0.0009	0.0261023	0.85,0.563,0.718,0.701,0.814,0.75,0.757,0.74,0.709,0.753,0.628,0.712	0.369,0.286,0.412,0.583,0.749,0.721,0.671,0.608,0.628,0.693,0.72,0.741	0.126	RI	RPE
1809	ENSG00000119723	COQ6	chr14	+	73959414	73961375	NA	NA	73959414	73959522	73961172	73961375	0.000214	0.00852909	0.12,0.142,0.086,0.194,0.234,0.293,0.158,0.128,0.116,0.153,0.271,0.219	0.072,0.052,0.056,0.238,0.155,0.15,0.109,0.141,0.175,0.082,0.105,0.092	0.057	RI	RPE
1821	ENSG00000165795	NDRG2	chr14	-	21018203	21018814	NA	NA	21018203	21018239	21018762	21018814	1.78e-10	5.49e-08	1.0,0.681,0.837,1.0,1.0,1.0,1.0,1.0,1.0,0.816,1.0,1.0	0.333,1.0,1.0,0.3,0.875,0.74,0.758,1.0,0.16,0.766,0.921,0.892	0.216	RI	RPE
1846	ENSG00000100836	PABPN1	chr14	+	23324137	23326163	NA	NA	23324137	23324289	23325246	23326163	1.53e-06	0.000152	0.281,0.125,0.322,0.296,0.281,0.32,0.346,0.287,0.279,0.383,0.424,0.277	0.055,0.044,0.064,0.21,0.303,0.291,0.28,0.319,0.242,0.327,0.251,0.307	0.077	RI	RPE
1919	ENSG00000213920	MDP1	chr14	-	24215551	24215797	NA	NA	24215551	24215662	24215736	24215797	0.000706	0.0218778	0.166,0.351,0.296,0.389,0.292,0.23,0.277,0.237,0.198,0.374,0.294,0.125	0.156,0.189,0.173,0.314,0.213,0.218,0.171,0.145,0.229,0.149,0.166,0.103	0.084	RI	RPE
1970	ENSG00000100823	APEX1	chr14	+	20455577	20456101	NA	NA	20455577	20455773	20455913	20456101	2.45e-05	0.00147797	0.956,0.94,1.0,1.0,1.0,1.0,0.975,0.973,1.0,0.966,0.984,1.0	0.879,0.678,1.0,0.884,0.981,1.0,0.974,0.797,0.96,1.0,1.0,1.0	0.053	RI	RPE
1977	ENSG00000161914	ZNF653	chr19	-	11486986	11487903	NA	NA	11486986	11487158	11487291	11487903	0.00188902	0.0455178	0.172,0.144,0.104,0.122,0.12,0.152,0.322,0.187,0.155,0.102,0.2,0.214	0.114,0.048,0.103,0.087,0.11,0.032,0.102,0.183,0.154,0.105,0.128,0.203	0.052	RI	RPE
2309	ENSG00000177595	PIDD1	chr11	-	801444	802090	NA	NA	801444	801624	801964	802090	2.25e-05	0.00138543	0.067,0.375,0.129,0.173,0.29,0.095,0.112,0.118,0.215,0.332,0.238,0.278	0.29,0.081,0.023,0.221,0.09,0.173,0.107,0.099,0.074,0.116,0.079,0.071	0.083	RI	RPE
2315	ENSG00000154134	ROBO3	chr11	+	124878583	124879341	NA	NA	124878583	124878796	124879189	124879341	0.000946	0.027106	0.365,0.296,0.567,0.333,0.309,0.362,0.365,0.424,0.332,0.479,0.41,0.408	0.181,0.095,0.153,0.241,0.369,0.299,0.362,0.371,0.318,0.366,0.344,0.45	0.092	RI	RPE
2353	ENSG00000065357	DGKA	chr12	+	55952340	55952932	NA	NA	55952340	55952431	55952733	55952932	1.28e-11	5.65e-09	0.011,0.162,0.098,0.183,0.136,0.11,0.053,0.043,0.075,0.057,0.234,0.235	0.005,0.077,0.0,0.014,0.043,0.026,0.031,0.0,0.064,0.039,0.051,0.075	0.081	RI	RPE
2430	ENSG00000143774	GUK1	chr1	+	228145510	228146067	NA	NA	228145510	228145624	228146012	228146067	3.2e-05	0.00182137	0.929,0.79,0.88,0.914,0.914,0.864,0.881,0.964,0.809,0.775,0.978,0.922	0.672,0.56,0.678,0.767,0.829,0.941,0.826,0.903,0.771,0.838,0.727,0.894	0.101	RI	RPE
2534	ENSG00000105875	WDR91	chr7	-	135186971	135188545	NA	NA	135186971	135187169	135188432	135188545	2.33e-05	0.00142272	0.164,0.188,0.102,0.213,0.229,0.123,0.144,0.128,0.224,0.085,0.274,0.147	0.035,0.049,0.037,0.139,0.13,0.098,0.091,0.125,0.114,0.146,0.128,0.135	0.066	RI	RPE
2612	ENSG00000160972	PPP1R16A	chr8	+	144500095	144500391	NA	NA	144500095	144500199	144500266	144500391	1.99e-05	0.00129474	0.298,0.313,0.102,0.211,0.212,0.276,0.194,0.158,0.095,0.102,0.329,0.264	0.017,0.102,0.109,0.259,0.066,0.143,0.121,0.145,0.198,0.08,0.132,0.21	0.081	RI	RPE
2686	ENSG00000123737	EXOSC9	chr4	+	121813865	121816447	NA	NA	121813865	121814047	121816368	121816447	2.22e-16	2.26e-13	0.212,0.162,0.154,0.152,0.188,0.148,0.231,0.139,0.117,0.139,0.182,0.169	0.028,0.02,0.034,0.148,0.156,0.126,0.077,0.155,0.135,0.232,0.12,0.139	0.052	RI	RPE
2894	ENSG00000087266	SH3BP2	chr4	+	2824612	2825196	NA	NA	2824612	2824730	2825125	2825196	0.000499	0.0167583	0.361,0.132,0.294,0.287,0.245,0.351,0.361,0.428,0.224,0.339,0.315,0.11	0.065,0.042,0.231,0.116,0.243,0.2,0.253,0.173,0.216,0.289,0.256,0.303	0.088	RI	RPE
2948	ENSG00000205981	DNAJC19	chr3	-	180985925	180988096	NA	NA	180985925	180985996	180988022	180988096	0.00048	0.0162009	0.218,0.061,0.223,0.311,0.146,0.257,0.399,0.155,0.226,0.338,0.214,0.114	0.057,0.078,0.061,0.082,0.186,0.202,0.113,0.163,0.154,0.266,0.115,0.201	0.082	RI	RPE
2987	ENSG00000163913	IFT122	chr3	+	129514388	129515599	NA	NA	129514388	129514554	129515490	129515599	0.00025	0.00954499	1.0,1.0,0.88,0.779,1.0,0.881,0.761,0.61,0.8,1.0,0.921,1.0	0.908,0.476,0.544,0.909,1.0,0.627,0.641,0.691,1.0,0.909,0.785,1.0	0.095	RI	RPE
3382	ENSG00000114021	NIT2	chr3	+	100345584	100346255	NA	NA	100345584	100345678	100346180	100346255	8.16e-05	0.00399549	0.148,0.225,0.169,0.337,0.228,0.252,0.247,0.211,0.195,0.361,0.357,0.249	0.067,0.119,0.062,0.194,0.212,0.235,0.202,0.133,0.202,0.326,0.257,0.195	0.065	RI	RPE
3413	ENSG00000256269	HMBS	chr11	+	119092124	119092523	NA	NA	119092124	119092163	119092403	119092523	1.88e-08	3.69e-06	0.306,0.36,0.199,0.265,0.169,0.184,0.21,0.378,0.615,0.136,0.332,0.264	0.053,0.061,0.159,0.165,0.141,0.077,0.193,0.112,0.121,0.154,0.197,0.151	0.153	RI	RPE
3422	ENSG00000127054	INTS11	chr1	-	1312592	1312949	NA	NA	1312592	1312700	1312786	1312949	2.07e-11	7.93e-09	0.081,0.144,0.099,0.102,0.162,0.097,0.129,0.097,0.049,0.176,0.161,0.201	0.036,0.04,0.053,0.076,0.083,0.067,0.08,0.063,0.099,0.096,0.085,0.12	0.05	RI	RPE
3477	ENSG00000123136	DDX39A	chr19	-	14409302	14409645	NA	NA	14409302	14409447	14409535	14409645	1.1e-05	0.000795	0.209,0.065,0.154,0.188,0.154,0.188,0.249,0.182,0.093,0.205,0.277,0.131	0.105,0.106,0.08,0.097,0.133,0.081,0.15,0.176,0.08,0.069,0.174,0.104	0.062	RI	RPE
3488	ENSG00000160679	CHTOP	chr1	+	153636571	153638448	NA	NA	153636571	153636653	153638294	153638448	0.000364	0.0129193	0.407,0.096,0.281,0.281,0.167,0.235,0.247,0.236,0.194,0.229,0.22,0.191	0.042,0.086,0.04,0.124,0.283,0.252,0.19,0.228,0.141,0.228,0.261,0.254	0.055	RI	RPE
3576	ENSG00000095906	NUBP2	chr16	+	1786536	1787831	NA	NA	1786536	1786955	1787676	1787831	1.11e-07	1.67e-05	0.215,0.181,0.129,0.235,0.157,0.275,0.149,0.163,0.184,0.204,0.251,0.253	0.063,0.063,0.087,0.2,0.16,0.155,0.119,0.161,0.161,0.288,0.119,0.163	0.055	RI	RPE
3629	ENSG00000165801	ARHGEF40	chr14	+	21088829	21089545	NA	NA	21088829	21088876	21089013	21089545	1.65e-07	2.3e-05	0.059,0.199,0.217,0.136,0.26,0.115,0.265,0.187,0.206,0.24,0.183,0.166	0.106,0.028,0.128,0.19,0.103,0.092,0.053,0.149,0.149,0.101,0.084,0.077	0.081	RI	RPE
3634	ENSG00000112096	SOD2	chr6	-	159679063	159682638	NA	NA	159679063	159679298	159682473	159682638	1.29e-05	0.000912	0.935,0.874,0.959,0.955,0.937,0.942,0.945,0.882,0.919,0.97,0.939,0.935	0.689,0.668,0.947,0.867,0.911,0.928,0.923,0.945,0.875,0.907,0.906,0.956	0.056	RI	RPE
3694	ENSG00000005448	WDR54	chr2	+	74423318	74423982	NA	NA	74423318	74423385	74423854	74423982	1.04e-06	0.000113	0.79,1.0,0.643,1.0,1.0,0.463,1.0,1.0,1.0,1.0,1.0,1.0	0.556,0.215,0.748,0.281,1.0,0.824,1.0,0.385,1.0,1.0,0.767,0.566	0.213	RI	RPE
3748	ENSG00000164007	CLDN19	chr1	-	42733092	42736030	NA	NA	42733092	42735134	42735877	42736030	0.000563	0.0184656	0.865,0.89,0.936,0.747,0.739,0.804,0.889,0.847,0.789,0.866,0.836,0.792	0.646,0.585,0.579,0.701,0.837,0.848,0.857,0.8,0.831,0.87,0.821,0.76	0.072	RI	RPE
3851	ENSG00000144591	GMPPA	chr2	+	219504082	219505362	NA	NA	219504082	219504213	219505227	219505362	0.000271	0.0102023	0.389,0.332,0.431,0.432,0.301,0.333,0.489,0.302,0.278,0.399,0.314,0.227	0.052,0.059,0.094,0.205,0.305,0.477,0.28,0.319,0.155,0.469,0.38,0.413	0.085	RI	RPE
3859	ENSG00000144591	GMPPA	chr2	+	219505457	219505761	NA	NA	219505457	219505555	219505714	219505761	0.000564	0.0184727	0.297,0.21,0.293,0.363,0.288,0.325,0.25,0.345,0.322,0.264,0.4,0.328	0.095,0.134,0.117,0.271,0.223,0.269,0.225,0.301,0.235,0.462,0.277,0.328	0.062	RI	RPE
3873	ENSG00000143793	C1orf35	chr1	-	228102079	228102382	NA	NA	228102079	228102165	228102309	228102382	1.1e-05	0.000792	0.171,0.107,0.122,0.143,0.117,0.274,0.1,0.216,0.097,0.075,0.288,0.098	0.006,0.03,0.062,0.098,0.119,0.083,0.148,0.13,0.162,0.066,0.189,0.1	0.051	RI	RPE
3905	ENSG00000269893	SNHG8	chr4	+	118278757	118279823	NA	NA	118278757	118279137	118279623	118279823	2.82e-07	3.64e-05	1.0,0.91,1.0,0.625,1.0,0.898,0.928,1.0,0.928,0.915,1.0,0.969	0.48,1.0,0.825,1.0,1.0,1.0,0.795,1.0,1.0,0.453,0.763,0.763	0.091	RI	RPE
4172	ENSG00000116691	MIIP	chr1	+	12029222	12030124	NA	NA	12029222	12029894	12030027	12030124	6.11e-07	7.25e-05	0.399,0.226,0.174,0.156,0.203,0.366,0.345,0.338,0.133,0.248,0.35,0.382	0.099,0.057,0.122,0.146,0.137,0.12,0.129,0.097,0.323,0.283,0.192,0.244	0.114	RI	RPE
4176	ENSG00000169228	RAB24	chr5	-	177302127	177302496	NA	NA	177302127	177302178	177302396	177302496	6.57e-05	0.00330022	0.363,0.288,0.281,0.297,0.334,0.366,0.342,0.196,0.288,0.285,0.361,0.387	0.13,0.117,0.139,0.24,0.339,0.284,0.286,0.276,0.318,0.273,0.268,0.321	0.066	RI	RPE
4206	ENSG00000112514	CUTA	chr6	-	33417096	33417310	NA	NA	33417096	33417142	33417246	33417310	0.000653	0.0206675	1.0,0.748,0.593,1.0,0.791,1.0,0.477,0.856,0.869,1.0,0.889,0.589	0.615,0.766,0.237,1.0,0.593,0.615,0.342,0.708,0.774,0.532,0.646,0.522	0.205	RI	RPE
4385	ENSG00000143224	PPOX	chr1	+	161167099	161167486	NA	NA	161167099	161167234	161167370	161167486	0.001493	0.0381147	0.699,0.462,0.643,0.715,0.615,0.717,0.76,0.658,0.667,0.677,0.732,0.682	0.215,0.066,0.313,0.462,0.68,0.673,0.512,0.496,0.555,0.804,0.579,0.551	0.177	RI	RPE
4410	ENSG00000147813	NAPRT	chr8	-	143576077	143576572	NA	NA	143576077	143576162	143576431	143576572	4.8e-14	3.48e-11	0.106,0.14,0.129,0.096,0.114,0.071,0.106,0.103,0.09,0.2,0.254,0.192	0.026,0.024,0.053,0.094,0.063,0.108,0.066,0.111,0.061,0.177,0.094,0.126	0.05	RI	RPE
4417	ENSG00000132781	MUTYH	chr1	-	45332762	45333324	NA	NA	45332762	45333170	45333284	45333324	0.000322	0.0118463	0.398,0.164,0.339,0.231,0.182,0.209,0.158,0.065,0.124,0.158,0.145,0.287	0.0,0.015,0.044,0.133,0.224,0.086,0.113,0.129,0.204,0.082,0.167,0.251	0.084	RI	RPE
4438	ENSG00000157873	TNFRSF14	chr1	+	2558342	2559978	NA	NA	2558342	2558468	2559822	2559978	1.22e-06	0.000126	0.456,0.276,0.396,0.464,0.359,0.464,0.514,0.467,0.475,0.364,0.378,0.306	0.086,0.088,0.127,0.233,0.412,0.371,0.363,0.436,0.334,0.378,0.329,0.357	0.117	RI	RPE
4440	ENSG00000165359	INTS6L	chrX	+	135581527	135582510	NA	NA	135581527	135581564	135582240	135582510	1.9e-07	2.59e-05	1.0,0.923,1.0,1.0,0.945,0.907,1.0,0.935,1.0,1.0,1.0,1.0	0.933,0.74,0.948,0.878,0.876,0.83,1.0,0.957,0.953,1.0,0.875,0.813	0.076	RI	RPE
4617	ENSG00000197375	SLC22A5	chr5	+	132384146	132387151	NA	NA	132384146	132385499	132387024	132387151	5.33e-05	0.00277833	0.07,0.257,0.075,0.235,0.215,0.093,0.124,0.094,0.179,0.157,0.11,0.185	0.178,0.083,0.035,0.119,0.082,0.086,0.106,0.089,0.113,0.132,0.055,0.096	0.052	RI	RPE
4640	ENSG00000173531	MST1	chr3	-	49686061	49686481	NA	NA	49686061	49686192	49686312	49686481	0.001617	0.0405194	0.734,0.771,0.855,0.781,0.457,0.727,0.727,0.922,0.902,0.634,0.688,1.0	0.387,0.174,0.276,0.49,0.627,0.698,0.919,0.802,0.716,0.549,0.463,0.627	0.206	RI	RPE
4811	ENSG00000129968	ABHD17A	chr19	-	1877507	1880115	NA	NA	1877507	1877687	1878663	1880115	2.21e-06	0.000203	0.904,1.0,0.934,1.0,0.946,0.765,0.941,0.945,0.894,1.0,1.0,1.0	0.806,0.937,0.59,0.939,0.815,0.898,0.831,1.0,0.946,1.0,0.948,0.739	0.073	RI	RPE
4812	ENSG00000129968	ABHD17A	chr19	-	1877507	1880115	NA	NA	1877507	1877687	1879920	1880115	3.13e-07	3.98e-05	0.167,0.366,0.181,0.19,0.335,0.203,0.16,0.143,0.175,0.196,0.151,0.279	0.069,0.083,0.088,0.224,0.182,0.151,0.173,0.128,0.204,0.14,0.128,0.173	0.067	RI	RPE
5072	ENSG00000061273	HDAC7	chr12	-	47789812	47791308	NA	NA	47789812	47789920	47791258	47791308	9.61e-05	0.00455116	0.232,0.333,0.245,0.387,0.374,0.315,0.225,0.296,0.274,0.29,0.258,0.359	0.05,0.118,0.251,0.281,0.396,0.175,0.153,0.254,0.318,0.139,0.121,0.231	0.092	RI	RPE
5154	ENSG00000179335	CLK3	chr15	+	74622119	74622560	NA	NA	74622119	74622216	74622493	74622560	0.00017	0.00715286	0.199,0.317,0.185,0.316,0.2,0.295,0.334,0.275,0.229,0.343,0.381,0.328	0.104,0.103,0.145,0.211,0.198,0.226,0.22,0.321,0.338,0.21,0.174,0.178	0.081	RI	RPE
5162	ENSG00000175634	RPS6KB2	chr11	+	67433125	67433447	NA	NA	67433125	67433216	67433339	67433447	0.000133	0.0059344	0.343,0.256,0.201,0.309,0.18,0.237,0.159,0.128,0.118,0.249,0.177,0.164	0.05,0.091,0.071,0.155,0.18,0.208,0.168,0.142,0.197,0.175,0.261,0.175	0.054	RI	RPE
5243	ENSG00000110619	CARS1	chr11	-	3001969	3002600	NA	NA	3001969	3002053	3002540	3002600	8.41e-05	0.00408883	0.105,0.274,0.152,0.195,0.29,0.208,0.223,0.152,0.138,0.251,0.167,0.402	0.085,0.076,0.079,0.303,0.132,0.123,0.102,0.148,0.37,0.164,0.088,0.155	0.061	RI	RPE
5259	ENSG00000175054	ATR	chr3	-	142457603	142459111	NA	NA	142457603	142457755	142458957	142459111	5.09e-06	0.000412	0.161,0.053,0.031,0.189,0.21,0.168,0.13,0.202,0.119,0.069,0.087,0.095	0.017,0.01,0.007,0.087,0.092,0.177,0.029,0.025,0.037,0.157,0.074,0.096	0.059	RI	RPE
5285	ENSG00000121940	CLCC1	chr1	-	108941404	108943615	NA	NA	108941404	108941498	108943558	108943615	0.000766	0.0231187	1.0,0.464,1.0,1.0,1.0,0.477,1.0,1.0,0.532,1.0,1.0,0.757	1.0,1.0,1.0,0.312,0.682,0.755,0.274,1.0,0.428,0.745,1.0,0.532	0.125	RI	RPE
5485	ENSG00000135945	REV1	chr2	-	99402243	99402800	NA	NA	99402243	99402346	99402643	99402800	0.00210414	0.0496023	0.27,0.14,0.137,0.268,0.18,0.133,0.116,0.17,0.424,0.202,0.107,0.167	0.28,0.156,0.102,0.095,0.083,0.127,0.102,0.209,0.058,0.131,0.11,0.121	0.062	RI	RPE
5655	ENSG00000039650	PNKP	chr19	-	49861448	49861881	NA	NA	49861448	49861510	49861607	49861881	0.00076	0.0230595	0.277,0.476,0.209,0.269,0.328,0.168,0.09,0.131,0.095,0.14,0.16,0.348	0.048,0.054,0.067,0.387,0.174,0.111,0.201,0.212,0.333,0.15,0.067,0.132	0.063	RI	RPE
5749	ENSG00000197622	CDC42SE1	chr1	-	151055015	151055993	NA	NA	151055015	151055126	151055676	151055993	0.000648	0.0205548	0.402,0.21,0.363,0.453,0.343,0.439,0.548,0.422,0.532,0.401,0.456,0.409	0.12,0.037,0.089,0.331,0.334,0.384,0.31,0.411,0.32,0.508,0.344,0.452	0.112	RI	RPE
5760	ENSG00000160766	GBAP1	chr1	-	155216383	155217029	NA	NA	155216383	155216621	155216856	155217029	0.000494	0.0166361	0.0,0.057,0.091,0.077,0.258,0.18,0.236,0.265,0.252,0.115,0.246,0.288	0.0,0.265,0.153,0.083,0.025,0.026,0.098,0.174,0.168,0.124,0.07,0.018	0.072	RI	RPE
5833	ENSG00000064201	TSPAN32	chr11	+	2314484	2316667	NA	NA	2314484	2314571	2316228	2316667	7.63e-07	8.68e-05	0.603,0.417,0.613,0.605,0.413,0.732,0.547,0.494,0.445,0.469,0.611,0.407	0.115,0.156,0.307,0.14,0.543,0.438,0.56,0.268,0.419,0.357,0.293,0.365	0.2	RI	RPE
5853	ENSG00000115657	ABCB6	chr2	-	219210380	219210823	NA	NA	219210380	219210475	219210710	219210823	1.38e-11	5.99e-09	0.146,0.244,0.129,0.102,0.173,0.147,0.149,0.139,0.179,0.176,0.111,0.216	0.021,0.027,0.043,0.193,0.139,0.138,0.08,0.085,0.158,0.188,0.103,0.099	0.053	RI	RPE
5881	ENSG00000142733	MAP3K6	chr1	-	27356589	27357114	NA	NA	27356589	27356749	27357008	27357114	2.18e-06	0.000201	0.175,0.054,0.205,0.295,0.059,0.185,0.169,0.096,0.077,0.133,0.227,0.144	0.026,0.037,0.046,0.072,0.201,0.103,0.216,0.077,0.035,0.146,0.046,0.124	0.057	RI	RPE
6070	ENSG00000170919	TPT1-AS1	chr13	+	45378529	45380001	NA	NA	45378529	45378671	45379925	45380001	0.000993	0.0281839	1.0,0.922,1.0,0.763,1.0,0.871,1.0,0.833,0.813,0.718,1.0,0.741	0.13,1.0,0.614,1.0,0.863,1.0,1.0,1.0,0.609,0.846,0.898,0.764	0.078	RI	RPE
6239	ENSG00000102081	FMR1	chrX	+	147943130	147945051	NA	NA	147943130	147943326	147944904	147945051	0.00200144	0.047803	0.494,0.796,0.601,0.455,0.751,0.638,0.51,0.645,0.533,0.941,0.634,0.648	0.128,0.057,0.223,0.839,0.555,0.629,0.545,0.492,0.584,0.482,0.47,0.374	0.189	RI	RPE
6480	ENSG00000204348	DXO	chr6	-	31970342	31970825	NA	NA	31970342	31970478	31970605	31970825	0.000926	0.0266872	0.244,0.344,0.227,0.246,0.348,0.22,0.273,0.251,0.203,0.326,0.445,0.411	0.12,0.038,0.136,0.299,0.244,0.229,0.117,0.248,0.377,0.257,0.276,0.349	0.071	RI	RPE
6564	ENSG00000044090	CUL7	chr6	-	43046510	43047107	NA	NA	43046510	43046601	43046879	43047107	0.000827	0.0245199	0.179,0.118,0.185,0.195,0.225,0.22,0.274,0.131,0.177,0.217,0.21,0.231	0.068,0.025,0.014,0.17,0.175,0.167,0.187,0.167,0.08,0.208,0.148,0.242	0.059	RI	RPE
6568	ENSG00000064995	TAF11	chr6	-	34879966	34880376	NA	NA	34879966	34880063	34880288	34880376	0.000383	0.0134714	0.207,0.102,0.145,0.137,0.128,0.258,0.16,0.122,0.049,0.213,0.15,0.109	0.011,0.095,0.0,0.062,0.135,0.207,0.032,0.194,0.058,0.172,0.089,0.122	0.05	RI	RPE
6644	ENSG00000214021	TTLL3	chr3	+	9817644	9818920	NA	NA	9817644	9817759	9818821	9818920	0.000222	0.00876388	0.852,0.851,0.851,0.795,0.877,0.805,0.861,0.777,0.796,0.947,0.885,0.868	0.248,0.389,0.544,0.831,0.793,0.736,0.698,0.757,0.781,0.824,0.825,0.759	0.165	RI	RPE
6646	ENSG00000214021	TTLL3	chr3	+	9817644	9820741	NA	NA	9817644	9818920	9820545	9820741	2.49e-06	0.00022	0.669,0.632,0.679,0.689,0.753,0.721,0.679,0.734,0.718,0.815,0.8,0.68	0.491,0.588,0.572,0.558,0.64,0.62,0.62,0.665,0.437,0.753,0.603,0.63	0.116	RI	RPE
6717	ENSG00000145191	EIF2B5	chr3	+	184143051	184143565	NA	NA	184143051	184143142	184143441	184143565	0.00210966	0.0496608	0.398,0.172,0.305,0.315,0.254,0.297,0.287,0.201,0.174,0.418,0.225,0.255	0.079,0.063,0.101,0.223,0.345,0.276,0.161,0.275,0.185,0.363,0.286,0.272	0.056	RI	RPE
6725	ENSG00000160949	TONSL	chr8	-	144432284	144433759	NA	NA	144432284	144432460	144433587	144433759	0.000166	0.00703123	0.425,0.253,0.775,0.417,0.425,0.328,0.308,0.292,0.111,0.156,0.323,0.223	0.038,0.03,0.109,0.237,0.155,0.244,0.275,0.289,0.149,0.248,0.249,0.212	0.15	RI	RPE
6743	ENSG00000001631	KRIT1	chr7	-	92242033	92245908	NA	NA	92242033	92242137	92245464	92245908	0.000347	0.0124941	0.584,1.0,1.0,0.671,0.658,0.54,0.596,0.699,1.0,0.558,1.0,1.0	1.0,1.0,1.0,0.501,0.722,0.796,0.577,0.694,0.596,0.392,0.488,0.431	0.092	RI	RPE
6933	ENSG00000122566	HNRNPA2B1	chr7	-	26190992	26192577	NA	NA	26190992	26192338	26192494	26192577	6.57e-08	1.06e-05	0.211,0.153,0.192,0.294,0.252,0.245,0.258,0.228,0.23,0.259,0.32,0.243	0.045,0.037,0.032,0.223,0.233,0.223,0.198,0.254,0.207,0.323,0.215,0.244	0.054	RI	RPE
6957	ENSG00000164877	MICALL2	chr7	-	1436741	1437608	NA	NA	1436741	1436856	1437534	1437608	0.000939	0.0269358	0.436,0.182,0.432,0.4,0.194,0.476,0.366,0.353,0.336,0.429,0.449,0.311	0.061,0.049,0.048,0.125,0.407,0.377,0.36,0.46,0.201,0.405,0.45,0.476	0.079	RI	RPE
6959	ENSG00000164877	MICALL2	chr7	-	1440590	1442484	NA	NA	1440590	1440684	1442191	1442484	0.000709	0.0219257	0.583,0.246,0.465,0.58,0.354,0.552,0.513,0.512,0.424,0.382,0.443,0.229	0.058,0.052,0.095,0.204,0.469,0.497,0.475,0.51,0.229,0.462,0.472,0.423	0.111	RI	RPE
7009	ENSG00000234741	GAS5	chr1	-	173864256	173864704	NA	NA	173864256	173864506	173864674	173864704	3.18e-05	0.00181771	0.11,0.27,0.11,0.174,0.332,0.136,0.207,0.105,0.199,0.203,0.194,0.332	0.099,0.067,0.064,0.201,0.161,0.201,0.104,0.172,0.249,0.162,0.113,0.149	0.053	RI	RPE
7065	ENSG00000106263	EIF3B	chr7	+	2379393	2380740	NA	NA	2379393	2379511	2380203	2380740	3.97e-06	0.000336	0.272,0.287,0.275,0.31,0.397,0.174,0.249,0.248,0.255,0.239,0.309,0.355	0.085,0.108,0.117,0.272,0.204,0.357,0.154,0.192,0.268,0.304,0.198,0.237	0.073	RI	RPE
7074	ENSG00000164896	FASTK	chr7	-	151077309	151077780	NA	NA	151077309	151077401	151077620	151077780	0.000498	0.0167583	0.344,0.297,0.31,0.316,0.301,0.305,0.344,0.207,0.251,0.324,0.339,0.37	0.093,0.155,0.191,0.365,0.303,0.28,0.198,0.227,0.344,0.328,0.273,0.292	0.055	RI	RPE
7086	ENSG00000088038	CNOT3	chr19	+	54153714	54155680	NA	NA	54153714	54153840	54155308	54155680	2.08e-07	2.8e-05	0.367,0.112,0.273,0.397,0.215,0.348,0.271,0.212,0.31,0.332,0.269,0.164	0.101,0.076,0.089,0.097,0.246,0.266,0.166,0.234,0.146,0.328,0.192,0.215	0.093	RI	RPE
7267	ENSG00000072778	ACADVL	chr17	+	7222666	7223237	NA	NA	7222666	7222865	7223132	7223237	1.49e-05	0.00103414	0.413,0.471,0.476,0.53,0.492,0.473,0.472,0.452,0.471,0.572,0.579,0.514	0.109,0.124,0.172,0.422,0.423,0.447,0.431,0.455,0.451,0.541,0.431,0.455	0.121	RI	RPE
7534	ENSG00000110583	NAA40	chr11	+	63945839	63947003	NA	NA	63945839	63945935	63946724	63947003	2.01e-05	0.00130357	1.0,1.0,1.0,1.0,0.971,1.0,1.0,1.0,1.0,0.964,0.966,1.0	1.0,1.0,1.0,0.906,0.793,1.0,0.844,1.0,0.873,0.884,1.0,0.777	0.069	RI	RPE
7660	ENSG00000158106	RHPN1	chr8	+	143379828	143380175	NA	NA	143379828	143379985	143380061	143380175	8.33e-05	0.00406031	0.234,0.491,0.224,0.138,0.211,0.198,0.145,0.202,0.151,0.308,0.421,0.348	0.032,0.065,0.078,0.218,0.105,0.262,0.154,0.137,0.145,0.206,0.19,0.239	0.103	RI	RPE
7772	ENSG00000104522	GFUS	chr8	-	143614319	143614697	NA	NA	143614319	143614453	143614623	143614697	1.39e-05	0.000969	0.291,0.258,0.199,0.196,0.251,0.166,0.09,0.128,0.111,0.053,0.163,0.296	0.025,0.053,0.109,0.261,0.085,0.094,0.097,0.076,0.183,0.22,0.213,0.136	0.054	RI	RPE
7825	ENSG00000173295	FAM86B3P	chr8	+	8244098	8244865	NA	NA	8244098	8244322	8244584	8244865	7.09e-06	0.000535	0.814,1.0,0.871,0.859,1.0,0.818,0.555,1.0,0.826,1.0,1.0,1.0	1.0,0.851,0.627,1.0,0.803,0.573,0.346,0.789,0.783,0.897,1.0,1.0	0.089	RI	RPE
7861	ENSG00000128567	PODXL	chr7	-	131508950	131509585	NA	NA	131508950	131509028	131509364	131509585	5.4e-08	8.99e-06	0.146,0.128,0.201,0.233,0.174,0.201,0.206,0.305,0.216,0.19,0.108,0.137	0.027,0.0,0.0,0.108,0.219,0.106,0.052,0.091,0.044,0.219,0.16,0.176	0.087	RI	RPE
7884	ENSG00000179058	C9orf50	chr9	-	129613434	129615644	NA	NA	129613434	129613597	129615483	129615644	0.000176	0.00731387	1.0,0.081,1.0,1.0,0.209,1.0,1.0,1.0,1.0,1.0,1.0,0.16	0.346,0.144,0.428,0.0,1.0,1.0,1.0,0.585,0.022,1.0,1.0,1.0	0.16	RI	RPE
7885	ENSG00000110455	ACCS	chr11	+	44077844	44078784	NA	NA	44077844	44077922	44078683	44078784	0.000318	0.0117135	0.598,0.661,0.861,0.935,0.872,0.831,0.755,0.968,0.812,0.788,0.833,0.964	0.184,0.213,0.235,0.832,0.74,0.866,0.722,0.825,0.503,0.862,0.831,0.649	0.201	RI	RPE
7934	ENSG00000077463	SIRT6	chr19	-	4175027	4175937	NA	NA	4175027	4175760	4175841	4175937	0.00140972	0.0365317	0.102,0.149,0.198,0.206,0.068,0.182,0.223,0.177,0.126,0.057,0.246,0.118	0.073,0.057,0.049,0.106,0.088,0.139,0.117,0.117,0.097,0.19,0.072,0.037	0.059	RI	RPE
7937	ENSG00000130653	PNPLA7	chr9	-	137460633	137461620	NA	NA	137460633	137460737	137461535	137461620	5.71e-08	9.45e-06	0.148,0.114,0.157,0.172,0.049,0.115,0.1,0.131,0.141,0.154,0.129,0.036	0.069,0.029,0.009,0.033,0.104,0.044,0.056,0.095,0.067,0.145,0.049,0.094	0.054	RI	RPE
8187	ENSG00000062822	POLD1	chr19	+	50415723	50416528	NA	NA	50415723	50415826	50416395	50416528	8.55e-08	1.33e-05	0.211,0.32,0.244,0.212,0.146,0.31,0.112,0.262,0.175,0.259,0.207,0.25	0.035,0.057,0.073,0.142,0.222,0.206,0.093,0.218,0.153,0.265,0.242,0.152	0.071	RI	RPE
8195	ENSG00000110025	SNX15	chr11	+	65035519	65038829	NA	NA	65035519	65035663	65038571	65038829	2.03e-05	0.00130776	0.162,0.187,0.064,0.18,0.102,0.081,0.121,0.31,0.083,0.094,0.152,0.082	0.047,0.01,0.072,0.163,0.071,0.138,0.066,0.04,0.138,0.045,0.1,0.069	0.055	RI	RPE
8215	ENSG00000162300	ZFPL1	chr11	+	65084241	65084800	NA	NA	65084241	65084360	65084690	65084800	0.000599	0.0192833	1.0,0.842,1.0,0.925,1.0,1.0,1.0,0.941,0.938,0.758,0.858,0.898	0.737,1.0,0.687,0.909,0.868,0.894,0.935,0.939,0.706,0.866,1.0,0.938	0.057	RI	RPE
8252	ENSG00000130822	PNCK	chrX	-	153671879	153672200	NA	NA	153671879	153672018	153672125	153672200	5.79e-05	0.00298099	0.355,0.247,0.374,0.295,0.134,0.2,0.282,0.289,0.235,0.298,0.339,0.31	0.097,0.023,0.084,0.07,0.214,0.254,0.168,0.289,0.047,0.231,0.3,0.446	0.095	RI	RPE
8332	ENSG00000115414	FN1	chr2	-	215371908	215372300	NA	NA	215371908	215372015	215372108	215372300	0.00170032	0.0419945	0.227,0.175,0.235,0.339,0.329,0.356,0.341,0.399,0.366,0.31,0.309,0.25	0.282,0.263,0.189,0.205,0.296,0.255,0.245,0.305,0.204,0.27,0.231,0.261	0.053	RI	RPE
8356	ENSG00000149743	TRPT1	chr11	-	64224099	64224341	NA	NA	64224099	64224210	64224284	64224341	0.000228	0.0089447	0.144,0.22,0.153,0.202,0.307,0.276,0.149,0.169,0.294,0.168,0.448,0.321	0.051,0.096,0.155,0.305,0.08,0.184,0.203,0.074,0.223,0.112,0.232,0.235	0.075	RI	RPE
8359	ENSG00000149743	TRPT1	chr11	-	64224800	64225580	NA	NA	64224800	64224970	64225498	64225580	0.001373	0.0358363	0.334,0.323,0.386,0.395,0.427,0.323,0.28,0.28,0.251,0.35,0.438,0.304	0.064,0.117,0.142,0.334,0.286,0.393,0.336,0.3,0.312,0.408,0.254,0.335	0.068	RI	RPE
8386	ENSG00000221926	TRIM16	chr17	-	15683035	15684299	NA	NA	15683035	15683157	15684195	15684299	0.000236	0.00911342	0.464,0.339,0.213,0.326,0.221,0.143,0.343,0.284,0.298,0.374,0.134,0.428	0.351,0.072,0.0,0.164,0.183,0.2,0.239,0.203,0.171,0.147,0.132,0.181	0.127	RI	RPE
8409	ENSG00000102317	RBM3	chrX	+	48575560	48576083	NA	NA	48575560	48575667	48575814	48576083	0.000568	0.0185459	0.856,0.799,0.879,0.829,0.881,0.93,0.933,0.685,0.881,0.845,0.898,0.899	0.547,1.0,1.0,0.825,0.765,0.662,0.569,0.809,0.799,0.62,0.797,0.81	0.093	RI	RPE
8486	ENSG00000150433	TMEM218	chr11	-	125102131	125102809	NA	NA	125102131	125102351	125102636	125102809	6.74e-12	3.1e-09	0.808,1.0,0.851,0.812,1.0,0.915,1.0,1.0,0.856,1.0,1.0,1.0	0.7,0.105,1.0,0.597,0.668,0.745,0.625,0.928,0.837,0.732,0.629,0.908	0.231	RI	RPE
8505	ENSG00000179832	MROH1	chr8	+	144261113	144261349	NA	NA	144261113	144261216	144261283	144261349	0.000129	0.00578543	0.537,0.526,0.303,0.32,0.298,0.246,0.331,0.211,0.337,0.348,0.427,0.251	0.073,0.095,0.113,0.511,0.32,0.27,0.189,0.181,0.395,0.258,0.214,0.232	0.107	RI	RPE
8523	ENSG00000076864	RAP1GAP	chr1	-	21602803	21603912	NA	NA	21602803	21602913	21603834	21603912	0.00161061	0.0404213	0.203,1.0,1.0,1.0,0.341,1.0,1.0,1.0,0.556,1.0,1.0,1.0	0.28,0.079,1.0,0.692,0.147,1.0,0.168,1.0,1.0,1.0,0.455,1.0	0.19	RI	RPE
8525	ENSG00000151498	ACAD8	chr11	+	134259607	134261179	NA	NA	134259607	134259745	134261043	134261179	3.56e-05	0.00199322	0.304,0.331,0.221,0.255,0.162,0.294,0.217,0.291,0.252,0.247,0.238,0.17	0.052,0.037,0.139,0.186,0.184,0.295,0.172,0.239,0.145,0.274,0.157,0.215	0.074	RI	RPE
8538	ENSG00000248712	CCDC153	chr11	-	119193150	119193885	NA	NA	119193150	119193243	119193765	119193885	4.97e-11	1.72e-08	0.632,1.0,0.391,1.0,1.0,1.0,0.222,1.0,0.462,1.0,1.0,1.0	0.3,0.16,0.192,1.0,0.632,0.533,1.0,0.0,1.0,0.276,0.344,0.588	0.307	RI	RPE
8780	ENSG00000165626	BEND7	chr10	-	13441087	13447316	NA	NA	13441087	13441750	13447265	13447316	0.000137	0.00606213	0.71,1.0,0.896,0.817,1.0,0.799,0.883,0.867,0.875,1.0,1.0,1.0	0.478,0.683,1.0,1.0,0.813,0.893,0.604,1.0,1.0,0.791,0.413,0.882	0.108	RI	RPE
8809	ENSG00000148604	RGR	chr10	+	84247640	84249043	NA	NA	84247640	84247747	84248909	84249043	0.00130844	0.0345447	0.837,0.789,0.845,0.871,0.883,0.772,0.74,0.803,0.745,0.789,0.806,0.843	0.438,0.426,0.408,0.76,0.794,0.777,0.73,0.778,0.844,0.856,0.796,0.787	0.111	RI	RPE
8927	ENSG00000166012	TAF1D	chr11	-	93730676	93731216	NA	NA	93730676	93730712	93731149	93731216	6.09e-06	0.000478	0.276,0.317,0.216,0.31,0.347,0.27,0.29,0.225,0.246,0.245,0.337,0.368	0.155,0.066,0.069,0.242,0.204,0.258,0.236,0.215,0.349,0.354,0.227,0.2	0.073	RI	RPE
8928	ENSG00000166012	TAF1D	chr11	-	93736693	93737239	NA	NA	93736693	93736751	93737063	93737239	0.000539	0.0177782	0.173,0.149,0.275,0.167,0.26,0.235,0.333,0.243,0.219,0.138,0.236,0.248	0.05,0.011,0.0,0.259,0.175,0.184,0.131,0.174,0.249,0.35,0.09,0.114	0.074	RI	RPE
8952	ENSG00000111271	ACAD10	chr12	+	111755667	111757099	NA	NA	111755667	111755745	111756332	111757099	0.00155117	0.0391312	0.074,0.263,0.15,0.104,0.291,0.161,0.228,0.221,0.147,0.196,0.184,0.186	0.114,0.114,0.128,0.04,0.137,0.122,0.098,0.145,0.246,0.18,0.135,0.105	0.053	RI	RPE
9003	ENSG00000123349	PFDN5	chr12	+	53295838	53297924	NA	NA	53295838	53295941	53297849	53297924	1.29e-06	0.000131	0.841,0.9,0.882,0.953,0.845,0.795,0.807,0.816,0.778,0.675,0.852,0.779	0.493,0.488,0.348,0.704,0.69,0.779,0.626,0.739,0.74,0.729,0.817,0.707	0.172	RI	RPE
9007	ENSG00000123349	PFDN5	chr12	+	53297849	53298150	NA	NA	53297849	53297924	53298018	53298150	0.00108941	0.0300957	0.939,0.502,1.0,1.0,0.931,1.0,0.676,1.0,1.0,1.0,0.743,0.944	0.481,0.878,0.969,0.818,0.882,0.712,0.695,0.771,0.747,0.783,0.928,0.901	0.098	RI	RPE
9029	ENSG00000073060	SCARB1	chr12	-	124782682	124786503	NA	NA	124782682	124782811	124786356	124786503	0.0014827	0.0378815	0.556,0.124,0.349,0.403,0.319,0.545,0.319,0.274,0.263,0.286,0.409,0.213	0.075,0.082,0.127,0.23,0.351,0.295,0.331,0.365,0.207,0.412,0.274,0.285	0.086	RI	RPE
9084	ENSG00000284770	TBCE	chr1	+	235435744	235436608	NA	NA	235435744	235435840	235436385	235436608	1.62e-06	0.000158	0.129,0.04,0.09,0.253,0.127,0.041,0.056,0.379,0.101,0.178,0.174,0.086	0.006,0.011,0.0,0.062,0.064,0.094,0.108,0.058,0.062,0.066,0.054,0.048	0.085	RI	RPE
9160	ENSG00000121310	ECHDC2	chr1	-	52905033	52906611	NA	NA	52905033	52905090	52906518	52906611	3.99e-05	0.00219078	0.752,0.758,0.705,0.747,0.766,0.735,0.734,0.718,0.755,0.756,0.729,0.711	0.4,0.534,0.589,0.635,0.704,0.675,0.566,0.629,0.633,0.832,0.722,0.705	0.104	RI	RPE
9336	ENSG00000100156	SLC16A8	chr22	-	38082659	38083139	NA	NA	38082659	38082881	38083101	38083139	9.71e-05	0.0045855	1.0,1.0,1.0,0.932,0.882,0.886,0.847,0.836,0.872,1.0,0.962,0.922	0.676,0.817,0.96,1.0,0.85,0.938,0.877,0.808,0.782,0.935,0.859,0.856	0.065	RI	RPE
9408	ENSG00000100299	ARSA	chr22	-	50626590	50626989	NA	NA	50626590	50626760	50626833	50626989	0.00133409	0.035045	0.249,0.516,0.359,0.176,0.362,0.179,0.159,0.142,0.215,0.549,0.383,0.64	0.033,0.098,0.048,0.368,0.151,0.31,0.183,0.113,0.115,0.452,0.309,0.326	0.119	RI	RPE
9463	ENSG00000025770	NCAPH2	chr22	+	50522656	50522922	NA	NA	50522656	50522717	50522820	50522922	4.55e-06	0.000374	0.673,0.762,1.0,0.846,1.0,1.0,1.0,1.0,0.786,1.0,1.0,1.0	1.0,0.786,0.632,0.355,1.0,1.0,1.0,0.647,0.616,0.696,0.534,1.0	0.15	RI	RPE
9709	ENSG00000205593	DENND6B	chr22	-	50314202	50314442	NA	NA	50314202	50314272	50314399	50314442	0.00056	0.0183677	0.109,0.119,0.053,0.169,0.328,0.161,0.024,0.258,0.059,0.268,0.078,0.115	0.007,0.072,0.045,0.127,0.081,0.223,0.169,0.055,0.066,0.178,0.078,0.01	0.052	RI	RPE
9739	ENSG00000198089	SFI1	chr22	+	31612959	31613453	NA	NA	31612959	31613216	31613353	31613453	2.65e-05	0.00157599	0.26,0.146,0.287,0.159,0.313,0.176,0.091,0.223,0.147,0.125,0.117,0.306	0.072,0.091,0.05,0.118,0.115,0.172,0.112,0.106,0.177,0.142,0.101,0.122	0.081	RI	RPE
9744	ENSG00000198089	SFI1	chr22	+	31614385	31615279	NA	NA	31614385	31614869	31615047	31615279	3.8e-08	6.78e-06	0.724,1.0,1.0,1.0,1.0,0.621,1.0,1.0,1.0,0.33,0.451,1.0	0.496,0.873,0.621,0.277,1.0,0.621,0.482,0.552,1.0,1.0,1.0,0.84	0.114	RI	RPE
9749	ENSG00000228315	GUSBP11	chr22	-	23652480	23652886	NA	NA	23652480	23652576	23652860	23652886	0.00196663	0.0471096	0.185,0.169,0.31,0.254,0.125,0.218,0.364,0.234,0.297,0.109,0.109,0.038	0.028,0.031,0.11,0.069,0.19,0.158,0.04,0.147,0.118,0.19,0.11,0.172	0.087	RI	RPE
10491	ENSG00000115268	RPS15	chr19	+	1438395	1438891	NA	NA	1438395	1438428	1438806	1438891	1.55e-05	0.00106273	0.248,0.224,0.219,0.466,0.201,0.201,0.223,0.239,0.226,0.372,0.234,0.286	0.157,0.126,0.165,0.236,0.216,0.192,0.195,0.143,0.199,0.181,0.2,0.181	0.079	RI	RPE
10656	ENSG00000125755	SYMPK	chr19	-	45816481	45816890	NA	NA	45816481	45816614	45816797	45816890	0.00209416	0.0494386	0.625,0.392,0.763,0.424,0.563,1.0,0.244,0.446,0.349,0.287,0.492,0.392	0.693,0.114,0.244,0.492,0.446,0.301,0.097,0.361,0.244,0.097,0.026,0.392	0.206	RI	RPE
10677	ENSG00000105197	TIMM50	chr19	+	39485590	39486291	NA	NA	39485590	39485803	39486186	39486291	0.000343	0.0124186	1.0,0.649,1.0,0.625,1.0,1.0,1.0,1.0,1.0,1.0,0.581,0.305	1.0,1.0,0.546,0.493,0.27,1.0,0.611,1.0,0.625,1.0,1.0,0.357	0.105	RI	RPE
10816	ENSG00000249115	HAUS5	chr19	+	35620011	35620487	NA	NA	35620011	35620123	35620194	35620487	2.25e-05	0.00138543	0.053,0.066,0.073,0.064,0.245,0.104,0.017,0.133,0.078,0.019,0.033,0.175	0.0,0.064,0.0,0.024,0.0,0.048,0.033,0.0,0.061,0.112,0.023,0.037	0.055	RI	RPE
10850	ENSG00000161249	DMKN	chr19	-	35499928	35500409	NA	NA	35499928	35500029	35500377	35500409	3.19e-05	0.00181771	0.203,0.095,0.261,0.277,0.251,0.253,0.188,0.281,0.216,0.419,0.329,0.284	0.076,0.086,0.126,0.123,0.233,0.248,0.176,0.231,0.217,0.273,0.195,0.199	0.073	RI	RPE
11043	ENSG00000064932	SBNO2	chr19	-	1109134	1109593	NA	NA	1109134	1109211	1109291	1109593	0.00045	0.0153193	0.109,0.367,0.093,0.038,0.179,0.055,0.026,0.05,0.067,0.066,0.05,0.143	0.045,0.024,0.038,0.054,0.035,0.053,0.117,0.022,0.118,0.031,0.054,0.031	0.052	RI	RPE
11068	ENSG00000061656	SPAG4	chr20	+	35618611	35618994	NA	NA	35618611	35618720	35618922	35618994	4.02e-07	4.96e-05	0.302,0.074,0.229,0.337,0.147,0.227,0.198,0.202,0.203,0.257,0.264,0.144	0.046,0.082,0.1,0.024,0.166,0.186,0.201,0.251,0.067,0.156,0.183,0.212	0.076	RI	RPE
11082	ENSG00000101203	COL20A1	chr20	+	63325268	63325493	NA	NA	63325268	63325364	63325440	63325493	0.000491	0.0165512	0.321,0.255,0.064,0.166,0.177,0.225,0.231,0.14,0.204,0.18,0.195,0.175	0.032,0.082,0.113,0.081,0.214,0.109,0.233,0.167,0.158,0.167,0.13,0.114	0.061	RI	RPE
11897	ENSG00000166582	CENPV	chr17	-	16348615	16349333	NA	NA	16348615	16348685	16349023	16349333	0.000978	0.0278298	1.0,0.621,0.506,1.0,1.0,1.0,0.551,1.0,1.0,1.0,0.621,1.0	0.235,0.692,1.0,0.727,0.506,0.711,1.0,0.811,0.36,1.0,0.621,1.0	0.136	RI	RPE
11978	ENSG00000183011	NAA38	chr17	-	7856684	7857104	NA	NA	7856684	7856843	7856984	7857104	0.000239	0.00924006	0.178,0.15,0.249,0.193,0.098,0.223,0.096,0.082,0.107,0.23,0.172,0.142	0.111,0.063,0.111,0.102,0.123,0.171,0.113,0.111,0.136,0.113,0.102,0.061	0.05	RI	RPE
12004	ENSG00000262302	NA	chr17	-	7246828	7247177	NA	NA	7246828	7246862	7247089	7247177	0.000124	0.00562427	1.0,0.66,1.0,1.0,1.0,0.604,1.0,1.0,0.581,1.0,1.0,1.0	0.357,1.0,0.454,0.337,1.0,0.454,1.0,0.816,1.0,0.66,0.689,0.853	0.185	RI	RPE
12405	ENSG00000141295	SCRN2	chr17	-	47838269	47838681	NA	NA	47838269	47838450	47838530	47838681	0.000141	0.00620391	0.17,0.299,0.116,0.194,0.331,0.181,0.138,0.194,0.212,0.217,0.176,0.204	0.111,0.076,0.068,0.161,0.235,0.158,0.124,0.116,0.194,0.239,0.145,0.194	0.051	RI	RPE
12474	ENSG00000011143	MKS1	chr17	-	58206282	58206653	NA	NA	58206282	58206380	58206464	58206653	0.000233	0.0090494	0.07,0.368,0.102,0.145,0.337,0.184,0.449,0.238,0.085,0.125,0.108,0.281	0.113,0.169,0.169,0.225,0.064,0.041,0.0,0.06,0.092,0.018,0.203,0.113	0.102	RI	RPE
12682	ENSG00000178971	CTC1	chr17	-	8228724	8229206	NA	NA	8228724	8228892	8229141	8229206	0.000624	0.0199156	0.705,0.325,0.876,0.636,0.603,0.7,0.948,0.892,0.664,0.624,0.674,0.79	0.24,0.322,0.55,0.408,0.489,0.542,0.537,0.504,0.429,0.682,0.558,0.789	0.199	RI	RPE
12999	ENSG00000133265	HSPBP1	chr19	-	55280085	55280332	NA	NA	55280085	55280108	55280217	55280332	5.41e-09	1.2e-06	0.917,1.0,0.842,0.836,1.0,0.78,1.0,1.0,0.769,1.0,1.0,0.923	0.846,0.526,1.0,0.852,1.0,0.536,1.0,1.0,0.727,0.911,0.806,0.8	0.089	RI	RPE
13002	ENSG00000125691	RPL23	chr17	-	38850080	38852732	NA	NA	38850080	38850463	38852603	38852732	2.48e-07	3.26e-05	0.893,1.0,1.0,1.0,0.9,1.0,1.0,1.0,1.0,1.0,0.902,0.903	0.801,1.0,0.775,0.832,1.0,1.0,0.692,0.674,1.0,1.0,1.0,1.0	0.069	RI	RPE
13149	ENSG00000161981	SNRNP25	chr16	+	56324	56613	NA	NA	56324	56420	56538	56613	4.42e-12	2.06e-09	0.851,1.0,1.0,1.0,1.0,0.884,1.0,1.0,0.56,1.0,1.0,1.0	1.0,0.907,0.78,1.0,0.772,0.573,1.0,0.68,1.0,0.673,0.748,0.726	0.12	RI	RPE
13507	ENSG00000162066	AMDHD2	chr16	+	2528626	2529060	NA	NA	2528626	2528718	2528993	2529060	0.000787	0.0236281	0.411,0.527,0.175,0.292,0.375,0.302,0.194,0.21,0.18,0.346,0.34,0.341	0.052,0.084,0.086,0.434,0.198,0.204,0.141,0.259,0.352,0.325,0.273,0.341	0.079	RI	RPE
13552	ENSG00000070770	CSNK2A2	chr16	-	58159550	58164147	NA	NA	58159550	58159751	58164053	58164147	0.00172762	0.0424758	0.395,1.0,1.0,0.454,1.0,0.217,1.0,0.365,1.0,1.0,1.0,0.395	1.0,0.179,1.0,0.446,1.0,1.0,0.09,0.322,0.37,0.482,1.0,1.0	0.078	RI	RPE
13600	ENSG00000135723	FHOD1	chr16	-	67231295	67231549	NA	NA	67231295	67231349	67231429	67231549	0.00153799	0.0389888	0.055,0.05,0.077,0.08,0.373,0.061,0.249,0.0,0.055,0.034,0.036,0.0	0.0,0.0,0.0,0.0,0.061,0.036,0.0,0.087,0.0,0.045,0.083,0.13	0.052	RI	RPE
13931	ENSG00000174177	CTU2	chr16	+	88714633	88715106	NA	NA	88714633	88714926	88715047	88715106	3.64e-08	6.64e-06	0.173,0.046,0.044,0.186,0.126,0.295,0.034,0.105,0.085,0.08,0.173,0.243	0.026,0.01,0.0,0.097,0.107,0.062,0.026,0.074,0.022,0.016,0.071,0.063	0.085	RI	RPE
14130	ENSG00000130731	METTL26	chr16	-	634892	635340	NA	NA	634892	634956	635280	635340	0.000763	0.0230805	0.282,0.271,0.31,0.367,0.255,0.383,0.332,0.24,0.313,0.376,0.427,0.203	0.154,0.172,0.17,0.206,0.31,0.308,0.211,0.257,0.211,0.412,0.238,0.348	0.063	RI	RPE
14738	ENSG00000140365	COMMD4	chr15	+	75338986	75339344	NA	NA	75338986	75339104	75339263	75339344	3.79e-05	0.00210835	0.449,0.241,0.308,0.336,0.247,0.367,0.15,0.222,0.334,0.333,0.314,0.421	0.057,0.068,0.085,0.319,0.32,0.354,0.232,0.186,0.203,0.436,0.173,0.256	0.086	RI	RPE
14740	ENSG00000140365	COMMD4	chr15	+	75339701	75340045	NA	NA	75339701	75339878	75339964	75340045	1.44e-10	4.64e-08	0.158,0.193,0.119,0.208,0.221,0.118,0.152,0.046,0.048,0.133,0.172,0.271	0.035,0.044,0.051,0.187,0.106,0.102,0.058,0.068,0.176,0.135,0.088,0.133	0.055	RI	RPE
15231	ENSG00000213920	MDP1	chr14	-	24215731	24215962	NA	NA	24215731	24215797	24215918	24215962	0.000166	0.00703123	0.09,0.307,0.173,0.141,0.18,0.092,0.083,0.249,0.311,0.18,0.155,0.158	0.07,0.089,0.1,0.189,0.114,0.111,0.056,0.099,0.183,0.105,0.091,0.112	0.067	RI	RPE
15237	ENSG00000260669	NA	chr14	-	24213993	24214395	NA	NA	24213993	24214151	24214309	24214395	0.000176	0.00731387	0.246,0.286,0.228,0.127,0.099,0.148,0.191,0.113,0.161,0.169,0.131,0.173	0.082,0.085,0.126,0.14,0.109,0.179,0.114,0.17,0.064,0.053,0.136,0.151	0.055	RI	RPE
15819	ENSG00000135596	MICAL1	chr6	-	109447356	109447734	NA	NA	109447356	109447440	109447680	109447734	0.00013	0.00584641	0.395,0.308,0.415,0.401,0.514,0.355,0.256,0.294,0.312,0.378,0.337,0.394	0.084,0.108,0.08,0.436,0.293,0.25,0.314,0.261,0.299,0.373,0.34,0.368	0.096	RI	RPE
16060	ENSG00000168268	NT5DC2	chr3	-	52527293	52527716	NA	NA	52527293	52527375	52527620	52527716	0.000221	0.00875237	1.0,1.0,1.0,1.0,1.0,0.879,1.0,0.88,0.759,1.0,1.0,0.937	1.0,1.0,1.0,0.789,1.0,1.0,0.548,0.84,0.849,0.909,0.94,0.856	0.06	RI	RPE
16289	ENSG00000165819	METTL3	chr14	-	21499019	21499371	NA	NA	21499019	21499137	21499305	21499371	5.4e-05	0.00280713	0.493,0.387,0.436,0.551,0.522,0.523,0.476,0.512,0.401,0.577,0.46,0.507	0.238,0.218,0.281,0.431,0.343,0.432,0.246,0.371,0.478,0.4,0.514,0.513	0.115	RI	RPE
16315	ENSG00000166888	STAT6	chr12	-	57099014	57099429	NA	NA	57099014	57099078	57099293	57099429	3.68e-05	0.0020578	0.245,0.265,0.293,0.277,0.302,0.197,0.244,0.268,0.294,0.412,0.384,0.296	0.176,0.072,0.249,0.126,0.212,0.268,0.189,0.154,0.173,0.341,0.252,0.282	0.082	RI	RPE
16709	ENSG00000048140	TSPAN17	chr5	+	176656702	176656924	NA	NA	176656702	176656816	176656894	176656924	0.00100976	0.028548	0.214,0.28,0.223,0.196,0.237,0.218,0.16,0.247,0.214,0.26,0.345,0.258	0.063,0.274,0.074,0.26,0.119,0.287,0.091,0.262,0.087,0.254,0.184,0.167	0.061	RI	RPE
16995	ENSG00000137806	NDUFAF1	chr15	-	41387369	41388522	NA	NA	41387369	41387580	41388447	41388522	0.00098	0.0278702	0.279,0.354,0.154,0.092,0.242,0.154,0.064,0.102,0.141,0.057,0.113,0.084	0.009,0.039,0.033,0.372,0.041,0.066,0.175,0.084,0.068,0.154,0.084,0.073	0.053	RI	RPE
17133	ENSG00000259784	NA	chr16	+	2527572	2527955	NA	NA	2527572	2527615	2527772	2527955	7e-06	0.00053	0.354,0.322,0.05,0.068,0.207,0.085,0.098,0.108,0.116,0.085,0.091,0.201	0.008,0.032,0.068,0.143,0.068,0.078,0.085,0.04,0.13,0.106,0.116,0.118	0.066	RI	RPE
17137	ENSG00000099821	POLRMT	chr19	-	617569	618586	NA	NA	617569	617870	618487	618586	9.34e-05	0.00445005	0.726,0.628,0.906,1.0,1.0,0.695,1.0,0.533,0.85,0.889,0.75,0.821	0.405,0.479,0.344,0.53,0.803,0.46,0.678,0.537,0.374,1.0,0.796,0.769	0.219	RI	RPE
17186	ENSG00000169062	UPF3A	chr13	+	114286261	114286629	NA	NA	114286261	114286400	114286518	114286629	0.000932	0.0267846	0.177,0.103,0.109,0.211,0.305,0.141,0.212,0.094,0.139,0.158,0.21,0.258	0.098,0.129,0.019,0.132,0.149,0.198,0.083,0.129,0.158,0.178,0.116,0.123	0.05	RI	RPE
17378	ENSG00000115289	PCGF1	chr2	-	74505736	74506051	NA	NA	74505736	74505770	74505951	74506051	0.000112	0.00516465	0.145,0.114,0.135,0.327,0.251,0.118,0.221,0.282,0.427,0.384,0.257,0.156	0.042,0.063,0.202,0.157,0.153,0.237,0.107,0.084,0.153,0.291,0.146,0.11	0.089	RI	RPE
17379	ENSG00000115289	PCGF1	chr2	-	74507041	74507394	NA	NA	74507041	74507147	74507347	74507394	2.1e-09	5.27e-07	1.0,1.0,1.0,0.68,1.0,1.0,1.0,1.0,1.0,0.732,1.0,1.0	0.431,0.476,1.0,1.0,0.548,0.663,0.625,0.377,1.0,0.645,0.68,0.625	0.278	RI	RPE
17790	ENSG00000168026	TTC21A	chr3	+	39136898	39137389	NA	NA	39136898	39137060	39137194	39137389	2.07e-05	0.00131692	0.0,0.136,0.0,0.042,0.282,0.0,0.386,0.129,0.09,0.208,0.057,0.282	0.062,0.0,0.09,0.062,0.0,0.0,0.09,0.053,0.0,0.208,0.0,0.0	0.087	RI	RPE
18033	ENSG00000172053	QARS1	chr3	-	49099109	49099429	NA	NA	49099109	49099253	49099329	49099429	7.88e-07	8.86e-05	0.8,0.874,0.587,1.0,0.746,1.0,0.727,1.0,0.828,0.789,0.776,1.0	0.536,0.681,0.616,0.39,0.681,0.616,0.348,0.572,0.416,0.471,0.8,0.634	0.28	RI	RPE
18090	ENSG00000162244	RPL29	chr3	-	51995426	51995863	NA	NA	51995426	51995469	51995730	51995863	4.45e-06	0.000369	1.0,1.0,0.613,1.0,1.0,1.0,1.0,1.0,1.0,0.619,1.0,1.0	0.396,1.0,0.365,0.349,1.0,1.0,1.0,1.0,1.0,1.0,0.692,1.0	0.119	RI	RPE
18094	ENSG00000162244	RPL29	chr3	-	51995426	51995815	NA	NA	51995426	51995469	51995778	51995815	1.81e-06	0.000174	1.0,1.0,1.0,1.0,1.0,1.0,1.0,1.0,1.0,1.0,0.687,1.0	0.397,0.485,0.725,0.767,1.0,1.0,1.0,0.755,1.0,1.0,0.798,1.0	0.147	RI	RPE
18403	ENSG00000178149	DALRD3	chr3	-	49016611	49016844	NA	NA	49016611	49016673	49016773	49016844	2.07e-05	0.00131609	0.058,0.264,0.16,0.089,0.288,0.096,0.08,0.058,0.041,0.028,0.107,0.205	0.064,0.02,0.115,0.083,0.016,0.035,0.05,0.057,0.117,0.064,0.079,0.068	0.059	RI	RPE
18608	ENSG00000143554	SLC27A3	chr1	+	153778446	153778885	NA	NA	153778446	153778553	153778686	153778885	1.13e-06	0.000118	0.283,0.316,0.116,0.223,0.331,0.543,0.137,0.383,0.592,0.345,0.165,0.192	0.0,0.013,0.047,0.442,0.0,0.0,0.137,0.283,0.0,0.416,0.24,0.0	0.171	RI	RPE
19140	ENSG00000182580	EPHB3	chr3	+	184577618	184578006	NA	NA	184577618	184577817	184577897	184578006	0.00171383	0.0422004	0.018,0.0,0.275,0.025,0.207,0.073,0.036,0.122,0.0,0.238,0.074,0.0	0.0,0.0,0.0,0.0,0.034,0.037,0.027,0.052,0.061,0.0,0.089,0.104	0.055	RI	RPE
19304	ENSG00000113119	TMCO6	chr5	+	140643567	140643912	NA	NA	140643567	140643675	140643779	140643912	3.79e-05	0.00210835	0.119,0.074,0.061,0.0,0.099,0.0,0.186,0.154,0.168,0.088,0.115,0.293	0.0,0.071,0.0,0.132,0.027,0.0,0.02,0.092,0.142,0.019,0.071,0.045	0.061	RI	RPE
19458	ENSG00000121753	ADGRB2	chr1	-	31736333	31736723	NA	NA	31736333	31736390	31736572	31736723	8.29e-06	0.000618	0.113,0.097,0.2,0.105,0.1,0.101,0.119,0.105,0.102,0.288,0.117,0.081	0.0,0.0,0.0,0.065,0.097,0.131,0.076,0.082,0.045,0.156,0.099,0.073	0.059	RI	RPE
20368	ENSG00000124614	RPS10	chr6	-	34417453	34417927	NA	NA	34417453	34417547	34417797	34417927	9.21e-09	1.94e-06	0.77,0.74,1.0,1.0,1.0,1.0,1.0,0.687,1.0,0.608,0.74,0.795	0.537,0.656,0.652,0.831,1.0,0.699,0.508,1.0,1.0,1.0,1.0,0.608	0.071	RI	RPE
20465	ENSG00000183258	DDX41	chr5	-	177516560	177516935	NA	NA	177516560	177516835	177516918	177516935	1.86e-05	0.00124068	0.093,0.214,0.051,0.079,0.112,0.071,0.064,0.122,0.011,0.226,0.014,0.146	0.134,0.0,0.039,0.11,0.067,0.0,0.022,0.028,0.066,0.05,0.037,0.049	0.05	RI	RPE
20641	ENSG00000106591	MRPL32	chr7	+	42937147	42937627	NA	NA	42937147	42937241	42937321	42937627	3.49e-06	0.000299	0.824,0.723,1.0,1.0,0.879,1.0,1.0,1.0,1.0,0.723,0.929,0.832	0.676,0.258,0.646,0.834,1.0,0.439,1.0,1.0,1.0,0.676,0.723,0.908	0.146	RI	RPE
20710	ENSG00000160318	CLDND2	chr19	-	51367097	51367549	NA	NA	51367097	51367215	51367456	51367549	0.000543	0.017906	0.915,0.919,1.0,1.0,0.93,0.837,0.785,0.929,0.937,1.0,1.0,0.841	0.841,0.856,1.0,0.459,1.0,1.0,0.716,0.9,1.0,0.809,0.753,0.936	0.069	RI	RPE
20820	ENSG00000163156	SCNM1	chr1	+	151166758	151167218	NA	NA	151166758	151167004	151167120	151167218	0.000199	0.00800996	1.0,1.0,0.611,1.0,0.763,0.562,0.6,0.763,0.811,0.736,1.0,1.0	0.837,0.512,0.632,0.731,0.562,0.517,0.848,0.774,0.562,0.72,1.0,0.424	0.144	RI	RPE
21200	ENSG00000130770	ATP5IF1	chr1	+	28236360	28238098	NA	NA	28236360	28236452	28237695	28238098	2.16e-09	5.37e-07	0.744,1.0,1.0,0.647,0.783,1.0,0.812,1.0,0.659,1.0,0.821,0.802	0.239,0.076,0.207,0.655,0.484,0.718,0.791,0.579,1.0,0.606,0.484,1.0	0.286	RI	RPE
21463	ENSG00000154358	OBSCN	chr1	+	228376646	228376873	NA	NA	228376646	228376698	228376792	228376873	0.002069	0.0490575	1.0,0.726,1.0,1.0,1.0,0.616,1.0,1.0,1.0,1.0,1.0,1.0	1.0,1.0,0.546,0.529,0.602,0.852,1.0,1.0,1.0,0.823,0.878,1.0	0.093	RI	RPE
21835	ENSG00000147813	NAPRT	chr8	-	143574992	143575345	NA	NA	143574992	143575093	143575190	143575345	1.69e-07	2.35e-05	0.088,0.188,0.067,0.115,0.194,0.135,0.137,0.06,0.133,0.066,0.27,0.223	0.057,0.053,0.045,0.148,0.059,0.124,0.075,0.107,0.228,0.048,0.016,0.104	0.051	RI	RPE
22314	ENSG00000185100	ADSS1	chr14	+	104739327	104739674	NA	NA	104739327	104739378	104739654	104739674	0.0016313	0.0407838	0.2,0.02,0.233,0.214,0.09,0.308,0.227,0.091,0.449,0.24,0.339,0.282	0.008,0.023,0.0,0.046,0.357,0.184,0.17,0.274,0.034,0.193,0.155,0.19	0.088	RI	RPE
22566	ENSG00000197989	SNHG12	chr1	-	28579532	28579981	NA	NA	28579532	28579587	28579682	28579981	6.56e-05	0.00329953	1.0,1.0,0.782,0.852,1.0,1.0,0.793,0.565,0.761,1.0,1.0,0.966	0.683,0.301,0.41,0.857,0.884,0.834,0.811,0.878,0.92,1.0,0.611,0.782	0.146	RI	RPE
22675	ENSG00000074964	ARHGEF10L	chr1	+	17694784	17695280	NA	NA	17694784	17694997	17695157	17695280	0.000889	0.0259165	0.817,1.0,0.604,1.0,1.0,0.831,1.0,0.738,1.0,1.0,0.585,1.0	0.638,1.0,0.711,0.76,0.679,0.688,0.725,0.809,0.841,0.89,0.89,1.0	0.079	RI	RPE
22883	ENSG00000177943	MAMDC4	chr9	+	136857499	136857796	NA	NA	136857499	136857586	136857658	136857796	0.00175495	0.0429857	0.232,0.157,0.202,0.237,0.338,0.146,0.243,0.199,0.315,0.209,0.159,0.374	0.142,0.08,0.19,0.132,0.197,0.22,0.136,0.148,0.272,0.171,0.163,0.139	0.068	RI	RPE
22885	ENSG00000177943	MAMDC4	chr9	+	136858399	136858824	NA	NA	136858399	136858546	136858718	136858824	0.0010649	0.0296194	0.168,0.091,0.184,0.302,0.357,0.154,0.238,0.123,0.118,0.178,0.171,0.12	0.021,0.04,0.009,0.046,0.08,0.111,0.245,0.222,0.132,0.134,0.198,0.216	0.062	RI	RPE
22941	ENSG00000144283	PKP4	chr2	+	158669169	158669915	NA	NA	158669169	158669302	158669719	158669915	1.26e-05	0.000895	0.965,0.845,0.897,0.962,1.0,0.943,0.861,1.0,0.901,0.941,0.925,0.785	1.0,0.746,0.843,0.693,0.737,0.806,0.921,0.835,0.866,1.0,0.873,0.771	0.078	RI	RPE
22948	ENSG00000110651	CD81	chr11	+	2395493	2395970	NA	NA	2395493	2395499	2395868	2395970	0.000833	0.0246106	0.929,1.0,1.0,1.0,0.882,1.0,0.94,1.0,1.0,1.0,1.0,1.0	0.895,1.0,0.523,1.0,1.0,0.761,1.0,1.0,1.0,0.8,1.0,1.0	0.064	RI	RPE
23406	ENSG00000185163	DDX51	chr12	-	132140421	132140715	NA	NA	132140421	132140539	132140619	132140715	4.54e-06	0.000374	0.179,0.152,0.089,0.102,0.145,0.074,0.258,0.166,0.124,0.142,0.281,0.141	0.098,0.072,0.027,0.094,0.013,0.229,0.074,0.0,0.075,0.121,0.148,0.032	0.072	RI	RPE
23460	ENSG00000168894	RNF181	chr2	+	85596518	85597016	NA	NA	85596518	85596649	85596806	85597016	0.000744	0.0227206	1.0,1.0,0.588,1.0,1.0,0.471,1.0,1.0,1.0,0.915,0.543,1.0	0.348,0.061,1.0,0.762,0.416,1.0,1.0,1.0,1.0,0.641,1.0,0.858	0.119	RI	RPE
23492	ENSG00000135924	DNAJB2	chr2	+	219282836	219283489	NA	NA	219282836	219282929	219283160	219283489	9.03e-06	0.000666	0.94,0.866,1.0,1.0,0.971,0.895,1.0,0.969,0.96,0.929,0.926,1.0	0.939,1.0,1.0,0.86,0.931,0.948,0.804,0.841,0.749,0.898,0.941,0.922	0.052	RI	RPE
24293	ENSG00000011132	APBA3	chr19	-	3754018	3754342	NA	NA	3754018	3754105	3754194	3754342	5.36e-06	0.000426	0.122,0.037,0.16,0.076,0.038,0.064,0.187,0.071,0.099,0.211,0.129,0.052	0.019,0.056,0.037,0.014,0.037,0.021,0.0,0.022,0.141,0.058,0.05,0.116	0.056	RI	RPE
24707	ENSG00000049089	COL9A2	chr1	-	40304475	40304712	NA	NA	40304475	40304529	40304709	40304712	1.06e-06	0.000114	0.985,0.912,0.992,0.989,0.929,0.987,1.0,1.0,1.0,0.989,1.0,0.959	0.791,0.794,0.835,1.0,0.939,1.0,0.961,0.978,0.836,0.991,1.0,0.97	0.054	RI	RPE
24783	ENSG00000185499	MUC1	chr1	-	155187814	155188054	NA	NA	155187814	155187858	155188007	155188054	1.06e-05	0.000773	0.021,0.076,0.077,0.045,0.094,0.042,0.106,0.015,0.018,0.056,0.084,0.424	0.0,0.156,0.0,0.0,0.0,0.0,0.0,0.0,0.026,0.059,0.037,0.032	0.062	RI	RPE
25306	ENSG00000115317	HTRA2	chr2	+	74530959	74531371	NA	NA	74530959	74531105	74531338	74531371	0.000429	0.0147523	0.245,0.148,0.188,0.311,0.13,0.273,0.13,0.202,0.199,0.238,0.174,0.116	0.064,0.045,0.052,0.114,0.145,0.225,0.14,0.262,0.121,0.205,0.208,0.174	0.05	RI	RPE
25326	ENSG00000126768	TIMM17B	chrX	-	48895037	48895496	NA	NA	48895037	48895101	48895351	48895496	3.67e-09	8.49e-07	0.107,0.073,0.246,0.147,0.147,0.42,0.292,0.217,0.225,0.371,0.104,0.181	0.01,0.04,0.039,0.103,0.105,0.132,0.108,0.058,0.0,0.217,0.104,0.079	0.128	RI	RPE
[truncated: 316 more rows]

## Sheet: RO
Differential exon usage events between RP13 and RP13-Cas9 iPSC-derived retinal organoids, obtained using rMATS. Displayed events have p-value <0.05 and inclusion level difference > 0.05.
[truncated: 2,875 more rows]
