# Supplementary material for: PRPF8-mediated dysregulation of hBrr2 helicase disrupts human spliceosome kinetics and 5´-splice-site selection causing tissue-specific defects
Source: Nat Commun. 2024 Apr 11;15:3138. doi: 10.1038/s41467-024-47253-0 (PMC11009313; doi:10.1038/s41467-024-47253-0)
Supplement: Supplementary file 9 — Supplementary Data 6 [file 41467_2024_47253_MOESM9_ESM.xlsx]

## Sheet: KiOS
Gene ontology (GO) enrichment analysis of genes that exhibit differential exon usage between RP13 and RP13-Cas9 iPSC-derived kidney organoids.
ONTOLOGY	ID	Description	GeneRatio	BgRatio	pvalue	p.adjust	qvalue	geneID	Count
BP	GO:0010498	proteasomal protein catabolic process	23/308	483/18862	4.9514e-06	0.0160376	0.0155161	AREL1_DERL2_EDEM2_FBXL20_FBXL6_FBXW11_HSP90AB1_NEMF_PKD1_PSME1_PSME3IP1_RBCK1_RCN3_RNF121_RNF14_RNF175_RNF185_STUB1_TBL1XR1_UBR3_UBXN11_UBXN2A_USP19	23
BP	GO:0043161	proteasome-mediated ubiquitin-dependent protein catabolic process	20/308	425/18862	2.45552e-05	0.0397672	0.0384741	AREL1_DERL2_EDEM2_FBXL20_FBXL6_FBXW11_HSP90AB1_NEMF_PSME1_RBCK1_RNF121_RNF14_RNF175_RNF185_STUB1_TBL1XR1_UBR3_UBXN11_UBXN2A_USP19	20
CC	GO:0036038	MKS complex	4/317	13/19520	4.34645e-05	0.0178639	0.016425	AHI1_CEP290_MKS1_TCTN1	4
CC	GO:0031968	organelle outer membrane	12/317	220/19520	0.000267373	0.0397881	0.0365832	AGPAT4_ATP5MC2_CHCHD3_COASY_DNM1L_LRPPRC_MTX1_NAV3_PHB2_RNF185_SEPTIN4_SMPD4	12
CC	GO:0019867	outer membrane	12/317	222/19520	0.000290424	0.0397881	0.0365832	AGPAT4_ATP5MC2_CHCHD3_COASY_DNM1L_LRPPRC_MTX1_NAV3_PHB2_RNF185_SEPTIN4_SMPD4	12

## Sheet: RPE
Gene ontology (GO) enrichment analysis of genes that exhibit differential exon usage between RP13 and RP13-Cas9 iPSC-derived retinal pigment epithelium.
ONTOLOGY	ID	Description	GeneRatio	BgRatio	pvalue	p.adjust	qvalue	geneID	Count
BP	GO:0006626	protein targeting to mitochondrion	13/435	100/18862	5.02772e-07	0.0017044	0.00161734	ATP5IF1_CSNK2A2_DNAJC19_HTRA2_IMMP1L_IMMP2L_MICALL2_NDUFA13_PAM16_SREBF1_TIMM17B_TIMM50_UBL5	13
BP	GO:0072655	establishment of protein localization to mitochondrion	13/435	142/18862	2.56491e-05	0.0388889	0.0369025	ATP5IF1_CSNK2A2_DNAJC19_HTRA2_IMMP1L_IMMP2L_MICALL2_NDUFA13_PAM16_SREBF1_TIMM17B_TIMM50_UBL5	13
BP	GO:0070585	protein localization to mitochondrion	13/435	146/18862	3.44149e-05	0.0388889	0.0369025	ATP5IF1_CSNK2A2_DNAJC19_HTRA2_IMMP1L_IMMP2L_MICALL2_NDUFA13_PAM16_SREBF1_TIMM17B_TIMM50_UBL5	13
BP	GO:0008380	RNA splicing	26/435	481/18862	5.69637e-05	0.0482767	0.0458108	CLK3_DDX39A_DDX41_FASTK_FMR1_GEMIN2_GTF2F1_HNRNPA2B1_LSM2_LSM8_METTL3_PABPN1_PCBP4_PQBP1_PRMT7_RBM3_RBM4_SCNM1_SNRNP25_SNRNP70_SNRPN_SYMPK_THOC6_TRPT1_UBL5_ZNF638	26
CC	GO:0042641	actomyosin	10/450	74/19520	7.37455e-06	0.00249284	0.0022027	ACTN1_ACTN4_CORO1B_FHOD1_MICALL2_MYO18A_PDLIM7_PTK2_TPM1_TPM3	10
CC	GO:0001725	stress fiber	9/450	64/19520	1.52002e-05	0.00249284	0.0022027	ACTN1_ACTN4_CORO1B_FHOD1_MICALL2_PDLIM7_PTK2_TPM1_TPM3	9
CC	GO:0097517	contractile actin filament bundle	9/450	64/19520	1.52002e-05	0.00249284	0.0022027	ACTN1_ACTN4_CORO1B_FHOD1_MICALL2_PDLIM7_PTK2_TPM1_TPM3	9
CC	GO:0098800	inner mitochondrial membrane protein complex	13/450	142/19520	2.56369e-05	0.00315334	0.00278632	APOO_ATP5MK_DNAJC19_IMMP1L_IMMP2L_MICOS13_NDUFA13_NDUFA3_NDUFAF1_NDUFS4_PAM16_TIMM17B_TIMM50	13
CC	GO:0032432	actin filament bundle	9/450	73/19520	4.46242e-05	0.0038364	0.00338988	ACTN1_ACTN4_CORO1B_FHOD1_MICALL2_PDLIM7_PTK2_TPM1_TPM3	9
CC	GO:0098798	mitochondrial protein-containing complex	18/450	265/19520	4.67853e-05	0.0038364	0.00338988	APOO_ATP5MK_DBT_DNAJC19_IMMP1L_IMMP2L_MICOS13_MRPL32_MRPL9_NDUFA13_NDUFA3_NDUFAF1_NDUFS4_PAM16_POLG_POLRMT_TIMM17B_TIMM50	18
CC	GO:1905354	exoribonuclease complex	5/450	25/19520	0.000231067	0.0142792	0.0126173	CARHSP1_DIS3L2_EXOSC9_GTPBP1_LAS1L	5
CC	GO:0005744	TIM23 mitochondrial import inner membrane translocase complex	4/450	14/19520	0.000232182	0.0142792	0.0126173	DNAJC19_PAM16_TIMM17B_TIMM50	4
CC	GO:0032592	integral component of mitochondrial membrane	8/450	85/19520	0.000764869	0.0406718	0.035938	ABCB6_ADCK1_APOO_COX11_MICOS13_PPOX_RHOT2_TIMM17B	8
CC	GO:0098573	intrinsic component of mitochondrial membrane	8/450	86/19520	0.000826662	0.0406718	0.035938	ABCB6_ADCK1_APOO_COX11_MICOS13_PPOX_RHOT2_TIMM17B	8
CC	GO:0005743	mitochondrial inner membrane	23/450	493/19520	0.00117296	0.049407	0.0436566	ACADVL_ADCK1_APOO_ATP5MK_COQ6_COX11_COX15_DNAJC19_IMMP1L_IMMP2L_MICOS13_MRPL32_MRPL9_NDUFA13_NDUFA3_NDUFAF1_NDUFS4_PAM16_PGS1_PPOX_SLC25A23_TIMM17B_TIMM50	23
CC	GO:0031312	extrinsic component of organelle membrane	6/450	52/19520	0.00120505	0.049407	0.0436566	ACADVL_COQ6_GRIPAP1_HID1_PAM16_WDR91	6
MF	GO:0016879	ligase activity, forming carbon-nitrogen bonds	7/444	47/18337	0.000126715	0.0382851	0.0368354	ADSS1_ASNS_ASS1_CAD_NADSYN1_NAPRT_TTLL3	7
MF	GO:0004527	exonuclease activity	9/444	82/18337	0.000161825	0.0382851	0.0368354	APEX1_DIS3L2_DXO_EXD3_EXOSC9_PLD3_POLD1_POLG_TREX2	9
MF	GO:0016874	ligase activity	13/444	163/18337	0.000173236	0.0382851	0.0368354	ADSS1_ASNS_ASS1_CAD_CARS1_DALRD3_NADSYN1_NAPRT_QARS1_SLC27A3_SLC27A5_TTLL3_UBA1	13

## Sheet: ROS
Gene ontology (GO) enrichment analysis of genes that exhibit differential exon usage between RP13 and RP13-Cas9 iPSC-derived retinal organoids.
ONTOLOGY	ID	Description	GeneRatio	BgRatio	pvalue	p.adjust	qvalue	geneID	Count
BP	GO:0060271	cilium assembly	66/1311	388/18862	9.81e-12	5.19e-08	4.81e-08	AHI1_AKAP9_ARL13B_B9D1_BBS2_BBS9_CC2D2A_CCDC40_CCDC57_CDC14B_CDK10_CDKL5_CEP120_CEP126_CEP20_CEP290_CEP70_CFAP221_CLASP1_CSNK1D_DCTN3_DNAAF11_DNM2_DYNC2I2_EVI5L_FAM149B1_FLNA_FNBP1L_GALNT11_GSN_HAUS2_HTT_IFT172_IFT22_IFT88_IQCG_KIF27_MAK_MAPK15_NDE1_NEDD1_NME5_NPHP4_ODAD4_ODF2_POC1B_RABL2B_RILP_RPGR_RSPH1_SDCCAG8_SEPTIN2_SFI1_SPAG1_SPATA6_SPEF2_STK36_SYNE2_TCTN1_TMEM231_TMEM67_TRIP11_TTC21B_VANGL…	66
BP	GO:0044782	cilium organization	67/1311	409/18862	3.83e-11	1.02e-07	9.41e-08	AHI1_AKAP9_ARL13B_B9D1_BBS2_BBS9_CC2D2A_CCDC40_CCDC57_CDC14B_CDK10_CDKL5_CEP120_CEP126_CEP20_CEP290_CEP70_CFAP221_CLASP1_CSNK1D_DCTN3_DNAAF11_DNM2_DYNC2I2_EVI5L_FAM149B1_FLNA_FNBP1L_GALNT11_GSN_HAUS2_HTT_IFT172_IFT22_IFT88_IQCG_KIF27_MAK_MAPK15_NDE1_NEDD1_NME5_NPHP4_ODAD4_ODF2_POC1B_RABL2B_RILP_RPGR_RSPH1_SDCCAG8_SEPTIN2_SFI1_SPAG1_SPATA6_SPEF2_STK36_SYNE2_TCTN1_TMEM231_TMEM67_TRIP11_TTC21A_TTC21…	67
BP	GO:0048193	Golgi vesicle transport	57/1311	372/18862	1.36e-08	2.4e-05	2.23e-05	ANK3_AP1G2_AP4M1_ARFGAP1_ARFGAP2_ARFGEF2_ATP9B_BBS2_CAPZB_CLN3_CNIH1_COG3_COG7_COPE_CSNK1D_DCTN3_DNM2_EPS15_F7_GGA2_GOLGA2_GOSR2_HTT_KIF13A_KLC1_MAPK15_MPPE1_MYO18A_PICK1_PITPNB_PKDCC_PREB_PREPL_RAB34_RACK1_RANGRF_SCAMP3_SCAP_SCYL1_SEC16A_SEC23A_SEC23IP_SEC24B_SEC31A_SORL1_SPIRE1_SPIRE2_SPTBN5_STX18_TBC1D20_TEX261_TFG_TRAPPC3_TRAPPC4_TRIP11_VAPB_WHAMMP3	57
BP	GO:0051258	protein polymerization	47/1311	294/18862	6.89e-08	9.13e-05	8.46e-05	ABI2_AKAP9_ARFIP1_BAIAP2L2_BIN1_CAPZB_CCDC57_CHMP2A_CLASP1_CLIP1_CSNK1D_CTTN_CYRIB_DLG1_DNM2_ELN_FCHSD1_FHOD3_FLII_GOLGA2_GSN_HIP1R_MAP2_MAPRE3_MTOR_NCKAP1_NDE1_NDEL1_NUMA1_PICK1_PLEKHG2_PTK2B_RANGRF_SLAIN2_SPIRE1_SPIRE2_SPTBN5_SVIL_TBCD_TUBGCP3_TUBGCP5_UBE2K_WASF1_WASF3_WASHC1_WHAMMP3_ZNF207	47
BP	GO:0006900	vesicle budding from membrane	25/1311	109/18862	8.63e-08	9.14e-05	8.48e-05	ARFGAP2_CNIH1_CSNK1D_DNM2_FNBP1L_GOLGA2_GOSR2_MAPK15_MYO18A_PICALM_PREB_RAB7A_RILP_SCAP_SEC16A_SEC23A_SEC23IP_SEC24B_SEC31A_SNAP91_TBC1D20_TFG_TRAPPC3_TRAPPC4_VAPB	25
BP	GO:0016050	vesicle organization	50/1311	339/18862	3.48e-07	0.000307511	0.00028506	ABCA1_AKT2_ARFGAP2_ARFGEF2_C2CD5_CCDC136_CHMP2A_CLN3_CNIH1_CSNK1D_DLG4_DNM2_EPS15_FNBP1L_GOLGA2_GOSR2_KIF13A_LYST_MAPK15_MYO18A_MYO7A_PICALM_PREB_RAB22A_RAB34_RAB7A_RILP_SCAP_SEC16A_SEC23A_SEC23IP_SEC24B_SEC31A_SEPTIN8_SERPINE2_SNAP91_SNF8_SPG11_STX3_TBC1D20_TFG_TRAPPC3_TRAPPC4_TRIM9_UNC13A_VAPB_VPS33B_VPS37A_VPS39_ZFYVE16	50
BP	GO:0010256	endomembrane system organization	63/1311	482/18862	9.06e-07	0.000685527	0.000635478	ABCA1_AKAP9_AKT2_ANK3_ANO7_ANXA6_ARFGEF2_ARMH3_ATL2_BAG6_BAIAP2L2_BCAS3_BIN1_CCDC136_CHMP2A_CLASP1_CLN3_COG3_COG7_CRB1_CSNK1D_DNM2_EIF2AK3_EMC1_ESYT1_FER1L4_FLOT1_FNBP1L_GOLGA2_GSN_HTT_KIFC3_LPIN1_LYST_MAP2K2_MAPK15_MYO18A_NDEL1_OBSL1_PACSIN2_PLSCR1_RAB18_RAB22A_RAB7A_RILP_SEC16A_SEC23IP_SEC31A_SERPINE2_SHTN1_SMPD4_SNF8_SPTBN5_STX18_SUN1_SYNE1_SYNGR1_TBC1D20_TRIP11_VAPB_VMP1_VPS33B_VPS37A	63
BP	GO:0006888	endoplasmic reticulum to Golgi vesicle-mediated transport	34/1311	206/18862	2.1e-06	0.00132405	0.00122739	ANK3_ARFGAP1_ARFGAP2_CAPZB_CNIH1_COG3_COG7_COPE_CSNK1D_DCTN3_F7_GOLGA2_GOSR2_MAPK15_MPPE1_PREB_RANGRF_SCAP_SEC16A_SEC23A_SEC23IP_SEC24B_SEC31A_SORL1_SPTBN5_STX18_TBC1D20_TEX261_TFG_TRAPPC3_TRAPPC4_TRIP11_VAPB_WHAMMP3	34
BP	GO:0032271	regulation of protein polymerization	36/1311	225/18862	2.25e-06	0.00132405	0.00122739	ABI2_AKAP9_ARFIP1_BAIAP2L2_BIN1_CAPZB_CLASP1_CLIP1_CTTN_CYRIB_DLG1_ELN_FCHSD1_FHOD3_FLII_GSN_HIP1R_MAP2_MAPRE3_MTOR_NCKAP1_NUMA1_PICK1_PLEKHG2_PTK2B_RANGRF_SLAIN2_SPIRE1_SPIRE2_SPTBN5_SVIL_TBCD_WASF1_WASF3_WASHC1_WHAMMP3	36
BP	GO:0007020	microtubule nucleation	11/1311	30/18862	2.79e-06	0.00147857	0.00137062	AKAP9_CCDC57_CLASP1_CSNK1D_GOLGA2_NDE1_NDEL1_RANGRF_SLAIN2_TUBGCP3_TUBGCP5	11
BP	GO:0043547	positive regulation of GTPase activity	54/1311	411/18862	4.62e-06	0.00222302	0.00206072	ACAP3_AGAP1_AKT2_ARAP1_ARAP3_ARFGAP1_ARFGAP2_ARHGAP17_ARHGAP39_ARHGAP5_ARHGEF1_ARHGEF12_ASAP2_BCAS3_CDKL5_DENND1A_DOCK4_DOCK7_ECT2_EIF5_ELMOD3_EPHA2_EVI5L_FAM13B_FERMT2_FLCN_GAPVD1_GIT2_MYO9A_MYO9B_NDEL1_NPRL3_OPHN1_PICALM_PLXNB1_PREB_PTK2B_RABGAP1L_RACK1_RALGAPA1_RALGAPB_RAP1GAP2_RGS11_SCRIB_SEC23A_SIPA1L1_SMAP1_SOS1_SRGAP3_TBC1D15_TBC1D20_TBC1D5_TBCD_VPS9D1	54
BP	GO:0051648	vesicle localization	35/1311	224/18862	5.35e-06	0.00235849	0.0021863	ACTN4_ARFGAP2_BBS2_CLASP1_CLN3_CNIH1_CSNK1D_DNM2_FNBP1L_GOLGA2_GOSR2_HTT_KIF13A_MAP2_MAPK15_MYO6_MYO7A_NDE1_NDEL1_PCLO_PICALM_PREB_SEC16A_SEC23A_SEC23IP_SEC24B_SEC31A_SNAP91_SPG11_TBC1D20_TFG_TRAPPC3_TRAPPC4_TRIP11_VPS33B	35
BP	GO:0030010	establishment of cell polarity	25/1311	137/18862	7.64e-06	0.0026463	0.0024531	BCAS3_CLASP1_CRB1_CRB2_CYRIB_DOCK7_FLOT2_GSN_HTT_KRIT1_MYO18A_MYO9A_NDE1_NDEL1_NUMA1_OPHN1_PKD1_PTK2_PTK2B_RACK1_SCRIB_SDCCAG8_SHTN1_SNX27_WDPCP	25
BP	GO:0051650	establishment of vesicle localization	33/1311	209/18862	7.83e-06	0.0026463	0.0024531	ACTN4_ARFGAP2_BBS2_CLASP1_CLN3_CNIH1_CSNK1D_DNM2_FNBP1L_GOLGA2_GOSR2_HTT_KIF13A_MAP2_MAPK15_MYO6_MYO7A_NDE1_NDEL1_PICALM_PREB_SEC16A_SEC23A_SEC23IP_SEC24B_SEC31A_SNAP91_SPG11_TBC1D20_TFG_TRAPPC3_TRAPPC4_TRIP11	33
BP	GO:0090114	COPII-coated vesicle budding	17/1311	73/18862	7.9e-06	0.0026463	0.0024531	CNIH1_CSNK1D_GOLGA2_GOSR2_MAPK15_PREB_SCAP_SEC16A_SEC23A_SEC23IP_SEC24B_SEC31A_TBC1D20_TFG_TRAPPC3_TRAPPC4_VAPB	17
BP	GO:2000114	regulation of establishment of cell polarity	9/1311	22/18862	8e-06	0.0026463	0.0024531	BCAS3_CYRIB_FLOT2_GSN_KRIT1_PTK2B_RACK1_SHTN1_WDPCP	9
BP	GO:0051656	establishment of organelle localization	55/1311	431/18862	9.03e-06	0.0026985	0.00250149	ACTN4_ARFGAP2_BBS2_BICD1_C12orf4_CEP120_CHGA_CHMP2A_CLASP1_CLMN_CLN3_CNIH1_CSNK1D_DLG1_DNM2_DOCK7_EML4_FNBP1L_GOLGA2_GOSR2_HTT_KIF13A_MAP2_MAPK15_MIS12_MLH1_MYO6_MYO7A_NDE1_NDEL1_NPM1_NUMA1_PICALM_PREB_RAN_RPS15_S100A13_SEC16A_SEC23A_SEC23IP_SEC24B_SEC31A_SNAP91_SNX4_SPG11_SPIRE1_SPIRE2_SYNE2_TBC1D20_TFG_TMEM201_TRAPPC3_TRAPPC4_TRIP11_WASF1	55
BP	GO:0051495	positive regulation of cytoskeleton organization	34/1311	220/18862	9.23e-06	0.0026985	0.00250149	ABI2_ACTN2_AKAP9_ARFIP1_BAIAP2L2_BCAS3_BIN1_CD47_CEP120_CLASP1_CLIP1_CTTN_DLG1_FCHSD1_FERMT2_FLNA_GSN_HIP1R_KATNBL1_MAPK15_MTOR_NCKAP1_NUMA1_PICK1_PTK2B_SEMA5A_SLAIN2_SPIRE1_SPIRE2_TPM1_WASF1_WASF3_WASHC1_WHAMMP3	34
BP	GO:0032535	regulation of cellular component size	49/1311	370/18862	1.01e-05	0.0026985	0.00250149	ABI2_ACTN2_ARFIP1_ATP7A_BAIAP2L2_BIN1_CAPZB_CDKL5_CLN3_CTTN_CYRIB_DLG1_DNM2_ELN_FCHSD1_FHOD3_FLII_GSN_HIP1R_KCNMA1_KDM1A_MAP2_MTOR_NCKAP1_NDEL1_PICALM_PICK1_PLEKHG2_PTK2B_RAB22A_RAP1GAP2_RILP_SEMA3B_SEMA4C_SEMA5A_SEMA6C_SEMA6D_SHTN1_SLC12A4_SNF8_SPIRE1_SPIRE2_SPTBN5_SVIL_VEGFA_WASF1_WASF3_WASHC1_WHAMMP3	49
BP	GO:0051056	regulation of small GTPase mediated signal transduction	44/1311	319/18862	1.02e-05	0.0026985	0.00250149	ABCA1_ARAP1_ARAP3_ARFGAP1_ARFGEF2_ARHGAP17_ARHGAP39_ARHGAP5_ARHGEF1_ARHGEF12_ARHGEF17_ARHGEF2_ARHGEF28_CADM4_CYRIB_DENND1A_DNM2_ECT2_ERBIN_FAM13B_FLCN_FLOT1_INPP5B_IQSEC2_ITSN1_MADD_MAPKAP1_MCF2L_MYO9A_MYO9B_OBSCN_OPHN1_PLEKHG2_RABL3_RALGAPA1_RALGAPB_RALGPS1_RAP1GAP2_RGL2_RHOJ_SIPA1L1_SOS1_SRGAP3_TRIO	44
BP	GO:1902905	positive regulation of supramolecular fiber organization	32/1311	203/18862	1.11e-05	0.00279053	0.0025868	ABI2_ACTN2_AKAP9_APP_ARFIP1_BAIAP2L2_BIN1_CD47_CLASP1_CLIP1_CTTN_DLG1_EFEMP2_FCHSD1_FERMT2_FLNA_GSN_HIP1R_MTOR_NCKAP1_NUMA1_PICK1_PTK2B_SEMA5A_SLAIN2_SPIRE1_SPIRE2_TPM1_WASF1_WASF3_WASHC1_WHAMMP3	32
BP	GO:0043254	regulation of protein-containing complex assembly	56/1311	446/18862	1.21e-05	0.00283237	0.00262559	ABCA1_ABI2_AKAP9_ANKRA2_ARFIP1_BAIAP2L2_BIN1_CAPZB_CLASP1_CLIP1_CTTN_CYRIB_DDB1_DLG1_EIF4G1_ELN_ERCC1_FCHSD1_FERMT2_FHOD3_FLII_GSN_HIP1R_MAP2_MAPK15_MAPRE3_MTOR_NAPB_NCKAP1_NUMA1_PICK1_PIEZO1_PLEKHG2_PREB_PSMC5_PTK2B_RACK1_RANGRF_RNF4_RPL13A_SENP6_SEPTIN8_SLAIN2_SORL1_SPIDR_SPIRE1_SPIRE2_SPTBN5_SVIL_TBCD_TRIM9_VEGFA_WASF1_WASF3_WASHC1_WHAMMP3	56
BP	GO:0032273	positive regulation of protein polymerization	24/1311	132/18862	1.23e-05	0.00283237	0.00262559	ABI2_AKAP9_ARFIP1_BAIAP2L2_BIN1_CLASP1_CLIP1_CTTN_DLG1_FCHSD1_GSN_HIP1R_MTOR_NCKAP1_NUMA1_PICK1_PTK2B_SLAIN2_SPIRE1_SPIRE2_WASF1_WASF3_WASHC1_WHAMMP3	24
BP	GO:0099111	microtubule-based transport	30/1311	188/18862	1.62e-05	0.00356468	0.00330443	APP_BICD1_CCDC40_CLN3_DNAAF11_DYNC2I2_HTT_IFT172_IFT22_IFT88_KATNIP_KIF13A_KIF27_MAK_MAP2_NDE1_NDEL1_NME5_ODAD4_RABL2B_RPGR_SPEF2_SPG11_STK36_SYNE2_TMEM201_TRIP11_TTC21A_TTC21B_WASF1	30
BP	GO:0046785	microtubule polymerization	17/1311	77/18862	1.68e-05	0.00356519	0.0033049	AKAP9_CCDC57_CLASP1_CLIP1_CSNK1D_GOLGA2_MAP2_MAPRE3_NDE1_NDEL1_NUMA1_RANGRF_SLAIN2_TBCD_TUBGCP3_TUBGCP5_ZNF207	17
BP	GO:0098876	vesicle-mediated transport to the plasma membrane	19/1311	93/18862	1.79e-05	0.00363717	0.00337162	ANK3_ARFGEF2_BBS2_CLN3_DNM2_GGA2_KIF13A_PKDCC_PREPL_RAB34_RAB7A_RACK1_SCRIB_SEC16A_SNX27_STX3_VPS26A_VPS39_WASHC1	19
BP	GO:0006901	vesicle coating	16/1311	70/18862	1.87e-05	0.00366177	0.00339443	ARFGAP2_CNIH1_CSNK1D_GOLGA2_GOSR2_MAPK15_PREB_SEC16A_SEC23A_SEC23IP_SEC24B_SEC31A_TBC1D20_TFG_TRAPPC3_TRAPPC4	16
BP	GO:0043087	regulation of GTPase activity	59/1311	487/18862	2.11e-05	0.00391595	0.00363005	ACAP3_AGAP1_AKT2_ARAP1_ARAP3_ARFGAP1_ARFGAP2_ARHGAP17_ARHGAP39_ARHGAP5_ARHGEF1_ARHGEF12_ASAP2_BCAS3_CDKL5_DENND1A_DOCK4_DOCK7_ECT2_EIF5_ELMOD3_EPHA2_EVI5L_FAM13B_FERMT2_FLCN_GAPVD1_GIT2_MTOR_MYO9A_MYO9B_NDEL1_NPRL3_OPHN1_PICALM_PLXNB1_PLXNB3_PREB_PROM2_PTK2_PTK2B_RABGAP1L_RACK1_RALGAPA1_RALGAPB_RAP1GAP2_RGS11_SCRIB_SEC23A_SIPA1L1_SMAP1_SOS1_SRGAP3_TBC1D15_TBC1D20_TBC1D5_TBCD_VPS9D1_WNK1	59
BP	GO:1902903	regulation of supramolecular fiber organization	48/1311	370/18862	2.15e-05	0.00391595	0.00363005	ABI2_ACTN2_AKAP9_APP_ARAP1_ARFIP1_ARHGEF2_BAIAP2L2_BIN1_CAPZB_CD47_CLASP1_CLIP1_CTTN_CYRIB_DLG1_EFEMP2_ELN_EMILIN1_FCHSD1_FERMT2_FHOD3_FLII_FLNA_GSN_HIP1R_MAP2_MAPRE3_MTOR_NCKAP1_NUMA1_PICK1_PLEKHG2_PTK2B_RANGRF_SEMA5A_SLAIN2_SPIRE1_SPIRE2_SPTBN5_SVIL_TBCD_TJP1_TPM1_WASF1_WASF3_WASHC1_WHAMMP3	48
BP	GO:1990778	protein localization to cell periphery	44/1311	329/18862	2.22e-05	0.00391595	0.00363005	ABCA2_ACTN2_ADAM10_AKT2_ANK3_AP4M1_ARL13B_BBS2_BSG_C2CD5_CACNB2_CLN3_DAB2_DAG1_DLG1_DLG4_EPB41_EPB41L2_EPHA2_FAM126A_FLNA_FLOT1_FLOT2_GGA2_IQSEC2_KIF13A_MAP7_NFASC_NUMA1_PALM_PICALM_PKDCC_PREPL_RAB34_RAB7A_RACK1_RANGRF_SCRIB_SEC16A_SEC23A_SLMAP_SORBS1_STX3_TNIK	44
BP	GO:0009126	purine nucleoside monophosphate metabolic process	12/1311	43/18862	2.46e-05	0.00419342	0.00388726	ADK_AMPD2_AMPD3_CASK_DGUOK_DLG1_GMPR2_GUK1_IMPDH1_LHPP_NT5C2_PFAS	12
BP	GO:0032878	regulation of establishment or maintenance of cell polarity	9/1311	25/18862	2.71e-05	0.00440899	0.0040871	BCAS3_CYRIB_FLOT2_GSN_KRIT1_PTK2B_RACK1_SHTN1_WDPCP	9
BP	GO:0016570	histone modification	55/1311	448/18862	2.75e-05	0.00440899	0.0040871	ACTL6A_ATRX_BAP1_CAMK2D_CXXC1_DDB1_DMAP1_DOT1L_DPY30_EP400_EYA1_EYA2_FBXL19_FLCN_FMR1_HDAC10_HDAC11_HDAC5_HDAC7_HR_HSF4_ING4_JMJD1C_KANSL3_KDM1A_KDM4B_KDM5C_KDM8_KMT5B_LEF1_MACROH2A1_MEAF6_MIER1_MORF4L2_MTA1_MTF2_NSD2_PADI2_PER1_PHF2_PPP5C_PRDM5_RCOR3_RPS6KA4_SMYD2_SUPT3H_TADA2A_TAF6L_TET1_TET2_TRIM16_TRRAP_USP15_VEGFA_WDR70	55
BP	GO:0008064	regulation of actin polymerization or depolymerization	29/1311	185/18862	3.12e-05	0.00476218	0.0044145	ABI2_ACTN2_ARFIP1_BAIAP2L2_BIN1_CAPZB_CTTN_CYRIB_DLG1_ELN_FCHSD1_FHOD3_FLII_GSN_HIP1R_MTOR_NCKAP1_PICK1_PLEKHG2_PTK2B_SEMA5A_SPIRE1_SPIRE2_SPTBN5_SVIL_WASF1_WASF3_WASHC1_WHAMMP3	29
BP	GO:0016569	covalent chromatin modification	56/1311	461/18862	3.15e-05	0.00476218	0.0044145	ACTL6A_ATRX_BAP1_CAMK2D_CXXC1_DDB1_DMAP1_DOT1L_DPY30_EP400_EYA1_EYA2_FBXL19_FLCN_FMR1_HDAC10_HDAC11_HDAC5_HDAC7_HR_HSF4_ING4_JMJD1C_KANSL3_KDM1A_KDM4B_KDM5C_KDM8_KMT5B_LEF1_MACROH2A1_MEAF6_MIER1_MORF4L2_MTA1_MTF2_NSD2_PADI2_PER1_PHF2_PPHLN1_PPP5C_PRDM5_RCOR3_RPS6KA4_SMYD2_SUPT3H_TADA2A_TAF6L_TET1_TET2_TRIM16_TRRAP_USP15_VEGFA_WDR70	56
BP	GO:0030838	positive regulation of actin filament polymerization	19/1311	97/18862	3.33e-05	0.00489164	0.00453451	ABI2_ARFIP1_BAIAP2L2_BIN1_CTTN_DLG1_FCHSD1_GSN_HIP1R_MTOR_NCKAP1_PICK1_PTK2B_SPIRE1_SPIRE2_WASF1_WASF3_WASHC1_WHAMMP3	19
BP	GO:0030832	regulation of actin filament length	29/1311	186/18862	3.46e-05	0.00490105	0.00454324	ABI2_ACTN2_ARFIP1_BAIAP2L2_BIN1_CAPZB_CTTN_CYRIB_DLG1_ELN_FCHSD1_FHOD3_FLII_GSN_HIP1R_MTOR_NCKAP1_PICK1_PLEKHG2_PTK2B_SEMA5A_SPIRE1_SPIRE2_SPTBN5_SVIL_WASF1_WASF3_WASHC1_WHAMMP3	29
BP	GO:0048207	vesicle targeting, rough ER to cis-Golgi	15/1311	66/18862	3.63e-05	0.00490105	0.00454324	CNIH1_CSNK1D_GOLGA2_GOSR2_MAPK15_PREB_SEC16A_SEC23A_SEC23IP_SEC24B_SEC31A_TBC1D20_TFG_TRAPPC3_TRAPPC4	15
BP	GO:0048208	COPII vesicle coating	15/1311	66/18862	3.63e-05	0.00490105	0.00454324	CNIH1_CSNK1D_GOLGA2_GOSR2_MAPK15_PREB_SEC16A_SEC23A_SEC23IP_SEC24B_SEC31A_TBC1D20_TFG_TRAPPC3_TRAPPC4	15
BP	GO:0022604	regulation of cell morphogenesis	41/1311	305/18862	3.7e-05	0.00490105	0.00454324	ACTN4_ARAP1_BCL9L_CAPZB_CDKL5_CUX2_DAG1_DLG1_DLG4_DNM2_EPB41_FERMT2_FLNA_FMNL3_ILK_ITGA7_LRP8_MYO10_MYO9A_NEDD4L_OBSL1_PALM_PLXNB1_PLXNB3_PRPF40A_PTK2_PTK2B_PTPRD_RHOJ_RREB1_S100A13_SH3KBP1_SLC23A2_SPAG9_TAOK2_TPM1_UNC13A_VEGFA_WASF3_WDPCP_ZMYM4	41
BP	GO:0048199	vesicle targeting, to, from or within Golgi	16/1311	74/18862	3.89e-05	0.00502401	0.00465722	ARFGAP2_CNIH1_CSNK1D_GOLGA2_GOSR2_MAPK15_PREB_SEC16A_SEC23A_SEC23IP_SEC24B_SEC31A_TBC1D20_TFG_TRAPPC3_TRAPPC4	16
BP	GO:0030833	regulation of actin filament polymerization	27/1311	169/18862	4.12e-05	0.00518963	0.00481074	ABI2_ARFIP1_BAIAP2L2_BIN1_CAPZB_CTTN_CYRIB_DLG1_ELN_FCHSD1_FHOD3_FLII_GSN_HIP1R_MTOR_NCKAP1_PICK1_PLEKHG2_PTK2B_SPIRE1_SPIRE2_SPTBN5_SVIL_WASF1_WASF3_WASHC1_WHAMMP3	27
BP	GO:0009123	nucleoside monophosphate metabolic process	16/1311	75/18862	4.63e-05	0.00570125	0.00528502	ADK_AK8_AMPD2_AMPD3_CASK_DGUOK_DLG1_DTYMK_GMPR2_GUK1_IMPDH1_LHPP_NT5C2_PFAS_UCKL1_UPP1	16
BP	GO:0009167	purine ribonucleoside monophosphate metabolic process	11/1311	40/18862	6.2e-05	0.0074577	0.00691322	ADK_AMPD2_AMPD3_CASK_DLG1_GMPR2_GUK1_IMPDH1_LHPP_NT5C2_PFAS	11
BP	GO:0016197	endosomal transport	34/1311	242/18862	6.89e-05	0.00810505	0.00751331	ABCA1_ACTN2_ARFIP1_CHMP2A_DENND1A_DENND5A_DPY30_EPS15_GOSR2_ITSN1_KIAA1109_LYST_PICALM_PREPL_RAB7A_RILP_SCRIB_SLC66A2_SNF8_SNX27_SNX4_SORL1_SPAG9_TBC1D5_TOM1_UBXN6_VPS16_VPS26A_VPS26B_VPS37A_VPS39_VPS53_WASHC1_ZFYVE16	34
BP	GO:0006903	vesicle targeting	18/1311	95/18862	8.37e-05	0.00943451	0.00874571	ARFGAP2_CLASP1_CNIH1_CSNK1D_GOLGA2_GOSR2_MAPK15_PREB_SEC16A_SEC23A_SEC23IP_SEC24B_SEC31A_TBC1D20_TFG_TRAPPC3_TRAPPC4_TRIP11	18
BP	GO:0097711	ciliary basal body-plasma membrane docking	18/1311	95/18862	8.37e-05	0.00943451	0.00874571	AHI1_AKAP9_B9D1_CC2D2A_CEP290_CEP70_CLASP1_CSNK1D_DCTN3_HAUS2_NDE1_NEDD1_NPHP4_ODF2_SDCCAG8_SFI1_TCTN1_TMEM67	18
BP	GO:0008154	actin polymerization or depolymerization	31/1311	215/18862	8.7e-05	0.00953325	0.00883724	ABI1_ABI2_ACTN2_ARFIP1_BAIAP2L2_BIN1_CAPZB_CTTN_CYRIB_DLG1_ELN_FCHSD1_FHOD3_FLII_GSN_HIP1R_MICAL1_MTOR_NCKAP1_PICK1_PLEKHG2_PTK2B_SEMA5A_SPIRE1_SPIRE2_SPTBN5_SVIL_WASF1_WASF3_WASHC1_WHAMMP3	31
BP	GO:0120032	regulation of plasma membrane bounded cell projection assembly	28/1311	186/18862	8.82e-05	0.00953325	0.00883724	ABI2_ARAP1_ATP7A_BCAS3_CAPZB_CDK10_CDKL5_CEP120_DNM2_EPHA2_EVI5L_FMR1_FNBP1L_HTT_IFT88_MAK_MAPK15_MTOR_MYO10_NCKAP1_NDEL1_PALM_PLXNB3_SDCCAG8_SYNE2_WASHC1_WDPCP_ZMYND8	28
BP	GO:0030100	regulation of endocytosis	30/1311	206/18862	9.35e-05	0.0097723	0.00905884	ABCA2_AHI1_ARFGAP1_ATXN2_BICD1_BIN1_CLN3_DAB2_DLG4_DNM2_FLOT1_FMR1_HIP1R_ITSN1_LRSAM1_MAGI2_NEDD4L_NR1H3_OPHN1_PACSIN2_PICALM_PICK1_PROM2_RUFY2_SMAP1_SNAP91_TBC1D5_VEGFA_WDR54_ZFYVE16	30
BP	GO:0009161	ribonucleoside monophosphate metabolic process	13/1311	56/18862	9.41e-05	0.0097723	0.00905884	ADK_AMPD2_AMPD3_CASK_DLG1_GMPR2_GUK1_IMPDH1_LHPP_NT5C2_PFAS_UCKL1_UPP1	13
BP	GO:0060491	regulation of cell projection assembly	28/1311	188/18862	0.000106588	0.0108535	0.0100611	ABI2_ARAP1_ATP7A_BCAS3_CAPZB_CDK10_CDKL5_CEP120_DNM2_EPHA2_EVI5L_FMR1_FNBP1L_HTT_IFT88_MAK_MAPK15_MTOR_MYO10_NCKAP1_NDEL1_PALM_PLXNB3_SDCCAG8_SYNE2_WASHC1_WDPCP_ZMYND8	28
BP	GO:0048259	regulation of receptor-mediated endocytosis	19/1311	106/18862	0.000117215	0.0117104	0.0108555	ABCA2_AHI1_ATXN2_BICD1_DAB2_DLG4_DNM2_FLOT1_FMR1_HIP1R_MAGI2_OPHN1_PICALM_PICK1_SMAP1_SNAP91_TBC1D5_VEGFA_WDR54	19
BP	GO:0051647	nucleus localization	8/1311	24/18862	0.000143307	0.0138753	0.0128623	BIN1_CEP120_CLMN_DOCK7_MTOR_PABPC1L_SYNE2_TMEM201	8
BP	GO:0007034	vacuolar transport	24/1311	153/18862	0.000144125	0.0138753	0.0128623	AP1G2_AP4M1_BIN1_CHMP2A_CLN3_GOSR2_KIF13A_LAMP2_LYST_MON1B_PSAP_RAB7A_RILP_SNF8_SNX27_SORL1_SPTBN5_UBXN6_VPS13D_VPS16_VPS37A_VPS39_VPS53_ZFYVE16	24
BP	GO:0110053	regulation of actin filament organization	36/1311	273/18862	0.000158966	0.0150308	0.0139334	ABI2_ACTN2_ARAP1_ARFIP1_BAIAP2L2_BIN1_CAPZB_CD47_CLASP1_CTTN_CYRIB_DLG1_ELN_FCHSD1_FERMT2_FHOD3_FLII_FLNA_GSN_HIP1R_MTOR_NCKAP1_PICK1_PLEKHG2_PTK2B_SEMA5A_SPIRE1_SPIRE2_SPTBN5_SVIL_TJP1_TPM1_WASF1_WASF3_WASHC1_WHAMMP3	36
BP	GO:0018205	peptidyl-lysine modification	47/1311	391/18862	0.00016981	0.0156045	0.0144652	AAAS_ACTL6A_ATP7A_ATRX_BAG6_CXXC1_DHPS_DMAP1_DOT1L_DPY30_EP400_EYA1_FKBP10_FLCN_HDAC10_HMG20B_ING4_KANSL3_KDM1A_KMT5B_LEF1_LIAS_MACROH2A1_MEAF6_MORF4L2_MTF2_NSD2_NUP133_NUP35_NUP42_NUP54_NUP85_P3H3_PER1_POM121C_PRDM5_RPS6KA4_SENP5_SENP6_SMYD2_SUPT3H_TADA2A_TAF6L_TET2_TRIM16_TRRAP_VPS33B	47
BP	GO:0007015	actin filament organization	51/1311	435/18862	0.000170927	0.0156045	0.0144652	ABI1_ABI2_ACTN2_ARAP1_ARFIP1_ARHGAP17_ARHGEF2_BAIAP2L2_BIN1_CAPZB_CD47_CLASP1_CORO6_CTTN_CYRIB_DLG1_ELMO2_ELN_FCHSD1_FERMT2_FHOD3_FLII_FLNA_GDPD2_GSN_HIP1R_MICAL1_MPRIP_MTOR_MYO6_MYO7A_NCKAP1_PICK1_PLEKHG2_PTK2B_RFLNA_SEMA5A_SH3KBP1_SHTN1_SORBS1_SPIRE1_SPIRE2_SPTBN5_SVIL_TJP1_TPM1_TPM4_WASF1_WASF3_WASHC1_WHAMMP3	51
BP	GO:0031334	positive regulation of protein-containing complex assembly	34/1311	254/18862	0.000179195	0.016014	0.0148449	ABCA1_ABI2_AKAP9_ARFIP1_BAIAP2L2_BIN1_CLASP1_CLIP1_CTTN_DDB1_DLG1_EIF4G1_ERCC1_FCHSD1_FERMT2_GSN_HIP1R_MTOR_NCKAP1_NUMA1_PICK1_PIEZO1_PSMC5_PTK2B_RACK1_SLAIN2_SPIDR_SPIRE1_SPIRE2_VEGFA_WASF1_WASF3_WASHC1_WHAMMP3	34
BP	GO:0016577	histone demethylation	9/1311	31/18862	0.000183162	0.016014	0.0148449	FBXL19_HR_HSF4_JMJD1C_KDM1A_KDM4B_KDM5C_KDM8_PHF2	9
BP	GO:0045010	actin nucleation	12/1311	52/18862	0.000184486	0.016014	0.0148449	ABI2_ARFIP1_GSN_HIP1R_NCKAP1_PICK1_SPIRE1_SPIRE2_WASF1_WASF3_WASHC1_WHAMMP3	12
BP	GO:0099072	regulation of postsynaptic membrane neurotransmitter receptor levels	13/1311	60/18862	0.000198454	0.0169486	0.0157113	ADAM10_CPT1C_DAG1_DLG1_DLG4_DNM2_EPS15_ERBIN_IQSEC2_OPHN1_PORCN_SCRIB_STX3	13
BP	GO:0033169	histone H3-K9 demethylation	6/1311	14/18862	0.000205845	0.0170304	0.0157871	HR_HSF4_JMJD1C_KDM1A_KDM4B_PHF2	6
BP	GO:0043173	nucleotide salvage	6/1311	14/18862	0.000205845	0.0170304	0.0157871	ADK_AMPD2_AMPD3_NAPRT_UCKL1_UPP1	6
BP	GO:0043001	Golgi to plasma membrane protein transport	10/1311	39/18862	0.000251256	0.0204677	0.0189734	ANK3_BBS2_CLN3_GGA2_KIF13A_PKDCC_PREPL_RAB34_RACK1_SEC16A	10
BP	GO:0030041	actin filament polymerization	27/1311	188/18862	0.000257982	0.0205607	0.0190596	ABI2_ARFIP1_BAIAP2L2_BIN1_CAPZB_CTTN_CYRIB_DLG1_ELN_FCHSD1_FHOD3_FLII_GSN_HIP1R_MTOR_NCKAP1_PICK1_PLEKHG2_PTK2B_SPIRE1_SPIRE2_SPTBN5_SVIL_WASF1_WASF3_WASHC1_WHAMMP3	27
BP	GO:0051054	positive regulation of DNA metabolic process	28/1311	198/18862	0.000260164	0.0205607	0.0190596	ATRX_CHTF8_ERCC1_ERCC8_EYA1_EYA2_FAM168A_FBXO4_HDAC10_HNRNPA1_HNRNPA2B1_KMT5B_MAP3K4_MAPK15_MLH1_MMS19_NBN_NPM2_NSD2_NVL_PARN_PTK2B_SPIDR_SPIRE1_SPIRE2_TIMELESS_TP53BP1_ZCWPW1	28
BP	GO:0007030	Golgi organization	23/1311	150/18862	0.000276456	0.021527	0.0199553	AKAP9_ARMH3_ATL2_BCAS3_CLASP1_COG3_COG7_CSNK1D_DNM2_GOLGA2_HTT_KIFC3_MAP2K2_MYO18A_OBSL1_SEC16A_SEC23IP_SPTBN5_STX18_SYNE1_TBC1D20_TRIP11_VMP1	23
BP	GO:0002028	regulation of sodium ion transport	16/1311	87/18862	0.000291514	0.0223705	0.0207373	ACTN4_ANK3_CAMK2D_DLG1_DNM2_FXYD1_NEDD4L_NKAIN4_P2RX4_PER1_RANGRF_SERPINE2_SLC8A1_SLMAP_WNK1_WNK2	16
BP	GO:0006482	protein demethylation	9/1311	33/18862	0.000308837	0.0226722	0.0210169	FBXL19_HR_HSF4_JMJD1C_KDM1A_KDM4B_KDM5C_KDM8_PHF2	9
BP	GO:0008214	protein dealkylation	9/1311	33/18862	0.000308837	0.0226722	0.0210169	FBXL19_HR_HSF4_JMJD1C_KDM1A_KDM4B_KDM5C_KDM8_PHF2	9
BP	GO:0006892	post-Golgi vesicle-mediated transport	18/1311	105/18862	0.000311982	0.0226722	0.0210169	ANK3_AP1G2_AP4M1_ARFGEF2_BBS2_CLN3_DNM2_EPS15_GGA2_GOSR2_KIF13A_PKDCC_PREPL_RAB34_RACK1_SCAMP3_SEC16A_SORL1	18
BP	GO:0031109	microtubule polymerization or depolymerization	19/1311	114/18862	0.000312572	0.0226722	0.0210169	AKAP9_ARHGEF2_CCDC57_CLASP1_CLIP1_CSNK1D_GOLGA2_MAP2_MAPRE3_NCKAP5L_NDE1_NDEL1_NUMA1_RANGRF_SLAIN2_TBCD_TUBGCP3_TUBGCP5_ZNF207	19
BP	GO:0031503	protein-containing complex localization	36/1311	283/18862	0.000323084	0.023118	0.0214302	AAAS_ADAM10_CPSF1_DAG1_DLG1_DLG4_DNM2_DYNC2I2_EPS15_HNRNPA2B1_IFT172_IFT22_IFT88_IQSEC2_MAK_NPM1_NUP133_NUP35_NUP42_NUP54_NUP85_OPHN1_PABPN1_POM121C_RABL2B_RAN_RPGR_RPS15_SCRIB_SMG7_SRRM1_STX3_TRIP11_TTC21A_TTC21B_U2AF2	36
BP	GO:0007163	establishment or maintenance of cell polarity	29/1311	212/18862	0.000360335	0.0251996	0.0233598	BCAS3_CLASP1_CRB1_CRB2_CYRIB_DLG1_DOCK7_ERBIN_FLOT2_GSN_HTT_KRIT1_MAP7_MAPKAP1_MYO18A_MYO9A_NDE1_NDEL1_NUMA1_OPHN1_PKD1_PTK2_PTK2B_RACK1_SCRIB_SDCCAG8_SHTN1_SNX27_WDPCP	29
BP	GO:0007051	spindle organization	26/1311	182/18862	0.000361693	0.0251996	0.0233598	AAAS_ATRX_CEP120_CEP126_CHMP2A_CLASP1_CSNK1D_DLG1_FLNA_GOLGA2_HAUS2_INTS13_MAPK15_MAPRE3_MLH1_NUMA1_PKD1_RAN_RNF4_SENP6_TACC2_TBCE_TUBGCP3_TUBGCP5_WDR62_ZNF207	26
BP	GO:0034315	regulation of Arp2/3 complex-mediated actin nucleation	7/1311	21/18862	0.000376868	0.0254249	0.0235687	ABI2_ARFIP1_HIP1R_NCKAP1_PICK1_WASF1_WASF3	7
BP	GO:2000765	regulation of cytoplasmic translation	7/1311	21/18862	0.000376868	0.0254249	0.0235687	CNBP_FMR1_METTL3_MTOR_PKM_RPL13A_UNK	7
BP	GO:0034976	response to endoplasmic reticulum stress	37/1311	296/18862	0.000379333	0.0254249	0.0235687	ACADVL_AIFM1_ARFGAP1_ATG10_AUP1_BAG6_CXXC1_EDEM2_EIF2AK3_EIF4G1_ERP29_FLOT1_GOSR2_HM13_NR1H3_PDIA2_PDIA5_POMT2_PREB_RACK1_RHBDD2_RNF121_RNFT1_SEC16A_SEC31A_SERP2_SSR1_TMEM117_TMEM129_TMEM67_TSPYL2_UBA5_UBE2K_UBXN6_UGGT2_USP25_VAPB	37
BP	GO:0043094	cellular metabolic compound salvage	9/1311	34/18862	0.000394354	0.0261013	0.0241957	ADK_AMPD2_AMPD3_DGUOK_GMPR2_MRI1_NAPRT_UCKL1_UPP1	9
BP	GO:0032956	regulation of actin cytoskeleton organization	42/1311	352/18862	0.000429628	0.0280849	0.0260345	ABI2_ACTN2_ARAP1_ARFIP1_ARHGAP17_BAIAP2L2_BCAS3_BIN1_CAPZB_CD47_CDK10_CLASP1_CTTN_CYRIB_DIXDC1_DLG1_ECT2_ELN_FCHSD1_FERMT2_FHOD3_FLII_FLNA_GSN_HIP1R_MTOR_NCKAP1_PICK1_PLEKHG2_PTK2B_SEMA5A_SPIRE1_SPIRE2_SPTBN5_SVIL_TAOK2_TJP1_TPM1_WASF1_WASF3_WASHC1_WHAMMP3	42
BP	GO:0019886	antigen processing and presentation of exogenous peptide antigen via MHC class II	17/1311	99/18862	0.000444037	0.0286729	0.0265795	ACTR1B_AP1S2_AP1S3_AP2A2_CAPZB_CLTA_CTSL_DCTN3_DNM2_HLA-DMA_KLC1_LGMN_RAB7A_RILP_SEC23A_SEC24B_SEC31A	17
BP	GO:0030705	cytoskeleton-dependent intracellular transport	27/1311	195/18862	0.000466499	0.0297604	0.0275876	ACTN4_APP_BICD1_CLN3_DYNC2I2_FNBP1L_HTT_IFT172_IFT22_IFT88_KIF13A_MAK_MAP2_MYO10_MYO6_MYO7A_NDE1_NDEL1_RABL2B_RPGR_SPG11_SYNE2_TMEM201_TRIP11_TTC21A_TTC21B_WASF1	27
BP	GO:0033539	fatty acid beta-oxidation using acyl-CoA dehydrogenase	5/1311	11/18862	0.000521694	0.0326792	0.0302934	ACAD11_ACADVL_ETFDH_GCDH_IVD	5
BP	GO:0044766	multi-organism transport	13/1311	66/18862	0.000532454	0.0326792	0.0302934	AAAS_CTSL_EPS15_FMR1_NUP133_NUP35_NUP42_NUP54_NUP85_POM121C_RAB7A_RAN_VPS37A	13
BP	GO:1902579	multi-organism localization	13/1311	66/18862	0.000532454	0.0326792	0.0302934	AAAS_CTSL_EPS15_FMR1_NUP133_NUP35_NUP42_NUP54_NUP85_POM121C_RAB7A_RAN_VPS37A	13
BP	GO:0032970	regulation of actin filament-based process	45/1311	389/18862	0.000536939	0.0326792	0.0302934	ABI2_ACTN2_AKAP9_ARAP1_ARFIP1_ARHGAP17_BAIAP2L2_BCAS3_BIN1_CAMK2D_CAPZB_CD47_CDK10_CLASP1_CTTN_CYRIB_DIXDC1_DLG1_ECT2_ELN_FCHSD1_FERMT2_FHOD3_FLII_FLNA_GSN_HIP1R_MTOR_NCKAP1_PICK1_PLEKHG2_PTK2B_RANGRF_SEMA5A_SPIRE1_SPIRE2_SPTBN5_SVIL_TAOK2_TJP1_TPM1_WASF1_WASF3_WASHC1_WHAMMP3	45
BP	GO:1902115	regulation of organelle assembly	26/1311	187/18862	0.00055223	0.0332279	0.030802	ATXN2_CDK10_CDKL5_CEP120_CHMP2A_DNM2_EVI5L_GSN_HTT_IFT88_LRSAM1_MAK_MAPK15_MDM1_MTMR3_NPM1_NPRL3_NUMA1_PIP4K2C_PTPRD_RNF4_SDCCAG8_SENP6_STX18_STYXL1_SYNE2	26
BP	GO:0043112	receptor metabolic process	24/1311	168/18862	0.00059795	0.0355454	0.0329502	ABCA2_AHI1_AP2A2_ARAP1_ARFGEF2_ATXN2_CLTA_DLG4_DNM2_EPS15_FLOT1_FMR1_GRK4_LGMN_MAGI2_OPHN1_PICALM_PICK1_SCRIB_SORL1_TBC1D5_VEGFA_VLDLR_WDR54	24
BP	GO:0090066	regulation of anatomical structure size	54/1311	493/18862	0.00060417	0.0355454	0.0329502	ABI2_ACTN2_ARFIP1_ATP2B1_ATP7A_BAIAP2L2_BBS2_BIN1_CAPZB_CDKL5_CLN3_CTTN_CYRIB_DLG1_DNM2_DOCK4_ELN_FCHSD1_FHOD3_FLII_GSN_HIP1R_KCNMA1_KDM1A_MAP2_MTOR_NCKAP1_NDEL1_PICALM_PICK1_PIK3C2A_PLEKHG2_PTK2B_RAB22A_RAP1GAP2_RILP_SEMA3B_SEMA4C_SEMA5A_SEMA6C_SEMA6D_SHTN1_SLC12A4_SLC8A1_SNF8_SPIRE1_SPIRE2_SPTBN5_SVIL_VEGFA_WASF1_WASF3_WASHC1_WHAMMP3	54
BP	GO:0070076	histone lysine demethylation	8/1311	29/18862	0.000612179	0.0355865	0.0329884	HR_HSF4_JMJD1C_KDM1A_KDM4B_KDM5C_KDM8_PHF2	8
BP	GO:0032388	positive regulation of intracellular transport	29/1311	219/18862	0.000618311	0.0355865	0.0329884	ACTN2_AKT2_ANK3_ATG13_BAP1_BCAS3_C2CD5_CAMK1_CAPN10_CEP290_CSNK2A2_DAB2_DMAP1_ECT2_EDEM2_FLNA_MAP2_MFF_NPEPPS_NUMA1_OAZ1_PRR5L_RAN_SEC16A_SORL1_STX18_TBC1D20_TCF7L2_XPO4	29
BP	GO:0006893	Golgi to plasma membrane transport	12/1311	59/18862	0.000637397	0.0357637	0.0331526	ANK3_ARFGEF2_BBS2_CLN3_DNM2_GGA2_KIF13A_PKDCC_PREPL_RAB34_RACK1_SEC16A	12
BP	GO:0061951	establishment of protein localization to plasma membrane	12/1311	59/18862	0.000637397	0.0357637	0.0331526	ANK3_BBS2_CLN3_GGA2_KIF13A_PKDCC_PREPL_RAB34_RAB7A_RACK1_SCRIB_SEC16A	12
BP	GO:0007018	microtubule-based movement	43/1311	370/18862	0.000641652	0.0357637	0.0331526	APP_BBS2_BICD1_CCDC40_CCNYL1_CFAP221_CLN3_DNAAF11_DNHD1_DYNC2I2_HTT_IFT172_IFT22_IFT88_INPP5B_INTS13_IQCG_KATNIP_KIF12_KIF13A_KIF21A_KIF27_KIFC3_KLC1_KTN1_MAK_MAP2_NDE1_NDEL1_NME5_NPHP4_ODAD4_RABL2B_RPGR_SPEF2_SPG11_STK36_SYNE2_TMEM201_TRIP11_TTC21A_TTC21B_WASF1	43
BP	GO:0009127	purine nucleoside monophosphate biosynthetic process	7/1311	23/18862	0.000702693	0.0381711	0.0353843	ADK_AMPD2_AMPD3_DGUOK_IMPDH1_LHPP_PFAS	7
BP	GO:0043968	histone H2A acetylation	6/1311	17/18862	0.000707737	0.0381711	0.0353843	ACTL6A_DMAP1_EP400_MEAF6_MORF4L2_TRRAP	6
BP	GO:0002495	antigen processing and presentation of peptide antigen via MHC class II	17/1311	103/18862	0.00071099	0.0381711	0.0353843	ACTR1B_AP1S2_AP1S3_AP2A2_CAPZB_CLTA_CTSL_DCTN3_DNM2_HLA-DMA_KLC1_LGMN_RAB7A_RILP_SEC23A_SEC24B_SEC31A	17
BP	GO:0045494	photoreceptor cell maintenance	10/1311	44/18862	0.000713681	0.0381711	0.0353843	BBS2_CIB2_CRB1_CRB2_DRAM2_MAK_MDM1_NPHP4_NXNL2_PROM1	10
BP	GO:0032386	regulation of intracellular transport	41/1311	350/18862	0.000723759	0.038323	0.0355251	AAAS_ABCA2_ACTN2_AKT2_ANK3_ARFIP1_ATG13_BAP1_BCAS3_C11orf65_C2CD5_CAMK1_CAPN10_CEP290_CSNK2A2_DAB2_DMAP1_ECT2_EDEM2_FLNA_MAP2_MAP2K2_MAPK15_MFF_NDEL1_NPEPPS_NUMA1_NUP54_OAZ1_PKIG_PREB_PRR5L_RAN_SEC16A_SEC24B_SORL1_STX18_TBC1D20_TCF7L2_TTC21B_XPO4	41
BP	GO:0008360	regulation of cell shape	22/1311	151/18862	0.000758555	0.0397678	0.0368644	ARAP1_DAG1_DLG1_EPB41_FERMT2_FMNL3_ITGA7_MYO10_PALM_PLXNB1_PLXNB3_PRPF40A_PTK2_PTK2B_RHOJ_S100A13_SH3KBP1_TAOK2_TPM1_VEGFA_WASF3_WDPCP	22
BP	GO:0022406	membrane docking	25/1311	181/18862	0.000770618	0.0399384	0.0370226	AHI1_AKAP9_B9D1_CC2D2A_CEP290_CEP70_CLASP1_CLN3_CSNK1D_DCTN3_ESYT1_HAUS2_NDE1_NEDD1_NPHP4_ODF2_RAB7A_SDCCAG8_SFI1_STX3_TCTN1_TMEM67_UNC13A_VAPB_VPS33B	25
BP	GO:0072659	protein localization to plasma membrane	34/1311	275/18862	0.000779893	0.0399384	0.0370226	ACTN2_AKT2_ANK3_BBS2_BSG_C2CD5_CACNB2_CLN3_DAB2_DLG1_EPHA2_FAM126A_FLNA_FLOT1_FLOT2_GGA2_KIF13A_MAP7_NFASC_PALM_PICALM_PKDCC_PREPL_RAB34_RAB7A_RACK1_RANGRF_SCRIB_SEC16A_SEC23A_SLMAP_SORBS1_STX3_TNIK	34
BP	GO:0051125	regulation of actin nucleation	8/1311	30/18862	0.000784438	0.0399384	0.0370226	ABI2_ARFIP1_GSN_HIP1R_NCKAP1_PICK1_WASF1_WASF3	8
BP	GO:0002504	antigen processing and presentation of peptide or polysaccharide antigen via MHC class II	17/1311	104/18862	0.000795964	0.0401393	0.0372088	ACTR1B_AP1S2_AP1S3_AP2A2_CAPZB_CLTA_CTSL_DCTN3_DNM2_HLA-DMA_KLC1_LGMN_RAB7A_RILP_SEC23A_SEC24B_SEC31A	17
BP	GO:0140056	organelle localization by membrane tethering	24/1311	172/18862	0.000840588	0.0417296	0.038683	AHI1_AKAP9_B9D1_CC2D2A_CEP290_CEP70_CLASP1_CLN3_CSNK1D_DCTN3_ESYT1_HAUS2_NDE1_NEDD1_NPHP4_ODF2_SDCCAG8_SFI1_STX3_TCTN1_TMEM67_UNC13A_VAPB_VPS33B	24
BP	GO:0072584	caveolin-mediated endocytosis	5/1311	12/18862	0.000843261	0.0417296	0.038683	CLN3_ITSN1_NEDD4L_PACSIN2_PROM2	5
BP	GO:0061512	protein localization to cilium	12/1311	61/18862	0.00087222	0.042763	0.039641	ARL13B_BBS9_CSNK1D_DNAAF11_FAM149B1_INVS_MAPK15_NPHP4_ODAD4_TCTN1_TTC21A_TTC21B	12
BP	GO:0002090	regulation of receptor internalization	11/1311	53/18862	0.000887952	0.0431349	0.0399857	AHI1_ATXN2_DLG4_FLOT1_FMR1_MAGI2_OPHN1_PICK1_TBC1D5_VEGFA_WDR54	11
BP	GO:0097064	ncRNA export from nucleus	9/1311	38/18862	0.000952919	0.04587	0.0425211	AAAS_NPM1_NUP133_NUP35_NUP42_NUP54_NUP85_POM121C_RAN	9
BP	GO:0048268	clathrin coat assembly	6/1311	18/18862	0.000999563	0.0476819	0.0442007	CLTA_EPS15_HIP1R_PICALM_PIK3C2A_SNAP91	6
BP	GO:0072583	clathrin-dependent endocytosis	10/1311	46/18862	0.00103288	0.0488311	0.045266	AP2A2_CLTA_DAB2_DNM2_FNBP1L_HIP1R_ITSN1_PICALM_SMAP1_SNAP91	10
CC	GO:0030055	cell-substrate junction	66/1355	423/19520	4.36e-10	1.86e-07	1.4e-07	ACTN2_ACTN4_ADAM10_ADAM9_ANXA6_ARHGEF2_BSG_CASK_CD46_CD99L2_CLASP1_CTTN_DAB2_DAG1_DCAF6_DDR2_DIXDC1_DNM2_DOCK7_DPP4_EPB41L2_EPHA2_ERBIN_FERMT2_FLII_FLNA_FLNB_FLNC_FLOT1_FLOT2_GIT2_GSN_ILK_IRF2_LPXN_MAP2K2_MPRIP_MPZL1_MTF2_NCKAP1_NFASC_NHS_NPM1_PACSIN2_PAK4_PCBP2_PDLIM7_PPFIBP1_PPIA_PTK2_PTK2B_RPL13A_RPLP1_RPS14_RPS15_RPS16_RPS3A_SH3KBP1_SORBS1_SVIL_SYNE2_TLE2_TNC_TPM4_TSPAN9_WASF1	66
CC	GO:0005925	focal adhesion	65/1355	416/19520	5.58e-10	1.86e-07	1.4e-07	ACTN2_ACTN4_ADAM10_ADAM9_ANXA6_ARHGEF2_BSG_CASK_CD46_CD99L2_CLASP1_CTTN_DAB2_DAG1_DCAF6_DDR2_DIXDC1_DNM2_DOCK7_DPP4_EPB41L2_EPHA2_FERMT2_FLII_FLNA_FLNB_FLNC_FLOT1_FLOT2_GIT2_GSN_ILK_IRF2_LPXN_MAP2K2_MPRIP_MPZL1_MTF2_NCKAP1_NFASC_NHS_NPM1_PACSIN2_PAK4_PCBP2_PDLIM7_PPFIBP1_PPIA_PTK2_PTK2B_RPL13A_RPLP1_RPS14_RPS15_RPS16_RPS3A_SH3KBP1_SORBS1_SVIL_SYNE2_TLE2_TNC_TPM4_TSPAN9_WASF1	65
CC	GO:0030027	lamellipodium	35/1355	196/19520	2.12e-07	4.71e-05	3.55e-05	ABI1_ABI2_APBB2_APP_ARAP3_CDC42BPA_CTTN_DAG1_DNM2_DPP4_EPHA2_FERMT2_FLOT1_FLOT2_GDPD2_GSN_ILK_ITSN1_MYLK_MYO10_NCKAP1_NHS_PIEZO1_PKN2_PLCG1_PTK2B_RAPH1_SCRIB_SCYL3_SHTN1_SLC39A6_STX3_SYNE2_WASF1_WASF3	35
CC	GO:0005938	cell cortex	46/1355	301/19520	3.55e-07	5.9e-05	4.45e-05	ACTN2_AKT2_C2CD5_CIB2_CLASP1_CLTA_CNKSR1_CTTN_DENND2B_DLG4_ECT2_ENO1_EPB41_EPB41L2_EXOC7_FCHSD1_FERMT2_FLNA_FLNB_FLOT1_FLOT2_FNBP1L_GAD1_GRK4_GSN_HIP1R_MYO10_MYO6_MYO7A_MYO9B_NSMF_NUMA1_PCLO_PDZD4_PHLDB1_PTK2_PTK2B_SEPTIN2_SEPTIN8_SPIRE1_SPIRE2_SPTBN5_STIM1_UNC13A_WASHC1_WDPCP	46
CC	GO:0031252	cell leading edge	56/1355	411/19520	9.55e-07	0.000120844	9.11e-05	ABI1_ABI2_AKT2_APBB2_APP_ARAP3_ARHGEF2_ATP2B1_ATP6AP2_ATP7A_BCAS3_C2CD5_CADM4_CDC42BPA_CDKL5_CLIP1_CTTN_DAG1_DNM2_DPP4_EPHA2_FERMT2_FLOT1_FLOT2_GDPD2_GSN_HIP1R_ILK_ITSN1_KSR1_MYLK_MYO10_MYO6_NCKAP1_NDEL1_NHS_PACSIN2_PALM_PDLIM7_PIEZO1_PKN2_PLCG1_PTK2B_RAB22A_RAPH1_SCRIB_SCYL3_SH3YL1_SHTN1_SLC39A6_STX3_SYNE2_TPM1_VEZT_WASF1_WASF3	56
CC	GO:0005911	cell-cell junction	63/1355	485/19520	1.09e-06	0.000120844	9.11e-05	ABI2_ADAM10_ADAM15_AHI1_ANK3_APP_ARHGAP17_ARHGEF2_ARVCF_BAIAP2L2_CADM4_CASK_CD99L2_CDC42BPA_CDHR3_CNKSR1_COL13A1_CRB1_DAG1_DLG1_DPP4_ECT2_EPHA2_FERMT2_FLCN_FLNA_FLOT1_FLOT2_FRMD5_FXYD1_GAB1_KIFC3_KRIT1_MAGI2_MAP2K2_MAPK15_MTDH_NFASC_NHS_NPHP4_OBSCN_OBSL1_PACSIN2_PAK4_PDLIM3_PDLIM5_PDLIM7_PDZD2_PKN2_PLCG1_PLEKHA7_RANGRF_SCRIB_SDCCAG8_SH3KBP1_SLC8A1_SORBS1_STX3_TBCD_TJP1_VANGL2_VEGFA_VEZT	63
CC	GO:0031965	nuclear membrane	43/1355	295/19520	3.02e-06	0.000287514	0.00021676	AAAS_CBX3_CLCC1_CLMN_DPY19L2_DPY19L3_ERBIN_GRK5_INTS2_LPIN1_MATR3_MINDY3_MLX_MRPL19_MTDH_MYO6_NR4A1_NSMF_NUP133_NUP35_NUP42_NUP54_NUP85_P2RX4_POM121C_PUM2_QSOX2_RAP1GAP2_SMPD4_SPIN1_SUN1_SYNE1_SYNE2_TBC1D20_TEX2_TM7SF2_TMC6_TMEM120A_TMEM120B_TMEM18_TMEM201_TNRC18_ZBTB1	43
CC	GO:0005635	nuclear envelope	59/1355	462/19520	4.09e-06	0.000340303	0.000256559	AAAS_AGPAT3_AGPAT5_APP_BIN1_CBX3_CCAR1_CHMP2A_CLCC1_CLMN_CSE1L_DPY19L2_DPY19L3_ERBIN_GRK5_INTS2_ITSN1_LPIN1_MATR3_MINDY3_MLX_MRPL19_MTA1_MTDH_MTOR_MYO6_NDEL1_NR4A1_NSMF_NUP133_NUP35_NUP42_NUP54_NUP85_P2RX4_POLA1_POM121C_PUM2_QSOX2_RAN_RAP1GAP2_SMPD4_SORL1_SPIN1_SUN1_SYNE1_SYNE2_TBC1D20_TEX2_TM7SF2_TMC6_TMEM120A_TMEM120B_TMEM18_TMEM201_TMPO_TNRC18_XPO4_ZBTB1	59
CC	GO:0005874	microtubule	55/1355	423/19520	5.03e-06	0.000372515	0.000280843	ARFGEF2_ARHGEF2_BCAS3_BICD1_BOD1L1_C4orf47_CALM2_CCDC57_CLASP1_CLIP1_CSNK1D_DCTN3_DLG1_DNM2_EML4_EML5_EML6_ENKD1_GOLGA2_HAUS2_INVS_KATNAL1_KIF12_KIF13A_KIF21A_KIF27_KIFC3_KLC1_KLC4_MAP2_MAP2K2_MAP7_MAPRE3_MDM1_MTA1_NCKAP5L_NDE1_NDEL1_NUMA1_ODF2_POLB_RNF4_SHTN1_SLAIN2_SLC8A1_SPACA9_STAU2_STIM1_SVIL_TBCD_TBCE_TTLL4_TUBGCP3_TUBGCP5_ZNF207	55
CC	GO:0036038	MKS complex	7/1355	13/19520	9.04e-06	0.000602389	0.000454148	AHI1_B9D1_CC2D2A_CEP290_TCTN1_TMEM231_TMEM67	7
CC	GO:0030117	membrane coat	19/1355	92/19520	1.49e-05	0.000793541	0.00059826	AFTPH_AP1G2_AP1S2_AP1S3_AP2A2_AP4M1_BAIAP2L2_CHMP2A_CLTA_COPE_EPS15_PICALM_SCYL1_SEC23A_SEC24B_SEC31A_SYNRG_TBC1D5_VPS39	19
CC	GO:0048475	coated membrane	19/1355	92/19520	1.49e-05	0.000793541	0.00059826	AFTPH_AP1G2_AP1S2_AP1S3_AP2A2_AP4M1_BAIAP2L2_CHMP2A_CLTA_COPE_EPS15_PICALM_SCYL1_SEC23A_SEC24B_SEC31A_SYNRG_TBC1D5_VPS39	19
CC	GO:0005765	lysosomal membrane	49/1355	378/19520	1.76e-05	0.000793541	0.00059826	ABCA2_ABCD4_ANXA6_AP1S2_AP1S3_AP2A2_ATP11C_ATP6AP2_BRI3_CLCN5_CLN3_CLTA_CP_DAB2_DPP4_DRAM2_FLCN_FLOT1_GLMP_GNB1_HLA-DMA_LAMP2_MFSD8_MTOR_MYO6_MYO7A_NPRL3_P2RX4_PLD3_PSAP_RAB7A_RILP_RMC1_SCARB1_SLC12A4_SLC29A3_SLC2A8_SLC66A1_SPAG9_SPG11_SPNS1_SPPL2A_SYNGR1_TOM1_UBXN6_VLDLR_VPS16_VPS33B_VPS39	49
CC	GO:0098852	lytic vacuole membrane	49/1355	378/19520	1.76e-05	0.000793541	0.00059826	ABCA2_ABCD4_ANXA6_AP1S2_AP1S3_AP2A2_ATP11C_ATP6AP2_BRI3_CLCN5_CLN3_CLTA_CP_DAB2_DPP4_DRAM2_FLCN_FLOT1_GLMP_GNB1_HLA-DMA_LAMP2_MFSD8_MTOR_MYO6_MYO7A_NPRL3_P2RX4_PLD3_PSAP_RAB7A_RILP_RMC1_SCARB1_SLC12A4_SLC29A3_SLC2A8_SLC66A1_SPAG9_SPG11_SPNS1_SPPL2A_SYNGR1_TOM1_UBXN6_VLDLR_VPS16_VPS33B_VPS39	49
CC	GO:0005774	vacuolar membrane	54/1355	431/19520	1.79e-05	0.000793541	0.00059826	ABCA2_ABCD4_ANXA6_AP1S2_AP1S3_AP2A2_ATP11C_ATP6AP2_BRI3_CLCN5_CLN3_CLTA_CP_DAB2_DPP4_DRAM2_FLCN_FLOT1_GLMP_GNB1_HLA-DMA_LAMP2_MAN2B1_MFSD8_MTOR_MYO6_MYO7A_NAPB_NPRL3_P2RX4_PLD3_PSAP_RAB7A_RILP_RMC1_SCARB1_SLC12A4_SLC22A17_SLC29A3_SLC2A8_SLC66A1_SPAG9_SPG11_SPNS1_SPPL2A_SYNGR1_TOM1_UBXN6_VAC14_VLDLR_VMP1_VPS16_VPS33B_VPS39	54
CC	GO:0005905	clathrin-coated pit	16/1355	71/19520	2.22e-05	0.000926112	0.000698207	AP1S2_AP1S3_AP2A2_APP_CLTA_CTTN_DAB2_DNM2_EPS15_HIP1R_ITSN1_MYO6_PICALM_SNAP91_TBC1D5_VLDLR	16
CC	GO:0005802	trans-Golgi network	36/1355	251/19520	2.68e-05	0.00104825	0.00079029	ADAM10_AFTPH_AP1S2_AP1S3_AP4M1_APP_ARAP1_ARFGEF2_ARFIP1_ATP11C_ATP7A_ATP9B_ATXN2_AZIN2_BICD1_CHID1_CLN3_CLTA_COG3_COG7_DENND5A_DNM2_DPY30_FLNA_GGA2_KIF13A_MMP24_MYO18A_PICK1_PIK3C2A_PREPL_SCAMP3_SLC66A2_SMPD4_SORL1_VPS53	36
CC	GO:0005819	spindle	48/1355	381/19520	4.46e-05	0.00165003	0.00124398	AAAS_ANAPC5_ANAPC7_APP_ARHGEF2_BOD1L1_CALM2_CBX3_CCDC57_CDC14B_CEP95_CLASP1_CLTA_CSNK1D_CTTN_DCTN3_ECT2_EML4_EPB41_FLCN_GOLGA2_HAUS2_INVS_KATNAL1_KATNBL1_MAK_MAPK15_MAPRE3_MMS19_NDE1_NDEL1_NEDD1_NPM1_NUMA1_NUP85_ODF2_POC1B_POLB_PPP2R3C_RSPH1_SEPTIN2_SPAG8_TMEM201_TUBGCP3_TUBGCP5_WDR62_YPEL5_ZNF207	48
CC	GO:0005912	adherens junction	26/1355	172/19520	0.000142304	0.00480437	0.00362207	ABI2_ADAM10_ADAM15_AHI1_ARVCF_CD99L2_CDHR3_CRB1_DAG1_DLG1_FERMT2_FLOT1_FLOT2_FRMD5_KIFC3_PAK4_PDLIM3_PDLIM5_PDLIM7_PLEKHA7_SCRIB_SORBS1_TBCD_TJP1_VEGFA_VEZT	26
CC	GO:0070603	SWI/SNF superfamily-type complex	15/1355	74/19520	0.000144275	0.00480437	0.00362207	ACTL6A_ACTR6_ARID1B_BPTF_DMAP1_DPF3_EP400_GATAD2A_INO80C_INO80E_MTA1_SMARCA1_SMARCD3_TFPT_TRRAP	15
CC	GO:0036064	ciliary basal body	24/1355	156/19520	0.000192146	0.0059432	0.00448065	AHI1_B9D1_BBS2_CDK10_CDKL5_CEP20_CSNK1D_DYNC2I2_FANK1_IFT172_IFT88_IQCD_MAPK15_NEDD1_NPHP4_POC1B_PPP1R32_PTK2_RABL2B_RILP_RPGR_SDCCAG8_SPACA9_TTLL4	24
CC	GO:0097346	INO80-type complex	8/1355	25/19520	0.000196322	0.0059432	0.00448065	ACTL6A_ACTR6_DMAP1_EP400_INO80C_INO80E_TFPT_TRRAP	8
CC	GO:0000118	histone deacetylase complex	15/1355	77/19520	0.000229362	0.00664154	0.00500713	ACTR6_DMAP1_EP400_GATAD2A_HDAC10_HDAC11_HDAC5_HDAC7_HR_JMJD1C_MTA1_NCOR2_RCOR3_TAF6L_TRRAP	15
CC	GO:1904949	ATPase complex	18/1355	103/19520	0.000240487	0.00667351	0.00503124	ABCA2_ABCD4_ACTL6A_ACTR6_ARID1B_BPTF_DMAP1_DPF3_EP400_FXYD1_GATAD2A_INO80C_INO80E_MTA1_SMARCA1_SMARCD3_TFPT_TRRAP	18
CC	GO:0005814	centriole	22/1355	141/19520	0.000284853	0.00758848	0.00572105	AHI1_CCDC57_CEP120_CEP20_CEP290_DYNC2I2_HTT_IFT88_MAPK15_MDM1_NEDD1_NEURL4_ODF2_POC1B_RABL2B_RAN_SDCCAG8_SFI1_TUBGCP3_WASHC1_WDR62_WDR90	22
CC	GO:0031209	SCAR complex	5/1355	10/19520	0.000300079	0.00768665	0.00579506	ABI1_ABI2_NCKAP1_WASF1_WASF3	5
CC	GO:0030120	vesicle coat	12/1355	55/19520	0.000319685	0.00788556	0.00594502	AFTPH_AP1G2_AP2A2_CLTA_COPE_PICALM_SCYL1_SEC23A_SEC24B_SEC31A_SYNRG_TBC1D5	12
CC	GO:0032153	cell division site	14/1355	72/19520	0.000374433	0.00887432	0.00669045	DCTN3_ECT2_KATNBL1_MYLK_NDE1_PKN2_SEPTIN2_SEPTIN8_SPIRE1_SPIRE2_SVIL_TUBGCP3_TUBGCP5_ZFYVE19	14
CC	GO:0099738	cell cortex region	10/1355	41/19520	0.000386419	0.00887432	0.00669045	CLASP1_CLTA_ENO1_EPB41_EPB41L2_NUMA1_PCLO_PHLDB1_SPTBN5_UNC13A	10
CC	GO:0000779	condensed chromosome, centromeric region	19/1355	117/19520	0.000432286	0.00959675	0.0072351	ATRX_BOD1L1_CBX3_CLASP1_DCTN3_DSN1_KMT5B_MEAF6_MIS12_NCAPD3_NDE1_NDEL1_NUP133_NUP85_ORC2_PHF2_SEPTIN2_TP53BP1_ZNF207	19
CC	GO:0016363	nuclear matrix	18/1355	109/19520	0.000492145	0.0104535	0.00788103	CASK_CXXC1_ENC1_ERCC8_HNRNPA2B1_HNRNPM_MATR3_MBD1_NCOR2_NONO_NSMF_NUMA1_PHB2_POLA1_PRPF40A_SORBS1_SRPK1_SRRM1	18
CC	GO:0031258	lamellipodium membrane	7/1355	22/19520	0.000515954	0.0104535	0.00788103	DPP4_EPHA2_FERMT2_NCKAP1_PIEZO1_SLC39A6_SYNE2	7
CC	GO:0034399	nuclear periphery	20/1355	128/19520	0.000517967	0.0104535	0.00788103	CASK_CXXC1_DAG1_ENC1_ERCC8_HNRNPA2B1_HNRNPM_MATR3_MBD1_NCOR2_NONO_NSMF_NUMA1_NUP35_PHB2_POLA1_PRPF40A_SORBS1_SRPK1_SRRM1	20
CC	GO:0035869	ciliary transition zone	13/1355	67/19520	0.0006124	0.0119958	0.00904381	AHI1_B9D1_BBS9_CC2D2A_CEP290_MAK_MYO7A_NPHP4_SEPTIN2_SPTBN5_TCTN1_TMEM231_TMEM67	13
CC	GO:0031253	cell projection membrane	40/1355	337/19520	0.000631819	0.0120226	0.00906399	AKT2_ARHGEF2_ARL13B_ATP2B1_ATP6AP2_ATP7A_BBS2_BBS9_C2CD5_CA9_CASK_CDKL5_DLG1_DNM2_DPP4_EPHA2_FERMT2_GNB1_HIP1R_KSR1_MYO10_MYO6_NCKAP1_PACSIN2_PALM_PDE6B_PIEZO1_PKD1_PROM1_PROM2_SCARB1_SEPTIN2_SH3YL1_SLC39A6_SLC5A6_SYNE2_TMEM231_TMEM67_TPM1_VEZT	40
CC	GO:0031902	late endosome membrane	21/1355	140/19520	0.000662657	0.0122591	0.00924231	ANXA6_CHMP2A_CLN3_GOSR2_HLA-DMA_LAMP2_OSBPL9_PLD3_RAB7A_RILP_RMC1_SLC29A3_SNF8_SORL1_SPPL2A_UBXN6_VAC14_VPS16_VPS33B_VPS37A_VPS39	21
CC	GO:0005770	late endosome	34/1355	275/19520	0.000765211	0.0134247	0.010121	ANXA6_ATP7A_CHID1_CHMP2A_CLN3_CTSL_GOSR2_HLA-DMA_HTT_LAMP2_LGMN_MAGI2_MAP2K2_MON1B_NEDD4L_OSBPL9_PLD3_PSAP_RAB22A_RAB7A_RILP_RMC1_SLC29A3_SNF8_SORL1_SPPL2A_UBXN6_VAC14_VPS16_VPS26B_VPS33B_VPS37A_VPS39_WASHC1	34
CC	GO:0098793	presynapse	53/1355	487/19520	0.000765973	0.0134247	0.010121	ADAM10_APP_ATP2B1_BIN1_CACNB2_CASK_CLCN5_CLN3_CLTA_DENND1A_DLG4_DMXL2_DNM2_FLOT1_FMR1_GAD1_GRIK2_GRIK4_HTT_ITSN1_KIAA1109_MFF_MICAL1_NDEL1_NRXN2_OPHN1_P2RX4_PCLO_PDLIM5_PHB2_PICALM_PICK1_PPFIBP1_PPFIBP2_PTPRD_RAB2B_SCRIB_SEMA4C_SEPTIN2_SEPTIN8_SLC1A7_SLC2A8_SLC6A9_SLC8A1_SNAP91_SRCIN1_STX3_SYNGR1_TNIK_TRAPPC4_TRIM9_TSPOAP1_UNC13A	53
CC	GO:0030118	clathrin coat	10/1355	45/19520	0.000853247	0.0145708	0.0109851	AFTPH_AP1G2_AP2A2_AP4M1_BAIAP2L2_CLTA_EPS15_PICALM_SYNRG_TBC1D5	10
CC	GO:0030131	clathrin adaptor complex	7/1355	24/19520	0.000926284	0.0154226	0.0116273	AFTPH_AP1G2_AP2A2_AP4M1_PICALM_SYNRG_TBC1D5	7
CC	GO:0097440	apical dendrite	6/1355	18/19520	0.000993114	0.015769	0.0118884	FLNA_ITSN1_MAP2_NSMF_OSBP2_PTK2B	6
CC	GO:0099568	cytoplasmic region	32/1355	258/19520	0.00101993	0.015769	0.0118884	AK8_ARFGEF2_ATG7_CCDC40_CDKL5_CFAP221_CLASP1_CLTA_DLG4_DNAI7_DNHD1_DYNC2I2_ENO1_EPB41_EPB41L2_FMR1_GRIK2_HIP1R_IFT172_MAK_MAP2_NDEL1_NUMA1_ODAD4_PCLO_PHLDB1_PQBP1_SEPTIN2_SPTBN5_UNC13A_WASF1_WDPCP	32
CC	GO:0032154	cleavage furrow	11/1355	54/19520	0.00103596	0.015769	0.0118884	DCTN3_ECT2_KATNBL1_MYLK_NDE1_PKN2_SEPTIN2_SPIRE1_SPIRE2_SVIL_ZFYVE19	11
CC	GO:0098858	actin-based cell projection	28/1355	216/19520	0.00104345	0.015769	0.0118884	ABI1_ABI2_ACTN2_APP_ATP7A_BBS2_CA9_CIB2_CRB1_DAG1_DOCK4_DYNC2I2_ELMOD3_FMR1_MAP2_MYO10_MYO6_MYO7A_NFASC_PALM_PROM1_PROM2_RAPH1_SCARB1_SHTN1_SYNE2_UBE2K_VEZT	28
CC	GO:0031227	intrinsic component of endoplasmic reticulum membrane	23/1355	165/19520	0.00106547	0.015769	0.0118884	ACER3_AUP1_CLN3_CPT1C_DPM2_EIF2AK3_EMC1_ESYT1_GRAMD1A_HM13_KTN1_PIGS_PIGT_PORCN_PREB_RHBDD2_RTN2_SGPL1_SLC37A3_SPPL2A_STIM1_TEX261_TM7SF2	23
CC	GO:0031301	integral component of organelle membrane	42/1355	371/19520	0.00121381	0.0175038	0.0131963	ACER3_AUP1_CCDC51_CLN3_COA1_CPT1C_DPM2_EIF2AK3_EMC1_ESYT1_ETFDH_HM13_KTN1_LAMP2_MFF_MTX1_P2RX4_PIGS_PIGT_PORCN_PPOX_PREB_QSOX2_RHBDD2_RTN2_SCO2_SFXN1_SFXN5_SGPL1_SLC22A17_SLC37A3_SLC66A1_SLC6A9_SPIRE1_SPPL2A_STIM1_SUN1_SYNGR1_TBC1D20_TEX261_TM7SF2_TMEM201	42
CC	GO:1990752	microtubule end	8/1355	32/19520	0.00123525	0.0175038	0.0131963	CLASP1_CLIP1_MAPRE3_NCKAP5L_NUMA1_RNF4_SLAIN2_SVIL	8
CC	GO:0030176	integral component of endoplasmic reticulum membrane	22/1355	157/19520	0.00126244	0.0175164	0.0132058	ACER3_AUP1_CLN3_CPT1C_DPM2_EIF2AK3_EMC1_ESYT1_HM13_KTN1_PIGS_PIGT_PORCN_PREB_RHBDD2_RTN2_SGPL1_SLC37A3_SPPL2A_STIM1_TEX261_TM7SF2	22
CC	GO:0030135	coated vesicle	35/1355	295/19520	0.0013449	0.0178348	0.0134459	ADAM10_AFTPH_AP1G2_AP2A2_APP_ATP7A_CLTA_CNIH1_COPE_DAB2_DENND1A_DNM2_GAD1_GGA2_GOLGA2_GOSR2_HIP1R_IDUA_MYO6_PICALM_PIK3C2A_SCAP_SCYL1_SEC16A_SEC23A_SEC23IP_SEC24B_SEC31A_SLC2A8_SNAP91_SYNRG_TBC1D5_TEX261_VPS16_VPS33B	35
CC	GO:0030119	AP-type membrane coat adaptor complex	9/1355	40/19520	0.00139801	0.0178348	0.0134459	AFTPH_AP1G2_AP1S2_AP2A2_AP4M1_PICALM_SYNRG_TBC1D5_VPS39	9
CC	GO:1990391	DNA repair complex	9/1355	40/19520	0.00139801	0.0178348	0.0134459	DCLRE1C_ERCC1_ERCC8_KDM1A_MLH1_PAXX_PMS1_PMS2_TP53BP1	9
CC	GO:0032432	actin filament bundle	13/1355	73/19520	0.00141425	0.0178348	0.0134459	ACTN4_FERMT2_FLNA_ILK_MYLK_PDLIM3_PDLIM5_PDLIM7_PTK2_RFLNA_SORBS1_TPM1_TPM4	13
CC	GO:0032279	asymmetric synapse	37/1355	318/19520	0.00141928	0.0178348	0.0134459	ABI1_ACTN2_ADAM10_ARFGEF2_CAMK1_CDKL5_DLG1_DLG4_DNM2_EPB41_FMR1_GRIA2_GRIK2_HIP1R_IGSF9B_LRP8_MAGI2_NSMF_P2RX4_PALM_PCBP2_PCLO_PDLIM5_PHB2_PICK1_PLCB4_PLEKHA5_PTK2B_RPS14_SCRIB_SEMA4C_SIPA1L1_SLC6A9_SLC8A1_SOS1_SRCIN1_TNIK	37
CC	GO:0098984	neuron to neuron synapse	39/1355	342/19520	0.00155767	0.0192113	0.0144836	ABI1_ACTN2_ADAM10_ARFGEF2_CAMK1_CDKL5_DLG1_DLG4_DNM2_EPB41_FMR1_GRIA2_GRIK2_GRIK4_HIP1R_IGSF9B_LRP8_MAGI2_NSMF_P2RX4_PALM_PCBP2_PCLO_PDLIM5_PHB2_PICK1_PLCB4_PLEKHA5_PTK2B_PTPRD_RPS14_SCRIB_SEMA4C_SIPA1L1_SLC6A9_SLC8A1_SOS1_SRCIN1_TNIK	39
CC	GO:0042641	actomyosin	13/1355	74/19520	0.00160871	0.0192468	0.0145104	ACTN4_CDC42BPA_FERMT2_ILK_MYLK_MYO18A_PDLIM3_PDLIM5_PDLIM7_PTK2_SORBS1_TPM1_TPM4	13
CC	GO:0097730	non-motile cilium	22/1355	160/19520	0.00161835	0.0192468	0.0145104	AHI1_ARL13B_BSG_C4orf47_CEP290_CIB2_CRB1_ELMOD3_GNB1_GRK4_IFT88_MAK_MYO7A_NPHP4_PDE6B_PROM1_RPGR_SDCCAG8_SEPTIN2_SPTBN5_TTLL4_VCAN	22
CC	GO:0030016	myofibril	28/1355	224/19520	0.00181341	0.0211883	0.0159741	ACTN2_ANK3_BIN1_CALM2_CAPZB_DAG1_ENO1_FERMT2_FHOD3_FLNA_FLNB_FLNC_ILK_OBSCN_OBSL1_PDLIM3_PDLIM5_PDLIM7_PPP1R12B_RTN2_SCO2_SLC8A1_SMN1_SVIL_SYNE1_SYNE2_TPM1_TPM4	28
CC	GO:0033268	node of Ranvier	5/1355	14/19520	0.00188526	0.021648	0.0163207	ANK3_BIN1_DAG1_DLG1_NFASC	5
CC	GO:0014069	postsynaptic density	36/1355	313/19520	0.00199413	0.0225101	0.0169706	ABI1_ACTN2_ADAM10_CAMK1_CDKL5_DLG1_DLG4_DNM2_EPB41_FMR1_GRIA2_GRIK2_HIP1R_IGSF9B_LRP8_MAGI2_NSMF_P2RX4_PALM_PCBP2_PCLO_PDLIM5_PHB2_PICK1_PLCB4_PLEKHA5_PTK2B_RPS14_SCRIB_SEMA4C_SIPA1L1_SLC6A9_SLC8A1_SOS1_SRCIN1_TNIK	36
CC	GO:0030863	cortical cytoskeleton	16/1355	104/19520	0.0021248	0.0235853	0.0177813	ACTN2_CIB2_CLASP1_CTTN_DLG4_EPB41_EPB41L2_FCHSD1_FLNA_FLOT1_FLOT2_GSN_NSMF_NUMA1_PCLO_SPTBN5	16
CC	GO:0030904	retromer complex	6/1355	21/19520	0.002425	0.0254324	0.0191738	DENND5A_RAB7A_SNX27_TBC1D5_VPS26A_VPS26B	6
CC	GO:0035267	NuA4 histone acetyltransferase complex	6/1355	21/19520	0.002425	0.0254324	0.0191738	ACTL6A_DMAP1_EP400_MEAF6_MORF4L2_TRRAP	6
CC	GO:0043189	H4/H2A histone acetyltransferase complex	6/1355	21/19520	0.002425	0.0254324	0.0191738	ACTL6A_DMAP1_EP400_MEAF6_MORF4L2_TRRAP	6
CC	GO:0002102	podosome	7/1355	28/19520	0.00248214	0.0254324	0.0191738	ADAM8_CTTN_GSN_LPXN_SH3PXD2A_SVIL_TJP1	7
CC	GO:0030125	clathrin vesicle coat	7/1355	28/19520	0.00248214	0.0254324	0.0191738	AFTPH_AP1G2_AP2A2_CLTA_PICALM_SYNRG_TBC1D5	7
CC	GO:0097731	9+0 non-motile cilium	18/1355	126/19520	0.00270611	0.0273071	0.0205872	BSG_C4orf47_CEP290_CIB2_CRB1_GNB1_GRK4_MAK_MYO7A_NPHP4_PDE6B_PROM1_RPGR_SDCCAG8_SEPTIN2_SPTBN5_TTLL4_VCAN	18
CC	GO:0043292	contractile fiber	28/1355	231/19520	0.00284641	0.0282942	0.0213313	ACTN2_ANK3_BIN1_CALM2_CAPZB_DAG1_ENO1_FERMT2_FHOD3_FLNA_FLNB_FLNC_ILK_OBSCN_OBSL1_PDLIM3_PDLIM5_PDLIM7_PPP1R12B_RTN2_SCO2_SLC8A1_SMN1_SVIL_SYNE1_SYNE2_TPM1_TPM4	28
CC	GO:0035371	microtubule plus-end	6/1355	22/19520	0.00314089	0.0305317	0.0230182	CLASP1_CLIP1_MAPRE3_NCKAP5L_NUMA1_SLAIN2	6
CC	GO:0031300	intrinsic component of organelle membrane	43/1355	402/19520	0.0031632	0.0305317	0.0230182	ACER3_AUP1_CCDC51_CLN3_COA1_CPT1C_DPM2_EIF2AK3_EMC1_ESYT1_ETFDH_GRAMD1A_HM13_KTN1_LAMP2_MFF_MTX1_P2RX4_PIGS_PIGT_PORCN_PPOX_PREB_QSOX2_RHBDD2_RTN2_SCO2_SFXN1_SFXN5_SGPL1_SLC22A17_SLC37A3_SLC66A1_SLC6A9_SPIRE1_SPPL2A_STIM1_SUN1_SYNGR1_TBC1D20_TEX261_TM7SF2_TMEM201	43
CC	GO:0098843	postsynaptic endocytic zone	4/1355	10/19520	0.00345733	0.032894	0.0247992	CLTA_DNM2_GRIA2_RNF216	4
CC	GO:0030132	clathrin coat of coated pit	5/1355	16/19520	0.00366036	0.0343352	0.0258857	AP2A2_CLTA_EPS15_PICALM_TBC1D5	5
CC	GO:0060170	ciliary membrane	12/1355	72/19520	0.00376721	0.03437	0.0259119	ARL13B_BBS2_BBS9_CASK_GNB1_PDE6B_PKD1_PROM1_PROM2_SEPTIN2_TMEM231_TMEM67	12
CC	GO:0030017	sarcomere	25/1355	203/19520	0.00376728	0.03437	0.0259119	ACTN2_ANK3_BIN1_CALM2_CAPZB_ENO1_FERMT2_FHOD3_FLNA_FLNB_FLNC_ILK_OBSCN_OBSL1_PDLIM3_PDLIM5_PDLIM7_PPP1R12B_RTN2_SLC8A1_SMN1_SYNE1_SYNE2_TPM1_TPM4	25
CC	GO:0030662	coated vesicle membrane	23/1355	182/19520	0.00386094	0.0343804	0.0259198	AFTPH_AP1G2_AP2A2_CLTA_CNIH1_COPE_DAB2_DENND1A_GAD1_GOSR2_HIP1R_MYO6_PICALM_SCAP_SCYL1_SEC16A_SEC23A_SEC23IP_SEC24B_SEC31A_SLC2A8_SYNRG_TBC1D5	23
CC	GO:0005875	microtubule associated complex	21/1355	161/19520	0.00387166	0.0343804	0.0259198	ACTR1B_DCTN3_DNAI7_DNHD1_DYNC2I2_HAUS2_KIF12_KIF13A_KIF21A_KIF27_KIFC3_KLC1_KLC4_LRP8_MAP2_MAP7_NDE1_NDEL1_SHTN1_SNX4_SPTBN5	21
CC	GO:0001725	stress fiber	11/1355	64/19520	0.00426461	0.0368032	0.0277464	ACTN4_FERMT2_ILK_MYLK_PDLIM3_PDLIM5_PDLIM7_PTK2_SORBS1_TPM1_TPM4	11
CC	GO:0097517	contractile actin filament bundle	11/1355	64/19520	0.00426461	0.0368032	0.0277464	ACTN4_FERMT2_ILK_MYLK_PDLIM3_PDLIM5_PDLIM7_PTK2_SORBS1_TPM1_TPM4	11
CC	GO:0031256	leading edge membrane	22/1355	173/19520	0.00431029	0.0368032	0.0277464	AKT2_ARHGEF2_ATP2B1_ATP6AP2_C2CD5_CDKL5_DNM2_DPP4_EPHA2_FERMT2_HIP1R_KSR1_MYO6_NCKAP1_PACSIN2_PALM_PIEZO1_SH3YL1_SLC39A6_SYNE2_TPM1_VEZT	22
CC	GO:0030018	Z disc	17/1355	122/19520	0.00453478	0.0382299	0.028822	ACTN2_ANK3_BIN1_FHOD3_FLNA_FLNB_FLNC_OBSCN_OBSL1_PDLIM3_PDLIM5_PDLIM7_PPP1R12B_RTN2_SLC8A1_SMN1_SYNE2	17
CC	GO:0000775	chromosome, centromeric region	24/1355	196/19520	0.00480623	0.0388266	0.0292718	ATRX_BOD1L1_CBX3_CLASP1_CLIP1_DCTN3_DSN1_FMR1_KMT5B_MACROH2A1_MEAF6_MIS12_NCAPD3_NDE1_NDEL1_NUP133_NUP85_ORC2_PHF2_PPP2R5C_SEPTIN2_SUGT1_TP53BP1_ZNF207	24
CC	GO:0032433	filopodium tip	5/1355	17/19520	0.00489255	0.0388266	0.0292718	ABI1_ABI2_FMR1_MYO10_UBE2K	5
CC	GO:0030175	filopodium	15/1355	103/19520	0.00490402	0.0388266	0.0292718	ABI1_ABI2_ACTN2_APP_DAG1_DYNC2I2_FMR1_MAP2_MYO10_MYO6_PALM_RAPH1_SHTN1_SYNE2_UBE2K	15
CC	GO:0098978	glutamatergic synapse	34/1355	308/19520	0.00500259	0.0388266	0.0292718	ACTN2_ADAM10_AKAP9_ARHGAP39_ATP2B1_CAMK1_CDKL5_CPT1C_DAG1_DLG1_DLG4_DNM2_EPS15_ERBIN_FLNA_FLOT1_GRIK2_ITSN1_MTOR_OPHN1_PACSIN2_PCLO_PHB2_PLCB4_PLCG1_PLEKHA5_PORCN_PTK2B_PTPRD_RNF216_STX3_TNIK_TSPOAP1_WASF3	34
CC	GO:0034992	microtubule organizing center attachment site	4/1355	11/19520	0.00513654	0.0388266	0.0292718	CLMN_SUN1_SYNE1_SYNE2	4
CC	GO:0034993	meiotic nuclear membrane microtubule tethering complex	4/1355	11/19520	0.00513654	0.0388266	0.0292718	CLMN_SUN1_SYNE1_SYNE2	4
CC	GO:0099092	postsynaptic density, intracellular component	4/1355	11/19520	0.00513654	0.0388266	0.0292718	ACTN2_CDKL5_DNM2_TNIK	4
CC	GO:0106083	nuclear membrane protein complex	4/1355	11/19520	0.00513654	0.0388266	0.0292718	CLMN_SUN1_SYNE1_SYNE2	4
CC	GO:0106094	nuclear membrane microtubule tethering complex	4/1355	11/19520	0.00513654	0.0388266	0.0292718	CLMN_SUN1_SYNE1_SYNE2	4
CC	GO:0008328	ionotropic glutamate receptor complex	9/1355	48/19520	0.00520535	0.0388266	0.0292718	CPT1C_DLG1_DLG4_GRIA2_GRIK2_GRIK4_PORCN_PTK2B_SCRIB	9
CC	GO:0031674	I band	18/1355	134/19520	0.00526485	0.0388266	0.0292718	ACTN2_ANK3_BIN1_FERMT2_FHOD3_FLNA_FLNB_FLNC_OBSCN_OBSL1_PDLIM3_PDLIM5_PDLIM7_PPP1R12B_RTN2_SLC8A1_SMN1_SYNE2	18
CC	GO:0030133	transport vesicle	42/1355	402/19520	0.00530513	0.0388266	0.0292718	ADAM10_AFTPH_AP1G2_APP_ATP7A_AZIN2_BIN1_CHGA_CLCN5_CLN3_CLTA_CNIH1_COPE_DLG4_DMXL2_ERP29_GOLIM4_GOSR2_MFF_NDEL1_PICALM_PICK1_SCAP_SEC16A_SEC23A_SEC23IP_SEC24B_SEC31A_SEMA4C_SEPTIN2_SEPTIN8_SLC2A8_SLC6A9_SNAP91_SORL1_STX3_SYNGR1_SYNRG_TRAPPC4_TRIM9_TRIP11_UNC13A	42
CC	GO:0099572	postsynaptic specialization	36/1355	333/19520	0.00552514	0.0399972	0.0301544	ABI1_ACTN2_ADAM10_CAMK1_CDKL5_DLG1_DLG4_DNM2_EPB41_FMR1_GRIA2_GRIK2_HIP1R_IGSF9B_LRP8_MAGI2_NSMF_P2RX4_PALM_PCBP2_PCLO_PDLIM5_PHB2_PICK1_PLCB4_PLEKHA5_PTK2B_RPS14_SCRIB_SEMA4C_SIPA1L1_SLC6A9_SLC8A1_SOS1_SRCIN1_TNIK	36
CC	GO:0043197	dendritic spine	22/1355	177/19520	0.00566051	0.0405366	0.030561	ABI2_ACTN2_ADAM10_APP_ARFGEF2_ATP2B1_ATP6AP2_CTTN_DLG4_DNM2_FMR1_GRIA2_HIP1R_ITSN1_OPHN1_P2RX4_PALM_PTK2_PTK2B_SIPA1L1_SLC8A1_ZMYND8	22
CC	GO:0032588	trans-Golgi network membrane	14/1355	95/19520	0.0057951	0.0410589	0.0309548	AFTPH_AP1S2_AP1S3_AP4M1_APP_ARFIP1_CLTA_COG3_COG7_KIF13A_MMP24_PICK1_SCAMP3_VPS53	14
CC	GO:0097733	photoreceptor cell cilium	16/1355	115/19520	0.00587441	0.0411827	0.0310481	BSG_CEP290_CIB2_CRB1_GNB1_GRK4_MAK_MYO7A_NPHP4_PDE6B_PROM1_RPGR_SDCCAG8_SEPTIN2_SPTBN5_VCAN	16
CC	GO:0044309	neuron spine	22/1355	178/19520	0.00604769	0.0419559	0.031631	ABI2_ACTN2_ADAM10_APP_ARFGEF2_ATP2B1_ATP6AP2_CTTN_DLG4_DNM2_FMR1_GRIA2_HIP1R_ITSN1_OPHN1_P2RX4_PALM_PTK2_PTK2B_SIPA1L1_SLC8A1_ZMYND8	22
CC	GO:0043202	lysosomal lumen	14/1355	96/19520	0.00636267	0.0436138	0.032881	ARSA_CHID1_CTSL_GUSB_HEXA_IDS_IDUA_LAMP2_LGMN_MAN2B1_NAGLU_PLD3_PSAP_VCAN	14
CC	GO:0000777	condensed chromosome kinetochore	15/1355	106/19520	0.00641765	0.0436138	0.032881	BOD1L1_CLASP1_DCTN3_DSN1_MEAF6_MIS12_NDE1_NDEL1_NUP133_NUP85_ORC2_PHF2_SEPTIN2_TP53BP1_ZNF207	15
CC	GO:0070971	endoplasmic reticulum exit site	7/1355	33/19520	0.0066111	0.0444747	0.03353	MPPE1_PREB_SEC16A_SEC23A_SEC24B_SEC31A_TFG	7
CC	GO:0071013	catalytic step 2 spliceosome	13/1355	87/19520	0.00683673	0.0448455	0.0338095	DHX35_EFTUD2_HNRNPA1_HNRNPA2B1_HNRNPF_HNRNPM_PPWD1_PRPF8_SNRPD2_SNRPE_SNRPN_SRRM1_WDR83	13
CC	GO:0005871	kinesin complex	9/1355	50/19520	0.00686823	0.0448455	0.0338095	KIF12_KIF13A_KIF21A_KIF27_KIFC3_KLC1_KLC4_NDE1_NDEL1	9
CC	GO:0098878	neurotransmitter receptor complex	9/1355	50/19520	0.00686823	0.0448455	0.0338095	CPT1C_DLG1_DLG4_GRIA2_GRIK2_GRIK4_PORCN_PTK2B_SCRIB	9
CC	GO:0000812	Swr1 complex	4/1355	12/19520	0.00728556	0.0471086	0.0355157	ACTR6_DMAP1_EP400_TRRAP	4
CC	GO:0044291	cell-cell contact zone	11/1355	69/19520	0.00762784	0.0483153	0.0364255	ANK3_BAIAP2L2_CADM4_DLG1_FLCN_FLOT1_FLOT2_FXYD1_OBSL1_RANGRF_SLC8A1	11
CC	GO:0005776	autophagosome	14/1355	98/19520	0.00763082	0.0483153	0.0364255	ATP6AP2_AUP1_CLN3_GRAMD1A_HTT_LAMP2_MAPK15_PIP4K2C_RAB24_RAB7A_TBC1D5_VMP1_VPS16_WASHC1	14
CC	GO:0001650	fibrillar center	18/1355	139/19520	0.00768983	0.0483153	0.0364255	AGER_BTBD10_CDK7_DAB2_DDX46_DSN1_EEF1D_EXOSC8_FHIT_HERC4_MALT1_MLLT1_MRI1_MTDH_NONO_RPAIN_RPS6KA6_RREB1	18
CC	GO:0005637	nuclear inner membrane	10/1355	60/19520	0.00784564	0.0488336	0.0368162	CBX3_DPY19L2_DPY19L3_MATR3_P2RX4_SUN1_TM7SF2_TMEM120A_TMEM120B_TMEM201	10
MF	GO:0030695	GTPase regulator activity	67/1346	467/18337	9.03e-08	4.86e-05	4.42e-05	ACAP3_AGAP1_ARAP1_ARAP3_ARFGAP1_ARFGAP2_ARFGEF2_ARHGAP17_ARHGAP39_ARHGAP5_ARHGEF1_ARHGEF12_ARHGEF17_ARHGEF2_ARHGEF28_ARHGEF40_ASAP2_DENND1A_DENND2B_DENND5A_DENND6B_DOCK3_DOCK4_DOCK7_ECT2_EEF1D_EIF5_EVI5L_FAM13B_FLCN_GAPVD1_GIT2_IQSEC2_ITSN1_KRIT1_MADD_MCF2L_MCF2L2_MYO9A_MYO9B_NPRL3_OBSCN_OPHN1_PLCD4_PLXNB1_PREB_RABGAP1L_RABGEF1_RALGAPA1_RALGAPB_RALGPS1_RANGRF_RAP1GAP2_RGL2_RGS11_RPGR_SEC23A_SIPA1…	67
MF	GO:0004674	protein serine/threonine kinase activity	63/1346	430/18337	1.01e-07	4.86e-05	4.42e-05	AATK_AKT2_BRD2_CAMK1_CAMK2D_CAMK2G_CAMKK1_CASK_CDC42BPA_CDK10_CDK19_CDK20_CDK7_CDKL5_CIT_CSNK1D_CSNK2A2_DAPK1_EIF2AK3_FASTK_GRK4_GRK5_HIPK1_HIPK3_ILK_KSR1_LMTK3_LTBP4_MAK_MAP2K2_MAP3K4_MAP4K1_MAP4K3_MAPK12_MAPK15_MARK3_MAST1_MTOR_MYLK_OBSCN_PAK4_PHKG2_PKN2_PNCK_PTK2B_RIPK1_RPS6KA4_RPS6KA6_RPS6KB2_RPS6KC1_RSKR_SPEG_SRPK1_STK33_STK36_STK38_TAOK2_TLK1_TNIK_TRIO_ULK3_WNK1_WNK2	63
MF	GO:0003779	actin binding	61/1346	439/18337	1.02e-06	0.000326995	0.000297497	ABLIM2_ACTN2_ACTN4_ANXA6_BIN1_CACNB2_CAPZB_CLMN_CORO6_CTNNAL1_CTTN_DAG1_DIXDC1_ENC1_EPB41_EPB41L1_EPB41L2_FERMT2_FHOD3_FLII_FLNA_FLNB_FLNC_FMNL3_GSN_HIP1R_INF2_ITPRID2_KCNMA1_MICAL1_MPRIP_MYLK_MYO10_MYO18A_MYO6_MYO7A_MYO9A_MYO9B_OPHN1_PDLIM3_PDLIM5_PDLIM7_PICK1_PTK2_SHTN1_SMTN_SORBS1_SPIRE1_SPIRE2_SPTBN5_SVIL_SYNE1_SYNE2_TMEM201_TPM1_TPM4_VASH2_VPS16_WASF1_WASF3_WASHC1	61
MF	GO:0106311	protein threonine kinase activity	40/1346	248/18337	1.99e-06	0.000422506	0.000384392	AATK_AKT2_CASK_CDC42BPA_CIT_CSNK1D_CSNK2A2_DAPK1_EIF2AK3_HIPK1_HIPK3_ILK_KSR1_LMTK3_MAK_MAP4K1_MAP4K3_MARK3_MAST1_MTOR_OBSCN_PAK4_RIPK1_RPS6KA4_RPS6KA6_RPS6KB2_RPS6KC1_RSKR_SPEG_SRPK1_STK33_STK36_STK38_TAOK2_TLK1_TNIK_TRIO_ULK3_WNK1_WNK2	40
MF	GO:0106310	protein serine kinase activity	40/1346	249/18337	2.21e-06	0.000422506	0.000384392	AATK_AKT2_CASK_CDC42BPA_CIT_CSNK1D_CSNK2A2_DAPK1_EIF2AK3_HIPK1_HIPK3_ILK_KSR1_LMTK3_MAK_MAP4K1_MAP4K3_MARK3_MAST1_MTOR_OBSCN_PAK4_RIPK1_RPS6KA4_RPS6KA6_RPS6KB2_RPS6KC1_RSKR_SPEG_SRPK1_STK33_STK36_STK38_TAOK2_TLK1_TNIK_TRIO_ULK3_WNK1_WNK2	40
MF	GO:0051015	actin filament binding	35/1346	208/18337	3.22e-06	0.000514832	0.00046839	ABLIM2_ACTN2_ACTN4_ANXA6_BIN1_CACNB2_CAPZB_CLMN_CORO6_CTNNAL1_CTTN_FERMT2_FHOD3_FLII_FLNA_FMNL3_GSN_HIP1R_ITPRID2_MICAL1_MPRIP_MYO10_MYO18A_MYO6_MYO7A_PICK1_SHTN1_SPTBN5_SVIL_SYNE1_SYNE2_TMEM201_TPM1_TPM4_VPS16	35
MF	GO:0045296	cadherin binding	48/1346	332/18337	4.81e-06	0.00065821	0.000598833	ABI1_ANK3_ARVCF_BSG_CAPZB_CD46_CDHR3_CSNK1D_CTNNAL1_CTTN_DLG1_EEF1D_EIF3E_EIF5_ENO1_EPHA2_EPS15_FLNA_FLNB_FNBP1L_GAPVD1_GIGYF2_GOLGA2_KTN1_LDHA_MMP24_MPRIP_P2RX4_PACSIN2_PAK4_PDLIM5_PICALM_PKM_PKN2_PPFIBP1_PROM1_RACK1_RAN_SCRIB_SCYL1_SEPTIN2_SH3GLB2_SHTN1_STK38_TJP1_TMPO_UBAP2_VAPB	48
MF	GO:0005085	guanyl-nucleotide exchange factor activity	33/1346	197/18337	6.73e-06	0.000805761	0.000733073	ARFGEF2_ARHGEF1_ARHGEF12_ARHGEF17_ARHGEF2_ARHGEF28_ARHGEF40_DENND1A_DENND2B_DENND5A_DENND6B_DOCK3_DOCK4_DOCK7_ECT2_EEF1D_FLCN_GAPVD1_IQSEC2_ITSN1_MADD_MCF2L_MCF2L2_OBSCN_PLCD4_PREB_RABGEF1_RALGPS1_RANGRF_RGL2_RPGR_SOS1_TRIO	33
MF	GO:0035091	phosphatidylinositol binding	38/1346	253/18337	1.92e-05	0.00204625	0.00186166	ACTN2_ARAP1_ARAP3_ARFIP1_DENND1A_EPB41_ESYT1_FERMT2_FLII_GSN_HIP1R_HS1BP3_KRIT1_MAPKAP1_MCF2L_MPPE1_MYO10_NISCH_NUMA1_OBSCN_PICALM_PIK3C2A_PIK3C2B_PITPNB_PITPNC1_PLEKHA5_RLBP1_RPS6KC1_SCARB1_SH3PXD2A_SH3YL1_SNAP91_SNX27_SNX4_SVIL_WIPI2_ZFYVE16_ZFYVE19	38
MF	GO:0005096	GTPase activator activity	40/1346	276/18337	2.74e-05	0.00262263	0.00238604	ACAP3_AGAP1_ARAP1_ARAP3_ARFGAP1_ARFGAP2_ARHGAP17_ARHGAP39_ARHGAP5_ARHGEF1_ARHGEF12_ASAP2_DOCK4_ECT2_EVI5L_FAM13B_FLCN_GAPVD1_GIT2_MYO9A_MYO9B_NPRL3_OPHN1_PLXNB1_PREB_RABGAP1L_RALGAPA1_RALGAPB_RAP1GAP2_RGS11_SEC23A_SIPA1L1_SMAP1_SOS1_SRGAP3_TBC1D15_TBC1D20_TBC1D5_TBCD_VPS9D1	40
MF	GO:0051020	GTPase binding	34/1346	222/18337	3.45e-05	0.00300262	0.00273176	ABCA1_ABI2_ARHGEF2_BICD1_CDKL5_CLTA_CYRIB_DENND1A_DMXL2_DOCK4_DOCK7_ECT2_ENO1_EVI5L_FLNA_FNBP1L_GGA2_GNB1_MAPKAP1_MICAL1_MYO9B_NCKAP1_PICALM_PREB_RAB34_RABGAP1L_RABGEF1_RANGRF_RILP_RUSC2_SORL1_TBC1D20_TRIP11_WASF1	34
MF	GO:0005543	phospholipid binding	57/1346	451/18337	3.96e-05	0.00316525	0.00287971	ABCA1_ACTN2_AGAP1_ANXA6_ARAP1_ARAP3_ARFIP1_BAIAP2L2_BIN1_C2CD5_CHMP2A_DENND1A_EPB41_ESYT1_FERMT2_FLII_GRAMD1B_GRK5_GSN_HIP1R_HS1BP3_KRIT1_MAPKAP1_MCF2L_MFGE8_MPPE1_MYO10_NISCH_NUMA1_NUP35_OBSCN_OPHN1_PACSIN2_PAFAH2_PCLO_PICALM_PICK1_PIK3C2A_PIK3C2B_PITPNB_PITPNC1_PLEKHA5_PSAP_RLBP1_RPS6KC1_SCARB1_SEC14L2_SH3PXD2A_SH3YL1_SNAP91_SNX27_SNX4_SVIL_UNC13A_WIPI2_ZFYVE16_ZFYVE19	57
MF	GO:0031267	small GTPase binding	29/1346	190/18337	0.000134118	0.00988344	0.00899185	ABCA1_ABI2_ARHGEF2_BICD1_CDKL5_CYRIB_DENND1A_DMXL2_DOCK4_DOCK7_ECT2_EVI5L_FLNA_GGA2_MAPKAP1_MICAL1_MYO9B_NCKAP1_PICALM_RAB34_RABGAP1L_RABGEF1_RANGRF_RILP_RUSC2_SORL1_TBC1D20_TRIP11_WASF1	29
MF	GO:0017124	SH3 domain binding	21/1346	128/18337	0.00040476	0.0276972	0.0251986	ABI1_ABI2_ADAM10_ADAM15_ADAM9_ARHGAP17_CIT_DENND1A_DNM2_DOCK3_DOCK4_ELMO2_EPS15_HIP1R_MAPK15_MICAL1_PLSCR1_RUFY2_SH3KBP1_SOCS7_SOS1	21
MF	GO:0004683	calmodulin-dependent protein kinase activity	8/1346	27/18337	0.000518367	0.0331064	0.0301198	CAMK1_CAMK2D_CAMK2G_CAMKK1_DAPK1_PHKG2_PNCK_PTK2B	8
MF	GO:0035064	methylated histone binding	14/1346	72/18337	0.000654139	0.0368627	0.0335373	ATRX_BPTF_CXXC1_FMR1_ING4_KDM8_MTF2_NCAPD3_PHF2_SPIN1_TP53BP1_ZCWPW1_ZMYND11_ZMYND8	14
MF	GO:0140034	methylation-dependent protein binding	14/1346	72/18337	0.000654139	0.0368627	0.0335373	ATRX_BPTF_CXXC1_FMR1_ING4_KDM8_MTF2_NCAPD3_PHF2_SPIN1_TP53BP1_ZCWPW1_ZMYND11_ZMYND8	14
MF	GO:0051539	4 iron, 4 sulfur cluster binding	10/1346	42/18337	0.000737497	0.0392512	0.0357104	ELP3_ETFDH_EXO5_IREB2_LIAS_MUTYH_NDUFS2_NDUFV1_NFU1_POLA1	10
MF	GO:0032452	histone demethylase activity	8/1346	29/18337	0.000878509	0.0420806	0.0382845	FBXL19_HR_JMJD1C_KDM1A_KDM4B_KDM5C_KDM8_PHF2	8
MF	GO:0140457	protein demethylase activity	8/1346	29/18337	0.000878509	0.0420806	0.0382845	FBXL19_HR_JMJD1C_KDM1A_KDM4B_KDM5C_KDM8_PHF2	8
MF	GO:0015631	tubulin binding	44/1346	368/18337	0.000939149	0.0428431	0.0389782	ARHGEF2_BCAS3_CEP70_CLASP1_CLIP1_DAG1_DIXDC1_DNAI7_DNM2_EML4_EML5_EML6_FMR1_GOLGA2_HTT_KATNAL1_KATNBL1_KIF12_KIF13A_KIF21A_KIF27_KIFC3_KRIT1_MAP2_MAPRE3_MAST1_MDM1_NDE1_NDEL1_NUMA1_POLB_PPP5C_SPAG8_STIM1_TBCD_TBCE_TBCEL_TTLL4_TUBGCP3_TUBGCP5_VAPB_VASH2_WASHC1_ZNF207	44
