# Supplementary material for: PRPF8-mediated dysregulation of hBrr2 helicase disrupts human spliceosome kinetics and 5´-splice-site selection causing tissue-specific defects
Source: Nat Commun. 2024 Apr 11;15:3138. doi: 10.1038/s41467-024-47253-0 (PMC11009313; doi:10.1038/s41467-024-47253-0)
Supplement: Supplementary file 10 — Supplementary Data 7 [file 41467_2024_47253_MOESM10_ESM.xlsx]

## Sheet: Summary
Number of significantly different cryptic splicing events (p < 0.05) between Disease and Control for each cell type determined by rMATS. Cryptic splice events are either CT/AC, CT/GC, GC/AG, GT/AG or noncanonical.
Type of cryptic splice site	iPSC	KiO	RO	RPE
CT/AC	13	23	56	94
CT/GC	1	5	3	5
GC/AG	6	2	3	11
GT/AG	16	26	44	94
noncanonical	1	1	1	1
Percentage of significantly different cryptic splicing events (p < 0.05) determined by rMATS between Disease and Control samples for each cell type. Cryptic splice events are either CT/AC, CT/GC, GC/AG, GT/AG or noncanonical.
Type of cryptic splice site	iPSC	KiO	RO	RPE
CT/AC	35.1351	40.3509	52.3364	45.8537
CT/GC	2.7027	8.77193	2.80374	2.43902
GC/AG	16.2162	3.50877	2.80374	5.36585
GT/AG	43.2432	45.614	41.1215	45.8537
noncanonical	2.7027	1.75439	0.934579	0.487805

## Sheet: iPSC events
Differential cryptic exon usage events between RP13 and RP13-Cas9 iPSCs. Displayed events have a p-value <0.05.
seqname	start	end	strand	type	X1B3_iPSC_mutant	X1B3_iPSC_corrected	X23_iPSC_mutant	X1C1_iPSC_mutant	X1C1_iPSC_corrected	X23_iPSC_corrected	baseMean	log2FoldChange	lfcSE	stat	pvalue	padj	mid	gene
chr16	31185059	31185163	+	GC/AG	0	0	0	0	74.3655	98.8705	28.8727	-8.31738	3.90831	-2.12813	0.0333265	0.999466	52	FUS
chr2	177216727	177216877	+	GT/AG	0	78.3289	0	0	0	60.1377	23.0778	-7.99418	3.9087	-2.04523	0.0408323	0.999466	75	HNRNPA3
chr12	103931624	103932280	+	GT/AG	20.4907	16.0675	13.505	16.4726	55.5262	50.9642	28.8377	-1.27591	0.533633	-2.39099	0.016803	0.999466	328	HSP90B1
chr2	231455241	231455475	-	CT/GC	138.089	0	0	125.604	0	0	43.9488	8.89322	3.90776	2.27579	0.0228588	0.999466	117	NCL
chr16	18789119	18789357	-	CT/AC	4.45449	20.0843	0	7.20677	20.8223	9.17355	10.2902	-2.0975	0.872789	-2.40322	0.0162516	0.999466	119	RPS15A
chr13	45338749	45339496	-	CT/AC	142.544	0	0	110.161	0	0	42.1174	8.83182	3.9078	2.26005	0.0238181	0.999466	373.5	TPT1
chr1	5052504	5118235	?	noncanonical	17.818	0	39.476	26.768	0	0	14.0103	7.24061	1.32333	5.47151	4.46e-08	0.00469823	32865.5	(None, None)
chr9	104858699	104861678	-	CT/AC	32.9633	10.0422	16.6215	24.7089	8.92385	14.27	17.9216	1.16689	0.541026	2.15681	0.0310205	0.999466	1489.5	ABCA1
chr1	229432881	229432986	-	CT/AC	86.4172	29.1223	28.0488	30.8861	25.78	16.3085	36.0938	1.03487	0.520498	1.98824	0.0467857	0.999466	52.5	ACTA1
chr19	44908840	44908974	+	GC/AG	0	28.1181	11.4273	0	27.7631	9.17355	12.747	-2.5294	1.1294	-2.2396	0.0251172	0.999466	67	APOE
chr12	56643559	56643879	-	CT/AC	0	70.2952	0	0	0	58.0992	21.3991	-7.88522	3.90885	-2.01727	0.0436669	0.999466	160	ATP5F1B
chr11	64353497	64353714	+	GT/AG	19.5998	9.03795	14.5438	20.5908	9.91539	5.09642	13.1307	1.18615	0.601231	1.97286	0.0485114	0.999466	108.5	CCDC88B
chr9	14720387	14722165	-	CT/AC	214.707	31.1307	90.3793	42.2111	48.5854	81.5427	84.7593	1.10982	0.521359	2.1287	0.0332791	0.999466	889	CER1
chr10	68982649	68982708	+	GC/AG	44.5449	0	48.8256	46.3292	0	0	23.2833	7.97628	1.24895	6.38638	1.7e-10	2.98e-05	29.5	DDX21
chr13	77898335	77899858	-	CT/AC	165.707	54.2277	46.7479	118.397	66.4331	33.6364	80.8582	1.10238	0.435701	2.53012	0.0114023	0.999466	761.5	EDNRB
chr17	7311123	7311364	+	GT/AG	67.7083	0	67.5248	0	0	0	22.5388	7.92984	3.9087	2.02877	0.0424821	0.999466	120.5	EIF5A
chrX	16150657	16152255	+	GT/AG	51.6721	12.0506	28.0488	82.3631	30.7377	22.4242	37.8828	1.31289	0.501705	2.61686	0.00887438	0.999466	799	GRPR
chr11	67585164	67585199	+	GC/AG	0	0	63.3694	68.9791	0	0	22.0581	7.89851	3.90874	2.02073	0.0433079	0.999466	17.5	GSTP1
chr19	4494058	4494171	+	GT/AG	0	27.1139	0	0	18.8392	15.2893	10.2071	-6.8176	1.35142	-5.04477	4.54e-07	0.0341488	56.5	HDGFL2
chr6	34245572	34245646	+	GC/AG	0	0	0	0	72.3824	106.005	29.7313	-8.35966	3.90827	-2.13897	0.0324381	0.999466	37	HMGA1
chr16	22534398	22534741	-	CT/AC	46.3267	0	74.7967	0	0	0	20.1872	7.77082	3.90893	1.98797	0.0468153	0.999466	171.5	LOC105371131
chr2	241572995	241573074	-	CT/AC	9.79989	4.01687	27.0099	12.3545	5.94924	4.07713	10.5346	1.80099	0.749651	2.40244	0.0162862	0.999466	39.5	LOC105373975
chr6	114424352	114424394	+	GC/AG	97.108	0	109.079	99.8652	0	0	51.0086	9.10768	1.21213	7.5138	5.74e-14	3.02e-08	21	LOC107986638
chr7	150323561	150325840	+	GT/AG	40.0904	1.00422	1.03884	31.9157	8.92385	0	13.8288	2.87685	1.21454	2.36868	0.0178516	0.999466	1139.5	LRRC61
chr2	32916346	32916474	+	GT/AG	0	48.2024	0	0	39.6616	22.4242	18.3814	-7.66649	1.29479	-5.92101	3.2e-09	0.000421	64	LTBP1
chr5	8457767	8459932	+	GT/AG	33.8542	0	28.0488	16.4726	0	12.2314	15.1012	2.68663	1.04166	2.57917	0.00990368	0.999466	1082.5	MIR4458HG
chr16	56625880	56626465	+	GT/AG	11.5817	87.3669	2.07769	7.20677	98.1624	4.07713	35.0788	-3.17282	0.86701	-3.6595	0.000253	0.999466	292.5	MT1E
chr16	56658087	56658674	+	GT/AG	17.818	53.2235	3.11653	8.23631	51.56	4.07713	23.0052	-1.88947	0.84343	-2.24023	0.0250763	0.999466	293.5	MT1F
chr16	56608684	56608991	+	GT/AG	22.2725	96.4048	19.738	13.384	112.044	20.3857	47.3715	-2.04404	0.561827	-3.6382	0.000275	0.999466	153.5	MT2A
chr12	56159623	56160024	+	GT/AG	39.1995	20.0843	67.5248	61.7723	24.7885	23.4435	39.4688	1.29809	0.37927	3.42261	0.00062	0.999466	200.5	MYL6
chr10	93325966	93328762	-	CT/AC	11.5817	4.01687	28.0488	10.2954	4.9577	6.1157	10.836	1.72251	0.740847	2.32506	0.0200688	0.999466	1398	MYOF
chr1	39413268	39413306	-	CT/AC	23.1634	37.156	70.6413	80.304	16.8562	18.3471	41.078	1.26292	0.523897	2.41062	0.0159255	0.999466	19	NA
chr16	14935398	14937564	+	GT/AG	6.23629	17.0717	11.4273	5.14769	18.8392	29.5592	14.7136	-1.52655	0.60979	-2.50341	0.0123003	0.999466	1083	PKD1P3-NPIPA1
chr2	231711948	231712451	+	GT/AG	315.378	0	0	153.401	0	0	78.1299	9.72325	3.90732	2.48847	0.0128294	0.999466	251.5	PTMA
chr12	6770000	6770171	+	GT/AG	0	0	0	0	47.5939	76.4463	20.6734	-7.83546	3.90892	-2.00451	0.0450159	0.999466	85.5	PTMS
chr1	25901647	25901667	-	CT/AC	0	77.3247	0	0	65.4416	69.3113	35.3463	-8.60935	1.22689	-7.01722	2.26e-12	5.96e-07	10	STMN1
chr2	85327274	85327483	-	CT/AC	84.6354	0	0	77.2154	0	0	26.9751	8.18906	3.90838	2.09526	0.0361482	0.999466	104.5	TGOLN2

## Sheet: iPSC enrichment
Gene ontology (GO) and reactome enrichment analysis of genes that exhibit cryptic exon usage between RP13 and RP13-Cas9 iPSCs.
tissue	direction	Gene_set	Term	Overlap	P-value	Adjusted P-value	Odds Ratio	Combined Score	Genes	-log(p-value)
iPSC	down	GO_Molecular_Function_2021	RNA binding (GO:0003723)	'38/1406'	2.29509e-17	3.64919e-15	7.24687	277.651	RPS19BP1;RPL11;NOL8;HMGB3;HTATSF1;HSP90B1;TBRG4;MRPL1;RPS15A;SERPINH1;RBM34;RPS10;HNRNPA0;SRRM2;HSPA8;NPM1;HNRNPA3;PRPF38A;FUS;RPSA;NAP1L1;DEK;PDIA4;CCT6A;AIMP1;RSL1D1;NCL;SRSF3;PIN4;CEBPZ;MATR3;RPL26;PABPC1;CALR;PPIA;SRSF7;TPT1;EIF3B	16.6392
iPSC	up	GO_Molecular_Function_2021	RNA binding (GO:0003723)	'26/1406'	4.65993e-08	7.96849e-06	4.05467	68.4496	SF3B4;TOP2A;AHNAK;DDX21;RRBP1;HMGB1;AKAP1;UBC;G3BP1;HNRNPA1;BTF3;EIF5A;NOP56;FUS;NONO;HUWE1;HSPE1;SON;PKM;SLTM;MYBBP1A;NCL;HNRNPA2B1;S100A4;RAN;TPT1	7.33162
iPSC	up	GO_Cellular_Component_2021	vesicle (GO:0031982)	'11/226'	5.80197e-08	7.89067e-06	9.9656	166.052	ABCA1;TUBA1C;MYL6;ANXA1;TUBB2A;PKM;AHNAK;UBB;GSTP1;UBC;CTSF	7.23642
iPSC	down	Reactome_2016	L13a-mediated translational silencing of Ceruloplasmin expression Homo sapiens R-HSA-156827	'8/106'	1.16273e-07	2.6405e-05	15.9976	255.439	RPS15A;EIF3K;RPL11;RPSA;RPL26;PABPC1;RPS10;EIF3B	6.93452
iPSC	down	Reactome_2016	3' -UTR-mediated translational regulation Homo sapiens R-HSA-157279	'8/106'	1.16273e-07	2.6405e-05	15.9976	255.439	RPS15A;EIF3K;RPL11;RPSA;RPL26;PABPC1;RPS10;EIF3B	6.93452
iPSC	down	Reactome_2016	Cap-dependent Translation Initiation Homo sapiens R-HSA-72737	'8/114'	2.0469e-07	2.6405e-05	14.7842	227.703	RPS15A;EIF3K;RPL11;RPSA;RPL26;PABPC1;RPS10;EIF3B	6.6889
iPSC	down	Reactome_2016	Eukaryotic Translation Initiation Homo sapiens R-HSA-72613	'8/114'	2.0469e-07	2.6405e-05	14.7842	227.703	RPS15A;EIF3K;RPL11;RPSA;RPL26;PABPC1;RPS10;EIF3B	6.6889
iPSC	down	Reactome_2016	Gene Expression Homo sapiens R-HSA-74160	'26/1631'	4.81686e-07	4.971e-05	3.56894	51.9137	GPI;RPL11;WDR4;RPS15A;UBB;ZNF208;ZNF589;RPS10;ZNF267;HNRNPA0;HSPA8;NPM1;HNRNPA3;FUS;RPSA;DEK;AIMP1;SCO1;EIF3K;SRSF3;CYCS;RPL26;PABPC1;SRSF7;FARSB;EIF3B	6.31724
iPSC	down	Reactome_2016	Translation initiation complex formation Homo sapiens R-HSA-72649	'6/57'	6.60293e-07	5.40501e-05	22.6613	322.484	RPS15A;EIF3K;RPSA;PABPC1;RPS10;EIF3B	6.18026
iPSC	down	Reactome_2016	Activation of the mRNA upon binding of the cap-binding complex and eIFs, and subsequent binding to 43S Homo sapiens R-HSA-72662	'6/58'	7.33238e-07	5.40501e-05	22.2244	313.938	RPS15A;EIF3K;RPSA;PABPC1;RPS10;EIF3B	6.13475
iPSC	down	GO_Biological_Process_2021	mRNA processing (GO:0006397)	'11/300'	7.50329e-07	0.0006037	7.61323	107.368	SRRM2;HSPA8;UBL5;HNRNPA3;PRPF38A;FUS;SRSF3;PABPC1;SRSF7;TBRG4;HNRNPA0	6.12475
iPSC	down	Reactome_2016	Formation of a pool of free 40S subunits Homo sapiens R-HSA-72689	'7/96'	9.40456e-07	6.06594e-05	15.2692	211.889	RPS15A;EIF3K;RPL11;RPSA;RPL26;RPS10;EIF3B	6.02666
iPSC	down	GO_Cellular_Component_2021	nucleus (GO:0005634)	'47/4484'	1.14668e-06	0.000136455	2.64033	36.1161	FEN1;ANKRD11;WDR4;HTATSF1;HSP90B1;PTMS;SENP7;UBL5;TUBB6;MT2A;ATP5F1B;UBB;FTH1;ZNF208;UFD1;APOE;ZNF589;ZNF267;HNRNPA0;SRRM2;H2AZ2;KDM4A;HSPA8;NPM1;HNRNPA3;PRPF38A;FUS;HMGA1;RPSA;NAP1L1;DEK;DDB1;CENPH;DPPA4;NCL;MT1F;PPT1;CYCS;CEBPZ;MATR3;PABPC1;CALR;PPIA;SRSF7;HDGFL2;TPT1;MT1E	5.94056
iPSC	down	GO_Biological_Process_2021	RNA splicing, via transesterification reactions with bulged adenosine as nucleophile (GO:0000377)	'10/251'	1.1632e-06	0.0006037	8.23589	112.538	SRRM2;HSPA8;UBL5;HNRNPA3;PRPF38A;FUS;SRSF3;PABPC1;SRSF7;HNRNPA0	5.93435
iPSC	down	Reactome_2016	Translation Homo sapiens R-HSA-72766	'8/151'	1.74857e-06	0.000100251	10.9384	145.008	RPS15A;EIF3K;RPL11;RPSA;RPL26;PABPC1;RPS10;EIF3B	5.75732
iPSC	down	Reactome_2016	GTP hydrolysis and joining of the 60S ribosomal subunit Homo sapiens R-HSA-72706	'7/107'	1.95895e-06	0.000101082	13.5821	178.51	RPS15A;EIF3K;RPL11;RPSA;RPL26;RPS10;EIF3B	5.70798
iPSC	down	GO_Biological_Process_2021	mRNA splicing, via spliceosome (GO:0000398)	'10/274'	2.55861e-06	0.000885279	7.50957	96.6935	SRRM2;HSPA8;UBL5;HNRNPA3;PRPF38A;FUS;SRSF3;PABPC1;SRSF7;HNRNPA0	5.592
iPSC	down	Reactome_2016	Scavenging by Class A Receptors Homo sapiens R-HSA-3000480	'4/19'	3.0374e-06	0.00013639	50.4787	641.307	FTH1;APOE;CALR;HSP90B1	5.5175
iPSC	down	Reactome_2016	Infectious disease Homo sapiens R-HSA-5663205	'11/348'	3.17185e-06	0.00013639	6.51287	82.4607	NPM1;FEN1;RPS15A;UBB;RPL11;HMGA1;RPSA;RPL26;CALR;PPIA;RPS10	5.49869
iPSC	up	Reactome_2016	Glucose metabolism Homo sapiens R-HSA-70326	'6/79'	5.3722e-06	0.00298157	15.3644	186.436	PKM;UGP2;UBB;UBC;PGK1;PFKP	5.26985
iPSC	down	Reactome_2016	Cholesterol biosynthesis Homo sapiens R-HSA-191273	'4/23'	6.82362e-06	0.000270845	39.8436	473.945	HMGCS1;CYP51A1;MSMO1;FDFT1	5.16599
iPSC	down	Reactome_2016	Formation of the ternary complex, and subsequently, the 43S complex Homo sapiens R-HSA-72695	'5/50'	7.64033e-06	0.000281601	21.203	249.815	RPS15A;EIF3K;RPSA;RPS10;EIF3B	5.11689
iPSC	down	GO_Biological_Process_2021	cellular macromolecule biosynthetic process (GO:0034645)	'10/314'	8.52352e-06	0.00221185	6.50817	75.9678	FEN1;RPS15A;RPL11;RPSA;NAP1L1;RPL26;APOE;RPS10;FARSB;PTMS	5.06938
iPSC	down	Reactome_2016	Nonsense Mediated Decay (NMD) independent of the Exon Junction Complex (EJC) Homo sapiens R-HSA-975956	'6/89'	9.1823e-06	0.000315871	13.902	161.238	RPS15A;RPL11;RPSA;RPL26;PABPC1;RPS10	5.03705
iPSC	down	GO_Biological_Process_2021	ribosomal large subunit biogenesis (GO:0042273)	'5/57'	1.46486e-05	0.00304105	18.3423	204.171	RSL1D1;NPM1;MRPL1;RPL11;RPL26	4.8342
iPSC	down	Reactome_2016	Ribosomal scanning and start codon recognition Homo sapiens R-HSA-72702	'5/57'	1.46486e-05	0.000472417	18.3423	204.171	RPS15A;EIF3K;RPSA;RPS10;EIF3B	4.8342
iPSC	up	GO_Biological_Process_2021	modulation by symbiont of host process (GO:0044003)	'3/10'	1.99352e-05	0.0182617	78.1691	846.026	UBB;UBC;PGK1	4.70038
iPSC	down	Reactome_2016	Nonsense-Mediated Decay (NMD) Homo sapiens R-HSA-927802	'6/106'	2.50115e-05	0.000649322	11.5287	122.16	RPS15A;RPL11;RPSA;RPL26;PABPC1;RPS10	4.60186
iPSC	down	Reactome_2016	Nonsense Mediated Decay (NMD) enhanced by the Exon Junction Complex (EJC) Homo sapiens R-HSA-975957	'6/106'	2.50115e-05	0.000649322	11.5287	122.16	RPS15A;RPL11;RPSA;RPL26;PABPC1;RPS10	4.60186
iPSC	down	Reactome_2016	Response to metal ions Homo sapiens R-HSA-5660526	'3/11'	2.51675e-05	0.000649322	70.3408	744.906	MT2A;MT1F;MT1E	4.59916
iPSC	down	Reactome_2016	Metallothioneins bind metals Homo sapiens R-HSA-5661231	'3/11'	2.51675e-05	0.000649322	70.3408	744.906	MT2A;MT1F;MT1E	4.59916
iPSC	down	Reactome_2016	Selenoamino acid metabolism Homo sapiens R-HSA-2408522	'6/111'	3.24753e-05	0.000797964	10.977	113.447	AIMP1;RPS15A;RPL11;RPSA;RPL26;RPS10	4.48845
iPSC	down	GO_Biological_Process_2021	secondary alcohol biosynthetic process (GO:1902653)	'4/34'	3.41257e-05	0.00497824	25.2203	259.402	HMGCS1;CYP51A1;MSMO1;FDFT1	4.46692
iPSC	down	GO_Biological_Process_2021	nuclear-transcribed mRNA catabolic process, nonsense-mediated decay (GO:0000184)	'6/113'	3.59201e-05	0.00497824	10.7707	110.23	RPS15A;RPL11;RPSA;RPL26;PABPC1;RPS10	4.44466
iPSC	down	GO_Biological_Process_2021	cholesterol biosynthetic process (GO:0006695)	'4/35'	3.83679e-05	0.00497824	24.4055	248.162	HMGCS1;CYP51A1;MSMO1;FDFT1	4.41603
iPSC	down	GO_Biological_Process_2021	sterol biosynthetic process (GO:0016126)	'4/38'	5.34138e-05	0.00616039	22.2487	218.871	HMGCS1;CYP51A1;MSMO1;FDFT1	4.27235
iPSC	down	Reactome_2016	Early Phase of HIV Life Cycle Homo sapiens R-HSA-162594	'3/14'	5.48633e-05	0.00128679	51.1492	501.808	FEN1;HMGA1;PPIA	4.26072
iPSC	up	GO_Biological_Process_2021	negative regulation of programmed cell death (GO:0043069)	'10/381'	5.64181e-05	0.0182617	5.1575	50.4543	ANXA1;SON;UBB;AXL;GSTP1;UBC;GATA6;PHB2;PTMA;TPT1	4.24858
iPSC	down	GO_Biological_Process_2021	cholesterol metabolic process (GO:0008203)	'5/77'	6.34009e-05	0.00658102	13.2338	127.919	HMGCS1;CYP51A1;MSMO1;APOE;FDFT1	4.1979
iPSC	up	GO_Biological_Process_2021	regulation of exit from mitosis (GO:0007096)	'4/39'	6.58915e-05	0.0182617	21.0085	202.259	UBB;UBC;PHB2;ANAPC1	4.18117
iPSC	down	GO_Cellular_Component_2021	intracellular membrane-bounded organelle (GO:0043231)	'47/5192'	7.25731e-05	0.0043181	2.17268	20.7076	FEN1;ANKRD11;WDR4;HTATSF1;HSP90B1;PTMS;SENP7;UBL5;TUBB6;MT2A;ATP5F1B;UBB;FTH1;ZNF208;UFD1;APOE;ZNF589;ZNF267;HNRNPA0;SRRM2;H2AZ2;KDM4A;HSPA8;NPM1;HNRNPA3;PRPF38A;FUS;HMGA1;RPSA;NAP1L1;DEK;DDB1;CENPH;DPPA4;NCL;MT1F;PPT1;CYCS;CEBPZ;MATR3;PABPC1;CALR;PPIA;SRSF7;HDGFL2;TPT1;MT1E	4.13922
iPSC	up	Reactome_2016	Glycogen synthesis Homo sapiens R-HSA-3322077	'3/15'	7.40593e-05	0.0205515	45.5872	433.563	UGP2;UBB;UBC	4.13042
iPSC	down	Reactome_2016	Regulation of HSF1-mediated heat shock response Homo sapiens R-HSA-3371453	'5/80'	7.61498e-05	0.0017084	12.7026	120.456	HSPA8;DNAJC7;RPS19BP1;UBB;SERPINH1	4.11833
iPSC	up	GO_Biological_Process_2021	skin development (GO:0043588)	'5/80'	8.66297e-05	0.0182617	12.3445	115.469	COL1A1;ANXA1;COL5A2;GATA6;PKD1	4.06233
iPSC	up	GO_Biological_Process_2021	negative regulation of apoptotic process (GO:0043066)	'11/485'	8.8221e-05	0.0182617	4.46075	41.6441	SET;ANXA1;SON;UBB;AXL;GSTP1;UBC;GATA6;PHB2;PTMA;TPT1	4.05443
iPSC	down	Reactome_2016	mRNA Splicing - Major Pathway Homo sapiens R-HSA-72163	'6/134'	9.30488e-05	0.00190757	8.99408	83.4866	HSPA8;HNRNPA3;FUS;SRSF3;SRSF7;HNRNPA0	4.03129
iPSC	down	GO_Biological_Process_2021	cellular protein metabolic process (GO:0044267)	'10/417'	9.46957e-05	0.00893583	4.83558	44.8009	UBL5;RPS15A;RPL11;RPSA;RPL26;APOE;LTBP1;RPS10;HSP90B1;FARSB	4.02367
iPSC	up	GO_Biological_Process_2021	cellular response to hypoxia (GO:0071456)	'6/131'	9.54444e-05	0.0182617	8.94928	82.8432	NPEPPS;CPEB1;UBB;UBC;GATA6;PGK1	4.02025
iPSC	down	Reactome_2016	Peptide chain elongation Homo sapiens R-HSA-156902	'5/84'	9.61178e-05	0.00190757	12.057	111.526	RPS15A;RPL11;RPSA;RPL26;RPS10	4.0172
iPSC	down	Reactome_2016	Viral mRNA Translation Homo sapiens R-HSA-192823	'5/84'	9.61178e-05	0.00190757	12.057	111.526	RPS15A;RPL11;RPSA;RPL26;RPS10	4.0172
iPSC	down	Reactome_2016	Influenza Life Cycle Homo sapiens R-HSA-168255	'6/136'	0.00010098	0.00192983	8.85482	81.4695	RPS15A;RPL11;RPSA;RPL26;CALR;RPS10	3.99577
iPSC	down	Reactome_2016	Selenocysteine synthesis Homo sapiens R-HSA-2408557	'5/87'	0.000113562	0.00202062	11.6141	105.493	RPS15A;RPL11;RPSA;RPL26;RPS10	3.94477
iPSC	down	Reactome_2016	Eukaryotic Translation Termination Homo sapiens R-HSA-72764	'5/87'	0.000113562	0.00202062	11.6141	105.493	RPS15A;RPL11;RPSA;RPL26;RPS10	3.94477
iPSC	down	GO_Biological_Process_2021	cellular response to zinc ion (GO:0071294)	'3/18'	0.000121052	0.0099372	37.5019	338.24	MT2A;MT1F;MT1E	3.91703
iPSC	down	Reactome_2016	Eukaryotic Translation Elongation Homo sapiens R-HSA-156842	'5/89'	0.000126474	0.00217536	11.3364	101.75	RPS15A;RPL11;RPSA;RPL26;RPS10	3.898
iPSC	down	GO_Biological_Process_2021	SRP-dependent cotranslational protein targeting to membrane (GO:0006614)	'5/90'	0.000133338	0.0099372	11.2025	99.9556	RPS15A;RPL11;RPSA;RPL26;RPS10	3.87505
iPSC	down	Reactome_2016	mRNA Splicing Homo sapiens R-HSA-72172	'6/144'	0.000138244	0.0023011	8.33812	74.0966	HSPA8;HNRNPA3;FUS;SRSF3;SRSF7;HNRNPA0	3.85935
iPSC	down	GO_Biological_Process_2021	cellular response to copper ion (GO:0071280)	'3/19'	0.00014318	0.0099372	35.1562	311.182	MT2A;MT1F;MT1E	3.84412
iPSC	down	GO_Biological_Process_2021	regulation of mRNA stability (GO:0043488)	'6/146'	0.000149077	0.0099372	8.21817	72.4107	HSPA8;NPM1;UBB;FUS;PABPC1;TBRG4	3.82659
iPSC	down	Reactome_2016	Influenza Infection Homo sapiens R-HSA-168254	'6/147'	0.00015474	0.00249519	8.15947	71.5893	RPS15A;RPL11;RPSA;RPL26;CALR;RPS10	3.8104
iPSC	down	GO_Biological_Process_2021	cytoplasmic translation (GO:0002181)	'5/93'	0.00015565	0.0099372	10.8189	94.8595	RPS15A;RPL11;RPSA;RPL26;RPS10	3.80785
iPSC	down	GO_Biological_Process_2021	cotranslational protein targeting to membrane (GO:0006613)	'5/94'	0.000163687	0.0099372	10.6968	93.2503	RPS15A;RPL11;RPSA;RPL26;RPS10	3.78599
iPSC	down	GO_Biological_Process_2021	translation (GO:0006412)	'7/214'	0.000172321	0.0099372	6.52591	56.5545	AIMP1;RPS15A;RPL11;RPSA;RPL26;RPS10;FARSB	3.76366
iPSC	down	Reactome_2016	Cellular response to heat stress Homo sapiens R-HSA-3371556	'5/96'	0.00018071	0.00282565	10.4607	90.1567	HSPA8;DNAJC7;RPS19BP1;UBB;SERPINH1	3.74302
iPSC	down	GO_Cellular_Component_2021	endocytic vesicle lumen (GO:0071682)	'3/21'	0.000194969	0.00729151	31.2469	266.932	APOE;CALR;HSP90B1	3.71003
iPSC	down	Reactome_2016	Metabolism Homo sapiens R-HSA-1430728	'23/1908'	0.000212339	0.00322255	2.55467	21.6057	GPI;HMGCS1;RPL11;CYP51A1;RPSA;NME4;MSMO1;AIMP1;MT2A;RPS15A;SCO1;UBB;MT1F;PPT1;GNAS;NDUFS3;CYCS;PHGDH;RPL26;APOE;RPS10;MT1E;FDFT1	3.67297
iPSC	down	GO_Cellular_Component_2021	chromosome (GO:0005694)	'6/160'	0.000245093	0.00729151	7.46577	62.0695	RSL1D1;CENPH;NCL;NOL8;PIN4;RBM34	3.61067
iPSC	down	GO_Biological_Process_2021	protein targeting to ER (GO:0045047)	'5/103'	0.000251124	0.0129534	9.71007	80.4922	RPS15A;RPL11;RPSA;RPL26;RPS10	3.60011
iPSC	down	GO_Biological_Process_2021	response to copper ion (GO:0046688)	'3/23'	0.000257566	0.0129534	28.1193	232.385	MT2A;MT1F;MT1E	3.58911
iPSC	down	GO_Biological_Process_2021	peptide biosynthetic process (GO:0043043)	'6/162'	0.000262062	0.0129534	7.3693	60.7741	RPS15A;RPL11;RPSA;RPL26;RPS10;FARSB	3.5816
iPSC	up	Reactome_2016	APC/C:Cdc20 mediated degradation of Cyclin B Homo sapiens R-HSA-174048	'3/23'	0.000279004	0.0396735	27.3413	223.769	UBB;UBC;ANAPC1	3.55439
iPSC	up	GO_Cellular_Component_2021	collagen-containing extracellular matrix (GO:0062023)	'9/380'	0.000288488	0.0196172	4.59668	37.4669	COL1A1;ANXA1;PKM;COL5A2;CDH13;S100A4;CTSF;AGRN;NID2	3.53987
iPSC	down	Reactome_2016	APOBEC3G mediated resistance to HIV-1 infection Homo sapiens R-HSA-180689	'2/5'	0.000291168	0.00429266	123.913	1008.85	HMGA1;PPIA	3.53586
iPSC	down	GO_Biological_Process_2021	positive regulation of intrinsic apoptotic signaling pathway by p53 class mediator (GO:1902255)	'2/5'	0.000291168	0.0137379	123.913	1008.85	UBB;RPL26	3.53586
iPSC	down	Reactome_2016	SRP-dependent cotranslational protein targeting to membrane Homo sapiens R-HSA-1799339	'5/107'	0.000299754	0.00429647	9.32739	75.6689	RPS15A;RPL11;RPSA;RPL26;RPS10	3.52324
iPSC	up	GO_Biological_Process_2021	positive regulation of intrinsic apoptotic signaling pathway by p53 class mediator (GO:1902255)	'2/5'	0.0003074	0.0405072	120.515	974.649	EIF5A;UBB	3.5123
iPSC	up	GO_Biological_Process_2021	glucose catabolic process to pyruvate (GO:0061718)	'3/24'	0.000317565	0.0405072	26.038	209.732	PKM;PGK1;PFKP	3.49817
iPSC	up	GO_Biological_Process_2021	canonical glycolysis (GO:0061621)	'3/24'	0.000317565	0.0405072	26.038	209.732	PKM;PGK1;PFKP	3.49817
iPSC	down	GO_Molecular_Function_2021	mRNA 5'-UTR binding (GO:0048027)	'3/25'	0.000331859	0.0263828	25.5605	204.76	RSL1D1;NCL;RPL26	3.47905
iPSC	down	GO_Biological_Process_2021	nuclear-transcribed mRNA catabolic process (GO:0000956)	'6/171'	0.0003502	0.015363	6.96417	55.4139	RPS15A;RPL11;RPSA;RPL26;PABPC1;RPS10	3.45568
iPSC	down	GO_Biological_Process_2021	cellular divalent inorganic cation homeostasis (GO:0072503)	'5/111'	0.000355213	0.015363	8.9736	71.2755	MT2A;MT1F;CALR;TPT1;MT1E	3.44951
iPSC	up	GO_Biological_Process_2021	glycolytic process through glucose-6-phosphate (GO:0061620)	'3/25'	0.000359402	0.0412593	24.8532	197.113	PKM;PGK1;PFKP	3.44442
iPSC	up	Reactome_2016	APC-Cdc20 mediated degradation of Nek2A Homo sapiens R-HSA-179409	'3/25'	0.000359402	0.0396735	24.8532	197.113	UBB;UBC;ANAPC1	3.44442
iPSC	down	Reactome_2016	Attenuation phase Homo sapiens R-HSA-3371568	'3/26'	0.000373662	0.00521107	24.4479	192.947	HSPA8;UBB;SERPINH1	3.42752
iPSC	up	GO_Biological_Process_2021	DNA geometric change (GO:0032392)	'3/26'	0.000404628	0.0422285	23.7714	185.715	ANXA1;HNRNPA2B1;HMGB1	3.39294
iPSC	down	GO_Biological_Process_2021	protein catabolic process (GO:0030163)	'4/64'	0.000412401	0.0167161	12.5911	98.129	DDB1;HSPA8;PPT1;APOE	3.38468
iPSC	down	GO_Biological_Process_2021	cellular response to cadmium ion (GO:0071276)	'3/27'	0.000418707	0.0167161	23.4281	182.231	MT2A;MT1F;MT1E	3.37809
iPSC	up	GO_Biological_Process_2021	bundle of His cell-Purkinje myocyte adhesion involved in cell communication (GO:0086073)	'2/6'	0.000459413	0.0439505	90.3818	694.635	CTNNA3;DSG2	3.3378
iPSC	up	GO_Molecular_Function_2021	cadherin binding (GO:0045296)	'8/322'	0.000461461	0.0354332	4.7952	36.8325	NOP56;ANXA1;PKM;AHNAK;CDH13;CTNNA3;RAN;PFKP	3.33587
iPSC	down	GO_Biological_Process_2021	cellular zinc ion homeostasis (GO:0006882)	'3/28'	0.000467099	0.0179552	22.4898	172.474	MT2A;MT1F;MT1E	3.33059
iPSC	down	GO_Biological_Process_2021	positive regulation of viral genome replication (GO:0045070)	'3/29'	0.000518936	0.0179552	21.6237	163.556	DDB1;PABPC1;PPIA	3.28489
iPSC	down	GO_Biological_Process_2021	response to zinc ion (GO:0010043)	'3/29'	0.000518936	0.0179552	21.6237	163.556	MT2A;MT1F;MT1E	3.28489
iPSC	down	GO_Biological_Process_2021	response to cadmium ion (GO:0046686)	'3/29'	0.000518936	0.0179552	21.6237	163.556	MT2A;MT1F;MT1E	3.28489
iPSC	up	Reactome_2016	Negative regulation of FGFR3 signaling Homo sapiens R-HSA-5654732	'3/29'	0.000561754	0.0396735	21.0254	157.363	FGF17;UBB;UBC	3.25045
iPSC	down	GO_Biological_Process_2021	zinc ion homeostasis (GO:0055069)	'3/30'	0.000574317	0.0192304	20.8218	155.379	MT2A;MT1F;MT1E	3.24085
iPSC	down	GO_Molecular_Function_2021	mRNA binding (GO:0003729)	'7/263'	0.000598126	0.0317007	5.26367	39.0654	SRRM2;RSL1D1;NCL;RPL26;PABPC1;CALR;HNRNPA0	3.22321
iPSC	up	GO_Biological_Process_2021	cellular response to decreased oxygen levels (GO:0036294)	'4/69'	0.000608762	0.0459792	11.2952	83.6303	NPEPPS;CPEB1;GATA6;PGK1	3.21555
iPSC	up	GO_Molecular_Function_2021	miRNA binding (GO:0035198)	'3/30'	0.000621635	0.0354332	20.2457	149.477	HNRNPA2B1;DDX21;HNRNPA1	3.20646
iPSC	down	GO_Biological_Process_2021	negative regulation of growth (GO:0045926)	'5/126'	0.000634594	0.0205846	7.85521	57.8342	MT2A;MT1F;PPT1;NDUFS3;MT1E	3.1975
iPSC	up	GO_Biological_Process_2021	cardiac muscle cell-cardiac muscle cell adhesion (GO:0086042)	'2/7'	0.000640826	0.0459792	72.3018	531.617	CTNNA3;DSG2	3.19326
iPSC	up	GO_Biological_Process_2021	response to host defenses (GO:0052200)	'2/7'	0.000640826	0.0459792	72.3018	531.617	UBB;UBC	3.19326
iPSC	up	GO_Biological_Process_2021	modulation by symbiont of host defense response (GO:0052031)	'2/7'	0.000640826	0.0459792	72.3018	531.617	UBB;UBC	3.19326
iPSC	down	GO_Cellular_Component_2021	nucleolus (GO:0005730)	'12/733'	0.000651355	0.0148897	3.28925	24.1314	RSL1D1;NPM1;FEN1;RPS19BP1;CENPH;NCL;RPL11;NOL8;PIN4;RPL26;RBM34;RPS10	3.18618
iPSC	down	Reactome_2016	Processing of Capped Intron-Containing Pre-mRNA Homo sapiens R-HSA-72203	'6/193'	0.000664143	0.00901776	6.138	44.9118	HSPA8;HNRNPA3;FUS;SRSF3;SRSF7;HNRNPA0	3.17774
iPSC	down	Reactome_2016	Influenza Viral RNA Transcription and Replication Homo sapiens R-HSA-168273	'5/128'	0.000681575	0.00901776	7.7267	56.3362	RPS15A;RPL11;RPSA;RPL26;RPS10	3.16649
iPSC	up	GO_Cellular_Component_2021	intracellular membrane-bounded organelle (GO:0043231)	'45/5192'	0.000684281	0.0233051	1.92358	14.0174	SF3B4;TOP2A;ILRUN;ZNF572;SET;AHNAK;GOSR1;GATA6;HMGB1;PHB2;PKD1;TUBA1C;GJA1;CHCHD2;UGP2;UBB;UBC;DNMT3B;GPBP1L1;HNRNPA1;ABCA1;BTF3;EIF5A;ANXA1;FUS;NONO;MYOF;HUWE1;NSMCE1;CDYL2;CPEB1;TUBB2A;PKM;SLTM;MYBBP1A;AXL;NCL;HNRNPA2B1;SNURF;S100A4;DSG2;PTMA;RAN;PFKP;TPT1	3.16477
iPSC	up	GO_Cellular_Component_2021	intercalated disc (GO:0014704)	'3/31'	0.000685444	0.0233051	19.5216	142.224	GJA1;CTNNA3;DSG2	3.16403
iPSC	up	Reactome_2016	Negative regulation of FGFR4 signaling Homo sapiens R-HSA-5654733	'3/31'	0.000685444	0.0396735	19.5216	142.224	FGF17;UBB;UBC	3.16403
iPSC	down	Reactome_2016	Binding and Uptake of Ligands by Scavenger Receptors Homo sapiens R-HSA-2173782	'4/74'	0.000716322	0.00924056	10.7869	78.1123	FTH1;APOE;CALR;HSP90B1	3.14489
iPSC	down	GO_Biological_Process_2021	gene expression (GO:0010467)	'8/356'	0.000743204	0.0233772	4.44816	32.047	RPS15A;RPL11;SRSF3;RPSA;RPL26;SRSF7;RPS10;FARSB	3.12889
iPSC	down	GO_Cellular_Component_2021	nuclear lumen (GO:0031981)	'12/745'	0.00075074	0.0148897	3.23337	23.2623	RSL1D1;NPM1;FEN1;RPS19BP1;CENPH;NCL;RPL11;NOL8;PIN4;RPL26;RBM34;RPS10	3.12451
iPSC	up	Reactome_2016	Negative regulation of FGFR1 signaling Homo sapiens R-HSA-5654726	'3/32'	0.000753281	0.0396735	18.8475	135.534	FGF17;UBB;UBC	3.12304
iPSC	up	Reactome_2016	Glycolysis Homo sapiens R-HSA-70171	'3/32'	0.000753281	0.0396735	18.8475	135.534	PKM;PGK1;PFKP	3.12304
iPSC	down	Reactome_2016	HSF1-dependent transactivation Homo sapiens R-HSA-3371571	'3/34'	0.000833189	0.010486	18.1315	128.557	HSPA8;UBB;SERPINH1	3.07926
iPSC	up	Reactome_2016	Downregulation of ERBB4 signaling Homo sapiens R-HSA-1253288	'2/8'	0.000851309	0.0396735	60.2485	425.881	UBB;UBC	3.06991
iPSC	up	GO_Biological_Process_2021	regulation of intrinsic apoptotic signaling pathway by p53 class mediator (GO:1902253)	'2/8'	0.000851309	0.0559306	60.2485	425.881	EIF5A;UBB	3.06991
iPSC	up	Reactome_2016	Negative regulation of FGFR2 signaling Homo sapiens R-HSA-5654727	'3/34'	0.000901434	0.0396735	17.6298	123.612	FGF17;UBB;UBC	3.04507
iPSC	up	GO_Biological_Process_2021	regulation of apoptotic process (GO:0042981)	'12/742'	0.000923751	0.0559306	3.14926	22.0041	TOP2A;ANXA1;SON;UBB;AXL;GSTP1;UBC;GATA6;HMGB1;PHB2;PTMA;TPT1	3.03444
iPSC	up	GO_Biological_Process_2021	nervous system development (GO:0007399)	'9/447'	0.00092568	0.0559306	3.88017	27.1029	FGF17;SEMA6A;EDNRB;AXL;FABP7;GSTP1;PCDHB5;PKD1;CER1	3.03354
iPSC	up	Reactome_2016	Regulation of TP53 Degradation Homo sapiens R-HSA-6804757	'3/35'	0.000981944	0.0396735	17.078	118.282	UBB;UBC;MLST8	3.00791
iPSC	down	Reactome_2016	Integration of provirus Homo sapiens R-HSA-162592	'2/9'	0.00103337	0.0126956	53.0948	365.023	HMGA1;PPIA	2.98575
iPSC	down	GO_Biological_Process_2021	ATF6-mediated unfolded protein response (GO:0036500)	'2/9'	0.00103337	0.0315481	53.0948	365.023	CALR;HSP90B1	2.98575
iPSC	up	Reactome_2016	Metabolism of carbohydrates Homo sapiens R-HSA-71387	'7/282'	0.00105693	0.0396735	4.75467	32.5808	UGP2;PKM;UBB;UBC;PGK1;AGRN;PFKP	2.97596
iPSC	up	Reactome_2016	Regulation of TP53 Expression and Degradation Homo sapiens R-HSA-6806003	'3/36'	0.00106687	0.0396735	16.5596	113.318	UBB;UBC;MLST8	2.97189
iPSC	up	GO_Biological_Process_2021	bundle of His cell to Purkinje myocyte communication (GO:0086069)	'2/9'	0.00109054	0.0596161	51.639	352.234	CTNNA3;DSG2	2.96236
iPSC	up	GO_Biological_Process_2021	DNA topological change (GO:0006265)	'2/9'	0.00109054	0.0596161	51.639	352.234	TOP2A;HMGB1	2.96236
iPSC	up	Reactome_2016	PTK6 Regulates RTKs and Their Effectors AKT1 and DOK1 Homo sapiens R-HSA-8849469	'2/9'	0.00109054	0.0396735	51.639	352.234	UBB;UBC	2.96236
iPSC	up	GO_Molecular_Function_2021	RAGE receptor binding (GO:0050786)	'2/9'	0.00109054	0.0413958	51.639	352.234	S100A4;HMGB1	2.96236
iPSC	down	GO_Biological_Process_2021	positive regulation of endothelial cell migration (GO:0010595)	'4/86'	0.00125758	0.0372962	9.20279	61.4614	GPI;ATP5F1B;CALR;AAMP	2.90046
iPSC	down	GO_Cellular_Component_2021	focal adhesion (GO:0005925)	'8/387'	0.00127015	0.0188123	4.07785	27.1936	HSPA8;NPM1;HMGA1;PABPC1;CALR;PPIA;RPS10;HSP90B1	2.89614
iPSC	down	Reactome_2016	ATF6-alpha activates chaperone genes Homo sapiens R-HSA-381183	'2/10'	0.00128712	0.0154454	46.4556	309.178	CALR;HSP90B1	2.89038
iPSC	down	GO_Cellular_Component_2021	cytosolic small ribosomal subunit (GO:0022627)	'3/40'	0.00134342	0.0188123	15.1866	100.422	RPS15A;RPSA;RPS10	2.87179
iPSC	up	GO_Molecular_Function_2021	G-rich strand telomeric DNA binding (GO:0098505)	'2/10'	0.00135819	0.0413958	45.1818	298.272	HNRNPA2B1;HNRNPA1	2.86704
iPSC	up	Reactome_2016	Glycogen storage diseases Homo sapiens R-HSA-3229121	'2/10'	0.00135819	0.0396735	45.1818	298.272	UBB;UBC	2.86704
iPSC	up	Reactome_2016	IRAK2 mediated activation of TAK1 complex Homo sapiens R-HSA-937042	'2/10'	0.00135819	0.0396735	45.1818	298.272	UBB;UBC	2.86704
iPSC	up	Reactome_2016	Myoclonic epilepsy of Lafora Homo sapiens R-HSA-3785653	'2/10'	0.00135819	0.0396735	45.1818	298.272	UBB;UBC	2.86704
iPSC	up	Reactome_2016	IRAK2 mediated activation of TAK1 complex upon TLR7/8 or 9 stimulation Homo sapiens R-HSA-975163	'2/10'	0.00135819	0.0396735	45.1818	298.272	UBB;UBC	2.86704
iPSC	up	Reactome_2016	Diseases of carbohydrate metabolism Homo sapiens R-HSA-5663084	'2/10'	0.00135819	0.0396735	45.1818	298.272	UBB;UBC	2.86704
iPSC	up	GO_Biological_Process_2021	modification-dependent macromolecule catabolic process (GO:0043632)	'2/10'	0.00135819	0.0708729	45.1818	298.272	UBB;UBC	2.86704
iPSC	down	GO_Cellular_Component_2021	cell-substrate junction (GO:0030055)	'8/394'	0.00142278	0.0188123	4.00246	26.2367	HSPA8;NPM1;HMGA1;PABPC1;CALR;PPIA;RPS10;HSP90B1	2.84686
iPSC	down	GO_Biological_Process_2021	regulation of endothelial cell migration (GO:0010594)	'4/89'	0.00142801	0.0411743	8.87664	58.1551	GPI;APOE;CALR;AAMP	2.84527
iPSC	up	GO_Molecular_Function_2021	regulatory RNA binding (GO:0061980)	'3/40'	0.00145249	0.0413958	14.7664	96.4909	HNRNPA2B1;DDX21;HNRNPA1	2.83789
iPSC	up	GO_Biological_Process_2021	digestive tract development (GO:0048565)	'3/40'	0.00145249	0.072498	14.7664	96.4909	EDNRB;GATA6;PKD1	2.83789
iPSC	down	Reactome_2016	Activation of gene expression by SREBF (SREBP) Homo sapiens R-HSA-2426168	'3/42'	0.0015487	0.018162	14.4064	93.2143	HMGCS1;CYP51A1;FDFT1	2.81003
iPSC	down	GO_Biological_Process_2021	lipoprotein catabolic process (GO:0042159)	'2/11'	0.00156755	0.0439761	41.2918	266.672	PPT1;APOE	2.80478
iPSC	up	GO_Biological_Process_2021	regulation of mRNA splicing, via spliceosome (GO:0048024)	'4/90'	0.00164457	0.0786652	8.52799	54.6668	SF3B4;SON;NCL;HNRNPA1	2.78395
iPSC	up	Reactome_2016	Synthesis And Processing Of GAG, GAGPOL Polyproteins Homo sapiens R-HSA-174495	'2/11'	0.00165395	0.0437114	40.1596	257.206	UBB;UBC	2.78148
iPSC	up	Reactome_2016	Membrane binding and targetting of GAG proteins Homo sapiens R-HSA-174490	'2/11'	0.00165395	0.0437114	40.1596	257.206	UBB;UBC	2.78148
iPSC	down	GO_Biological_Process_2021	mRNA stabilization (GO:0048255)	'3/44'	0.00177262	0.0484205	13.7022	86.8079	FUS;PABPC1;HNRNPA0	2.75138
iPSC	up	GO_Cellular_Component_2021	nucleus (GO:0005634)	'39/4484'	0.00181377	0.0393902	1.8561	11.7164	SF3B4;TOP2A;ILRUN;ZNF572;SET;AHNAK;GATA6;HMGB1;PHB2;PKD1;TUBA1C;CHCHD2;UGP2;UBB;UBC;DNMT3B;GPBP1L1;HNRNPA1;BTF3;EIF5A;ANXA1;FUS;NONO;HUWE1;NSMCE1;CDYL2;CPEB1;TUBB2A;PKM;SLTM;MYBBP1A;NCL;HNRNPA2B1;SNURF;S100A4;PTMA;RAN;PFKP;TPT1	2.74142
iPSC	down	Reactome_2016	ATF6-alpha activates chaperones Homo sapiens R-HSA-381033	'2/12'	0.00187438	0.0214929	37.1608	233.35	CALR;HSP90B1	2.72714
iPSC	down	GO_Biological_Process_2021	cellular transition metal ion homeostasis (GO:0046916)	'4/96'	0.00188717	0.0502277	8.19834	51.4256	MT2A;FTH1;MT1F;MT1E	2.72419
iPSC	down	GO_Cellular_Component_2021	small ribosomal subunit (GO:0015935)	'3/45'	0.00189176	0.0225119	13.3753	83.8667	RPS15A;RPSA;RPS10	2.72313
iPSC	up	GO_Biological_Process_2021	smooth muscle cell differentiation (GO:0051145)	'2/12'	0.00197749	0.0852782	36.1418	225.016	EDNRB;GATA6	2.70389
iPSC	up	GO_Biological_Process_2021	regulation of ventricular cardiac muscle cell action potential (GO:0098911)	'2/12'	0.00197749	0.0852782	36.1418	225.016	CTNNA3;DSG2	2.70389
iPSC	up	GO_Molecular_Function_2021	single-stranded telomeric DNA binding (GO:0043047)	'2/12'	0.00197749	0.0483072	36.1418	225.016	HNRNPA2B1;HNRNPA1	2.70389
iPSC	up	GO_Biological_Process_2021	mRNA metabolic process (GO:0016071)	'4/95'	0.00200567	0.0852782	8.05739	50.0507	SF3B4;SON;NONO;HNRNPA2B1	2.69774
iPSC	down	Reactome_2016	Disease Homo sapiens R-HSA-1643685	'11/725'	0.00201232	0.022573	3.01473	18.7169	NPM1;FEN1;RPS15A;UBB;RPL11;HMGA1;RPSA;RPL26;CALR;PPIA;RPS10	2.6963
iPSC	down	Reactome_2016	Metabolism of proteins Homo sapiens R-HSA-392499	'14/1074'	0.00208442	0.0228842	2.61801	16.1617	RPL11;RPSA;HSP90B1;CCT6A;TUBB6;RPS15A;UBB;EIF3K;DAD1;RPL26;PABPC1;CALR;RPS10;EIF3B	2.68102
iPSC	down	Reactome_2016	Major pathway of rRNA processing in the nucleolus Homo sapiens R-HSA-6791226	'5/166'	0.00216362	0.0232443	5.89166	36.1511	RPS15A;RPL11;RPSA;RPL26;RPS10	2.66482
iPSC	up	GO_Biological_Process_2021	postreplication repair (GO:0006301)	'3/46'	0.00217798	0.0892973	12.7021	77.856	UBB;UBC;NSMCE1	2.66195
iPSC	down	Reactome_2016	Assembly Of The HIV Virion Homo sapiens R-HSA-175474	'2/13'	0.00220731	0.0232443	33.7808	206.603	UBB;PPIA	2.65614
iPSC	up	GO_Cellular_Component_2021	membrane raft (GO:0045121)	'5/163'	0.00225039	0.0393902	5.83521	35.5752	ABCA1;LDHB;GJA1;AHNAK;PGK1	2.64774
iPSC	down	GO_Cellular_Component_2021	intracellular organelle lumen (GO:0070013)	'12/848'	0.00225213	0.0243639	2.81976	17.1889	HSPA8;GPI;ATP5F1B;FTH1;SERPINH1;NDUFS3;APOE;CALR;PPIA;LTBP1;HSP90B1;TBRG4	2.64741
iPSC	up	GO_Cellular_Component_2021	cell-cell contact zone (GO:0044291)	'3/47'	0.00231707	0.0393902	12.4128	75.3143	GJA1;AHNAK;DSG2	2.63506
iPSC	up	GO_Cellular_Component_2021	Golgi-associated vesicle (GO:0005798)	'3/47'	0.00231707	0.0393902	12.4128	75.3143	TGOLN2;GJA1;PKD1	2.63506
iPSC	up	Reactome_2016	p75NTR recruits signalling complexes Homo sapiens R-HSA-209543	'2/13'	0.0023285	0.0516927	32.8546	199.182	UBB;UBC	2.63292
iPSC	up	Reactome_2016	Assembly Of The HIV Virion Homo sapiens R-HSA-175474	'2/13'	0.0023285	0.0516927	32.8546	199.182	UBB;UBC	2.63292
iPSC	up	Reactome_2016	NF-kB is activated and signals survival Homo sapiens R-HSA-209560	'2/13'	0.0023285	0.0516927	32.8546	199.182	UBB;UBC	2.63292
iPSC	up	Reactome_2016	Downregulation of ERBB2:ERBB3 signaling Homo sapiens R-HSA-1358803	'2/13'	0.0023285	0.0516927	32.8546	199.182	UBB;UBC	2.63292
iPSC	down	Reactome_2016	Metabolism of amino acids and derivatives Homo sapiens R-HSA-71291	'7/335'	0.00240783	0.0248488	4.09317	24.6778	AIMP1;RPS15A;RPL11;RPSA;PHGDH;RPL26;RPS10	2.61837
iPSC	up	GO_Biological_Process_2021	membrane organization (GO:0061024)	'6/242'	0.00242772	0.0961042	4.71346	28.3788	TGOLN2;UBB;UBC;MYOF;HUWE1;AP3D1	2.6148
iPSC	up	GO_Molecular_Function_2021	metal ion binding (GO:0046872)	'9/517'	0.00250881	0.0536258	3.33346	19.9606	TOP2A;ANXA1;CDH13;S100A4;DSG2;HSPE1;AGRN;RAN;TPT1	2.60053
iPSC	down	GO_Biological_Process_2021	ribosome assembly (GO:0042255)	'3/50'	0.00256199	0.0639577	11.9494	71.3018	NPM1;RPL11;RPSA	2.59142
iPSC	down	GO_Biological_Process_2021	regulation of transcription of nucleolar large rRNA by RNA polymerase I (GO:1901836)	'2/14'	0.00256605	0.0639577	30.9642	184.713	NCL;MACROH2A2	2.59074
iPSC	down	GO_Biological_Process_2021	rRNA processing (GO:0006364)	'5/173'	0.00258788	0.0639577	5.64417	33.6219	RSL1D1;MRPL1;RPL11;NOL8;RPL26	2.58706
iPSC	up	GO_Biological_Process_2021	cellular response to low-density lipoprotein particle stimulus (GO:0071404)	'2/14'	0.00270667	0.100234	30.1151	178.042	ABCA1;CDH13	2.56756
iPSC	up	GO_Biological_Process_2021	antiviral innate immune response (GO:0140374)	'2/14'	0.00270667	0.100234	30.1151	178.042	PHB2;AKAP1	2.56756
iPSC	up	Reactome_2016	Receptor-ligand binding initiates the second proteolytic cleavage of Notch receptor Homo sapiens R-HSA-156988	'2/14'	0.00270667	0.0531487	30.1151	178.042	UBB;UBC	2.56756
iPSC	down	GO_Biological_Process_2021	DNA duplex unwinding (GO:0032508)	'3/51'	0.00271142	0.0654523	11.6999	69.1496	DDB1;UBB;HMGA1	2.5668
iPSC	down	GO_Biological_Process_2021	regulation of translation (GO:0006417)	'5/178'	0.00292583	0.068054	5.47966	31.9693	NPM1;NCL;RPL26;CALR;EIF3B	2.53375
iPSC	up	GO_Biological_Process_2021	DNA duplex unwinding (GO:0032508)	'3/51'	0.00292799	0.105042	11.3762	66.3621	ANXA1;UBB;UBC	2.53343
iPSC	down	GO_Biological_Process_2021	endoplasmic reticulum to cytosol transport (GO:1903513)	'2/15'	0.00295032	0.068054	28.5809	166.508	UFD1;HSP90B1	2.53013
iPSC	down	GO_Molecular_Function_2021	transition metal ion binding (GO:0046914)	'8/445'	0.00302623	0.105589	3.52611	20.453	KDM4A;MT2A;FEN1;FTH1;ZNF208;MT1F;CALR;MT1E	2.5191
iPSC	down	Reactome_2016	rRNA processing Homo sapiens R-HSA-72312	'5/180'	0.00306956	0.0310567	5.41648	31.341	RPS15A;RPL11;RPSA;RPL26;RPS10	2.51292
iPSC	up	Reactome_2016	Signaling by NOTCH1 HD Domain Mutants in Cancer Homo sapiens R-HSA-2691230	'2/15'	0.00311169	0.0531487	27.7972	160.462	UBB;UBC	2.507
iPSC	up	GO_Biological_Process_2021	regulation of cytoplasmic translation (GO:2000765)	'2/15'	0.00311169	0.108249	27.7972	160.462	CPEB1;PKM	2.507
iPSC	up	Reactome_2016	NRIF signals cell death from the nucleus Homo sapiens R-HSA-205043	'2/15'	0.00311169	0.0531487	27.7972	160.462	UBB;UBC	2.507
iPSC	up	Reactome_2016	Constitutive Signaling by NOTCH1 HD Domain Mutants Homo sapiens R-HSA-2691232	'2/15'	0.00311169	0.0531487	27.7972	160.462	UBB;UBC	2.507
iPSC	up	Reactome_2016	Association of licensing factors with the pre-replicative complex Homo sapiens R-HSA-69298	'2/15'	0.00311169	0.0531487	27.7972	160.462	UBB;UBC	2.507
iPSC	up	Reactome_2016	Regulation of innate immune responses to cytosolic DNA Homo sapiens R-HSA-3134975	'2/15'	0.00311169	0.0531487	27.7972	160.462	UBB;UBC	2.507
iPSC	down	Reactome_2016	AUF1 (hnRNP D0) binds and destabilizes mRNA Homo sapiens R-HSA-450408	'3/54'	0.00319156	0.03167	11.01	63.2771	HSPA8;UBB;PABPC1	2.496
iPSC	down	GO_Molecular_Function_2021	ubiquitin protein ligase binding (GO:0031625)	'6/265'	0.00332042	0.105589	4.41549	25.2021	KDM4A;HSPA8;GPI;UBB;RPL11;CALR	2.47881
iPSC	down	GO_Biological_Process_2021	regulation of amyloid-beta clearance (GO:1900221)	'2/16'	0.00335983	0.0742023	26.538	151.157	CYP51A1;APOE	2.47368
iPSC	down	GO_Biological_Process_2021	nuclear transport (GO:0051169)	'2/16'	0.00335983	0.0742023	26.538	151.157	NPM1;HMGA1	2.47368
iPSC	down	GO_Cellular_Component_2021	cytosolic large ribosomal subunit (GO:0022625)	'3/55'	0.00336242	0.033344	10.7977	61.494	MRPL1;RPL11;RPL26	2.47335
iPSC	down	Reactome_2016	Regulation of cholesterol biosynthesis by SREBP (SREBF) Homo sapiens R-HSA-1655829	'3/55'	0.00336242	0.0327361	10.7977	61.494	HMGCS1;CYP51A1;FDFT1	2.47335
iPSC	up	GO_Biological_Process_2021	RNA processing (GO:0006396)	'5/179'	0.00336864	0.112609	5.29434	30.142	SF3B4;SON;FUS;NONO;HNRNPA2B1	2.47255
iPSC	up	Reactome_2016	TRAF6 mediated induction of TAK1 complex Homo sapiens R-HSA-937072	'2/16'	0.00354325	0.0531487	25.8104	145.641	UBB;UBC	2.4506
iPSC	up	Reactome_2016	p75NTR signals via NF-kB Homo sapiens R-HSA-193639	'2/16'	0.00354325	0.0531487	25.8104	145.641	UBB;UBC	2.4506
iPSC	up	Reactome_2016	Translesion synthesis by REV1 Homo sapiens R-HSA-110312	'2/16'	0.00354325	0.0531487	25.8104	145.641	UBB;UBC	2.4506
iPSC	up	Reactome_2016	TGF-beta receptor signaling in EMT (epithelial to mesenchymal transition) Homo sapiens R-HSA-2173791	'2/16'	0.00354325	0.0531487	25.8104	145.641	UBB;UBC	2.4506
iPSC	up	Reactome_2016	MAP3K8 (TPL2)-dependent MAPK1/3 activation Homo sapiens R-HSA-5684264	'2/16'	0.00354325	0.0531487	25.8104	145.641	UBB;UBC	2.4506
iPSC	up	GO_Molecular_Function_2021	DNA binding, bending (GO:0008301)	'2/16'	0.00354325	0.0673217	25.8104	145.641	TOP2A;HMGB1	2.4506
iPSC	up	GO_Biological_Process_2021	regulation of interleukin-1 production (GO:0032652)	'2/16'	0.00354325	0.112609	25.8104	145.641	ANXA1;HMGB1	2.4506
iPSC	up	Reactome_2016	Spry regulation of FGF signaling Homo sapiens R-HSA-1295596	'2/16'	0.00354325	0.0531487	25.8104	145.641	UBB;UBC	2.4506
iPSC	up	GO_Biological_Process_2021	positive regulation of intracellular signal transduction (GO:1902533)	'9/546'	0.00360007	0.112609	3.14872	17.7172	FGF17;GJA1;AXL;MLST8;CDH13;DDX21;S100A4;HMGB1;PHB2	2.44369
iPSC	up	GO_Biological_Process_2021	pyruvate metabolic process (GO:0006090)	'3/55'	0.0036294	0.112609	10.4989	58.9903	LDHB;PKM;PGK1	2.44017
iPSC	down	GO_Cellular_Component_2021	endocytic vesicle (GO:0030139)	'5/189'	0.00378006	0.0346021	5.14919	28.7223	UBB;APOE;CALR;HSP90B1;RAB11B	2.4225
iPSC	down	GO_Biological_Process_2021	retrograde protein transport, ER to cytosol (GO:0030970)	'2/17'	0.00379431	0.0820519	24.7676	138.061	UFD1;HSP90B1	2.42087
iPSC	up	GO_Cellular_Component_2021	extracellular membrane-bounded organelle (GO:0065010)	'3/56'	0.00381936	0.0543916	10.3003	57.3489	PKM;TUBB2A;CTSF	2.41801
iPSC	down	GO_Biological_Process_2021	regulation of cellular response to stress (GO:0080135)	'4/118'	0.00397928	0.0842959	6.60886	36.5249	HSPA8;RSL1D1;NPM1;DNAJC7	2.40019
iPSC	down	Reactome_2016	Cellular responses to stress Homo sapiens R-HSA-2262752	'7/367'	0.00398158	0.0380462	3.72323	20.5749	HSPA8;RPS19BP1;UBB;DNAJC7;SERPINH1;HMGA1;CYCS	2.39994
iPSC	up	Reactome_2016	Epigenetic regulation of gene expression Homo sapiens R-HSA-212165	'4/115'	0.00399939	0.0555145	6.59893	36.4368	MYBBP1A;DNMT3B;DDX21;CHD4	2.39801
iPSC	up	GO_Cellular_Component_2021	cytoplasmic vesicle lumen (GO:0060205)	'4/115'	0.00399939	0.0543916	6.59893	36.4368	PKM;GSTP1;HUWE1;HMGB1	2.39801
iPSC	up	GO_Biological_Process_2021	mesonephric tubule development (GO:0072164)	'2/17'	0.00400105	0.120874	24.0885	132.997	PKD1;CER1	2.39783
iPSC	up	Reactome_2016	Translesion synthesis by POLI Homo sapiens R-HSA-5656121	'2/17'	0.00400105	0.0555145	24.0885	132.997	UBB;UBC	2.39783
iPSC	up	Reactome_2016	Translesion synthesis by POLK Homo sapiens R-HSA-5655862	'2/17'	0.00400105	0.0555145	24.0885	132.997	UBB;UBC	2.39783
iPSC	down	GO_Cellular_Component_2021	large ribosomal subunit (GO:0015934)	'3/59'	0.00410149	0.0348627	10.0244	55.0983	MRPL1;RPL11;RPL26	2.38706
iPSC	down	GO_Biological_Process_2021	ribonucleoprotein complex biogenesis (GO:0022613)	'3/60'	0.00430042	0.0892768	9.84806	53.6625	NPM1;RPL11;RPL26	2.36649
iPSC	up	GO_Biological_Process_2021	selective autophagy (GO:0061912)	'3/59'	0.0044252	0.125574	9.74705	52.8333	UBB;UBC;PHB2	2.35407
iPSC	up	GO_Cellular_Component_2021	extracellular vesicle (GO:1903561)	'3/59'	0.0044252	0.0547116	9.74705	52.8333	PKM;TUBB2A;CTSF	2.35407
iPSC	up	Reactome_2016	Activation of IRF3/IRF7 mediated by TBK1/IKK epsilon Homo sapiens R-HSA-936964	'2/18'	0.00448478	0.0576083	22.5818	122.101	UBB;UBC	2.34826
iPSC	up	GO_Biological_Process_2021	positive regulation of mRNA splicing, via spliceosome (GO:0048026)	'2/18'	0.00448478	0.125574	22.5818	122.101	SF3B4;NCL	2.34826
iPSC	up	Reactome_2016	Oxygen-dependent proline hydroxylation of Hypoxia-inducible Factor Alpha Homo sapiens R-HSA-1234176	'2/18'	0.00448478	0.0576083	22.5818	122.101	UBB;UBC	2.34826
iPSC	up	GO_Biological_Process_2021	DNA conformation change (GO:0071103)	'2/18'	0.00448478	0.125574	22.5818	122.101	TOP2A;HMGB1	2.34826
iPSC	down	GO_Molecular_Function_2021	ubiquitin-like protein ligase binding (GO:0044389)	'6/282'	0.00449353	0.119079	4.13993	22.3768	KDM4A;HSPA8;GPI;UBB;RPL11;CALR	2.34741
iPSC	down	GO_Cellular_Component_2021	ficolin-1-rich granule lumen (GO:1904813)	'4/123'	0.00461134	0.0365833	6.32957	34.0483	HSPA8;GPI;FTH1;PPIA	2.33617
iPSC	up	GO_Biological_Process_2021	homophilic cell adhesion via plasma membrane adhesion molecules (GO:0007156)	'3/60'	0.00463933	0.125609	9.57557	51.4513	CDH13;DSG2;PKD1	2.33355
iPSC	up	GO_Biological_Process_2021	DNA metabolic process (GO:0006259)	'6/277'	0.00470485	0.125609	4.0974	21.9586	TOP2A;UBB;UBC;DDX21;HMGB1;RAN	2.32745
iPSC	up	GO_Biological_Process_2021	pattern recognition receptor signaling pathway (GO:0002221)	'3/61'	0.00485962	0.126792	9.41	50.1251	UBB;UBC;HMGB1	2.3134
iPSC	down	GO_Biological_Process_2021	positive regulation of viral process (GO:0048524)	'3/63'	0.004932	0.100381	9.35425	49.6898	DDB1;PABPC1;PPIA	2.30698
iPSC	up	GO_Biological_Process_2021	endoplasmic reticulum mannose trimming (GO:1904380)	'2/19'	0.00499415	0.127406	21.2524	112.627	UBB;UBC	2.30154
iPSC	up	Reactome_2016	Signaling by Ligand-Responsive EGFR Variants in Cancer Homo sapiens R-HSA-5637815	'2/19'	0.00499415	0.0576083	21.2524	112.627	UBB;UBC	2.30154
iPSC	up	Reactome_2016	Constitutive Signaling by Ligand-Responsive EGFR Cancer Variants Homo sapiens R-HSA-1236382	'2/19'	0.00499415	0.0576083	21.2524	112.627	UBB;UBC	2.30154
iPSC	up	Reactome_2016	Translesion Synthesis by POLH Homo sapiens R-HSA-110320	'2/19'	0.00499415	0.0576083	21.2524	112.627	UBB;UBC	2.30154
iPSC	up	Reactome_2016	Regulation of TP53 Activity through Methylation Homo sapiens R-HSA-6804760	'2/19'	0.00499415	0.0576083	21.2524	112.627	UBB;UBC	2.30154
iPSC	up	Reactome_2016	Scavenging by Class A Receptors Homo sapiens R-HSA-3000480	'2/19'	0.00499415	0.0576083	21.2524	112.627	COL1A1;FTL	2.30154
iPSC	up	Reactome_2016	Signaling by EGFR in Cancer Homo sapiens R-HSA-1643713	'2/19'	0.00499415	0.0576083	21.2524	112.627	UBB;UBC	2.30154
iPSC	up	GO_Cellular_Component_2021	ficolin-1-rich granule lumen (GO:1904813)	'4/123'	0.00507624	0.0575307	6.15282	32.5065	PKM;GSTP1;HUWE1;HMGB1	2.29446
iPSC	up	Reactome_2016	Autodegradation of Cdh1 by Cdh1:APC/C Homo sapiens R-HSA-174084	'3/62'	0.00508614	0.0576083	9.25004	48.8516	UBB;UBC;ANAPC1	2.29361
iPSC	down	GO_Biological_Process_2021	negative regulation of intrinsic apoptotic signaling pathway (GO:2001243)	'3/64'	0.00515427	0.102887	9.20043	48.4672	NDUFS3;PPIA;TPT1	2.28783
iPSC	down	GO_Cellular_Component_2021	mitochondrial envelope (GO:0005740)	'4/127'	0.00516318	0.0384012	6.12249	32.2423	ATP5F1B;NDUFS3;CYCS;NME4	2.28708
iPSC	up	Reactome_2016	Collagen biosynthesis and modifying enzymes Homo sapiens R-HSA-1650814	'3/63'	0.00531893	0.0590401	9.09541	47.628	COL1A1;CRTAP;COL5A2	2.27418
iPSC	down	GO_Biological_Process_2021	steroid biosynthetic process (GO:0006694)	'3/65'	0.0053825	0.105416	9.05158	47.2909	CYP51A1;MSMO1;FDFT1	2.26902
iPSC	down	Chromosome_Location	chr14p12	'1/1'	0.00544993	0.326996	19891	103675	RNR2	2.26361
iPSC	down	Reactome_2016	Host Interactions of HIV factors Homo sapiens R-HSA-162909	'4/129'	0.005455	0.0511779	6.02392	31.392	NPM1;UBB;HMGA1;PPIA	2.2632
iPSC	up	GO_Cellular_Component_2021	mitochondrial outer membrane (GO:0005741)	'4/126'	0.0055256	0.0578063	6.00061	31.1933	UBB;UBC;PGAM5;PHB2	2.25762
iPSC	up	GO_Biological_Process_2021	protein secretion (GO:0009306)	'3/64'	0.00555803	0.138709	8.94586	46.4515	ABCA1;ANXA1;ARFGAP3	2.25508
iPSC	down	GO_Biological_Process_2021	regulation of primary metabolic process (GO:0080090)	'4/130'	0.00560497	0.10774	5.97581	30.9792	HMGCS1;CYP51A1;APOE;FDFT1	2.25143
iPSC	up	GO_Biological_Process_2021	positive regulation of gene expression (GO:0010628)	'8/482'	0.00574818	0.1388	3.1506	16.2536	FGF17;CCDC88B;ACTA1;GJA1;MYBBP1A;DNMT3B;DDX21;PLD1	2.24047
iPSC	down	Reactome_2016	NOTCH2 Activation and Transmission of Signal to the Nucleus Homo sapiens R-HSA-2979096	'2/21'	0.00577629	0.0532243	19.5494	100.758	UBB;MDK	2.23835
iPSC	up	GO_Biological_Process_2021	regulation of RNA metabolic process (GO:0051252)	'3/65'	0.0058035	0.1388	8.80113	45.3196	SON;AHNAK;FUS	2.23631
iPSC	down	GO_Biological_Process_2021	regulation of viral genome replication (GO:0045069)	'3/67'	0.00585698	0.110537	8.76784	45.0677	DDB1;PABPC1;PPIA	2.23233
iPSC	up	GO_Biological_Process_2021	positive regulation of T cell proliferation (GO:0042102)	'3/66'	0.00605538	0.139794	8.66099	44.23	CCDC88B;ANXA1;HMGB1	2.21786
iPSC	up	Reactome_2016	APC/C:Cdc20 mediated degradation of Securin Homo sapiens R-HSA-174154	'3/66'	0.00605538	0.0625773	8.66099	44.23	UBB;UBC;ANAPC1	2.21786
iPSC	up	Reactome_2016	Cytosolic sensors of pathogen-associated DNA Homo sapiens R-HSA-1834949	'3/66'	0.00605538	0.0625773	8.66099	44.23	UBB;UBC;HMGB1	2.21786
iPSC	up	Reactome_2016	NOTCH2 Activation and Transmission of Signal to the Nucleus Homo sapiens R-HSA-2979096	'2/21'	0.00608861	0.0625773	19.0134	96.9937	UBB;UBC	2.21548
iPSC	up	GO_Biological_Process_2021	error-prone translesion synthesis (GO:0042276)	'2/21'	0.00608861	0.139794	19.0134	96.9937	UBB;UBC	2.21548
iPSC	up	Reactome_2016	Regulation of FZD by ubiquitination Homo sapiens R-HSA-4641263	'2/21'	0.00608861	0.0625773	19.0134	96.9937	UBB;UBC	2.21548
iPSC	down	GO_Biological_Process_2021	error-free translesion synthesis (GO:0070987)	'2/22'	0.00633143	0.11207	18.571	94.0108	UBB;UFD1	2.1985
iPSC	down	GO_Biological_Process_2021	positive regulation of neural precursor cell proliferation (GO:2000179)	'2/22'	0.00633143	0.11207	18.571	94.0108	MDK;NAP1L1	2.1985
iPSC	down	GO_Biological_Process_2021	nucleotide-excision repair, DNA duplex unwinding (GO:0000717)	'2/22'	0.00633143	0.11207	18.571	94.0108	DDB1;UBB	2.1985
iPSC	up	Reactome_2016	Vesicle-mediated transport Homo sapiens R-HSA-5653656	'8/492'	0.00647942	0.0638548	3.08392	15.5402	COL1A1;TGOLN2;GJA1;UBB;UBC;GOSR1;ARFGAP3;FTL	2.18846
iPSC	down	GO_Biological_Process_2021	sterol metabolic process (GO:0016125)	'3/70'	0.00661435	0.11207	8.37398	42.0249	CYP51A1;MSMO1;APOE	2.17951
iPSC	up	GO_Biological_Process_2021	nucleotide-excision repair, DNA duplex unwinding (GO:0000717)	'2/22'	0.00667311	0.144542	18.0618	90.4837	UBB;UBC	2.17567
iPSC	up	GO_Biological_Process_2021	error-free translesion synthesis (GO:0070987)	'2/22'	0.00667311	0.144542	18.0618	90.4837	UBB;UBC	2.17567
iPSC	up	GO_Biological_Process_2021	positive regulation of signal transduction by p53 class mediator (GO:1901798)	'2/22'	0.00667311	0.144542	18.0618	90.4837	EIF5A;UBB	2.17567
iPSC	up	Reactome_2016	Post-chaperonin tubulin folding pathway Homo sapiens R-HSA-389977	'2/22'	0.00667311	0.0638548	18.0618	90.4837	TUBA1C;TUBB2A	2.17567
iPSC	up	Reactome_2016	Mitophagy Homo sapiens R-HSA-5205647	'2/22'	0.00667311	0.0638548	18.0618	90.4837	UBB;UBC	2.17567
iPSC	up	Reactome_2016	Pink/Parkin Mediated Mitophagy Homo sapiens R-HSA-5205685	'2/22'	0.00667311	0.0638548	18.0618	90.4837	UBB;UBC	2.17567
iPSC	up	Reactome_2016	mRNA Splicing - Major Pathway Homo sapiens R-HSA-72163	'4/134'	0.006852	0.0644553	5.62906	28.0508	SF3B4;FUS;HNRNPA2B1;HNRNPA1	2.16418
iPSC	down	GO_Biological_Process_2021	nucleic acid metabolic process (GO:0090304)	'3/71'	0.00687914	0.11207	8.25042	41.081	FEN1;HNRNPA3;HNRNPA0	2.16247
iPSC	down	GO_Biological_Process_2021	negative regulation of neuron apoptotic process (GO:0043524)	'3/71'	0.00687914	0.11207	8.25042	41.081	MDK;PPT1;APOE	2.16247
iPSC	up	GO_Biological_Process_2021	mRNA processing (GO:0006397)	'6/300'	0.00687994	0.146262	3.77243	18.7835	SF3B4;SON;FUS;NONO;HNRNPA2B1;HNRNPA1	2.16242
iPSC	down	GO_Molecular_Function_2021	low-density lipoprotein particle receptor binding (GO:0050750)	'2/23'	0.0069099	0.146238	17.6858	87.9833	APOE;HSP90B1	2.16053
iPSC	down	GO_Biological_Process_2021	nucleotide-excision repair, DNA damage recognition (GO:0000715)	'2/23'	0.0069099	0.11207	17.6858	87.9833	DDB1;UBB	2.16053
iPSC	down	GO_Biological_Process_2021	regulation of neural precursor cell proliferation (GO:2000177)	'2/23'	0.0069099	0.11207	17.6858	87.9833	MDK;NAP1L1	2.16053
iPSC	down	GO_Biological_Process_2021	regulation of supramolecular fiber organization (GO:1902903)	'2/23'	0.0069099	0.11207	17.6858	87.9833	HSPA8;APOE	2.16053
iPSC	down	GO_Biological_Process_2021	negative regulation of supramolecular fiber organization (GO:1902904)	'3/72'	0.00715015	0.114182	8.13044	40.1694	HSPA8;STMN1;APOE	2.14568
iPSC	up	Reactome_2016	Downregulation of SMAD2/3:SMAD4 transcriptional activity Homo sapiens R-HSA-2173795	'2/23'	0.00728207	0.0652992	17.2009	84.6685	UBB;UBC	2.13774
iPSC	up	GO_Biological_Process_2021	cytoskeleton-dependent intracellular transport (GO:0030705)	'2/23'	0.00728207	0.146559	17.2009	84.6685	CCDC88B;TUBA1C	2.13774
iPSC	up	GO_Biological_Process_2021	positive regulation of mRNA processing (GO:0050685)	'2/23'	0.00728207	0.146559	17.2009	84.6685	SF3B4;NCL	2.13774
iPSC	up	GO_Biological_Process_2021	nucleotide-excision repair, DNA damage recognition (GO:0000715)	'2/23'	0.00728207	0.146559	17.2009	84.6685	UBB;UBC	2.13774
iPSC	up	Reactome_2016	Gap-filling DNA repair synthesis and ligation in GG-NER Homo sapiens R-HSA-5696397	'2/23'	0.00728207	0.0652992	17.2009	84.6685	UBB;UBC	2.13774
iPSC	down	GO_Molecular_Function_2021	metal ion binding (GO:0046872)	'8/517'	0.0073579	0.146238	3.01613	14.8151	MT2A;FEN1;MT1F;APOE;CALR;TPT1;MT1E;HSP90B1	2.13325
iPSC	down	Reactome_2016	HIV Infection Homo sapiens R-HSA-162906	'5/222'	0.00740221	0.0656931	4.35883	21.3843	NPM1;FEN1;UBB;HMGA1;PPIA	2.13064
iPSC	up	Reactome_2016	APC/C:Cdh1 mediated degradation of Cdc20 and other APC/C:Cdh1 targeted proteins in late mitosis/early G1 Homo sapiens R-HSA-174178	'3/71'	0.00741234	0.0652992	8.02213	39.3454	UBB;UBC;ANAPC1	2.13004
iPSC	up	Reactome_2016	Cdc20:Phospho-APC/C mediated degradation of Cyclin A Homo sapiens R-HSA-174184	'3/71'	0.00741234	0.0652992	8.02213	39.3454	UBB;UBC;ANAPC1	2.13004
iPSC	up	GO_Biological_Process_2021	nucleic acid metabolic process (GO:0090304)	'3/71'	0.00741234	0.146559	8.02213	39.3454	HNRNPA2B1;HNRNPA1;RAN	2.13004
iPSC	down	Reactome_2016	HIV Life Cycle Homo sapiens R-HSA-162587	'4/141'	0.00743953	0.0656931	5.49294	26.9206	FEN1;UBB;HMGA1;PPIA	2.12845
iPSC	down	GO_Biological_Process_2021	protein exit from endoplasmic reticulum (GO:0032527)	'2/24'	0.00751142	0.116371	16.881	82.5708	UFD1;HSP90B1	2.12428
iPSC	down	Reactome_2016	Cytosolic tRNA aminoacylation Homo sapiens R-HSA-379716	'2/24'	0.00751142	0.0656931	16.881	82.5708	AIMP1;FARSB	2.12428
iPSC	down	GO_Biological_Process_2021	nucleotide-binding domain, leucine rich repeat containing receptor signaling pathway (GO:0035872)	'2/24'	0.00751142	0.116371	16.881	82.5708	UBB;AAMP	2.12428
iPSC	up	Reactome_2016	APC:Cdc20 mediated degradation of cell cycle proteins prior to satisfation of the cell cycle checkpoint Homo sapiens R-HSA-179419	'3/72'	0.00770353	0.0657763	7.90547	38.4686	UBB;UBC;ANAPC1	2.11331
iPSC	up	Reactome_2016	TRAF6 Mediated Induction of proinflammatory cytokines Homo sapiens R-HSA-168180	'3/72'	0.00770353	0.0657763	7.90547	38.4686	UBB;UBC;HMGB1	2.11331
iPSC	down	GO_Biological_Process_2021	protein-DNA complex assembly (GO:0065004)	'4/143'	0.00781078	0.117501	5.41336	26.267	DDB1;NPM1;UBB;NAP1L1	2.10731
iPSC	down	GO_Biological_Process_2021	receptor-mediated endocytosis (GO:0006898)	'4/143'	0.00781078	0.117501	5.41336	26.267	PPT1;APOE;CALR;HSP90B1	2.10731
iPSC	up	GO_Biological_Process_2021	apoptotic nuclear changes (GO:0030262)	'2/24'	0.00791521	0.146559	16.4182	79.4471	TOP2A;HMGB1	2.10154
iPSC	up	GO_Biological_Process_2021	nucleotide-binding domain, leucine rich repeat containing receptor signaling pathway (GO:0035872)	'2/24'	0.00791521	0.146559	16.4182	79.4471	UBB;UBC	2.10154
iPSC	up	GO_Biological_Process_2021	nucleotide-excision repair, DNA gap filling (GO:0006297)	'2/24'	0.00791521	0.146559	16.4182	79.4471	UBB;UBC	2.10154
iPSC	up	Reactome_2016	IKK complex recruitment mediated by RIP1 Homo sapiens R-HSA-937041	'2/24'	0.00791521	0.0662802	16.4182	79.4471	UBB;UBC	2.10154
iPSC	up	GO_Cellular_Component_2021	Golgi-associated vesicle membrane (GO:0030660)	'2/24'	0.00791521	0.0759237	16.4182	79.4471	GJA1;PKD1	2.10154
iPSC	up	GO_Biological_Process_2021	protein alpha-1,2-demannosylation (GO:0036508)	'2/24'	0.00791521	0.146559	16.4182	79.4471	UBB;UBC	2.10154
iPSC	down	GO_Biological_Process_2021	nucleic acid phosphodiester bond hydrolysis (GO:0090305)	'3/75'	0.00800089	0.118642	7.79049	37.614	DDB1;FEN1;UBB	2.09686
iPSC	up	Reactome_2016	Positive epigenetic regulation of rRNA expression Homo sapiens R-HSA-5250913	'3/73'	0.00800139	0.0662802	7.79214	37.6215	MYBBP1A;DDX21;CHD4	2.09683
iPSC	down	Reactome_2016	Budding and maturation of HIV virion Homo sapiens R-HSA-162588	'2/25'	0.00813573	0.0688203	16.1463	77.6877	UBB;PPIA	2.0896
iPSC	down	Reactome_2016	Formation of tubulin folding intermediates by CCT/TriC Homo sapiens R-HSA-389960	'2/25'	0.00813573	0.0688203	16.1463	77.6877	CCT6A;TUBB6	2.0896
iPSC	down	GO_Biological_Process_2021	regulation of proteolysis involved in cellular protein catabolic process (GO:1903050)	'2/25'	0.00813573	0.118942	16.1463	77.6877	UBB;APOE	2.0896
iPSC	up	Reactome_2016	APC/C:Cdc20 mediated degradation of mitotic proteins Homo sapiens R-HSA-176409	'3/74'	0.00830597	0.0673605	7.682	36.8028	UBB;UBC;ANAPC1	2.08061
iPSC	up	GO_Biological_Process_2021	proteolysis involved in cellular protein catabolic process (GO:0051603)	'3/74'	0.00830597	0.149105	7.682	36.8028	UBB;UBC;CTSF	2.08061
iPSC	up	GO_Cellular_Component_2021	organelle outer membrane (GO:0031968)	'4/142'	0.00837394	0.0759237	5.30059	25.3508	UBB;UBC;PGAM5;PHB2	2.07707
iPSC	up	Reactome_2016	Budding and maturation of HIV virion Homo sapiens R-HSA-162588	'2/25'	0.00857224	0.0673605	15.7036	74.7368	UBB;UBC	2.06691
iPSC	up	GO_Biological_Process_2021	regulation of cardiac muscle cell action potential (GO:0098901)	'2/25'	0.00857224	0.149105	15.7036	74.7368	CTNNA3;DSG2	2.06691
iPSC	up	GO_Biological_Process_2021	regulation of proteolysis involved in cellular protein catabolic process (GO:1903050)	'2/25'	0.00857224	0.149105	15.7036	74.7368	UBB;PKD1	2.06691
iPSC	up	GO_Biological_Process_2021	cardiac conduction system development (GO:0003161)	'2/25'	0.00857224	0.149105	15.7036	74.7368	GJA1;GATA6	2.06691
iPSC	up	Reactome_2016	Formation of tubulin folding intermediates by CCT/TriC Homo sapiens R-HSA-389960	'2/25'	0.00857224	0.0673605	15.7036	74.7368	TUBA1C;TUBB2A	2.06691
iPSC	down	GO_Biological_Process_2021	cellular response to UV (GO:0034644)	'3/77'	0.00859978	0.119951	7.57917	36.0467	DDB1;NPM1;RPL26	2.06551
iPSC	up	Reactome_2016	Activation of APC/C and APC/C:Cdc20 mediated degradation of mitotic proteins Homo sapiens R-HSA-176814	'3/75'	0.00861729	0.0673605	7.57492	36.0111	UBB;UBC;ANAPC1	2.06463
iPSC	down	GO_Biological_Process_2021	negative regulation of protein transport (GO:0051224)	'2/26'	0.00878257	0.119951	15.4727	73.2632	CYP51A1;APOE	2.05638
iPSC	down	GO_Biological_Process_2021	chaperone cofactor-dependent protein refolding (GO:0051085)	'2/26'	0.00878257	0.119951	15.4727	73.2632	HSPA8;DNAJC7	2.05638
iPSC	down	GO_Biological_Process_2021	global genome nucleotide-excision repair (GO:0070911)	'2/26'	0.00878257	0.119951	15.4727	73.2632	DDB1;UBB	2.05638
iPSC	down	GO_Biological_Process_2021	maturation of LSU-rRNA (GO:0000470)	'2/26'	0.00878257	0.119951	15.4727	73.2632	RSL1D1;MRPL1	2.05638
iPSC	up	Reactome_2016	mRNA Splicing Homo sapiens R-HSA-72172	'4/144'	0.00878627	0.0676247	5.22434	24.735	SF3B4;FUS;HNRNPA2B1;HNRNPA1	2.0562
iPSC	up	GO_Biological_Process_2021	regulation of RNA splicing (GO:0043484)	'3/76'	0.0089354	0.151869	7.47078	35.2452	SON;AHNAK;FUS	2.04889
iPSC	up	GO_Biological_Process_2021	regulation of mRNA stability (GO:0043488)	'4/146'	0.00921167	0.151869	5.15024	24.1406	SET;UBB;FUS;UBC	2.03566
iPSC	down	GO_Biological_Process_2021	mRNA 3'-end processing (GO:0031124)	'3/79'	0.00922435	0.124188	7.37897	34.5772	SRSF3;PABPC1;SRSF7	2.03506
iPSC	up	GO_Biological_Process_2021	global genome nucleotide-excision repair (GO:0070911)	'2/26'	0.00925288	0.151869	15.0485	70.4694	UBB;UBC	2.03372
iPSC	up	Reactome_2016	Downregulation of TGF-beta receptor signaling Homo sapiens R-HSA-2173788	'2/26'	0.00925288	0.0676247	15.0485	70.4694	UBB;UBC	2.03372
iPSC	up	Reactome_2016	Regulation of Hypoxia-inducible Factor (HIF) by oxygen Homo sapiens R-HSA-1234174	'2/26'	0.00925288	0.0676247	15.0485	70.4694	UBB;UBC	2.03372
iPSC	up	Reactome_2016	Cellular response to hypoxia Homo sapiens R-HSA-2262749	'2/26'	0.00925288	0.0676247	15.0485	70.4694	UBB;UBC	2.03372
iPSC	up	GO_Biological_Process_2021	import into nucleus (GO:0051170)	'3/77'	0.00926032	0.151869	7.36945	34.5039	HNRNPA1;PHB2;RAN	2.03337
iPSC	up	Reactome_2016	Senescence-Associated Secretory Phenotype (SASP) Homo sapiens R-HSA-2559582	'3/77'	0.00926032	0.0676247	7.36945	34.5039	UBB;UBC;ANAPC1	2.03337
iPSC	up	Reactome_2016	Membrane Trafficking Homo sapiens R-HSA-199991	'7/420'	0.00941568	0.0678663	3.14366	14.6664	TGOLN2;GJA1;UBB;UBC;GOSR1;ARFGAP3;FTL	2.02615
iPSC	down	Reactome_2016	Prefoldin mediated transfer of substrate to CCT/TriC Homo sapiens R-HSA-389957	'2/27'	0.00945168	0.0786624	14.8531	69.2386	CCT6A;TUBB6	2.02449
iPSC	down	GO_Biological_Process_2021	cellular senescence (GO:0090398)	'2/27'	0.00945168	0.124188	14.8531	69.2386	HMGA1;CALR	2.02449
iPSC	down	GO_Biological_Process_2021	cytoplasmic pattern recognition receptor signaling pathway (GO:0002753)	'2/27'	0.00945168	0.124188	14.8531	69.2386	UBB;AAMP	2.02449
iPSC	up	Reactome_2016	Regulation of APC/C activators between G1/S and early anaphase Homo sapiens R-HSA-176408	'3/79'	0.00993069	0.0682228	7.17479	33.0911	UBB;UBC;ANAPC1	2.00302
iPSC	up	Reactome_2016	RIG-I/MDA5 mediated induction of IFN-alpha/beta pathways Homo sapiens R-HSA-168928	'3/79'	0.00993069	0.0682228	7.17479	33.0911	UBB;UBC;HMGB1	2.00302
iPSC	up	GO_Biological_Process_2021	protein export from nucleus (GO:0006611)	'2/27'	0.00995684	0.154466	14.4458	66.5879	PKD1;RAN	2.00188
iPSC	up	GO_Biological_Process_2021	stress-activated protein kinase signaling cascade (GO:0031098)	'2/27'	0.00995684	0.154466	14.4458	66.5879	UBB;UBC	2.00188
iPSC	up	GO_Biological_Process_2021	cytoplasmic pattern recognition receptor signaling pathway (GO:0002753)	'2/27'	0.00995684	0.154466	14.4458	66.5879	UBB;UBC	2.00188
iPSC	up	GO_Biological_Process_2021	regulation of cardiac muscle cell contraction (GO:0086004)	'2/27'	0.00995684	0.154466	14.4458	66.5879	CTNNA3;DSG2	2.00188
iPSC	up	Reactome_2016	Prefoldin mediated transfer of substrate to CCT/TriC Homo sapiens R-HSA-389957	'2/27'	0.00995684	0.0682228	14.4458	66.5879	TUBA1C;TUBB2A	2.00188
iPSC	up	Reactome_2016	EGFR downregulation Homo sapiens R-HSA-182971	'2/27'	0.00995684	0.0682228	14.4458	66.5879	UBB;UBC	2.00188
iPSC	up	GO_Molecular_Function_2021	ADP binding (GO:0043531)	'2/27'	0.00995684	0.160794	14.4458	66.5879	ACTA1;PGK1	2.00188
iPSC	down	GO_Biological_Process_2021	nucleotide-binding oligomerization domain containing signaling pathway (GO:0070423)	'2/28'	0.0101428	0.131603	14.2811	65.5644	UBB;AAMP	1.99384
iPSC	down	GO_Molecular_Function_2021	lipoprotein particle receptor binding (GO:0070325)	'2/28'	0.0101428	0.162674	14.2811	65.5644	APOE;HSP90B1	1.99384
iPSC	down	Reactome_2016	Recognition of DNA damage by PCNA-containing replication complex Homo sapiens R-HSA-110314	'2/28'	0.0101428	0.0830744	14.2811	65.5644	DDB1;UBB	1.99384
iPSC	down	GO_Molecular_Function_2021	zinc ion binding (GO:0008270)	'6/336'	0.0102595	0.162674	3.45296	15.813	KDM4A;MT2A;ZNF208;MT1F;CALR;MT1E	1.98887
iPSC	up	Reactome_2016	Regulation of TP53 Activity Homo sapiens R-HSA-5633007	'4/151'	0.0103334	0.0699392	4.9738	22.7421	UBB;UBC;MLST8;CHD4	1.98576
iPSC	up	GO_Biological_Process_2021	nucleotide-binding oligomerization domain containing signaling pathway (GO:0070423)	'2/28'	0.0106839	0.162047	13.8895	63.0448	UBB;UBC	1.97127
iPSC	up	Reactome_2016	Endosomal Sorting Complex Required For Transport (ESCRT) Homo sapiens R-HSA-917729	'2/28'	0.0106839	0.0700961	13.8895	63.0448	UBB;UBC	1.97127
iPSC	up	Reactome_2016	Recognition of DNA damage by PCNA-containing replication complex Homo sapiens R-HSA-110314	'2/28'	0.0106839	0.0700961	13.8895	63.0448	UBB;UBC	1.97127
iPSC	down	Reactome_2016	HSF1 activation Homo sapiens R-HSA-3371511	'2/29'	0.0108557	0.086525	13.7515	62.1988	UBB;SERPINH1	1.96434
iPSC	down	GO_Biological_Process_2021	nucleotide-excision repair, preincision complex assembly (GO:0006294)	'2/29'	0.0108557	0.136309	13.7515	62.1988	DDB1;UBB	1.96434
iPSC	down	GO_Biological_Process_2021	negative regulation of mRNA catabolic process (GO:1902373)	'2/29'	0.0108557	0.136309	13.7515	62.1988	FUS;PABPC1	1.96434
iPSC	down	Reactome_2016	TP53 Regulates Metabolic Genes Homo sapiens R-HSA-5628897	'3/84'	0.0108995	0.086525	6.92173	31.2796	GPI;SCO1;CYCS	1.9626
iPSC	down	GO_Biological_Process_2021	nuclear export (GO:0051168)	'3/84'	0.0108995	0.136309	6.92173	31.2796	SRSF3;CALR;SRSF7	1.9626
iPSC	up	Reactome_2016	MyD88 cascade initiated on plasma membrane Homo sapiens R-HSA-975871	'3/82'	0.010988	0.0700961	6.90129	31.1314	UBB;UBC;HMGB1	1.95908
iPSC	up	Reactome_2016	Toll Like Receptor 5 (TLR5) Cascade Homo sapiens R-HSA-168176	'3/82'	0.010988	0.0700961	6.90129	31.1314	UBB;UBC;HMGB1	1.95908
iPSC	up	Reactome_2016	Toll Like Receptor 10 (TLR10) Cascade Homo sapiens R-HSA-168142	'3/82'	0.010988	0.0700961	6.90129	31.1314	UBB;UBC;HMGB1	1.95908
iPSC	up	GO_Biological_Process_2021	regulation of gene expression, epigenetic (GO:0040029)	'3/82'	0.010988	0.162047	6.90129	31.1314	MYBBP1A;DNMT3B;DDX21	1.95908
iPSC	down	GO_Molecular_Function_2021	mRNA 3'-UTR binding (GO:0003730)	'3/85'	0.0112542	0.162674	6.83698	30.6776	RSL1D1;PABPC1;HNRNPA0	1.94869
iPSC	up	Reactome_2016	TRAF6 mediated induction of NFkB and MAP kinases upon TLR7/8 or 9 activation Homo sapiens R-HSA-975138	'3/83'	0.0113544	0.0713084	6.81468	30.5172	UBB;UBC;HMGB1	1.94484
iPSC	up	GO_Biological_Process_2021	glycolytic process (GO:0006096)	'2/29'	0.0114336	0.162047	13.3744	59.7996	PKM;PGK1	1.94182
iPSC	up	GO_Biological_Process_2021	MyD88-dependent toll-like receptor signaling pathway (GO:0002755)	'2/29'	0.0114336	0.162047	13.3744	59.7996	UBB;UBC	1.94182
iPSC	up	GO_Biological_Process_2021	nucleotide-excision repair, preincision complex assembly (GO:0006294)	'2/29'	0.0114336	0.162047	13.3744	59.7996	UBB;UBC	1.94182
iPSC	up	GO_Biological_Process_2021	negative regulation of interferon-gamma production (GO:0032689)	'2/29'	0.0114336	0.162047	13.3744	59.7996	AXL;HMGB1	1.94182
iPSC	up	GO_Biological_Process_2021	aggrephagy (GO:0035973)	'2/29'	0.0114336	0.162047	13.3744	59.7996	UBB;UBC	1.94182
iPSC	down	GO_Biological_Process_2021	CENP-A containing chromatin organization (GO:0061641)	'2/30'	0.0115901	0.140196	13.2597	59.1064	NPM1;CENPH	1.93591
iPSC	down	GO_Biological_Process_2021	CENP-A containing nucleosome assembly (GO:0034080)	'2/30'	0.0115901	0.140196	13.2597	59.1064	NPM1;CENPH	1.93591
iPSC	down	Reactome_2016	Chromosome Maintenance Homo sapiens R-HSA-73886	'3/86'	0.0116155	0.0894566	6.75426	30.093	FEN1;NPM1;CENPH	1.93496
iPSC	down	GO_Biological_Process_2021	negative regulation of cellular amide metabolic process (GO:0034249)	'3/86'	0.0116155	0.140196	6.75426	30.093	NCL;APOE;CALR	1.93496
iPSC	down	Reactome_2016	Regulation of mRNA stability by proteins that bind AU-rich elements Homo sapiens R-HSA-450531	'3/86'	0.0116155	0.0894566	6.75426	30.093	HSPA8;UBB;PABPC1	1.93496
iPSC	up	GO_Biological_Process_2021	anaphase-promoting complex-dependent catabolic process (GO:0031145)	'3/84'	0.0117277	0.16221	6.73021	29.9212	UBB;UBC;ANAPC1	1.93079
iPSC	up	GO_Biological_Process_2021	nuclear export (GO:0051168)	'3/84'	0.0117277	0.16221	6.73021	29.9212	HNRNPA1;PKD1;RAN	1.93079
iPSC	up	Reactome_2016	Collagen formation Homo sapiens R-HSA-1474290	'3/85'	0.0121081	0.0713084	6.6478	29.3426	COL1A1;CRTAP;COL5A2	1.91692
iPSC	up	Reactome_2016	Toll Like Receptor 7/8 (TLR7/8) Cascade Homo sapiens R-HSA-168181	'3/85'	0.0121081	0.0713084	6.6478	29.3426	UBB;UBC;HMGB1	1.91692
iPSC	up	Reactome_2016	Regulation of mitotic cell cycle Homo sapiens R-HSA-453276	'3/85'	0.0121081	0.0713084	6.6478	29.3426	UBB;UBC;ANAPC1	1.91692
iPSC	up	Reactome_2016	APC/C-mediated degradation of cell cycle proteins Homo sapiens R-HSA-174143	'3/85'	0.0121081	0.0713084	6.6478	29.3426	UBB;UBC;ANAPC1	1.91692
iPSC	up	Reactome_2016	MyD88 dependent cascade initiated on endosome Homo sapiens R-HSA-975155	'3/85'	0.0121081	0.0713084	6.6478	29.3426	UBB;UBC;HMGB1	1.91692
iPSC	up	GO_Biological_Process_2021	heterotypic cell-cell adhesion (GO:0034113)	'2/30'	0.0122059	0.164852	12.8961	56.8181	CTNNA3;DSG2	1.91343
iPSC	up	GO_Biological_Process_2021	TRIF-dependent toll-like receptor signaling pathway (GO:0035666)	'2/30'	0.0122059	0.164852	12.8961	56.8181	UBB;UBC	1.91343
iPSC	up	Reactome_2016	Activated NOTCH1 Transmits Signal to the Nucleus Homo sapiens R-HSA-2122948	'2/30'	0.0122059	0.0713084	12.8961	56.8181	UBB;UBC	1.91343
iPSC	up	Reactome_2016	Termination of translesion DNA synthesis Homo sapiens R-HSA-5656169	'2/30'	0.0122059	0.0713084	12.8961	56.8181	UBB;UBC	1.91343
iPSC	up	GO_Molecular_Function_2021	snoRNA binding (GO:0030515)	'2/30'	0.0122059	0.160794	12.8961	56.8181	NOP56;DDX21	1.91343
iPSC	down	GO_Biological_Process_2021	'de novo' posttranslational protein folding (GO:0051084)	'2/31'	0.0123457	0.145623	12.8018	56.2569	HSPA8;DNAJC7	1.90848
iPSC	down	GO_Biological_Process_2021	regulation of cellular senescence (GO:2000772)	'2/31'	0.0123457	0.145623	12.8018	56.2569	RSL1D1;HMGA1	1.90848
iPSC	down	Reactome_2016	Respiratory electron transport Homo sapiens R-HSA-611105	'3/88'	0.0123581	0.0937759	6.59467	28.9733	SCO1;NDUFS3;CYCS	1.90805
iPSC	up	Reactome_2016	Regulation of mRNA stability by proteins that bind AU-rich elements Homo sapiens R-HSA-450531	'3/86'	0.0124955	0.0722395	6.56737	28.7808	SET;UBB;UBC	1.90325
iPSC	up	GO_Cellular_Component_2021	chromosome (GO:0005694)	'4/160'	0.0125682	0.106829	4.68471	20.5031	TOP2A;NCL;DDX21;HMGB1	1.90073
iPSC	down	GO_Cellular_Component_2021	U2-type spliceosomal complex (GO:0005684)	'3/89'	0.0127393	0.0891754	6.51766	28.4369	SRRM2;PRPF38A;HTATSF1	1.89485
iPSC	up	GO_Biological_Process_2021	positive regulation of RNA splicing (GO:0033120)	'2/31'	0.0130005	0.169597	12.4508	54.0709	SF3B4;NCL	1.88604
iPSC	up	GO_Biological_Process_2021	positive regulation of protein targeting to mitochondrion (GO:1903955)	'2/31'	0.0130005	0.169597	12.4508	54.0709	NPEPPS;HUWE1	1.88604
iPSC	up	GO_Biological_Process_2021	MyD88-independent toll-like receptor signaling pathway (GO:0002756)	'2/31'	0.0130005	0.169597	12.4508	54.0709	UBB;UBC	1.88604
iPSC	up	Reactome_2016	Regulation of TNFR1 signaling Homo sapiens R-HSA-5357905	'2/31'	0.0130005	0.0737346	12.4508	54.0709	UBB;UBC	1.88604
iPSC	down	GO_Biological_Process_2021	chromatin remodeling at centromere (GO:0031055)	'2/32'	0.0131224	0.14811	12.3744	53.6239	NPM1;CENPH	1.88199
iPSC	down	GO_Biological_Process_2021	peptidyl-proline modification (GO:0018208)	'2/32'	0.0131224	0.14811	12.3744	53.6239	FKBP10;PPIA	1.88199
iPSC	down	Reactome_2016	Cooperation of Prefoldin and TriC/CCT in actin and tubulin folding Homo sapiens R-HSA-389958	'2/32'	0.0131224	0.0967305	12.3744	53.6239	CCT6A;TUBB6	1.88199
iPSC	down	Reactome_2016	Signaling by NOTCH2 Homo sapiens R-HSA-1980145	'2/32'	0.0131224	0.0967305	12.3744	53.6239	UBB;MDK	1.88199
iPSC	down	GO_Biological_Process_2021	regulation of mRNA splicing, via spliceosome (GO:0048024)	'3/90'	0.0131273	0.14811	6.44242	27.9154	NCL;SRSF3;SRSF7	1.88182
iPSC	down	GO_Biological_Process_2021	positive regulation of binding (GO:0051099)	'3/90'	0.0131273	0.14811	6.44242	27.9154	STMN1;RPL11;APOE	1.88182
iPSC	up	Reactome_2016	Toll Like Receptor 9 (TLR9) Cascade Homo sapiens R-HSA-168138	'3/88'	0.0132914	0.0737346	6.4122	27.7048	UBB;UBC;HMGB1	1.87643
iPSC	up	Reactome_2016	Apoptosis Homo sapiens R-HSA-109581	'4/163'	0.0133765	0.0737346	4.59562	19.8267	UBB;UBC;DSG2;HMGB1	1.87366
iPSC	up	GO_Biological_Process_2021	RNA splicing, via transesterification reactions with bulged adenosine as nucleophile (GO:0000377)	'5/251'	0.0135465	0.174734	3.7311	16.0498	SF3B4;FUS;NONO;HNRNPA2B1;HNRNPA1	1.86817
iPSC	up	GO_Molecular_Function_2021	calcium ion binding (GO:0005509)	'6/348'	0.0136301	0.160794	3.23502	13.896	ANXA1;CDH13;S100A4;DSG2;AGRN;TPT1	1.8655
iPSC	up	GO_Biological_Process_2021	collagen fibril organization (GO:0030199)	'3/89'	0.0137	0.174752	6.33732	27.1894	COL1A1;CRTAP;COL5A2	1.86328
iPSC	up	Reactome_2016	Signaling by NOTCH2 Homo sapiens R-HSA-1980145	'2/32'	0.0138169	0.0737346	12.0351	51.5328	UBB;UBC	1.85959
iPSC	up	Reactome_2016	SMAD2/SMAD3:SMAD4 heterotrimer regulates transcription Homo sapiens R-HSA-2173796	'2/32'	0.0138169	0.0737346	12.0351	51.5328	UBB;UBC	1.85959
iPSC	up	Reactome_2016	Oncogene Induced Senescence Homo sapiens R-HSA-2559585	'2/32'	0.0138169	0.0737346	12.0351	51.5328	UBB;UBC	1.85959
iPSC	up	Reactome_2016	TGF-beta receptor signaling activates SMADs Homo sapiens R-HSA-2173789	'2/32'	0.0138169	0.0737346	12.0351	51.5328	UBB;UBC	1.85959
iPSC	up	Reactome_2016	Cooperation of Prefoldin and TriC/CCT in actin and tubulin folding Homo sapiens R-HSA-389958	'2/32'	0.0138169	0.0737346	12.0351	51.5328	TUBA1C;TUBB2A	1.85959
iPSC	down	GO_Biological_Process_2021	RNA stabilization (GO:0043489)	'2/33'	0.0139198	0.15375	11.9747	51.1851	FUS;PABPC1	1.85637
iPSC	down	GO_Molecular_Function_2021	DNA secondary structure binding (GO:0000217)	'2/33'	0.0139198	0.180861	11.9747	51.1851	HMGA1;HMGB3	1.85637
iPSC	down	GO_Biological_Process_2021	regulation of lipid metabolic process (GO:0019216)	'3/92'	0.0139234	0.15375	6.29701	26.9146	HMGCS1;CYP51A1;FDFT1	1.85626
iPSC	up	GO_Biological_Process_2021	positive regulation of binding (GO:0051099)	'3/90'	0.0141157	0.176763	6.26416	26.6882	HMGB1;PKD1;RAN	1.8503
iPSC	up	GO_Biological_Process_2021	supramolecular fiber organization (GO:0097435)	'6/351'	0.0141657	0.176763	3.2064	13.6494	COL1A1;CCDC88B;CRTAP;UBB;COL5A2;UBC	1.84876
iPSC	up	Reactome_2016	Programmed Cell Death Homo sapiens R-HSA-5357801	'4/166'	0.0142173	0.0751486	4.50983	19.1816	UBB;UBC;DSG2;HMGB1	1.84718
iPSC	up	GO_Biological_Process_2021	toll-like receptor signaling pathway (GO:0002224)	'3/91'	0.0145386	0.177095	6.19266	26.2008	UBB;UBC;HMGB1	1.83748
iPSC	up	Reactome_2016	Smooth Muscle Contraction Homo sapiens R-HSA-445355	'2/33'	0.0146551	0.075523	11.6463	49.1821	MYL6;ANXA1	1.83401
iPSC	up	GO_Molecular_Function_2021	telomeric DNA binding (GO:0042162)	'2/33'	0.0146551	0.160794	11.6463	49.1821	NCL;HNRNPA2B1	1.83401
iPSC	up	GO_Biological_Process_2021	apoptotic cell clearance (GO:0043277)	'2/33'	0.0146551	0.177095	11.6463	49.1821	ANXA1;HMGB1	1.83401
iPSC	up	GO_Biological_Process_2021	regulation of sprouting angiogenesis (GO:1903670)	'2/33'	0.0146551	0.177095	11.6463	49.1821	SEMA6A;PKM	1.83401
iPSC	down	GO_Biological_Process_2021	organic cyclic compound biosynthetic process (GO:1901362)	'2/34'	0.0147377	0.156191	11.5999	48.9207	CYP51A1;FDFT1	1.83157
iPSC	down	GO_Biological_Process_2021	positive regulation of epithelial cell migration (GO:0010634)	'3/94'	0.0147464	0.156191	6.15799	25.9668	GPI;CALR;AAMP	1.83131
iPSC	down	GO_Biological_Process_2021	negative regulation of cellular protein metabolic process (GO:0032269)	'3/94'	0.0147464	0.156191	6.15799	25.9668	NCL;APOE;CALR	1.83131
iPSC	down	GO_Biological_Process_2021	nucleosome organization (GO:0034728)	'3/94'	0.0147464	0.156191	6.15799	25.9668	NPM1;HMGA1;NAP1L1	1.83131
iPSC	up	GO_Molecular_Function_2021	purine ribonucleoside triphosphate binding (GO:0035639)	'7/460'	0.0149256	0.160794	2.86019	12.0262	ABCA1;ACTA1;TUBA1C;TUBB2A;PGK1;RAN;PFKP	1.82607
iPSC	up	Reactome_2016	Toll Like Receptor 2 (TLR2) Cascade Homo sapiens R-HSA-181438	'3/92'	0.0149685	0.075523	6.12277	25.7267	UBB;UBC;HMGB1	1.82482
iPSC	up	Reactome_2016	Toll Like Receptor TLR6:TLR2 Cascade Homo sapiens R-HSA-168188	'3/92'	0.0149685	0.075523	6.12277	25.7267	UBB;UBC;HMGB1	1.82482
iPSC	up	Reactome_2016	MyD88:Mal cascade initiated on plasma membrane Homo sapiens R-HSA-166058	'3/92'	0.0149685	0.075523	6.12277	25.7267	UBB;UBC;HMGB1	1.82482
iPSC	up	Reactome_2016	Toll Like Receptor TLR1:TLR2 Cascade Homo sapiens R-HSA-168179	'3/92'	0.0149685	0.075523	6.12277	25.7267	UBB;UBC;HMGB1	1.82482
iPSC	down	GO_Biological_Process_2021	mRNA metabolic process (GO:0016071)	'3/95'	0.015168	0.159035	6.09075	25.5115	SRSF7;TBRG4;HNRNPA0	1.81907
iPSC	up	GO_Biological_Process_2021	cell-cell adhesion via plasma-membrane adhesion molecules (GO:0098742)	'4/170'	0.0153895	0.181446	4.40027	18.367	PCDHB5;CDH13;DSG2;PKD1	1.81277
iPSC	up	Reactome_2016	HSF1-dependent transactivation Homo sapiens R-HSA-3371571	'2/34'	0.0155147	0.0764067	11.2818	46.9997	UBB;MLST8	1.80926
iPSC	up	Chromosome_Location	chr1q12	'2/34'	0.0155147	0.831999	11.2818	46.9997	SF3B4;S100A4	1.80926
iPSC	up	GO_Biological_Process_2021	sister chromatid segregation (GO:0000819)	'2/34'	0.0155147	0.181446	11.2818	46.9997	TOP2A;RAN	1.80926
iPSC	up	GO_Biological_Process_2021	cellular response to vascular endothelial growth factor stimulus (GO:0035924)	'2/34'	0.0155147	0.181446	11.2818	46.9997	ANXA1;SEMA6A	1.80926
iPSC	up	Reactome_2016	Negative regulators of RIG-I/MDA5 signaling Homo sapiens R-HSA-936440	'2/34'	0.0155147	0.0764067	11.2818	46.9997	UBB;UBC	1.80926
iPSC	up	Reactome_2016	Antigen processing: Ubiquitination & Proteasome degradation Homo sapiens R-HSA-983168	'5/260'	0.0155567	0.0764067	3.59776	14.9785	NPEPPS;UBB;UBC;HUWE1;ANAPC1	1.80808
iPSC	down	GO_Biological_Process_2021	protein transport (GO:0015031)	'6/369'	0.0156693	0.162648	3.13376	13.0241	NPM1;PPT1;APOE;HSP90B1;PDIA4;RAB11B	1.80495
iPSC	up	GO_Molecular_Function_2021	mRNA binding (GO:0003729)	'5/263'	0.0162688	0.160794	3.55539	14.6429	CPEB1;PKM;NCL;G3BP1;HNRNPA2B1	1.78865
iPSC	up	Reactome_2016	Chaperonin-mediated protein folding Homo sapiens R-HSA-390466	'3/95'	0.0163013	0.0791261	5.92222	24.3788	NOP56;TUBA1C;TUBB2A	1.78778
iPSC	up	GO_Biological_Process_2021	positive regulation of cell cycle G1/S phase transition (GO:1902808)	'2/35'	0.0163955	0.181446	10.9394	44.9691	ANXA1;PHB2	1.78528
iPSC	up	Reactome_2016	Fanconi Anemia Pathway Homo sapiens R-HSA-6783310	'2/35'	0.0163955	0.0791261	10.9394	44.9691	UBB;UBC	1.78528
iPSC	down	GO_Biological_Process_2021	positive regulation of substrate adhesion-dependent cell spreading (GO:1900026)	'2/36'	0.0164341	0.16442	10.9164	44.8491	MDK;CALR	1.78426
iPSC	down	GO_Biological_Process_2021	platelet aggregation (GO:0070527)	'2/36'	0.0164341	0.16442	10.9164	44.8491	GNAS;PPIA	1.78426
iPSC	down	GO_Biological_Process_2021	negative regulation of neuron death (GO:1901215)	'3/98'	0.0164736	0.16442	5.89752	24.2152	MDK;PPT1;APOE	1.78321
iPSC	down	GO_Biological_Process_2021	regulation of neuron apoptotic process (GO:0043523)	'3/98'	0.0164736	0.16442	5.89752	24.2152	MDK;PPT1;APOE	1.78321
iPSC	down	GO_Biological_Process_2021	response to UV (GO:0009411)	'3/99'	0.0169225	0.164862	5.83579	23.8048	FEN1;NPM1;RPL26	1.77154
iPSC	down	GO_Biological_Process_2021	negative regulation of apoptotic process (GO:0043066)	'7/485'	0.016927	0.164862	2.78716	11.3684	NPM1;UBB;MDK;PPT1;APOE;TPT1;HSP90B1	1.77142
iPSC	up	Reactome_2016	Metabolism of proteins Homo sapiens R-HSA-392499	'12/1074'	0.01711	0.0803388	2.12723	8.65378	EIF5A;TOP2A;NOP56;TUBA1C;CHCHD2;TUBB2A;UBB;UBC;GOSR1;GATA6;NSMCE1;ARFGAP3	1.76675
iPSC	up	Reactome_2016	TRIF-mediated TLR3/TLR4 signaling Homo sapiens R-HSA-937061	'3/97'	0.0172258	0.0803388	5.79563	23.538	UBB;UBC;HMGB1	1.76382
iPSC	up	Reactome_2016	Toll Like Receptor 3 (TLR3) Cascade Homo sapiens R-HSA-168164	'3/97'	0.0172258	0.0803388	5.79563	23.538	UBB;UBC;HMGB1	1.76382
iPSC	up	Reactome_2016	MyD88-independent TLR3/TLR4 cascade Homo sapiens R-HSA-166166	'3/97'	0.0172258	0.0803388	5.79563	23.538	UBB;UBC;HMGB1	1.76382
iPSC	up	GO_Biological_Process_2021	regulation of mRNA processing (GO:0050684)	'2/36'	0.0172972	0.181446	10.6171	43.0759	SON;SLTM	1.76202
iPSC	up	GO_Biological_Process_2021	membrane fusion (GO:0061025)	'2/36'	0.0172972	0.181446	10.6171	43.0759	MYOF;HUWE1	1.76202
iPSC	up	GO_Biological_Process_2021	regulation of cell cycle G1/S phase transition (GO:1902806)	'2/36'	0.0172972	0.181446	10.6171	43.0759	PHB2;PKD1	1.76202
iPSC	up	GO_Biological_Process_2021	calcium-dependent cell-cell adhesion via plasma membrane cell adhesion molecules (GO:0016339)	'2/36'	0.0172972	0.181446	10.6171	43.0759	CDH13;PCDHB5	1.76202
iPSC	up	GO_Biological_Process_2021	positive regulation of telomere maintenance via telomere lengthening (GO:1904358)	'2/36'	0.0172972	0.181446	10.6171	43.0759	HNRNPA2B1;HNRNPA1	1.76202
iPSC	down	GO_Biological_Process_2021	nucleotide-excision repair, DNA incision, 5'-to lesion (GO:0006296)	'2/37'	0.0173121	0.164862	10.604	43.0136	DDB1;UBB	1.76165
iPSC	down	GO_Biological_Process_2021	negative regulation of endothelial cell proliferation (GO:0001937)	'2/37'	0.0173121	0.164862	10.604	43.0136	AIMP1;APOE	1.76165
iPSC	down	GO_Biological_Process_2021	centromere complex assembly (GO:0034508)	'2/37'	0.0173121	0.164862	10.604	43.0136	NPM1;CENPH	1.76165
iPSC	up	GO_Biological_Process_2021	RNA splicing (GO:0008380)	'3/98'	0.0176988	0.181446	5.73433	23.1338	SF3B4;FUS;NONO	1.75206
iPSC	down	GO_Cellular_Component_2021	collagen-containing extracellular matrix (GO:0062023)	'6/380'	0.0178443	0.114386	3.03987	12.2387	MDK;SERPINH1;APOE;LTBP1;USH2A;HSP90B1	1.7485
iPSC	down	GO_Biological_Process_2021	DNA metabolic process (GO:0006259)	'5/277'	0.017893	0.168764	3.46773	13.9519	DDB1;NPM1;FEN1;UBB;HMGB3	1.74732
iPSC	down	Reactome_2016	Vesicle-mediated transport Homo sapiens R-HSA-5653656	'7/492'	0.0181599	0.130502	2.74595	11.0072	GJC1;HSPA8;UBB;FTH1;APOE;CALR;HSP90B1	1.74089
iPSC	down	Reactome_2016	DNA Damage Recognition in GG-NER Homo sapiens R-HSA-5696394	'2/38'	0.0182096	0.130502	10.3089	41.2956	DDB1;UBB	1.7397
iPSC	down	GO_Biological_Process_2021	histone exchange (GO:0043486)	'2/38'	0.0182096	0.168764	10.3089	41.2956	NPM1;CENPH	1.7397
iPSC	down	GO_Biological_Process_2021	tRNA aminoacylation (GO:0043039)	'2/38'	0.0182096	0.168764	10.3089	41.2956	AIMP1;FARSB	1.7397
iPSC	up	GO_Biological_Process_2021	nucleotide-excision repair, DNA incision, 5'-to lesion (GO:0006296)	'2/37'	0.0182195	0.181446	10.3133	41.3073	UBB;UBC	1.73946
iPSC	up	GO_Biological_Process_2021	skeletal muscle tissue development (GO:0007519)	'2/37'	0.0182195	0.181446	10.3133	41.3073	ACTA1;MYL6	1.73946
iPSC	up	Reactome_2016	Translesion synthesis by Y family DNA polymerases bypasses lesions on DNA template Homo sapiens R-HSA-110313	'2/37'	0.0182195	0.0842653	10.3133	41.3073	UBB;UBC	1.73946
iPSC	down	GO_Cellular_Component_2021	ficolin-1-rich granule (GO:0101002)	'4/184'	0.0182632	0.114386	4.17164	16.6985	HSPA8;GPI;FTH1;PPIA	1.73842
iPSC	up	GO_Cellular_Component_2021	cell-cell junction (GO:0005911)	'5/271'	0.0182732	0.146185	3.44705	13.7962	GJA1;ANXA1;AHNAK;DSG2;CTNNA3	1.73819
iPSC	up	GO_Biological_Process_2021	positive regulation of translation (GO:0045727)	'3/100'	0.0186665	0.181446	5.61553	22.3556	EIF5A;PKM;PLD1	1.72894
iPSC	up	GO_Biological_Process_2021	mRNA splicing, via spliceosome (GO:0000398)	'5/274'	0.0190651	0.181446	3.40809	13.4957	SF3B4;FUS;NONO;HNRNPA2B1;HNRNPA1	1.71976
iPSC	down	GO_Biological_Process_2021	negative regulation of protein secretion (GO:0050709)	'2/39'	0.0191265	0.1695	10.0298	39.6847	CYP51A1;APOE	1.71836
iPSC	down	GO_Biological_Process_2021	negative regulation of secretion by cell (GO:1903531)	'2/39'	0.0191265	0.1695	10.0298	39.6847	CYP51A1;APOE	1.71836
iPSC	down	Reactome_2016	Dual Incision in GG-NER Homo sapiens R-HSA-5696400	'2/39'	0.0191265	0.135195	10.0298	39.6847	DDB1;UBB	1.71836
iPSC	down	GO_Biological_Process_2021	regulation of cellular component biogenesis (GO:0044087)	'2/39'	0.0191265	0.1695	10.0298	39.6847	HSPA8;APOE	1.71836
iPSC	down	GO_Biological_Process_2021	nucleotide-excision repair, DNA incision (GO:0033683)	'2/39'	0.0191265	0.1695	10.0298	39.6847	DDB1;UBB	1.71836
iPSC	down	GO_Biological_Process_2021	DNA replication-independent nucleosome assembly (GO:0006336)	'2/39'	0.0191265	0.1695	10.0298	39.6847	NPM1;CENPH	1.71836
iPSC	up	GO_Biological_Process_2021	epithelial cell differentiation (GO:0030855)	'3/101'	0.0191612	0.181446	5.55795	21.981	ANXA1;GATA6;PGK1	1.71758
iPSC	up	Reactome_2016	Protein folding Homo sapiens R-HSA-391251	'3/101'	0.0191612	0.0857665	5.55795	21.981	NOP56;TUBA1C;TUBB2A	1.71758
iPSC	up	GO_Biological_Process_2021	actin-myosin filament sliding (GO:0033275)	'2/38'	0.0191622	0.181446	10.0263	39.652	ACTA1;MYL6	1.71755
iPSC	up	GO_Biological_Process_2021	muscle filament sliding (GO:0030049)	'2/38'	0.0191622	0.181446	10.0263	39.652	ACTA1;MYL6	1.71755
iPSC	up	Reactome_2016	DNA Damage Recognition in GG-NER Homo sapiens R-HSA-5696394	'2/38'	0.0191622	0.0857665	10.0263	39.652	UBB;UBC	1.71755
iPSC	up	Reactome_2016	G1 Phase Homo sapiens R-HSA-69236	'2/38'	0.0191622	0.0857665	10.0263	39.652	UBB;UBC	1.71755
iPSC	up	Reactome_2016	Cyclin D associated events in G1 Homo sapiens R-HSA-69231	'2/38'	0.0191622	0.0857665	10.0263	39.652	UBB;UBC	1.71755
iPSC	up	GO_Biological_Process_2021	negative regulation of cytokine production (GO:0001818)	'4/182'	0.0192656	0.181446	4.10112	16.1971	ILRUN;ANXA1;AXL;HMGB1	1.71522
iPSC	down	GO_Biological_Process_2021	steroid metabolic process (GO:0008202)	'3/104'	0.0192688	0.1695	5.54549	21.9006	CYP51A1;MSMO1;FDFT1	1.71514
iPSC	up	GO_Cellular_Component_2021	ficolin-1-rich granule (GO:0101002)	'4/184'	0.0199651	0.147793	4.05514	15.8709	PKM;GSTP1;HUWE1;HMGB1	1.69973
iPSC	down	GO_Cellular_Component_2021	endoplasmic reticulum lumen (GO:0005788)	'5/285'	0.0199656	0.118796	3.36727	13.1786	SERPINH1;APOE;CALR;LTBP1;HSP90B1	1.69972
iPSC	down	GO_Biological_Process_2021	ribosomal small subunit biogenesis (GO:0042274)	'2/40'	0.0200624	0.17376	9.76537	38.1719	NPM1;RPSA	1.69762
iPSC	up	GO_Biological_Process_2021	regulation of heart rate by cardiac conduction (GO:0086091)	'2/39'	0.0201251	0.181446	9.75479	38.1001	CTNNA3;DSG2	1.69626
iPSC	up	GO_Biological_Process_2021	nucleotide-excision repair, DNA incision (GO:0033683)	'2/39'	0.0201251	0.181446	9.75479	38.1001	UBB;UBC	1.69626
iPSC	up	GO_Biological_Process_2021	regulation of protein targeting to mitochondrion (GO:1903214)	'2/39'	0.0201251	0.181446	9.75479	38.1001	NPEPPS;HUWE1	1.69626
iPSC	up	Reactome_2016	Dual Incision in GG-NER Homo sapiens R-HSA-5696400	'2/39'	0.0201251	0.0893556	9.75479	38.1001	UBB;UBC	1.69626
iPSC	down	GO_Biological_Process_2021	chromosome organization (GO:0051276)	'3/106'	0.0202552	0.17376	5.43726	21.2017	DDB1;UBB;CENPH	1.69346
iPSC	down	GO_Biological_Process_2021	protein localization to nucleus (GO:0034504)	'3/106'	0.0202552	0.17376	5.43726	21.2017	RPL11;NOL8;CALR	1.69346
iPSC	up	GO_Cellular_Component_2021	intracellular organelle lumen (GO:0070013)	'10/848'	0.0206476	0.147793	2.2287	8.64769	COL1A1;TGOLN2;CRTAP;PKM;GSTP1;COL5A2;HUWE1;HMGB1;HSPE1;AGRN	1.68513
iPSC	down	GO_Biological_Process_2021	ribosome biogenesis (GO:0042254)	'4/192'	0.0209842	0.177365	3.9925	15.427	NPM1;RPL11;NOL8;RPL26	1.67811
iPSC	down	GO_Molecular_Function_2021	translation initiation factor activity (GO:0003743)	'2/41'	0.0210172	0.180861	9.5145	36.7489	EIF3K;EIF3B	1.67742
iPSC	down	GO_Biological_Process_2021	regulation of protein dephosphorylation (GO:0035304)	'2/41'	0.0210172	0.177365	9.5145	36.7489	PPIA;HSP90B1	1.67742
iPSC	up	GO_Biological_Process_2021	positive regulation of intrinsic apoptotic signaling pathway (GO:2001244)	'2/40'	0.0211079	0.181446	9.49761	36.6428	EIF5A;UBB	1.67555
iPSC	up	Reactome_2016	Negative regulation of MAPK pathway Homo sapiens R-HSA-5675221	'2/40'	0.0211079	0.0929753	9.49761	36.6428	UBB;UBC	1.67555
iPSC	down	GO_Biological_Process_2021	DNA replication (GO:0006260)	'3/108'	0.0212691	0.178043	5.33315	20.5353	FEN1;NAP1L1;PTMS	1.67225
iPSC	up	GO_Biological_Process_2021	regulation of mitotic cell cycle phase transition (GO:1901990)	'4/188'	0.0214107	0.181446	3.96618	15.2455	UBB;UBC;PKD1;ANAPC1	1.66937
iPSC	up	Reactome_2016	Extracellular matrix organization Homo sapiens R-HSA-1474244	'5/283'	0.0215757	0.0942874	3.29624	12.645	COL1A1;CRTAP;COL5A2;AGRN;NID2	1.66604
iPSC	up	GO_Biological_Process_2021	protein localization to nucleus (GO:0034504)	'3/106'	0.021743	0.181446	5.28681	20.2403	COL1A1;PHB2;RAN	1.66268
iPSC	up	GO_Biological_Process_2021	chromosome organization (GO:0051276)	'3/106'	0.021743	0.181446	5.28681	20.2403	TOP2A;UBB;UBC	1.66268
iPSC	up	GO_Biological_Process_2021	RNA export from nucleus (GO:0006405)	'3/106'	0.021743	0.181446	5.28681	20.2403	HNRNPA2B1;HNRNPA1;RAN	1.66268
iPSC	up	GO_Cellular_Component_2021	endocytic vesicle (GO:0030139)	'4/189'	0.0217819	0.148117	3.94455	15.0945	ABCA1;UBB;UBC;PLD1	1.6619
iPSC	down	Reactome_2016	Respiratory electron transport, ATP synthesis by chemiosmotic coupling, and heat production by uncoupling proteins. Homo sapiens R-HSA-163200	'3/109'	0.0217863	0.151296	5.28257	20.2136	SCO1;NDUFS3;CYCS	1.66182
iPSC	down	GO_Biological_Process_2021	translesion synthesis (GO:0019985)	'2/42'	0.0219907	0.182611	9.27617	35.4084	UBB;UFD1	1.65776
iPSC	down	Reactome_2016	tRNA Aminoacylation Homo sapiens R-HSA-379724	'2/42'	0.0219907	0.151296	9.27617	35.4084	AIMP1;FARSB	1.65776
iPSC	up	GO_Biological_Process_2021	JNK cascade (GO:0007254)	'2/41'	0.0221103	0.181446	9.25361	35.2721	UBB;UBC	1.6554
iPSC	up	GO_Biological_Process_2021	carbohydrate catabolic process (GO:0016052)	'2/41'	0.0221103	0.181446	9.25361	35.2721	PKM;PGK1	1.6554
iPSC	up	Reactome_2016	TNF signaling Homo sapiens R-HSA-75893	'2/41'	0.0221103	0.095869	9.25361	35.2721	UBB;UBC	1.6554
iPSC	up	GO_Biological_Process_2021	negative regulation of transmembrane receptor protein serine/threonine kinase signaling pathway (GO:0090101)	'3/108'	0.0228265	0.181446	5.18558	19.6006	UBB;UBC;CER1	1.64156
iPSC	up	Reactome_2016	Downstream signaling events of B Cell Receptor (BCR) Homo sapiens R-HSA-1168372	'4/192'	0.022919	0.0986052	3.88101	14.6539	FGF17;UBB;UBC;MLST8	1.6398
iPSC	down	GO_Biological_Process_2021	tRNA aminoacylation for protein translation (GO:0006418)	'2/43'	0.0229825	0.189332	9.04946	34.1438	AIMP1;FARSB	1.6386
iPSC	down	Reactome_2016	Formation of Incision Complex in GG-NER Homo sapiens R-HSA-5696395	'2/43'	0.0229825	0.156039	9.04946	34.1438	DDB1;UBB	1.6386
iPSC	up	GO_Biological_Process_2021	translesion synthesis (GO:0019985)	'2/42'	0.0231321	0.181446	9.02182	33.981	UBB;UBC	1.63578
iPSC	up	Reactome_2016	Deactivation of the beta-catenin transactivating complex Homo sapiens R-HSA-3769402	'2/42'	0.0231321	0.0987392	9.02182	33.981	UBB;UBC	1.63578
iPSC	up	Reactome_2016	Processing of Capped Intron-Containing Pre-mRNA Homo sapiens R-HSA-72203	'4/193'	0.023306	0.0987392	3.86028	14.511	SF3B4;FUS;HNRNPA2B1;HNRNPA1	1.63253
iPSC	down	GO_Biological_Process_2021	DNA repair (GO:0006281)	'5/298'	0.0236595	0.19035	3.21574	12.0397	DDB1;KDM4A;NPM1;FEN1;UBB	1.62599
iPSC	down	GO_Cellular_Component_2021	intracellular non-membrane-bounded organelle (GO:0043232)	'12/1158'	0.0238143	0.123381	2.02353	7.56289	RSL1D1;NPM1;FEN1;RPS19BP1;CENPH;NCL;RPL11;NOL8;PIN4;RPL26;RBM34;RPS10	1.62316
iPSC	down	GO_Biological_Process_2021	homotypic cell-cell adhesion (GO:0034109)	'2/44'	0.0239925	0.19035	8.83356	32.9493	GNAS;PPIA	1.61992
iPSC	down	GO_Molecular_Function_2021	damaged DNA binding (GO:0003684)	'2/44'	0.0239925	0.180861	8.83356	32.9493	DDB1;FEN1	1.61992
iPSC	up	GO_Biological_Process_2021	cellular response to glucose starvation (GO:0042149)	'2/43'	0.0241731	0.181446	8.80133	32.7631	MYBBP1A;HNRNPA1	1.61667
iPSC	up	Reactome_2016	Formation of Incision Complex in GG-NER Homo sapiens R-HSA-5696395	'2/43'	0.0241731	0.101637	8.80133	32.7631	UBB;UBC	1.61667
iPSC	up	GO_Molecular_Function_2021	snRNA binding (GO:0017069)	'2/43'	0.0241731	0.160794	8.80133	32.7631	EIF5A;DDX21	1.61667
iPSC	up	GO_Cellular_Component_2021	cornified envelope (GO:0001533)	'2/43'	0.0241731	0.15655	8.80133	32.7631	ANXA1;DSG2	1.61667
iPSC	up	GO_Biological_Process_2021	DNA synthesis involved in DNA repair (GO:0000731)	'2/43'	0.0241731	0.181446	8.80133	32.7631	UBB;UBC	1.61667
iPSC	down	GO_Cellular_Component_2021	cytoplasmic vesicle lumen (GO:0060205)	'3/115'	0.0250336	0.123381	4.99806	18.4305	HSPA8;GPI;PPIA	1.60148
iPSC	up	Reactome_2016	Activated TLR4 signalling Homo sapiens R-HSA-166054	'3/112'	0.0250803	0.103736	4.99428	18.4073	UBB;UBC;HMGB1	1.60067
iPSC	up	Reactome_2016	Transcriptional activity of SMAD2/SMAD3:SMAD4 heterotrimer Homo sapiens R-HSA-2173793	'2/44'	0.025233	0.103736	8.59134	31.6127	UBB;UBC	1.59803
iPSC	up	Reactome_2016	Interleukin-1 signaling Homo sapiens R-HSA-446652	'2/44'	0.025233	0.103736	8.59134	31.6127	UBB;UBC	1.59803
iPSC	down	Chromosome_Location	chr17p12	'2/46'	0.0260661	0.57604	8.43118	30.7495	UBB;SCO1	1.58392
iPSC	down	Reactome_2016	DNA Damage Bypass Homo sapiens R-HSA-73893	'2/46'	0.0260661	0.171727	8.43118	30.7495	DDB1;UBB	1.58392
iPSC	up	GO_Biological_Process_2021	chromosome condensation (GO:0030261)	'2/45'	0.0263115	0.181446	8.39112	30.5248	TOP2A;SET	1.57985
iPSC	up	Reactome_2016	Diseases of metabolism Homo sapiens R-HSA-5668914	'2/45'	0.0263115	0.106591	8.39112	30.5248	UBB;UBC	1.57985
iPSC	up	Reactome_2016	Signaling by ERBB2 Homo sapiens R-HSA-1227986	'2/45'	0.0263115	0.106591	8.39112	30.5248	UBB;UBC	1.57985
iPSC	up	GO_Cellular_Component_2021	calcium channel complex (GO:0034704)	'2/45'	0.0263115	0.162653	8.39112	30.5248	CACNA2D3;PKD1	1.57985
iPSC	up	GO_Biological_Process_2021	cellular response to molecule of bacterial origin (GO:0071219)	'3/115'	0.0268467	0.181446	4.85976	17.5807	AXL;GSTP1;HMGB1	1.57111
iPSC	up	GO_Biological_Process_2021	extracellular matrix organization (GO:0030198)	'5/300'	0.0268863	0.181446	3.1036	11.223	COL1A1;CRTAP;COL5A2;AGRN;NID2	1.57047
iPSC	down	GO_Biological_Process_2021	regulation of inflammatory response to wounding (GO:0106014)	'1/5'	0.0269571	0.19035	46.0347	166.347	MDK	1.56933
iPSC	down	GO_Biological_Process_2021	regulation of low-density lipoprotein particle receptor catabolic process (GO:0032803)	'1/5'	0.0269571	0.19035	46.0347	166.347	APOE	1.56933
iPSC	down	GO_Biological_Process_2021	constitutive secretory pathway (GO:0045054)	'1/5'	0.0269571	0.19035	46.0347	166.347	RAB11B	1.56933
iPSC	down	GO_Biological_Process_2021	regulation of protein import (GO:1904589)	'1/5'	0.0269571	0.19035	46.0347	166.347	HSPA8	1.56933
iPSC	down	GO_Biological_Process_2021	rRNA transport (GO:0051029)	'1/5'	0.0269571	0.19035	46.0347	166.347	NPM1	1.56933
iPSC	down	GO_Biological_Process_2021	regulation of ribonuclease activity (GO:0060700)	'1/5'	0.0269571	0.19035	46.0347	166.347	NPM1	1.56933
iPSC	down	GO_Biological_Process_2021	intracellular sequestering of iron ion (GO:0006880)	'1/5'	0.0269571	0.19035	46.0347	166.347	FTH1	1.56933
iPSC	down	GO_Biological_Process_2021	positive regulation of neutrophil extravasation (GO:2000391)	'1/5'	0.0269571	0.19035	46.0347	166.347	MDK	1.56933
iPSC	down	GO_Biological_Process_2021	positive regulation of protein monoubiquitination (GO:1902527)	'1/5'	0.0269571	0.19035	46.0347	166.347	UBB	1.56933
iPSC	down	GO_Biological_Process_2021	maintenance of animal organ identity (GO:0048496)	'1/5'	0.0269571	0.19035	46.0347	166.347	USH2A	1.56933
iPSC	down	GO_Biological_Process_2021	negative regulation of sterol biosynthetic process (GO:0106119)	'1/5'	0.0269571	0.19035	46.0347	166.347	APOE	1.56933
iPSC	down	GO_Biological_Process_2021	cellular response to erythropoietin (GO:0036018)	'1/5'	0.0269571	0.19035	46.0347	166.347	MT2A	1.56933
iPSC	down	GO_Biological_Process_2021	negative regulation of regulatory T cell differentiation (GO:0045590)	'1/5'	0.0269571	0.19035	46.0347	166.347	MDK	1.56933
iPSC	down	GO_Biological_Process_2021	negative regulation of protein polyubiquitination (GO:1902915)	'1/5'	0.0269571	0.19035	46.0347	166.347	PPIA	1.56933
iPSC	down	GO_Biological_Process_2021	negative regulation of cholesterol metabolic process (GO:0090206)	'1/5'	0.0269571	0.19035	46.0347	166.347	APOE	1.56933
iPSC	down	GO_Biological_Process_2021	negative regulation of cholesterol biosynthetic process (GO:0045541)	'1/5'	0.0269571	0.19035	46.0347	166.347	APOE	1.56933
iPSC	down	GO_Biological_Process_2021	regulation of protein monoubiquitination (GO:1902525)	'1/5'	0.0269571	0.19035	46.0347	166.347	UBB	1.56933
iPSC	down	GO_Biological_Process_2021	negative regulation of transcription by RNA polymerase I (GO:0016479)	'1/5'	0.0269571	0.19035	46.0347	166.347	MACROH2A2	1.56933
iPSC	down	GO_Biological_Process_2021	regulation of guanyl-nucleotide exchange factor activity (GO:1905097)	'1/5'	0.0269571	0.19035	46.0347	166.347	STMN1	1.56933
iPSC	down	Reactome_2016	Cytochrome c-mediated apoptotic response Homo sapiens R-HSA-111461	'1/5'	0.0269571	0.171727	46.0347	166.347	CYCS	1.56933
iPSC	down	Reactome_2016	Transmission across Electrical Synapses Homo sapiens R-HSA-112307	'1/5'	0.0269571	0.171727	46.0347	166.347	GJC1	1.56933
iPSC	down	Reactome_2016	Activation of caspases through apoptosome-mediated cleavage Homo sapiens R-HSA-111459	'1/5'	0.0269571	0.171727	46.0347	166.347	CYCS	1.56933
iPSC	down	GO_Molecular_Function_2021	opioid receptor binding (GO:0031628)	'1/5'	0.0269571	0.180861	46.0347	166.347	GNAS	1.56933
iPSC	down	GO_Molecular_Function_2021	RNA-DNA hybrid ribonuclease activity (GO:0004523)	'1/5'	0.0269571	0.180861	46.0347	166.347	FEN1	1.56933
iPSC	down	GO_Molecular_Function_2021	thiolester hydrolase activity (GO:0016790)	'1/5'	0.0269571	0.180861	46.0347	166.347	PPT1	1.56933
iPSC	down	GO_Molecular_Function_2021	beta-2 adrenergic receptor binding (GO:0031698)	'1/5'	0.0269571	0.180861	46.0347	166.347	GNAS	1.56933
iPSC	down	GO_Molecular_Function_2021	gap junction channel activity involved in cardiac conduction electrical coupling (GO:0086075)	'1/5'	0.0269571	0.180861	46.0347	166.347	GJC1	1.56933
iPSC	down	Reactome_2016	Electric Transmission Across Gap Junctions Homo sapiens R-HSA-112303	'1/5'	0.0269571	0.171727	46.0347	166.347	GJC1	1.56933
iPSC	down	GO_Cellular_Component_2021	tRNA methyltransferase complex (GO:0043527)	'1/5'	0.0269571	0.123381	46.0347	166.347	WDR4	1.56933
iPSC	down	GO_Cellular_Component_2021	Cul4B-RING E3 ubiquitin ligase complex (GO:0031465)	'1/5'	0.0269571	0.123381	46.0347	166.347	DDB1	1.56933
iPSC	down	GO_Cellular_Component_2021	Barr body (GO:0001740)	'1/5'	0.0269571	0.123381	46.0347	166.347	MACROH2A2	1.56933
iPSC	down	GO_Cellular_Component_2021	mitochondrial proton-transporting ATP synthase complex, catalytic sector F(1) (GO:0000275)	'1/5'	0.0269571	0.123381	46.0347	166.347	ATP5F1B	1.56933
iPSC	up	GO_Biological_Process_2021	establishment of protein localization to extracellular region (GO:0035592)	'2/46'	0.0274085	0.181446	8.2	29.4946	ABCA1;ARFGAP3	1.56211
iPSC	up	Reactome_2016	DNA Damage Bypass Homo sapiens R-HSA-73893	'2/46'	0.0274085	0.11023	8.2	29.4946	UBB;UBC	1.56211
iPSC	up	GO_Biological_Process_2021	negative regulation of tumor necrosis factor production (GO:0032720)	'2/46'	0.0274085	0.181446	8.2	29.4946	ILRUN;GSTP1	1.56211
iPSC	up	GO_Biological_Process_2021	positive regulation of smooth muscle cell proliferation (GO:0048661)	'2/46'	0.0274085	0.181446	8.2	29.4946	GJA1;CDH13	1.56211
iPSC	up	GO_Biological_Process_2021	regulation of natural killer cell differentiation (GO:0032823)	'1/5'	0.0276907	0.181446	44.7838	160.624	AXL	1.55767
iPSC	up	GO_Biological_Process_2021	regulation of nodal signaling pathway involved in determination of lateral mesoderm left/right asymmetry (GO:1900175)	'1/5'	0.0276907	0.181446	44.7838	160.624	CER1	1.55767
iPSC	up	GO_Biological_Process_2021	endothelin receptor signaling pathway (GO:0086100)	'1/5'	0.0276907	0.181446	44.7838	160.624	EDNRB	1.55767
iPSC	up	GO_Biological_Process_2021	regulation of protein monoubiquitination (GO:1902525)	'1/5'	0.0276907	0.181446	44.7838	160.624	UBB	1.55767
iPSC	up	GO_Biological_Process_2021	positive regulation of anoikis (GO:2000210)	'1/5'	0.0276907	0.181446	44.7838	160.624	MYBBP1A	1.55767
iPSC	up	GO_Biological_Process_2021	regulation of sequestering of zinc ion (GO:0061088)	'1/5'	0.0276907	0.181446	44.7838	160.624	AP3D1	1.55767
iPSC	up	GO_Biological_Process_2021	positive regulation of dendritic cell differentiation (GO:2001200)	'1/5'	0.0276907	0.181446	44.7838	160.624	HMGB1	1.55767
iPSC	up	GO_Biological_Process_2021	positive regulation of DNA ligation (GO:0051106)	'1/5'	0.0276907	0.181446	44.7838	160.624	HMGB1	1.55767
iPSC	up	GO_Biological_Process_2021	His-Purkinje system development (GO:0003164)	'1/5'	0.0276907	0.181446	44.7838	160.624	DSG2	1.55767
iPSC	up	GO_Biological_Process_2021	response to sodium arsenite (GO:1903935)	'1/5'	0.0276907	0.181446	44.7838	160.624	HNRNPA1	1.55767
iPSC	up	GO_Molecular_Function_2021	sequence-specific single stranded DNA binding (GO:0098847)	'1/5'	0.0276907	0.160794	44.7838	160.624	HNRNPA2B1	1.55767
iPSC	up	GO_Biological_Process_2021	ribosome localization (GO:0033750)	'1/5'	0.0276907	0.181446	44.7838	160.624	RAN	1.55767
iPSC	up	GO_Biological_Process_2021	intracellular sequestering of iron ion (GO:0006880)	'1/5'	0.0276907	0.181446	44.7838	160.624	FTL	1.55767
iPSC	up	GO_Biological_Process_2021	positive regulation of myoblast proliferation (GO:2000288)	'1/5'	0.0276907	0.181446	44.7838	160.624	GATA6	1.55767
iPSC	up	GO_Biological_Process_2021	positive regulation of prostaglandin biosynthetic process (GO:0031394)	'1/5'	0.0276907	0.181446	44.7838	160.624	ANXA1	1.55767
iPSC	up	GO_Biological_Process_2021	positive regulation of protein monoubiquitination (GO:1902527)	'1/5'	0.0276907	0.181446	44.7838	160.624	UBB	1.55767
iPSC	up	GO_Biological_Process_2021	mesonephric duct development (GO:0072177)	'1/5'	0.0276907	0.181446	44.7838	160.624	PKD1	1.55767
iPSC	up	GO_Biological_Process_2021	metanephric distal tubule development (GO:0072235)	'1/5'	0.0276907	0.181446	44.7838	160.624	PKD1	1.55767
iPSC	up	GO_Biological_Process_2021	metanephric nephron tubule morphogenesis (GO:0072282)	'1/5'	0.0276907	0.181446	44.7838	160.624	PKD1	1.55767
iPSC	up	GO_Biological_Process_2021	positive regulation of toll-like receptor 9 signaling pathway (GO:0034165)	'1/5'	0.0276907	0.181446	44.7838	160.624	HMGB1	1.55767
iPSC	up	GO_Biological_Process_2021	determination of dorsal/ventral asymmetry (GO:0048262)	'1/5'	0.0276907	0.181446	44.7838	160.624	CER1	1.55767
iPSC	up	GO_Molecular_Function_2021	oxidoreductase activity, acting on a sulfur group of donors, NAD(P) as acceptor (GO:0016668)	'1/5'	0.0276907	0.160794	44.7838	160.624	PGK1	1.55767
iPSC	up	GO_Biological_Process_2021	regulation of microvillus assembly (GO:0032534)	'1/5'	0.0276907	0.181446	44.7838	160.624	PLD1	1.55767
iPSC	up	GO_Biological_Process_2021	negative regulation of transforming growth factor beta1 production (GO:0032911)	'1/5'	0.0276907	0.181446	44.7838	160.624	GATA6	1.55767
iPSC	up	GO_Molecular_Function_2021	phosphatidylcholine floppase activity (GO:0090554)	'1/5'	0.0276907	0.160794	44.7838	160.624	ABCA1	1.55767
iPSC	up	GO_Molecular_Function_2021	L-lactate dehydrogenase activity (GO:0004459)	'1/5'	0.0276907	0.160794	44.7838	160.624	LDHB	1.55767
iPSC	up	GO_Molecular_Function_2021	apolipoprotein A-I binding (GO:0034186)	'1/5'	0.0276907	0.160794	44.7838	160.624	ABCA1	1.55767
iPSC	up	GO_Molecular_Function_2021	C-X-C chemokine binding (GO:0019958)	'1/5'	0.0276907	0.160794	44.7838	160.624	HMGB1	1.55767
iPSC	up	GO_Molecular_Function_2021	type 1 fibroblast growth factor receptor binding (GO:0005105)	'1/5'	0.0276907	0.160794	44.7838	160.624	FGF17	1.55767
iPSC	up	GO_Molecular_Function_2021	type 2 fibroblast growth factor receptor binding (GO:0005111)	'1/5'	0.0276907	0.160794	44.7838	160.624	FGF17	1.55767
iPSC	up	GO_Molecular_Function_2021	gap junction channel activity involved in cardiac conduction electrical coupling (GO:0086075)	'1/5'	0.0276907	0.160794	44.7838	160.624	GJA1	1.55767
iPSC	up	GO_Biological_Process_2021	nephric duct development (GO:0072176)	'1/5'	0.0276907	0.181446	44.7838	160.624	PKD1	1.55767
iPSC	up	GO_Molecular_Function_2021	cell adhesive protein binding involved in bundle of His cell-Purkinje myocyte communication (GO:0086083)	'1/5'	0.0276907	0.160794	44.7838	160.624	DSG2	1.55767
iPSC	up	GO_Biological_Process_2021	activation of protein kinase C activity (GO:1990051)	'1/5'	0.0276907	0.181446	44.7838	160.624	PHB2	1.55767
iPSC	up	GO_Molecular_Function_2021	glutathione transmembrane transporter activity (GO:0034634)	'1/5'	0.0276907	0.160794	44.7838	160.624	GJA1	1.55767
iPSC	up	GO_Biological_Process_2021	negative regulation of oxidative stress-induced neuron intrinsic apoptotic signaling pathway (GO:1903377)	'1/5'	0.0276907	0.181446	44.7838	160.624	NONO	1.55767
iPSC	up	GO_Biological_Process_2021	alpha-beta T cell differentiation (GO:0046632)	'1/5'	0.0276907	0.181446	44.7838	160.624	ANXA1	1.55767
iPSC	up	GO_Biological_Process_2021	R-loop disassembly (GO:0062176)	'1/5'	0.0276907	0.181446	44.7838	160.624	DDX21	1.55767
iPSC	up	GO_Biological_Process_2021	apoptotic chromosome condensation (GO:0030263)	'1/5'	0.0276907	0.181446	44.7838	160.624	TOP2A	1.55767
iPSC	up	GO_Biological_Process_2021	negative regulation of gonadotropin secretion (GO:0032277)	'1/5'	0.0276907	0.181446	44.7838	160.624	GJA1	1.55767
iPSC	up	GO_Biological_Process_2021	CD4-positive, alpha-beta T cell activation (GO:0035710)	'1/5'	0.0276907	0.181446	44.7838	160.624	HMGB1	1.55767
iPSC	up	GO_Biological_Process_2021	regulation of cytochrome-c oxidase activity (GO:1904959)	'1/5'	0.0276907	0.181446	44.7838	160.624	PHB2	1.55767
iPSC	up	GO_Biological_Process_2021	cell migration involved in gastrulation (GO:0042074)	'1/5'	0.0276907	0.181446	44.7838	160.624	CER1	1.55767
iPSC	up	GO_Biological_Process_2021	negative regulation of CD4-positive, alpha-beta T cell differentiation (GO:0043371)	'1/5'	0.0276907	0.181446	44.7838	160.624	HMGB1	1.55767
iPSC	up	GO_Biological_Process_2021	cellular response to sodium arsenite (GO:1903936)	'1/5'	0.0276907	0.181446	44.7838	160.624	HNRNPA1	1.55767
iPSC	down	GO_Biological_Process_2021	positive regulation of endocytosis (GO:0045807)	'2/48'	0.0282097	0.191939	8.0638	28.7723	PPT1;APOE	1.5496
iPSC	up	GO_Biological_Process_2021	regulation of DNA binding (GO:0051101)	'2/47'	0.0285237	0.181446	8.01737	28.518	ILRUN;HMGB1	1.54479
iPSC	up	Reactome_2016	NOTCH1 Intracellular Domain Regulates Transcription Homo sapiens R-HSA-2122947	'2/47'	0.0285237	0.113353	8.01737	28.518	UBB;UBC	1.54479
iPSC	up	Reactome_2016	Class I MHC mediated antigen processing & presentation Homo sapiens R-HSA-983169	'5/305'	0.0285937	0.113353	3.05109	10.8453	NPEPPS;UBB;UBC;HUWE1;ANAPC1	1.54373
iPSC	down	GO_Biological_Process_2021	regulation of mRNA catabolic process (GO:0061013)	'3/122'	0.0291338	0.191939	4.70239	16.627	HSPA8;UBB;PABPC1	1.5356
iPSC	down	GO_Biological_Process_2021	regulation of stress-activated MAPK cascade (GO:0032872)	'2/49'	0.0293073	0.191939	7.89183	27.8575	STK25;PPIA	1.53302
iPSC	down	GO_Biological_Process_2021	response to unfolded protein (GO:0006986)	'2/49'	0.0293073	0.191939	7.89183	27.8575	HSPA8;SERPINH1	1.53302
iPSC	up	GO_Molecular_Function_2021	DNA-binding transcription factor binding (GO:0140297)	'4/208'	0.0295907	0.160794	3.57371	12.5805	CHCHD2;CHD4;HMGB1;PTMA	1.52884
iPSC	up	GO_Biological_Process_2021	negative regulation of tumor necrosis factor superfamily cytokine production (GO:1903556)	'2/48'	0.0296568	0.181446	7.84269	27.5911	ILRUN;GSTP1	1.52788
iPSC	up	Reactome_2016	Death Receptor Signalling Homo sapiens R-HSA-73887	'2/48'	0.0296568	0.116734	7.84269	27.5911	UBB;UBC	1.52788
iPSC	up	GO_Biological_Process_2021	positive regulation of blood vessel endothelial cell migration (GO:0043536)	'2/48'	0.0296568	0.181446	7.84269	27.5911	ANXA1;HMGB1	1.52788
iPSC	up	GO_Biological_Process_2021	cellular response to lipopolysaccharide (GO:0071222)	'3/120'	0.029935	0.181446	4.65091	16.3188	AXL;GSTP1;HMGB1	1.52382
iPSC	up	GO_Biological_Process_2021	positive regulation of apoptotic process (GO:0043065)	'5/310'	0.0303685	0.181446	3.00031	10.4841	TOP2A;UBB;MYBBP1A;UBC;HMGB1	1.51758
iPSC	down	GO_Biological_Process_2021	iron ion transport (GO:0006826)	'2/50'	0.0304217	0.191939	7.72703	26.9874	FTH1;RAB11B	1.51682
iPSC	down	GO_Cellular_Component_2021	U2-type precatalytic spliceosome (GO:0071005)	'2/50'	0.0304217	0.134081	7.72703	26.9874	SRRM2;PRPF38A	1.51682
iPSC	down	GO_Biological_Process_2021	positive regulation of cell morphogenesis involved in differentiation (GO:0010770)	'2/50'	0.0304217	0.191939	7.72703	26.9874	MDK;CALR	1.51682
iPSC	up	Reactome_2016	Regulation of activated PAK-2p34 by proteasome mediated degradation Homo sapiens R-HSA-211733	'2/49'	0.0308077	0.12041	7.67544	26.7104	UBB;UBC	1.51134
iPSC	down	GO_Biological_Process_2021	regulation of protein secretion (GO:0050708)	'3/125'	0.0309934	0.191939	4.58607	15.9319	CYP51A1;APOE;PPIA	1.50873
iPSC	up	Reactome_2016	Toll Like Receptor 4 (TLR4) Cascade Homo sapiens R-HSA-166016	'3/122'	0.0312207	0.120726	4.57228	15.8506	UBB;UBC;HMGB1	1.50556
iPSC	up	GO_Biological_Process_2021	regulation of mRNA catabolic process (GO:0061013)	'3/122'	0.0312207	0.181446	4.57228	15.8506	SET;UBB;UBC	1.50556
iPSC	up	GO_Biological_Process_2021	epithelium development (GO:0060429)	'3/122'	0.0312207	0.181446	4.57228	15.8506	GATA6;PGK1;PKD1	1.50556
iPSC	down	Reactome_2016	Post-Elongation Processing of Intron-Containing pre-mRNA Homo sapiens R-HSA-112296	'2/51'	0.0315527	0.196159	7.56895	26.159	SRSF3;SRSF7	1.50096
iPSC	down	GO_Biological_Process_2021	regulation of substrate adhesion-dependent cell spreading (GO:1900024)	'2/51'	0.0315527	0.191939	7.56895	26.159	MDK;CALR	1.50096
iPSC	down	GO_Biological_Process_2021	sensory perception (GO:0007600)	'2/51'	0.0315527	0.191939	7.56895	26.159	GNAS;USH2A	1.50096
iPSC	down	Reactome_2016	mRNA 3'-end processing Homo sapiens R-HSA-72187	'2/51'	0.0315527	0.196159	7.56895	26.159	SRSF3;SRSF7	1.50096
iPSC	down	GO_Biological_Process_2021	negative regulation of gene expression (GO:0010629)	'5/322'	0.0315832	0.191939	2.96864	10.257	KDM4A;NCL;APOE;CALR;MACROH2A2	1.50054
iPSC	up	GO_Biological_Process_2021	protein polyubiquitination (GO:0000209)	'5/314'	0.0318375	0.181446	2.96086	10.2064	NPEPPS;UBB;UBC;HUWE1;ANAPC1	1.49706
iPSC	up	Reactome_2016	CDK-mediated phosphorylation and removal of Cdc6 Homo sapiens R-HSA-69017	'2/50'	0.0319761	0.120726	7.51515	25.8729	UBB;UBC	1.49517
iPSC	up	Reactome_2016	Ubiquitin-dependent degradation of Cyclin D1 Homo sapiens R-HSA-69229	'2/50'	0.0319761	0.120726	7.51515	25.8729	UBB;UBC	1.49517
iPSC	up	Reactome_2016	Ubiquitin-dependent degradation of Cyclin D Homo sapiens R-HSA-75815	'2/50'	0.0319761	0.120726	7.51515	25.8729	UBB;UBC	1.49517
iPSC	up	Reactome_2016	Regulation of Apoptosis Homo sapiens R-HSA-169911	'2/50'	0.0319761	0.120726	7.51515	25.8729	UBB;UBC	1.49517
iPSC	up	GO_Biological_Process_2021	negative regulation of ERK1 and ERK2 cascade (GO:0070373)	'2/50'	0.0319761	0.181446	7.51515	25.8729	SEMA6A;GSTP1	1.49517
iPSC	down	GO_Biological_Process_2021	protein localization to nucleolus (GO:1902570)	'1/6'	0.0322615	0.191939	36.8259	126.456	NOL8	1.49132
iPSC	down	GO_Biological_Process_2021	axo-dendritic transport (GO:0008088)	'1/6'	0.0322615	0.191939	36.8259	126.456	HSPA8	1.49132
iPSC	down	GO_Biological_Process_2021	negative regulation of cardiac muscle cell apoptotic process (GO:0010667)	'1/6'	0.0322615	0.191939	36.8259	126.456	MDK	1.49132
iPSC	down	Reactome_2016	Scavenging by Class F Receptors Homo sapiens R-HSA-3000484	'1/6'	0.0322615	0.196201	36.8259	126.456	CALR	1.49132
iPSC	down	GO_Biological_Process_2021	activation of cysteine-type endopeptidase activity involved in apoptotic process by cytochrome c (GO:0008635)	'1/6'	0.0322615	0.191939	36.8259	126.456	CYCS	1.49132
iPSC	down	GO_Molecular_Function_2021	phosphatidylcholine-sterol O-acyltransferase activator activity (GO:0060228)	'1/6'	0.0322615	0.180861	36.8259	126.456	APOE	1.49132
iPSC	down	GO_Molecular_Function_2021	palmitoyl-CoA hydrolase activity (GO:0016290)	'1/6'	0.0322615	0.180861	36.8259	126.456	PPT1	1.49132
iPSC	down	GO_Biological_Process_2021	peptide antigen assembly with MHC protein complex (GO:0002501)	'1/6'	0.0322615	0.191939	36.8259	126.456	CALR	1.49132
iPSC	down	GO_Biological_Process_2021	regulation of neutrophil extravasation (GO:2000389)	'1/6'	0.0322615	0.191939	36.8259	126.456	MDK	1.49132
iPSC	down	GO_Biological_Process_2021	establishment of mitochondrion localization, microtubule-mediated (GO:0034643)	'1/6'	0.0322615	0.191939	36.8259	126.456	UBB	1.49132
iPSC	down	GO_Biological_Process_2021	positive regulation of gluconeogenesis (GO:0045722)	'1/6'	0.0322615	0.191939	36.8259	126.456	DDB1	1.49132
iPSC	down	GO_Biological_Process_2021	L-serine biosynthetic process (GO:0006564)	'1/6'	0.0322615	0.191939	36.8259	126.456	PHGDH	1.49132
iPSC	down	GO_Biological_Process_2021	leukocyte chemotaxis involved in inflammatory response (GO:0002232)	'1/6'	0.0322615	0.191939	36.8259	126.456	MDK	1.49132
iPSC	down	GO_Biological_Process_2021	vesicle fusion with endoplasmic reticulum-Golgi intermediate compartment (ERGIC) membrane (GO:1990668)	'1/6'	0.0322615	0.191939	36.8259	126.456	CALR	1.49132
iPSC	down	GO_Molecular_Function_2021	C3HC4-type RING finger domain binding (GO:0055131)	'1/6'	0.0322615	0.180861	36.8259	126.456	HSPA8	1.49132
iPSC	down	GO_Molecular_Function_2021	sulfatide binding (GO:0120146)	'1/6'	0.0322615	0.180861	36.8259	126.456	PPT1	1.49132
iPSC	down	GO_Molecular_Function_2021	dopamine receptor binding (GO:0050780)	'1/6'	0.0322615	0.180861	36.8259	126.456	GNAS	1.49132
iPSC	down	GO_Biological_Process_2021	neurotransmitter-gated ion channel clustering (GO:0072578)	'1/6'	0.0322615	0.191939	36.8259	126.456	APOE	1.49132
iPSC	down	GO_Biological_Process_2021	regulation of hepatocyte proliferation (GO:2000345)	'1/6'	0.0322615	0.191939	36.8259	126.456	MDK	1.49132
iPSC	down	GO_Biological_Process_2021	negative regulation of trophoblast cell migration (GO:1901164)	'1/6'	0.0322615	0.191939	36.8259	126.456	CALR	1.49132
iPSC	down	GO_Biological_Process_2021	regulation of glucagon secretion (GO:0070092)	'1/6'	0.0322615	0.191939	36.8259	126.456	AIMP1	1.49132
iPSC	down	GO_Cellular_Component_2021	cortical granule (GO:0060473)	'1/6'	0.0322615	0.134183	36.8259	126.456	CALR	1.49132
iPSC	up	GO_Biological_Process_2021	regulation of tumor necrosis factor production (GO:0032680)	'3/124'	0.0325351	0.181446	4.49625	15.4016	ILRUN;GSTP1;HMGB1	1.48765
iPSC	up	GO_Cellular_Component_2021	secretory granule lumen (GO:0034774)	'5/316'	0.0325884	0.179752	2.94152	10.0712	PKM;GSTP1;HUWE1;HMGB1;FTL	1.48694
iPSC	down	GO_Biological_Process_2021	negative regulation of protein metabolic process (GO:0051248)	'2/52'	0.0327002	0.191939	7.4172	25.3696	CYP51A1;APOE	1.48545
iPSC	down	Reactome_2016	Nucleosome assembly Homo sapiens R-HSA-774815	'2/52'	0.0327002	0.196201	7.4172	25.3696	NPM1;CENPH	1.48545
iPSC	down	Reactome_2016	Deposition of new CENPA-containing nucleosomes at the centromere Homo sapiens R-HSA-606279	'2/52'	0.0327002	0.196201	7.4172	25.3696	NPM1;CENPH	1.48545
iPSC	down	GO_Cellular_Component_2021	precatalytic spliceosome (GO:0071011)	'2/52'	0.0327002	0.134183	7.4172	25.3696	SRRM2;PRPF38A	1.48545
iPSC	down	GO_Molecular_Function_2021	DNA binding (GO:0003677)	'9/811'	0.0330813	0.180861	2.14216	7.30216	DDB1;H2AZ2;FEN1;HMGA1;HMGB3;CEBPZ;CALR;MACROH2A2;HDGFL2	1.48042
iPSC	up	GO_Biological_Process_2021	negative regulation of histone H3-K9 methylation (GO:0051573)	'1/6'	0.033137	0.181446	35.8252	122.06	DNMT3B	1.47969
iPSC	up	GO_Molecular_Function_2021	DNA-methyltransferase activity (GO:0009008)	'1/6'	0.033137	0.160794	35.8252	122.06	DNMT3B	1.47969
iPSC	up	GO_Cellular_Component_2021	TORC1 complex (GO:0031931)	'1/6'	0.033137	0.179752	35.8252	122.06	MLST8	1.47969
iPSC	up	GO_Biological_Process_2021	regulation of cellular response to hypoxia (GO:1900037)	'1/6'	0.033137	0.181446	35.8252	122.06	CHCHD2	1.47969
iPSC	up	GO_Molecular_Function_2021	lactate dehydrogenase activity (GO:0004457)	'1/6'	0.033137	0.160794	35.8252	122.06	LDHB	1.47969
iPSC	up	GO_Cellular_Component_2021	box C/D RNP complex (GO:0031428)	'1/6'	0.033137	0.179752	35.8252	122.06	NOP56	1.47969
iPSC	up	GO_Biological_Process_2021	cellular response to salt (GO:1902075)	'1/6'	0.033137	0.181446	35.8252	122.06	HNRNPA1	1.47969
iPSC	up	GO_Biological_Process_2021	establishment of mitochondrion localization, microtubule-mediated (GO:0034643)	'1/6'	0.033137	0.181446	35.8252	122.06	UBB	1.47969
iPSC	up	GO_Biological_Process_2021	COPI coating of Golgi vesicle (GO:0048205)	'1/6'	0.033137	0.181446	35.8252	122.06	ARFGAP3	1.47969
iPSC	up	GO_Biological_Process_2021	positive regulation of autophagy of mitochondrion in response to mitochondrial depolarization (GO:1904925)	'1/6'	0.033137	0.181446	35.8252	122.06	HUWE1	1.47969
iPSC	up	GO_Molecular_Function_2021	supercoiled DNA binding (GO:0097100)	'1/6'	0.033137	0.160794	35.8252	122.06	HMGB1	1.47969
iPSC	up	GO_Biological_Process_2021	regulation of translational elongation (GO:0006448)	'1/6'	0.033137	0.181446	35.8252	122.06	EIF5A	1.47969
iPSC	up	GO_Biological_Process_2021	Golgi transport vesicle coating (GO:0048200)	'1/6'	0.033137	0.181446	35.8252	122.06	ARFGAP3	1.47969
iPSC	up	GO_Biological_Process_2021	hepatocyte differentiation (GO:0070365)	'1/6'	0.033137	0.181446	35.8252	122.06	ANXA1	1.47969
iPSC	up	GO_Biological_Process_2021	skeletal muscle thin filament assembly (GO:0030240)	'1/6'	0.033137	0.181446	35.8252	122.06	ACTA1	1.47969
iPSC	up	GO_Biological_Process_2021	T-tubule organization (GO:0033292)	'1/6'	0.033137	0.181446	35.8252	122.06	MYOF	1.47969
iPSC	up	GO_Biological_Process_2021	metanephric collecting duct development (GO:0072205)	'1/6'	0.033137	0.181446	35.8252	122.06	PKD1	1.47969
iPSC	up	GO_Biological_Process_2021	metaphase/anaphase transition of cell cycle (GO:0044784)	'1/6'	0.033137	0.181446	35.8252	122.06	ANAPC1	1.47969
iPSC	up	GO_Biological_Process_2021	metaphase/anaphase transition of mitotic cell cycle (GO:0007091)	'1/6'	0.033137	0.181446	35.8252	122.06	ANAPC1	1.47969
iPSC	up	GO_Biological_Process_2021	protein localization to nucleolus (GO:1902570)	'1/6'	0.033137	0.181446	35.8252	122.06	RAN	1.47969
iPSC	up	GO_Biological_Process_2021	negative regulation of trophoblast cell migration (GO:1901164)	'1/6'	0.033137	0.181446	35.8252	122.06	GJA1	1.47969
iPSC	up	GO_Molecular_Function_2021	pre-miRNA binding (GO:0070883)	'1/6'	0.033137	0.160794	35.8252	122.06	RAN	1.47969
iPSC	up	GO_Biological_Process_2021	COPI-coated vesicle budding (GO:0035964)	'1/6'	0.033137	0.181446	35.8252	122.06	ARFGAP3	1.47969
iPSC	up	GO_Molecular_Function_2021	gap junction channel activity involved in cell communication by electrical coupling (GO:1903763)	'1/6'	0.033137	0.160794	35.8252	122.06	GJA1	1.47969
iPSC	up	GO_Molecular_Function_2021	gap junction hemi-channel activity (GO:0055077)	'1/6'	0.033137	0.160794	35.8252	122.06	GJA1	1.47969
iPSC	up	GO_Molecular_Function_2021	tripeptide transmembrane transporter activity (GO:0042937)	'1/6'	0.033137	0.160794	35.8252	122.06	GJA1	1.47969
iPSC	up	Reactome_2016	Apoptotic execution phase Homo sapiens R-HSA-75153	'2/51'	0.0331617	0.122698	7.36141	25.0756	DSG2;HMGB1	1.47936
iPSC	up	Reactome_2016	Vpu mediated degradation of CD4 Homo sapiens R-HSA-180534	'2/51'	0.0331617	0.122698	7.36141	25.0756	UBB;UBC	1.47936
iPSC	up	Reactome_2016	Autodegradation of the E3 ubiquitin ligase COP1 Homo sapiens R-HSA-349425	'2/51'	0.0331617	0.122698	7.36141	25.0756	UBB;UBC	1.47936
iPSC	up	GO_Biological_Process_2021	extracellular structure organization (GO:0043062)	'4/216'	0.0333155	0.181446	3.43746	11.6933	COL1A1;COL5A2;AGRN;NID2	1.47735
iPSC	up	GO_Biological_Process_2021	external encapsulating structure organization (GO:0045229)	'4/217'	0.0337995	0.181446	3.42114	11.5885	COL1A1;COL5A2;AGRN;NID2	1.47109
iPSC	down	Reactome_2016	Formation of TC-NER Pre-Incision Complex Homo sapiens R-HSA-6781823	'2/53'	0.0338639	0.200848	7.2714	24.6166	DDB1;UBB	1.47026
iPSC	down	Chromosome_Location	chr16q13	'2/53'	0.0338639	0.57604	7.2714	24.6166	MT1F;MT1E	1.47026
iPSC	up	Reactome_2016	VEGFA-VEGFR2 Pathway Homo sapiens R-HSA-4420097	'5/320'	0.0341234	0.123846	2.90358	9.80761	FGF17;UBB;AXL;UBC;MLST8	1.46695
iPSC	up	GO_Biological_Process_2021	ameboidal-type cell migration (GO:0001667)	'2/52'	0.0343644	0.181446	7.21382	24.3159	SEMA6A;CER1	1.46389
iPSC	up	Reactome_2016	p53-Independent DNA Damage Response Homo sapiens R-HSA-69610	'2/52'	0.0343644	0.123846	7.21382	24.3159	UBB;UBC	1.46389
iPSC	up	Reactome_2016	Ubiquitin Mediated Degradation of Phosphorylated Cdc25A Homo sapiens R-HSA-69601	'2/52'	0.0343644	0.123846	7.21382	24.3159	UBB;UBC	1.46389
iPSC	up	Reactome_2016	p53-Independent G1/S DNA damage checkpoint Homo sapiens R-HSA-69613	'2/52'	0.0343644	0.123846	7.21382	24.3159	UBB;UBC	1.46389
iPSC	up	GO_Cellular_Component_2021	basement membrane (GO:0005604)	'2/52'	0.0343644	0.179752	7.21382	24.3159	AGRN;NID2	1.46389
iPSC	up	Reactome_2016	Gastrin-CREB signalling pathway via PKC and MAPK Homo sapiens R-HSA-881907	'6/432'	0.0346824	0.123849	2.58597	8.69279	FGF17;ANXA1;EDNRB;UBB;UBC;GRPR	1.45989
iPSC	down	GO_Biological_Process_2021	cellular response to metal ion (GO:0071248)	'3/131'	0.0348958	0.191939	4.36977	14.6623	MT2A;MT1F;MT1E	1.45723
iPSC	down	GO_Biological_Process_2021	positive regulation of leukocyte chemotaxis (GO:0002690)	'2/54'	0.0350436	0.191939	7.1312	23.8978	MDK;CALR	1.45539
iPSC	down	GO_Biological_Process_2021	regulation of proteasomal protein catabolic process (GO:0061136)	'2/54'	0.0350436	0.191939	7.1312	23.8978	UBB;APOE	1.45539
iPSC	down	Reactome_2016	Golgi Associated Vesicle Biogenesis Homo sapiens R-HSA-432722	'2/54'	0.0350436	0.205483	7.1312	23.8978	HSPA8;FTH1	1.45539
iPSC	up	Reactome_2016	Late Phase of HIV Life Cycle Homo sapiens R-HSA-162599	'3/128'	0.0352496	0.123849	4.35149	14.557	UBB;UBC;RAN	1.45285
iPSC	up	Reactome_2016	Formation of TC-NER Pre-Incision Complex Homo sapiens R-HSA-6781823	'2/53'	0.0355839	0.123849	7.07201	23.5913	UBB;UBC	1.44875
iPSC	up	GO_Biological_Process_2021	epidermal cell differentiation (GO:0009913)	'2/53'	0.0355839	0.181446	7.07201	23.5913	ANXA1;GATA6	1.44875
iPSC	up	Reactome_2016	Vif-mediated degradation of APOBEC3G Homo sapiens R-HSA-180585	'2/53'	0.0355839	0.123849	7.07201	23.5913	UBB;UBC	1.44875
iPSC	up	GO_Biological_Process_2021	cardiac muscle tissue development (GO:0048738)	'2/53'	0.0355839	0.181446	7.07201	23.5913	GJA1;GATA6	1.44875
iPSC	up	Reactome_2016	Host Interactions of HIV factors Homo sapiens R-HSA-162909	'3/129'	0.035946	0.123849	4.31673	14.3563	UBB;UBC;RAN	1.44435
iPSC	up	GO_Biological_Process_2021	muscle contraction (GO:0006936)	'3/129'	0.035946	0.181446	4.31673	14.3563	ACTA1;MYL6;MYOF	1.44435
iPSC	up	GO_Biological_Process_2021	DNA-dependent DNA replication (GO:0006261)	'3/129'	0.035946	0.181446	4.31673	14.3563	UBB;UBC;DDX21	1.44435
iPSC	down	GO_Biological_Process_2021	regulation of blood vessel endothelial cell migration (GO:0043535)	'2/55'	0.0362391	0.191939	6.9963	23.211	ATP5F1B;APOE	1.44082
iPSC	down	GO_Biological_Process_2021	RNA metabolic process (GO:0016070)	'3/133'	0.0362505	0.191939	4.3021	14.2714	HNRNPA3;TBRG4;HNRNPA0	1.44069
iPSC	up	Reactome_2016	Golgi Associated Vesicle Biogenesis Homo sapiens R-HSA-432722	'2/54'	0.03682	0.123849	6.93566	22.8996	TGOLN2;FTL	1.43392
iPSC	up	Reactome_2016	SCF-beta-TrCP mediated degradation of Emi1 Homo sapiens R-HSA-174113	'2/54'	0.03682	0.123849	6.93566	22.8996	UBB;UBC	1.43392
iPSC	up	Reactome_2016	Stabilization of p53 Homo sapiens R-HSA-69541	'2/54'	0.03682	0.123849	6.93566	22.8996	UBB;UBC	1.43392
iPSC	up	Reactome_2016	AUF1 (hnRNP D0) binds and destabilizes mRNA Homo sapiens R-HSA-450408	'2/54'	0.03682	0.123849	6.93566	22.8996	UBB;UBC	1.43392
iPSC	up	GO_Biological_Process_2021	regulation of proteasomal protein catabolic process (GO:0061136)	'2/54'	0.03682	0.181446	6.93566	22.8996	UBB;PKD1	1.43392
iPSC	up	GO_Biological_Process_2021	regulation of humoral immune response (GO:0002920)	'2/54'	0.03682	0.181446	6.93566	22.8996	GATA6;PHB2	1.43392
iPSC	up	Reactome_2016	Degradation of AXIN Homo sapiens R-HSA-4641257	'2/54'	0.03682	0.123849	6.93566	22.8996	UBB;UBC	1.43392
iPSC	up	GO_Cellular_Component_2021	condensed chromosome (GO:0000793)	'2/54'	0.03682	0.185464	6.93566	22.8996	NSMCE1;HMGB1	1.43392
iPSC	up	Reactome_2016	Assembly of collagen fibrils and other multimeric structures Homo sapiens R-HSA-2022090	'2/54'	0.03682	0.123849	6.93566	22.8996	COL1A1;COL5A2	1.43392
iPSC	up	GO_Biological_Process_2021	regulation of I-kappaB kinase/NF-kappaB signaling (GO:0043122)	'4/224'	0.0373027	0.181446	3.31111	10.8892	GJA1;GSTP1;DDX21;S100A4	1.42826
iPSC	up	Reactome_2016	Signaling by VEGF Homo sapiens R-HSA-194138	'5/328'	0.0373268	0.124798	2.8305	9.30682	FGF17;UBB;AXL;UBC;MLST8	1.42798
iPSC	down	GO_Molecular_Function_2021	myosin binding (GO:0017022)	'2/56'	0.0374502	0.180861	6.86639	22.5543	USH2A;RAB11B	1.42655
iPSC	down	GO_Biological_Process_2021	gap junction assembly (GO:0016264)	'1/7'	0.0375372	0.191939	30.6867	100.727	GJC1	1.42554
iPSC	down	GO_Biological_Process_2021	regulation of transforming growth factor beta activation (GO:1901388)	'1/7'	0.0375372	0.191939	30.6867	100.727	LTBP1	1.42554
iPSC	down	GO_Biological_Process_2021	hemostasis (GO:0007599)	'1/7'	0.0375372	0.191939	30.6867	100.727	GPI	1.42554
iPSC	down	GO_Biological_Process_2021	response to host defenses (GO:0052200)	'1/7'	0.0375372	0.191939	30.6867	100.727	UBB	1.42554
iPSC	down	GO_Biological_Process_2021	ribosomal large subunit export from nucleus (GO:0000055)	'1/7'	0.0375372	0.191939	30.6867	100.727	NPM1	1.42554
iPSC	down	GO_Biological_Process_2021	ribosomal small subunit export from nucleus (GO:0000056)	'1/7'	0.0375372	0.191939	30.6867	100.727	NPM1	1.42554
iPSC	down	GO_Biological_Process_2021	insulin secretion involved in cellular response to glucose stimulus (GO:0035773)	'1/7'	0.0375372	0.191939	30.6867	100.727	RAB11B	1.42554
iPSC	down	GO_Biological_Process_2021	rRNA-containing ribonucleoprotein complex export from nucleus (GO:0071428)	'1/7'	0.0375372	0.191939	30.6867	100.727	NPM1	1.42554
iPSC	down	GO_Biological_Process_2021	smooth muscle cell migration (GO:0014909)	'1/7'	0.0375372	0.191939	30.6867	100.727	AAMP	1.42554
iPSC	down	GO_Biological_Process_2021	positive regulation of pinocytosis (GO:0048549)	'1/7'	0.0375372	0.191939	30.6867	100.727	PPT1	1.42554
iPSC	down	GO_Biological_Process_2021	adenylate cyclase-activating dopamine receptor signaling pathway (GO:0007191)	'1/7'	0.0375372	0.191939	30.6867	100.727	GNAS	1.42554
iPSC	down	GO_Biological_Process_2021	positive regulation of receptor catabolic process (GO:2000646)	'1/7'	0.0375372	0.191939	30.6867	100.727	APOE	1.42554
iPSC	down	GO_Biological_Process_2021	terpenoid metabolic process (GO:0006721)	'1/7'	0.0375372	0.191939	30.6867	100.727	FDFT1	1.42554
iPSC	down	GO_Biological_Process_2021	modulation by symbiont of host defense response (GO:0052031)	'1/7'	0.0375372	0.191939	30.6867	100.727	UBB	1.42554
iPSC	down	GO_Biological_Process_2021	protein desumoylation (GO:0016926)	'1/7'	0.0375372	0.191939	30.6867	100.727	SENP7	1.42554
iPSC	down	GO_Biological_Process_2021	negative regulation of RIG-I signaling pathway (GO:0039536)	'1/7'	0.0375372	0.191939	30.6867	100.727	UFD1	1.42554
iPSC	down	GO_Biological_Process_2021	negative regulation of retinoic acid receptor signaling pathway (GO:0048387)	'1/7'	0.0375372	0.191939	30.6867	100.727	CALR	1.42554
iPSC	down	GO_Biological_Process_2021	negative regulation of protein kinase activity by regulation of protein phosphorylation (GO:0044387)	'1/7'	0.0375372	0.191939	30.6867	100.727	NPM1	1.42554
iPSC	down	GO_Biological_Process_2021	regulation of bone remodeling (GO:0046850)	'1/7'	0.0375372	0.191939	30.6867	100.727	MDK	1.42554
iPSC	down	GO_Biological_Process_2021	AV node cell to bundle of His cell communication (GO:0086067)	'1/7'	0.0375372	0.191939	30.6867	100.727	GJC1	1.42554
iPSC	down	GO_Biological_Process_2021	regulation by virus of viral protein levels in host cell (GO:0046719)	'1/7'	0.0375372	0.191939	30.6867	100.727	DDB1	1.42554
iPSC	down	GO_Biological_Process_2021	maintenance of protein location in extracellular region (GO:0071694)	'1/7'	0.0375372	0.191939	30.6867	100.727	LTBP1	1.42554
iPSC	down	GO_Biological_Process_2021	negative regulation of stress-activated protein kinase signaling cascade (GO:0070303)	'1/7'	0.0375372	0.191939	30.6867	100.727	PPIA	1.42554
iPSC	down	GO_Biological_Process_2021	chylomicron remnant clearance (GO:0034382)	'1/7'	0.0375372	0.191939	30.6867	100.727	APOE	1.42554
iPSC	down	GO_Cellular_Component_2021	X chromosome (GO:0000805)	'1/7'	0.0375372	0.139481	30.6867	100.727	MACROH2A2	1.42554
iPSC	down	GO_Molecular_Function_2021	NADH dehydrogenase activity (GO:0003954)	'1/7'	0.0375372	0.180861	30.6867	100.727	NDUFS3	1.42554
iPSC	down	GO_Molecular_Function_2021	minor groove of adenine-thymine-rich DNA binding (GO:0003680)	'1/7'	0.0375372	0.180861	30.6867	100.727	HMGA1	1.42554
iPSC	down	GO_Molecular_Function_2021	ferroxidase activity (GO:0004322)	'1/7'	0.0375372	0.180861	30.6867	100.727	FTH1	1.42554
iPSC	down	GO_Molecular_Function_2021	ferric iron binding (GO:0008199)	'1/7'	0.0375372	0.180861	30.6867	100.727	FTH1	1.42554
iPSC	down	GO_Molecular_Function_2021	SUMO-specific protease activity (GO:0016929)	'1/7'	0.0375372	0.180861	30.6867	100.727	SENP7	1.42554
iPSC	down	GO_Molecular_Function_2021	peroxisome proliferator activated receptor binding (GO:0042975)	'1/7'	0.0375372	0.180861	30.6867	100.727	HMGA1	1.42554
iPSC	down	GO_Molecular_Function_2021	oxidoreductase activity, acting on metal ions, oxygen as acceptor (GO:0016724)	'1/7'	0.0375372	0.180861	30.6867	100.727	FTH1	1.42554
iPSC	down	GO_Biological_Process_2021	positive regulation of amyloid-beta clearance (GO:1900223)	'1/7'	0.0375372	0.191939	30.6867	100.727	APOE	1.42554
iPSC	down	GO_Cellular_Component_2021	low-density lipoprotein particle (GO:0034362)	'1/7'	0.0375372	0.139481	30.6867	100.727	APOE	1.42554
iPSC	down	Reactome_2016	POLB-Dependent Long Patch Base Excision Repair Homo sapiens R-HSA-110362	'1/7'	0.0375372	0.212848	30.6867	100.727	FEN1	1.42554
iPSC	down	Reactome_2016	2-LTR circle formation Homo sapiens R-HSA-164843	'1/7'	0.0375372	0.212848	30.6867	100.727	HMGA1	1.42554
iPSC	down	Reactome_2016	Apoptotic factor-mediated response Homo sapiens R-HSA-111471	'1/7'	0.0375372	0.212848	30.6867	100.727	CYCS	1.42554
iPSC	up	GO_Biological_Process_2021	interstrand cross-link repair (GO:0036297)	'2/55'	0.0380725	0.181446	6.80446	22.2388	UBB;UBC	1.41939
iPSC	up	GO_Molecular_Function_2021	metalloexopeptidase activity (GO:0008235)	'2/55'	0.0380725	0.160794	6.80446	22.2388	NPEPPS;CPO	1.41939
iPSC	up	Reactome_2016	Hh mutants that don't undergo autocatalytic processing are degraded by ERAD Homo sapiens R-HSA-5362768	'2/55'	0.0380725	0.126528	6.80446	22.2388	UBB;UBC	1.41939
iPSC	down	GO_Biological_Process_2021	organic substance transport (GO:0071702)	'3/136'	0.0383329	0.192252	4.20443	13.7125	PPT1;NME4;HSP90B1	1.41643
iPSC	up	GO_Biological_Process_2021	regulation of transforming growth factor beta2 production (GO:0032909)	'1/7'	0.038553	0.181446	29.8529	97.1925	GATA6	1.41394
iPSC	up	GO_Biological_Process_2021	regulation of transforming growth factor beta1 production (GO:0032908)	'1/7'	0.038553	0.181446	29.8529	97.1925	GATA6	1.41394
iPSC	up	GO_Biological_Process_2021	regulation of transforming growth factor beta activation (GO:1901388)	'1/7'	0.038553	0.181446	29.8529	97.1925	GATA6	1.41394
iPSC	up	GO_Biological_Process_2021	ribosomal large subunit export from nucleus (GO:0000055)	'1/7'	0.038553	0.181446	29.8529	97.1925	RAN	1.41394
iPSC	up	GO_Biological_Process_2021	gap junction assembly (GO:0016264)	'1/7'	0.038553	0.181446	29.8529	97.1925	GJA1	1.41394
iPSC	up	GO_Biological_Process_2021	G-quadruplex DNA unwinding (GO:0044806)	'1/7'	0.038553	0.181446	29.8529	97.1925	HNRNPA2B1	1.41394
iPSC	up	GO_Biological_Process_2021	regulation of T-helper 1 cell differentiation (GO:0045625)	'1/7'	0.038553	0.181446	29.8529	97.1925	ANXA1	1.41394
iPSC	up	GO_Biological_Process_2021	positive regulation of cytoplasmic translation (GO:2000767)	'1/7'	0.038553	0.181446	29.8529	97.1925	PKM	1.41394
iPSC	up	GO_Biological_Process_2021	keratinocyte proliferation (GO:0043616)	'1/7'	0.038553	0.181446	29.8529	97.1925	CDH13	1.41394
iPSC	up	GO_Biological_Process_2021	RIG-I signaling pathway (GO:0039529)	'1/7'	0.038553	0.181446	29.8529	97.1925	PHB2	1.41394
iPSC	up	GO_Biological_Process_2021	positive regulation of mitophagy in response to mitochondrial depolarization (GO:0098779)	'1/7'	0.038553	0.181446	29.8529	97.1925	HUWE1	1.41394
iPSC	up	GO_Biological_Process_2021	skin morphogenesis (GO:0043589)	'1/7'	0.038553	0.181446	29.8529	97.1925	COL1A1	1.41394
iPSC	up	GO_Biological_Process_2021	positive regulation of pinocytosis (GO:0048549)	'1/7'	0.038553	0.181446	29.8529	97.1925	AXL	1.41394
iPSC	up	GO_Biological_Process_2021	positive regulation of chemokine (C-X-C motif) ligand 2 production (GO:2000343)	'1/7'	0.038553	0.181446	29.8529	97.1925	HMGB1	1.41394
iPSC	up	GO_Biological_Process_2021	maintenance of protein location in extracellular region (GO:0071694)	'1/7'	0.038553	0.181446	29.8529	97.1925	CER1	1.41394
iPSC	up	GO_Biological_Process_2021	positive regulation of unsaturated fatty acid biosynthetic process (GO:2001280)	'1/7'	0.038553	0.181446	29.8529	97.1925	ANXA1	1.41394
iPSC	up	GO_Biological_Process_2021	rRNA-containing ribonucleoprotein complex export from nucleus (GO:0071428)	'1/7'	0.038553	0.181446	29.8529	97.1925	RAN	1.41394
iPSC	up	GO_Biological_Process_2021	ribosomal small subunit export from nucleus (GO:0000056)	'1/7'	0.038553	0.181446	29.8529	97.1925	RAN	1.41394
iPSC	up	GO_Biological_Process_2021	regulation of T cell mediated immune response to tumor cell (GO:0002840)	'1/7'	0.038553	0.181446	29.8529	97.1925	HMGB1	1.41394
iPSC	up	GO_Biological_Process_2021	desmosome organization (GO:0002934)	'1/7'	0.038553	0.181446	29.8529	97.1925	DSG2	1.41394
iPSC	up	GO_Biological_Process_2021	platelet dense granule organization (GO:0060155)	'1/7'	0.038553	0.181446	29.8529	97.1925	ABCA1	1.41394
iPSC	up	GO_Molecular_Function_2021	N6-methyladenosine-containing RNA binding (GO:1990247)	'1/7'	0.038553	0.160794	29.8529	97.1925	HNRNPA2B1	1.41394
iPSC	up	GO_Molecular_Function_2021	morphogen activity (GO:0016015)	'1/7'	0.038553	0.160794	29.8529	97.1925	CER1	1.41394
iPSC	up	GO_Molecular_Function_2021	ferric iron binding (GO:0008199)	'1/7'	0.038553	0.160794	29.8529	97.1925	FTL	1.41394
iPSC	up	GO_Molecular_Function_2021	phosphofructokinase activity (GO:0008443)	'1/7'	0.038553	0.160794	29.8529	97.1925	PFKP	1.41394
iPSC	up	GO_Molecular_Function_2021	JUN kinase binding (GO:0008432)	'1/7'	0.038553	0.160794	29.8529	97.1925	GSTP1	1.41394
iPSC	up	GO_Cellular_Component_2021	Smc5-Smc6 complex (GO:0030915)	'1/7'	0.038553	0.187258	29.8529	97.1925	NSMCE1	1.41394
iPSC	up	GO_Biological_Process_2021	positive regulation of vesicle fusion (GO:0031340)	'1/7'	0.038553	0.181446	29.8529	97.1925	ANXA1	1.41394
iPSC	up	GO_Biological_Process_2021	negative regulation of cytoplasmic translation (GO:2000766)	'1/7'	0.038553	0.181446	29.8529	97.1925	CPEB1	1.41394
iPSC	up	GO_Biological_Process_2021	positive regulation by symbiont of host autophagy (GO:0075044)	'1/7'	0.038553	0.181446	29.8529	97.1925	PHB2	1.41394
iPSC	up	GO_Biological_Process_2021	negative regulation of dendritic cell apoptotic process (GO:2000669)	'1/7'	0.038553	0.181446	29.8529	97.1925	AXL	1.41394
iPSC	up	GO_Biological_Process_2021	negative regulation of stress-activated protein kinase signaling cascade (GO:0070303)	'1/7'	0.038553	0.181446	29.8529	97.1925	GSTP1	1.41394
iPSC	up	GO_Biological_Process_2021	negative regulation of type 2 immune response (GO:0002829)	'1/7'	0.038553	0.181446	29.8529	97.1925	ANXA1	1.41394
iPSC	up	GO_Biological_Process_2021	collagen-activated tyrosine kinase receptor signaling pathway (GO:0038063)	'1/7'	0.038553	0.181446	29.8529	97.1925	COL1A1	1.41394
iPSC	up	GO_Biological_Process_2021	coronary vasculature development (GO:0060976)	'1/7'	0.038553	0.181446	29.8529	97.1925	GATA6	1.41394
iPSC	up	GO_Biological_Process_2021	regulation of morphogenesis of an epithelium (GO:1905330)	'1/7'	0.038553	0.181446	29.8529	97.1925	GJA1	1.41394
iPSC	up	GO_Biological_Process_2021	DNA ligation (GO:0006266)	'1/7'	0.038553	0.181446	29.8529	97.1925	TOP2A	1.41394
iPSC	up	GO_Biological_Process_2021	regulation of oxidative stress-induced neuron intrinsic apoptotic signaling pathway (GO:1903376)	'1/7'	0.038553	0.181446	29.8529	97.1925	NONO	1.41394
iPSC	up	GO_Biological_Process_2021	regulation of prostaglandin biosynthetic process (GO:0031392)	'1/7'	0.038553	0.181446	29.8529	97.1925	ANXA1	1.41394
iPSC	up	GO_Biological_Process_2021	bleb assembly (GO:0032060)	'1/7'	0.038553	0.181446	29.8529	97.1925	EMP3	1.41394
iPSC	up	GO_Biological_Process_2021	negative regulation of acute inflammatory response (GO:0002674)	'1/7'	0.038553	0.181446	29.8529	97.1925	GSTP1	1.41394
iPSC	up	GO_Biological_Process_2021	metanephric nephron tubule development (GO:0072234)	'1/7'	0.038553	0.181446	29.8529	97.1925	PKD1	1.41394
iPSC	up	Reactome_2016	FGFR3b ligand binding and activation Homo sapiens R-HSA-190371	'1/7'	0.038553	0.127363	29.8529	97.1925	FGF17	1.41394
iPSC	down	GO_Biological_Process_2021	positive regulation of gene expression, epigenetic (GO:0045815)	'2/57'	0.0386767	0.192252	6.74121	21.9259	HMGA1;DEK	1.41255
iPSC	up	GO_Biological_Process_2021	defense response to virus (GO:0051607)	'3/133'	0.0388023	0.181446	4.18306	13.5919	G3BP1;PHB2;AKAP1	1.41114
iPSC	up	GO_Biological_Process_2021	positive regulation of establishment of protein localization to mitochondrion (GO:1903749)	'2/56'	0.0393411	0.181446	6.67811	21.6069	NPEPPS;HUWE1	1.40515
iPSC	up	Reactome_2016	Degradation of DVL Homo sapiens R-HSA-4641258	'2/56'	0.0393411	0.128059	6.67811	21.6069	UBB;UBC	1.40515
iPSC	up	GO_Biological_Process_2021	negative regulation of metabolic process (GO:0009892)	'2/56'	0.0393411	0.181446	6.67811	21.6069	GSTP1;PGAM5	1.40515
iPSC	down	GO_Biological_Process_2021	nucleosome assembly (GO:0006334)	'2/58'	0.0399185	0.192252	6.62049	21.3241	NPM1;NAP1L1	1.39883
iPSC	down	GO_Biological_Process_2021	positive regulation of protein binding (GO:0032092)	'2/58'	0.0399185	0.192252	6.62049	21.3241	RPL11;APOE	1.39883
iPSC	down	GO_Cellular_Component_2021	mitochondrial intermembrane space (GO:0005758)	'2/58'	0.0399185	0.139481	6.62049	21.3241	CYCS;NME4	1.39883
iPSC	down	Reactome_2016	Recruitment and ATM-mediated phosphorylation of repair and signaling proteins at DNA double strand breaks Homo sapiens R-HSA-5693565	'2/58'	0.0399185	0.22389	6.62049	21.3241	KDM4A;UBB	1.39883
iPSC	up	GO_Biological_Process_2021	negative regulation of transcription, DNA-templated (GO:0045892)	'10/948'	0.0399656	0.181446	1.98064	6.37715	SET;EDNRB;UBB;MYBBP1A;NONO;UBC;GATA6;DNMT3B;HMGB1;PHB2	1.39831
iPSC	down	GO_Biological_Process_2021	post-translational protein modification (GO:0043687)	'5/345'	0.0405784	0.192252	2.76456	8.8591	DDB1;APOE;LTBP1;HSP90B1;RAB11B	1.3917
iPSC	up	GO_Biological_Process_2021	positive regulation of gene expression, epigenetic (GO:0045815)	'2/57'	0.0406257	0.181446	6.55636	21.0024	MYBBP1A;DDX21	1.3912
iPSC	up	Reactome_2016	Signaling by NOTCH1 in Cancer Homo sapiens R-HSA-2644603	'2/57'	0.0406257	0.128059	6.55636	21.0024	UBB;UBC	1.3912
iPSC	up	Reactome_2016	Signaling by NOTCH1 PEST Domain Mutants in Cancer Homo sapiens R-HSA-2644602	'2/57'	0.0406257	0.128059	6.55636	21.0024	UBB;UBC	1.3912
iPSC	up	Reactome_2016	Constitutive Signaling by NOTCH1 HD+PEST Domain Mutants Homo sapiens R-HSA-2894862	'2/57'	0.0406257	0.128059	6.55636	21.0024	UBB;UBC	1.3912
iPSC	up	Reactome_2016	Signaling by NOTCH1 HD+PEST Domain Mutants in Cancer Homo sapiens R-HSA-2894858	'2/57'	0.0406257	0.128059	6.55636	21.0024	UBB;UBC	1.3912
iPSC	up	Reactome_2016	Hh mutants abrogate ligand secretion Homo sapiens R-HSA-5387390	'2/57'	0.0406257	0.128059	6.55636	21.0024	UBB;UBC	1.3912
iPSC	up	Reactome_2016	Constitutive Signaling by NOTCH1 PEST Domain Mutants Homo sapiens R-HSA-2644606	'2/57'	0.0406257	0.128059	6.55636	21.0024	UBB;UBC	1.3912
iPSC	up	GO_Biological_Process_2021	intracellular protein transport (GO:0006886)	'5/336'	0.0407098	0.181446	2.76096	8.83864	AP3D1;ARFGAP3;PHB2;PKD1;RAN	1.3903
iPSC	down	GO_Cellular_Component_2021	endoplasmic reticulum membrane (GO:0005789)	'8/712'	0.0408392	0.139481	2.15875	6.90394	GJC1;UBB;DAD1;CYP51A1;MSMO1;CALR;HSP90B1;FDFT1	1.38892
iPSC	down	GO_Cellular_Component_2021	organelle inner membrane (GO:0019866)	'5/346'	0.0410014	0.139481	2.75632	8.80409	MRPL1;NDUFS3;CYCS;NME4;MATR3	1.3872
iPSC	up	Reactome_2016	Mitotic G1-G1/S phases Homo sapiens R-HSA-453279	'3/136'	0.0410184	0.128059	4.08809	13.0563	TOP2A;UBB;UBC	1.38702
iPSC	down	Reactome_2016	DNA Double Strand Break Response Homo sapiens R-HSA-5693606	'2/59'	0.0411752	0.225273	6.50402	20.7473	KDM4A;UBB	1.38536
iPSC	down	GO_Biological_Process_2021	response to reactive oxygen species (GO:0000302)	'2/59'	0.0411752	0.192252	6.50402	20.7473	STK25;APOE	1.38536
iPSC	down	Reactome_2016	Transcriptional Regulation by TP53 Homo sapiens R-HSA-3700989	'5/348'	0.0418554	0.225273	2.73996	8.69537	GPI;NPM1;SCO1;UBB;CYCS	1.37825
iPSC	up	Reactome_2016	B-WICH complex positively regulates rRNA expression Homo sapiens R-HSA-5250924	'2/58'	0.041926	0.128059	6.43896	20.4234	MYBBP1A;DDX21	1.37752
iPSC	up	GO_Biological_Process_2021	chordate embryonic development (GO:0043009)	'2/58'	0.041926	0.181446	6.43896	20.4234	COL1A1;PKD1	1.37752
iPSC	up	GO_Biological_Process_2021	positive regulation of mitotic cell cycle phase transition (GO:1901992)	'2/58'	0.041926	0.181446	6.43896	20.4234	ANXA1;PHB2	1.37752
iPSC	up	Reactome_2016	Recruitment and ATM-mediated phosphorylation of repair and signaling proteins at DNA double strand breaks Homo sapiens R-HSA-5693565	'2/58'	0.041926	0.128059	6.43896	20.4234	UBB;UBC	1.37752
iPSC	up	Reactome_2016	NIK-->noncanonical NF-kB signaling Homo sapiens R-HSA-5676590	'2/58'	0.041926	0.128059	6.43896	20.4234	UBB;UBC	1.37752
iPSC	up	Reactome_2016	CDT1 association with the CDC6:ORC:origin complex Homo sapiens R-HSA-68827	'2/58'	0.041926	0.128059	6.43896	20.4234	UBB;UBC	1.37752
iPSC	up	GO_Biological_Process_2021	positive regulation of protein binding (GO:0032092)	'2/58'	0.041926	0.181446	6.43896	20.4234	PKD1;RAN	1.37752
iPSC	up	Reactome_2016	Signaling by the B Cell Receptor (BCR) Homo sapiens R-HSA-983705	'4/233'	0.0421037	0.128059	3.17952	10.0715	FGF17;UBB;UBC;MLST8	1.37568
iPSC	down	Reactome_2016	Cleavage of Growing Transcript in the Termination Region Homo sapiens R-HSA-109688	'2/60'	0.0424467	0.225273	6.39156	20.1942	SRSF3;SRSF7	1.37216
iPSC	down	Reactome_2016	RNA Polymerase II Transcription Termination Homo sapiens R-HSA-73856	'2/60'	0.0424467	0.225273	6.39156	20.1942	SRSF3;SRSF7	1.37216
iPSC	down	Reactome_2016	Post-Elongation Processing of the Transcript Homo sapiens R-HSA-76044	'2/60'	0.0424467	0.225273	6.39156	20.1942	SRSF3;SRSF7	1.37216
iPSC	down	GO_Biological_Process_2021	fusion of virus membrane with host plasma membrane (GO:0019064)	'1/8'	0.0427845	0.192252	26.3016	82.8916	PPIA	1.36871
iPSC	down	GO_Biological_Process_2021	establishment of protein localization to chromatin (GO:0071169)	'1/8'	0.0427845	0.192252	26.3016	82.8916	MACROH2A2	1.36871
iPSC	down	GO_Biological_Process_2021	establishment of Golgi localization (GO:0051683)	'1/8'	0.0427845	0.192252	26.3016	82.8916	STK25	1.36871
iPSC	down	GO_Biological_Process_2021	regulation of nitrogen compound metabolic process (GO:0051171)	'1/8'	0.0427845	0.192252	26.3016	82.8916	APOE	1.36871
iPSC	down	GO_Biological_Process_2021	regulation of intrinsic apoptotic signaling pathway by p53 class mediator (GO:1902253)	'1/8'	0.0427845	0.192252	26.3016	82.8916	UBB	1.36871
iPSC	down	GO_Biological_Process_2021	negative regulation of striated muscle cell apoptotic process (GO:0010664)	'1/8'	0.0427845	0.192252	26.3016	82.8916	MDK	1.36871
iPSC	down	GO_Biological_Process_2021	regulation of extent of cell growth (GO:0061387)	'1/8'	0.0427845	0.192252	26.3016	82.8916	APOE	1.36871
iPSC	down	GO_Molecular_Function_2021	5'-flap endonuclease activity (GO:0017108)	'1/8'	0.0427845	0.188965	26.3016	82.8916	FEN1	1.36871
iPSC	down	GO_Biological_Process_2021	regulation of dendritic spine maintenance (GO:1902950)	'1/8'	0.0427845	0.192252	26.3016	82.8916	APOE	1.36871
iPSC	down	GO_Biological_Process_2021	regulation of dendritic cell chemotaxis (GO:2000508)	'1/8'	0.0427845	0.192252	26.3016	82.8916	CALR	1.36871
iPSC	down	GO_Biological_Process_2021	negative regulation of long-term synaptic potentiation (GO:1900272)	'1/8'	0.0427845	0.192252	26.3016	82.8916	APOE	1.36871
iPSC	down	GO_Biological_Process_2021	regulation of Cdc42 protein signal transduction (GO:0032489)	'1/8'	0.0427845	0.192252	26.3016	82.8916	APOE	1.36871
iPSC	down	GO_Biological_Process_2021	atrial cardiac muscle cell to AV node cell signaling (GO:0086026)	'1/8'	0.0427845	0.192252	26.3016	82.8916	GJC1	1.36871
iPSC	down	GO_Biological_Process_2021	regulation of anion transport (GO:0044070)	'1/8'	0.0427845	0.192252	26.3016	82.8916	RAB11B	1.36871
iPSC	down	GO_Biological_Process_2021	positive regulation of dendritic cell chemotaxis (GO:2000510)	'1/8'	0.0427845	0.192252	26.3016	82.8916	CALR	1.36871
iPSC	down	GO_Biological_Process_2021	regulation of endodeoxyribonuclease activity (GO:0032071)	'1/8'	0.0427845	0.192252	26.3016	82.8916	NPM1	1.36871
iPSC	down	GO_Biological_Process_2021	hair cell differentiation (GO:0035315)	'1/8'	0.0427845	0.192252	26.3016	82.8916	USH2A	1.36871
iPSC	down	GO_Biological_Process_2021	mitochondrial RNA processing (GO:0000963)	'1/8'	0.0427845	0.192252	26.3016	82.8916	TBRG4	1.36871
iPSC	down	GO_Biological_Process_2021	macromolecule depalmitoylation (GO:0098734)	'1/8'	0.0427845	0.192252	26.3016	82.8916	PPT1	1.36871
iPSC	down	GO_Cellular_Component_2021	clathrin-sculpted gamma-aminobutyric acid transport vesicle membrane (GO:0061202)	'1/8'	0.0427845	0.139481	26.3016	82.8916	HSPA8	1.36871
iPSC	down	GO_Cellular_Component_2021	clathrin-sculpted gamma-aminobutyric acid transport vesicle (GO:0061200)	'1/8'	0.0427845	0.139481	26.3016	82.8916	HSPA8	1.36871
iPSC	down	GO_Molecular_Function_2021	ubiquitin ligase inhibitor activity (GO:1990948)	'1/8'	0.0427845	0.188965	26.3016	82.8916	RPL11	1.36871
iPSC	down	GO_Molecular_Function_2021	intramolecular oxidoreductase activity, interconverting aldoses and ketoses (GO:0016861)	'1/8'	0.0427845	0.188965	26.3016	82.8916	GPI	1.36871
iPSC	down	GO_Biological_Process_2021	positive regulation of oligodendrocyte differentiation (GO:0048714)	'1/8'	0.0427845	0.192252	26.3016	82.8916	MDK	1.36871
iPSC	down	Reactome_2016	Downregulation of ERBB4 signaling Homo sapiens R-HSA-1253288	'1/8'	0.0427845	0.225273	26.3016	82.8916	UBB	1.36871
iPSC	down	GO_Biological_Process_2021	membrane fusion involved in viral entry into host cell (GO:0039663)	'1/8'	0.0427845	0.192252	26.3016	82.8916	PPIA	1.36871
iPSC	down	GO_Biological_Process_2021	protein depalmitoylation (GO:0002084)	'1/8'	0.0427845	0.192252	26.3016	82.8916	PPT1	1.36871
iPSC	down	GO_Biological_Process_2021	negative regulation of amyloid-beta clearance (GO:1900222)	'1/8'	0.0427845	0.192252	26.3016	82.8916	CYP51A1	1.36871
iPSC	up	Reactome_2016	Degradation of GLI2 by the proteasome Homo sapiens R-HSA-5610783	'2/59'	0.0432418	0.128059	6.32568	19.8686	UBB;UBC	1.3641
iPSC	up	Reactome_2016	Degradation of GLI1 by the proteasome Homo sapiens R-HSA-5610780	'2/59'	0.0432418	0.128059	6.32568	19.8686	UBB;UBC	1.3641
iPSC	up	Reactome_2016	DNA Double Strand Break Response Homo sapiens R-HSA-5693606	'2/59'	0.0432418	0.128059	6.32568	19.8686	UBB;UBC	1.3641
iPSC	up	Reactome_2016	The role of GTSE1 in G2/M progression after G2 checkpoint Homo sapiens R-HSA-8852276	'2/59'	0.0432418	0.128059	6.32568	19.8686	UBB;UBC	1.3641
iPSC	up	Reactome_2016	SCF(Skp2)-mediated degradation of p27/p21 Homo sapiens R-HSA-187577	'2/59'	0.0432418	0.128059	6.32568	19.8686	UBB;UBC	1.3641
iPSC	up	Reactome_2016	GLI3 is processed to GLI3R by the proteasome Homo sapiens R-HSA-5610785	'2/59'	0.0432418	0.128059	6.32568	19.8686	UBB;UBC	1.3641
iPSC	down	GO_Cellular_Component_2021	mitochondrial membrane (GO:0031966)	'6/469'	0.0433681	0.139481	2.44434	7.67041	MRPL1;ATP5F1B;UBB;NDUFS3;CYCS;NME4	1.36283
iPSC	down	GO_Biological_Process_2021	neuron development (GO:0048666)	'3/143'	0.0434244	0.194287	3.99279	12.5243	STMN1;PPT1;APOE	1.36227
iPSC	down	Chromosome_Location	chr7p13	'2/61'	0.0437329	0.57604	6.28291	19.6633	PPIA;TBRG4	1.35919
iPSC	down	GO_Biological_Process_2021	pattern recognition receptor signaling pathway (GO:0002221)	'2/61'	0.0437329	0.194827	6.28291	19.6633	UBB;HSP90B1	1.35919
iPSC	up	GO_Biological_Process_2021	regulation of microvillus organization (GO:0032530)	'1/8'	0.043939	0.181446	25.5869	79.9578	PLD1	1.35715
iPSC	up	GO_Biological_Process_2021	collecting duct development (GO:0072044)	'1/8'	0.043939	0.181446	25.5869	79.9578	PKD1	1.35715
iPSC	up	GO_Biological_Process_2021	cellular response to interferon-alpha (GO:0035457)	'1/8'	0.043939	0.181446	25.5869	79.9578	AXL	1.35715
iPSC	up	GO_Biological_Process_2021	regulation of endodeoxyribonuclease activity (GO:0032071)	'1/8'	0.043939	0.181446	25.5869	79.9578	HMGB1	1.35715
iPSC	up	GO_Biological_Process_2021	negative regulation of phospholipase activity (GO:0010519)	'1/8'	0.043939	0.181446	25.5869	79.9578	ANXA1	1.35715
iPSC	up	GO_Biological_Process_2021	negative regulation of mitochondrial fusion (GO:0010637)	'1/8'	0.043939	0.181446	25.5869	79.9578	HUWE1	1.35715
iPSC	up	GO_Biological_Process_2021	regulation of Cdc42 protein signal transduction (GO:0032489)	'1/8'	0.043939	0.181446	25.5869	79.9578	ABCA1	1.35715
iPSC	up	GO_Biological_Process_2021	negative regulation of chromosome organization (GO:2001251)	'1/8'	0.043939	0.181446	25.5869	79.9578	TOP2A	1.35715
iPSC	up	GO_Biological_Process_2021	regulation of apoptotic cell clearance (GO:2000425)	'1/8'	0.043939	0.181446	25.5869	79.9578	HMGB1	1.35715
iPSC	up	GO_Biological_Process_2021	alpha-beta T cell activation (GO:0046631)	'1/8'	0.043939	0.181446	25.5869	79.9578	ANXA1	1.35715
iPSC	up	Reactome_2016	Formyl peptide receptors bind formyl peptides and many other ligands Homo sapiens R-HSA-444473	'1/8'	0.043939	0.128059	25.5869	79.9578	ANXA1	1.35715
iPSC	up	Reactome_2016	Synthesis of PG Homo sapiens R-HSA-1483148	'1/8'	0.043939	0.128059	25.5869	79.9578	PLD1	1.35715
iPSC	up	Reactome_2016	HuR (ELAVL1) binds and stabilizes mRNA Homo sapiens R-HSA-450520	'1/8'	0.043939	0.128059	25.5869	79.9578	SET	1.35715
iPSC	up	GO_Cellular_Component_2021	extrinsic component of endosome membrane (GO:0031313)	'1/8'	0.043939	0.189435	25.5869	79.9578	ANXA1	1.35715
iPSC	up	GO_Biological_Process_2021	atrial cardiac muscle cell to AV node cell signaling (GO:0086026)	'1/8'	0.043939	0.181446	25.5869	79.9578	GJA1	1.35715
iPSC	up	GO_Biological_Process_2021	regulation of phospholipase A2 activity (GO:0032429)	'1/8'	0.043939	0.181446	25.5869	79.9578	ANXA1	1.35715
iPSC	up	GO_Biological_Process_2021	skeletal muscle tissue regeneration (GO:0043403)	'1/8'	0.043939	0.181446	25.5869	79.9578	ANXA1	1.35715
iPSC	up	GO_Biological_Process_2021	regulation of proton transport (GO:0010155)	'1/8'	0.043939	0.181446	25.5869	79.9578	PHB2	1.35715
iPSC	up	GO_Cellular_Component_2021	extrinsic component of external side of plasma membrane (GO:0031232)	'1/8'	0.043939	0.189435	25.5869	79.9578	ANXA1	1.35715
iPSC	up	GO_Cellular_Component_2021	SUMO ligase complex (GO:0106068)	'1/8'	0.043939	0.189435	25.5869	79.9578	NSMCE1	1.35715
iPSC	up	GO_Molecular_Function_2021	7SK snRNA binding (GO:0097322)	'1/8'	0.043939	0.174734	25.5869	79.9578	DDX21	1.35715
iPSC	up	GO_Molecular_Function_2021	bubble DNA binding (GO:0000405)	'1/8'	0.043939	0.174734	25.5869	79.9578	HMGB1	1.35715
iPSC	up	GO_Biological_Process_2021	regulation of positive chemotaxis (GO:0050926)	'1/8'	0.043939	0.181446	25.5869	79.9578	CDH13	1.35715
iPSC	up	GO_Biological_Process_2021	negative regulation of alpha-beta T cell differentiation (GO:0046639)	'1/8'	0.043939	0.181446	25.5869	79.9578	HMGB1	1.35715
iPSC	up	GO_Biological_Process_2021	natural killer cell differentiation (GO:0001779)	'1/8'	0.043939	0.181446	25.5869	79.9578	AXL	1.35715
iPSC	up	GO_Biological_Process_2021	myoblast migration (GO:0051451)	'1/8'	0.043939	0.181446	25.5869	79.9578	ANXA1	1.35715
iPSC	up	GO_Biological_Process_2021	vascular associated smooth muscle contraction (GO:0014829)	'1/8'	0.043939	0.181446	25.5869	79.9578	EDNRB	1.35715
iPSC	up	Chromosome_Location	chr15q12	'1/8'	0.043939	0.831999	25.5869	79.9578	SNURF	1.35715
iPSC	up	GO_Biological_Process_2021	vascular associated smooth muscle cell differentiation (GO:0035886)	'1/8'	0.043939	0.181446	25.5869	79.9578	GATA6	1.35715
iPSC	up	GO_Biological_Process_2021	TORC1 signaling (GO:0038202)	'1/8'	0.043939	0.181446	25.5869	79.9578	MLST8	1.35715
iPSC	up	GO_Biological_Process_2021	synaptic vesicle budding (GO:0070142)	'1/8'	0.043939	0.181446	25.5869	79.9578	AP3D1	1.35715
iPSC	up	GO_Biological_Process_2021	skeletal myofibril assembly (GO:0014866)	'1/8'	0.043939	0.181446	25.5869	79.9578	ACTA1	1.35715
iPSC	up	GO_Biological_Process_2021	regulation of T-helper 2 cell differentiation (GO:0045628)	'1/8'	0.043939	0.181446	25.5869	79.9578	ANXA1	1.35715
iPSC	up	GO_Biological_Process_2021	sequestering of BMP from receptor via BMP binding (GO:0038098)	'1/8'	0.043939	0.181446	25.5869	79.9578	CER1	1.35715
iPSC	up	GO_Biological_Process_2021	positive regulation of myeloid cell apoptotic process (GO:0033034)	'1/8'	0.043939	0.181446	25.5869	79.9578	ANXA1	1.35715
iPSC	up	GO_Biological_Process_2021	mitophagy (GO:0000423)	'1/8'	0.043939	0.181446	25.5869	79.9578	PHB2	1.35715
iPSC	up	GO_Biological_Process_2021	positive regulation of leukocyte differentiation (GO:1902107)	'1/8'	0.043939	0.181446	25.5869	79.9578	HMGB1	1.35715
iPSC	up	Reactome_2016	Toll-Like Receptors Cascades Homo sapiens R-HSA-168898	'3/140'	0.0440707	0.128059	3.96792	12.3877	UBB;UBC;HMGB1	1.35585
iPSC	up	Reactome_2016	MAP kinase activation in TLR cascade Homo sapiens R-HSA-450294	'2/60'	0.0445729	0.128844	6.2163	19.3366	UBB;UBC	1.35093
iPSC	up	GO_Cellular_Component_2021	caveola (GO:0005901)	'2/60'	0.0445729	0.189435	6.2163	19.3366	MYOF;CDH13	1.35093
iPSC	up	Reactome_2016	HIV Life Cycle Homo sapiens R-HSA-162587	'3/141'	0.0448511	0.128976	3.93897	12.2282	UBB;UBC;RAN	1.34823
iPSC	up	GO_Biological_Process_2021	regulation of ERK1 and ERK2 cascade (GO:0070372)	'4/238'	0.0449155	0.184813	3.11079	9.65271	SEMA6A;GSTP1;HMGB1;PHB2	1.3476
iPSC	down	Reactome_2016	DNA Double-Strand Break Repair Homo sapiens R-HSA-5693532	'3/145'	0.0449383	0.232373	3.93615	12.2118	KDM4A;FEN1;UBB	1.34738
iPSC	down	Reactome_2016	Gap-filling DNA repair synthesis and ligation in TC-NER Homo sapiens R-HSA-6782210	'2/62'	0.0450335	0.232373	6.17788	19.1536	DDB1;UBB	1.34646
iPSC	down	GO_Cellular_Component_2021	ribosome (GO:0005840)	'2/62'	0.0450335	0.141026	6.17788	19.1536	RPL11;RPS10	1.34646
iPSC	down	GO_Biological_Process_2021	positive regulation of cell population proliferation (GO:0008284)	'6/474'	0.0452556	0.200749	2.4176	7.48351	NPM1;RPS15A;MDK;NAP1L1;CALR;TBRG4	1.34433
iPSC	up	GO_Biological_Process_2021	Ras protein signal transduction (GO:0007265)	'3/142'	0.0456384	0.187117	3.91044	12.0715	G3BP1;CDH13;PLD1	1.34067
iPSC	up	Reactome_2016	Cell death signalling via NRAGE, NRIF and NADE Homo sapiens R-HSA-204998	'2/61'	0.0459192	0.130693	6.11063	18.8261	UBB;UBC	1.33801
iPSC	up	Reactome_2016	Dectin-1 mediated noncanonical NF-kB signaling Homo sapiens R-HSA-5607761	'2/61'	0.0459192	0.130693	6.11063	18.8261	UBB;UBC	1.33801
iPSC	down	Reactome_2016	Dual incision in TC-NER Homo sapiens R-HSA-6782135	'2/63'	0.0463483	0.236789	6.0763	18.6638	DDB1;UBB	1.33397
iPSC	up	GO_Biological_Process_2021	I-kappaB kinase/NF-kappaB signaling (GO:0007249)	'2/62'	0.0472803	0.188009	6.00849	18.3359	UBB;UBC	1.32532
iPSC	up	Reactome_2016	Gap-filling DNA repair synthesis and ligation in TC-NER Homo sapiens R-HSA-6782210	'2/62'	0.0472803	0.13388	6.00849	18.3359	UBB;UBC	1.32532
iPSC	up	GO_Biological_Process_2021	stress-activated MAPK cascade (GO:0051403)	'2/62'	0.0472803	0.188009	6.00849	18.3359	UBB;UBC	1.32532
iPSC	up	GO_Cellular_Component_2021	ribosome (GO:0005840)	'2/62'	0.0472803	0.194852	6.00849	18.3359	BTF3;RRBP1	1.32532
iPSC	down	GO_Cellular_Component_2021	organelle envelope lumen (GO:0031970)	'2/64'	0.0476771	0.145476	5.97799	18.1928	CYCS;NME4	1.32169
iPSC	down	Chromosome_Location	chr2q	'1/9'	0.0480034	0.57604	23.0127	69.8778	AAMP	1.31873
iPSC	down	Reactome_2016	CHL1 interactions Homo sapiens R-HSA-447041	'1/9'	0.0480034	0.240483	23.0127	69.8778	HSPA8	1.31873
iPSC	down	Reactome_2016	PTK6 Regulates RTKs and Their Effectors AKT1 and DOK1 Homo sapiens R-HSA-8849469	'1/9'	0.0480034	0.240483	23.0127	69.8778	UBB	1.31873
iPSC	down	GO_Biological_Process_2021	negative regulation of ubiquitin protein ligase activity (GO:1904667)	'1/9'	0.0480034	0.205051	23.0127	69.8778	RPL11	1.31873
iPSC	down	GO_Molecular_Function_2021	flap endonuclease activity (GO:0048256)	'1/9'	0.0480034	0.195706	23.0127	69.8778	FEN1	1.31873
iPSC	down	GO_Molecular_Function_2021	5S rRNA binding (GO:0008097)	'1/9'	0.0480034	0.195706	23.0127	69.8778	RPL11	1.31873
iPSC	down	GO_Biological_Process_2021	very-low-density lipoprotein particle remodeling (GO:0034372)	'1/9'	0.0480034	0.205051	23.0127	69.8778	APOE	1.31873
iPSC	down	GO_Biological_Process_2021	lysosomal lumen acidification (GO:0007042)	'1/9'	0.0480034	0.205051	23.0127	69.8778	PPT1	1.31873
iPSC	down	GO_Biological_Process_2021	lipoprotein metabolic process (GO:0042157)	'1/9'	0.0480034	0.205051	23.0127	69.8778	APOE	1.31873
iPSC	down	GO_Biological_Process_2021	sterol catabolic process (GO:0016127)	'1/9'	0.0480034	0.205051	23.0127	69.8778	APOE	1.31873
iPSC	down	GO_Biological_Process_2021	positive regulation of cholesterol esterification (GO:0010873)	'1/9'	0.0480034	0.205051	23.0127	69.8778	APOE	1.31873
iPSC	down	GO_Biological_Process_2021	regulation of pinocytosis (GO:0048548)	'1/9'	0.0480034	0.205051	23.0127	69.8778	PPT1	1.31873
iPSC	down	GO_Biological_Process_2021	chylomicron remodeling (GO:0034371)	'1/9'	0.0480034	0.205051	23.0127	69.8778	APOE	1.31873
iPSC	down	GO_Biological_Process_2021	cholesterol catabolic process (GO:0006707)	'1/9'	0.0480034	0.205051	23.0127	69.8778	APOE	1.31873
iPSC	down	GO_Molecular_Function_2021	ubiquitin-protein transferase inhibitor activity (GO:0055105)	'1/9'	0.0480034	0.195706	23.0127	69.8778	RPL11	1.31873
iPSC	up	Reactome_2016	Circadian Clock Homo sapiens R-HSA-400253	'2/63'	0.048656	0.134349	5.90969	17.8649	UBB;UBC	1.31286
iPSC	up	Reactome_2016	p53-Dependent G1/S DNA damage checkpoint Homo sapiens R-HSA-69580	'2/63'	0.048656	0.134349	5.90969	17.8649	UBB;UBC	1.31286
iPSC	up	Reactome_2016	p53-Dependent G1 DNA Damage Response Homo sapiens R-HSA-69563	'2/63'	0.048656	0.134349	5.90969	17.8649	UBB;UBC	1.31286
iPSC	up	GO_Biological_Process_2021	amyloid fibril formation (GO:1990000)	'2/63'	0.048656	0.188009	5.90969	17.8649	UBB;UBC	1.31286
iPSC	up	Reactome_2016	Asymmetric localization of PCP proteins Homo sapiens R-HSA-4608870	'2/63'	0.048656	0.134349	5.90969	17.8649	UBB;UBC	1.31286
iPSC	up	Reactome_2016	Dual incision in TC-NER Homo sapiens R-HSA-6782135	'2/63'	0.048656	0.134349	5.90969	17.8649	UBB;UBC	1.31286
iPSC	down	GO_Biological_Process_2021	brain development (GO:0007420)	'3/150'	0.0488368	0.205262	3.80131	11.4772	PPT1;PHGDH;MACROH2A2	1.31125
iPSC	down	Reactome_2016	ER-Phagosome pathway Homo sapiens R-HSA-1236974	'2/65'	0.0490198	0.240773	5.88281	17.7398	UBB;CALR	1.30963
iPSC	up	GO_Biological_Process_2021	plasminogen activation (GO:0031639)	'1/9'	0.0492951	0.188009	22.3874	67.3845	PGK1	1.3072
iPSC	up	GO_Biological_Process_2021	regulation of pinocytosis (GO:0048548)	'1/9'	0.0492951	0.188009	22.3874	67.3845	AXL	1.3072
iPSC	up	GO_Biological_Process_2021	endosome to melanosome transport (GO:0035646)	'1/9'	0.0492951	0.188009	22.3874	67.3845	AP3D1	1.3072
iPSC	up	GO_Biological_Process_2021	T-helper 1 type immune response (GO:0042088)	'1/9'	0.0492951	0.188009	22.3874	67.3845	HMGB1	1.3072
iPSC	up	GO_Biological_Process_2021	endosome to pigment granule transport (GO:0043485)	'1/9'	0.0492951	0.188009	22.3874	67.3845	AP3D1	1.3072
iPSC	up	GO_Biological_Process_2021	collagen-activated signaling pathway (GO:0038065)	'1/9'	0.0492951	0.188009	22.3874	67.3845	COL1A1	1.3072
iPSC	up	GO_Biological_Process_2021	regulation of sterol biosynthetic process (GO:0106118)	'1/9'	0.0492951	0.188009	22.3874	67.3845	RAN	1.3072
iPSC	up	GO_Biological_Process_2021	fructose 1,6-bisphosphate metabolic process (GO:0030388)	'1/9'	0.0492951	0.188009	22.3874	67.3845	PFKP	1.3072
iPSC	up	GO_Biological_Process_2021	regulation of vesicle fusion (GO:0031338)	'1/9'	0.0492951	0.188009	22.3874	67.3845	ANXA1	1.3072
iPSC	up	GO_Biological_Process_2021	hepoxilin biosynthetic process (GO:0051122)	'1/9'	0.0492951	0.188009	22.3874	67.3845	GSTP1	1.3072
iPSC	up	GO_Biological_Process_2021	hepoxilin metabolic process (GO:0051121)	'1/9'	0.0492951	0.188009	22.3874	67.3845	GSTP1	1.3072
iPSC	up	GO_Biological_Process_2021	skeletal muscle fiber development (GO:0048741)	'1/9'	0.0492951	0.188009	22.3874	67.3845	ACTA1	1.3072
iPSC	up	GO_Biological_Process_2021	neuronal ion channel clustering (GO:0045161)	'1/9'	0.0492951	0.188009	22.3874	67.3845	AGRN	1.3072
iPSC	up	GO_Biological_Process_2021	negative regulation of exocytosis (GO:0045920)	'1/9'	0.0492951	0.188009	22.3874	67.3845	ANXA1	1.3072
iPSC	up	GO_Biological_Process_2021	negative regulation of leukocyte proliferation (GO:0070664)	'1/9'	0.0492951	0.188009	22.3874	67.3845	GSTP1	1.3072
iPSC	up	GO_Biological_Process_2021	intestinal epithelial cell differentiation (GO:0060575)	'1/9'	0.0492951	0.188009	22.3874	67.3845	GATA6	1.3072
iPSC	up	Reactome_2016	Formation of annular gap junctions Homo sapiens R-HSA-196025	'1/9'	0.0492951	0.135439	22.3874	67.3845	GJA1	1.3072
iPSC	up	GO_Cellular_Component_2021	TORC2 complex (GO:0031932)	'1/9'	0.0492951	0.19718	22.3874	67.3845	MLST8	1.3072
iPSC	up	GO_Biological_Process_2021	CD40 signaling pathway (GO:0023035)	'1/9'	0.0492951	0.188009	22.3874	67.3845	PHB2	1.3072
iPSC	up	GO_Biological_Process_2021	sensory organ morphogenesis (GO:0090596)	'1/9'	0.0492951	0.188009	22.3874	67.3845	COL5A2	1.3072
iPSC	down	GO_Biological_Process_2021	regulation of apoptotic process (GO:0042981)	'8/742'	0.0498874	0.205262	2.06728	6.19769	RSL1D1;NPM1;UBB;PPT1;CALR;PPIA;TPT1;HSP90B1	1.30201

## Sheet: RO events
Differential cryptic exon usage events between RP13 and RP13-Cas9 iPSC-derived retinal organoids. Displayed events have a p-value <0.05.
seqname	start	end	strand	type	X23_RO_mutant	X23_RO_corrected	X1C1_RO_mutant	X1C1_RO_corrected	baseMean	log2FoldChange	lfcSE	stat	pvalue	padj	mid	gene	Select
chr3	133757010	133757878	+	GT/AG	0	0	527.093	0	131.773	22.0248	4.78515	4.60273	4.17e-06	0.012569	434	TF	Yes
chr11	116829941	116830569	+	GT/AG	89.4145	0	2.91749	0	23.083	7.98881	3.65086	2.1882	0.028655	0.999999	314	APOC3	Yes
chr11	116821882	116822658	-	CT/AC	112.288	1	1.94499	0	28.8083	6.8456	2.87421	2.38174	0.0172312	0.999999	388	APOA4	Yes
chr11	66564008	66564087	-	CT/AC	5.19852	1	87.5247	0	23.4308	6.55128	1.8708	3.50187	0.000462	0.551	39.5	CTSF	Yes
chr11	116837158	116837344	-	CT/AC	142.439	4	141.012	4.87909	73.0826	4.99534	0.673436	7.41769	1.19e-13	5.27e-09	93	APOA1	Yes
chr4	73453898	73455235	+	GT/AG	36.3896	2	7.77997	0.975818	11.7864	3.8927	1.42662	2.72861	0.00636019	0.999999	668.5	AFP
chr14	94379612	94380870	-	CT/AC	55.1043	3	12.6425	2.92745	18.4186	3.51286	1.1409	3.07904	0.00207672	0.999999	629	SERPINA1	Yes
chr19	38803552	38803741	-	CT/AC	11.4367	4	31.1199	3.90327	12.615	2.43095	1.13883	2.1346	0.0327933	0.999999	94.5	LGALS4
chr1	151983325	151986098	-	CT/AC	90.4542	44	83.6347	9.75818	56.9618	1.69675	0.722214	2.34937	0.0188051	0.999999	1386.5	S100A10
chr17	1766995	1769851	+	GT/AG	397.167	606	374.411	974.842	588.105	-1.03496	0.344902	-3.00075	0.00269316	0.999999	1428	SERPINF1	Yes
chr11	31811016	31817808	-	CT/AC	86.2954	238	41.8173	83.9203	112.508	-1.3304	0.616091	-2.15942	0.0308174	0.999999	3396	PAX6	Yes
chr22	32802123	32849451	+	GT/AG	82.1366	146	81.6897	332.754	160.645	-1.54738	0.49052	-3.15458	0.00160728	0.999999	23664	TIMP3	Yes
chr15_KI270905v1_alt	3355994	3362651	-	CT/AC	7.27793	47	17.5049	48.7909	30.1434	-1.94531	0.756933	-2.57	0.01017	0.999999	3328.5	TRPM1
chr11	61957465	61958145	+	GT/AG	14.5559	30	13.6149	109.292	41.8656	-2.30671	0.78829	-2.92622	0.00343104	0.999999	340	BEST1
chr10	97767861	97769667	-	CT/AC	30.1514	58	10.6975	202.97	75.4548	-2.67975	0.745936	-3.59247	0.000328	0.421212	903	SFRP5	Yes
chr2	32916346	32916474	+	GT/AG	0	21	3.88999	26.3471	12.8093	-3.58281	1.31886	-2.71661	0.00659552	0.999999	64	LTBP1
chr12	124913093	124913548	-	CT/AC	537.527	0	0	0	134.382	23.2253	4.78514	4.85363	1.21e-06	0.00434531	227.5	UBC
chr12	6537352	6537715	+	GT/AG	368.055	0	0	0	92.0138	22.6992	4.78533	4.7435	2.1e-06	0.00733141	181.5	GAPDH
chrM	13499	13804	+	GT/AG	280.72	0	0	0	70.18	9.59306	4.78552	2.0046	0.0450056	0.999999	152.5	ND5
chr17	28552409	28552432	-	CT/GC	276.561	0	0	0	69.1403	9.57152	4.78553	2.0001	0.0454897	0.999999	11.5	UNC119
chr3	139453167	139454728	-	CT/AC	128.923	0	27.2299	0	39.0383	8.74605	1.68595	5.18762	2.13e-07	0.00188329	780.5	RBP2
chr16	22534581	22534936	-	CT/AC	60.3028	0	65.1573	0	31.365	8.43154	1.59962	5.27095	1.36e-07	0.00128569	177.5	LOC105371131
chr5	141346458	141494806	+	GT/AG	5.19852	0	67.1022	0	18.0752	7.63651	3.14957	2.42462	0.0153244	0.999999	74174	PCDHGA3-PCDHGC5
chr14	102082395	102083033	-	CT/AC	43.6676	0	26.2574	0	17.4812	7.58725	1.71513	4.42371	9.7e-06	0.0247452	319	HSP90AA1
chr11	75587664	75587696	+	GT/AG	23.9132	0	22.3674	0	11.5702	6.99254	1.81014	3.86298	0.000112	0.183407	16	LOC105369391
chr16	90149126	90155967	+	GT/AG	14.5559	1	58.3498	0	18.4764	6.2053	1.75974	3.52625	0.000421	0.514621	3420.5	LOC105376781
chr10	122580896	122581792	+	GT/AG	3.11911	0	54.4598	0.975818	14.6387	5.86911	1.96635	2.98477	0.00283795	0.999999	448	DMBT1
chr17	41619689	41620535	-	CT/AC	142.439	2	2.91749	0.975818	37.0832	5.61222	1.47197	3.81273	0.000137	0.214454	423	KRT17
chr6	52750700	52751576	-	CT/AC	61.3425	2	11.67	0	18.7531	5.19992	1.4857	3.49997	0.000465	0.551	438	GSTA2
chr16	56666971	56667311	-	CT/AC	76.9381	1	1.94499	1.95164	20.4587	4.73615	1.55152	3.05259	0.00226873	0.999999	170	MT1G
chr3	124908349	124910414	-	CT/AC	119.566	14	108.92	0.975818	60.8653	3.9368	0.802821	4.90371	9.4e-07	0.00364957	1032.5	MUC13
chr13	53034501	53041909	+	GT/AG	10.397	2	49.5973	1.95164	15.9865	3.92636	1.26747	3.09779	0.0019497	0.999999	3704	OLFM4
chr5	141385324	141494806	+	GT/AG	3.11911	1	53.4873	2.92745	15.1335	3.84777	1.47559	2.60762	0.0091174	0.999999	54741	PCDHGA7-PCDHGC5
chr12	124913112	124913567	+	GT/AG	91.4939	3	1.94499	3.90327	25.0856	3.75675	1.37423	2.7337	0.00626269	0.999999	227.5	NA
chr12	71138061	71138155	-	CT/AC	80.0572	10	65.1573	0.975818	39.0476	3.73146	0.866087	4.30841	1.64e-05	0.0381144	47	TSPAN8
chr2	88123105	88124493	-	CT/AC	80.0572	8	14.5874	0	25.6612	3.56839	1.25418	2.84519	0.00443851	0.999999	694	FABP1
chr8	94148875	94151867	-	CT/AC	39.5087	4	16.5324	0.975818	15.2543	3.49704	1.18428	2.95288	0.00314823	0.999999	1496	CDH17
chr6	52791981	52792855	-	CT/AC	128.923	3	36.9549	11.7098	45.147	3.491	0.880384	3.96532	7.33e-05	0.136921	437	GSTA1
chr17	43953190	43953295	-	CT/AC	39.5087	2	3.88999	1.95164	11.8376	3.45488	1.45276	2.37814	0.0174	0.999999	52.5	PYY
chr14	22774117	22774353	-	CT/AC	30.1514	3	23.3399	1.95164	14.6107	3.4347	1.10878	3.09774	0.00195004	0.999999	118	SLC7A7
chr11	49146946	49148638	-	CT/AC	22.8735	8	50.5698	0	20.3608	3.20489	1.19902	2.67292	0.00751931	0.999999	846	FOLH1
chr2	210591970	210592878	+	GT/AG	24.9529	2	23.3399	4.87909	13.793	2.80829	1.08487	2.58859	0.00963698	0.999999	454	CPS1
chr17	41523998	41524142	-	CT/AC	98.7719	18	36.9549	4.87909	39.6515	2.56987	0.840503	3.05753	0.00223167	0.999999	72	KRT19
chr12	52897619	52898460	-	CT/AC	44.7073	8	38.8999	7.80654	24.8534	2.40285	0.785371	3.05951	0.00221697	0.999999	420.5	KRT8
chr6	22287594	22290173	-	CT/AC	124.764	13	50.5698	32.202	55.1341	1.95335	0.711322	2.74609	0.00603102	0.999999	1289.5	PRL
chr12	52898900	52899774	-	CT/AC	92.5336	22	77.7997	28.2987	55.158	1.75885	0.551368	3.18998	0.00142282	0.999999	437	KRT8-MIR9898
chr12	52949591	52950327	+	GT/AG	64.4616	22	58.3498	14.6373	39.8622	1.74574	0.632718	2.75912	0.00579578	0.999999	368	KRT18
chr16	286474	286553	+	GT/AG	63.4219	31	86.5522	16.5889	49.3908	1.65774	0.61633	2.68969	0.00715178	0.999999	39.5	PDIA2
chr16	30112425	30112522	-	CT/AC	43.6676	14	31.1199	9.75818	24.6364	1.65437	0.776894	2.12946	0.0332161	0.999999	48.5	GDPD3
chr3	187669278	187670153	-	CT/AC	106.05	30	140.039	54.6458	82.6838	1.53925	0.521046	2.95414	0.00313539	0.999999	437.5	SST
chr17	44375986	44376084	-	CT/AC	44.7073	16	40.8448	13.6615	28.8034	1.52834	0.703489	2.17251	0.0298173	0.999999	49	ITGA2B
chr2	47373571	47373807	+	GT/AG	95.6528	43	56.4048	13.6615	52.1797	1.42474	0.702167	2.02906	0.0424523	0.999999	118	EPCAM
chr19	13209499	13210616	-	CT/AC	99.8116	25	64.1848	41.9602	57.7391	1.29069	0.58335	2.21255	0.0269285	0.999999	558.5	CACNA1A
chr1	39522506	39529054	-	CT/AC	105.01	45	63.2123	25.3713	59.6484	1.2572	0.592039	2.12351	0.0337109	0.999999	3274	PPIEL
chr19	19535451	19535528	+	GT/AG	105.01	40	61.2673	34.1536	60.1077	1.16417	0.559982	2.07894	0.037623	0.999999	38.5	YJEFN3
chr8	9900287	9900554	-	CT/AC	1872.51	708	726.455	512.304	954.816	1.09057	0.453714	2.40366	0.016232	0.999999	133.5	MIR124-1HG
chr2	200856986	200857717	-	CT/AC	388.849	125	309.254	214.68	259.446	1.03871	0.39913	2.60243	0.00925669	0.999999	365.5	CLK1
chr5	151020742	151020827	+	GT/AG	165.313	75	172.132	91.7269	126.043	1.01698	0.400921	2.53661	0.011193	0.999999	42.5	GPX3
chr11	2135530	2138228	-	CT/AC	59.2631	93	71.9647	178.575	100.701	-1.04905	0.503483	-2.08359	0.0371979	0.999999	1349	IGF2
chr1	160130598	160134483	+	GT/AG	99.8116	111	86.5522	284.939	145.576	-1.08773	0.523129	-2.07928	0.0375915	0.999999	1942.5	ATP1A2
chr20	17260345	17358326	+	GT/AG	33.2705	126	39.8723	49.7667	62.2274	-1.26378	0.625179	-2.02147	0.0432311	0.999999	48990.5	PCSK2
chr13	104131154	104132918	+	GT/AG	63.4219	107	21.3949	96.606	72.1057	-1.26632	0.614505	-2.06072	0.0393302	0.999999	882	LOC105370340
chr8	29340244	29349845	-	CT/AC	34.3102	77	31.1199	84.8962	56.8316	-1.30763	0.527456	-2.47913	0.0131704	0.999999	4800.5	DUSP4
chr9	70828019	70843002	-	CT/AC	34.3102	78	47.6523	132.711	73.1684	-1.36125	0.538692	-2.52695	0.0115058	0.999999	7491.5	TRPM3
chr7	103553564	103553659	-	CT/AC	22.8735	41	13.6149	52.6942	32.5457	-1.36345	0.694495	-1.96323	0.0496197	0.999999	47.5	RELN
chr8	119616385	119617163	-	CT/AC	24.9529	66	84.6072	251.761	106.83	-1.53467	0.736655	-2.08329	0.0372246	0.999999	389	ENPP2
chr2	154396131	154408983	+	GT/AG	14.5559	68	26.2574	55.6216	41.1087	-1.59552	0.644109	-2.4771	0.0132455	0.999999	6426	GALNT13
chr10	84253011	84254325	+	GT/AG	68.6205	141	110.865	407.892	182.094	-1.61203	0.555187	-2.90359	0.00368913	0.999999	657	RGR
chr12	55955362	55955463	-	CT/AC	38.469	27	12.6425	141.494	54.9013	-1.72399	0.85994	-2.00478	0.0449871	0.999999	50.5	PMEL
chr3	131555552	131564215	-	CT/AC	20.7941	116	19.4499	17.5647	43.4522	-1.73035	0.876072	-1.97512	0.0482543	0.999999	4331.5	CPNE4
chr7	74041252	74042613	+	GT/AG	15.5956	18	10.6975	70.2589	28.638	-1.74945	0.881721	-1.98413	0.047241	0.999999	680.5	ELN
chr1	162753198	162754623	+	GT/AG	12.4764	54	17.5049	49.7667	33.437	-1.78891	0.675735	-2.64735	0.00811246	0.999999	712.5	DDR2
chr13	94306124	94382413	+	GT/AG	13.5162	65	12.6425	28.2987	29.8643	-1.8344	0.775314	-2.36601	0.0179812	0.999999	38144.5	GPC6
chr12	55721948	55723885	+	GT/AG	10.397	13	7.77997	61.4765	23.1634	-2.03692	0.979245	-2.0801	0.0375166	0.999999	968.5	RDH5
chr11	111540929	111543922	+	GT/AG	9.35734	30	9.72496	48.7909	24.4683	-2.04591	0.798221	-2.56308	0.0103748	0.999999	1496.5	LAYN
chr3	42709140	42709683	-	CT/AC	7.27793	17	8.75247	50.7425	20.9432	-2.07875	0.934811	-2.22371	0.0261678	0.999999	271.5	CCDC13
chr3	99745022	99790679	+	GT/AG	9.35734	20	2.91749	35.1294	16.8511	-2.17502	1.01273	-2.14767	0.0317397	0.999999	22828.5	COL8A1
chr7	93887432	93889034	-	CT/AC	10.397	44	8.75247	42.936	26.5214	-2.18401	0.753322	-2.89917	0.00374149	0.999999	801	TFPI2
chr19	198402	199223	-	CT/AC	6.23822	20	2.91749	21.468	12.6559	-2.18533	1.07578	-2.0314	0.0422149	0.999999	410.5	LINC01002
chr12	227669	235089	-	CT/AC	4.15882	11	10.6975	61.4765	21.8332	-2.28237	1.06904	-2.13498	0.0327627	0.999999	3710	SLC6A13
chr8	132024777	132029072	-	CT/AC	82.1366	117	38.8999	526.942	191.245	-2.41295	0.666811	-3.61864	0.000296	0.3922	2147.5	OC90
chr7	30922231	30922563	+	GT/AG	44.7073	58	16.5324	283.963	100.801	-2.48404	0.762787	-3.25653	0.00112781	0.999999	166	AQP1
chr16	72129234	72130212	-	CT/AC	3.11911	46	5.83498	4.87909	14.9583	-2.50186	1.26898	-1.97155	0.0486606	0.999999	489	PMFBP1
chr15	52757848	52788779	-	CT/AC	10.397	85	5.83498	7.80654	27.2596	-2.51745	1.09993	-2.28874	0.0220944	0.999999	15465.5	ONECUT1
chr3	130626548	130627318	+	GT/AG	4.15882	12	2.91749	29.2745	12.0877	-2.54799	1.16242	-2.19197	0.0283817	0.999999	385	COL6A6
chr2	233161827	233163706	+	GT/AG	4.15882	41	3.88999	7.80654	14.2138	-2.59989	1.195	-2.17565	0.0295817	0.999999	939.5	INPP5D
chr17	50836148	50839498	+	GT/AG	14.5559	26	3.88999	93.6785	34.5311	-2.70497	0.922137	-2.93338	0.00335299	0.999999	1675	WFIKKN2
chr1	175330236	175335710	-	CT/AC	3.11911	55	5.83498	4.87909	17.2083	-2.73687	1.25818	-2.17527	0.0296099	0.999999	2737	TNR
chr7	23267989	23269966	+	GT/AG	5.19852	6	0.972496	36.1053	12.0691	-2.78158	1.37317	-2.02566	0.0427995	0.999999	988.5	GPNMB
chr13	51341348	51344251	+	GT/AG	6.23822	3	4.86248	83.9203	24.5053	-2.97084	1.27057	-2.33819	0.0193773	0.999999	1451.5	SERPINE3
chr9	12694382	12695514	+	GT/AG	22.8735	54	11.67	223.462	78.0014	-3.00925	0.74513	-4.03855	5.38e-05	0.106463	566	TYRP1
chr5	40909617	40928579	+	GT/AG	4.15882	44	0.972496	1.95164	12.7707	-3.17102	1.5367	-2.06353	0.0390627	0.999999	9481	C7
chr19	45470950	45471193	+	GT/AG	2.07941	48	2.91749	0.975818	13.4932	-3.28987	1.56335	-2.10437	0.0353458	0.999999	121.5	FOSB
chr1	235148448	235154880	-	CT/AC	2.07941	48	2.91749	1.95164	13.7371	-3.31807	1.4854	-2.23379	0.0254966	0.999999	3216	RBM34
chr14	94615085	94619194	+	GT/AG	1.0397	16	6.80747	69.2831	23.2826	-3.43013	1.12466	-3.04993	0.00228891	0.999999	2054.5	SERPINA3
chr6	118574700	118576250	+	GT/AG	5.19852	118	1.94499	2.92745	32.0177	-4.08727	1.3332	-3.06576	0.00217116	0.999999	775	LOC107986524
chr3	129315165	129315247	?	noncanonical	0	21	0	34.1536	13.7884	-7.22037	1.77191	-4.07491	4.6e-05	0.095393	41	(None, None)
chr11	75587682	75587714	-	CT/AC	0	67	0	19.5164	21.6291	-7.86912	1.73577	-4.53351	5.8e-06	0.0160292	16	MAP6
chr3	51958044	51958082	-	CT/GC	0	62	0	29.2745	22.8186	-7.94647	1.68024	-4.72938	2.25e-06	0.00764894	19	PCBP4
chr16	1964478	1964543	-	CT/AC	0	71	0	63.4282	33.607	-8.50533	1.59136	-5.34471	9.06e-08	0.0011123	32.5	RPS2
chr8	10607563	10607799	-	CT/AC	0	73	0	61.4765	33.6191	-8.50582	1.59244	-5.34136	9.23e-08	0.0011123	118	RP1L1
chr10	17229576	17229866	-	CT/AC	0	99	0	127.832	56.708	-9.26031	1.54546	-5.99195	2.07e-09	4.58e-05	145	VIM-AS1
chr3	129976670	129977199	+	GC/AG	0	284	0	0	71	-9.58417	4.7855	-2.00275	0.0452041	0.999999	264.5	TRH
chr11	61967372	61967457	-	CT/GC	0	303	0	0	75.75	-9.67759	4.78546	-2.02229	0.0431461	0.999999	42.5	FTH1
chrM	14067	14412	-	CT/AC	0	814	0	536.7	337.675	-11.8341	1.49163	-7.93369	2.13e-15	1.41e-10	172.5	ND6-None
chrM	2333	2435	+	GC/AG	0	425	0	0	106.25	-23.5494	4.78525	-4.92125	8.6e-07	0.00364957	51	RNR2
chrM	8969	9342	+	GC/AG	0	565	0	0	141.25	-23.9511	4.78513	-5.00532	5.58e-07	0.00297112	186.5	ATP6-COX3

## Sheet: RPE events
Differential cryptic exon usage events between RP13 and RP13-Cas9 iPSC-derived retinal pigment epithelium. Displayed events have a p-value <0.05.
seqname	start	end	strand	type	X1B3_RPE_mutant	X1B3_RPE_corrected	X23_RPE_mutant	X23_RPE_corrected	baseMean	log2FoldChange	lfcSE	stat	pvalue	padj	mid	gene	Select
chr20	23637792	23637977	?	noncanonical	0	43	2.02543	32.0825	19.277	-5.25562	1.33091	-3.94888	7.85e-05	0.133171	92.5	(None, None)
chr6	43438014	43438623	+	GT/AG	9.3539	29	11.1399	36.2222	21.429	-1.67129	0.789725	-2.11629	0.0343201	1	304.5	ABCC10
chr1	236720192	236725932	+	GT/AG	4.67695	3	100.259	14.4889	30.6062	2.58594	1.28596	2.0109	0.0443359	1	2870	ACTN2
chr16	57656618	57657372	+	GT/AG	126.278	122	251.153	52.7809	138.053	1.1092	0.548501	2.02224	0.0431512	1	377	ADGRG1
chr9	72901281	72905957	-	CT/AC	511.658	144	195.454	116.946	242.015	1.43865	0.486593	2.95658	0.00311071	1	2338	ALDH1A1
chr16	30064785	30065875	+	GT/AG	14.0308	0	27.3433	0	10.3435	6.78736	1.88051	3.60933	0.000307	0.389456	545	ALDOA
chr15	84858556	84859242	+	GT/AG	12.1601	4	24.3052	1.03492	10.375	2.84887	1.29363	2.20224	0.0276485	1	343	ALPK3
chr14	67642364	67645642	+	GT/AG	129.084	67	104.31	43.4666	85.965	1.07877	0.463555	2.32718	0.0199559	1	1639	ARG2
chr18	6837415	6851033	+	GT/AG	64.5419	25	55.6994	26.9079	43.0373	1.2126	0.56549	2.14434	0.0320056	1	6809	ARHGAP28
chr1	3467338	3468879	+	GT/AG	27.1263	7	32.4069	9.31427	18.9619	1.86813	0.847209	2.20504	0.0274516	1	770.5	ARHGEF16
chr4	56518854	56523696	+	GT/AG	100.087	120	62.7884	227.682	127.639	-1.09226	0.486633	-2.24452	0.0247992	1	2421	ARL9
chr5	150298613	150302062	-	CT/AC	15.9016	40	6.07629	86.9332	37.2278	-2.52262	0.786752	-3.20637	0.0013442	1	1724.5	ARSI
chr11	72817856	72821198	+	GT/AG	7.48312	4	28.356	1.03492	10.2185	2.82369	1.38282	2.04199	0.0411528	1	1671	ATG16L2
chr16	28903441	28903699	+	GT/AG	3.74156	1	61.7757	4.13968	17.6642	3.67532	1.45256	2.53024	0.0113986	1	129	ATP2A1
chr3	10379285	10388276	-	CT/AC	77.6373	41	129.628	43.4666	72.9329	1.29398	0.504784	2.56344	0.010364	1	4495.5	ATP2B2
chr11	61957465	61958271	+	GT/AG	0	28	0	43.4666	17.8666	-7.64056	1.70667	-4.4769	7.57e-06	0.0196966	403	BEST1
chrX	103063732	103064095	-	CT/AC	13.0955	37	16.2034	69.3396	33.9096	-1.86063	0.701888	-2.6509	0.00802776	1	181.5	BEX1
chr12	92144448	92145387	-	CT/AC	336.74	314	664.341	180.076	373.789	1.01805	0.434819	2.34131	0.019216	1	469.5	BTG1
chr16	5047965	5055245	-	CT/AC	87.9266	20	16.2034	6.20951	32.5849	1.98988	0.996241	1.99739	0.0457834	1	3640	C16orf89
chr7	44234680	44240706	-	CT/AC	15.9016	62	35.445	64.165	44.3779	-1.30098	0.635563	-2.04697	0.040661	1	3013	CAMK2B
chr3	15242254	15246731	+	GT/AG	35.5448	16	63.8011	8.27935	30.9063	2.0293	0.7599	2.67048	0.00757423	1	2238.5	CAPN7
chr5	151186125	151187385	-	CT/AC	67.3481	28	73.9282	30.0126	49.8222	1.28399	0.529634	2.4243	0.0153379	1	630	CCDC69
chr1	85581048	85581364	+	GT/AG	149.662	349	64.8138	309.441	218.229	-1.61621	0.446575	-3.61912	0.000296	0.384391	158	CCN1
chr6	131949561	131949948	-	CT/AC	54.2526	166	27.3433	183.181	107.694	-2.09348	0.473334	-4.42284	9.74e-06	0.0233852	193.5	CCN2	Yes
chr6	106971835	106974577	-	CT/AC	1007.41	468	1081.58	139.714	674.177	1.78095	0.491047	3.62683	0.000287	0.37623	1371	CD24
chr16	68738412	68801669	+	GT/AG	10.2893	60	23.2925	43.4666	34.2621	-1.62866	0.713679	-2.28206	0.022486	1	31628.5	CDH1
chr11_KI270832v1_alt	147670	147852	-	CT/AC	11.2247	76	9.11444	13.4539	27.4483	-2.13667	0.978134	-2.18443	0.0289306	1	91	CDHR5
chr6	110746202	110815008	-	CT/AC	86.0558	46	98.2334	44.5015	68.6977	1.02546	0.46062	2.22625	0.0259972	1	34403	CDK19
chr22	41229731	41235144	-	CT/AC	185.207	384	314.955	657.173	385.334	-1.05832	0.401389	-2.63664	0.00837325	1	2706.5	CHADL
chr10	49649637	49651883	+	GT/AG	27.1263	8	46.5849	11.3841	23.2738	1.92684	0.811741	2.37372	0.0176101	1	1123	CHAT
chr2	174750170	174753502	-	CT/AC	2.80617	1	61.7757	6.20951	17.9478	3.16575	1.47885	2.14068	0.0322997	1	1666	CHRNA1
chr19	11538991	11541075	+	GT/AG	25.2555	206	41.5213	26.9079	74.9212	-1.80396	0.851796	-2.11783	0.0341891	1	1042	CNN1
chr1	205070539	205071946	+	GT/AG	78.5727	35	123.551	62.0951	74.8048	1.05785	0.535359	1.97596	0.0481588	1	703.5	CNTN2
chr3	1373763	1373923	+	GT/AG	191.755	133	213.683	67.2697	151.427	1.0165	0.438594	2.31764	0.0204689	1	80	CNTN6
chr7	94397759	94398381	+	GT/AG	29.9325	235	20.2543	21.7333	76.73	-2.35428	0.916041	-2.57006	0.010168	1	311	COL1A2	Yes
chr2	188988644	188989395	+	GT/AG	22.4494	211	22.2797	18.6285	68.5894	-2.36045	0.932807	-2.53048	0.0113907	1	375.5	COL3A1	Yes
chr3	149179630	149182004	-	CT/AC	0	27	0	35.1872	15.5468	-7.44005	1.73063	-4.29903	1.72e-05	0.0377016	1187	CP
chr19	16914499	16914656	-	CT/AC	1.87078	35	3.03815	4.13968	11.0122	-3.00106	1.434	-2.09279	0.0363681	1	78.5	CPAMD8
chr7	28995883	29030576	-	CT/AC	48.6403	85	39.4959	132.47	76.4014	-1.30147	0.490071	-2.65567	0.00791521	1	17346.5	CPVL
chr4	8592922	8599452	+	GT/AG	143.115	258	228.874	508.145	284.533	-1.04287	0.434475	-2.4003	0.0163814	1	3265	CPZ
chr8	74984921	74985925	+	GT/AG	57.9942	89	75.9537	201.809	106.189	-1.1187	0.52495	-2.13106	0.0330845	1	502	CRISPLD1
chr1	201485377	201488854	-	CT/AC	127.213	355	208.619	325.999	254.208	-1.02126	0.356409	-2.86541	0.00416476	1	1738.5	CSRP1
chr11	1761366	1763791	-	CT/AC	0	247	0	63.1301	77.5325	-9.75851	2.19135	-4.4532	8.46e-06	0.0211292	1212.5	CTSD	Yes
chr15	78935083	78935679	-	CT/AC	151.533	459	139.755	155.238	226.381	-1.07655	0.513584	-2.09616	0.036068	1	298	CTSH
chr9	97037399	97037492	-	CT/AC	203.915	851	290.649	238.031	395.899	-1.13928	0.542148	-2.10141	0.0356047	1	46.5	CTSV
chr10	68982628	68982657	+	GC/AG	0	25	0	21.7333	11.6833	-7.02824	1.80964	-3.88378	0.000103	0.167166	14.5	DDX21
chr11	8707226	8707910	-	CT/AC	10.2893	28	12.1526	51.7459	25.547	-1.82978	0.777835	-2.3524	0.0186529	1	342	DENND2B
chr7	137487690	137521865	-	CT/AC	21.514	8	67.8519	14.4889	27.9637	1.99018	0.876993	2.26933	0.0232486	1	17087.5	DGKI
chrX	31121931	31134101	-	CT/AC	63.6065	108	52.6612	137.644	90.478	-1.07786	0.43035	-2.50461	0.0122587	1	6085	DMD
chr5	147394124	147395558	-	CT/AC	3.74156	36	1.01272	3.10476	10.9648	-3.03093	1.52809	-1.98347	0.0473145	1	717	DPYSL3
chr8	29336054	29336175	-	CT/GC	46.7695	179	47.5976	111.771	96.2846	-1.62405	0.457578	-3.54924	0.000386	0.474941	60.5	DUSP4
chr5	84137355	84180392	-	CT/AC	30.8679	140	44.5595	46.5714	65.4997	-1.30847	0.660403	-1.98132	0.0475549	1	21518.5	EDIL3
chr9	133020359	133020418	+	GT/AG	0	0	393.946	0	98.4866	22.7531	4.78527	4.75481	1.99e-06	0.00619905	29.5	EEF1A1P5
chr20	63489153	63490478	-	CT/AC	60.8003	46	207.607	61.0602	93.8668	1.32513	0.636686	2.08129	0.0374078	1	662.5	EEF1A2
chr14	33925923	33926959	-	CT/AC	508.852	249	1878.59	348.768	746.302	1.99778	0.891673	2.24048	0.0250599	1	518	EGLN3
chr1	202011300	202011956	+	GT/AG	78.5727	36	90.1317	31.0476	58.938	1.3304	0.498889	2.66672	0.00765945	1	328	ELF3
chr21	38814982	38817007	+	GT/AG	194.561	163	384.832	114.876	214.317	1.05907	0.43797	2.41813	0.0156006	1	1012.5	ETS2
chr1	31367495	31369384	-	CT/AC	263.78	81	325.082	189.39	214.813	1.12341	0.457184	2.45725	0.0140007	1	944.5	FABP3
chr1	16062193	16062498	-	CT/AC	30.8679	25	97.2207	17.5936	42.6705	1.58594	0.751051	2.11163	0.0347181	1	152.5	FAM131C
chr8	138168050	138177346	-	CT/AC	49.5757	1	11.1399	8.27935	17.4987	2.71685	1.2453	2.18169	0.0291325	1	4648	FAM135B
chr9	130905414	130911791	-	CT/AC	7.48312	53	11.1399	18.6285	22.5629	-1.94715	0.902515	-2.15747	0.0309693	1	3188.5	FIBCD1
chr1	171204065	171205278	+	GT/AG	58.9295	11	9.11444	2.06984	20.2785	2.37867	1.2088	1.96779	0.0490924	1	606.5	FMO2
chr6	159251533	159256522	+	GT/AG	14.9662	79	36.4578	55.8856	46.5774	-1.39568	0.658904	-2.11819	0.0341591	1	2494.5	FNDC1
chr11	61967372	61967431	-	CT/GC	0	0	594.464	0	148.616	23.3279	4.78509	4.87511	1.09e-06	0.00445072	29.5	FTH1
chr14	65722022	65724146	+	GT/AG	48.6403	70	51.6485	147.993	79.5705	-1.11974	0.53651	-2.08707	0.0368816	1	1062	FUT8
chr18	8696122	8707069	-	CT/AC	98.2159	78	166.085	44.5015	96.7007	1.10762	0.510409	2.17006	0.0300021	1	5473.5	GACAT2
chr11	68684733	68684923	+	GT/AG	43.9633	56	33.4196	116.946	62.5822	-1.15841	0.581426	-1.99236	0.0463312	1	95	GAL
chr12	6537352	6537715	+	GT/AG	0	0	603.578	0	150.895	23.3489	4.78509	4.87952	1.06e-06	0.00445072	181.5	GAPDH
chr8	11750237	11755045	+	GT/AG	72.9604	11	12.1526	3.10476	24.8044	2.59189	1.1054	2.34476	0.0190395	1	2404	GATA4
chr19	18386467	18388285	+	GT/AG	40.2218	20	55.6994	16.5587	33.12	1.39006	0.655245	2.12144	0.0338852	1	909	GDF15
chr12	75481055	75481833	+	GT/AG	7.48312	58	7.08901	35.1872	26.9398	-2.67688	0.784353	-3.41285	0.000643	0.732218	389	GLIPR1
chr11	120875244	120898531	+	GT/AG	41.1571	19	56.7121	14.4889	32.8395	1.54536	0.665214	2.3231	0.0201736	1	11643.5	GRIK4
chr1	108648992	108650210	-	CT/AC	4.67695	17	4.05086	26.9079	13.1589	-2.32868	1.04021	-2.23866	0.0251784	1	609	HENMT1
chr11	124922459	124922744	-	CT/AC	3.74156	18	9.11444	33.1174	15.9934	-1.99751	0.998024	-2.00146	0.0453425	1	142.5	HEPACAM
chr15	28212584	28213504	-	CT/AC	25.2555	17	74.941	17.5936	33.6975	1.5323	0.779345	1.96614	0.0492825	1	460	HERC2
chr3	42695829	42695852	-	CT/AC	14.0308	0	33.4196	0	11.8626	6.98482	1.85396	3.76751	0.000165	0.238225	11.5	HHATL
chr7	128456024	128457200	+	GT/AG	91.6682	84	215.708	58.9904	112.592	1.10255	0.534199	2.06393	0.039024	1	588	HILPDA
chr7	128466686	128468844	+	GT/AG	86.9912	54	129.628	33.1174	75.9341	1.31225	0.514162	2.5522	0.0107044	1	1079	HILPDA-AS1
chr22	35257558	35263077	+	GT/AG	40.2218	14	39.4959	14.4889	27.0516	1.48468	0.69766	2.12808	0.0333301	1	2759.5	HMGXB4
chr16	82035690	82068169	+	GT/AG	381.639	787	415.213	860.018	610.967	-1.04763	0.238301	-4.39626	1.1e-05	0.0256493	16239.5	HSD17B2
chr12	103931624	103932278	+	GT/AG	35.5448	0	6.07629	0	10.4053	6.79909	2.01492	3.37437	0.00074	0.824616	327	HSP90B1
chr13	31138569	31138780	-	CT/AC	294.648	390	142.793	501.936	332.344	-1.02667	0.407743	-2.51793	0.0118046	1	105.5	HSPH1
chr2	216633966	216660556	+	GT/AG	14.9662	12	176.213	32.0825	58.8153	2.11663	1.00718	2.10155	0.035593	1	13295	IGFBP2
chr7	45913835	45914804	-	CT/AC	15.9016	94	5.06358	28.9777	35.9857	-2.54638	0.886229	-2.87328	0.00406235	1	484.5	IGFBP3
chr19	43767090	43767539	-	CT/AC	38.351	18	84.0554	21.7333	40.5349	1.62209	0.680997	2.38194	0.0172218	1	224.5	KCNN4
chr9	114096479	114097300	-	CT/AC	67.3481	51	161.022	52.7809	83.0377	1.1365	0.559792	2.03022	0.0423339	1	410.5	KIF12
chr19	917747	918543	+	GT/AG	24.3201	7	60.7629	9.31427	25.3493	2.38197	0.860739	2.76735	0.00565134	1	398	KISS1R
chr17	41523998	41524142	-	CT/AC	328.322	231	1119.05	259.765	484.534	1.56004	0.513364	3.03887	0.00237471	1	72	KRT19
chr4	41613099	41613465	+	GT/AG	81.3789	124	60.7629	162.482	107.156	-1.00953	0.419387	-2.40715	0.0160776	1	183	LIMCH1
chr16	29485452	29485508	+	GT/AG	23.3847	8	28.356	0	14.9352	2.6862	1.30685	2.05548	0.0398331	1	28	LOC101928556
chr16	30223400	30224029	+	GT/AG	2.80617	0	61.7757	0	16.1455	7.43056	3.47817	2.13634	0.0326516	1	314.5	LOC101929894
chr22_KI270733v1_random	130772	160102	-	CT/AC	1.87078	38	0	2.06984	10.4852	-4.39497	1.8708	-2.34924	0.0188115	1	14665	LOC102724621-None
chr16	22534146	22534523	-	CT/AC	82.3143	2	23.2925	14.4889	30.5239	2.68446	1.04021	2.58069	0.00986036	1	188.5	LOC105371131
chr4	34883045	34905873	-	CT/AC	15.9016	10	55.6994	8.27935	22.4701	1.96693	0.938557	2.0957	0.0361092	1	11414	LOC107986272-None
chr1	53271347	53272603	-	CT/AC	32.7386	16	76.9664	17.5936	35.8247	1.70585	0.723233	2.35864	0.0183421	1	628	LRP8
chr3	3801247	3844363	+	GT/AG	133.761	54	110.386	47.6063	86.4382	1.26496	0.431014	2.93484	0.00333722	1	21558	LRRN1
chr2	32916251	32916487	+	GC/AG	0	0	2626.98	0	656.746	25.3973	4.78482	5.30789	1.11e-07	0.00216318	118	LTBP1	Yes
chr11	65499483	65499688	+	GC/AG	0	53	0	26.9079	19.977	-7.80251	1.7019	-4.58458	4.55e-06	0.0126756	102.5	MALAT1	Yes
chr3	197010795	197015364	-	CT/AC	79.5081	40	66.8392	24.8381	52.7964	1.1738	0.552296	2.1253	0.0335612	1	2284.5	MELTF
chr11	122091741	122101446	-	CT/AC	55.188	47	153.933	40.3618	74.1206	1.25759	0.614932	2.04508	0.040847	1	4852.5	MIR100HG
chr2	237542660	237545456	+	GT/AG	60.8003	39	75.9537	19.6635	48.8544	1.21897	0.60274	2.02238	0.043137	1	1398	MLPH
chr16	55483136	55484015	+	GT/AG	23.3847	184	12.1526	13.4539	58.2478	-2.47265	1.01387	-2.43883	0.0147349	1	439.5	MMP2
chr6	39907118	39909039	-	CT/AC	171.176	123	258.242	90.0379	160.614	1.0101	0.399572	2.52796	0.0114727	1	960.5	MOCS1
chr16	56626532	56626879	+	GT/AG	2034.47	3673	874.986	5727.24	3077.42	-1.69174	0.411825	-4.10793	3.99e-05	0.0769088	173.5	MT1E
chr16	56658087	56658674	+	GT/AG	390.993	676	341.285	1581.36	747.409	-1.62393	0.408425	-3.97608	7.01e-05	0.12566	293.5	MT1F
chr16	56632760	56633339	+	GT/AG	41.1571	81	7.08901	214.228	85.8686	-2.60801	0.795574	-3.27815	0.00104491	1	289.5	MT1M
chr16	56682569	56683164	+	GT/AG	2762.21	4624	761.562	7490.74	3909.63	-1.78152	0.886958	-2.00857	0.0445829	1	297.5	MT1X
chr16	56608684	56608991	+	GT/AG	2487.2	5372	1368.18	6932.92	4040.08	-1.67412	0.330856	-5.05997	4.19e-07	0.00336964	153.5	MT2A
chr10	110208083	110228188	+	GT/AG	103.828	69	207.607	83.8284	116.066	1.02619	0.481537	2.13107	0.0330833	1	10052.5	MXI1
chrX	3311625	3317102	-	CT/AC	13.0955	112	31.3942	31.0476	46.8843	-1.68876	0.808248	-2.08941	0.0366706	1	2738.5	MXRA5
chr1	1353929	1354029	-	CT/AC	34.6094	160	100.259	132.47	106.834	-1.11942	0.563935	-1.98502	0.0471423	1	50	MXRA8
chr17	10647427	10648556	-	CT/AC	6.54773	2	132.666	14.4889	38.9256	3.07952	1.27055	2.42377	0.0153602	1	564.5	MYH3
chr11	17720413	17720901	+	GT/AG	26.1909	6	46.5849	13.4539	23.0574	1.90457	0.856734	2.22305	0.0262122	1	244	MYOD1
chr18	3085133	3086037	-	CT/AC	0.93539	0	56.7121	4.13968	15.4468	3.80502	1.81743	2.09362	0.0362934	1	452	MYOM1
chr17	7513223	7513243	-	CT/AC	2.80617	2	1.01272	36.2222	10.5103	-3.31294	1.62361	-2.04047	0.0413031	1	10	NA
chrM	3413	3481	+	GC/AG	0	383	0	0	95.75	-23.4682	4.78532	-4.90421	9.38e-07	0.00440273	34	ND1
chrM	4963	5046	+	GC/AG	0	0	0	1163.25	290.812	-24.9825	4.78494	-5.22107	1.78e-07	0.00231318	41.5	ND2
chrM	14263	14528	-	CT/AC	0	0	582.311	0	145.578	23.2977	4.7851	4.8688	1.12e-06	0.00445072	132.5	ND6
chrM	14055	14376	-	CT/AC	0	0	0	493.656	123.414	-23.7438	4.78519	-4.96193	6.98e-07	0.00375544	160.5	ND6-None
chr8	133247927	133248714	-	CT/AC	108.505	133	336.222	53.8158	157.886	1.25003	0.62967	1.98521	0.0471209	1	393.5	NDRG1
chr16	67170575	67171151	+	GT/AG	92.6036	55	89.119	19.6635	64.0965	1.28165	0.613452	2.08924	0.0366864	1	288	NOL3
chr5	17186560	17275207	+	GT/AG	55.188	76	34.4323	107.632	68.313	-1.0324	0.519523	-1.98722	0.0468984	1	44323.5	None-BASP1
chr3	3844494	4007041	-	CT/AC	47.7049	29	106.335	28.9777	53.0044	1.40814	0.620643	2.26885	0.0232776	1	81273.5	None-LOC107986007
chr16	30223090	30223131	-	CT/GC	35.5448	0	17.2162	1.03492	13.449	5.69539	1.76566	3.22564	0.0012569	1	20.5	NPIPB13
chr2	156328015	156328403	-	CT/AC	13.0955	7	56.7121	10.3492	21.7892	2.00728	0.996837	2.01364	0.0440469	1	194	NR4A2
chr9	84741928	84744972	+	GT/AG	39.2864	108	42.5341	75.5491	66.3424	-1.16651	0.492825	-2.36699	0.0179333	1	1522	NTRK2
chr19	48918767	48919035	+	GC/AG	0	28	0	37.2571	16.3143	-7.50955	1.71951	-4.36727	1.26e-05	0.0284517	134	NUCB1
chr12	57217027	57224877	+	GT/AG	83.2497	20	23.2925	9.31427	33.9641	1.86189	0.864037	2.15487	0.031172	1	3925	NXPH4
chr3	8753225	8767265	-	CT/AC	2.80617	34	5.06358	35.1872	19.2642	-3.14384	0.932301	-3.37214	0.000746	0.825442	7020	OXTR
chr8	100721620	100721733	-	CT/AC	19.6432	3	26.3306	7.24443	14.0546	2.16862	1.03217	2.10104	0.0356378	1	56.5	PABPC1	Yes
chr15	69384883	69389653	+	GT/AG	29.9325	8	19.2416	5.17459	15.5872	1.89978	0.95241	1.99471	0.0460748	1	2385	PAQR5
chr5	141346458	141494806	+	GT/AG	31.8032	1	10.1272	0	10.7326	5.36987	1.86861	2.87372	0.00405672	1	74174	PCDHGA3-PCDHGC5
chr19	10462000	10463792	+	GT/AG	72.025	35	122.539	54.8507	71.1036	1.11437	0.538732	2.06851	0.0385923	1	896	PDE4A
chr1	976270	976498	-	CT/AC	45.8341	19	54.6866	18.6285	34.5373	1.41696	0.628167	2.25571	0.0240889	1	114	PERM1
chr9	68822684	68863836	+	GT/AG	74.8312	53	152.92	58.9904	84.9354	1.02293	0.5215	1.96151	0.0498199	1	20576	PIP5K1B
chr19	3630869	3630974	-	CT/GC	9.3539	0	39.4959	5.17459	13.5061	3.24531	1.46327	2.21785	0.026565	1	52.5	PIP5K1C
chr16	14935398	14937564	+	GT/AG	16.837	3	74.941	3.10476	24.4707	3.90849	1.09339	3.57465	0.000351	0.437779	1083	PKD1P3-NPIPA1
chr19	40371704	40371762	+	GC/AG	10.2893	0	33.4196	0	10.9272	6.86604	1.91751	3.58072	0.000343	0.431194	29	PLD3
chr5	58454775	58454910	-	CT/AC	17.7724	65	25.3179	48.6412	39.1829	-1.40173	0.617444	-2.27022	0.0231942	1	67.5	PLK2
chr10	120503927	120513910	+	GT/AG	4.67695	36	4.05086	17.5936	15.5804	-2.61761	1.01542	-2.57785	0.00994173	1	4991.5	PLPP4
chr3	129556429	129556616	-	CT/AC	558.428	639	1801.62	482.272	870.33	1.07341	0.489734	2.19182	0.0283924	1	93.5	PLXND1
chrX	153673079	153686500	-	CT/AC	35.5448	19	61.7757	10.3492	31.6674	1.72634	0.735898	2.34589	0.0189817	1	6710.5	PNCK
chr17	39627474	39629169	+	GT/AG	150.598	62	109.373	56.9205	94.7229	1.12897	0.429493	2.62861	0.00857336	1	847.5	PPP1R1B
chr10	73438421	73444724	-	CT/AC	34.6094	21	62.7884	10.3492	32.1867	1.63224	0.747133	2.18467	0.0289133	1	3151.5	PPP3CB
chr11	86800652	86807630	+	GT/AG	13.0955	38	16.2034	63.1301	32.6072	-1.78829	0.691674	-2.58545	0.00972508	1	3489	PRSS23
chr9	136977660	136980244	+	GT/AG	450.858	0	0	0	112.714	22.9416	4.78521	4.79427	1.63e-06	0.0054205	1292	PTGDS
chr2	231711926	231712447	+	GT/AG	45.8341	0	59.7502	0	26.3961	8.13966	1.6235	5.01363	5.34e-07	0.00336964	260.5	PTMA
chr12	6770000	6770171	+	GT/AG	0	40	0	22.7682	15.6921	-7.45416	1.74648	-4.2681	1.97e-05	0.0427254	85.5	PTMS
chr7	103519517	103522021	-	CT/AC	68.2834	149	70.8901	144.889	108.266	-1.07863	0.380995	-2.83107	0.00463921	1	1252	RELN
chr18	49491585	49491735	-	CT/AC	149.662	63	117.475	50.711	95.2121	1.23231	0.427069	2.88549	0.00390799	1	75	RPL17
chr19	38578049	38578143	+	GT/AG	20.5786	6	100.259	22.7682	37.4014	2.07122	0.968411	2.13878	0.0324533	1	47	RYR1
chr5	180590839	180591410	-	CT/AC	6.54773	27	7.08901	40.3618	20.2496	-2.30472	0.852301	-2.70412	0.00684857	1	285.5	SCGB3A1
chr3	38630430	38633034	-	CT/AC	37.4156	69	28.356	73.4792	52.0627	-1.11347	0.52673	-2.11393	0.0345211	1	1302	SCN5A
chr7	101127245	101128392	+	GT/AG	14.9662	149	3.03815	47.6063	53.6527	-3.43932	0.863374	-3.98359	6.79e-05	0.123169	573.5	SERPINE1
chr13	51361894	51364238	+	GT/AG	2110.24	4818	2166.2	3762.97	3214.35	-1.00477	0.228123	-4.40452	1.06e-05	0.0250657	1172	SERPINE3
chr17	1777255	1777315	+	GT/AG	0	315	0	289.777	151.194	-10.7221	1.48714	-7.20983	5.6e-13	2.19e-08	30	SERPINF1	Yes
chr17	1769979	1891697	+	GC/AG	2316.96	0	0	0	579.24	25.219	4.78483	5.27062	1.36e-07	0.00231318	60859	SERPINF1-RPA1
chr1	210231772	210233634	-	CT/AC	9.3539	56	5.06358	34.1523	26.1424	-2.63895	0.814571	-3.23969	0.00119662	1	931	SERTAD4-AS1
chr7	102306823	102308814	+	GT/AG	38.351	16	64.8138	24.8381	36.0007	1.33674	0.674619	1.98147	0.0475383	1	995.5	SH2B2
chr7	135681701	135684123	-	CT/AC	139.373	12	5.06358	5.17459	40.4028	3.07165	1.21787	2.52215	0.0116641	1	1211	SLC13A4
chr12	7929872	7930479	-	CT/AC	69.2188	78	356.476	91.0729	148.692	1.33146	0.677145	1.96629	0.0492655	1	303.5	SLC2A3
chr2	113715196	113719153	-	CT/AC	5.61234	10	3.03815	33.1174	12.942	-2.31111	1.1612	-1.99027	0.0465611	1	1978.5	SLC35F5
chr21	34073746	34094862	+	GT/AG	85.1205	62	121.526	39.3269	76.9933	1.02643	0.499428	2.05521	0.0398591	1	10558	SLC5A3
chr21	34097284	34125340	+	GT/AG	95.4097	31	158.996	36.2222	80.4071	1.91957	0.502327	3.82135	0.000133	0.205055	14028	SLC5A3-MRPS6
chr3	45771459	45772504	-	CT/AC	12.1601	48	10.1272	43.4666	28.4385	-2.03547	0.703712	-2.89248	0.00382209	1	522.5	SLC6A20
chr5	474355	474455	-	CT/AC	43.0279	20	43.5468	13.4539	30.0072	1.37051	0.679933	2.01566	0.0438358	1	50	SLC9A3
chr5	474310	474410	+	GT/AG	78.5727	150	38.4832	109.701	94.1893	-1.1474	0.511164	-2.24468	0.0247888	1	50	SLC9A3-AS1
chr16	67265107	67266087	+	GC/AG	22.4494	5	23.2925	7.24443	14.4966	1.90277	0.959024	1.98407	0.0472482	1	490	SLC9A5
chr20	62642554	62656358	+	GT/AG	97.2805	54	117.475	24.8381	73.3984	1.44382	0.54664	2.64126	0.00825987	1	6902	SLCO4A1
chr20	62664834	62664878	-	CT/AC	29.9325	0	14.178	0	11.0276	6.88225	1.86577	3.68869	0.000225	0.305862	22	SLCO4A1-AS1
chr2	131039033	131039371	+	GT/AG	22.4494	17	68.8647	10.3492	29.6658	1.73614	0.841772	2.06248	0.0391621	1	169	SMIM39
chr5	151669785	151671659	-	CT/AC	34.6094	0	54.6866	0	22.324	7.8976	1.66242	4.75065	2.03e-06	0.00620368	937	SPARC
chr5	112864733	112867371	+	GT/AG	64.5419	11	15.1907	10.3492	25.2705	1.90307	0.936501	2.03211	0.0421428	1	1319	SRP19
chr5	173318250	173323218	-	CT/AC	178.659	200	511.421	127.295	254.344	1.07531	0.522047	2.0598	0.0394176	1	2484	STC2
chr7	43608401	43619596	+	GT/AG	19.6432	29	9.11444	56.9205	28.6695	-1.57402	0.793838	-1.9828	0.0473896	1	5597.5	STK17A
chr2	218694636	218696589	+	GT/AG	51.4464	31	104.31	30.0126	54.1922	1.35052	0.596027	2.26586	0.0234597	1	976.5	STK36
chr16	31039279	31039540	+	GT/AG	9.3539	24	11.1399	53.8158	24.5774	-1.92534	0.824528	-2.33508	0.0195392	1	130.5	STX4
chr10	29415413	29420490	+	GT/AG	57.9942	14	32.4069	0	26.1003	2.68676	1.20715	2.22569	0.0260347	1	2538.5	SVIL-AS1
chr22	32859397	32859561	-	CT/AC	250.684	0	0	0	62.6711	9.38746	4.78558	1.96161	0.0498074	1	82	SYN3
chr11	117199433	117203001	+	GT/AG	419.055	2416	656.24	853.808	1086.28	-1.60476	0.46924	-3.41991	0.000626	0.724062	1784	TAGLN
chr20	38130370	38131092	-	CT/AC	6.54773	102	21.267	25.873	38.9219	-2.20651	0.90396	-2.44094	0.0146492	1	361	TGM2
chr15	39581229	39581828	+	GT/AG	19.6432	64	10.1272	43.4666	34.3092	-1.84777	0.701817	-2.63284	0.00846755	1	299.5	THBS1
chr6	169220338	169221429	-	CT/AC	7.48312	64	7.08901	11.3841	22.4891	-2.37168	1.04023	-2.27997	0.0226096	1	545.5	THBS2
chr11	119419521	119420050	-	CT/AC	10.2893	173	7.08901	8.27935	49.6644	-3.38151	1.12431	-3.00764	0.00263284	1	264.5	THY1
chr22	32862767	32862841	+	GC/AG	0	30	0	22.7682	13.1921	-7.20358	1.77614	-4.05575	5e-05	0.0939497	37	TIMP3	Yes
chr15	62740770	62748350	+	GT/AG	11.2247	35	6.07629	23.8031	19.026	-1.76084	0.875283	-2.01174	0.0442475	1	3790	TLN2
chr11	66292089	66294321	+	GT/AG	44.8987	74	45.5722	108.666	68.2843	-1.01328	0.488699	-2.07343	0.038132	1	1116	TMEM151A
chr1	32217352	32221130	-	CT/AC	43.9633	77	30.3815	92.1078	60.8631	-1.18335	0.510993	-2.31579	0.02057	1	1889	TMEM234
chr1	2558469	2558880	+	GT/AG	82.3143	201	75.9537	115.911	118.795	-1.00188	0.441127	-2.27119	0.0231352	1	205.5	TNFRSF14
chr1	154169384	154170399	-	CT/AC	7.48312	6	98.2334	14.4889	31.5513	2.36727	1.14163	2.07358	0.0381183	1	507.5	TPM3
chr11	6616075	6616314	-	CT/AC	364.802	206	423.315	146.958	285.269	1.15822	0.320531	3.61345	0.000302	0.386451	119.5	TPP1
chr7	23521841	23531788	-	CT/AC	45.8341	86	42.5341	94.1776	67.1364	-1.02726	0.462965	-2.21886	0.026496	1	4973.5	TRA2A
chr6	123377743	123377865	-	CT/AC	0.93539	0	48.6103	3.10476	13.1626	4.00283	1.87023	2.14029	0.0323312	1	61	TRDN
chr17	75875124	75875399	-	CT/AC	173.047	246	196.467	505.04	280.139	-1.0232	0.411955	-2.48378	0.0129997	1	137.5	TRIM47
chr13	37746456	37782955	-	CT/AC	22.4494	62	34.4323	63.1301	45.5029	-1.13986	0.57167	-1.99391	0.0461616	1	18249.5	TRPC4
chr9	12695838	12702270	+	GT/AG	44.8987	75	37.4705	110.736	67.0264	-1.17166	0.500144	-2.34263	0.0191481	1	3216	TYRP1
chr17	16381989	16382216	+	GC/AG	632.323	1092	326.094	1307.1	839.38	-1.32313	0.356926	-3.70703	0.00021	0.289579	113.5	UBB
chr12	124912637	124912864	-	CT/AC	0	297	0	1.03492	74.5087	-9.70084	4.64128	-2.09012	0.0366068	1	113.5	UBC
chr2	240957053	240957361	-	CT/AC	0	12	0	57.9555	17.4889	-7.60935	1.83828	-4.13938	3.48e-05	0.0679254	154	UICLM
chr7	76510738	76510902	+	GT/AG	31.8032	92	101.272	283.568	127.161	-1.49842	0.687028	-2.18102	0.0291821	1	82	UPK3B
chr3	157460356	157470313	-	CT/AC	106.634	130	66.8392	218.368	130.46	-1.00412	0.460679	-2.17965	0.0292836	1	4978.5	VEPH1
chr10	17229443	17229583	-	CT/GC	0	377	0	0	94.25	-23.4472	4.78533	-4.89981	9.59e-07	0.00440273	70	VIM-AS1
chr13	99983140	99984945	+	GT/AG	34.6094	1	3.03815	2.06984	10.1794	3.62264	1.61146	2.24805	0.0245732	1	902.5	ZIC2
chr19	52398620	52401684	+	GT/AG	48.6403	3	5.06358	3.10476	14.9521	3.13954	1.33299	2.35527	0.0185093	1	1532	ZNF528
chr19	52613593	52613676	-	CT/AC	0	55	0	64.165	29.7912	-8.37842	1.6023	-5.22901	1.7e-07	0.00231318	41.5	ZNF83

## Sheet: RO enrichment
Gene ontology (GO) and reactome enrichment analysis of genes that exhibit cryptic exon usage between RP13 and RP13-Cas9 retinal organoids.
tissue	direction	Gene_set	Term	Overlap	P-value	Adjusted P-value	Odds Ratio	Combined Score	Genes	-log(p-value)
RO	up	GO_Cellular_Component_2021	collagen-containing extracellular matrix (GO:0062023)	'12/380'	8.69126e-09	8.08287e-07	10.8112	200.666	LGALS4;COL16A1;SERPINA1;COL7A1;APOA1;APOC3;APOA4;FBLN1;COL9A2;CTSF;LTBP1;S100A10	8.06092
RO	up	GO_Cellular_Component_2021	endoplasmic reticulum lumen (GO:0005788)	'9/285'	7.34335e-07	3.41466e-05	10.3364	145.995	TF;COL16A1;SERPINA1;COL7A1;APOA1;APOA4;COL9A2;AFP;LTBP1	6.13411
RO	up	GO_Cellular_Component_2021	intracellular organelle lumen (GO:0070013)	'14/848'	1.38212e-06	4.28457e-05	5.6235	75.8717	HSP90AA1;COL16A1;SERPINA1;APOA1;APOA4;PRL;AFP;OLFM4;LTBP1;TF;CPS1;COL7A1;MUC13;COL9A2	5.85945
RO	down	GO_Biological_Process_2021	negative regulation of peptidase activity (GO:0010466)	'5/63'	2.53861e-06	0.00155616	26.7686	344.884	CST3;SERPINA3;SERPINE3;SERPINF1;TIMP3	5.5954
RO	down	GO_Molecular_Function_2021	endopeptidase inhibitor activity (GO:0004866)	'6/115'	2.82837e-06	0.00036486	17.3194	221.269	CST3;SERPINA3;SERPINE3;SERPINF1;TFPI2;TIMP3	5.54846
RO	up	GO_Biological_Process_2021	chylomicron remodeling (GO:0034371)	'3/9'	3.5463e-06	0.00122036	146.493	1838.42	APOA1;APOC3;APOA4	5.45022
RO	up	GO_Cellular_Component_2021	chylomicron (GO:0042627)	'3/10'	5.05325e-06	0.000117488	125.559	1531.25	APOA1;APOC3;APOA4	5.29643
RO	up	GO_Biological_Process_2021	chylomicron assembly (GO:0034378)	'3/10'	5.05325e-06	0.00122036	125.559	1531.25	APOA1;APOC3;APOA4	5.29643
RO	up	GO_Biological_Process_2021	integrin-mediated signaling pathway (GO:0007229)	'5/75'	6.95379e-06	0.00122036	21.4924	255.249	COL16A1;ITGA2B;APOA1;FBLN1;CDH17	5.15778
RO	up	GO_Biological_Process_2021	phospholipid efflux (GO:0033700)	'3/12'	9.2172e-06	0.00122036	97.6471	1132.16	APOA1;APOC3;APOA4	5.0354
RO	up	GO_Biological_Process_2021	regulation of triglyceride catabolic process (GO:0010896)	'3/12'	9.2172e-06	0.00122036	97.6471	1132.16	APOA1;APOC3;APOA4	5.0354
RO	up	GO_Biological_Process_2021	triglyceride-rich lipoprotein particle remodeling (GO:0034370)	'3/13'	1.19519e-05	0.00131869	87.8779	996.063	APOA1;APOC3;APOA4	4.92256
RO	up	Reactome_2016	Retinoid metabolism and transport Homo sapiens R-HSA-975634	'4/42'	1.47369e-05	0.00486077	31.2506	347.668	RBP2;APOC3;APOA1;APOA4	4.83159
RO	down	GO_Biological_Process_2021	visual perception (GO:0007601)	'5/93'	1.73291e-05	0.00392664	17.6163	193.13	TRPM1;ABLIM1;SFRP5;PAX6;BEST1	4.76122
RO	up	GO_Cellular_Component_2021	triglyceride-rich plasma lipoprotein particle (GO:0034385)	'3/15'	1.89177e-05	0.000293224	73.2243	796.344	APOA1;APOC3;APOA4	4.72313
RO	up	GO_Cellular_Component_2021	very-low-density lipoprotein particle (GO:0034361)	'3/15'	1.89177e-05	0.000293224	73.2243	796.344	APOA1;APOC3;APOA4	4.72313
RO	down	GO_Biological_Process_2021	sensory perception of light stimulus (GO:0050953)	'5/95'	1.92168e-05	0.00392664	17.2231	187.038	TRPM1;ABLIM1;SFRP5;PAX6;BEST1	4.71632
RO	up	Reactome_2016	Chylomicron-mediated lipid transport Homo sapiens R-HSA-174800	'3/17'	2.81289e-05	0.00486077	62.7574	657.616	APOC3;APOA1;APOA4	4.55085
RO	up	GO_Biological_Process_2021	reverse cholesterol transport (GO:0043691)	'3/17'	2.81289e-05	0.00247653	62.7574	657.616	APOA1;APOC3;APOA4	4.55085
RO	up	Reactome_2016	Metabolism of fat-soluble vitamins Homo sapiens R-HSA-6806667	'4/51'	3.21196e-05	0.00486077	25.255	261.289	RBP2;APOA1;APOC3;APOA4	4.49323
RO	up	GO_Biological_Process_2021	regulation of substrate adhesion-dependent cell spreading (GO:1900024)	'4/51'	3.21196e-05	0.00247653	25.255	261.289	APOA1;FBLN1;OLFM4;S100A10	4.49323
RO	up	GO_Biological_Process_2021	high-density lipoprotein particle remodeling (GO:0034375)	'3/18'	3.36689e-05	0.00247653	58.5706	603.215	APOA1;APOC3;APOA4	4.47277
RO	up	GO_Cellular_Component_2021	high-density lipoprotein particle (GO:0034364)	'3/19'	3.98801e-05	0.000529835	54.9072	556.189	APOA1;APOC3;APOA4	4.39924
RO	down	GO_Biological_Process_2021	regulation of tissue remodeling (GO:0034103)	'3/20'	4.29548e-05	0.00658282	53.246	535.408	CST3;GPNMB;DDR2	4.36699
RO	down	GO_Cellular_Component_2021	collagen-containing extracellular matrix (GO:0062023)	'8/380'	4.79977e-05	0.0041758	6.89547	68.571	SERPINA3;ELN;SERPINF1;TNR;TIMP3;COL8A1;COL6A6;LTBP1	4.31878
RO	down	Reactome_2016	Extracellular matrix organization Homo sapiens R-HSA-1474244	'7/283'	5.37775e-05	0.0129066	8.04026	79.0411	ELN;TNR;COL8A1;COL6A6;LTBP1;CD44;DDR2	4.2694
RO	up	GO_Biological_Process_2021	regulation of lipoprotein lipase activity (GO:0051004)	'3/21'	5.44592e-05	0.0036052	48.8015	479.136	APOA1;APOC3;APOA4	4.26393
RO	down	GO_Molecular_Function_2021	serine-type endopeptidase inhibitor activity (GO:0004867)	'4/60'	5.4683e-05	0.00352705	21.8407	214.343	SERPINA3;SERPINE3;SERPINF1;TFPI2	4.26215
RO	down	GO_Biological_Process_2021	negative regulation of endopeptidase activity (GO:0010951)	'4/63'	6.62798e-05	0.0081259	20.727	199.427	SERPINA3;SERPINE3;SERPINF1;TIMP3	4.17862
RO	up	GO_Biological_Process_2021	triglyceride catabolic process (GO:0019433)	'3/23'	7.21485e-05	0.00363023	43.9169	418.826	FABP1;CPS1;APOC3	4.14177
RO	up	GO_Biological_Process_2021	amyloid fibril formation (GO:1990000)	'4/63'	7.41437e-05	0.00363023	20.1062	191.201	UBC;APOA1;APOA4;PRL	4.12993
RO	up	GO_Biological_Process_2021	diterpenoid metabolic process (GO:0016101)	'4/64'	7.88756e-05	0.00363023	19.7702	186.781	RBP2;APOA1;APOC3;APOA4	4.10306
RO	up	GO_Biological_Process_2021	cholesterol efflux (GO:0033344)	'3/24'	8.22457e-05	0.00363023	41.8235	393.384	APOA1;APOC3;APOA4	4.08489
RO	up	GO_Biological_Process_2021	platelet degranulation (GO:0002576)	'5/125'	8.23786e-05	0.00363023	12.5057	117.606	TF;SERPINA1;SELENOP;ITGA2B;APOA1	4.08419
RO	up	GO_Biological_Process_2021	regulation of cholesterol transport (GO:0032374)	'3/25'	9.32235e-05	0.00363023	39.9205	370.482	YJEFN3;APOA1;APOA4	4.03047
RO	up	GO_Biological_Process_2021	acylglycerol homeostasis (GO:0055090)	'3/25'	9.32235e-05	0.00363023	39.9205	370.482	APOA1;APOC3;APOA4	4.03047
RO	up	Reactome_2016	Amyloid fiber formation Homo sapiens R-HSA-977225	'4/68'	0.000100023	0.0107493	18.5308	170.671	UBC;APOA1;APOA4;PRL	3.9999
RO	down	GO_Biological_Process_2021	regulation of endopeptidase activity (GO:0052548)	'4/71'	0.000105895	0.010819	18.2448	166.995	SERPINA3;SERPINE3;SERPINF1;TIMP3	3.97512
RO	up	Reactome_2016	Lipid digestion, mobilization, and transport Homo sapiens R-HSA-73923	'4/71'	0.000118384	0.0107493	17.6984	160.021	FABP1;APOA1;APOC3;APOA4	3.92671
RO	up	GO_Biological_Process_2021	regulation of intestinal lipid absorption (GO:1904729)	'2/5'	0.000123396	0.00453824	192.522	1732.72	APOA1;APOA4	3.9087
RO	up	GO_Biological_Process_2021	regulation of fatty acid biosynthetic process (GO:0042304)	'3/29'	0.000146604	0.00510798	33.7721	298.132	APOA1;APOC3;APOA4	3.83385
RO	up	GO_Biological_Process_2021	triglyceride homeostasis (GO:0070328)	'3/31'	0.000179431	0.00582148	31.3566	270.473	APOA1;APOC3;APOA4	3.7461
RO	up	GO_Molecular_Function_2021	phosphatidylcholine-sterol O-acyltransferase activator activity (GO:0060228)	'2/6'	0.000184669	0.0184669	144.384	1241.26	APOA1;APOA4	3.73361
RO	up	GO_Biological_Process_2021	regulation of very-low-density lipoprotein particle remodeling (GO:0010901)	'2/6'	0.000184669	0.00582148	144.384	1241.26	APOA1;APOC3	3.73361
RO	up	GO_Cellular_Component_2021	intermediate filament cytoskeleton (GO:0045111)	'4/84'	0.000227073	0.00263972	14.8127	124.282	KRT18;KRT17;MICAL1;KRT8	3.64383
RO	up	Reactome_2016	Lipoprotein metabolism Homo sapiens R-HSA-174824	'3/34'	0.000237053	0.017937	28.3178	236.375	APOC3;APOA1;APOA4	3.62515
RO	up	GO_Biological_Process_2021	supramolecular fiber organization (GO:0097435)	'7/351'	0.000245054	0.0073739	6.22706	51.772	COL16A1;COL7A1;UBC;APOA1;APOA4;COL9A2;PRL	3.61074
RO	up	GO_Biological_Process_2021	acylglycerol catabolic process (GO:0046464)	'3/35'	0.000258618	0.00744371	27.4315	226.589	FABP1;CPS1;APOC3	3.58734
RO	up	GO_Biological_Process_2021	positive regulation of substrate adhesion-dependent cell spreading (GO:1900026)	'3/36'	0.000281413	0.00757186	26.5989	217.465	APOA1;OLFM4;S100A10	3.55066
RO	down	GO_Biological_Process_2021	regulation of peptidyl-tyrosine phosphorylation (GO:0050730)	'4/92'	0.000288408	0.0252563	13.8762	113.107	RELN;IGF2;ENPP2;CD44	3.53999
RO	up	Reactome_2016	Metabolism Homo sapiens R-HSA-1430728	'17/1908'	0.000290473	0.0188392	3.00298	24.4562	HSP90AA1;APOA1;APOC3;CACNA1A;APOA4;GDPD3;CPT1B;FABP1;SLC25A27;FOLH1;CPS1;RBP2;GSTA2;GSTA1;UBC;MT1G;GAPDH	3.53689
RO	up	GO_Biological_Process_2021	retinoid metabolic process (GO:0001523)	'4/92'	0.000321887	0.00757186	13.4606	108.241	RBP2;APOA1;APOC3;APOA4	3.4923
RO	down	Reactome_2016	Insulin-like Growth Factor-2 mRNA Binding Proteins (IGF2BPs/IMPs/VICKZs) bind RNA Homo sapiens R-HSA-428359	'2/8'	0.000324072	0.0317162	99.1294	796.459	IGF2;CD44	3.48936
RO	up	GO_Biological_Process_2021	regulation of Cdc42 protein signal transduction (GO:0032489)	'2/8'	0.000343136	0.00757186	96.2464	767.794	APOA1;APOC3	3.46453
RO	up	GO_Biological_Process_2021	response to hydroperoxide (GO:0033194)	'2/8'	0.000343136	0.00757186	96.2464	767.794	GPX3;APOA4	3.46453
RO	up	GO_Biological_Process_2021	positive regulation of lipoprotein lipase activity (GO:0051006)	'2/8'	0.000343136	0.00757186	96.2464	767.794	APOA1;APOA4	3.46453
RO	up	GO_Biological_Process_2021	regulation of intestinal cholesterol absorption (GO:0030300)	'2/8'	0.000343136	0.00757186	96.2464	767.794	APOA1;APOA4	3.46453
RO	up	GO_Biological_Process_2021	positive regulation of triglyceride catabolic process (GO:0010898)	'2/8'	0.000343136	0.00757186	96.2464	767.794	APOA1;APOA4	3.46453
RO	up	GO_Cellular_Component_2021	spherical high-density lipoprotein particle (GO:0034366)	'2/8'	0.000343136	0.00354573	96.2464	767.794	APOA1;APOC3	3.46453
RO	down	GO_Cellular_Component_2021	integral component of plasma membrane (GO:0005887)	'14/1454'	0.000378273	0.0164549	3.26861	25.7563	PMEL;GPR37;ECEL1;SLC6A13;ATP1A2;DCBLD2;AQP1;TRPM1;C7;GPNMB;RGR;CD44;TRPM3;DDR2	3.42219
RO	up	Reactome_2016	Visual phototransduction Homo sapiens R-HSA-2187338	'4/97'	0.000393865	0.0223519	12.7338	99.8263	RBP2;APOA1;APOC3;APOA4	3.40465
RO	down	Reactome_2016	Stimuli-sensing channels Homo sapiens R-HSA-2672351	'4/100'	0.000396453	0.0317162	12.7147	99.594	TRPM1;ASPH;TRPM3;BEST1	3.40181
RO	up	GO_Biological_Process_2021	positive regulation of cholesterol esterification (GO:0010873)	'2/9'	0.000440162	0.00850857	82.4928	637.534	APOA1;APOA4	3.35639
RO	up	GO_Biological_Process_2021	lipoprotein metabolic process (GO:0042157)	'2/9'	0.000440162	0.00850857	82.4928	637.534	APOA1;APOA4	3.35639
RO	up	GO_Biological_Process_2021	positive regulation of triglyceride lipase activity (GO:0061365)	'2/9'	0.000440162	0.00850857	82.4928	637.534	APOA1;APOA4	3.35639
RO	up	GO_Biological_Process_2021	very-low-density lipoprotein particle remodeling (GO:0034372)	'2/9'	0.000440162	0.00850857	82.4928	637.534	APOA1;APOA4	3.35639
RO	up	GO_Biological_Process_2021	regulated exocytosis (GO:0045055)	'5/180'	0.000449849	0.00850857	8.55152	65.9031	TF;SERPINA1;SELENOP;ITGA2B;APOA1	3.34693
RO	down	GO_Biological_Process_2021	cation transmembrane transport (GO:0098655)	'3/44'	0.000470322	0.0360384	22.051	168.957	TRPM1;ATP1A2;TRPM3	3.3276
RO	up	Reactome_2016	Extracellular matrix organization Homo sapiens R-HSA-1474244	'6/283'	0.000504479	0.0241497	6.54885	49.7188	COL16A1;COL7A1;ITGA2B;FBLN1;COL9A2;LTBP1	3.29716
RO	up	Reactome_2016	Platelet degranulation Homo sapiens R-HSA-114608	'4/105'	0.000531932	0.0241497	11.7204	88.3601	TF;SERPINA1;ITGA2B;APOA1	3.27414
RO	down	GO_Biological_Process_2021	regulation of fibroblast proliferation (GO:0048145)	'3/46'	0.000536423	0.0365363	21.0233	158.317	FTH1;AQP1;DDR2	3.27049
RO	down	GO_Molecular_Function_2021	hyaluronic acid binding (GO:0005540)	'2/11'	0.000632324	0.0234423	66.0763	486.725	LAYN;CD44	3.19906
RO	down	GO_Biological_Process_2021	regulation of lamellipodium morphogenesis (GO:2000392)	'2/11'	0.000632324	0.0387615	66.0763	486.725	ENPP2;CD44	3.19906
RO	up	Reactome_2016	Response to elevated platelet cytosolic Ca2+ Homo sapiens R-HSA-76005	'4/110'	0.000633928	0.0261639	11.1647	82.2124	TF;SERPINA1;ITGA2B;APOA1	3.19796
RO	down	Reactome_2016	Ion channel transport Homo sapiens R-HSA-983712	'5/203'	0.000680554	0.0408332	7.78606	56.7807	TRPM1;ASPH;ATP1A2;TRPM3;BEST1	3.16714
RO	down	GO_Molecular_Function_2021	inorganic cation transmembrane transporter activity (GO:0022890)	'3/51'	0.000726893	0.0234423	18.8286	136.069	TRPM1;TRPM3;AQP1	3.13853
RO	up	GO_Cellular_Component_2021	intermediate filament (GO:0005882)	'3/50'	0.000745521	0.00693334	18.6627	134.398	KRT18;MICAL1;KRT8	3.12754
RO	up	GO_Biological_Process_2021	positive regulation of cell morphogenesis involved in differentiation (GO:0010770)	'3/50'	0.000745521	0.0137093	18.6627	134.398	APOA1;OLFM4;S100A10	3.12754
RO	up	GO_Molecular_Function_2021	cholesterol binding (GO:0015485)	'3/50'	0.000745521	0.0340555	18.6627	134.398	APOA1;APOC3;APOA4	3.12754
RO	up	GO_Biological_Process_2021	cholesterol transport (GO:0030301)	'3/51'	0.000790109	0.0139616	18.273	130.53	APOA1;APOC3;APOA4	3.10231
RO	up	GO_Biological_Process_2021	regulation of cholesterol esterification (GO:0010872)	'2/12'	0.000801422	0.0139616	57.7362	411.609	APOA1;APOA4	3.09614
RO	up	GO_Cellular_Component_2021	secretory granule lumen (GO:0034774)	'6/316'	0.000897292	0.0075862	5.84189	40.9874	HSP90AA1;TF;SERPINA1;SELENOP;APOA1;OLFM4	3.04707
RO	down	GO_Biological_Process_2021	extracellular structure organization (GO:0043062)	'5/216'	0.000899498	0.0469087	7.30154	51.2106	ELN;TNR;COL8A1;CD44;DDR2	3.046
RO	down	GO_Biological_Process_2021	external encapsulating structure organization (GO:0045229)	'5/217'	0.000918277	0.0469087	7.26673	50.8163	ELN;TNR;COL8A1;CD44;DDR2	3.03703
RO	up	GO_Biological_Process_2021	high-density lipoprotein particle assembly (GO:0034380)	'2/13'	0.000944963	0.0152577	52.4849	365.524	APOA1;APOA4	3.02459
RO	up	GO_Biological_Process_2021	positive regulation of steroid metabolic process (GO:0045940)	'2/13'	0.000944963	0.0152577	52.4849	365.524	APOA1;APOA4	3.02459
RO	up	GO_Biological_Process_2021	positive regulation of fatty acid biosynthetic process (GO:0045723)	'2/13'	0.000944963	0.0152577	52.4849	365.524	APOA1;APOA4	3.02459
RO	down	Reactome_2016	Transmembrane transport of small molecules Homo sapiens R-HSA-382551	'8/594'	0.000981301	0.0471024	4.32944	29.9884	TRPM1;ASPH;FTH1;SLC6A13;ATP1A2;TRPM3;BEST1;AQP1	3.0082
RO	up	GO_Biological_Process_2021	triglyceride metabolic process (GO:0006641)	'3/55'	0.000985319	0.0155305	16.864	116.742	FABP1;CPS1;APOC3	3.00642
RO	down	GO_Biological_Process_2021	positive regulation of peptidyl-tyrosine phosphorylation (GO:0050731)	'4/134'	0.00118912	0.0488948	9.37325	63.1246	RELN;IGF2;ENPP2;CD44	2.92478
RO	down	GO_Biological_Process_2021	positive regulation of secretion (GO:0051047)	'2/15'	0.00119645	0.0488948	45.7359	307.73	TRH;AQP1	2.92211
RO	down	GO_Biological_Process_2021	regulation of extracellular matrix disassembly (GO:0010715)	'2/15'	0.00119645	0.0488948	45.7359	307.73	CST3;DDR2	2.92211
RO	up	GO_Biological_Process_2021	phospholipid transport (GO:0015914)	'3/59'	0.00120864	0.0186074	15.6562	105.183	APOA1;APOC3;APOA4	2.9177
RO	up	GO_Cellular_Component_2021	vesicle (GO:0031982)	'5/226'	0.00125217	0.00970432	6.75579	45.1481	TF;UBC;APOA1;CTSF;GAPDH	2.90234
RO	up	GO_Biological_Process_2021	membrane raft organization (GO:0031579)	'2/15'	0.00126624	0.0190511	44.4058	296.262	YJEFN3;S100A10	2.89748
RO	up	GO_Molecular_Function_2021	sterol binding (GO:0032934)	'3/60'	0.00126903	0.0340555	15.3808	102.582	APOA1;APOC3;APOA4	2.89653
RO	up	GO_Biological_Process_2021	heme catabolic process (GO:0042167)	'2/16'	0.00144381	0.0207784	41.2319	269.676	FABP1;GSTA1	2.84049
RO	up	GO_Biological_Process_2021	porphyrin-containing compound catabolic process (GO:0006787)	'2/16'	0.00144381	0.0207784	41.2319	269.676	FABP1;GSTA1	2.84049
RO	up	Reactome_2016	Collagen biosynthesis and modifying enzymes Homo sapiens R-HSA-1650814	'3/63'	0.00146151	0.0515373	14.6096	95.3754	COL16A1;COL7A1;COL9A2	2.8352
RO	up	GO_Biological_Process_2021	regulation of stem cell proliferation (GO:0072091)	'2/17'	0.00163257	0.022995	38.4812	246.957	EPCAM;FBLN1	2.78713
RO	up	Reactome_2016	Integrin cell surface interactions Homo sapiens R-HSA-216083	'3/67'	0.00174531	0.0515373	13.6937	86.9663	COL16A1;ITGA2B;COL9A2	2.75813
RO	down	GO_Biological_Process_2021	positive regulation of protein phosphorylation (GO:0001934)	'6/371'	0.00175443	0.0657512	5.10528	32.3961	RELN;GPNMB;IGF2;ENPP2;CD44;DDR2	2.75586
RO	down	GO_Biological_Process_2021	cellular response to light stimulus (GO:0071482)	'3/70'	0.00182344	0.0657512	13.4763	84.9951	TRPM1;RGR;AQP1	2.73911
RO	up	GO_Biological_Process_2021	positive regulation of fatty acid metabolic process (GO:0045923)	'2/18'	0.00183244	0.0252724	36.0743	227.344	APOA1;APOA4	2.73697
RO	up	GO_Molecular_Function_2021	cadherin binding involved in cell-cell adhesion (GO:0098641)	'2/18'	0.00183244	0.0340555	36.0743	227.344	KRT18;EPCAM	2.73697
RO	up	GO_Molecular_Function_2021	cholesterol transfer activity (GO:0120020)	'2/18'	0.00183244	0.0340555	36.0743	227.344	APOA1;APOA4	2.73697
RO	down	GO_Cellular_Component_2021	basolateral plasma membrane (GO:0016323)	'4/151'	0.00184462	0.0420039	8.28216	52.1401	SLC6A13;CD44;BEST1;AQP1	2.73409
RO	up	Reactome_2016	Metabolism of vitamins and cofactors Homo sapiens R-HSA-196854	'4/148'	0.00190475	0.0515373	8.20274	51.3771	RBP2;APOA1;APOC3;APOA4	2.72016
RO	down	GO_Cellular_Component_2021	supramolecular fiber (GO:0099512)	'2/19'	0.00193122	0.0420039	34.9675	218.533	ELN;LTBP1	2.71417
RO	up	GO_Biological_Process_2021	positive regulation of cell-substrate adhesion (GO:0010811)	'3/70'	0.00197924	0.0262424	13.0786	81.4147	APOA1;OLFM4;S100A10	2.7035
RO	up	GO_Molecular_Function_2021	sterol transfer activity (GO:0120015)	'2/19'	0.00204333	0.0340555	33.9505	210.262	APOA1;APOA4	2.68966
RO	up	GO_Biological_Process_2021	positive regulation of focal adhesion assembly (GO:0051894)	'2/19'	0.00204333	0.0262424	33.9505	210.262	COL16A1;S100A10	2.68966
RO	up	GO_Biological_Process_2021	positive regulation of triglyceride metabolic process (GO:0090208)	'2/19'	0.00204333	0.0262424	33.9505	210.262	APOA1;APOA4	2.68966
RO	up	Reactome_2016	Signaling by EGFR in Cancer Homo sapiens R-HSA-1643713	'2/19'	0.00204333	0.0515373	33.9505	210.262	HSP90AA1;UBC	2.68966
RO	up	Reactome_2016	Signaling by Ligand-Responsive EGFR Variants in Cancer Homo sapiens R-HSA-5637815	'2/19'	0.00204333	0.0515373	33.9505	210.262	HSP90AA1;UBC	2.68966
RO	up	GO_Cellular_Component_2021	supramolecular fiber (GO:0099512)	'2/19'	0.00204333	0.0146176	33.9505	210.262	FBLN1;LTBP1	2.68966
RO	up	Reactome_2016	HDL-mediated lipid transport Homo sapiens R-HSA-194223	'2/19'	0.00204333	0.0515373	33.9505	210.262	APOC3;APOA1	2.68966
RO	up	Reactome_2016	Constitutive Signaling by Ligand-Responsive EGFR Cancer Variants Homo sapiens R-HSA-1236382	'2/19'	0.00204333	0.0515373	33.9505	210.262	HSP90AA1;UBC	2.68966
RO	up	GO_Biological_Process_2021	cholesterol homeostasis (GO:0042632)	'3/71'	0.00206134	0.0262424	12.8856	79.6897	APOA1;APOC3;APOA4	2.68585
RO	up	GO_Biological_Process_2021	sterol homeostasis (GO:0055092)	'3/72'	0.00214553	0.0267988	12.6982	78.0225	APOA1;APOC3;APOA4	2.66847
RO	down	GO_Biological_Process_2021	cellular response to steroid hormone stimulus (GO:0071383)	'2/21'	0.00236113	0.0804097	31.2836	189.222	ATP1A2;MGARP	2.62688
RO	up	GO_Biological_Process_2021	organonitrogen compound biosynthetic process (GO:1901566)	'4/158'	0.00241561	0.0296136	7.66621	46.1951	CPS1;GSTA2;GSTA1;APOA1	2.61697
RO	up	GO_Cellular_Component_2021	endocytic vesicle lumen (GO:0071682)	'2/21'	0.00249787	0.016593	30.3738	182.009	HSP90AA1;APOA1	2.60243
RO	up	GO_Biological_Process_2021	hydrogen peroxide catabolic process (GO:0042744)	'2/21'	0.00249787	0.0300653	30.3738	182.009	GPX3;APOA4	2.60243
RO	up	GO_Molecular_Function_2021	hormone activity (GO:0005179)	'3/78'	0.00269559	0.0374448	11.6788	69.0935	PYY;SST;PRL	2.56935
RO	up	GO_Biological_Process_2021	glutathione derivative biosynthetic process (GO:1901687)	'2/22'	0.00274137	0.0312895	28.8536	170.216	GSTA2;GSTA1	2.56203
RO	up	GO_Biological_Process_2021	glutathione derivative metabolic process (GO:1901685)	'2/22'	0.00274137	0.0312895	28.8536	170.216	GSTA2;GSTA1	2.56203
RO	up	GO_Biological_Process_2021	positive regulation of lipid catabolic process (GO:0050996)	'2/22'	0.00274137	0.0312895	28.8536	170.216	APOA1;APOA4	2.56203
RO	up	GO_Biological_Process_2021	negative regulation of cellular component organization (GO:0051129)	'3/80'	0.00289649	0.0319579	11.3743	66.4745	APOA1;APOC3;APOA4	2.53813
RO	up	GO_Biological_Process_2021	glycerophospholipid metabolic process (GO:0006650)	'3/80'	0.00289649	0.0319579	11.3743	66.4745	APOA1;APOA4;GDPD3	2.53813
RO	up	GO_Molecular_Function_2021	disordered domain specific binding (GO:0097718)	'2/23'	0.00299558	0.0374448	27.4783	159.666	HSP90AA1;GAPDH	2.52352
RO	down	GO_Biological_Process_2021	cation transport (GO:0006812)	'4/174'	0.00308181	0.0994289	7.1533	41.3621	TRPM1;ATP1A2;TRPM3;AQP1	2.51119
RO	down	GO_Cellular_Component_2021	pigment granule (GO:0048770)	'2/24'	0.00308256	0.0536366	27.0136	156.192	PMEL;TYRP1	2.51109
RO	down	GO_Molecular_Function_2021	transforming growth factor beta binding (GO:0050431)	'2/24'	0.00308256	0.0795301	27.0136	156.192	WFIKKN2;LTBP1	2.51109
RO	up	GO_Biological_Process_2021	positive regulation of cell-substrate junction organization (GO:0150117)	'2/24'	0.00326043	0.0353837	26.2279	150.178	COL16A1;S100A10	2.48672
RO	down	Reactome_2016	TRP channels Homo sapiens R-HSA-3295583	'2/25'	0.00334317	0.133727	25.8378	147.297	TRPM1;TRPM3	2.47584
RO	up	Reactome_2016	Collagen formation Homo sapiens R-HSA-1474290	'3/85'	0.00343836	0.0821587	10.6781	60.5742	COL16A1;COL7A1;COL9A2	2.46365
RO	down	Chromosome_Location	chr14p12	'1/1'	0.00344995	0.172497	19931	112997	RNR2	2.46219
RO	up	GO_Biological_Process_2021	positive regulation of lipid metabolic process (GO:0045834)	'2/25'	0.00353585	0.0371544	25.0863	141.607	APOA1;APOA4	2.45151
RO	up	GO_Biological_Process_2021	negative regulation of endocytosis (GO:0045806)	'2/25'	0.00353585	0.0371544	25.0863	141.607	APOC3;UNC119	2.45151
RO	up	GO_Biological_Process_2021	cellular protein metabolic process (GO:0044267)	'6/417'	0.00362463	0.0374922	4.38361	24.6359	TF;SERPINA1;DMBT1;APOA1;AFP;LTBP1	2.44074
RO	down	GO_Biological_Process_2021	extracellular matrix organization (GO:0030198)	'5/300'	0.00377233	0.113672	5.20021	29.0175	ELN;TNR;COL8A1;CD44;DDR2	2.42339
RO	up	GO_Biological_Process_2021	negative regulation of receptor-mediated endocytosis (GO:0048261)	'2/26'	0.00382174	0.0386692	24.0399	133.831	APOC3;UNC119	2.41774
RO	up	GO_Biological_Process_2021	positive regulation of cellular biosynthetic process (GO:0031328)	'4/180'	0.0038567	0.0386692	6.70047	37.2409	HSP90AA1;CIRBP;APOA1;APOA4	2.41378
RO	down	GO_Biological_Process_2021	melanosome organization (GO:0032438)	'2/27'	0.00389416	0.113672	23.7684	131.874	PMEL;TYRP1	2.40959
RO	up	GO_Biological_Process_2021	collagen fibril organization (GO:0030199)	'3/89'	0.00391365	0.0386692	10.1794	56.4272	COL16A1;COL7A1;COL9A2	2.40742
RO	up	GO_Molecular_Function_2021	glutathione transferase activity (GO:0004364)	'2/27'	0.00411804	0.0442468	23.0771	126.748	GSTA2;GSTA1	2.38531
RO	down	GO_Cellular_Component_2021	melanosome (GO:0042470)	'2/28'	0.0041844	0.0606738	22.853	125.152	PMEL;TYRP1	2.37837
RO	down	GO_Biological_Process_2021	positive regulation of fibroblast proliferation (GO:0048146)	'2/28'	0.0041844	0.116593	22.853	125.152	AQP1;DDR2	2.37837
RO	up	GO_Molecular_Function_2021	lipoprotein particle receptor binding (GO:0070325)	'2/28'	0.00442468	0.0442468	22.1884	120.273	APOA1;APOC3	2.35412
RO	up	Chromosome_Location	chr6p12	'3/94'	0.00456152	0.187023	9.61765	51.8401	SLC25A27;GSTA2;GSTA1	2.34089
RO	up	GO_Cellular_Component_2021	endocytic vesicle (GO:0030139)	'4/189'	0.00458488	0.0284263	6.3716	34.311	HSP90AA1;TF;UBC;APOA1	2.33867
RO	down	GO_Molecular_Function_2021	cation channel activity (GO:0005261)	'3/98'	0.00473026	0.101701	9.49091	50.8122	TRPM1;TRPM3;AQP1	2.32511
RO	up	GO_Biological_Process_2021	hydrogen peroxide metabolic process (GO:0042743)	'2/29'	0.00474158	0.0461607	21.3655	114.335	GPX3;APOA4	2.32408
RO	up	Reactome_2016	Molecules associated with elastic fibres Homo sapiens R-HSA-2129379	'2/30'	0.00506866	0.115059	20.6014	108.872	FBLN1;LTBP1	2.29511
RO	down	Reactome_2016	Regulation of beta-cell development Homo sapiens R-HSA-186712	'2/32'	0.00544209	0.171933	19.802	103.24	ONECUT1;PAX6	2.26423
RO	up	GO_Biological_Process_2021	epithelial cell differentiation (GO:0030855)	'3/101'	0.00557192	0.0534581	8.92752	46.334	DMBT1;GSTA2;GSTA1	2.254
RO	down	Reactome_2016	Platelet degranulation Homo sapiens R-HSA-114608	'3/105'	0.00573112	0.171933	8.83645	45.6124	SERPINA3;IGF2;TIMP3	2.24176
RO	up	Reactome_2016	Cargo concentration in the ER Homo sapiens R-HSA-5694530	'2/33'	0.00611026	0.132098	18.605	94.8441	SERPINA1;COL7A1	2.21394
RO	up	GO_Biological_Process_2021	regulation of cholesterol efflux (GO:0010874)	'2/33'	0.00611026	0.0577856	18.605	94.8441	YJEFN3;APOA1	2.21394
RO	down	GO_Biological_Process_2021	response to steroid hormone (GO:0048545)	'2/34'	0.006128	0.163325	18.5625	94.5738	ATP1A2;MGARP	2.21268
RO	up	GO_Biological_Process_2021	secondary alcohol biosynthetic process (GO:1902653)	'2/34'	0.00647734	0.0603943	18.0226	90.8241	APOA1;APOA4	2.1886
RO	down	Reactome_2016	Response to elevated platelet cytosolic Ca2+ Homo sapiens R-HSA-76005	'3/110'	0.006518	0.173813	8.42141	42.3865	SERPINA3;IGF2;TIMP3	2.18589
RO	down	GO_Biological_Process_2021	endoderm formation (GO:0001706)	'2/36'	0.00685126	0.166519	17.4688	87.0528	DUSP4;COL8A1	2.16423
RO	up	GO_Biological_Process_2021	regulation of lipid biosynthetic process (GO:0046890)	'2/35'	0.00685423	0.0613176	17.4756	87.0791	APOA1;APOA4	2.16404
RO	up	GO_Biological_Process_2021	cholesterol biosynthetic process (GO:0006695)	'2/35'	0.00685423	0.0613176	17.4756	87.0791	APOA1;APOA4	2.16404
RO	up	GO_Biological_Process_2021	positive regulation of lipid biosynthetic process (GO:0046889)	'2/35'	0.00685423	0.0613176	17.4756	87.0791	APOA1;APOA4	2.16404
RO	up	GO_Biological_Process_2021	negative regulation of multicellular organismal process (GO:0051241)	'4/214'	0.00708073	0.0624992	5.60597	27.7517	NPVF;APOA1;APOC3;APOA4	2.14992
RO	up	GO_Biological_Process_2021	extracellular structure organization (GO:0043062)	'4/216'	0.0073124	0.0636948	5.55252	27.3083	COL16A1;COL7A1;ITGA2B;COL9A2	2.13594
RO	up	GO_Biological_Process_2021	external encapsulating structure organization (GO:0045229)	'4/217'	0.00743009	0.0638795	5.52617	27.0905	COL16A1;COL7A1;ITGA2B;COL9A2	2.12901
RO	up	GO_Biological_Process_2021	post-translational protein modification (GO:0043687)	'5/345'	0.00762695	0.0647313	4.36475	21.2828	TF;SERPINA1;APOA1;AFP;LTBP1	2.11765
RO	up	GO_Biological_Process_2021	response to lipid (GO:0033993)	'3/114'	0.00778106	0.0652033	7.87679	38.2502	CPS1;GPX3;APOA4	2.10896
RO	up	GO_Cellular_Component_2021	cytoplasmic vesicle lumen (GO:0060205)	'3/115'	0.00796942	0.0463222	7.80607	37.72	HSP90AA1;TF;APOA1	2.09857
RO	up	GO_Biological_Process_2021	sterol biosynthetic process (GO:0016126)	'2/38'	0.00804309	0.0665566	16.0169	77.2486	APOA1;APOA4	2.09458
RO	up	Reactome_2016	Glutathione conjugation Homo sapiens R-HSA-156590	'2/38'	0.00804309	0.16598	16.0169	77.2486	GSTA2;GSTA1	2.09458
RO	up	GO_Biological_Process_2021	regulation of receptor-mediated endocytosis (GO:0048259)	'2/39'	0.00845853	0.0691302	15.5832	74.3722	TF;APOC3	2.07271
RO	up	Reactome_2016	Collagen degradation Homo sapiens R-HSA-1442490	'2/39'	0.00845853	0.166964	15.5832	74.3722	COL16A1;COL9A2	2.07271
RO	down	Reactome_2016	Elastic fibre formation Homo sapiens R-HSA-1566948	'2/41'	0.00881925	0.211662	15.2254	72.0287	ELN;LTBP1	2.05457
RO	down	GO_Biological_Process_2021	import into cell (GO:0098657)	'2/41'	0.00881925	0.166519	15.2254	72.0287	SLC6A13;ATP1A2	2.05457
RO	down	GO_Biological_Process_2021	negative regulation of protein catabolic process (GO:0042177)	'2/42'	0.00923973	0.166519	14.844	69.5331	CST3;TIMP3	2.03434
RO	down	GO_Biological_Process_2021	regulation of ERK1 and ERK2 cascade (GO:0070372)	'4/238'	0.00924101	0.166519	5.18001	24.2637	DUSP4;GPNMB;TIMP3;CD44	2.03428
RO	down	GO_Biological_Process_2021	platelet degranulation (GO:0002576)	'3/125'	0.0092514	0.166519	7.3804	34.5623	SERPINA3;IGF2;TIMP3	2.03379
RO	up	GO_Biological_Process_2021	negative regulation of cell-cell adhesion (GO:0022408)	'2/41'	0.00931772	0.0746813	14.7826	69.1211	EPCAM;APOA1	2.03069
RO	up	Reactome_2016	Elastic fibre formation Homo sapiens R-HSA-1566948	'2/41'	0.00931772	0.17626	14.7826	69.1211	FBLN1;LTBP1	2.03069
RO	up	GO_Biological_Process_2021	epithelium development (GO:0060429)	'3/122'	0.00936337	0.0746813	7.34429	34.3048	DMBT1;GSTA2;GSTA1	2.02857
RO	down	GO_Biological_Process_2021	negative regulation of proteolysis (GO:0045861)	'2/43'	0.00966901	0.166519	14.4812	67.1761	CST3;TIMP3	2.01462
RO	up	GO_Molecular_Function_2021	cell-cell adhesion mediator activity (GO:0098632)	'2/42'	0.00976133	0.0887393	14.4123	66.7193	KRT18;EPCAM	2.01049
RO	up	GO_Biological_Process_2021	glutathione metabolic process (GO:0006749)	'2/43'	0.0102142	0.0803143	14.0601	64.4511	GSTA2;GSTA1	1.9908
RO	down	GO_Biological_Process_2021	cellular response to radiation (GO:0071478)	'2/45'	0.0105538	0.166519	13.8063	62.8363	TRPM1;RGR	1.97659
RO	up	GO_Biological_Process_2021	positive regulation of cell-matrix adhesion (GO:0001954)	'2/44'	0.0106762	0.0803143	13.7246	62.3062	COL16A1;S100A10	1.97158
RO	up	GO_Biological_Process_2021	positive regulation of biosynthetic process (GO:0009891)	'2/44'	0.0106762	0.0803143	13.7246	62.3062	APOA1;APOA4	1.97158
RO	up	GO_Biological_Process_2021	positive regulation of stress fiber assembly (GO:0051496)	'2/44'	0.0106762	0.0803143	13.7246	62.3062	APOA1;S100A10	1.97158
RO	up	GO_Biological_Process_2021	antibacterial humoral response (GO:0019731)	'2/44'	0.0106762	0.0803143	13.7246	62.3062	TF;DMBT1	1.97158
RO	down	GO_Biological_Process_2021	regulation of synaptic transmission, glutamatergic (GO:0051966)	'2/46'	0.0110091	0.166519	13.4919	60.8352	RELN;ATP1A2	1.95825
RO	up	Reactome_2016	Signaling by ERBB2 Homo sapiens R-HSA-1227986	'2/45'	0.0111474	0.202436	13.4048	60.2753	HSP90AA1;UBC	1.95283
RO	up	GO_Biological_Process_2021	alpha-amino acid metabolic process (GO:1901605)	'2/46'	0.0116276	0.086488	13.0995	58.35	FOLH1;CPS1	1.93451
RO	up	Reactome_2016	Platelet activation, signaling and aggregation Homo sapiens R-HSA-76002	'4/253'	0.0125366	0.218908	4.71858	20.6631	TF;SERPINA1;ITGA2B;APOA1	1.90182
RO	down	GO_Biological_Process_2021	negative regulation of ERK1 and ERK2 cascade (GO:0070373)	'2/50'	0.0129154	0.166519	12.3651	53.7798	DUSP4;TIMP3	1.88889
RO	up	GO_Biological_Process_2021	secondary alcohol metabolic process (GO:1902652)	'2/49'	0.0131217	0.0965172	12.2615	53.135	APOA1;APOA4	1.88201
RO	up	GO_Cellular_Component_2021	endoplasmic reticulum-Golgi intermediate compartment membrane (GO:0033116)	'2/49'	0.0131217	0.0717833	12.2615	53.135	SERPINA1;COL7A1	1.88201
RO	down	Reactome_2016	Ion homeostasis Homo sapiens R-HSA-5578775	'2/51'	0.0134129	0.292644	12.1121	52.2218	ASPH;ATP1A2	1.87248
RO	up	Reactome_2016	Metabolism of proteins Homo sapiens R-HSA-392499	'9/1074'	0.013421	0.219892	2.57119	11.0843	SERPINA1;DMBT1;COL7A1;UBC;APOA1;MUC13;APOA4;PRL;RGS11	1.87222
RO	up	Reactome_2016	Hemostasis Homo sapiens R-HSA-109582	'6/552'	0.0135616	0.219892	3.27692	14.0924	TF;SLC7A7;SERPINA1;ITGA2B;APOA1;S100A10	1.86769
RO	up	GO_Biological_Process_2021	positive regulation of cellular catabolic process (GO:0031331)	'3/141'	0.0138284	0.100598	6.32705	27.0863	HSP90AA1;APOA1;APOA4	1.85923
RO	up	GO_Biological_Process_2021	positive regulation of actin filament bundle assembly (GO:0032233)	'2/51'	0.0141617	0.101903	11.7598	50.0641	APOA1;S100A10	1.84888
RO	down	GO_Biological_Process_2021	negative regulation of cysteine-type endopeptidase activity (GO:2000117)	'2/53'	0.0144325	0.166519	11.6359	49.3163	CD44;AQP1	1.84066
RO	down	GO_Molecular_Function_2021	phosphoric ester hydrolase activity (GO:0042578)	'2/53'	0.0144325	0.140169	11.6359	49.3163	DUSP4;ATP1A2	1.84066
RO	down	GO_Biological_Process_2021	positive regulation of transferase activity (GO:0051347)	'3/148'	0.0145743	0.166519	6.20251	26.2273	IGF2;RPS2;DDR2	1.83641
RO	up	GO_Cellular_Component_2021	early endosome (GO:0005769)	'4/266'	0.0148215	0.0765779	4.48149	18.8746	TF;APOA1;APOC3;APOA4	1.82911
RO	down	GO_Biological_Process_2021	positive regulation of MAPK cascade (GO:0043410)	'4/274'	0.0148577	0.166519	4.48114	18.8622	GPR37;GPNMB;IGF2;CD44	1.82805
RO	down	GO_Biological_Process_2021	inorganic cation transmembrane transport (GO:0098662)	'4/274'	0.0148577	0.166519	4.48114	18.8622	TRPM1;SLC6A13;ATP1A2;TRPM3	1.82805
RO	down	Reactome_2016	Assembly of collagen fibrils and other multimeric structures Homo sapiens R-HSA-2022090	'2/54'	0.0149546	0.299091	11.4116	47.96	COL8A1;COL6A6	1.82523
RO	down	GO_Biological_Process_2021	regulation of proteolysis (GO:0030162)	'2/54'	0.0149546	0.166519	11.4116	47.96	CST3;ASPH	1.82523
RO	up	GO_Biological_Process_2021	protein-containing complex assembly (GO:0065003)	'4/267'	0.0150075	0.106828	4.46422	18.7462	COL16A1;SERPINA1;COL7A1;APOA4	1.82369
RO	down	GO_Biological_Process_2021	cellular response to organic cyclic compound (GO:0071407)	'3/150'	0.0151037	0.166519	6.1175	25.6496	ATP1A2;MGARP;AQP1	1.82092
RO	down	GO_Biological_Process_2021	negative regulation of cysteine-type endopeptidase activity involved in apoptotic process (GO:0043154)	'2/55'	0.0154847	0.166519	11.1957	46.6627	CD44;AQP1	1.8101
RO	down	GO_Biological_Process_2021	regulation of cardiac conduction (GO:1903779)	'2/55'	0.0154847	0.166519	11.1957	46.6627	ASPH;ATP1A2	1.8101
RO	down	GO_Cellular_Component_2021	tertiary granule lumen (GO:1904724)	'2/55'	0.0154847	0.135506	11.1957	46.6627	CST3;FTH1	1.8101
RO	up	GO_Biological_Process_2021	regulation of focal adhesion assembly (GO:0051893)	'2/54'	0.0157864	0.111177	11.0797	45.9653	COL16A1;S100A10	1.80172
RO	down	GO_Cellular_Component_2021	extracellular membrane-bounded organelle (GO:0065010)	'2/56'	0.0160228	0.135506	10.9878	45.4209	ATP1A2;AQP1	1.79526
RO	down	GO_Biological_Process_2021	peptidyl-tyrosine modification (GO:0018212)	'2/56'	0.0160228	0.166519	10.9878	45.4209	RELN;DDR2	1.79526
RO	down	GO_Biological_Process_2021	glycosaminoglycan catabolic process (GO:0006027)	'2/56'	0.0160228	0.166519	10.9878	45.4209	GPC6;CD44	1.79526
RO	up	Reactome_2016	ECM proteoglycans Homo sapiens R-HSA-3000178	'2/55'	0.016345	0.242491	10.8701	44.7178	ITGA2B;COL9A2	1.78662
RO	up	GO_Cellular_Component_2021	extracellular membrane-bounded organelle (GO:0065010)	'2/56'	0.0169119	0.0790103	10.6683	43.5238	APOA1;CTSF	1.77181
RO	down	GO_Cellular_Component_2021	endoplasmic reticulum lumen (GO:0005788)	'4/285'	0.016925	0.135506	4.30331	17.5531	CST3;RDH5;COL8A1;LTBP1	1.77147
RO	down	GO_Cellular_Component_2021	elastic fiber (GO:0071953)	'1/5'	0.017133	0.135506	73.261	297.934	ELN	1.76617
RO	down	GO_Biological_Process_2021	cellular response to salt stress (GO:0071472)	'1/5'	0.017133	0.166519	73.261	297.934	AQP1	1.76617
RO	down	GO_Molecular_Function_2021	polyol transmembrane transporter activity (GO:0015166)	'1/5'	0.017133	0.140169	73.261	297.934	AQP1	1.76617
RO	down	GO_Biological_Process_2021	melanin biosynthetic process (GO:0042438)	'1/5'	0.017133	0.166519	73.261	297.934	TYRP1	1.76617
RO	down	GO_Cellular_Component_2021	chloride channel complex (GO:0034707)	'1/5'	0.017133	0.135506	73.261	297.934	BEST1	1.76617
RO	down	GO_Biological_Process_2021	positive regulation of necrotic cell death (GO:0010940)	'1/5'	0.017133	0.166519	73.261	297.934	SLC6A13	1.76617
RO	down	GO_Biological_Process_2021	reelin-mediated signaling pathway (GO:0038026)	'1/5'	0.017133	0.166519	73.261	297.934	RELN	1.76617
RO	down	GO_Biological_Process_2021	insulin metabolic process (GO:1901142)	'1/5'	0.017133	0.166519	73.261	297.934	PCSK2	1.76617
RO	down	GO_Biological_Process_2021	intracellular sequestering of iron ion (GO:0006880)	'1/5'	0.017133	0.166519	73.261	297.934	FTH1	1.76617
RO	down	GO_Biological_Process_2021	positive regulation of amino acid transport (GO:0051957)	'1/5'	0.017133	0.166519	73.261	297.934	TRH	1.76617
RO	down	GO_Biological_Process_2021	positive regulation of AMPA receptor activity (GO:2000969)	'1/5'	0.017133	0.166519	73.261	297.934	RELN	1.76617
RO	down	GO_Biological_Process_2021	regulation of respiratory gaseous exchange by nervous system process (GO:0002087)	'1/5'	0.017133	0.166519	73.261	297.934	ATP1A2	1.76617
RO	down	GO_Molecular_Function_2021	phosphodiesterase I activity (GO:0004528)	'1/5'	0.017133	0.140169	73.261	297.934	ENPP2	1.76617
RO	down	GO_Biological_Process_2021	carbon dioxide transport (GO:0015670)	'1/5'	0.017133	0.166519	73.261	297.934	AQP1	1.76617
RO	down	GO_Molecular_Function_2021	syndecan binding (GO:0045545)	'1/5'	0.017133	0.140169	73.261	297.934	GPNMB	1.76617
RO	down	GO_Biological_Process_2021	response to salt stress (GO:0009651)	'1/5'	0.017133	0.166519	73.261	297.934	AQP1	1.76617
RO	down	GO_Biological_Process_2021	regulation of core promoter binding (GO:1904796)	'1/5'	0.017133	0.166519	73.261	297.934	PAX6	1.76617
RO	down	GO_Biological_Process_2021	negative regulation of metallopeptidase activity (GO:1905049)	'1/5'	0.017133	0.166519	73.261	297.934	TIMP3	1.76617
RO	up	GO_Biological_Process_2021	positive regulation of cell junction assembly (GO:1901890)	'2/57'	0.0174871	0.113286	10.4738	42.38	COL16A1;S100A10	1.75728
RO	up	GO_Biological_Process_2021	N-acylethanolamine metabolic process (GO:0070291)	'1/5'	0.017626	0.113286	71.1607	287.374	GDPD3	1.75385
RO	up	GO_Biological_Process_2021	peptidyl-cysteine S-nitrosylation (GO:0018119)	'1/5'	0.017626	0.113286	71.1607	287.374	GAPDH	1.75385
RO	up	GO_Biological_Process_2021	membrane raft distribution (GO:0031580)	'1/5'	0.017626	0.113286	71.1607	287.374	YJEFN3	1.75385
RO	up	GO_Biological_Process_2021	C-terminal protein deglutamylation (GO:0035609)	'1/5'	0.017626	0.113286	71.1607	287.374	FOLH1	1.75385
RO	up	GO_Biological_Process_2021	regulation of caveolin-mediated endocytosis (GO:2001286)	'1/5'	0.017626	0.113286	71.1607	287.374	UNC119	1.75385
RO	up	GO_Biological_Process_2021	negative regulation of gonadotropin secretion (GO:0032277)	'1/5'	0.017626	0.113286	71.1607	287.374	NPVF	1.75385
RO	up	GO_Cellular_Component_2021	elastic fiber (GO:0071953)	'1/5'	0.017626	0.0790103	71.1607	287.374	FBLN1	1.75385
RO	up	GO_Biological_Process_2021	ethanolamine-containing compound metabolic process (GO:0042439)	'1/5'	0.017626	0.113286	71.1607	287.374	GDPD3	1.75385
RO	up	GO_Molecular_Function_2021	TPR domain binding (GO:0030911)	'1/5'	0.017626	0.144649	71.1607	287.374	HSP90AA1	1.75385
RO	up	Reactome_2016	Scavenging by Class B Receptors Homo sapiens R-HSA-3000471	'1/5'	0.017626	0.242491	71.1607	287.374	APOA1	1.75385
RO	up	Reactome_2016	The fatty acid cycling model Homo sapiens R-HSA-167826	'1/5'	0.017626	0.242491	71.1607	287.374	SLC25A27	1.75385
RO	up	Reactome_2016	The proton buffering model Homo sapiens R-HSA-167827	'1/5'	0.017626	0.242491	71.1607	287.374	SLC25A27	1.75385
RO	up	Reactome_2016	Mitochondrial Uncoupling Proteins Homo sapiens R-HSA-166187	'1/5'	0.017626	0.242491	71.1607	287.374	SLC25A27	1.75385
RO	up	GO_Biological_Process_2021	regulation of sterol transport (GO:0032371)	'1/5'	0.017626	0.113286	71.1607	287.374	APOA4	1.75385
RO	up	GO_Biological_Process_2021	regulation of phagocytosis (GO:0050764)	'2/58'	0.0180706	0.115026	10.2862	41.2835	APOA1;OLFM4	1.74303
RO	up	GO_Cellular_Component_2021	extracellular vesicle (GO:1903561)	'2/59'	0.0186622	0.0790103	10.1053	40.2316	APOA1;CTSF	1.72904
RO	up	Reactome_2016	The role of GTSE1 in G2/M progression after G2 checkpoint Homo sapiens R-HSA-8852276	'2/59'	0.0186622	0.249195	10.1053	40.2316	HSP90AA1;UBC	1.72904
RO	up	GO_Cellular_Component_2021	endocytic vesicle membrane (GO:0030666)	'3/158'	0.0186906	0.0790103	5.62827	22.399	TF;DMBT1;UBC	1.72838
RO	down	GO_Biological_Process_2021	response to light stimulus (GO:0009416)	'2/61'	0.0188313	0.166519	10.0541	39.9374	TRPM1;RGR	1.72512
RO	down	GO_Biological_Process_2021	regulation of neurogenesis (GO:0050767)	'2/62'	0.0194162	0.166519	9.88607	38.9674	SERPINF1;PAX6	1.71184
RO	down	Chromosome_Location	chr11p13	'2/62'	0.0194162	0.342078	9.88607	38.9674	PAX6;CD44	1.71184
RO	up	GO_Biological_Process_2021	response to light stimulus (GO:0009416)	'2/61'	0.0198698	0.115518	9.76173	38.2519	CIRBP;CPT1B	1.70181
RO	down	Reactome_2016	Collagen biosynthesis and modifying enzymes Homo sapiens R-HSA-1650814	'2/63'	0.0200087	0.312523	9.72351	38.0344	COL8A1;COL6A6	1.69878
RO	down	GO_Biological_Process_2021	positive regulation of anion transport (GO:1903793)	'1/6'	0.0205247	0.166519	58.6059	227.75	TRH	1.68772
RO	down	Chromosome_Location	chr7p	'1/6'	0.0205247	0.342078	58.6059	227.75	GPNMB	1.68772
RO	down	GO_Biological_Process_2021	negative regulation of amino acid transport (GO:0051956)	'1/6'	0.0205247	0.166519	58.6059	227.75	TRH	1.68772
RO	down	GO_Biological_Process_2021	cerebral cortex cell migration (GO:0021795)	'1/6'	0.0205247	0.166519	58.6059	227.75	RELN	1.68772
RO	down	GO_Biological_Process_2021	cellular water homeostasis (GO:0009992)	'1/6'	0.0205247	0.166519	58.6059	227.75	AQP1	1.68772
RO	down	GO_Biological_Process_2021	positive regulation of extrinsic apoptotic signaling pathway via death domain receptors (GO:1902043)	'1/6'	0.0205247	0.166519	58.6059	227.75	TIMP3	1.68772
RO	down	GO_Biological_Process_2021	histamine metabolic process (GO:0001692)	'1/6'	0.0205247	0.166519	58.6059	227.75	TRH	1.68772
RO	down	GO_Biological_Process_2021	regulation of blood vessel remodeling (GO:0060312)	'1/6'	0.0205247	0.166519	58.6059	227.75	CST3	1.68772
RO	down	GO_Biological_Process_2021	negative regulation of cytosolic calcium ion concentration (GO:0051481)	'1/6'	0.0205247	0.166519	58.6059	227.75	ATP1A2	1.68772
RO	down	GO_Biological_Process_2021	regulation of saliva secretion (GO:0046877)	'1/6'	0.0205247	0.166519	58.6059	227.75	AQP1	1.68772
RO	down	GO_Cellular_Component_2021	membrane attack complex (GO:0005579)	'1/6'	0.0205247	0.137357	58.6059	227.75	C7	1.68772
RO	down	GO_Biological_Process_2021	negative regulation of anion transport (GO:1903792)	'1/6'	0.0205247	0.166519	58.6059	227.75	TRH	1.68772
RO	down	GO_Biological_Process_2021	cellular hyperosmotic response (GO:0071474)	'1/6'	0.0205247	0.166519	58.6059	227.75	AQP1	1.68772
RO	down	GO_Cellular_Component_2021	cortical endoplasmic reticulum (GO:0032541)	'1/6'	0.0205247	0.137357	58.6059	227.75	ASPH	1.68772
RO	down	GO_Biological_Process_2021	gamma-aminobutyric acid transport (GO:0015812)	'1/6'	0.0205247	0.166519	58.6059	227.75	SLC6A13	1.68772
RO	down	GO_Molecular_Function_2021	coreceptor activity involved in Wnt signaling pathway, planar cell polarity pathway (GO:1904929)	'1/6'	0.0205247	0.140169	58.6059	227.75	GPC6	1.68772
RO	down	GO_Molecular_Function_2021	collagen receptor activity (GO:0038064)	'1/6'	0.0205247	0.140169	58.6059	227.75	DDR2	1.68772
RO	down	GO_Molecular_Function_2021	sodium ion binding (GO:0031402)	'1/6'	0.0205247	0.140169	58.6059	227.75	ATP1A2	1.68772
RO	down	GO_Molecular_Function_2021	P-type sodium:potassium-exchanging transporter activity (GO:0005391)	'1/6'	0.0205247	0.140169	58.6059	227.75	ATP1A2	1.68772
RO	down	GO_Molecular_Function_2021	P-type sodium transporter activity (GO:0008554)	'1/6'	0.0205247	0.140169	58.6059	227.75	ATP1A2	1.68772
RO	down	GO_Biological_Process_2021	diterpenoid metabolic process (GO:0016101)	'2/64'	0.0206087	0.166519	9.5662	37.1364	RDH5;GPC6	1.68595
RO	up	GO_Biological_Process_2021	neuropeptide signaling pathway (GO:0007218)	'2/63'	0.0211093	0.115518	9.44072	36.4227	PYY;NPVF	1.67553
RO	up	GO_Biological_Process_2021	negative regulation of endopeptidase activity (GO:0010951)	'2/63'	0.0211093	0.115518	9.44072	36.4227	SERPINA1;GAPDH	1.67553
RO	up	GO_Biological_Process_2021	negative regulation of peptidase activity (GO:0010466)	'2/63'	0.0211093	0.115518	9.44072	36.4227	SERPINA1;GAPDH	1.67553
RO	up	GO_Biological_Process_2021	COPII vesicle coating (GO:0048208)	'2/63'	0.0211093	0.115518	9.44072	36.4227	SERPINA1;COL7A1	1.67553
RO	up	GO_Biological_Process_2021	vesicle coating (GO:0006901)	'2/63'	0.0211093	0.115518	9.44072	36.4227	SERPINA1;COL7A1	1.67553
RO	up	GO_Biological_Process_2021	vesicle targeting, rough ER to cis-Golgi (GO:0048207)	'2/63'	0.0211093	0.115518	9.44072	36.4227	SERPINA1;COL7A1	1.67553
RO	up	GO_Cellular_Component_2021	zymogen granule membrane (GO:0042589)	'1/6'	0.0211143	0.081818	56.9257	219.608	DMBT1	1.67542
RO	up	Reactome_2016	Uptake and function of diphtheria toxin Homo sapiens R-HSA-5336415	'1/6'	0.0211143	0.266275	56.9257	219.608	HSP90AA1	1.67542
RO	up	Reactome_2016	Scavenging by Class F Receptors Homo sapiens R-HSA-3000484	'1/6'	0.0211143	0.266275	56.9257	219.608	HSP90AA1	1.67542
RO	up	GO_Biological_Process_2021	negative regulation of lipoprotein lipase activity (GO:0051005)	'1/6'	0.0211143	0.115518	56.9257	219.608	APOC3	1.67542
RO	up	GO_Biological_Process_2021	negative regulation of lipoprotein particle clearance (GO:0010985)	'1/6'	0.0211143	0.115518	56.9257	219.608	APOC3	1.67542
RO	up	GO_Biological_Process_2021	induction of bacterial agglutination (GO:0043152)	'1/6'	0.0211143	0.115518	56.9257	219.608	DMBT1	1.67542
RO	up	GO_Biological_Process_2021	cellular response to iron ion (GO:0071281)	'1/6'	0.0211143	0.115518	56.9257	219.608	TF	1.67542
RO	up	GO_Biological_Process_2021	negative regulation of triglyceride metabolic process (GO:0090209)	'1/6'	0.0211143	0.115518	56.9257	219.608	APOC3	1.67542
RO	up	GO_Biological_Process_2021	sterol import (GO:0035376)	'1/6'	0.0211143	0.115518	56.9257	219.608	APOA1	1.67542
RO	up	GO_Biological_Process_2021	cholesterol import (GO:0070508)	'1/6'	0.0211143	0.115518	56.9257	219.608	APOA1	1.67542
RO	up	GO_Biological_Process_2021	membrane raft assembly (GO:0001765)	'1/6'	0.0211143	0.115518	56.9257	219.608	S100A10	1.67542
RO	up	GO_Biological_Process_2021	positive regulation of tau-protein kinase activity (GO:1902949)	'1/6'	0.0211143	0.115518	56.9257	219.608	HSP90AA1	1.67542
RO	up	GO_Biological_Process_2021	regulation of neutrophil extravasation (GO:2000389)	'1/6'	0.0211143	0.115518	56.9257	219.608	OLFM4	1.67542
RO	up	GO_Cellular_Component_2021	zymogen granule (GO:0042588)	'1/6'	0.0211143	0.081818	56.9257	219.608	DMBT1	1.67542
RO	up	GO_Molecular_Function_2021	apolipoprotein receptor binding (GO:0034190)	'1/6'	0.0211143	0.144649	56.9257	219.608	APOA1	1.67542
RO	up	GO_Molecular_Function_2021	carnitine O-acyltransferase activity (GO:0016406)	'1/6'	0.0211143	0.144649	56.9257	219.608	CPT1B	1.67542
RO	up	GO_Biological_Process_2021	lipid homeostasis (GO:0055088)	'2/64'	0.021741	0.117971	9.28799	35.5596	APOA1;APOA4	1.66272
RO	up	GO_Biological_Process_2021	extracellular matrix organization (GO:0030198)	'4/300'	0.0219914	0.11836	3.95986	15.1152	COL16A1;COL7A1;ITGA2B;COL9A2	1.65775
RO	down	GO_Cellular_Component_2021	platelet alpha granule lumen (GO:0031093)	'2/67'	0.0224533	0.139531	9.12331	34.635	SERPINA3;IGF2	1.64872
RO	down	GO_Biological_Process_2021	negative regulation of transforming growth factor beta receptor signaling pathway (GO:0030512)	'2/68'	0.0230829	0.166519	8.98462	33.86	WFIKKN2;LTBP1	1.63671
RO	up	Chromosome_Location	chr11q23	'3/173'	0.0236732	0.485301	5.12777	19.1953	APOA1;APOC3;APOA4	1.62574
RO	up	GO_Molecular_Function_2021	receptor ligand activity (GO:0048018)	'4/307'	0.02369	0.144649	3.867	14.473	PYY;SST;APOA1;PRL	1.62543
RO	down	GO_Biological_Process_2021	negative regulation of cellular catabolic process (GO:0031330)	'2/69'	0.0237197	0.166519	8.85008	33.1121	CST3;TIMP3	1.62489
RO	down	GO_Biological_Process_2021	peptidyl-tyrosine phosphorylation (GO:0018108)	'2/69'	0.0237197	0.166519	8.85008	33.1121	RELN;DDR2	1.62489
RO	down	GO_Biological_Process_2021	cellular response to decreased oxygen levels (GO:0036294)	'2/69'	0.0237197	0.166519	8.85008	33.1121	MGARP;AQP1	1.62489
RO	down	GO_Biological_Process_2021	regulation of respiratory system process (GO:0044065)	'1/7'	0.0239049	0.166519	48.8358	182.337	ATP1A2	1.62151
RO	down	GO_Biological_Process_2021	positive regulation of blood circulation (GO:1903524)	'1/7'	0.0239049	0.166519	48.8358	182.337	ATP1A2	1.62151
RO	down	GO_Biological_Process_2021	ammonium transport (GO:0015696)	'1/7'	0.0239049	0.166519	48.8358	182.337	AQP1	1.62151
RO	down	GO_Biological_Process_2021	regulation of transforming growth factor beta activation (GO:1901388)	'1/7'	0.0239049	0.166519	48.8358	182.337	LTBP1	1.62151
RO	down	GO_Biological_Process_2021	glandular epithelial cell development (GO:0002068)	'1/7'	0.0239049	0.166519	48.8358	182.337	PAX6	1.62151
RO	down	GO_Biological_Process_2021	glycerol transport (GO:0015793)	'1/7'	0.0239049	0.166519	48.8358	182.337	AQP1	1.62151
RO	down	GO_Biological_Process_2021	positive regulation of lamellipodium morphogenesis (GO:2000394)	'1/7'	0.0239049	0.166519	48.8358	182.337	ENPP2	1.62151
RO	down	Reactome_2016	PTK6 promotes HIF1A stabilization Homo sapiens R-HSA-8857538	'1/7'	0.0239049	0.312523	48.8358	182.337	GPNMB	1.62151
RO	down	GO_Biological_Process_2021	regulation of glycogen (starch) synthase activity (GO:2000465)	'1/7'	0.0239049	0.166519	48.8358	182.337	IGF2	1.62151
RO	down	GO_Molecular_Function_2021	glycerol transmembrane transporter activity (GO:0015168)	'1/7'	0.0239049	0.140169	48.8358	182.337	AQP1	1.62151
RO	down	Reactome_2016	Regulation of gene expression in late stage (branching morphogenesis) pancreatic bud precursor cells Homo sapiens R-HSA-210744	'1/7'	0.0239049	0.312523	48.8358	182.337	ONECUT1	1.62151
RO	down	GO_Biological_Process_2021	photoreceptor cell differentiation (GO:0046530)	'1/7'	0.0239049	0.166519	48.8358	182.337	RP1L1	1.62151
RO	down	GO_Biological_Process_2021	regulation of necrotic cell death (GO:0010939)	'1/7'	0.0239049	0.166519	48.8358	182.337	SLC6A13	1.62151
RO	down	GO_Biological_Process_2021	collagen-activated tyrosine kinase receptor signaling pathway (GO:0038063)	'1/7'	0.0239049	0.166519	48.8358	182.337	DDR2	1.62151
RO	down	GO_Biological_Process_2021	negative regulation of membrane protein ectodomain proteolysis (GO:0051045)	'1/7'	0.0239049	0.166519	48.8358	182.337	TIMP3	1.62151
RO	down	GO_Biological_Process_2021	maintenance of protein location in extracellular region (GO:0071694)	'1/7'	0.0239049	0.166519	48.8358	182.337	LTBP1	1.62151
RO	down	GO_Biological_Process_2021	hyperosmotic response (GO:0006972)	'1/7'	0.0239049	0.166519	48.8358	182.337	AQP1	1.62151
RO	down	GO_Molecular_Function_2021	gamma-aminobutyric acid transmembrane transporter activity (GO:0015185)	'1/7'	0.0239049	0.140169	48.8358	182.337	SLC6A13	1.62151
RO	down	GO_Molecular_Function_2021	ferric iron binding (GO:0008199)	'1/7'	0.0239049	0.140169	48.8358	182.337	FTH1	1.62151
RO	down	GO_Molecular_Function_2021	P-type potassium transmembrane transporter activity (GO:0008556)	'1/7'	0.0239049	0.140169	48.8358	182.337	ATP1A2	1.62151
RO	down	GO_Molecular_Function_2021	intracellular cGMP-activated cation channel activity (GO:0005223)	'1/7'	0.0239049	0.140169	48.8358	182.337	AQP1	1.62151
RO	down	GO_Molecular_Function_2021	oxidoreductase activity, acting on metal ions, oxygen as acceptor (GO:0016724)	'1/7'	0.0239049	0.140169	48.8358	182.337	FTH1	1.62151
RO	down	GO_Molecular_Function_2021	ferroxidase activity (GO:0004322)	'1/7'	0.0239049	0.140169	48.8358	182.337	FTH1	1.62151
RO	up	Reactome_2016	COPII (Coat Protein 2) Mediated Vesicle Transport Homo sapiens R-HSA-204005	'2/68'	0.0243448	0.282257	8.72332	32.4109	SERPINA1;COL7A1	1.61359
RO	up	GO_Biological_Process_2021	negative regulation of transforming growth factor beta receptor signaling pathway (GO:0030512)	'2/68'	0.0243448	0.120584	8.72332	32.4109	UBC;LTBP1	1.61359
RO	down	GO_Biological_Process_2021	regulated exocytosis (GO:0045055)	'3/180'	0.0243504	0.167717	5.07293	18.847	SERPINA3;IGF2;TIMP3	1.61349
RO	up	GO_Molecular_Function_2021	aspartic-type endopeptidase inhibitor activity (GO:0019828)	'1/7'	0.0245904	0.144649	47.4357	175.768	GAPDH	1.60923
RO	up	Reactome_2016	Glycerophospholipid catabolism Homo sapiens R-HSA-6814848	'1/7'	0.0245904	0.282257	47.4357	175.768	GDPD3	1.60923
RO	up	Reactome_2016	Anchoring fibril formation Homo sapiens R-HSA-2214320	'1/7'	0.0245904	0.282257	47.4357	175.768	COL7A1	1.60923
RO	up	GO_Molecular_Function_2021	NAD(P)H oxidase H2O2-forming activity (GO:0016174)	'1/7'	0.0245904	0.144649	47.4357	175.768	MICAL1	1.60923
RO	up	GO_Biological_Process_2021	amino-acid betaine metabolic process (GO:0006577)	'1/7'	0.0245904	0.120584	47.4357	175.768	CPT1B	1.60923
RO	up	GO_Biological_Process_2021	peptide transport (GO:0015833)	'1/7'	0.0245904	0.120584	47.4357	175.768	CDH17	1.60923
RO	up	GO_Biological_Process_2021	response to host defenses (GO:0052200)	'1/7'	0.0245904	0.120584	47.4357	175.768	UBC	1.60923
RO	up	GO_Biological_Process_2021	maintenance of protein location in extracellular region (GO:0071694)	'1/7'	0.0245904	0.120584	47.4357	175.768	LTBP1	1.60923
RO	up	GO_Biological_Process_2021	chylomicron remnant clearance (GO:0034382)	'1/7'	0.0245904	0.120584	47.4357	175.768	APOC3	1.60923
RO	up	GO_Biological_Process_2021	citrulline metabolic process (GO:0000052)	'1/7'	0.0245904	0.120584	47.4357	175.768	CPS1	1.60923
RO	up	GO_Biological_Process_2021	detection of molecule of bacterial origin (GO:0032490)	'1/7'	0.0245904	0.120584	47.4357	175.768	DMBT1	1.60923
RO	up	GO_Biological_Process_2021	regulation of transforming growth factor beta activation (GO:1901388)	'1/7'	0.0245904	0.120584	47.4357	175.768	LTBP1	1.60923
RO	up	GO_Biological_Process_2021	regulation of necrotic cell death (GO:0010939)	'1/7'	0.0245904	0.120584	47.4357	175.768	OLFM4	1.60923
RO	up	GO_Biological_Process_2021	modulation by symbiont of host defense response (GO:0052031)	'1/7'	0.0245904	0.120584	47.4357	175.768	UBC	1.60923
RO	up	GO_Biological_Process_2021	vitamin A metabolic process (GO:0006776)	'1/7'	0.0245904	0.120584	47.4357	175.768	RBP2	1.60923
RO	down	GO_Biological_Process_2021	positive regulation of neurogenesis (GO:0050769)	'2/72'	0.0256731	0.170599	8.46951	31.018	SERPINF1;MAP6	1.59052
RO	up	GO_Biological_Process_2021	COPII-coated vesicle budding (GO:0090114)	'2/70'	0.0256924	0.124	8.4659	30.9984	SERPINA1;COL7A1	1.5902
RO	up	GO_Biological_Process_2021	sterol metabolic process (GO:0016125)	'2/70'	0.0256924	0.124	8.4659	30.9984	APOA1;APOA4	1.5902
RO	up	GO_Biological_Process_2021	protein stabilization (GO:0050821)	'3/179'	0.0258489	0.124	4.95145	18.1	HSP90AA1;APOA1;GAPDH	1.58756
RO	up	GO_Biological_Process_2021	regulation of endopeptidase activity (GO:0052548)	'2/71'	0.0263773	0.125624	8.34278	30.3281	SERPINA1;GAPDH	1.57877
RO	down	GO_Biological_Process_2021	positive regulation of extracellular matrix disassembly (GO:0090091)	'1/8'	0.0272736	0.170599	41.8571	150.763	DDR2	1.56426
RO	down	GO_Molecular_Function_2021	coreceptor activity involved in Wnt signaling pathway (GO:0071936)	'1/8'	0.0272736	0.141918	41.8571	150.763	GPC6	1.56426
RO	down	GO_Biological_Process_2021	positive regulation of melanin biosynthetic process (GO:0048023)	'1/8'	0.0272736	0.170599	41.8571	150.763	TYRP1	1.56426
RO	down	GO_Biological_Process_2021	negative regulation of response to reactive oxygen species (GO:1901032)	'1/8'	0.0272736	0.170599	41.8571	150.763	GPR37	1.56426
RO	down	GO_Biological_Process_2021	leukocyte aggregation (GO:0070486)	'1/8'	0.0272736	0.170599	41.8571	150.763	CD44	1.56426
RO	down	GO_Biological_Process_2021	water homeostasis (GO:0030104)	'1/8'	0.0272736	0.170599	41.8571	150.763	AQP1	1.56426
RO	down	Reactome_2016	Regulation of gene expression in early pancreatic precursor cells Homo sapiens R-HSA-210747	'1/8'	0.0272736	0.312523	41.8571	150.763	ONECUT1	1.56426
RO	down	Reactome_2016	Terminal pathway of complement Homo sapiens R-HSA-166665	'1/8'	0.0272736	0.312523	41.8571	150.763	C7	1.56426
RO	down	Reactome_2016	Erythrocytes take up oxygen and release carbon dioxide Homo sapiens R-HSA-1247673	'1/8'	0.0272736	0.312523	41.8571	150.763	AQP1	1.56426
RO	down	GO_Biological_Process_2021	negative regulation of muscle cell differentiation (GO:0051148)	'1/8'	0.0272736	0.170599	41.8571	150.763	IGF2	1.56426
RO	down	GO_Biological_Process_2021	positive regulation of fibroblast migration (GO:0010763)	'1/8'	0.0272736	0.170599	41.8571	150.763	DDR2	1.56426
RO	down	GO_Biological_Process_2021	positive regulation of secondary metabolite biosynthetic process (GO:1900378)	'1/8'	0.0272736	0.170599	41.8571	150.763	TYRP1	1.56426
RO	down	GO_Molecular_Function_2021	androsterone dehydrogenase activity (GO:0047023)	'1/8'	0.0272736	0.141918	41.8571	150.763	RDH5	1.56426
RO	up	GO_Molecular_Function_2021	cadherin binding (GO:0045296)	'4/322'	0.0275934	0.145607	3.68178	13.2182	KRT18;EPCAM;OLFM4;CDH17	1.55919
RO	up	GO_Biological_Process_2021	regulation of Rho protein signal transduction (GO:0035023)	'2/73'	0.0277693	0.128972	8.10696	29.0539	APOA1;APOC3	1.55643
RO	up	GO_Biological_Process_2021	protein retention in ER lumen (GO:0006621)	'1/8'	0.0280543	0.128972	40.6571	145.293	PDIA2	1.552
RO	up	GO_Molecular_Function_2021	disulfide oxidoreductase activity (GO:0015036)	'1/8'	0.0280543	0.145607	40.6571	145.293	PDIA2	1.552
RO	up	Reactome_2016	Downregulation of ERBB4 signaling Homo sapiens R-HSA-1253288	'1/8'	0.0280543	0.282257	40.6571	145.293	UBC	1.552
RO	up	GO_Cellular_Component_2021	extrinsic component of external side of plasma membrane (GO:0031232)	'1/8'	0.0280543	0.100348	40.6571	145.293	TF	1.552
RO	up	GO_Biological_Process_2021	protein deglutamylation (GO:0035608)	'1/8'	0.0280543	0.128972	40.6571	145.293	FOLH1	1.552
RO	up	GO_Biological_Process_2021	integrin activation (GO:0033622)	'1/8'	0.0280543	0.128972	40.6571	145.293	COL16A1	1.552
RO	up	GO_Cellular_Component_2021	HFE-transferrin receptor complex (GO:1990712)	'1/8'	0.0280543	0.100348	40.6571	145.293	TF	1.552
RO	up	GO_Biological_Process_2021	basic amino acid transport (GO:0015802)	'1/8'	0.0280543	0.128972	40.6571	145.293	SLC7A7	1.552
RO	down	GO_Biological_Process_2021	cellular response to hormone stimulus (GO:0032870)	'2/76'	0.0283757	0.171233	8.01009	28.5337	ATP1A2;MGARP	1.54705
RO	up	Reactome_2016	Binding and Uptake of Ligands by Scavenger Receptors Homo sapiens R-HSA-2173782	'2/74'	0.0284762	0.282257	7.99396	28.448	HSP90AA1;APOA1	1.54552
RO	up	GO_Biological_Process_2021	regulation of stress fiber assembly (GO:0051492)	'2/74'	0.0284762	0.129118	7.99396	28.448	APOA1;S100A10	1.54552
RO	up	GO_Biological_Process_2021	proteolysis involved in cellular protein catabolic process (GO:0051603)	'2/74'	0.0284762	0.129118	7.99396	28.448	UBC;CTSF	1.54552
RO	down	GO_Biological_Process_2021	negative regulation of developmental process (GO:0051093)	'2/77'	0.0290685	0.171233	7.90289	27.9612	CST3;SFRP5	1.53658
RO	up	Reactome_2016	Metabolism of lipids and lipoproteins Homo sapiens R-HSA-556833	'6/659'	0.0294072	0.282257	2.72484	9.60921	FABP1;APOA1;APOC3;APOA4;GDPD3;CPT1B	1.53155
RO	down	GO_Molecular_Function_2021	phosphatase activity (GO:0016791)	'2/79'	0.0304744	0.141918	7.69684	26.8687	DUSP4;ATP1A2	1.51607
RO	up	Reactome_2016	Vesicle-mediated transport Homo sapiens R-HSA-5653656	'5/492'	0.0305208	0.282257	3.02439	10.5532	HSP90AA1;SERPINA1;COL7A1;UBC;APOA1	1.5154
RO	down	GO_Biological_Process_2021	phenol-containing compound biosynthetic process (GO:0046189)	'1/9'	0.0306308	0.171233	36.6232	127.659	TYRP1	1.51384
RO	down	GO_Biological_Process_2021	one-carbon compound transport (GO:0019755)	'1/9'	0.0306308	0.171233	36.6232	127.659	AQP1	1.51384
RO	down	GO_Biological_Process_2021	positive regulation of synapse maturation (GO:0090129)	'1/9'	0.0306308	0.171233	36.6232	127.659	RELN	1.51384
RO	down	GO_Biological_Process_2021	collagen-activated signaling pathway (GO:0038065)	'1/9'	0.0306308	0.171233	36.6232	127.659	DDR2	1.51384
RO	down	GO_Biological_Process_2021	cellular response to reactive nitrogen species (GO:1902170)	'1/9'	0.0306308	0.171233	36.6232	127.659	AQP1	1.51384
RO	down	GO_Biological_Process_2021	cellular response to nitric oxide (GO:0071732)	'1/9'	0.0306308	0.171233	36.6232	127.659	AQP1	1.51384
RO	down	GO_Biological_Process_2021	protein O-linked glycosylation via threonine (GO:0018243)	'1/9'	0.0306308	0.171233	36.6232	127.659	GALNT13	1.51384
RO	down	GO_Cellular_Component_2021	multivesicular body membrane (GO:0032585)	'1/9'	0.0306308	0.153703	36.6232	127.659	PMEL	1.51384
RO	down	Reactome_2016	SHC-related events triggered by IGF1R Homo sapiens R-HSA-2428933	'1/9'	0.0306308	0.312523	36.6232	127.659	IGF2	1.51384
RO	down	GO_Molecular_Function_2021	potassium ion binding (GO:0030955)	'1/9'	0.0306308	0.141918	36.6232	127.659	ATP1A2	1.51384
RO	down	Reactome_2016	Opsins Homo sapiens R-HSA-419771	'1/9'	0.0306308	0.312523	36.6232	127.659	RGR	1.51384
RO	up	GO_Biological_Process_2021	cholesterol metabolic process (GO:0008203)	'2/77'	0.03064	0.133699	7.67304	26.744	APOA1;APOA4	1.51371
RO	up	GO_Biological_Process_2021	positive regulation of type I interferon production (GO:0032481)	'2/77'	0.03064	0.133699	7.67304	26.744	HSP90AA1;GAPDH	1.51371
RO	up	GO_Biological_Process_2021	phosphatidylcholine metabolic process (GO:0046470)	'2/77'	0.03064	0.133699	7.67304	26.744	APOA1;APOA4	1.51371
RO	up	GO_Biological_Process_2021	negative regulation of blood vessel morphogenesis (GO:2000181)	'2/78'	0.0313754	0.133699	7.5717	26.2112	YJEFN3;PRL	1.50341
RO	up	GO_Biological_Process_2021	alpha-amino acid biosynthetic process (GO:1901607)	'1/9'	0.0315061	0.133699	35.5732	122.997	CPS1	1.50161
RO	up	Reactome_2016	PTK6 Regulates RTKs and Their Effectors AKT1 and DOK1 Homo sapiens R-HSA-8849469	'1/9'	0.0315061	0.282257	35.5732	122.997	UBC	1.50161
RO	up	GO_Molecular_Function_2021	tumor necrosis factor-activated receptor activity (GO:0005031)	'1/9'	0.0315061	0.145607	35.5732	122.997	TNFRSF25	1.50161
RO	up	GO_Molecular_Function_2021	small ribosomal subunit rRNA binding (GO:0070181)	'1/9'	0.0315061	0.145607	35.5732	122.997	CIRBP	1.50161
RO	up	GO_Biological_Process_2021	intestinal epithelial cell differentiation (GO:0060575)	'1/9'	0.0315061	0.133699	35.5732	122.997	PYY	1.50161
RO	up	GO_Biological_Process_2021	negative regulation of production of molecular mediator of immune response (GO:0002701)	'1/9'	0.0315061	0.133699	35.5732	122.997	APOA1	1.50161
RO	up	GO_Biological_Process_2021	regulation of cell adhesion molecule production (GO:0060353)	'1/9'	0.0315061	0.133699	35.5732	122.997	APOA1	1.50161
RO	up	GO_Biological_Process_2021	negative regulation of lipase activity (GO:0060192)	'1/9'	0.0315061	0.133699	35.5732	122.997	APOC3	1.50161
RO	up	GO_Biological_Process_2021	regulation of cellular extravasation (GO:0002691)	'1/9'	0.0315061	0.133699	35.5732	122.997	OLFM4	1.50161
RO	up	GO_Biological_Process_2021	regulation of programmed cell death (GO:0043067)	'3/194'	0.0317435	0.133848	4.55913	15.7293	HSP90AA1;TNFRSF25;OLFM4	1.49835
RO	down	Reactome_2016	Peptide hormone metabolism Homo sapiens R-HSA-2980736	'2/81'	0.0319068	0.312523	7.50123	25.8412	PCSK2;PAX6	1.49612
RO	up	GO_Cellular_Component_2021	COPII-coated ER to Golgi transport vesicle (GO:0030134)	'2/79'	0.0321177	0.110628	7.47299	25.6947	SERPINA1;COL7A1	1.49326
RO	up	Reactome_2016	Glucose metabolism Homo sapiens R-HSA-70326	'2/79'	0.0321177	0.282257	7.47299	25.6947	UBC;GAPDH	1.49326
RO	up	GO_Molecular_Function_2021	amyloid-beta binding (GO:0001540)	'2/80'	0.032867	0.145607	7.37681	25.1939	APOA1;CACNA1A	1.48324
RO	down	GO_Biological_Process_2021	supramolecular fiber organization (GO:0097435)	'4/351'	0.033064	0.171233	3.47311	11.8409	CST3;CCDC13;COL8A1;DDR2	1.48064
RO	down	GO_Biological_Process_2021	regulation of angiogenesis (GO:0045765)	'3/203'	0.0331045	0.171233	4.48432	15.2829	GPNMB;SERPINF1;AQP1	1.48011
RO	down	GO_Molecular_Function_2021	MAP kinase tyrosine/serine/threonine phosphatase activity (GO:0017017)	'1/10'	0.0339766	0.141918	32.5523	110.094	DUSP4	1.46882
RO	down	GO_Biological_Process_2021	genetic imprinting (GO:0071514)	'1/10'	0.0339766	0.171233	32.5523	110.094	IGF2	1.46882
RO	down	GO_Molecular_Function_2021	ammonium transmembrane transporter activity (GO:0008519)	'1/10'	0.0339766	0.141918	32.5523	110.094	AQP1	1.46882
RO	down	GO_Biological_Process_2021	negative regulation of extracellular matrix organization (GO:1903054)	'1/10'	0.0339766	0.171233	32.5523	110.094	CST3	1.46882
RO	down	GO_Biological_Process_2021	positive regulation of dendritic spine morphogenesis (GO:0061003)	'1/10'	0.0339766	0.171233	32.5523	110.094	RELN	1.46882
RO	down	GO_Molecular_Function_2021	protein tyrosine/threonine phosphatase activity (GO:0008330)	'1/10'	0.0339766	0.141918	32.5523	110.094	DUSP4	1.46882
RO	down	GO_Biological_Process_2021	regulation of hydrogen peroxide-induced cell death (GO:1903205)	'1/10'	0.0339766	0.171233	32.5523	110.094	GPR37	1.46882
RO	down	GO_Cellular_Component_2021	autolysosome (GO:0044754)	'1/10'	0.0339766	0.153703	32.5523	110.094	FTH1	1.46882
RO	down	GO_Biological_Process_2021	membrane lipid catabolic process (GO:0046466)	'1/10'	0.0339766	0.171233	32.5523	110.094	ENPP2	1.46882
RO	down	GO_Cellular_Component_2021	sodium:potassium-exchanging ATPase complex (GO:0005890)	'1/10'	0.0339766	0.153703	32.5523	110.094	ATP1A2	1.46882
RO	down	GO_Biological_Process_2021	phosphatidylcholine catabolic process (GO:0034638)	'1/10'	0.0339766	0.171233	32.5523	110.094	ENPP2	1.46882
RO	down	GO_Biological_Process_2021	protein O-linked glycosylation via serine (GO:0018242)	'1/10'	0.0339766	0.171233	32.5523	110.094	GALNT13	1.46882
RO	down	GO_Molecular_Function_2021	monocarboxylate:sodium symporter activity (GO:0140161)	'1/10'	0.0339766	0.141918	32.5523	110.094	SLC6A13	1.46882
RO	down	GO_Biological_Process_2021	negative regulation of sodium ion transmembrane transporter activity (GO:2000650)	'1/10'	0.0339766	0.171233	32.5523	110.094	ATP1A2	1.46882
RO	down	GO_Biological_Process_2021	vascular transport (GO:0010232)	'2/84'	0.0341044	0.171233	7.2257	24.4108	SLC6A13;ATP1A2	1.46719
RO	down	GO_Molecular_Function_2021	ion channel activity (GO:0005216)	'2/84'	0.0341044	0.141918	7.2257	24.4108	TRPM1;TRPM3	1.46719
RO	down	Reactome_2016	Collagen formation Homo sapiens R-HSA-1474290	'2/85'	0.0348498	0.312523	7.13828	23.9611	COL8A1;COL6A6	1.4578
RO	up	GO_Biological_Process_2021	modification-dependent macromolecule catabolic process (GO:0043632)	'1/10'	0.0349458	0.134526	31.6191	106.049	UBC	1.45661
RO	up	Reactome_2016	eNOS activation Homo sapiens R-HSA-203615	'1/10'	0.0349458	0.282257	31.6191	106.049	HSP90AA1	1.45661
RO	up	GO_Biological_Process_2021	peptidyl-amino acid modification (GO:0018193)	'1/10'	0.0349458	0.134526	31.6191	106.049	APOA1	1.45661
RO	up	GO_Biological_Process_2021	urea cycle (GO:0000050)	'1/10'	0.0349458	0.134526	31.6191	106.049	CPS1	1.45661
RO	up	GO_Biological_Process_2021	regulation of low-density lipoprotein particle clearance (GO:0010988)	'1/10'	0.0349458	0.134526	31.6191	106.049	APOC3	1.45661
RO	up	GO_Biological_Process_2021	modulation by symbiont of host process (GO:0044003)	'1/10'	0.0349458	0.134526	31.6191	106.049	UBC	1.45661
RO	up	GO_Biological_Process_2021	monocyte activation (GO:0042117)	'1/10'	0.0349458	0.134526	31.6191	106.049	MT1G	1.45661
RO	up	GO_Biological_Process_2021	lipoprotein transport (GO:0042953)	'1/10'	0.0349458	0.134526	31.6191	106.049	UNC119	1.45661
RO	up	GO_Biological_Process_2021	regulation of cell-cell adhesion involved in gastrulation (GO:0070587)	'1/10'	0.0349458	0.134526	31.6191	106.049	APOA1	1.45661
RO	up	GO_Biological_Process_2021	removal of superoxide radicals (GO:0019430)	'1/10'	0.0349458	0.134526	31.6191	106.049	APOA4	1.45661
RO	up	GO_Biological_Process_2021	negative regulation of hormone secretion (GO:0046888)	'1/10'	0.0349458	0.134526	31.6191	106.049	NPVF	1.45661
RO	up	GO_Biological_Process_2021	regulation of neutrophil migration (GO:1902622)	'1/10'	0.0349458	0.134526	31.6191	106.049	OLFM4	1.45661
RO	up	Reactome_2016	Tetrahydrobiopterin (BH4) synthesis, recycling, salvage and regulation Homo sapiens R-HSA-1474151	'1/10'	0.0349458	0.282257	31.6191	106.049	HSP90AA1	1.45661
RO	up	Reactome_2016	Urea cycle Homo sapiens R-HSA-70635	'1/10'	0.0349458	0.282257	31.6191	106.049	CPS1	1.45661
RO	up	GO_Biological_Process_2021	negative regulation of cell-cell adhesion mediated by cadherin (GO:2000048)	'1/10'	0.0349458	0.134526	31.6191	106.049	EPCAM	1.45661
RO	up	Reactome_2016	IRAK2 mediated activation of TAK1 complex Homo sapiens R-HSA-937042	'1/10'	0.0349458	0.282257	31.6191	106.049	UBC	1.45661
RO	up	Reactome_2016	Diseases of carbohydrate metabolism Homo sapiens R-HSA-5663084	'1/10'	0.0349458	0.282257	31.6191	106.049	UBC	1.45661
RO	up	Reactome_2016	Myoclonic epilepsy of Lafora Homo sapiens R-HSA-3785653	'1/10'	0.0349458	0.282257	31.6191	106.049	UBC	1.45661
RO	up	Reactome_2016	Glycogen storage diseases Homo sapiens R-HSA-3229121	'1/10'	0.0349458	0.282257	31.6191	106.049	UBC	1.45661
RO	up	GO_Molecular_Function_2021	high voltage-gated calcium channel activity (GO:0008331)	'1/10'	0.0349458	0.145607	31.6191	106.049	CACNA1A	1.45661
RO	up	GO_Molecular_Function_2021	lipase inhibitor activity (GO:0055102)	'1/10'	0.0349458	0.145607	31.6191	106.049	APOC3	1.45661
RO	up	GO_Biological_Process_2021	negative regulation of heterotypic cell-cell adhesion (GO:0034115)	'1/10'	0.0349458	0.134526	31.6191	106.049	APOA1	1.45661
RO	up	GO_Biological_Process_2021	regulation of tau-protein kinase activity (GO:1902947)	'1/10'	0.0349458	0.134526	31.6191	106.049	HSP90AA1	1.45661
RO	up	Reactome_2016	IRAK2 mediated activation of TAK1 complex upon TLR7/8 or 9 stimulation Homo sapiens R-HSA-975163	'1/10'	0.0349458	0.282257	31.6191	106.049	UBC	1.45661
RO	up	GO_Biological_Process_2021	peptide metabolic process (GO:0006518)	'2/83'	0.0351557	0.134526	7.10252	23.779	GSTA2;GSTA1	1.454
RO	up	GO_Biological_Process_2021	epidermis development (GO:0008544)	'2/83'	0.0351557	0.134526	7.10252	23.779	RBP2;COL7A1	1.454
RO	down	GO_Biological_Process_2021	transport across blood-brain barrier (GO:0150104)	'2/86'	0.0356015	0.171233	7.05295	23.5242	SLC6A13;ATP1A2	1.44853
RO	up	GO_Cellular_Component_2021	coated vesicle (GO:0030135)	'2/84'	0.035932	0.11512	7.01555	23.3346	SERPINA1;COL7A1	1.44452
RO	down	GO_Biological_Process_2021	calcium ion transmembrane transport (GO:0070588)	'2/87'	0.0363595	0.171233	6.96962	23.0994	TRPM1;TRPM3	1.43938
RO	down	GO_Biological_Process_2021	sodium ion transmembrane transport (GO:0035725)	'2/87'	0.0363595	0.171233	6.96962	23.0994	SLC6A13;ATP1A2	1.43938
RO	down	GO_Biological_Process_2021	axonal transport of mitochondrion (GO:0019896)	'1/11'	0.037311	0.171233	29.2956	96.3375	MGARP	1.42816
RO	down	GO_Biological_Process_2021	regulation of synapse maturation (GO:0090128)	'1/11'	0.037311	0.171233	29.2956	96.3375	RELN	1.42816
RO	down	GO_Biological_Process_2021	negative regulation of calcium ion transmembrane transport (GO:1903170)	'1/11'	0.037311	0.171233	29.2956	96.3375	ATP1A2	1.42816
RO	down	GO_Molecular_Function_2021	amino acid:sodium symporter activity (GO:0005283)	'1/11'	0.037311	0.145852	29.2956	96.3375	SLC6A13	1.42816
RO	down	GO_Biological_Process_2021	organophosphate catabolic process (GO:0046434)	'1/11'	0.037311	0.171233	29.2956	96.3375	ENPP2	1.42816
RO	down	GO_Biological_Process_2021	regulation of melanin biosynthetic process (GO:0048021)	'1/11'	0.037311	0.171233	29.2956	96.3375	TYRP1	1.42816
RO	down	GO_Biological_Process_2021	regulation of gene expression by genetic imprinting (GO:0006349)	'1/11'	0.037311	0.171233	29.2956	96.3375	IGF2	1.42816
RO	down	GO_Cellular_Component_2021	intracellular vesicle (GO:0097708)	'1/11'	0.037311	0.153703	29.2956	96.3375	TYRP1	1.42816
RO	down	GO_Cellular_Component_2021	microfibril (GO:0001527)	'1/11'	0.037311	0.153703	29.2956	96.3375	LTBP1	1.42816
RO	down	GO_Molecular_Function_2021	intracellular cyclic nucleotide activated cation channel activity (GO:0005221)	'1/11'	0.037311	0.145852	29.2956	96.3375	AQP1	1.42816
RO	up	GO_Cellular_Component_2021	lysosomal lumen (GO:0043202)	'2/86'	0.0375046	0.11512	6.84783	22.4834	HSP90AA1;CTSF	1.42592
RO	down	GO_Biological_Process_2021	regulation of cysteine-type endopeptidase activity involved in apoptotic process (GO:0043281)	'2/89'	0.0378942	0.171233	6.80872	22.2846	CD44;AQP1	1.42143
RO	down	GO_Biological_Process_2021	collagen fibril organization (GO:0030199)	'2/89'	0.0378942	0.171233	6.80872	22.2846	COL8A1;DDR2	1.42143
RO	up	Reactome_2016	Regulation of PLK1 Activity at G2/M Transition Homo sapiens R-HSA-2565942	'2/87'	0.0383006	0.282257	6.76692	22.0756	HSP90AA1;UBC	1.41679
RO	up	GO_Biological_Process_2021	negative regulation of angiogenesis (GO:0016525)	'2/87'	0.0383006	0.135846	6.76692	22.0756	YJEFN3;PRL	1.41679
RO	up	GO_Biological_Process_2021	lipoprotein localization (GO:0044872)	'1/11'	0.0383734	0.135846	28.4557	92.7767	UNC119	1.41597
RO	up	GO_Biological_Process_2021	negative regulation of response to cytokine stimulus (GO:0060761)	'1/11'	0.0383734	0.135846	28.4557	92.7767	APOA1	1.41597
RO	up	Chromosome_Location	chr2p	'1/11'	0.0383734	0.497991	28.4557	92.7767	CPS1	1.41597
RO	up	GO_Biological_Process_2021	cellular response to superoxide (GO:0071451)	'1/11'	0.0383734	0.135846	28.4557	92.7767	APOA4	1.41597
RO	up	GO_Biological_Process_2021	positive regulation of phospholipid transport (GO:2001140)	'1/11'	0.0383734	0.135846	28.4557	92.7767	APOA1	1.41597
RO	up	GO_Biological_Process_2021	tetrahydrobiopterin metabolic process (GO:0046146)	'1/11'	0.0383734	0.135846	28.4557	92.7767	HSP90AA1	1.41597
RO	up	GO_Biological_Process_2021	positive regulation of integrin activation (GO:0033625)	'1/11'	0.0383734	0.135846	28.4557	92.7767	CDH17	1.41597
RO	up	GO_Biological_Process_2021	monocyte differentiation (GO:0030224)	'1/11'	0.0383734	0.135846	28.4557	92.7767	MT1G	1.41597
RO	up	GO_Biological_Process_2021	negative regulation of cholesterol transport (GO:0032375)	'1/11'	0.0383734	0.135846	28.4557	92.7767	APOC3	1.41597
RO	up	GO_Biological_Process_2021	protein oxidation (GO:0018158)	'1/11'	0.0383734	0.135846	28.4557	92.7767	APOA1	1.41597
RO	up	GO_Biological_Process_2021	actin filament depolymerization (GO:0030042)	'1/11'	0.0383734	0.135846	28.4557	92.7767	MICAL1	1.41597
RO	up	GO_Cellular_Component_2021	primary lysosome (GO:0005766)	'1/11'	0.0383734	0.11512	28.4557	92.7767	OLFM4	1.41597
RO	up	GO_Cellular_Component_2021	microfibril (GO:0001527)	'1/11'	0.0383734	0.11512	28.4557	92.7767	LTBP1	1.41597
RO	up	GO_Molecular_Function_2021	transferrin receptor binding (GO:1990459)	'1/11'	0.0383734	0.153494	28.4557	92.7767	TF	1.41597
RO	up	GO_Biological_Process_2021	hematopoietic stem cell proliferation (GO:0071425)	'1/11'	0.0383734	0.135846	28.4557	92.7767	YJEFN3	1.41597
RO	up	GO_Biological_Process_2021	columnar/cuboidal epithelial cell differentiation (GO:0002065)	'1/11'	0.0383734	0.135846	28.4557	92.7767	PYY	1.41597
RO	up	GO_Biological_Process_2021	carnitine shuttle (GO:0006853)	'1/11'	0.0383734	0.135846	28.4557	92.7767	CPT1B	1.41597
RO	up	Reactome_2016	Import of palmitoyl-CoA into the mitochondrial matrix Homo sapiens R-HSA-200425	'1/11'	0.0383734	0.282257	28.4557	92.7767	CPT1B	1.41597
RO	up	Reactome_2016	Response to metal ions Homo sapiens R-HSA-5660526	'1/11'	0.0383734	0.282257	28.4557	92.7767	MT1G	1.41597
RO	up	Reactome_2016	Metallothioneins bind metals Homo sapiens R-HSA-5661231	'1/11'	0.0383734	0.282257	28.4557	92.7767	MT1G	1.41597
RO	up	Reactome_2016	Membrane binding and targetting of GAG proteins Homo sapiens R-HSA-174490	'1/11'	0.0383734	0.282257	28.4557	92.7767	UBC	1.41597
RO	up	Reactome_2016	Synthesis And Processing Of GAG, GAGPOL Polyproteins Homo sapiens R-HSA-174495	'1/11'	0.0383734	0.282257	28.4557	92.7767	UBC	1.41597
RO	down	GO_Cellular_Component_2021	platelet alpha granule (GO:0031091)	'2/90'	0.0386707	0.153703	6.731	21.8938	SERPINA3;IGF2	1.41262
RO	down	GO_Biological_Process_2021	sodium ion transport (GO:0006814)	'2/90'	0.0386707	0.171233	6.731	21.8938	SLC6A13;ATP1A2	1.41262
RO	up	GO_Biological_Process_2021	transforming growth factor beta receptor signaling pathway (GO:0007179)	'2/89'	0.0399122	0.140428	6.61069	21.2935	UBC;APOA1	1.39889
RO	down	GO_Biological_Process_2021	cellular response to lipid (GO:0071396)	'3/219'	0.0400383	0.171233	4.14878	13.3504	ATP1A2;MGARP;AQP1	1.39752
RO	down	GO_Biological_Process_2021	retinoid metabolic process (GO:0001523)	'2/92'	0.040242	0.171233	6.58076	21.143	RDH5;GPC6	1.39532
RO	down	GO_Biological_Process_2021	neurotransmitter uptake (GO:0001504)	'1/12'	0.0406342	0.171233	26.631	85.303	ATP1A2	1.39111
RO	down	GO_Biological_Process_2021	melanocyte differentiation (GO:0030318)	'1/12'	0.0406342	0.171233	26.631	85.303	TYRP1	1.39111
RO	down	GO_Biological_Process_2021	regulation of muscle system process (GO:0090257)	'1/12'	0.0406342	0.171233	26.631	85.303	ATP1A2	1.39111
RO	down	GO_Biological_Process_2021	regulation of nucleobase-containing compound metabolic process (GO:0019219)	'1/12'	0.0406342	0.171233	26.631	85.303	PCBP4	1.39111
RO	down	GO_Biological_Process_2021	polyol transport (GO:0015791)	'1/12'	0.0406342	0.171233	26.631	85.303	AQP1	1.39111
RO	down	Chromosome_Location	chr9p23	'1/12'	0.0406342	0.396695	26.631	85.303	TYRP1	1.39111
RO	down	GO_Biological_Process_2021	negative regulation of heart contraction (GO:0045822)	'1/12'	0.0406342	0.171233	26.631	85.303	ATP1A2	1.39111
RO	down	GO_Cellular_Component_2021	pigment granule membrane (GO:0090741)	'1/12'	0.0406342	0.153703	26.631	85.303	TYRP1	1.39111
RO	down	Reactome_2016	ERKs are inactivated Homo sapiens R-HSA-202670	'1/12'	0.0406342	0.312523	26.631	85.303	DUSP4	1.39111
RO	down	Reactome_2016	Hyaluronan uptake and degradation Homo sapiens R-HSA-2160916	'1/12'	0.0406342	0.312523	26.631	85.303	CD44	1.39111
RO	down	Reactome_2016	Defective EXT1 causes exostoses 1, TRPS2 and CHDS Homo sapiens R-HSA-3656253	'1/12'	0.0406342	0.312523	26.631	85.303	GPC6	1.39111
RO	down	Reactome_2016	Defective EXT2 causes exostoses 2 Homo sapiens R-HSA-3656237	'1/12'	0.0406342	0.312523	26.631	85.303	GPC6	1.39111
RO	down	GO_Biological_Process_2021	gas transport (GO:0015669)	'1/12'	0.0406342	0.171233	26.631	85.303	AQP1	1.39111
RO	down	GO_Cellular_Component_2021	chitosome (GO:0045009)	'1/12'	0.0406342	0.153703	26.631	85.303	TYRP1	1.39111
RO	down	Reactome_2016	PECAM1 interactions Homo sapiens R-HSA-210990	'1/12'	0.0406342	0.312523	26.631	85.303	INPP5D	1.39111
RO	down	GO_Cellular_Component_2021	melanosome membrane (GO:0033162)	'1/12'	0.0406342	0.153703	26.631	85.303	TYRP1	1.39111
RO	down	GO_Molecular_Function_2021	MAP kinase phosphatase activity (GO:0033549)	'1/12'	0.0406342	0.149766	26.631	85.303	DUSP4	1.39111
RO	down	Reactome_2016	Erythrocytes take up carbon dioxide and release oxygen Homo sapiens R-HSA-1237044	'1/12'	0.0406342	0.312523	26.631	85.303	AQP1	1.39111
RO	down	Reactome_2016	Passive transport by Aquaporins Homo sapiens R-HSA-432047	'1/12'	0.0406342	0.312523	26.631	85.303	AQP1	1.39111
RO	down	Reactome_2016	O2/CO2 exchange in erythrocytes Homo sapiens R-HSA-1480926	'1/12'	0.0406342	0.312523	26.631	85.303	AQP1	1.39111
RO	down	GO_Molecular_Function_2021	transforming growth factor beta-activated receptor activity (GO:0005024)	'1/12'	0.0406342	0.149766	26.631	85.303	LTBP1	1.39111
RO	up	GO_Cellular_Component_2021	platelet alpha granule (GO:0031091)	'2/90'	0.0407275	0.118364	6.53524	20.9184	SERPINA1;ITGA2B	1.39011
RO	down	GO_Biological_Process_2021	regulation of heart contraction (GO:0008016)	'2/93'	0.0410367	0.171233	6.50812	20.7823	ASPH;ATP1A2	1.38683
RO	down	Reactome_2016	Hemostasis Homo sapiens R-HSA-109582	'5/552'	0.0417621	0.312523	2.76851	8.79214	SERPINA3;INPP5D;IGF2;TIMP3;CD44	1.37922
RO	up	GO_Biological_Process_2021	peptidyl-methionine modification (GO:0018206)	'1/12'	0.0417891	0.140428	25.8675	82.1325	APOA1	1.37894
RO	up	GO_Molecular_Function_2021	transforming growth factor beta-activated receptor activity (GO:0005024)	'1/12'	0.0417891	0.154774	25.8675	82.1325	LTBP1	1.37894
RO	up	GO_Molecular_Function_2021	death receptor activity (GO:0005035)	'1/12'	0.0417891	0.154774	25.8675	82.1325	TNFRSF25	1.37894
RO	up	GO_Biological_Process_2021	negative regulation of fatty acid biosynthetic process (GO:0045717)	'1/12'	0.0417891	0.140428	25.8675	82.1325	APOC3	1.37894
RO	up	GO_Biological_Process_2021	glutamine metabolic process (GO:0006541)	'1/12'	0.0417891	0.140428	25.8675	82.1325	CPS1	1.37894
RO	up	GO_Biological_Process_2021	C-terminal protein amino acid modification (GO:0018410)	'1/12'	0.0417891	0.140428	25.8675	82.1325	FOLH1	1.37894
RO	up	GO_Biological_Process_2021	homocysteine metabolic process (GO:0050667)	'1/12'	0.0417891	0.140428	25.8675	82.1325	CPS1	1.37894
RO	up	GO_Biological_Process_2021	maintenance of protein localization in endoplasmic reticulum (GO:0035437)	'1/12'	0.0417891	0.140428	25.8675	82.1325	PDIA2	1.37894
RO	up	GO_Biological_Process_2021	very-low-density lipoprotein particle assembly (GO:0034379)	'1/12'	0.0417891	0.140428	25.8675	82.1325	APOC3	1.37894
RO	up	GO_Biological_Process_2021	carnitine metabolic process (GO:0009437)	'1/12'	0.0417891	0.140428	25.8675	82.1325	CPT1B	1.37894
RO	up	GO_Biological_Process_2021	phospholipid homeostasis (GO:0055091)	'1/12'	0.0417891	0.140428	25.8675	82.1325	APOA1	1.37894
RO	down	GO_Biological_Process_2021	negative regulation of MAPK cascade (GO:0043409)	'2/94'	0.0418372	0.171233	6.43705	20.431	DUSP4;TIMP3	1.37844
RO	up	Reactome_2016	Fatty acid, triacylglycerol, and ketone body metabolism Homo sapiens R-HSA-535734	'3/217'	0.0420319	0.282257	4.06439	12.8814	FABP1;APOA1;CPT1B	1.37642
RO	up	GO_Biological_Process_2021	regulation of lipid metabolic process (GO:0019216)	'2/92'	0.0423769	0.141685	6.38937	20.1978	FABP1;APOC3	1.37287
RO	down	GO_Biological_Process_2021	spinal cord development (GO:0021510)	'1/13'	0.0439459	0.171233	24.4105	76.2779	RELN	1.35708
RO	down	GO_Biological_Process_2021	sodium ion export across plasma membrane (GO:0036376)	'1/13'	0.0439459	0.171233	24.4105	76.2779	ATP1A2	1.35708
RO	down	GO_Biological_Process_2021	cellular potassium ion homeostasis (GO:0030007)	'1/13'	0.0439459	0.171233	24.4105	76.2779	ATP1A2	1.35708
RO	down	GO_Biological_Process_2021	cellular biogenic amine metabolic process (GO:0006576)	'1/13'	0.0439459	0.171233	24.4105	76.2779	TRH	1.35708
RO	down	GO_Biological_Process_2021	regulation of histone modification (GO:0031056)	'1/13'	0.0439459	0.171233	24.4105	76.2779	IGF2	1.35708
RO	down	GO_Biological_Process_2021	response to nitric oxide (GO:0071731)	'1/13'	0.0439459	0.171233	24.4105	76.2779	AQP1	1.35708
RO	down	GO_Biological_Process_2021	positive regulation of insulin receptor signaling pathway (GO:0046628)	'1/13'	0.0439459	0.171233	24.4105	76.2779	IGF2	1.35708
RO	down	GO_Biological_Process_2021	positive regulation of vascular endothelial cell proliferation (GO:1905564)	'1/13'	0.0439459	0.171233	24.4105	76.2779	IGF2	1.35708
RO	down	GO_Biological_Process_2021	negative regulation of intrinsic apoptotic signaling pathway in response to DNA damage by p53 class mediator (GO:1902166)	'1/13'	0.0439459	0.171233	24.4105	76.2779	CD44	1.35708
RO	down	GO_Biological_Process_2021	mitochondrion transport along microtubule (GO:0047497)	'1/13'	0.0439459	0.171233	24.4105	76.2779	MGARP	1.35708
RO	down	GO_Molecular_Function_2021	alkali metal ion binding (GO:0031420)	'1/13'	0.0439459	0.153217	24.4105	76.2779	ATP1A2	1.35708
RO	down	Chromosome_Location	chr7q	'1/13'	0.0439459	0.396695	24.4105	76.2779	TFPI2	1.35708
RO	down	GO_Biological_Process_2021	relaxation of cardiac muscle (GO:0055119)	'1/13'	0.0439459	0.171233	24.4105	76.2779	ATP1A2	1.35708
RO	down	GO_Biological_Process_2021	negative regulation of hydrogen peroxide-induced cell death (GO:1903206)	'1/13'	0.0439459	0.171233	24.4105	76.2779	GPR37	1.35708
RO	down	Reactome_2016	Synthesis, secretion, and inactivation of Glucose-dependent Insulinotropic Polypeptide (GIP) Homo sapiens R-HSA-400511	'1/13'	0.0439459	0.312523	24.4105	76.2779	PAX6	1.35708
RO	down	Reactome_2016	TP53 Regulates Transcription of Genes Involved in G1 Cell Cycle Arrest Homo sapiens R-HSA-6804116	'1/13'	0.0439459	0.312523	24.4105	76.2779	PCBP4	1.35708
RO	down	GO_Molecular_Function_2021	water channel activity (GO:0015250)	'1/13'	0.0439459	0.153217	24.4105	76.2779	AQP1	1.35708
RO	down	GO_Biological_Process_2021	protein maturation (GO:0051604)	'2/97'	0.0442741	0.171233	6.23284	19.43	PCSK2;ECEL1	1.35385
RO	down	Reactome_2016	Visual phototransduction Homo sapiens R-HSA-2187338	'2/97'	0.0442741	0.312523	6.23284	19.43	RDH5;GPC6	1.35385
RO	down	GO_Cellular_Component_2021	focal adhesion (GO:0005925)	'4/387'	0.0446871	0.158094	3.14087	9.76205	LAYN;RPS2;CD44;DDR2	1.34982
RO	up	Reactome_2016	TNFR2 non-canonical NF-kB pathway Homo sapiens R-HSA-5668541	'2/95'	0.0448975	0.282257	6.18233	19.1861	UBC;TNFRSF25	1.34778
RO	up	Reactome_2016	p75NTR recruits signalling complexes Homo sapiens R-HSA-209543	'1/13'	0.0451927	0.282257	23.7107	73.4278	UBC	1.34493
RO	up	GO_Biological_Process_2021	central nervous system neuron axonogenesis (GO:0021955)	'1/13'	0.0451927	0.146655	23.7107	73.4278	HSP90AA1	1.34493
RO	up	Reactome_2016	Dissolution of Fibrin Clot Homo sapiens R-HSA-75205	'1/13'	0.0451927	0.282257	23.7107	73.4278	S100A10	1.34493
RO	up	Reactome_2016	Depolarization of the Presynaptic Terminal Triggers the Opening of Calcium Channels Homo sapiens R-HSA-112308	'1/13'	0.0451927	0.282257	23.7107	73.4278	CACNA1A	1.34493
RO	up	Reactome_2016	NF-kB is activated and signals survival Homo sapiens R-HSA-209560	'1/13'	0.0451927	0.282257	23.7107	73.4278	UBC	1.34493
RO	up	Reactome_2016	Assembly Of The HIV Virion Homo sapiens R-HSA-175474	'1/13'	0.0451927	0.282257	23.7107	73.4278	UBC	1.34493
RO	up	GO_Molecular_Function_2021	basic amino acid transmembrane transporter activity (GO:0015174)	'1/13'	0.0451927	0.155837	23.7107	73.4278	SLC7A7	1.34493
RO	up	GO_Biological_Process_2021	negative regulation of substrate adhesion-dependent cell spreading (GO:1900025)	'1/13'	0.0451927	0.146655	23.7107	73.4278	FBLN1	1.34493
RO	up	GO_Biological_Process_2021	response to iron ion (GO:0010039)	'1/13'	0.0451927	0.146655	23.7107	73.4278	TF	1.34493
RO	up	GO_Biological_Process_2021	negative regulation of locomotion (GO:0040013)	'1/13'	0.0451927	0.146655	23.7107	73.4278	FBLN1	1.34493
RO	up	GO_Biological_Process_2021	negative regulation of cell morphogenesis involved in differentiation (GO:0010771)	'1/13'	0.0451927	0.146655	23.7107	73.4278	FBLN1	1.34493
RO	up	GO_Molecular_Function_2021	intramolecular oxidoreductase activity, transposing C=C bonds (GO:0016863)	'1/13'	0.0451927	0.155837	23.7107	73.4278	GSTA1	1.34493
RO	up	GO_Biological_Process_2021	pteridine-containing compound metabolic process (GO:0042558)	'1/13'	0.0451927	0.146655	23.7107	73.4278	HSP90AA1	1.34493
RO	up	Reactome_2016	Downregulation of ERBB2:ERBB3 signaling Homo sapiens R-HSA-1358803	'1/13'	0.0451927	0.282257	23.7107	73.4278	UBC	1.34493
RO	up	GO_Biological_Process_2021	cellular transition metal ion homeostasis (GO:0046916)	'2/96'	0.0457499	0.147739	6.11625	18.866	TF;MT1G	1.33961
RO	down	GO_Cellular_Component_2021	cell-substrate junction (GO:0030055)	'4/394'	0.0471828	0.158094	3.08339	9.41584	LAYN;RPS2;CD44;DDR2	1.32622
RO	down	Reactome_2016	DCC mediated attractive signaling Homo sapiens R-HSA-418885	'1/14'	0.0472465	0.317356	22.5317	68.7752	ABLIM1	1.32563
RO	down	GO_Cellular_Component_2021	platelet dense granule lumen (GO:0031089)	'1/14'	0.0472465	0.158094	22.5317	68.7752	TIMP3	1.32563
RO	down	GO_Biological_Process_2021	activation of cysteine-type endopeptidase activity (GO:0097202)	'1/14'	0.0472465	0.171233	22.5317	68.7752	ASPH	1.32563
RO	down	GO_Biological_Process_2021	positive regulation of cellular response to insulin stimulus (GO:1900078)	'1/14'	0.0472465	0.171233	22.5317	68.7752	IGF2	1.32563
RO	down	GO_Biological_Process_2021	negative regulation of DNA damage response, signal transduction by p53 class mediator (GO:0043518)	'1/14'	0.0472465	0.171233	22.5317	68.7752	CD44	1.32563
RO	down	GO_Biological_Process_2021	relaxation of muscle (GO:0090075)	'1/14'	0.0472465	0.171233	22.5317	68.7752	ATP1A2	1.32563
RO	down	GO_Biological_Process_2021	positive regulation of glycogen biosynthetic process (GO:0045725)	'1/14'	0.0472465	0.171233	22.5317	68.7752	IGF2	1.32563
RO	down	GO_Molecular_Function_2021	metalloendopeptidase inhibitor activity (GO:0008191)	'1/14'	0.0472465	0.156277	22.5317	68.7752	TIMP3	1.32563
RO	down	GO_Molecular_Function_2021	insulin-like growth factor receptor binding (GO:0005159)	'1/14'	0.0472465	0.156277	22.5317	68.7752	IGF2	1.32563
RO	down	GO_Biological_Process_2021	carbohydrate transport (GO:0008643)	'1/14'	0.0472465	0.171233	22.5317	68.7752	AQP1	1.32563
RO	down	GO_Biological_Process_2021	positive regulation of long-term synaptic potentiation (GO:1900273)	'1/14'	0.0472465	0.171233	22.5317	68.7752	RELN	1.32563
RO	down	GO_Biological_Process_2021	negative regulation of mRNA splicing, via spliceosome (GO:0048025)	'1/14'	0.0472465	0.171233	22.5317	68.7752	PCBP4	1.32563
RO	down	GO_Biological_Process_2021	regulation of lamellipodium organization (GO:1902743)	'1/14'	0.0472465	0.171233	22.5317	68.7752	CD44	1.32563
RO	down	GO_Biological_Process_2021	regulation of intrinsic apoptotic signaling pathway in response to DNA damage by p53 class mediator (GO:1902165)	'1/14'	0.0472465	0.171233	22.5317	68.7752	CD44	1.32563
RO	down	GO_Biological_Process_2021	regulation of chromatin organization (GO:1902275)	'1/14'	0.0472465	0.171233	22.5317	68.7752	IGF2	1.32563
RO	down	GO_Biological_Process_2021	synaptic membrane adhesion (GO:0099560)	'1/14'	0.0472465	0.171233	22.5317	68.7752	GPC6	1.32563
RO	down	GO_Biological_Process_2021	sequestering of extracellular ligand from receptor (GO:0035581)	'1/14'	0.0472465	0.171233	22.5317	68.7752	LTBP1	1.32563
RO	down	GO_Biological_Process_2021	neuron fate commitment (GO:0048663)	'1/14'	0.0472465	0.171233	22.5317	68.7752	PAX6	1.32563
RO	down	GO_Biological_Process_2021	cGMP-mediated signaling (GO:0019934)	'1/14'	0.0472465	0.171233	22.5317	68.7752	AQP1	1.32563
RO	down	Chromosome_Location	chr20p11	'2/101'	0.0476034	0.396695	5.9798	18.2076	PCSK2;CST3	1.32236
RO	down	Reactome_2016	Cell surface interactions at the vascular wall Homo sapiens R-HSA-202733	'2/101'	0.0476034	0.317356	5.9798	18.2076	INPP5D;CD44	1.32236
RO	up	GO_Biological_Process_2021	regulation of apoptotic process (GO:0042981)	'6/742'	0.0478908	0.153157	2.40715	7.31492	FABP1;HSP90AA1;KRT18;UBC;TNFRSF25;OLFM4	1.31975
RO	up	Reactome_2016	Receptor-ligand binding initiates the second proteolytic cleavage of Notch receptor Homo sapiens R-HSA-156988	'1/14'	0.0485845	0.282257	21.8857	66.1923	UBC	1.3135
RO	up	GO_Cellular_Component_2021	axonal growth cone (GO:0044295)	'1/14'	0.0485845	0.132893	21.8857	66.1923	HSP90AA1	1.3135
RO	up	Chromosome_Location	chr4q11	'1/14'	0.0485845	0.497991	21.8857	66.1923	AFP	1.3135
RO	up	GO_Biological_Process_2021	growth hormone receptor signaling pathway via JAK-STAT (GO:0060397)	'1/14'	0.0485845	0.153157	21.8857	66.1923	PRL	1.3135
RO	up	GO_Biological_Process_2021	sequestering of extracellular ligand from receptor (GO:0035581)	'1/14'	0.0485845	0.153157	21.8857	66.1923	LTBP1	1.3135
RO	up	GO_Biological_Process_2021	detection of bacterium (GO:0016045)	'1/14'	0.0485845	0.153157	21.8857	66.1923	DMBT1	1.3135
RO	up	GO_Cellular_Component_2021	platelet dense granule lumen (GO:0031089)	'1/14'	0.0485845	0.132893	21.8857	66.1923	SELENOP	1.3135
RO	up	GO_Biological_Process_2021	vasodilation (GO:0042311)	'1/14'	0.0485845	0.153157	21.8857	66.1923	CPS1	1.3135
RO	up	Reactome_2016	Phase II conjugation Homo sapiens R-HSA-156580	'2/100'	0.0492185	0.282257	5.86542	17.6636	GSTA2;GSTA1	1.30787

## Sheet: RPE enrichment
Gene ontology (GO) and reactome enrichment analysis of genes that exhibit cryptic exon usage between RP13 and RP13-Cas9 retinal pigment epithelium.
tissue	direction	Gene_set	Term	Overlap	P-value	Adjusted P-value	Odds Ratio	Combined Score	Genes	-log(p-value)
RPE	down	GO_Cellular_Component_2021	collagen-containing extracellular matrix (GO:0062023)	'27/380'	1.54978e-16	2.29367e-14	9.48198	345.175	SPARC;SERPINE1;TNC;AEBP1;THBS2;LTBP1;THBS1;CHADL;TIMP3;CTSH;CCN2;CCN1;EDIL3;CTSD;TGM2;SERPINF1;MMP2;APLP1;FIBCD1;SULF1;VCAN;COL3A1;COL1A2;HDGF;COL9A2;MFGE8;MXRA5	15.8097
RPE	down	GO_Cellular_Component_2021	endoplasmic reticulum lumen (GO:0005788)	'17/285'	1.26263e-09	9.34349e-08	7.42506	152.14	LRPAP1;IGFBP3;TNC;LTBP1;CP;THBS1;PRSS23;BMP4;VCAN;COL3A1;COL1A2;MXRA8;ARSI;NUCB1;COL9A2;CCN1;MFGE8	8.89872
RPE	down	Reactome_2016	Extracellular matrix organization Homo sapiens R-HSA-1474244	'16/283'	8.4863e-09	4.79476e-06	6.97307	129.593	SPARC;MMP2;SERPINE1;TNC;CTSV;LTBP1;THBS1;BMP4;VCAN;COL3A1;COL1A2;CDH1;ITGA11;DMD;COL9A2;CTSD	8.07128
RPE	down	Reactome_2016	Response to metal ions Homo sapiens R-HSA-5660526	'5/11'	2.75698e-08	5.19231e-06	92.2253	1605.32	MT2A;MT1M;MT1F;MT1X;MT1E	7.55957
RPE	down	Reactome_2016	Metallothioneins bind metals Homo sapiens R-HSA-5661231	'5/11'	2.75698e-08	5.19231e-06	92.2253	1605.32	MT2A;MT1M;MT1F;MT1X;MT1E	7.55957
RPE	down	GO_Cellular_Component_2021	intracellular organelle lumen (GO:0070013)	'26/848'	7.15013e-08	3.5274e-06	3.80243	62.5634	SPARC;TNC;ETFB;LTBP1;THBS1;PRSS23;HSPH1;OXCT1;ARSI;CTSH;CCN1;CTSD;HSPA8;HSP90AA1;IGFBP3;EEF2;CP;BMP4;NUDT9;VCAN;COL3A1;COL1A2;MXRA8;NUCB1;COL9A2;MFGE8	7.14569
RPE	up	GO_Biological_Process_2021	muscle contraction (GO:0006936)	'11/129'	1.50523e-07	0.000241891	8.98708	141.179	RYR1;MYOM1;SLC6A8;MYH3;ASPH;ACTN2;TPM3;MYL6B;TNNI3;ALDOA;TRDN	6.8224
RPE	down	GO_Biological_Process_2021	regulation of cell migration (GO:0030334)	'17/408'	2.44833e-07	0.000233531	5.05728	76.9854	CAMK2B;SEMA4A;LIMCH1;SERPINE1;TPM1;THY1;SULF1;THBS1;ACTG1;CDH1;DPYSL3;PLXNB3;CTSH;STX4;SGK3;CCN1;BCAR1	6.61113
RPE	down	GO_Biological_Process_2021	cellular response to zinc ion (GO:0071294)	'5/18'	4.85245e-07	0.000233531	42.5505	618.625	MT2A;MT1M;MT1F;MT1X;MT1E	6.31404
RPE	down	GO_Biological_Process_2021	cellular response to copper ion (GO:0071280)	'5/19'	6.53647e-07	0.000233531	39.5092	562.638	MT2A;MT1M;MT1F;MT1X;MT1E	6.18466
RPE	down	GO_Biological_Process_2021	extracellular structure organization (GO:0043062)	'12/216'	7.93465e-07	0.000233531	6.70725	94.2158	VCAN;COL3A1;COL1A2;SPARC;CDH1;MMP2;APLP1;ITGA11;SERPINE1;TNC;COL9A2;THBS1	6.10047
RPE	down	GO_Biological_Process_2021	external encapsulating structure organization (GO:0045229)	'12/217'	8.33251e-07	0.000233531	6.67419	93.4249	VCAN;COL3A1;COL1A2;SPARC;CDH1;MMP2;APLP1;ITGA11;SERPINE1;TNC;COL9A2;THBS1	6.07922
RPE	down	GO_Biological_Process_2021	negative regulation of cell migration (GO:0030336)	'10/144'	8.99926e-07	0.000233531	8.44141	117.513	COL3A1;CDH1;LIMCH1;IGFBP3;SERPINE1;DPYSL3;TPM1;PLXNB3;THY1;SULF1	6.04579
RPE	down	GO_Biological_Process_2021	response to copper ion (GO:0046688)	'5/23'	1.83588e-06	0.000408351	30.7232	405.791	MT2A;MT1M;MT1F;MT1X;MT1E	5.73616
RPE	up	Reactome_2016	Transmembrane transport of small molecules Homo sapiens R-HSA-382551	'21/594'	1.89545e-06	0.0011514	3.62941	47.8212	RYR1;SLC24A2;SLC13A4;NEDD4L;SLC2A3;ATP2B2;ATP2A1;SLC5A3;HK2;TRDN;CLCN7;SLC9A3;SLC9A5;UBB;ASPH;SLCO4A1;FTH1;UBC;SLC29A1;TRPM6;SLC38A2	5.72229
RPE	up	GO_Cellular_Component_2021	endocytic vesicle lumen (GO:0071682)	'5/21'	2.42347e-06	0.000421684	29.4182	380.386	HSP90AA1;SPARC;APOE;CALR;HSP90B1	5.61556
RPE	up	GO_Biological_Process_2021	sarcoplasmic reticulum calcium ion transport (GO:0070296)	'4/10'	2.59233e-06	0.00156204	62.4929	803.843	RYR1;ATP2A1;NOL3;TRDN	5.58631
RPE	up	GO_Biological_Process_2021	cellular protein metabolic process (GO:0044267)	'17/417'	2.91608e-06	0.00156204	4.16092	53.0321	RPL4;RPL5;IGFBP5;IGFBP2;PLOD2;RRBP1;MRPS6;LTBP1;HSP90B1;RPS27;STC2;EEF1A2;RPL37;APOE;NOTUM;MELTF;RPL17	5.5352
RPE	down	Reactome_2016	Stimuli-sensing channels Homo sapiens R-HSA-2672351	'8/100'	3.98594e-06	0.000563014	9.74506	121.158	TRPM1;CLCN7;UBB;TRPC4;UBC;SGK3;TRPM3;BEST1	5.39947
RPE	down	GO_Biological_Process_2021	cellular response to cadmium ion (GO:0071276)	'5/27'	4.27511e-06	0.000758588	25.132	310.7	MT2A;MT1M;MT1F;MT1X;MT1E	5.36905
RPE	down	GO_Biological_Process_2021	extracellular matrix organization (GO:0030198)	'13/300'	4.3849e-06	0.000758588	5.17303	63.8215	SPARC;MMP2;APLP1;SERPINE1;TNC;CTSV;THBS1;VCAN;COL3A1;COL1A2;CDH1;ITGA11;COL9A2	5.35804
RPE	down	GO_Biological_Process_2021	cellular zinc ion homeostasis (GO:0006882)	'5/28'	5.16581e-06	0.000803887	24.0381	292.627	MT2A;MT1M;MT1F;MT1X;MT1E	5.28686
RPE	up	Reactome_2016	Translation Homo sapiens R-HSA-72766	'10/151'	5.60431e-06	0.0011514	6.79606	82.1777	RPL4;RPL5;SRP19;RPS27;EEF1A1P5;EEF1A2;RPL37;PABPC1;RPL17;EIF4B	5.25148
RPE	down	GO_Biological_Process_2021	response to cadmium ion (GO:0046686)	'5/29'	6.19566e-06	0.000803887	23.0354	276.233	MT2A;MT1M;MT1F;MT1X;MT1E	5.20791
RPE	down	GO_Biological_Process_2021	response to zinc ion (GO:0010043)	'5/29'	6.19566e-06	0.000803887	23.0354	276.233	MT2A;MT1M;MT1F;MT1X;MT1E	5.20791
RPE	down	GO_Biological_Process_2021	zinc ion homeostasis (GO:0055069)	'5/30'	7.37958e-06	0.000883846	22.1129	261.303	MT2A;MT1M;MT1F;MT1X;MT1E	5.13197
RPE	up	Reactome_2016	Regulation of Hypoxia-inducible Factor (HIF) by oxygen Homo sapiens R-HSA-1234174	'5/26'	7.49859e-06	0.0011514	22.4082	264.434	EGLN3;UBB;EPO;UBC;VEGFA	5.12502
RPE	up	Reactome_2016	Cellular response to hypoxia Homo sapiens R-HSA-2262749	'5/26'	7.49859e-06	0.0011514	22.4082	264.434	EGLN3;UBB;EPO;UBC;VEGFA	5.12502
RPE	up	Reactome_2016	Muscle contraction Homo sapiens R-HSA-397014	'11/196'	9.33063e-06	0.0011514	5.71277	66.1665	RYR1;MYH3;ASPH;ACTN2;TPM3;GATA4;MYL6B;ATP2A1;TNNI3;ATP2B2;TRDN	5.03009
RPE	down	Reactome_2016	Transmembrane transport of small molecules Homo sapiens R-HSA-382551	'18/594'	9.96281e-06	0.0011258	3.62199	41.7132	CAMK2B;ABCA2;SLC13A3;TRPC4;ABCC5;SLC4A2;SLC6A20;ABCC10;CP;SLC4A5;BEST1;TRPM1;CLCN7;UBB;SLC7A8;UBC;SGK3;TRPM3	5.00162
RPE	down	GO_Biological_Process_2021	negative regulation of cell motility (GO:2000146)	'8/114'	1.05674e-05	0.00117525	8.45197	96.8405	CDH1;LIMCH1;SERPINE1;DPYSL3;TPM1;PLXNB3;THY1;SULF1	4.97603
RPE	up	Reactome_2016	Stimuli-sensing channels Homo sapiens R-HSA-2672351	'8/100'	1.24797e-05	0.00128333	8.27263	93.4096	RYR1;CLCN7;UBB;ASPH;UBC;NEDD4L;TRPM6;TRDN	4.90379
RPE	down	Reactome_2016	HSF1-dependent transactivation Homo sapiens R-HSA-3371571	'5/34'	1.39862e-05	0.00131703	19.0589	213.03	CAMK2B;HSPA8;HSP90AA1;HSPH1;UBB	4.8543
RPE	up	GO_Biological_Process_2021	cellular metal ion homeostasis (GO:0006875)	'8/104'	1.66515e-05	0.00668973	7.92633	87.2135	SLC24A2;STC2;NEDD4L;ATP2A1;TNNI3;ATP2B2;CALR;TRDN	4.77855
RPE	up	Reactome_2016	Ion homeostasis Homo sapiens R-HSA-5578775	'6/51'	1.73133e-05	0.00152604	12.5933	138.073	RYR1;ASPH;ATP2A1;TNNI3;ATP2B2;TRDN	4.76162
RPE	up	Reactome_2016	Glucose metabolism Homo sapiens R-HSA-70326	'7/79'	2.26357e-05	0.00174577	9.21414	98.5543	UGP2;UBB;UBC;ALDOC;ALDOA;GAPDH;HK2	4.64521
RPE	up	GO_Biological_Process_2021	release of sequestered calcium ion into cytosol by sarcoplasmic reticulum (GO:0014808)	'3/6'	2.39231e-05	0.00768889	93.3113	992.895	RYR1;NOL3;TRDN	4.62118
RPE	down	GO_Biological_Process_2021	cellular protein metabolic process (GO:0044267)	'14/417'	3.34085e-05	0.0034678	3.96704	40.8871	IGFBP3;MMP2;TNC;RRBP1;LTBP1;CP;PRSS23;BMP4;VCAN;MXRA8;CTSH;NUCB1;CCN1;MFGE8	4.47614
RPE	up	GO_Biological_Process_2021	release of sequestered calcium ion into cytosol by endoplasmic reticulum (GO:1903514)	'3/7'	4.15333e-05	0.0103496	69.98	706.029	RYR1;NOL3;TRDN	4.3816
RPE	up	Reactome_2016	Signaling by Ligand-Responsive EGFR Variants in Cancer Homo sapiens R-HSA-5637815	'4/19'	4.43442e-05	0.00228003	24.9858	250.446	HSP90AA1;UBB;CDC37;UBC	4.35316
RPE	up	Reactome_2016	Scavenging by Class A Receptors Homo sapiens R-HSA-3000480	'4/19'	4.43442e-05	0.00228003	24.9858	250.446	FTH1;APOE;CALR;HSP90B1	4.35316
RPE	up	Reactome_2016	Signaling by EGFR in Cancer Homo sapiens R-HSA-1643713	'4/19'	4.43442e-05	0.00228003	24.9858	250.446	HSP90AA1;UBB;CDC37;UBC	4.35316
RPE	up	Reactome_2016	Constitutive Signaling by Ligand-Responsive EGFR Cancer Variants Homo sapiens R-HSA-1236382	'4/19'	4.43442e-05	0.00228003	24.9858	250.446	HSP90AA1;UBB;CDC37;UBC	4.35316
RPE	up	Reactome_2016	Eukaryotic Translation Elongation Homo sapiens R-HSA-156842	'7/89'	4.91413e-05	0.00233232	8.08636	80.2233	RPL4;RPL5;EEF1A1P5;RPS27;EEF1A2;RPL37;RPL17	4.30855
RPE	up	GO_Biological_Process_2021	muscle filament sliding (GO:0030049)	'5/38'	5.15227e-05	0.0103496	14.2511	140.708	MYH3;ACTN2;TPM3;MYL6B;TNNI3	4.288
RPE	up	GO_Biological_Process_2021	actin-myosin filament sliding (GO:0033275)	'5/38'	5.15227e-05	0.0103496	14.2511	140.708	MYH3;ACTN2;TPM3;MYL6B;TNNI3	4.288
RPE	down	GO_Molecular_Function_2021	transforming growth factor beta binding (GO:0050431)	'4/24'	6.3791e-05	0.0162667	21.9956	212.475	WFIKKN2;LRRC32;LTBP1;THBS1	4.19524
RPE	up	Reactome_2016	Ion channel transport Homo sapiens R-HSA-983712	'10/203'	7.21363e-05	0.00317915	4.95185	47.2256	RYR1;CLCN7;UBB;ASPH;UBC;NEDD4L;ATP2A1;ATP2B2;TRPM6;TRDN	4.14185
RPE	down	GO_Cellular_Component_2021	cell-substrate junction (GO:0030055)	'13/394'	7.64187e-05	0.00236477	3.87799	36.7606	HSPA8;AHNAK;TNC;THY1;SLC4A2;ACTG1;CNN1;CSRP1;ITGA11;DMD;TLN2;BCAR1;TGM2	4.1168
RPE	down	GO_Cellular_Component_2021	basolateral plasma membrane (GO:0016323)	'8/151'	7.98909e-05	0.00236477	6.25334	58.9993	SLC13A3;SLC7A8;TRPC4;ABCC5;STX4;SLC4A2;ABCC10;BEST1	4.0975
RPE	up	GO_Biological_Process_2021	calcium ion homeostasis (GO:0055074)	'7/97'	8.52167e-05	0.0152159	7.36458	69.0084	SLC24A2;STC2;ATP2A1;TNNI3;ATP2B2;CALR;TRDN	4.06948
RPE	down	Reactome_2016	Attenuation phase Homo sapiens R-HSA-3371568	'4/26'	8.84685e-05	0.00714067	19.9939	186.601	HSPA8;HSP90AA1;HSPH1;UBB	4.05321
RPE	down	Reactome_2016	Ion channel transport Homo sapiens R-HSA-983712	'9/203'	0.000113356	0.00800579	5.20171	47.2574	TRPM1;CLCN7;CAMK2B;UBB;TRPC4;UBC;SGK3;TRPM3;BEST1	3.94555
RPE	up	GO_Biological_Process_2021	cellular calcium ion homeostasis (GO:0006874)	'8/136'	0.000113484	0.0156082	5.93508	53.9134	RYR1;SLC24A2;STC2;ATP2A1;TNNI3;ATP2B2;CALR;TRDN	3.94506
RPE	up	GO_Biological_Process_2021	canonical glycolysis (GO:0061621)	'4/24'	0.000116552	0.0156082	18.7346	169.683	ALDOC;ALDOA;GAPDH;HK2	3.93348
RPE	up	GO_Biological_Process_2021	glucose catabolic process to pyruvate (GO:0061718)	'4/24'	0.000116552	0.0156082	18.7346	169.683	ALDOC;ALDOA;GAPDH;HK2	3.93348
RPE	up	GO_Biological_Process_2021	glycolytic process through glucose-6-phosphate (GO:0061620)	'4/25'	0.000137588	0.017008	17.8416	158.634	ALDOC;ALDOA;GAPDH;HK2	3.86142
RPE	up	Reactome_2016	Metabolism Homo sapiens R-HSA-1430728	'38/1908'	0.000142395	0.00510812	2.05677	18.2166	RPL4;RPL5;CHAT;SLC2A3;SLC5A3;LRP8;PLD3;HK2;UGP2;UBB;UCP2;UBC;PSAP;PIP5K1B;RPL37;PIP5K1C;APOE;CKB;PTGDS;RPL17;CDK19;ARG2;HSP90AA1;G0S2;FMO2;FABP3;RPS27;SLC6A8;PCCA;ALDH1A1;ALDOC;PLIN2;PI4KB;ALDOA;B4GALT6;MOCS1;GAPDH;ALDH9A1	3.84651
RPE	up	Reactome_2016	Binding and Uptake of Ligands by Scavenger Receptors Homo sapiens R-HSA-2173782	'6/74'	0.000145054	0.00510812	8.32409	73.5717	HSP90AA1;SPARC;FTH1;APOE;CALR;HSP90B1	3.83847
RPE	up	Reactome_2016	L13a-mediated translational silencing of Ceruloplasmin expression Homo sapiens R-HSA-156827	'7/106'	0.000149022	0.00510812	6.69202	58.9662	RPL4;RPL5;RPS27;RPL37;PABPC1;RPL17;EIF4B	3.82675
RPE	up	Reactome_2016	3' -UTR-mediated translational regulation Homo sapiens R-HSA-157279	'7/106'	0.000149022	0.00510812	6.69202	58.9662	RPL4;RPL5;RPS27;RPL37;PABPC1;RPL17;EIF4B	3.82675
RPE	down	Reactome_2016	ECM proteoglycans Homo sapiens R-HSA-3000178	'5/55'	0.00014958	0.00939031	11.0425	97.2584	VCAN;SPARC;SERPINE1;TNC;COL9A2	3.82513
RPE	down	GO_Biological_Process_2021	negative regulation of angiogenesis (GO:0016525)	'6/87'	0.000152201	0.0148111	8.21265	72.1917	SPARC;SERPINF1;SERPINE1;THBS2;SULF1;THBS1	3.81758
RPE	up	GO_Biological_Process_2021	cellular macromolecule biosynthetic process (GO:0034645)	'12/314'	0.000158869	0.0182359	3.81359	33.3591	RPL4;NR4A2;RPL5;RPS27;EEF1A2;RRBP1;RPL37;APOE;RPL17;MRPS6;PTMA;EIF4G2	3.79896
RPE	down	GO_Biological_Process_2021	negative regulation of growth (GO:0045926)	'7/126'	0.000167291	0.0149222	6.54603	56.9228	MT2A;FRZB;MT1M;MT1F;SCGB3A1;MT1X;MT1E	3.77653
RPE	down	GO_Biological_Process_2021	transforming growth factor beta receptor signaling pathway (GO:0007179)	'6/89'	0.00017251	0.0149222	8.01394	69.4412	COL3A1;COL1A2;UBB;WFIKKN2;UBC;LRRC32	3.76318
RPE	up	GO_Biological_Process_2021	cellular divalent inorganic cation homeostasis (GO:0072503)	'7/111'	0.00019851	0.021267	6.36867	54.2908	SLC24A2;STC2;ATP2A1;TNNI3;ATP2B2;CALR;TRDN	3.70222
RPE	down	GO_Biological_Process_2021	regulation of endothelial cell proliferation (GO:0001936)	'6/92'	0.000206928	0.01653	7.73321	65.6019	BMP4;SPARC;PLXNB3;EMC10;SULF1;THBS1	3.68418
RPE	down	GO_Biological_Process_2021	cellular response to metal ion (GO:0071248)	'7/131'	0.000212784	0.01653	6.28048	53.1029	MT2A;CDH1;MT1M;MT1F;MT1X;SCN5A;MT1E	3.67206
RPE	up	GO_Cellular_Component_2021	endocytic vesicle (GO:0030139)	'9/189'	0.000213612	0.0185843	4.75849	40.2157	HSP90AA1;SPARC;UBB;UBC;GOLIM4;APOE;CALR;HSP90B1;RAB11B	3.67037
RPE	up	GO_Biological_Process_2021	sarcomere organization (GO:0045214)	'4/28'	0.000217145	0.0218095	15.609	131.661	KRT19;MYH3;OBSCN;ACTN2	3.66325
RPE	down	GO_Biological_Process_2021	positive regulation of epithelial cell migration (GO:0010634)	'6/94'	0.000232728	0.01653	7.55669	63.2166	BMP4;SPARC;CTSH;EMC10;THBS1;BCAR1	3.63315
RPE	down	GO_Biological_Process_2021	transmembrane receptor protein serine/threonine kinase signaling pathway (GO:0007178)	'7/133'	0.000233565	0.01653	6.18016	51.6788	BMP4;COL3A1;COL1A2;UBB;UBC;WFIKKN2;LRRC32	3.63159
RPE	up	Reactome_2016	Cap-dependent Translation Initiation Homo sapiens R-HSA-72737	'7/114'	0.000234065	0.00722089	6.18916	51.7409	RPL4;RPL5;RPS27;RPL37;PABPC1;RPL17;EIF4B	3.63066
RPE	up	Reactome_2016	Eukaryotic Translation Initiation Homo sapiens R-HSA-72613	'7/114'	0.000234065	0.00722089	6.18916	51.7409	RPL4;RPL5;RPS27;RPL37;PABPC1;RPL17;EIF4B	3.63066
RPE	up	GO_Biological_Process_2021	glycolytic process (GO:0006096)	'4/29'	0.000249778	0.0236114	14.9839	124.29	ALDOC;ALDOA;GAPDH;HK2	3.60245
RPE	up	Reactome_2016	Metabolism of carbohydrates Homo sapiens R-HSA-71387	'11/282'	0.000249869	0.0073414	3.88275	32.2058	UGP2;UBB;UBC;ALDH1A1;ALDOC;SLC2A3;ALDOA;B4GALT6;SLC5A3;GAPDH;HK2	3.60229
RPE	down	GO_Cellular_Component_2021	focal adhesion (GO:0005925)	'12/387'	0.000256179	0.00631908	3.61693	29.9107	CNN1;HSPA8;AHNAK;CSRP1;ITGA11;TNC;TLN2;THY1;SLC4A2;BCAR1;ACTG1;TGM2	3.59146
RPE	down	GO_Biological_Process_2021	negative regulation of smooth muscle cell migration (GO:0014912)	'3/14'	0.000258779	0.0169321	29.8418	246.479	IGFBP3;SERPINE1;TPM1	3.58707
RPE	down	GO_Biological_Process_2021	cellular transition metal ion homeostasis (GO:0046916)	'6/96'	0.000260996	0.0169321	7.38802	60.9586	MT2A;MT1M;MT1F;MT1X;CP;MT1E	3.58337
RPE	up	GO_Biological_Process_2021	regulation of intracellular signal transduction (GO:1902531)	'14/437'	0.000286923	0.0256159	3.18817	26.0037	RPL5;ARHGEF16;FAM13A;GATA4;ARHGAP28;VEGFA;OBSCN;LBH;CCNG1;DDIT4;PIP5K1B;PIP5K1C;CD24;DIPK2A	3.54223
RPE	down	Reactome_2016	Axon guidance Homo sapiens R-HSA-422475	'14/515'	0.000306408	0.017312	3.17494	25.6872	DUSP4;CAMK2B;SEMA4A;HSPA8;HSP90AA1;TRPC4;MMP2;ACTG1;UBB;DPYSL3;UBC;PLXNB3;COL9A2;SCN5A	3.5137
RPE	up	GO_Biological_Process_2021	regulation of cardiac conduction (GO:1903779)	'5/55'	0.000307937	0.026045	9.39762	75.9855	RYR1;ASPH;ATP2A1;ATP2B2;TRDN	3.51154
RPE	up	GO_Biological_Process_2021	negative regulation of cellular amide metabolic process (GO:0034249)	'6/86'	0.000330869	0.0265853	7.07117	56.6669	FXR1;IGFBP5;NCL;APOE;CALR;GAPDH	3.48034
RPE	down	GO_Biological_Process_2021	post-translational protein modification (GO:0043687)	'11/345'	0.000366068	0.0227987	3.7088	29.3466	BMP4;VCAN;IGFBP3;MXRA8;TNC;NUCB1;CCN1;MFGE8;LTBP1;CP;PRSS23	3.43644
RPE	up	Reactome_2016	Glycolysis Homo sapiens R-HSA-70171	'4/32'	0.000368758	0.010342	13.3764	105.746	ALDOC;ALDOA;GAPDH;HK2	3.43326
RPE	up	GO_Biological_Process_2021	peptide biosynthetic process (GO:0043043)	'8/162'	0.000375376	0.0287252	4.92653	38.8584	RPL4;RPL5;RPS27;EEF1A2;RRBP1;RPL37;MRPS6;RPL17	3.42553
RPE	down	Reactome_2016	Integrin cell surface interactions Homo sapiens R-HSA-216083	'5/67'	0.000379923	0.0195142	8.8998	70.0908	CDH1;ITGA11;TNC;COL9A2;THBS1	3.4203
RPE	up	Reactome_2016	Nonsense Mediated Decay (NMD) independent of the Exon Junction Complex (EJC) Homo sapiens R-HSA-975956	'6/89'	0.000398196	0.010682	6.81455	53.3481	RPL4;RPL5;RPS27;RPL37;PABPC1;RPL17	3.3999
RPE	down	GO_Biological_Process_2021	negative regulation of transforming growth factor beta receptor signaling pathway (GO:0030512)	'5/68'	0.000407051	0.0243761	8.75809	68.3707	UBB;VEPH1;WFIKKN2;UBC;LTBP1	3.39035
RPE	up	GO_Biological_Process_2021	SRP-dependent cotranslational protein targeting to membrane (GO:0006614)	'6/90'	0.000422867	0.0308885	6.73308	52.3056	RPL4;RPL5;SRP19;RPS27;RPL37;RPL17	3.3738
RPE	up	Reactome_2016	Striated Muscle Contraction Homo sapiens R-HSA-390522	'4/34'	0.00046765	0.0115781	12.4834	95.7202	MYH3;TPM3;ACTN2;TNNI3	3.33008
RPE	down	GO_Cellular_Component_2021	lysosome (GO:0005764)	'13/477'	0.000490882	0.0103786	3.1707	24.1585	ABCA2;HSPA8;HSP90AA1;AHNAK;ABCA5;CTSV;ABCC10;CP;UNC13D;CLCN7;VCAN;CTSH;CTSD	3.30902
RPE	up	GO_Biological_Process_2021	regulation of heart contraction (GO:0008016)	'6/93'	0.000504097	0.0324131	6.49992	49.3522	RYR1;ASPH;S100A1;ATP2A1;ATP2B2;TRDN	3.29749
RPE	up	Reactome_2016	Signaling by NOTCH1 HD Domain Mutants in Cancer Homo sapiens R-HSA-2691230	'3/15'	0.00050666	0.0115781	23.3172	176.923	UBB;UBC;MIB2	3.29528
RPE	up	GO_Biological_Process_2021	protein hydroxylation (GO:0018126)	'3/15'	0.00050666	0.0324131	23.3172	176.923	EGLN3;ASPH;PLOD2	3.29528
RPE	up	Reactome_2016	Constitutive Signaling by NOTCH1 HD Domain Mutants Homo sapiens R-HSA-2691232	'3/15'	0.00050666	0.0115781	23.3172	176.923	UBB;UBC;MIB2	3.29528
RPE	up	Reactome_2016	Glycogen synthesis Homo sapiens R-HSA-3322077	'3/15'	0.00050666	0.0115781	23.3172	176.923	UGP2;UBB;UBC	3.29528
RPE	down	GO_Biological_Process_2021	positive regulation of neurogenesis (GO:0050769)	'5/72'	0.000530423	0.0305877	8.23355	62.0961	NTRK2;DCT;SERPINF1;PLXNB3;TGM2	3.27538
RPE	up	GO_Biological_Process_2021	negative regulation of cellular protein metabolic process (GO:0032269)	'6/94'	0.000533711	0.0324131	6.42573	48.4221	FXR1;IGFBP5;NCL;APOE;CALR;GAPDH	3.27269
RPE	up	GO_Biological_Process_2021	cotranslational protein targeting to membrane (GO:0006613)	'6/94'	0.000533711	0.0324131	6.42573	48.4221	RPL4;RPL5;SRP19;RPS27;RPL37;RPL17	3.27269
RPE	up	GO_Biological_Process_2021	cellular response to hypoxia (GO:0071456)	'7/131'	0.000544589	0.0324131	5.33603	40.1029	EGLN3;UBB;EPO;UBC;HILPDA;NDRG1;VEGFA	3.26393
RPE	down	GO_Biological_Process_2021	regulation of angiogenesis (GO:0045765)	'8/203'	0.000597713	0.0330005	4.57366	33.9475	SPARC;SERPINF1;SERPINE1;CTSH;EMC10;SULF1;THBS2;THBS1	3.22351
RPE	down	Reactome_2016	Binding and Uptake of Ligands by Scavenger Receptors Homo sapiens R-HSA-2173782	'5/74'	0.000601723	0.0250843	7.99409	59.2819	HSP90AA1;COL3A1;SPARC;HSPH1;COL1A2	3.2206
RPE	up	GO_Molecular_Function_2021	potassium ion antiporter activity (GO:0022821)	'3/16'	0.000618654	0.117101	21.5225	159.007	SLC24A2;SLC9A3;SLC9A5	3.20855
RPE	up	Reactome_2016	Cardiac conduction Homo sapiens R-HSA-5576891	'7/135'	0.000651615	0.0140021	5.16823	37.9144	RYR1;ASPH;GATA4;ATP2A1;TNNI3;ATP2B2;TRDN	3.18601
RPE	down	GO_Biological_Process_2021	cellular response to transforming growth factor beta stimulus (GO:0071560)	'6/114'	0.000655289	0.0330005	6.15106	45.09	COL3A1;COL1A2;UBB;UBC;WFIKKN2;LRRC32	3.18357
RPE	down	Reactome_2016	Constitutive Signaling by Ligand-Responsive EGFR Cancer Variants Homo sapiens R-HSA-1236382	'3/19'	0.000665955	0.0250843	20.5111	150.024	HSP90AA1;UBB;UBC	3.17656
RPE	down	Reactome_2016	Signaling by Ligand-Responsive EGFR Variants in Cancer Homo sapiens R-HSA-5637815	'3/19'	0.000665955	0.0250843	20.5111	150.024	HSP90AA1;UBB;UBC	3.17656
RPE	down	Reactome_2016	Signaling by EGFR in Cancer Homo sapiens R-HSA-1643713	'3/19'	0.000665955	0.0250843	20.5111	150.024	HSP90AA1;UBB;UBC	3.17656
RPE	up	Reactome_2016	SLC-mediated transmembrane transport Homo sapiens R-HSA-425407	'10/268'	0.000671447	0.0140021	3.692	26.974	SLC24A2;SLC9A3;SLC9A5;SLC13A4;SLCO4A1;SLC2A3;SLC29A1;SLC5A3;SLC38A2;HK2	3.17299
RPE	up	Reactome_2016	Influenza Life Cycle Homo sapiens R-HSA-168255	'7/136'	0.000680816	0.0140021	5.12791	37.3938	RPL4;RPL5;HSP90AA1;RPS27;RPL37;CALR;RPL17	3.16697
RPE	up	GO_Biological_Process_2021	regulation of translation (GO:0006417)	'8/178'	0.00070038	0.0401968	4.45922	32.3913	FXR1;RPL5;IGFBP5;NCL;CALR;GAPDH;EIF4G2;EIF4B	3.15467
RPE	down	GO_Biological_Process_2021	cation transmembrane transport (GO:0098655)	'4/44'	0.000706095	0.0330005	10.9867	79.7166	TRPM1;SLC7A8;SLC6A20;TRPM3	3.15114
RPE	down	GO_Cellular_Component_2021	secretory granule lumen (GO:0034774)	'10/316'	0.00071538	0.0132345	3.66426	26.5391	HSPA8;HSP90AA1;SPARC;SERPINE1;TIMP3;CTSH;EEF2;CTSD;THBS1;UNC13D	3.14546
RPE	up	GO_Biological_Process_2021	regulated exocytosis (GO:0045055)	'8/180'	0.000753403	0.0417489	4.40692	31.6898	PPP3CB;SPARC;ACTN2;PSAP;PIP5K1C;ALDOA;RAB11B;VEGFA	3.12297
RPE	down	GO_Biological_Process_2021	negative regulation of blood vessel morphogenesis (GO:2000181)	'5/78'	0.00076561	0.0330005	7.55453	54.2025	SPARC;SERPINF1;THBS2;SULF1;THBS1	3.11599
RPE	down	GO_Molecular_Function_2021	protease binding (GO:0002020)	'6/118'	0.000785565	0.0624723	5.93018	42.3955	NTRK2;COL3A1;COL1A2;SERPINE1;UBC;TIMP3	3.10482
RPE	down	GO_Biological_Process_2021	proline transmembrane transport (GO:0035524)	'2/5'	0.000826603	0.0330005	72.5751	515.152	SLC7A8;SLC6A20	3.0827
RPE	down	GO_Biological_Process_2021	negative regulation of plasminogen activation (GO:0010757)	'2/5'	0.000826603	0.0330005	72.5751	515.152	SERPINE1;THBS1	3.0827
RPE	down	GO_Biological_Process_2021	negative regulation of leukocyte differentiation (GO:1902106)	'2/5'	0.000826603	0.0330005	72.5751	515.152	TMEM176B;TMEM176A	3.0827
RPE	down	GO_Biological_Process_2021	negative regulation of dendritic cell differentiation (GO:2001199)	'2/5'	0.000826603	0.0330005	72.5751	515.152	TMEM176B;TMEM176A	3.0827
RPE	down	GO_Biological_Process_2021	melanin biosynthetic process (GO:0042438)	'2/5'	0.000826603	0.0330005	72.5751	515.152	DCT;TYRP1	3.0827
RPE	down	GO_Biological_Process_2021	glutathione transport (GO:0034635)	'2/5'	0.000826603	0.0330005	72.5751	515.152	SLC13A3;ABCC5	3.0827
RPE	down	GO_Biological_Process_2021	regulation of protein import (GO:1904589)	'2/5'	0.000826603	0.0330005	72.5751	515.152	BMP4;HSPA8	3.0827
RPE	down	GO_Biological_Process_2021	cellular response to erythropoietin (GO:0036018)	'2/5'	0.000826603	0.0330005	72.5751	515.152	MT2A;MT1X	3.0827
RPE	down	GO_Molecular_Function_2021	glutathione transmembrane transporter activity (GO:0034634)	'2/5'	0.000826603	0.0624723	72.5751	515.152	SLC13A3;ABCC5	3.0827
RPE	up	GO_Biological_Process_2021	protein targeting to ER (GO:0045047)	'6/103'	0.00086537	0.0459733	5.82686	41.0931	RPL4;RPL5;SRP19;RPS27;RPL37;RPL17	3.0628
RPE	up	Reactome_2016	Oxygen-dependent proline hydroxylation of Hypoxia-inducible Factor Alpha Homo sapiens R-HSA-1234176	'3/18'	0.000887287	0.0176599	18.6509	131.067	EGLN3;UBB;UBC	3.05194
RPE	up	GO_Biological_Process_2021	negative regulation of cation transmembrane transport (GO:1904063)	'3/18'	0.000887287	0.0459733	18.6509	131.067	EPO;PPIF;NEDD4L	3.05194
RPE	down	GO_Cellular_Component_2021	endocytic vesicle lumen (GO:0071682)	'3/21'	0.000901775	0.0148292	18.2302	127.815	HSP90AA1;SPARC;HSPH1	3.0449
RPE	up	GO_Biological_Process_2021	receptor-mediated endocytosis (GO:0006898)	'7/143'	0.000915462	0.0459733	4.86224	34.0166	HSP90AA1;SPARC;APOE;PIP5K1C;CALR;PI4KB;HSP90B1	3.03836
RPE	up	Reactome_2016	Vesicle-mediated transport Homo sapiens R-HSA-5653656	'14/492'	0.000921769	0.0177729	2.81332	19.6629	HSP90AA1;SPARC;KDELR1;GOLIM4;RHOBTB3;KIF12;TPD52L1;HSP90B1;MYH3;UBB;FTH1;UBC;APOE;CALR	3.03538
RPE	up	GO_Biological_Process_2021	carbohydrate catabolic process (GO:0016052)	'4/41'	0.000962976	0.046894	10.1181	70.2751	ALDOC;ALDOA;GAPDH;HK2	3.01638
RPE	up	Reactome_2016	Nonsense Mediated Decay (NMD) enhanced by the Exon Junction Complex (EJC) Homo sapiens R-HSA-975957	'6/106'	0.00100538	0.0179375	5.6512	39.0067	RPL4;RPL5;RPS27;RPL37;PABPC1;RPL17	2.99767
RPE	up	Reactome_2016	Nonsense-Mediated Decay (NMD) Homo sapiens R-HSA-927802	'6/106'	0.00100538	0.0179375	5.6512	39.0067	RPL4;RPL5;RPS27;RPL37;PABPC1;RPL17	2.99767
RPE	down	GO_Molecular_Function_2021	metal ion binding (GO:0046872)	'13/517'	0.00103085	0.0624723	2.91302	20.0339	SPARC;IGFBP3;MT1M;MT1X;S100B;THBS1;MT2A;CDH1;MT1F;NUCB1;CDHR5;MT1E;TGM2	2.9868
RPE	up	Reactome_2016	GTP hydrolysis and joining of the 60S ribosomal subunit Homo sapiens R-HSA-72706	'6/107'	0.00105572	0.0179375	5.59496	38.3452	RPL4;RPL5;RPS27;RPL37;RPL17;EIF4B	2.97645
RPE	up	Reactome_2016	SRP-dependent cotranslational protein targeting to membrane Homo sapiens R-HSA-1799339	'6/107'	0.00105572	0.0179375	5.59496	38.3452	RPL4;RPL5;SRP19;RPS27;RPL37;RPL17	2.97645
RPE	down	GO_Biological_Process_2021	vascular transport (GO:0010232)	'5/84'	0.00107109	0.0412566	6.97864	47.7275	ABCA2;SLC13A3;SLC7A8;ABCC5;SLC6A20	2.97017
RPE	up	GO_Cellular_Component_2021	endoplasmic reticulum lumen (GO:0005788)	'10/285'	0.0010724	0.0596013	3.46075	23.6641	IGFBP5;STC2;COL6A1;APOE;CALR;NOTUM;MELTF;LTBP1;HSP90B1;TRDN	2.96964
RPE	up	Reactome_2016	Influenza Infection Homo sapiens R-HSA-168254	'7/147'	0.00107567	0.0179375	4.72236	32.2764	RPL4;RPL5;HSP90AA1;RPS27;RPL37;CALR;RPL17	2.96832
RPE	up	GO_Molecular_Function_2021	RNA strand annealing activity (GO:0033592)	'2/5'	0.00112597	0.117101	61.9155	420.351	FXR1;EIF4B	2.94847
RPE	up	GO_Molecular_Function_2021	annealing activity (GO:0097617)	'2/5'	0.00112597	0.117101	61.9155	420.351	FXR1;EIF4B	2.94847
RPE	up	GO_Biological_Process_2021	myofibril assembly (GO:0030239)	'4/43'	0.00115402	0.0533609	9.59825	64.9274	KRT19;MYH3;OBSCN;ACTN2	2.93779
RPE	up	GO_Biological_Process_2021	modulation of chemical synaptic transmission (GO:0050804)	'6/109'	0.00116219	0.0533609	5.48576	37.0698	CLSTN3;CLSTN1;GRIK4;SYN3;LRP8;DGKI	2.93472
RPE	down	GO_Biological_Process_2021	positive regulation of endothelial cell migration (GO:0010595)	'5/86'	0.00119059	0.0412566	6.80564	45.8245	BMP4;SPARC;EMC10;THBS1;BCAR1	2.92424
RPE	down	GO_Cellular_Component_2021	lysosomal lumen (GO:0043202)	'5/86'	0.00119059	0.0176207	6.80564	45.8245	HSPA8;HSP90AA1;VCAN;CTSV;CTSD	2.92424
RPE	down	GO_Biological_Process_2021	transport across blood-brain barrier (GO:0150104)	'5/86'	0.00119059	0.0412566	6.80564	45.8245	ABCA2;SLC13A3;SLC7A8;ABCC5;SLC6A20	2.92424
RPE	up	GO_Biological_Process_2021	skeletal muscle contraction (GO:0003009)	'3/20'	0.00122011	0.0544645	16.455	110.394	CHRNA1;MYH3;TNNI3	2.9136
RPE	down	GO_Biological_Process_2021	negative regulation of morphogenesis of an epithelium (GO:1905331)	'2/6'	0.0012324	0.0412566	54.4286	364.606	BMP4;SULF1	2.90925
RPE	down	GO_Biological_Process_2021	epithelial tube branching involved in lung morphogenesis (GO:0060441)	'2/6'	0.0012324	0.0412566	54.4286	364.606	BMP4;CTSH	2.90925
RPE	down	GO_Biological_Process_2021	regulation of collagen fibril organization (GO:1904026)	'2/6'	0.0012324	0.0412566	54.4286	364.606	CHADL;AEBP1	2.90925
RPE	down	Reactome_2016	Uptake and function of diphtheria toxin Homo sapiens R-HSA-5336415	'2/6'	0.0012324	0.0409592	54.4286	364.606	HSP90AA1;EEF2	2.90925
RPE	down	Reactome_2016	Scavenging by Class F Receptors Homo sapiens R-HSA-3000484	'2/6'	0.0012324	0.0409592	54.4286	364.606	HSP90AA1;HSPH1	2.90925
RPE	down	GO_Molecular_Function_2021	tripeptide transmembrane transporter activity (GO:0042937)	'2/6'	0.0012324	0.0624723	54.4286	364.606	SLC13A3;ABCC5	2.90925
RPE	down	GO_Biological_Process_2021	positive regulation of extrinsic apoptotic signaling pathway via death domain receptors (GO:1902043)	'2/6'	0.0012324	0.0412566	54.4286	364.606	TIMP3;THBS1	2.90925
RPE	down	GO_Biological_Process_2021	cellular protein modification process (GO:0006464)	'20/1025'	0.00124538	0.0412566	2.28261	15.2668	DUSP4;CAMK2B;IGFBP3;PLK2;TNC;LTBP1;CP;THBS1;PRSS23;BMP4;LIPE;VCAN;COL3A1;STK17A;MXRA8;NUCB1;SGK3;CCN1;MFGE8;TGM2	2.9047
RPE	up	GO_Biological_Process_2021	regulation of transcription from RNA polymerase II promoter in response to hypoxia (GO:0061418)	'5/75'	0.00128451	0.0557893	6.70578	44.6429	EGLN3;UBB;EPO;UBC;VEGFA	2.89126
RPE	down	GO_Biological_Process_2021	positive regulation of neuron projection development (GO:0010976)	'5/88'	0.00131967	0.042807	6.64098	44.0321	CAMK2B;NTRK2;RELN;DPYSL3;PLXNB3	2.87953
RPE	down	GO_Cellular_Component_2021	sarcolemma (GO:0042383)	'4/52'	0.00132996	0.017894	9.15185	60.6091	SYNM;AHNAK;DMD;SCN5A	2.87616
RPE	up	GO_Cellular_Component_2021	sarcoplasmic reticulum (GO:0016529)	'4/45'	0.00137014	0.0596013	9.12912	60.1868	RYR1;S100A1;ATP2A1;TRDN	2.86323
RPE	up	Reactome_2016	Signaling by ERBB2 Homo sapiens R-HSA-1227986	'4/45'	0.00137014	0.0222468	9.12912	60.1868	HSP90AA1;UBB;CDC37;UBC	2.86323
RPE	down	GO_Biological_Process_2021	regulation of endothelial cell migration (GO:0010594)	'5/89'	0.00138796	0.0441031	6.56159	43.1747	BMP4;SPARC;EMC10;THBS1;BCAR1	2.85762
RPE	up	GO_Biological_Process_2021	nuclear-transcribed mRNA catabolic process, nonsense-mediated decay (GO:0000184)	'6/113'	0.00139962	0.0581917	5.27961	34.6953	RPL4;RPL5;RPS27;RPL37;PABPC1;RPL17	2.85399
RPE	up	GO_Biological_Process_2021	negative regulation of ion transmembrane transporter activity (GO:0032413)	'3/21'	0.00141224	0.0581917	15.5401	101.983	ACTN2;EPO;NEDD4L	2.85009
RPE	up	Reactome_2016	NOTCH2 Activation and Transmission of Signal to the Nucleus Homo sapiens R-HSA-2979096	'3/21'	0.00141224	0.0223424	15.5401	101.983	UBB;UBC;MIB2	2.85009
RPE	down	Chromosome_Location	chr16q13	'4/53'	0.0014283	0.148543	8.96463	58.7297	MMP2;MT1F;MT1X;MT1E	2.84518
RPE	down	Reactome_2016	TRP channels Homo sapiens R-HSA-3295583	'3/25'	0.00151789	0.0476449	14.9126	96.7893	TRPM1;TRPC4;TRPM3	2.81876
RPE	up	GO_Biological_Process_2021	calcium ion transport (GO:0006816)	'6/115'	0.00153138	0.0615234	5.18221	33.5889	RYR1;SLC24A2;ATP2A1;ATP2B2;KCNN4;TRPM6	2.81492
RPE	down	GO_Biological_Process_2021	regulation of focal adhesion assembly (GO:0051893)	'4/54'	0.00153161	0.0476942	8.78489	56.9387	LIMCH1;THY1;THBS1;ACTG1	2.81485
RPE	up	GO_Biological_Process_2021	regulation of ribonucleoprotein complex localization (GO:2000197)	'2/6'	0.001677	0.0635182	46.4343	296.75	AKAP8L;IWS1	2.77547
RPE	up	GO_Biological_Process_2021	regulation of mRNA export from nucleus (GO:0010793)	'2/6'	0.001677	0.0635182	46.4343	296.75	AKAP8L;IWS1	2.77547
RPE	up	Reactome_2016	Scavenging by Class F Receptors Homo sapiens R-HSA-3000484	'2/6'	0.001677	0.0258677	46.4343	296.75	HSP90AA1;CALR	2.77547
RPE	up	GO_Biological_Process_2021	gene expression (GO:0010467)	'11/356'	0.00169962	0.0635182	3.03836	19.3767	RPL4;NR4A2;RPL5;RPS27;EEF1A2;SRSF1;RRBP1;RPL37;RPL17;MRPS6;PTMA	2.76965
RPE	down	Reactome_2016	Regulation of Hypoxia-inducible Factor (HIF) by oxygen Homo sapiens R-HSA-1234174	'3/26'	0.00170434	0.0481476	14.2635	90.9239	UBB;UBC;CA9	2.76844
RPE	down	Reactome_2016	Cellular response to hypoxia Homo sapiens R-HSA-2262749	'3/26'	0.00170434	0.0481476	14.2635	90.9239	UBB;UBC;CA9	2.76844
RPE	down	GO_Biological_Process_2021	metanephros development (GO:0001656)	'3/26'	0.00170434	0.049447	14.2635	90.9239	BMP4;BASP1;CTSH	2.76844
RPE	down	GO_Biological_Process_2021	regulation of transforming growth factor beta activation (GO:1901388)	'2/7'	0.00171493	0.049447	43.5407	277.284	LRRC32;LTBP1	2.76575
RPE	down	GO_Biological_Process_2021	response to host defenses (GO:0052200)	'2/7'	0.00171493	0.049447	43.5407	277.284	UBB;UBC	2.76575
RPE	down	GO_Biological_Process_2021	modulation by symbiont of host defense response (GO:0052031)	'2/7'	0.00171493	0.049447	43.5407	277.284	UBB;UBC	2.76575
RPE	down	GO_Molecular_Function_2021	branched-chain amino acid transmembrane transporter activity (GO:0015658)	'2/7'	0.00171493	0.0624723	43.5407	277.284	SLC7A8;SLC6A20	2.76575
RPE	down	GO_Molecular_Function_2021	nitric-oxide synthase binding (GO:0050998)	'2/7'	0.00171493	0.0624723	43.5407	277.284	DMD;SCN5A	2.76575
RPE	up	Reactome_2016	Downregulation of SMAD2/3:SMAD4 transcriptional activity Homo sapiens R-HSA-2173795	'3/23'	0.00185101	0.0278554	13.9847	87.9919	UBB;UBC;NEDD4L	2.73259
RPE	down	GO_Biological_Process_2021	positive regulation of BMP signaling pathway (GO:0030513)	'3/27'	0.00190449	0.0539145	13.6685	85.6132	BMP4;CCN1;SULF1	2.72022
RPE	down	Reactome_2016	Cellular response to heat stress Homo sapiens R-HSA-3371556	'5/96'	0.00194121	0.0522277	6.0547	37.8082	CAMK2B;HSPA8;HSP90AA1;HSPH1;UBB	2.71193
RPE	up	Reactome_2016	DARPP-32 events Homo sapiens R-HSA-180024	'3/24'	0.00209879	0.029808	13.3181	82.1244	PPP3CB;PPP1R1B;PDE4A	2.67803
RPE	up	Reactome_2016	Viral mRNA Translation Homo sapiens R-HSA-192823	'5/84'	0.00212569	0.029808	5.93912	36.5473	RPL4;RPL5;RPS27;RPL37;RPL17	2.6725
RPE	up	Reactome_2016	Peptide chain elongation Homo sapiens R-HSA-156902	'5/84'	0.00212569	0.029808	5.93912	36.5473	RPL4;RPL5;RPS27;RPL37;RPL17	2.6725
RPE	up	GO_Molecular_Function_2021	mRNA binding (GO:0003729)	'9/263'	0.00223848	0.120365	3.35943	20.4991	FXR1;RPL5;CARHSP1;NCL;PCBP2;SRSF1;PABPC1;CALR;EIF4G2	2.65005
RPE	up	GO_Biological_Process_2021	translation (GO:0006412)	'8/214'	0.00226475	0.0797069	3.67319	22.3708	RPL4;RPL5;RPS27;EEF1A2;RRBP1;RPL37;MRPS6;RPL17	2.64498
RPE	down	Reactome_2016	Downregulation of ERBB4 signaling Homo sapiens R-HSA-1253288	'2/8'	0.00227275	0.0566359	36.282	220.84	UBB;UBC	2.64345
RPE	down	GO_Biological_Process_2021	regulation of transforming growth factor beta receptor signaling pathway (GO:0017015)	'5/100'	0.00232169	0.0645512	5.79859	35.1711	UBB;VEPH1;UBC;WFIKKN2;THBS1	2.6342
RPE	up	GO_Biological_Process_2021	modulation by symbiont of host defense response (GO:0052031)	'2/7'	0.00233119	0.0797069	37.1455	225.153	UBB;UBC	2.63242
RPE	up	GO_Biological_Process_2021	response to host defenses (GO:0052200)	'2/7'	0.00233119	0.0797069	37.1455	225.153	UBB;UBC	2.63242
RPE	up	GO_Biological_Process_2021	creatine metabolic process (GO:0006600)	'2/7'	0.00233119	0.0797069	37.1455	225.153	SLC6A8;CKB	2.63242
RPE	up	GO_Molecular_Function_2021	insulin-like growth factor II binding (GO:0031995)	'2/7'	0.00233119	0.120365	37.1455	225.153	IGFBP5;IGFBP2	2.63242
RPE	down	Reactome_2016	HSF1 activation Homo sapiens R-HSA-3371511	'3/29'	0.0023473	0.0566359	12.6158	76.3823	HSP90AA1;HSPH1;UBB	2.62943
RPE	up	Reactome_2016	Budding and maturation of HIV virion Homo sapiens R-HSA-162588	'3/25'	0.00236623	0.0324436	12.712	76.8629	UBB;UBC;NEDD4L	2.62594
RPE	down	GO_Biological_Process_2021	negative regulation of response to stimulus (GO:0048585)	'4/61'	0.00240445	0.0656794	7.70331	46.4543	COL3A1;DDAH1;IGFBP3;THY1	2.61898
RPE	up	GO_Biological_Process_2021	regulation of transcription from RNA polymerase II promoter in response to stress (GO:0043618)	'5/87'	0.00247918	0.0830007	5.72096	34.3248	EGLN3;UBB;EPO;UBC;VEGFA	2.60569
RPE	up	Reactome_2016	Selenocysteine synthesis Homo sapiens R-HSA-2408557	'5/87'	0.00247918	0.0325458	5.72096	34.3248	RPL4;RPL5;RPS27;RPL37;RPL17	2.60569
RPE	up	Reactome_2016	Eukaryotic Translation Termination Homo sapiens R-HSA-72764	'5/87'	0.00247918	0.0325458	5.72096	34.3248	RPL4;RPL5;RPS27;RPL37;RPL17	2.60569
RPE	down	GO_Biological_Process_2021	regulation of cell death (GO:0010941)	'5/102'	0.00253103	0.067945	5.67845	33.9522	BMP4;LRPAP1;UBB;CCN2;CCN1	2.5967
RPE	up	Reactome_2016	Influenza Viral RNA Transcription and Replication Homo sapiens R-HSA-168273	'6/128'	0.00263181	0.0334167	4.62695	27.4845	RPL4;RPL5;HSP90AA1;RPS27;RPL37;RPL17	2.57975
RPE	up	Reactome_2016	Downregulation of TGF-beta receptor signaling Homo sapiens R-HSA-2173788	'3/26'	0.00265384	0.0334167	12.1587	72.1226	UBB;UBC;NEDD4L	2.57613
RPE	up	GO_Biological_Process_2021	striated muscle contraction (GO:0006941)	'4/54'	0.00269765	0.0884719	7.48246	44.2616	CHRNA1;MYH3;TNNI3;ALDOA	2.56901
RPE	down	GO_Biological_Process_2021	amyloid fibril formation (GO:1990000)	'4/63'	0.00270577	0.0690635	7.44143	43.9965	GGA2;UBB;UBC;MFGE8	2.56771
RPE	down	GO_Biological_Process_2021	negative regulation of endopeptidase activity (GO:0010951)	'4/63'	0.00270577	0.0690635	7.44143	43.9965	SERPINE3;SERPINF1;SERPINE1;TIMP3	2.56771
RPE	down	GO_Biological_Process_2021	negative regulation of peptidase activity (GO:0010466)	'4/63'	0.00270577	0.0690635	7.44143	43.9965	SERPINE3;SERPINF1;SERPINE1;TIMP3	2.56771
RPE	down	GO_Biological_Process_2021	peptide cross-linking (GO:0018149)	'3/31'	0.00284892	0.0695729	11.7135	68.6506	COL3A1;THBS1;TGM2	2.54532
RPE	up	GO_Biological_Process_2021	negative regulation of translation (GO:0017148)	'5/90'	0.00287352	0.0909083	5.51821	32.2938	FXR1;IGFBP5;NCL;CALR;GAPDH	2.54159
RPE	up	GO_Molecular_Function_2021	calcium ion transmembrane transporter activity (GO:0015085)	'4/55'	0.00288508	0.120365	7.33538	42.8988	RYR1;SLC24A2;ATP2A1;ATP2B2	2.53984
RPE	up	GO_Biological_Process_2021	pyruvate metabolic process (GO:0006090)	'4/55'	0.00288508	0.0909083	7.33538	42.8988	ALDOC;ALDOA;GAPDH;HK2	2.53984
RPE	up	GO_Cellular_Component_2021	cytosolic large ribosomal subunit (GO:0022625)	'4/55'	0.00288508	0.0856962	7.33538	42.8988	RPL4;RPL5;RPL37;RPL17	2.53984
RPE	down	Reactome_2016	Bicarbonate transporters Homo sapiens R-HSA-425381	'2/9'	0.00290446	0.0566359	31.0973	181.655	SLC4A2;SLC4A5	2.53693
RPE	down	GO_Biological_Process_2021	negative regulation of fibrinolysis (GO:0051918)	'2/9'	0.00290446	0.0695729	31.0973	181.655	SERPINE1;THBS1	2.53693
RPE	down	GO_Biological_Process_2021	phenol-containing compound biosynthetic process (GO:0046189)	'2/9'	0.00290446	0.0695729	31.0973	181.655	DCT;TYRP1	2.53693
RPE	down	Reactome_2016	PTK6 Regulates RTKs and Their Effectors AKT1 and DOK1 Homo sapiens R-HSA-8849469	'2/9'	0.00290446	0.0566359	31.0973	181.655	UBB;UBC	2.53693
RPE	down	GO_Biological_Process_2021	positive regulation of synapse maturation (GO:0090129)	'2/9'	0.00290446	0.0695729	31.0973	181.655	CAMK2B;RELN	2.53693
RPE	down	Reactome_2016	Degradation of the extracellular matrix Homo sapiens R-HSA-1474228	'5/106'	0.00299032	0.0566359	5.45246	31.6917	CDH1;MMP2;COL9A2;CTSV;CTSD	2.52428
RPE	down	GO_Biological_Process_2021	regulation of cell-matrix adhesion (GO:0001952)	'4/65'	0.003032	0.0715275	7.19672	41.7304	LIMCH1;THY1;THBS1;ACTG1	2.51827
RPE	up	GO_Molecular_Function_2021	aldehyde-lyase activity (GO:0016832)	'2/8'	0.00308628	0.120365	30.9531	178.933	ALDOC;ALDOA	2.51056
RPE	up	GO_Molecular_Function_2021	ubiquitin ligase inhibitor activity (GO:1990948)	'2/8'	0.00308628	0.120365	30.9531	178.933	RPL5;RPL37	2.51056
RPE	up	GO_Biological_Process_2021	fructose metabolic process (GO:0006000)	'2/8'	0.00308628	0.0935785	30.9531	178.933	ALDOC;ALDOA	2.51056
RPE	up	GO_Biological_Process_2021	negative regulation of potassium ion transmembrane transporter activity (GO:1901017)	'2/8'	0.00308628	0.0935785	30.9531	178.933	ACTN2;NEDD4L	2.51056
RPE	up	Reactome_2016	Downregulation of ERBB4 signaling Homo sapiens R-HSA-1253288	'2/8'	0.00308628	0.0380848	30.9531	178.933	UBB;UBC	2.51056
RPE	down	Reactome_2016	SMAD2/SMAD3:SMAD4 heterotrimer regulates transcription Homo sapiens R-HSA-2173796	'3/32'	0.00312255	0.0566359	11.309	65.2429	UBB;SERPINE1;UBC	2.50549
RPE	up	GO_Cellular_Component_2021	sarcoplasmic reticulum membrane (GO:0033017)	'3/28'	0.0032915	0.0856962	11.1849	63.9375	RYR1;ATP2A1;TRDN	2.48261
RPE	up	GO_Biological_Process_2021	cytoplasmic translation (GO:0002181)	'5/93'	0.00331132	0.0985425	5.32927	30.4323	RPL4;RPL5;RPS27;RPL37;RPL17	2.48
RPE	down	GO_Cellular_Component_2021	lytic vacuole membrane (GO:0098852)	'8/267'	0.00337689	0.0386952	3.43226	19.5323	CLCN7;ABCA2;HSPA8;AHNAK;ABCA5;ABCC10;CP;CTSD	2.47148
RPE	down	Reactome_2016	Semaphorin interactions Homo sapiens R-HSA-373755	'4/67'	0.00338411	0.0566359	6.96755	39.636	SEMA4A;HSP90AA1;DPYSL3;PLXNB3	2.47056
RPE	down	GO_Biological_Process_2021	anion transmembrane transport (GO:0098656)	'4/67'	0.00338411	0.0732553	6.96755	39.636	SLC13A3;SLC7A8;ABCC5;SLC6A20	2.47056
RPE	down	GO_Biological_Process_2021	negative regulation of smooth muscle cell proliferation (GO:0048662)	'3/33'	0.00341178	0.0732553	10.9315	62.0966	CNN1;IGFBP3;TPM1	2.46702
RPE	down	GO_Biological_Process_2021	skeletal system development (GO:0001501)	'6/158'	0.00346341	0.0732553	4.36073	24.7057	VCAN;COL1A2;FRZB;COL9A2;SULF1;TGM2	2.4605
RPE	down	Reactome_2016	Response to elevated platelet cytosolic Ca2+ Homo sapiens R-HSA-76005	'5/110'	0.00350697	0.0566359	5.24368	29.6425	SPARC;SERPINE1;TIMP3;STX4;THBS1	2.45507
RPE	up	GO_Biological_Process_2021	ribonucleoprotein complex assembly (GO:0022618)	'6/136'	0.00355388	0.103838	4.34045	24.4789	RPL5;HSP90AA1;RPS27;SRSF1;NOL3;EIF4B	2.4493
RPE	down	Reactome_2016	Amyloid fiber formation Homo sapiens R-HSA-977225	'4/68'	0.00357018	0.0566359	6.85833	38.6477	GGA2;UBB;UBC;MFGE8	2.44731
RPE	down	GO_Cellular_Component_2021	lysosomal membrane (GO:0005765)	'9/330'	0.00357658	0.0386952	3.12336	17.595	CLCN7;ABCA2;HSPA8;GLIPR1;AHNAK;ABCA5;ABCC10;CP;CTSD	2.44653
RPE	down	Reactome_2016	Myoclonic epilepsy of Lafora Homo sapiens R-HSA-3785653	'2/10'	0.00360866	0.0566359	27.2088	153.034	UBB;UBC	2.44265
RPE	down	Reactome_2016	IRAK2 mediated activation of TAK1 complex Homo sapiens R-HSA-937042	'2/10'	0.00360866	0.0566359	27.2088	153.034	UBB;UBC	2.44265
RPE	down	Reactome_2016	IRAK2 mediated activation of TAK1 complex upon TLR7/8 or 9 stimulation Homo sapiens R-HSA-975163	'2/10'	0.00360866	0.0566359	27.2088	153.034	UBB;UBC	2.44265
RPE	down	Reactome_2016	eNOS activation Homo sapiens R-HSA-203615	'2/10'	0.00360866	0.0566359	27.2088	153.034	HSP90AA1;DDAH1	2.44265
RPE	down	Reactome_2016	Diseases of carbohydrate metabolism Homo sapiens R-HSA-5663084	'2/10'	0.00360866	0.0566359	27.2088	153.034	UBB;UBC	2.44265
RPE	down	Reactome_2016	Glycogen storage diseases Homo sapiens R-HSA-3229121	'2/10'	0.00360866	0.0566359	27.2088	153.034	UBB;UBC	2.44265
RPE	down	GO_Biological_Process_2021	modulation by symbiont of host process (GO:0044003)	'2/10'	0.00360866	0.0732553	27.2088	153.034	UBB;UBC	2.44265
RPE	down	GO_Biological_Process_2021	glycine transport (GO:0015816)	'2/10'	0.00360866	0.0732553	27.2088	153.034	SLC7A8;SLC6A20	2.44265
RPE	down	GO_Biological_Process_2021	mesenchymal to epithelial transition (GO:0060231)	'2/10'	0.00360866	0.0732553	27.2088	153.034	BMP4;BASP1	2.44265
RPE	down	GO_Biological_Process_2021	positive regulation of coagulation (GO:0050820)	'2/10'	0.00360866	0.0732553	27.2088	153.034	SERPINE1;THBS1	2.44265
RPE	down	GO_Biological_Process_2021	positive regulation of dendritic spine morphogenesis (GO:0061003)	'2/10'	0.00360866	0.0732553	27.2088	153.034	CAMK2B;RELN	2.44265
RPE	down	GO_Biological_Process_2021	positive regulation of hemostasis (GO:1900048)	'2/10'	0.00360866	0.0732553	27.2088	153.034	SERPINE1;THBS1	2.44265
RPE	down	GO_Biological_Process_2021	modification-dependent macromolecule catabolic process (GO:0043632)	'2/10'	0.00360866	0.0732553	27.2088	153.034	UBB;UBC	2.44265
RPE	down	GO_Biological_Process_2021	cellular divalent inorganic cation homeostasis (GO:0072503)	'5/111'	0.00364555	0.0732553	5.19395	29.1601	MT2A;MT1M;MT1F;MT1X;MT1E	2.43824
RPE	down	GO_Biological_Process_2021	response to steroid hormone (GO:0048545)	'3/34'	0.00371687	0.0732553	10.5783	59.1844	ABCA2;ABHD2;THBS1	2.42982
RPE	down	GO_Biological_Process_2021	cardiac muscle contraction (GO:0060048)	'3/34'	0.00371687	0.0732553	10.5783	59.1844	TPM1;DMD;SCN5A	2.42982
RPE	up	GO_Cellular_Component_2021	large ribosomal subunit (GO:0015934)	'4/59'	0.00372389	0.0856962	6.80052	38.0352	RPL4;RPL5;RPL37;RPL17	2.429
RPE	up	Reactome_2016	Formation of a pool of free 40S subunits Homo sapiens R-HSA-72689	'5/96'	0.00379521	0.0443724	5.1528	28.7218	RPL4;RPL5;RPS27;RPL37;RPL17	2.42076
RPE	down	GO_Cellular_Component_2021	vacuolar lumen (GO:0005775)	'6/161'	0.00379782	0.0386952	4.27568	23.8298	HSPA8;HSP90AA1;VCAN;CTSV;CTSD;UNC13D	2.42047
RPE	up	GO_Biological_Process_2021	ATF6-mediated unfolded protein response (GO:0036500)	'2/9'	0.00394005	0.111082	26.5298	146.884	CALR;HSP90B1	2.4045
RPE	up	GO_Cellular_Component_2021	junctional sarcoplasmic reticulum membrane (GO:0014701)	'2/9'	0.00394005	0.0856962	26.5298	146.884	RYR1;TRDN	2.4045
RPE	up	GO_Molecular_Function_2021	ubiquitin-protein transferase inhibitor activity (GO:0055105)	'2/9'	0.00394005	0.12293	26.5298	146.884	RPL5;RPL37	2.4045
RPE	up	GO_Molecular_Function_2021	P-type calcium transporter activity (GO:0005388)	'2/9'	0.00394005	0.12293	26.5298	146.884	ATP2A1;ATP2B2	2.4045
RPE	up	Reactome_2016	PTK6 Regulates RTKs and Their Effectors AKT1 and DOK1 Homo sapiens R-HSA-8849469	'2/9'	0.00394005	0.0443724	26.5298	146.884	UBB;UBC	2.4045
RPE	up	Reactome_2016	Sodium/Proton exchangers Homo sapiens R-HSA-425986	'2/9'	0.00394005	0.0443724	26.5298	146.884	SLC9A3;SLC9A5	2.4045
RPE	up	GO_Biological_Process_2021	fructose 1,6-bisphosphate metabolic process (GO:0030388)	'2/9'	0.00394005	0.111082	26.5298	146.884	ALDOC;ALDOA	2.4045
RPE	up	Reactome_2016	Activated NOTCH1 Transmits Signal to the Nucleus Homo sapiens R-HSA-2122948	'3/30'	0.00401544	0.0443724	10.3553	57.1367	UBB;UBC;MIB2	2.39627
RPE	down	GO_Biological_Process_2021	bicarbonate transport (GO:0015701)	'3/35'	0.0040381	0.0785915	10.2472	56.4826	CA9;SLC4A2;SLC4A5	2.39382
RPE	down	GO_Biological_Process_2021	regulation of endopeptidase activity (GO:0052548)	'4/71'	0.00416983	0.0801533	6.55025	35.8946	SERPINE3;SERPINF1;SERPINE1;TIMP3	2.37988
RPE	up	Reactome_2016	Cell death signalling via NRAGE, NRIF and NADE Homo sapiens R-HSA-204998	'4/61'	0.00419941	0.0443724	6.56124	35.9084	OBSCN;UBB;ARHGEF16;UBC	2.37681
RPE	up	GO_Biological_Process_2021	pattern recognition receptor signaling pathway (GO:0002221)	'4/61'	0.00419941	0.116353	6.56124	35.9084	UBB;S100A1;UBC;HSP90B1	2.37681
RPE	down	GO_Cellular_Component_2021	lytic vacuole (GO:0000323)	'7/219'	0.00423211	0.0386952	3.65707	19.9861	ABCA2;HSPA8;ABCA5;CTSH;CTSV;CTSD;UNC13D	2.37344
RPE	down	Reactome_2016	TRAF6 Mediated Induction of proinflammatory cytokines Homo sapiens R-HSA-168180	'4/72'	0.00438391	0.0635116	6.45359	35.0418	DUSP4;UBB;UBC;S100B	2.35814
RPE	down	GO_Biological_Process_2021	regulation of amyloid precursor protein biosynthetic process (GO:0042984)	'2/11'	0.00438399	0.0812603	24.1844	131.316	ABCA2;ITM2A	2.35813
RPE	down	GO_Biological_Process_2021	central nervous system myelination (GO:0022010)	'2/11'	0.00438399	0.0812603	24.1844	131.316	ABCA2;MYRF	2.35813
RPE	down	GO_Biological_Process_2021	regulation of synapse maturation (GO:0090128)	'2/11'	0.00438399	0.0812603	24.1844	131.316	CAMK2B;RELN	2.35813
RPE	down	GO_Molecular_Function_2021	vinculin binding (GO:0017166)	'2/11'	0.00438399	0.111792	24.1844	131.316	SYNM;DMD	2.35813
RPE	down	GO_Cellular_Component_2021	microvillus membrane (GO:0031528)	'2/11'	0.00438399	0.0386952	24.1844	131.316	SLC7A8;CDHR5	2.35813
RPE	down	GO_Molecular_Function_2021	platelet-derived growth factor binding (GO:0048407)	'2/11'	0.00438399	0.111792	24.1844	131.316	COL3A1;COL1A2	2.35813
RPE	down	GO_Molecular_Function_2021	ABC-type xenobiotic transporter activity (GO:0008559)	'2/11'	0.00438399	0.111792	24.1844	131.316	ABCC5;ABCC10	2.35813
RPE	down	Reactome_2016	Membrane binding and targetting of GAG proteins Homo sapiens R-HSA-174490	'2/11'	0.00438399	0.0635116	24.1844	131.316	UBB;UBC	2.35813
RPE	down	Reactome_2016	Synthesis And Processing Of GAG, GAGPOL Polyproteins Homo sapiens R-HSA-174495	'2/11'	0.00438399	0.0635116	24.1844	131.316	UBB;UBC	2.35813
RPE	down	GO_Biological_Process_2021	positive regulation of cell motility (GO:2000147)	'7/221'	0.00444602	0.0814407	3.62252	19.6187	SEMA4A;CTSH;STX4;CCN1;THBS1;BCAR1;ACTG1	2.35203
RPE	up	GO_Molecular_Function_2021	calcium ion binding (GO:0005509)	'10/348'	0.00455394	0.129166	2.80661	15.1326	RYR1;PPP3CB;SPARC;ASPH;S100A1;S100A13;ATP2A1;CALR;NOL3;HSP90B1	2.34161
RPE	up	Reactome_2016	Infectious disease Homo sapiens R-HSA-5663205	'10/348'	0.00455394	0.0443724	2.80661	15.1326	RPL4;RPL5;HSP90AA1;RPS27;UBB;UBC;NEDD4L;RPL37;CALR;RPL17	2.34161
RPE	down	GO_Biological_Process_2021	positive regulation of cell projection organization (GO:0031346)	'5/117'	0.00456075	0.0825707	4.91421	26.4889	CAMK2B;NTRK2;RELN;DPYSL3;PLXNB3	2.34096
RPE	down	GO_Biological_Process_2021	negative regulation of endothelial cell proliferation (GO:0001937)	'3/37'	0.00472993	0.0836292	9.64348	51.6297	SPARC;SULF1;THBS1	2.32515
RPE	down	GO_Biological_Process_2021	regulation of vascular associated smooth muscle cell proliferation (GO:1904705)	'3/37'	0.00472993	0.0836292	9.64348	51.6297	CNN1;MMP2;TPM1	2.32515
RPE	up	Reactome_2016	Gluconeogenesis Homo sapiens R-HSA-70263	'3/32'	0.00482895	0.0443724	9.64021	51.4125	ALDOC;ALDOA;GAPDH	2.31615
RPE	up	Reactome_2016	Oncogene Induced Senescence Homo sapiens R-HSA-2559585	'3/32'	0.00482895	0.0443724	9.64021	51.4125	UBB;UBC;ETS2	2.31615
RPE	up	Reactome_2016	Signaling by NOTCH2 Homo sapiens R-HSA-1980145	'3/32'	0.00482895	0.0443724	9.64021	51.4125	UBB;UBC;MIB2	2.31615
RPE	up	Reactome_2016	TGF-beta receptor signaling activates SMADs Homo sapiens R-HSA-2173789	'3/32'	0.00482895	0.0443724	9.64021	51.4125	UBB;UBC;NEDD4L	2.31615
RPE	up	GO_Biological_Process_2021	skeletal muscle organ development (GO:0060538)	'3/32'	0.00482895	0.128832	9.64021	51.4125	FXR1;MYOD1;MYL6B	2.31615
RPE	down	GO_Biological_Process_2021	regulation of stress fiber assembly (GO:0051492)	'4/74'	0.00483406	0.0836292	6.26857	33.4245	LIMCH1;TPM1;CCN2;ACTG1	2.31569
RPE	down	GO_Biological_Process_2021	proteolysis involved in cellular protein catabolic process (GO:0051603)	'4/74'	0.00483406	0.0836292	6.26857	33.4245	UBB;UBC;CTSH;CTSV	2.31569
RPE	up	Reactome_2016	Glycogen storage diseases Homo sapiens R-HSA-3229121	'2/10'	0.00489031	0.0443724	23.2124	123.502	UBB;UBC	2.31066
RPE	up	Reactome_2016	Myoclonic epilepsy of Lafora Homo sapiens R-HSA-3785653	'2/10'	0.00489031	0.0443724	23.2124	123.502	UBB;UBC	2.31066
RPE	up	Reactome_2016	Diseases of carbohydrate metabolism Homo sapiens R-HSA-5663084	'2/10'	0.00489031	0.0443724	23.2124	123.502	UBB;UBC	2.31066
RPE	up	Reactome_2016	Regulation of gene expression by Hypoxia-inducible Factor Homo sapiens R-HSA-1234158	'2/10'	0.00489031	0.0443724	23.2124	123.502	EPO;VEGFA	2.31066
RPE	up	Reactome_2016	IRAK2 mediated activation of TAK1 complex Homo sapiens R-HSA-937042	'2/10'	0.00489031	0.0443724	23.2124	123.502	UBB;UBC	2.31066
RPE	up	Reactome_2016	IRAK2 mediated activation of TAK1 complex upon TLR7/8 or 9 stimulation Homo sapiens R-HSA-975163	'2/10'	0.00489031	0.0443724	23.2124	123.502	UBB;UBC	2.31066
RPE	up	Reactome_2016	ATF6-alpha activates chaperone genes Homo sapiens R-HSA-381183	'2/10'	0.00489031	0.0443724	23.2124	123.502	CALR;HSP90B1	2.31066
RPE	up	Reactome_2016	Creatine metabolism Homo sapiens R-HSA-71288	'2/10'	0.00489031	0.0443724	23.2124	123.502	SLC6A8;CKB	2.31066
RPE	up	GO_Biological_Process_2021	modification-dependent macromolecule catabolic process (GO:0043632)	'2/10'	0.00489031	0.128832	23.2124	123.502	UBB;UBC	2.31066
RPE	up	GO_Biological_Process_2021	modulation by symbiont of host process (GO:0044003)	'2/10'	0.00489031	0.128832	23.2124	123.502	UBB;UBC	2.31066
RPE	down	GO_Cellular_Component_2021	vesicle (GO:0031982)	'7/226'	0.00501655	0.0386952	3.53892	18.7386	AHNAK;UBB;BASP1;UBC;TYRP1;MFGE8;EDIL3	2.29959
RPE	down	GO_Biological_Process_2021	integrin-mediated signaling pathway (GO:0007229)	'4/75'	0.00507035	0.0848091	6.17997	32.6571	COL3A1;ITGA11;THY1;BCAR1	2.29496
RPE	down	GO_Biological_Process_2021	positive regulation of programmed cell death (GO:0043068)	'8/286'	0.00509255	0.0848091	3.19457	16.8673	BMP4;UBB;FRZB;STK17A;IGFBP3;UBC;CTSD;TGM2	2.29306
RPE	down	GO_Biological_Process_2021	positive regulation of cell development (GO:0010720)	'3/38'	0.005101	0.0848091	9.36748	49.4445	BMP4;SERPINF1;TGM2	2.29234
RPE	down	GO_Molecular_Function_2021	carboxypeptidase activity (GO:0004180)	'3/38'	0.005101	0.11825	9.36748	49.4445	AEBP1;CPZ;CPVL	2.29234
RPE	down	GO_Biological_Process_2021	cellular response to cytokine stimulus (GO:0071345)	'11/482'	0.00515644	0.0848091	2.61153	13.7562	HSPA8;MT2A;HSP90AA1;COL1A2;UBB;MMP2;DPYSL3;UBC;STX4;MT1X;CRLF1	2.28765
RPE	down	GO_Biological_Process_2021	regulation of plasminogen activation (GO:0010755)	'2/12'	0.00522908	0.0848091	21.7648	114.342	SERPINE1;THBS1	2.28157
RPE	down	GO_Biological_Process_2021	regulation of dendritic cell differentiation (GO:2001198)	'2/12'	0.00522908	0.0848091	21.7648	114.342	TMEM176B;TMEM176A	2.28157
RPE	down	GO_Cellular_Component_2021	pigment granule membrane (GO:0090741)	'2/12'	0.00522908	0.0386952	21.7648	114.342	DCT;TYRP1	2.28157
RPE	down	GO_Cellular_Component_2021	melanosome membrane (GO:0033162)	'2/12'	0.00522908	0.0386952	21.7648	114.342	DCT;TYRP1	2.28157
RPE	down	GO_Cellular_Component_2021	chitosome (GO:0045009)	'2/12'	0.00522908	0.0386952	21.7648	114.342	DCT;TYRP1	2.28157
RPE	up	GO_Biological_Process_2021	regulation of protein localization to cell surface (GO:2000008)	'3/33'	0.00527023	0.134433	9.3184	48.8813	ACTN2;NEDD4L;RAB11B	2.27817
RPE	up	GO_Biological_Process_2021	muscle cell development (GO:0055001)	'3/33'	0.00527023	0.134433	9.3184	48.8813	MYOD1;ALPK3;VEGFA	2.27817
RPE	down	GO_Biological_Process_2021	supramolecular fiber organization (GO:0097435)	'9/351'	0.00532977	0.085551	2.92842	15.3287	GGA2;COL3A1;COL1A2;UBB;TPM1;UBC;COL9A2;MFGE8;BCAR1	2.27329
RPE	down	Reactome_2016	Collagen degradation Homo sapiens R-HSA-1442490	'3/39'	0.00548914	0.0734247	9.10681	47.4008	MMP2;COL9A2;CTSD	2.2605
RPE	down	GO_Biological_Process_2021	odontogenesis (GO:0042476)	'3/39'	0.00548914	0.0872101	9.10681	47.4008	BMP4;COL1A2;SCN5A	2.2605
RPE	up	Reactome_2016	Platelet degranulation Homo sapiens R-HSA-114608	'5/105'	0.00554922	0.0496213	4.68691	24.3442	SPARC;ACTN2;PSAP;ALDOA;VEGFA	2.25577
RPE	down	GO_Cellular_Component_2021	ficolin-1-rich granule lumen (GO:1904813)	'5/123'	0.00562876	0.0396693	4.66291	24.1533	HSPA8;HSP90AA1;CTSH;EEF2;CTSD	2.24959
RPE	up	Reactome_2016	Negative regulators of RIG-I/MDA5 signaling Homo sapiens R-HSA-936440	'3/34'	0.005735	0.0505499	9.01735	46.54	UBB;UBC;PCBP2	2.24147
RPE	up	GO_Cellular_Component_2021	platelet alpha granule lumen (GO:0031093)	'4/67'	0.00586801	0.113448	5.93455	30.4931	SPARC;ACTN2;ALDOA;VEGFA	2.23151
RPE	down	GO_Biological_Process_2021	positive regulation of wound healing (GO:0090303)	'3/40'	0.00589454	0.0927051	8.86024	45.486	SERPINE1;THBS1;ACTG1	2.22955
RPE	down	Reactome_2016	Negative regulation of MAPK pathway Homo sapiens R-HSA-5675221	'3/40'	0.00589454	0.0734247	8.86024	45.486	DUSP4;UBB;UBC	2.22955
RPE	up	GO_Biological_Process_2021	regulation of endocytic recycling (GO:2001135)	'2/11'	0.0059349	0.140256	20.6322	105.779	ACTN2;RAB11B	2.22659
RPE	up	Reactome_2016	Synthesis And Processing Of GAG, GAGPOL Polyproteins Homo sapiens R-HSA-174495	'2/11'	0.0059349	0.0508231	20.6322	105.779	UBB;UBC	2.22659
RPE	up	GO_Biological_Process_2021	myotube cell development (GO:0014904)	'2/11'	0.0059349	0.140256	20.6322	105.779	RYR1;MYOD1	2.22659
RPE	up	GO_Biological_Process_2021	negative regulation of potassium ion transmembrane transport (GO:1901380)	'2/11'	0.0059349	0.140256	20.6322	105.779	ACTN2;NEDD4L	2.22659
RPE	up	GO_Biological_Process_2021	negative regulation of protein localization to cell surface (GO:2000009)	'2/11'	0.0059349	0.140256	20.6322	105.779	ACTN2;NEDD4L	2.22659
RPE	up	GO_Molecular_Function_2021	potassium:proton antiporter activity (GO:0015386)	'2/11'	0.0059349	0.135195	20.6322	105.779	SLC9A3;SLC9A5	2.22659
RPE	up	Reactome_2016	Membrane binding and targetting of GAG proteins Homo sapiens R-HSA-174490	'2/11'	0.0059349	0.0508231	20.6322	105.779	UBB;UBC	2.22659
RPE	up	GO_Biological_Process_2021	lipoprotein catabolic process (GO:0042159)	'2/11'	0.0059349	0.140256	20.6322	105.779	APOE;NOTUM	2.22659
RPE	up	Reactome_2016	Metabolism of proteins Homo sapiens R-HSA-392499	'21/1074'	0.00601311	0.0508231	1.92563	9.84732	RPL4;RPL5;SRP19;EEF1A1P5;IGFBP5;KDELR1;IGFBP2;GATA4;HSP90B1;HERC2;RPS27;UBB;EEF1A2;UBC;TPP1;RPL37;PABPC1;CALR;B4GALT6;RPL17;EIF4B	2.2209
RPE	down	GO_Biological_Process_2021	regulation of cellular response to heat (GO:1900034)	'4/79'	0.00609279	0.0937651	5.84919	29.8346	CAMK2B;HSPA8;HSP90AA1;HSPH1	2.21518
RPE	down	GO_Biological_Process_2021	regulation of fibrinolysis (GO:0051917)	'2/13'	0.00614261	0.0937651	19.7852	100.756	SERPINE1;THBS1	2.21165
RPE	down	GO_Biological_Process_2021	muscle tissue development (GO:0060537)	'2/13'	0.00614261	0.0937651	19.7852	100.756	BMP4;CSRP1	2.21165
RPE	down	GO_Molecular_Function_2021	acylglycerol lipase activity (GO:0047372)	'2/13'	0.00614261	0.13053	19.7852	100.756	LIPE;ABHD2	2.21165
RPE	down	Reactome_2016	p75NTR recruits signalling complexes Homo sapiens R-HSA-209543	'2/13'	0.00614261	0.0734247	19.7852	100.756	UBB;UBC	2.21165
RPE	down	Reactome_2016	NF-kB is activated and signals survival Homo sapiens R-HSA-209560	'2/13'	0.00614261	0.0734247	19.7852	100.756	UBB;UBC	2.21165
RPE	down	Reactome_2016	Assembly Of The HIV Virion Homo sapiens R-HSA-175474	'2/13'	0.00614261	0.0734247	19.7852	100.756	UBB;UBC	2.21165
RPE	down	Reactome_2016	Downregulation of ERBB2:ERBB3 signaling Homo sapiens R-HSA-1358803	'2/13'	0.00614261	0.0734247	19.7852	100.756	UBB;UBC	2.21165
RPE	up	Reactome_2016	Regulation of TP53 Degradation Homo sapiens R-HSA-6804757	'3/35'	0.00622357	0.0518911	8.73511	44.3692	UBB;UBC;CCNG1	2.20596
RPE	down	GO_Biological_Process_2021	heart contraction (GO:0060047)	'3/41'	0.00631741	0.094579	8.62664	43.6891	TPM1;DMD;SCN5A	2.19946
RPE	down	GO_Biological_Process_2021	carboxylic acid transmembrane transport (GO:1905039)	'3/41'	0.00631741	0.094579	8.62664	43.6891	SLC13A3;SLC7A8;ABCC5	2.19946
RPE	up	GO_Biological_Process_2021	regulation of angiogenesis (GO:0045765)	'7/203'	0.0064982	0.149441	3.3635	16.9393	SPARC;BTG1;PLXND1;SERPINF1;GATA4;HK2;VEGFA	2.18721
RPE	up	GO_Biological_Process_2021	cellular response to decreased oxygen levels (GO:0036294)	'4/69'	0.00650954	0.149441	5.75137	28.9552	EGLN3;HILPDA;NDRG1;VEGFA	2.18645
RPE	up	Reactome_2016	Regulation of TP53 Expression and Degradation Homo sapiens R-HSA-6806003	'3/36'	0.00673625	0.0545406	8.46998	42.352	UBB;UBC;CCNG1	2.17158
RPE	up	Reactome_2016	Response to elevated platelet cytosolic Ca2+ Homo sapiens R-HSA-76005	'5/110'	0.00673839	0.0545406	4.46258	22.3126	SPARC;ACTN2;PSAP;ALDOA;VEGFA	2.17144
RPE	down	GO_Biological_Process_2021	regulation of extrinsic apoptotic signaling pathway via death domain receptors (GO:1902041)	'3/42'	0.00675794	0.100211	8.40502	42.0002	SERPINE1;STX4;THBS1	2.17019
RPE	down	Reactome_2016	Non-integrin membrane-ECM interactions Homo sapiens R-HSA-3000171	'3/42'	0.00675794	0.0734247	8.40502	42.0002	TNC;DMD;THBS1	2.17019
RPE	up	Reactome_2016	Hemostasis Homo sapiens R-HSA-109582	'13/552'	0.0069295	0.0545406	2.29797	11.4254	SPARC;ACTN2;GATA4;KIF12;ATP2B2;ATP2A1;LRP8;ADRA2B;VEGFA;PSAP;ALDOA;SH2B2;DGKI	2.1593
RPE	down	Reactome_2016	MyD88 cascade initiated on plasma membrane Homo sapiens R-HSA-975871	'4/82'	0.00694371	0.0734247	5.62336	27.9476	DUSP4;UBB;UBC;S100B	2.15841
RPE	down	Reactome_2016	Toll Like Receptor 10 (TLR10) Cascade Homo sapiens R-HSA-168142	'4/82'	0.00694371	0.0734247	5.62336	27.9476	DUSP4;UBB;UBC;S100B	2.15841
RPE	down	Reactome_2016	Toll Like Receptor 5 (TLR5) Cascade Homo sapiens R-HSA-168176	'4/82'	0.00694371	0.0734247	5.62336	27.9476	DUSP4;UBB;UBC;S100B	2.15841
RPE	up	Reactome_2016	Selenoamino acid metabolism Homo sapiens R-HSA-2408522	'5/111'	0.00699602	0.0545406	4.42026	21.9352	RPL4;RPL5;RPS27;RPL37;RPL17	2.15515
RPE	up	GO_Molecular_Function_2021	sodium:proton antiporter activity (GO:0015385)	'2/12'	0.00707171	0.135195	18.5681	91.9427	SLC9A3;SLC9A5	2.15048
RPE	up	Reactome_2016	ATF6-alpha activates chaperones Homo sapiens R-HSA-381033	'2/12'	0.00707171	0.0545406	18.5681	91.9427	CALR;HSP90B1	2.15048
RPE	up	Reactome_2016	Reduction of cytosolic Ca++ levels Homo sapiens R-HSA-418359	'2/12'	0.00707171	0.0545406	18.5681	91.9427	ATP2B2;ATP2A1	2.15048
RPE	up	GO_Biological_Process_2021	regulation of RNA export from nucleus (GO:0046831)	'2/12'	0.00707171	0.16006	18.5681	91.9427	AKAP8L;IWS1	2.15048
RPE	down	GO_Molecular_Function_2021	arylsulfatase activity (GO:0004065)	'2/14'	0.00712325	0.139725	18.1355	89.6692	ARSI;SULF1	2.14732
RPE	down	Reactome_2016	Receptor-ligand binding initiates the second proteolytic cleavage of Notch receptor Homo sapiens R-HSA-156988	'2/14'	0.00712325	0.0734247	18.1355	89.6692	UBB;UBC	2.14732
RPE	down	GO_Biological_Process_2021	negative regulation of fibroblast growth factor receptor signaling pathway (GO:0040037)	'2/14'	0.00712325	0.104631	18.1355	89.6692	SULF1;THBS1	2.14732
RPE	down	Reactome_2016	TRAF6 mediated induction of NFkB and MAP kinases upon TLR7/8 or 9 activation Homo sapiens R-HSA-975138	'4/83'	0.00724391	0.0734247	5.5519	27.3575	DUSP4;UBB;UBC;S100B	2.14003
RPE	up	GO_Biological_Process_2021	skeletal muscle tissue development (GO:0007519)	'3/37'	0.00727332	0.162337	8.22045	40.4737	RYR1;MYOD1;MYL6B	2.13827
RPE	down	Reactome_2016	Transcriptional activity of SMAD2/SMAD3:SMAD4 heterotrimer Homo sapiens R-HSA-2173793	'3/44'	0.00769266	0.0734247	7.99421	38.9117	UBB;SERPINE1;UBC	2.11392
RPE	down	GO_Biological_Process_2021	positive regulation of stress fiber assembly (GO:0051496)	'3/44'	0.00769266	0.111581	7.99421	38.9117	LIMCH1;TPM1;CCN2	2.11392
RPE	down	GO_Biological_Process_2021	regulation of cell adhesion (GO:0030155)	'5/133'	0.00778262	0.111581	4.29644	20.8629	TPM1;PLXNB3;PKP4;STX4;TGM2	2.10887
RPE	up	GO_Biological_Process_2021	regulation of apoptotic signaling pathway (GO:2001233)	'3/38'	0.00783506	0.167828	7.98517	38.7213	NR4A2;GATA4;TPD52L1	2.10596
RPE	down	Reactome_2016	Toll Like Receptor 7/8 (TLR7/8) Cascade Homo sapiens R-HSA-168181	'4/85'	0.00786973	0.0734247	5.41427	26.2307	DUSP4;UBB;UBC;S100B	2.10404
RPE	down	Reactome_2016	MyD88 dependent cascade initiated on endosome Homo sapiens R-HSA-975155	'4/85'	0.00786973	0.0734247	5.41427	26.2307	DUSP4;UBB;UBC;S100B	2.10404
RPE	down	Reactome_2016	Collagen formation Homo sapiens R-HSA-1474290	'4/85'	0.00786973	0.0734247	5.41427	26.2307	COL3A1;COL1A2;CTSV;COL9A2	2.10404
RPE	up	GO_Biological_Process_2021	neurotransmitter transport (GO:0006836)	'4/73'	0.00792849	0.167828	5.41686	26.2029	CHAT;SYN3;SLC29A1;SLC38A2	2.10081
RPE	up	GO_Molecular_Function_2021	ubiquitin protein ligase binding (GO:0031625)	'8/265'	0.00810367	0.135195	2.9366	14.141	RPL5;HSP90AA1;HERC2;UBB;PCBP2;UBC;CALR;CKB	2.09132
RPE	down	GO_Biological_Process_2021	positive regulation of apoptotic process (GO:0043065)	'8/310'	0.00813241	0.111581	2.93709	14.133	BMP4;UBB;FRZB;STK17A;IGFBP3;UBC;CTSD;TGM2	2.08978
RPE	down	Reactome_2016	Association of licensing factors with the pre-replicative complex Homo sapiens R-HSA-69298	'2/15'	0.00816971	0.0734247	16.7396	80.4729	UBB;UBC	2.08779
RPE	down	Reactome_2016	Glycogen synthesis Homo sapiens R-HSA-3322077	'2/15'	0.00816971	0.0734247	16.7396	80.4729	UBB;UBC	2.08779
RPE	down	Reactome_2016	NRIF signals cell death from the nucleus Homo sapiens R-HSA-205043	'2/15'	0.00816971	0.0734247	16.7396	80.4729	UBB;UBC	2.08779
RPE	down	GO_Biological_Process_2021	positive regulation of double-strand break repair via homologous recombination (GO:1905168)	'2/15'	0.00816971	0.111581	16.7396	80.4729	MRNIP;FUS	2.08779
RPE	down	GO_Biological_Process_2021	neurotrophin TRK receptor signaling pathway (GO:0048011)	'2/15'	0.00816971	0.111581	16.7396	80.4729	NTRK2;BCAR1	2.08779
RPE	down	Reactome_2016	Signaling by NOTCH1 HD Domain Mutants in Cancer Homo sapiens R-HSA-2691230	'2/15'	0.00816971	0.0734247	16.7396	80.4729	UBB;UBC	2.08779
RPE	down	Reactome_2016	Regulation of innate immune responses to cytosolic DNA Homo sapiens R-HSA-3134975	'2/15'	0.00816971	0.0734247	16.7396	80.4729	UBB;UBC	2.08779
RPE	down	GO_Biological_Process_2021	central nervous system neuron development (GO:0021954)	'2/15'	0.00816971	0.111581	16.7396	80.4729	NTRK2;HSP90AA1	2.08779
RPE	down	Reactome_2016	Constitutive Signaling by NOTCH1 HD Domain Mutants Homo sapiens R-HSA-2691232	'2/15'	0.00816971	0.0734247	16.7396	80.4729	UBB;UBC	2.08779
RPE	down	GO_Biological_Process_2021	steroid hormone mediated signaling pathway (GO:0043401)	'2/15'	0.00816971	0.111581	16.7396	80.4729	BMP4;ABHD2	2.08779
RPE	down	GO_Biological_Process_2021	negative regulation of protein processing (GO:0010955)	'2/15'	0.00816971	0.111581	16.7396	80.4729	SERPINE1;THBS1	2.08779
RPE	down	GO_Cellular_Component_2021	endocytic vesicle (GO:0030139)	'6/189'	0.00817598	0.055002	3.61632	17.382	CAMK2B;HSP90AA1;SPARC;HSPH1;UBB;UBC	2.08746
RPE	down	Reactome_2016	ABC-family proteins mediated transport Homo sapiens R-HSA-382556	'3/45'	0.00818717	0.0734247	7.80347	37.4971	ABCA2;ABCC5;ABCC10	2.08687
RPE	down	Reactome_2016	Signaling by ERBB2 Homo sapiens R-HSA-1227986	'3/45'	0.00818717	0.0734247	7.80347	37.4971	HSP90AA1;UBB;UBC	2.08687
RPE	up	Reactome_2016	p75NTR recruits signalling complexes Homo sapiens R-HSA-209543	'2/13'	0.00829865	0.0609556	16.8792	80.8795	UBB;UBC	2.08099
RPE	up	Reactome_2016	Downregulation of ERBB2:ERBB3 signaling Homo sapiens R-HSA-1358803	'2/13'	0.00829865	0.0609556	16.8792	80.8795	UBB;UBC	2.08099
RPE	up	Reactome_2016	Assembly Of The HIV Virion Homo sapiens R-HSA-175474	'2/13'	0.00829865	0.0609556	16.8792	80.8795	UBB;UBC	2.08099
RPE	up	Reactome_2016	NF-kB is activated and signals survival Homo sapiens R-HSA-209560	'2/13'	0.00829865	0.0609556	16.8792	80.8795	UBB;UBC	2.08099
RPE	up	GO_Biological_Process_2021	cardiac cell development (GO:0055006)	'2/13'	0.00829865	0.167828	16.8792	80.8795	ALPK3;VEGFA	2.08099
RPE	up	GO_Biological_Process_2021	central nervous system neuron axonogenesis (GO:0021955)	'2/13'	0.00829865	0.167828	16.8792	80.8795	HSP90AA1;B4GALT6	2.08099
RPE	up	GO_Molecular_Function_2021	insulin-like growth factor I binding (GO:0031994)	'2/13'	0.00829865	0.135195	16.8792	80.8795	IGFBP5;IGFBP2	2.08099
RPE	up	GO_Molecular_Function_2021	aldehyde dehydrogenase (NAD+) activity (GO:0004029)	'2/13'	0.00829865	0.135195	16.8792	80.8795	ALDH1A1;ALDH9A1	2.08099
RPE	up	GO_Biological_Process_2021	positive regulation of histone deacetylation (GO:0031065)	'2/13'	0.00829865	0.167828	16.8792	80.8795	AKAP8L;VEGFA	2.08099
RPE	up	GO_Biological_Process_2021	negative regulation of potassium ion transport (GO:0043267)	'2/13'	0.00829865	0.167828	16.8792	80.8795	ACTN2;NEDD4L	2.08099
RPE	up	GO_Molecular_Function_2021	P-type ion transporter activity (GO:0015662)	'2/13'	0.00829865	0.135195	16.8792	80.8795	ATP2A1;ATP2B2	2.08099
RPE	up	GO_Molecular_Function_2021	titin binding (GO:0031432)	'2/13'	0.00829865	0.135195	16.8792	80.8795	OBSCN;ACTN2	2.08099
RPE	up	GO_Molecular_Function_2021	monovalent cation:proton antiporter activity (GO:0005451)	'2/13'	0.00829865	0.135195	16.8792	80.8795	SLC9A3;SLC9A5	2.08099
RPE	up	GO_Biological_Process_2021	positive regulation of angiogenesis (GO:0045766)	'5/116'	0.00838807	0.167828	4.22008	20.176	BTG1;S100A1;GATA4;HK2;VEGFA	2.07634
RPE	up	GO_Biological_Process_2021	regulation of nitric-oxide synthase activity (GO:0050999)	'3/39'	0.0084217	0.167828	7.76297	37.0833	HSP90AA1;S100A1;APOE	2.0746
RPE	up	GO_Biological_Process_2021	negative regulation of signal transduction (GO:0009968)	'8/267'	0.00845927	0.167828	2.91362	13.9052	NR4A2;HMGXB4;IGFBP5;GDF15;DDIT4;GATA4;CALR;NOTUM	2.07267
RPE	down	GO_Biological_Process_2021	positive regulation of smooth muscle cell proliferation (GO:0048661)	'3/46'	0.0087	0.11779	7.62161	36.1602	BMP4;MMP2;THBS1	2.06048
RPE	up	GO_Molecular_Function_2021	phosphotransferase activity, alcohol group as acceptor (GO:0016773)	'4/75'	0.00870839	0.135195	5.26373	24.9684	NMRK2;PI4KB;HK2;DGKI	2.06006
RPE	down	Reactome_2016	Toll Like Receptor 9 (TLR9) Cascade Homo sapiens R-HSA-168138	'4/88'	0.00887344	0.0738535	5.22011	24.6634	DUSP4;UBB;UBC;S100B	2.05191
RPE	down	Reactome_2016	Platelet activation, signaling and aggregation Homo sapiens R-HSA-76002	'7/253'	0.00909727	0.0738535	3.14616	14.7863	SPARC;SERPINE1;TIMP3;STX4;THBS1;BCAR1;RAPGEF4	2.04109
RPE	up	GO_Molecular_Function_2021	protein homodimerization activity (GO:0042803)	'14/636'	0.00909969	0.135195	2.14588	10.0846	MYOM1;HSP90AA1;MTCL1;GDF15;S100A1;ATP2A1;TPD52L1;VEGFA;FXR1;STC2;MYOD1;PSAP;S100A13;APOE	2.04097
RPE	up	GO_Biological_Process_2021	actomyosin structure organization (GO:0031032)	'4/76'	0.00911646	0.17866	5.19036	24.3826	KRT19;MYH3;OBSCN;ACTN2	2.04017
RPE	down	GO_Biological_Process_2021	regulation of cation channel activity (GO:2001257)	'4/89'	0.0092257	0.123831	5.15843	24.1712	CAMK2B;RELN;AHNAK;DMD	2.035
RPE	down	GO_Cellular_Component_2021	cell-cell contact zone (GO:0044291)	'3/47'	0.00923127	0.0591195	7.44802	34.8951	AHNAK;PKP4;SCN5A	2.03474
RPE	down	Reactome_2016	TGF-beta receptor signaling in EMT (epithelial to mesenchymal transition) Homo sapiens R-HSA-2173791	'2/16'	0.0092807	0.0738535	15.5432	72.7392	UBB;UBC	2.03242
RPE	down	Reactome_2016	Translesion synthesis by REV1 Homo sapiens R-HSA-110312	'2/16'	0.0092807	0.0738535	15.5432	72.7392	UBB;UBC	2.03242
RPE	down	Reactome_2016	p75NTR signals via NF-kB Homo sapiens R-HSA-193639	'2/16'	0.0092807	0.0738535	15.5432	72.7392	UBB;UBC	2.03242
RPE	down	Reactome_2016	TRAF6 mediated induction of TAK1 complex Homo sapiens R-HSA-937072	'2/16'	0.0092807	0.0738535	15.5432	72.7392	UBB;UBC	2.03242
RPE	down	Reactome_2016	Spry regulation of FGF signaling Homo sapiens R-HSA-1295596	'2/16'	0.0092807	0.0738535	15.5432	72.7392	UBB;UBC	2.03242
RPE	down	Reactome_2016	MAP3K8 (TPL2)-dependent MAPK1/3 activation Homo sapiens R-HSA-5684264	'2/16'	0.0092807	0.0738535	15.5432	72.7392	UBB;UBC	2.03242
RPE	up	GO_Cellular_Component_2021	lipid droplet (GO:0005811)	'4/77'	0.0095368	0.159714	5.119	23.8167	HILPDA;G0S2;PLIN2;GAPDH	2.0206
RPE	down	GO_Cellular_Component_2021	platelet alpha granule (GO:0031091)	'4/90'	0.00958695	0.0591195	5.09819	23.6931	SPARC;SERPINE1;THBS2;THBS1	2.01832
RPE	down	Reactome_2016	Toll-Like Receptors Cascades Homo sapiens R-HSA-168898	'5/140'	0.00959409	0.0752869	4.07221	18.922	DUSP4;UBB;UBC;CTSV;S100B	2.018
RPE	up	GO_Biological_Process_2021	neurotransmitter biosynthetic process (GO:0042136)	'2/14'	0.00961367	0.180706	15.4718	71.86	CHAT;ALDH9A1	2.01711
RPE	up	GO_Biological_Process_2021	regulation of trophoblast cell migration (GO:1901163)	'2/14'	0.00961367	0.180706	15.4718	71.86	CALR;VEGFA	2.01711
RPE	up	GO_Biological_Process_2021	heart process (GO:0003015)	'2/14'	0.00961367	0.180706	15.4718	71.86	TNNI3;TRDN	2.01711
RPE	up	Reactome_2016	Receptor-ligand binding initiates the second proteolytic cleavage of Notch receptor Homo sapiens R-HSA-156988	'2/14'	0.00961367	0.069784	15.4718	71.86	UBB;UBC	2.01711
RPE	up	GO_Molecular_Function_2021	metal ion:proton antiporter activity (GO:0051139)	'2/14'	0.00961367	0.136339	15.4718	71.86	SLC9A3;SLC9A5	2.01711
RPE	up	GO_Biological_Process_2021	gluconeogenesis (GO:0006094)	'3/41'	0.00967064	0.180706	7.35365	34.1111	ALDOC;ALDOA;GAPDH	2.01454
RPE	up	GO_Biological_Process_2021	inorganic cation transmembrane transport (GO:0098662)	'8/274'	0.00979655	0.180955	2.83593	13.1182	SLC24A2;SLC9A3;SLC6A8;SLC9A5;UCP2;ATP2A1;KCNN4;TRPM6	2.00893
RPE	up	GO_Biological_Process_2021	negative regulation of apoptotic signaling pathway (GO:2001234)	'4/78'	0.00996955	0.182058	5.04957	23.2695	NR4A2;PPIF;GATA4;NOL3	2.00132
RPE	up	Reactome_2016	Axon guidance Homo sapiens R-HSA-422475	'12/515'	0.0100833	0.0723421	2.26605	10.4167	HSP90AA1;PLXND1;UBB;ACTN2;CNTN6;COL6A1;UBC;CNTN2;PIP5K1C;CD24;EPHB4;VEGFA	1.9964
RPE	up	GO_Biological_Process_2021	regulation of mRNA catabolic process (GO:0061013)	'5/122'	0.0102986	0.185954	4.00244	18.3142	FXR1;CARHSP1;UBB;UBC;PABPC1	1.98722
RPE	up	GO_Cellular_Component_2021	intracellular organelle lumen (GO:0070013)	'17/848'	0.010328	0.159714	1.95832	8.95519	ARG2;HSP90AA1;SPARC;IGFBP5;GOLIM4;LTBP1;HSP90B1;PCCA;FTH1;STC2;COL6A1;ALDOC;APOE;CALR;NOTUM;MELTF;ALDOA	1.98598
RPE	down	GO_Biological_Process_2021	Wnt signaling pathway (GO:0016055)	'4/92'	0.0103368	0.133429	4.98182	22.7771	UBB;FRZB;SFRP5;UBC	1.98562
RPE	down	GO_Biological_Process_2021	positive regulation of transmembrane receptor protein serine/threonine kinase signaling pathway (GO:0090100)	'4/92'	0.0103368	0.133429	4.98182	22.7771	BMP4;CCN1;SULF1;THBS1	1.98562
RPE	down	Reactome_2016	Toll Like Receptor 2 (TLR2) Cascade Homo sapiens R-HSA-181438	'4/92'	0.0103368	0.0757315	4.98182	22.7771	DUSP4;UBB;UBC;S100B	1.98562
RPE	down	Reactome_2016	MyD88:Mal cascade initiated on plasma membrane Homo sapiens R-HSA-166058	'4/92'	0.0103368	0.0757315	4.98182	22.7771	DUSP4;UBB;UBC;S100B	1.98562
RPE	down	Reactome_2016	Toll Like Receptor TLR1:TLR2 Cascade Homo sapiens R-HSA-168179	'4/92'	0.0103368	0.0757315	4.98182	22.7771	DUSP4;UBB;UBC;S100B	1.98562
RPE	down	Reactome_2016	Toll Like Receptor TLR6:TLR2 Cascade Homo sapiens R-HSA-168188	'4/92'	0.0103368	0.0757315	4.98182	22.7771	DUSP4;UBB;UBC;S100B	1.98562
RPE	down	GO_Biological_Process_2021	response to unfolded protein (GO:0006986)	'3/49'	0.0103497	0.133429	7.12347	32.56	HSPA8;HSP90AA1;HSPH1	1.98507
RPE	down	GO_Biological_Process_2021	regulation of smooth muscle cell proliferation (GO:0048660)	'3/49'	0.0103497	0.133429	7.12347	32.56	BMP4;IGFBP3;THBS1	1.98507
RPE	down	GO_Molecular_Function_2021	sulfuric ester hydrolase activity (GO:0008484)	'2/17'	0.010455	0.166626	14.5062	66.1582	ARSI;SULF1	1.98068
RPE	down	Reactome_2016	Translesion synthesis by POLK Homo sapiens R-HSA-5655862	'2/17'	0.010455	0.0757315	14.5062	66.1582	UBB;UBC	1.98068
RPE	down	Reactome_2016	Translesion synthesis by POLI Homo sapiens R-HSA-5656121	'2/17'	0.010455	0.0757315	14.5062	66.1582	UBB;UBC	1.98068
RPE	down	GO_Biological_Process_2021	positive regulation of blood coagulation (GO:0030194)	'2/17'	0.010455	0.133429	14.5062	66.1582	SERPINE1;THBS1	1.98068
RPE	down	GO_Molecular_Function_2021	anion transmembrane transporter activity (GO:0008509)	'2/17'	0.010455	0.166626	14.5062	66.1582	ABCC5;SLC4A2	1.98068
RPE	down	GO_Molecular_Function_2021	MHC class II protein complex binding (GO:0023026)	'2/17'	0.010455	0.166626	14.5062	66.1582	HSPA8;HSP90AA1	1.98068
RPE	down	GO_Biological_Process_2021	negative regulation of vascular associated smooth muscle cell proliferation (GO:1904706)	'2/17'	0.010455	0.133429	14.5062	66.1582	CNN1;TPM1	1.98068
RPE	up	Reactome_2016	Metabolism of amino acids and derivatives Homo sapiens R-HSA-71291	'9/335'	0.0105638	0.0738707	2.60782	11.8664	RPL4;RPL5;ARG2;RPS27;SLC6A8;RPL37;CKB;RPL17;ALDH9A1	1.97618
RPE	up	GO_Biological_Process_2021	nuclear-transcribed mRNA catabolic process (GO:0000956)	'6/171'	0.0105727	0.188782	3.41366	15.5304	RPL4;RPL5;RPS27;RPL37;PABPC1;RPL17	1.97581
RPE	up	Reactome_2016	Regulation of innate immune responses to cytosolic DNA Homo sapiens R-HSA-3134975	'2/15'	0.0110148	0.0738707	14.281	64.386	UBB;UBC	1.95802
RPE	up	GO_Molecular_Function_2021	hexose transmembrane transporter activity (GO:0015149)	'2/15'	0.0110148	0.137464	14.281	64.386	SLC2A3;SLC5A3	1.95802
RPE	up	GO_Molecular_Function_2021	aldehyde dehydrogenase [NAD(P)+] activity (GO:0004030)	'2/15'	0.0110148	0.137464	14.281	64.386	ALDH1A1;ALDH9A1	1.95802
RPE	up	GO_Molecular_Function_2021	insulin-like growth factor binding (GO:0005520)	'2/15'	0.0110148	0.137464	14.281	64.386	IGFBP5;IGFBP2	1.95802
RPE	up	Reactome_2016	Signaling by EGFRvIII in Cancer Homo sapiens R-HSA-5637812	'2/15'	0.0110148	0.0738707	14.281	64.386	HSP90AA1;CDC37	1.95802
RPE	up	Reactome_2016	Constitutive Signaling by EGFRvIII Homo sapiens R-HSA-5637810	'2/15'	0.0110148	0.0738707	14.281	64.386	HSP90AA1;CDC37	1.95802
RPE	up	GO_Cellular_Component_2021	muscle myosin complex (GO:0005859)	'2/15'	0.0110148	0.159714	14.281	64.386	MYH3;MYL6B	1.95802
RPE	up	GO_Biological_Process_2021	central nervous system neuron development (GO:0021954)	'2/15'	0.0110148	0.192399	14.281	64.386	HSP90AA1;B4GALT6	1.95802
RPE	up	GO_Biological_Process_2021	positive regulation of sprouting angiogenesis (GO:1903672)	'2/15'	0.0110148	0.192399	14.281	64.386	S100A1;VEGFA	1.95802
RPE	up	Reactome_2016	Association of licensing factors with the pre-replicative complex Homo sapiens R-HSA-69298	'2/15'	0.0110148	0.0738707	14.281	64.386	UBB;UBC	1.95802
RPE	up	Reactome_2016	NRIF signals cell death from the nucleus Homo sapiens R-HSA-205043	'2/15'	0.0110148	0.0738707	14.281	64.386	UBB;UBC	1.95802
RPE	down	GO_Biological_Process_2021	negative regulation of cell death (GO:0060548)	'4/94'	0.0111236	0.140808	4.87062	21.9114	BMP4;LRPAP1;CCN2;CCN1	1.95376
RPE	up	GO_Biological_Process_2021	platelet degranulation (GO:0002576)	'5/125'	0.0113574	0.196251	3.90179	17.4718	SPARC;ACTN2;PSAP;ALDOA;VEGFA	1.94472
RPE	up	GO_Molecular_Function_2021	ubiquitin-like protein ligase binding (GO:0044389)	'8/282'	0.0115109	0.138131	2.752	12.2862	RPL5;HSP90AA1;HERC2;UBB;PCBP2;UBC;CALR;CKB	1.93889
RPE	down	GO_Molecular_Function_2021	ubiquitin protein ligase binding (GO:0031625)	'7/265'	0.0115349	0.173024	2.99798	13.3781	HSPA8;HSP90AA1;UBB;UBC;TNFRSF14;SCN5A;ACTG1	1.93798
RPE	down	GO_Biological_Process_2021	regulation of axonogenesis (GO:0050770)	'3/51'	0.0115433	0.143784	6.82597	30.4551	NTRK2;PLXNB3;THY1	1.93767
RPE	down	GO_Biological_Process_2021	positive regulation of actin filament bundle assembly (GO:0032233)	'3/51'	0.0115433	0.143784	6.82597	30.4551	LIMCH1;TPM1;CCN2	1.93767
RPE	down	Reactome_2016	Activation of IRF3/IRF7 mediated by TBK1/IKK epsilon Homo sapiens R-HSA-936964	'2/18'	0.0116913	0.0825696	13.5989	60.5003	UBB;UBC	1.93214
RPE	down	Reactome_2016	Oxygen-dependent proline hydroxylation of Hypoxia-inducible Factor Alpha Homo sapiens R-HSA-1234176	'2/18'	0.0116913	0.0825696	13.5989	60.5003	UBB;UBC	1.93214
RPE	down	GO_Biological_Process_2021	regulation of transforming growth factor beta production (GO:0071634)	'2/18'	0.0116913	0.144471	13.5989	60.5003	LRRC32;LTBP1	1.93214
RPE	up	Reactome_2016	Transcriptional activity of SMAD2/SMAD3:SMAD4 heterotrimer Homo sapiens R-HSA-2173793	'3/44'	0.0117362	0.0763609	6.81454	30.2912	UBB;UBC;NEDD4L	1.93047
RPE	up	GO_Biological_Process_2021	hexose biosynthetic process (GO:0019319)	'3/44'	0.0117362	0.200638	6.81454	30.2912	ALDOC;ALDOA;GAPDH	1.93047
RPE	up	Reactome_2016	p75 NTR receptor-mediated signalling Homo sapiens R-HSA-193704	'4/83'	0.012324	0.0763609	4.72878	20.7887	OBSCN;UBB;ARHGEF16;UBC	1.90925
RPE	down	Reactome_2016	MyD88-independent TLR3/TLR4 cascade Homo sapiens R-HSA-166166	'4/97'	0.0123745	0.084236	4.71278	20.6991	DUSP4;UBB;UBC;S100B	1.90747
RPE	down	Reactome_2016	TRIF-mediated TLR3/TLR4 signaling Homo sapiens R-HSA-937061	'4/97'	0.0123745	0.084236	4.71278	20.6991	DUSP4;UBB;UBC;S100B	1.90747
RPE	down	Reactome_2016	Toll Like Receptor 3 (TLR3) Cascade Homo sapiens R-HSA-168164	'4/97'	0.0123745	0.084236	4.71278	20.6991	DUSP4;UBB;UBC;S100B	1.90747
RPE	down	GO_Biological_Process_2021	positive regulation of cell migration (GO:0030335)	'7/269'	0.0124437	0.152558	2.95161	12.9474	SEMA4A;CTSH;STX4;CCN1;THBS1;BCAR1;ACTG1	1.90505
RPE	up	Reactome_2016	Diseases of metabolism Homo sapiens R-HSA-5668914	'3/45'	0.0124766	0.0763609	6.65195	29.1615	UBB;PCCA;UBC	1.9039
RPE	up	GO_Biological_Process_2021	positive regulation of nervous system development (GO:0051962)	'3/45'	0.0124766	0.206805	6.65195	29.1615	CLSTN3;SERPINF1;CLSTN1	1.9039
RPE	up	Reactome_2016	MAP3K8 (TPL2)-dependent MAPK1/3 activation Homo sapiens R-HSA-5684264	'2/16'	0.0124999	0.0763609	13.2602	58.1068	UBB;UBC	1.90309
RPE	up	Reactome_2016	Spry regulation of FGF signaling Homo sapiens R-HSA-1295596	'2/16'	0.0124999	0.0763609	13.2602	58.1068	UBB;UBC	1.90309
RPE	up	GO_Biological_Process_2021	negative regulation of release of cytochrome c from mitochondria (GO:0090201)	'2/16'	0.0124999	0.206805	13.2602	58.1068	PPIF;NOL3	1.90309
RPE	up	GO_Biological_Process_2021	dendrite self-avoidance (GO:0070593)	'2/16'	0.0124999	0.206805	13.2602	58.1068	CNTN6;CNTN2	1.90309
RPE	up	Reactome_2016	TRAF6 mediated induction of TAK1 complex Homo sapiens R-HSA-937072	'2/16'	0.0124999	0.0763609	13.2602	58.1068	UBB;UBC	1.90309
RPE	up	Reactome_2016	p75NTR signals via NF-kB Homo sapiens R-HSA-193639	'2/16'	0.0124999	0.0763609	13.2602	58.1068	UBB;UBC	1.90309
RPE	up	Reactome_2016	Translesion synthesis by REV1 Homo sapiens R-HSA-110312	'2/16'	0.0124999	0.0763609	13.2602	58.1068	UBB;UBC	1.90309
RPE	up	Reactome_2016	TGF-beta receptor signaling in EMT (epithelial to mesenchymal transition) Homo sapiens R-HSA-2173791	'2/16'	0.0124999	0.0763609	13.2602	58.1068	UBB;UBC	1.90309
RPE	down	GO_Biological_Process_2021	cytokine-mediated signaling pathway (GO:0019221)	'12/621'	0.0125518	0.152681	2.20037	9.63296	CAMK2B;HSPA8;MT2A;HSP90AA1;COL1A2;UBB;MMP2;UBC;HNRNPA2B1;STX4;TNFRSF14;CRLF1	1.90129
RPE	up	GO_Biological_Process_2021	post-translational protein modification (GO:0043687)	'9/345'	0.0126116	0.206805	2.52891	11.0593	WSB1;IGFBP5;STC2;APOE;NOTUM;MELTF;LTBP1;RAB11B;HSP90B1	1.89923
RPE	down	GO_Molecular_Function_2021	zinc ion binding (GO:0008270)	'8/336'	0.012784	0.174318	2.70066	11.7737	MT2A;CSRP1;MT1M;MT1F;ADAM33;MT1X;S100B;MT1E	1.89333
RPE	up	GO_Biological_Process_2021	vascular transport (GO:0010232)	'4/84'	0.012834	0.208325	4.66943	20.3385	SLC2A3;SLC29A1;SLC5A3;SLC38A2	1.89164
RPE	down	GO_Biological_Process_2021	positive regulation of cellular protein catabolic process (GO:1903364)	'2/19'	0.0129884	0.154373	12.7983	55.5921	ABCA2;HSP90AA1	1.88645
RPE	down	GO_Biological_Process_2021	glycerolipid catabolic process (GO:0046503)	'2/19'	0.0129884	0.154373	12.7983	55.5921	ABHD2;GPCPD1	1.88645
RPE	down	Reactome_2016	Other semaphorin interactions Homo sapiens R-HSA-416700	'2/19'	0.0129884	0.0843498	12.7983	55.5921	SEMA4A;PLXNB3	1.88645
RPE	down	Reactome_2016	Scavenging by Class A Receptors Homo sapiens R-HSA-3000480	'2/19'	0.0129884	0.0843498	12.7983	55.5921	COL3A1;COL1A2	1.88645
RPE	down	Reactome_2016	Regulation of TP53 Activity through Methylation Homo sapiens R-HSA-6804760	'2/19'	0.0129884	0.0843498	12.7983	55.5921	UBB;UBC	1.88645
RPE	down	Reactome_2016	Translesion Synthesis by POLH Homo sapiens R-HSA-110320	'2/19'	0.0129884	0.0843498	12.7983	55.5921	UBB;UBC	1.88645
RPE	down	GO_Molecular_Function_2021	ankyrin binding (GO:0030506)	'2/19'	0.0129884	0.174318	12.7983	55.5921	CDH1;SCN5A	1.88645
RPE	down	GO_Biological_Process_2021	endoplasmic reticulum mannose trimming (GO:1904380)	'2/19'	0.0129884	0.154373	12.7983	55.5921	UBB;UBC	1.88645
RPE	down	Reactome_2016	Transport of inorganic cations/anions and amino acids/oligopeptides Homo sapiens R-HSA-425393	'4/99'	0.0132565	0.0846035	4.6131	19.9437	SLC7A8;SLC4A2;SLC6A20;SLC4A5	1.87757
RPE	down	GO_Biological_Process_2021	organic anion transport (GO:0015711)	'4/99'	0.0132565	0.156366	4.6131	19.9437	ABCC5;CA9;SLC4A2;SLC4A5	1.87757
RPE	up	GO_Molecular_Function_2021	mRNA 3'-UTR binding (GO:0003730)	'4/85'	0.0133572	0.154349	4.61155	19.9021	FXR1;RPL5;CARHSP1;PABPC1	1.87429
RPE	down	GO_Biological_Process_2021	striated muscle contraction (GO:0006941)	'3/54'	0.0134767	0.157768	6.42346	27.6645	TPM1;DMD;SCN5A	1.87042
RPE	down	Reactome_2016	Assembly of collagen fibrils and other multimeric structures Homo sapiens R-HSA-2022090	'3/54'	0.0134767	0.0846035	6.42346	27.6645	COL3A1;COL1A2;CTSV	1.87042
RPE	down	Reactome_2016	AUF1 (hnRNP D0) binds and destabilizes mRNA Homo sapiens R-HSA-450408	'3/54'	0.0134767	0.0846035	6.42346	27.6645	HSPA8;UBB;UBC	1.87042
RPE	up	GO_Biological_Process_2021	transport across blood-brain barrier (GO:0150104)	'4/86'	0.0138937	0.221628	4.55508	19.479	SLC2A3;SLC29A1;SLC5A3;SLC38A2	1.85718
RPE	up	GO_Cellular_Component_2021	lysosomal lumen (GO:0043202)	'4/86'	0.0138937	0.174835	4.55508	19.479	HSP90AA1;PSAP;TPP1;PLD3	1.85718
RPE	up	GO_Biological_Process_2021	supramolecular fiber organization (GO:0097435)	'9/351'	0.0139745	0.221628	2.48378	10.607	UBB;TPM3;CLIP4;COL6A1;UBC;RHOBTB3;PLOD2;ALDOA;TRDN	1.85466
RPE	up	Reactome_2016	Translesion synthesis by POLI Homo sapiens R-HSA-5656121	'2/17'	0.0140672	0.0842667	12.3756	52.7684	UBB;UBC	1.85179
RPE	up	GO_Biological_Process_2021	negative regulation of ATPase activity (GO:0032780)	'2/17'	0.0140672	0.221628	12.3756	52.7684	PPIF;TNNI3	1.85179
RPE	up	GO_Cellular_Component_2021	COPI-coated vesicle membrane (GO:0030663)	'2/17'	0.0140672	0.174835	12.3756	52.7684	KDELR1;DIPK2A	1.85179
RPE	up	Reactome_2016	Translesion synthesis by POLK Homo sapiens R-HSA-5655862	'2/17'	0.0140672	0.0842667	12.3756	52.7684	UBB;UBC	1.85179
RPE	down	Reactome_2016	Developmental Biology Homo sapiens R-HSA-1266738	'14/786'	0.0140891	0.086223	2.03152	8.65903	DUSP4;CAMK2B;SEMA4A;HSPA8;HSP90AA1;TRPC4;MMP2;ACTG1;UBB;DPYSL3;UBC;PLXNB3;COL9A2;SCN5A	1.85112
RPE	down	Reactome_2016	eNOS activation and regulation Homo sapiens R-HSA-203765	'2/20'	0.0143451	0.086223	12.0867	51.3001	HSP90AA1;DDAH1	1.8433
RPE	down	Reactome_2016	Metabolism of nitric oxide Homo sapiens R-HSA-202131	'2/20'	0.0143451	0.086223	12.0867	51.3001	HSP90AA1;DDAH1	1.8433
RPE	down	GO_Biological_Process_2021	positive regulation of dendrite morphogenesis (GO:0050775)	'2/20'	0.0143451	0.16423	12.0867	51.3001	CAMK2B;RELN	1.8433
RPE	down	GO_Biological_Process_2021	regulation of smooth muscle cell migration (GO:0014910)	'2/20'	0.0143451	0.16423	12.0867	51.3001	IGFBP3;SERPINE1	1.8433
RPE	down	Reactome_2016	Syndecan interactions Homo sapiens R-HSA-3000170	'2/20'	0.0143451	0.086223	12.0867	51.3001	TNC;THBS1	1.8433
RPE	down	GO_Biological_Process_2021	regulation of fibroblast growth factor receptor signaling pathway (GO:0040036)	'2/20'	0.0143451	0.16423	12.0867	51.3001	SULF1;THBS1	1.8433
RPE	up	GO_Biological_Process_2021	sodium ion transmembrane transport (GO:0035725)	'4/87'	0.0144439	0.223483	4.49997	19.0686	SLC24A2;SLC9A3;SLC9A5;SLC6A8	1.84032
RPE	up	GO_Biological_Process_2021	regulation of apoptotic process (GO:0042981)	'15/742'	0.0145293	0.223483	1.96609	8.31969	EGLN3;HSP90AA1;ACTN2;ARHGEF16;NOL3;LRP8;NDRG1;VEGFA;HSP90B1;OBSCN;UBB;UBC;PPIF;CALR;PTMA	1.83775
RPE	down	GO_Biological_Process_2021	positive regulation of vasculature development (GO:1904018)	'4/102'	0.0146529	0.165323	4.4712	18.8824	SERPINE1;CTSH;EMC10;THBS1	1.83408
RPE	down	GO_Biological_Process_2021	cell junction assembly (GO:0034329)	'4/102'	0.0146529	0.165323	4.4712	18.8824	CDH1;PKP4;TLN2;ACTG1	1.83408
RPE	up	Reactome_2016	Hexose transport Homo sapiens R-HSA-189200	'3/48'	0.0148556	0.0881338	6.20755	26.1299	SLC2A3;SLC5A3;HK2	1.82811
RPE	up	GO_Biological_Process_2021	metal ion transport (GO:0030001)	'4/88'	0.0150076	0.223483	4.44618	18.6704	RYR1;ATP2A1;ATP2B2;KCNN4	1.82369
RPE	down	GO_Cellular_Component_2021	endocytic vesicle membrane (GO:0030666)	'5/158'	0.0155384	0.0919871	3.58984	14.9497	CAMK2B;UBB;UBC;TYRP1;STX4	1.80859
RPE	down	GO_Biological_Process_2021	carboxylic acid transport (GO:0046942)	'3/57'	0.0155834	0.169231	6.06568	25.2426	SLC13A3;SLC7A8;SLC6A20	1.80734
RPE	down	GO_Molecular_Function_2021	carboxylic acid transmembrane transporter activity (GO:0046943)	'3/57'	0.0155834	0.182674	6.06568	25.2426	SLC13A3;SLC7A8;SLC6A20	1.80734
RPE	up	GO_Biological_Process_2021	regulation of endothelial cell migration (GO:0010594)	'4/89'	0.015585	0.223483	4.39364	18.2839	SPARC;APOE;CALR;VEGFA	1.80729
RPE	up	Chromosome_Location	chr13q32	'3/49'	0.0157016	0.989244	6.07229	25.2243	ZIC2;PCCA;DZIP1	1.80406
RPE	up	GO_Biological_Process_2021	positive regulation of CREB transcription factor activity (GO:0032793)	'2/18'	0.0157147	0.223483	11.6015	48.183	LRP8;VEGFA	1.80369
RPE	up	GO_Biological_Process_2021	pigment granule transport (GO:0051904)	'2/18'	0.0157147	0.223483	11.6015	48.183	MLPH;RAB11B	1.80369
RPE	up	GO_Biological_Process_2021	positive regulation of myoblast differentiation (GO:0045663)	'2/18'	0.0157147	0.223483	11.6015	48.183	BTG1;MYOD1	1.80369
RPE	up	GO_Biological_Process_2021	sodium ion import across plasma membrane (GO:0098719)	'2/18'	0.0157147	0.223483	11.6015	48.183	SLC9A3;SLC9A5	1.80369
RPE	up	GO_Biological_Process_2021	cell migration involved in sprouting angiogenesis (GO:0002042)	'2/18'	0.0157147	0.223483	11.6015	48.183	EPHB4;VEGFA	1.80369
RPE	up	GO_Biological_Process_2021	melanosome transport (GO:0032402)	'2/18'	0.0157147	0.223483	11.6015	48.183	MLPH;RAB11B	1.80369
RPE	up	GO_Biological_Process_2021	positive regulation of nitric-oxide synthase activity (GO:0051000)	'2/18'	0.0157147	0.223483	11.6015	48.183	S100A1;APOE	1.80369
RPE	up	Reactome_2016	Activation of IRF3/IRF7 mediated by TBK1/IKK epsilon Homo sapiens R-HSA-936964	'2/18'	0.0157147	0.0923426	11.6015	48.183	UBB;UBC	1.80369
RPE	down	GO_Molecular_Function_2021	ubiquitin-like protein ligase binding (GO:0044389)	'7/282'	0.0157543	0.182674	2.81021	11.6642	HSPA8;HSP90AA1;UBB;UBC;TNFRSF14;SCN5A;ACTG1	1.8026
RPE	down	Reactome_2016	NOTCH2 Activation and Transmission of Signal to the Nucleus Homo sapiens R-HSA-2979096	'2/21'	0.0157602	0.0917988	11.45	47.5205	UBB;UBC	1.80244
RPE	down	Reactome_2016	Regulation of FZD by ubiquitination Homo sapiens R-HSA-4641263	'2/21'	0.0157602	0.0917988	11.45	47.5205	UBB;UBC	1.80244
RPE	down	Reactome_2016	Regulation of Insulin-like Growth Factor (IGF) transport and uptake by Insulin-like Growth Factor Binding Proteins (IGFBPs) Homo sapiens R-HSA-381426	'2/21'	0.0157602	0.0917988	11.45	47.5205	MMP2;IGFBP3	1.80244
RPE	down	GO_Molecular_Function_2021	fibroblast growth factor binding (GO:0017134)	'2/21'	0.0157602	0.182674	11.45	47.5205	SCN5A;THBS1	1.80244
RPE	down	GO_Biological_Process_2021	regulation of cell-substrate junction assembly (GO:0090109)	'2/21'	0.0157602	0.169231	11.45	47.5205	LIMCH1;ACTG1	1.80244
RPE	down	GO_Biological_Process_2021	cellular response to steroid hormone stimulus (GO:0071383)	'2/21'	0.0157602	0.169231	11.45	47.5205	BMP4;ABHD2	1.80244
RPE	down	GO_Biological_Process_2021	error-prone translesion synthesis (GO:0042276)	'2/21'	0.0157602	0.169231	11.45	47.5205	UBB;UBC	1.80244
RPE	down	GO_Biological_Process_2021	response to progesterone (GO:0032570)	'2/21'	0.0157602	0.169231	11.45	47.5205	ABHD2;THBS1	1.80244
RPE	down	GO_Biological_Process_2021	long-term synaptic potentiation (GO:0060291)	'2/21'	0.0157602	0.169231	11.45	47.5205	PLK2;STX4	1.80244
RPE	down	GO_Biological_Process_2021	neurotrophin signaling pathway (GO:0038179)	'2/21'	0.0157602	0.169231	11.45	47.5205	NTRK2;BCAR1	1.80244
RPE	down	GO_Biological_Process_2021	negative regulation of cellular process (GO:0048523)	'11/566'	0.0159078	0.169647	2.20664	9.13759	BMP4;LRPAP1;DDAH1;TMEM98;FRZB;SFRP5;IGFBP3;PLXNB3;SCGB3A1;CCN2;CCN1	1.79839
RPE	down	Reactome_2016	Platelet degranulation Homo sapiens R-HSA-114608	'4/105'	0.0161391	0.0930471	4.33773	17.8997	SPARC;SERPINE1;TIMP3;THBS1	1.79212
RPE	up	GO_Cellular_Component_2021	platelet alpha granule (GO:0031091)	'4/90'	0.0161762	0.187644	4.34233	17.9087	SPARC;ACTN2;ALDOA;VEGFA	1.79112
RPE	down	GO_Biological_Process_2021	muscle organ development (GO:0007517)	'3/58'	0.0163245	0.172906	5.9551	24.5058	TAGLN;ITGA11;DMD	1.78716
RPE	up	GO_Biological_Process_2021	iron ion transport (GO:0006826)	'3/50'	0.0165742	0.228291	5.94279	24.3649	FTH1;MELTF;RAB11B	1.78057
RPE	up	GO_Biological_Process_2021	neuron migration (GO:0001764)	'3/50'	0.0165742	0.228291	5.94279	24.3649	NR4A2;DDIT4;VEGFA	1.78057
RPE	down	GO_Biological_Process_2021	protein processing (GO:0016485)	'4/106'	0.0166548	0.174227	4.29499	17.5882	MYRF;CTSH;AEBP1;CPZ	1.77846
RPE	up	GO_Biological_Process_2021	toll-like receptor signaling pathway (GO:0002224)	'4/91'	0.0167814	0.228291	4.29221	17.5443	UBB;S100A1;UBC;HSP90B1	1.77517
RPE	down	Reactome_2016	The role of GTSE1 in G2/M progression after G2 checkpoint Homo sapiens R-HSA-8852276	'3/59'	0.0170851	0.0963994	5.84846	23.8006	HSP90AA1;UBB;UBC	1.76738
RPE	down	GO_Biological_Process_2021	proteolysis (GO:0006508)	'7/287'	0.0171804	0.174227	2.75932	11.2139	MMP2;ADAM33;CTSH;AEBP1;CTSV;CPZ;CTSD	1.76497
RPE	down	Reactome_2016	Pink/Parkin Mediated Mitophagy Homo sapiens R-HSA-5205685	'2/22'	0.0172325	0.0963994	10.8769	44.1708	UBB;UBC	1.76365
RPE	down	GO_Biological_Process_2021	error-free translesion synthesis (GO:0070987)	'2/22'	0.0172325	0.174227	10.8769	44.1708	UBB;UBC	1.76365
RPE	down	GO_Biological_Process_2021	regulation of voltage-gated calcium channel activity (GO:1901385)	'2/22'	0.0172325	0.174227	10.8769	44.1708	AHNAK;DMD	1.76365
RPE	down	GO_Biological_Process_2021	nucleotide-excision repair, DNA duplex unwinding (GO:0000717)	'2/22'	0.0172325	0.174227	10.8769	44.1708	UBB;UBC	1.76365
RPE	down	GO_Biological_Process_2021	positive regulation of dendritic spine development (GO:0060999)	'2/22'	0.0172325	0.174227	10.8769	44.1708	CAMK2B;RELN	1.76365
RPE	down	Reactome_2016	Mitophagy Homo sapiens R-HSA-5205647	'2/22'	0.0172325	0.0963994	10.8769	44.1708	UBB;UBC	1.76365
RPE	down	GO_Biological_Process_2021	amino acid import (GO:0043090)	'2/22'	0.0172325	0.174227	10.8769	44.1708	SLC7A8;SLC6A20	1.76365
RPE	up	GO_Biological_Process_2021	Wnt signaling pathway (GO:0016055)	'4/92'	0.0174005	0.228291	4.24321	17.1903	NR4A2;UBB;UBC;CD24	1.75944
RPE	up	GO_Biological_Process_2021	regulation of insulin-like growth factor receptor signaling pathway (GO:0043567)	'2/19'	0.0174405	0.228291	10.9185	44.2087	IGFBP5;IGFBP2	1.75844
RPE	up	GO_Biological_Process_2021	endoplasmic reticulum mannose trimming (GO:1904380)	'2/19'	0.0174405	0.228291	10.9185	44.2087	UBB;UBC	1.75844
RPE	up	GO_Biological_Process_2021	establishment of melanosome localization (GO:0032401)	'2/19'	0.0174405	0.228291	10.9185	44.2087	MLPH;RAB11B	1.75844
RPE	up	GO_Biological_Process_2021	neuromuscular process (GO:0050905)	'2/19'	0.0174405	0.228291	10.9185	44.2087	CHRNA1;TPP1	1.75844
RPE	up	GO_Biological_Process_2021	positive regulation of cellular protein catabolic process (GO:1903364)	'2/19'	0.0174405	0.228291	10.9185	44.2087	HSP90AA1;APOE	1.75844
RPE	up	Reactome_2016	Regulation of TP53 Activity through Methylation Homo sapiens R-HSA-6804760	'2/19'	0.0174405	0.0998251	10.9185	44.2087	UBB;UBC	1.75844
RPE	up	Reactome_2016	Translesion Synthesis by POLH Homo sapiens R-HSA-110320	'2/19'	0.0174405	0.0998251	10.9185	44.2087	UBB;UBC	1.75844
RPE	up	Reactome_2016	Neurotransmitter Release Cycle Homo sapiens R-HSA-112310	'3/51'	0.0174734	0.0998251	5.81869	23.5487	CHAT;SYN3;SLC38A2	1.75762
RPE	up	GO_Biological_Process_2021	blood circulation (GO:0008015)	'3/51'	0.0174734	0.228291	5.81869	23.5487	EPO;TNNI3;TRDN	1.75762
RPE	down	GO_Cellular_Component_2021	membrane raft (GO:0045121)	'5/163'	0.0175456	0.0998751	3.47535	14.0507	AHNAK;DMD;THY1;SULF1;CTSD	1.75583
RPE	up	Reactome_2016	Class I MHC mediated antigen processing & presentation Homo sapiens R-HSA-983169	'8/305'	0.0176696	0.100019	2.53589	10.2346	WSB1;HERC2;UBB;RNF19A;UBC;MIB2;NEDD4L;CALR	1.75277
RPE	down	GO_Biological_Process_2021	negative regulation of transmembrane receptor protein serine/threonine kinase signaling pathway (GO:0090101)	'4/108'	0.0177168	0.177968	4.21197	16.9879	UBB;VEPH1;UBC;WFIKKN2	1.75162
RPE	down	Reactome_2016	MAP kinase activation in TLR cascade Homo sapiens R-HSA-450294	'3/60'	0.0178652	0.0989591	5.74557	23.1253	DUSP4;UBB;UBC	1.74799
RPE	down	GO_Molecular_Function_2021	serine-type endopeptidase inhibitor activity (GO:0004867)	'3/60'	0.0178652	0.19807	5.74557	23.1253	SERPINE3;SERPINF1;SERPINE1	1.74799
RPE	down	GO_Biological_Process_2021	regulation of neuron projection development (GO:0010975)	'5/165'	0.0183944	0.182005	3.43156	13.7115	CAMK2B;NTRK2;RELN;DPYSL3;PLXNB3	1.73531
RPE	up	GO_Biological_Process_2021	protein homotetramerization (GO:0051289)	'3/52'	0.0183995	0.236055	5.69965	22.7726	RYR1;ALDOA;ALDH9A1	1.73519
RPE	down	GO_Biological_Process_2021	response to light stimulus (GO:0009416)	'3/61'	0.0186649	0.182005	5.64622	22.4782	TRPM1;DCT;RGR	1.72898
RPE	up	GO_Biological_Process_2021	positive regulation of epithelial cell migration (GO:0010634)	'4/94'	0.0186811	0.236055	4.1485	16.512	SPARC;CAPN7;CALR;VEGFA	1.7286
RPE	down	GO_Molecular_Function_2021	cyclic nucleotide binding (GO:0030551)	'2/23'	0.0187608	0.199334	10.3584	41.185	PDE5A;RAPGEF4	1.72675
RPE	down	GO_Biological_Process_2021	regulation of supramolecular fiber organization (GO:1902903)	'2/23'	0.0187608	0.182005	10.3584	41.185	HSPA8;AEBP1	1.72675
RPE	down	GO_Biological_Process_2021	regulation of SMAD protein signal transduction (GO:0060390)	'2/23'	0.0187608	0.182005	10.3584	41.185	BMP4;VEPH1	1.72675
RPE	down	Reactome_2016	Downregulation of SMAD2/3:SMAD4 transcriptional activity Homo sapiens R-HSA-2173795	'2/23'	0.0187608	0.100951	10.3584	41.185	UBB;UBC	1.72675
RPE	down	Reactome_2016	Gap-filling DNA repair synthesis and ligation in GG-NER Homo sapiens R-HSA-5696397	'2/23'	0.0187608	0.100951	10.3584	41.185	UBB;UBC	1.72675
RPE	down	GO_Biological_Process_2021	nucleotide-excision repair, DNA damage recognition (GO:0000715)	'2/23'	0.0187608	0.182005	10.3584	41.185	UBB;UBC	1.72675
RPE	down	Reactome_2016	APC/C:Cdc20 mediated degradation of Cyclin B Homo sapiens R-HSA-174048	'2/23'	0.0187608	0.100951	10.3584	41.185	UBB;UBC	1.72675
RPE	down	GO_Biological_Process_2021	regulation of protein kinase activity (GO:0045859)	'4/110'	0.0188201	0.182005	4.13208	16.416	MRNIP;RELN;THY1;CCN1	1.72538
RPE	up	GO_Biological_Process_2021	neuromuscular synaptic transmission (GO:0007274)	'2/20'	0.0192428	0.236055	10.3114	40.7365	CHRNA1;CHAT	1.71573
RPE	up	GO_Biological_Process_2021	dopaminergic neuron differentiation (GO:0071542)	'2/20'	0.0192428	0.236055	10.3114	40.7365	NR4A2;VEGFA	1.71573
RPE	up	GO_Molecular_Function_2021	oxidoreductase activity, acting on the aldehyde or oxo group of donors, NAD or NADP as acceptor (GO:0016620)	'2/20'	0.0192428	0.212195	10.3114	40.7365	ALDH1A1;ALDH9A1	1.71573
RPE	up	GO_Biological_Process_2021	glucose transmembrane transport (GO:1904659)	'2/20'	0.0192428	0.236055	10.3114	40.7365	SLC2A3;SLC5A3	1.71573
RPE	up	GO_Biological_Process_2021	regulation of programmed necrotic cell death (GO:0062098)	'2/20'	0.0192428	0.236055	10.3114	40.7365	HSP90AA1;CDC37	1.71573
RPE	up	GO_Biological_Process_2021	positive regulation of activated T cell proliferation (GO:0042104)	'2/20'	0.0192428	0.236055	10.3114	40.7365	IGFBP2;CD24	1.71573
RPE	up	GO_Biological_Process_2021	fatty acid transport (GO:0015908)	'2/20'	0.0192428	0.236055	10.3114	40.7365	FABP3;APOE	1.71573
RPE	down	Reactome_2016	Signaling by PDGF Homo sapiens R-HSA-186797	'8/364'	0.0197142	0.104495	2.48468	9.75588	DUSP4;CAMK2B;UBB;UBC;COL9A2;THBS2;THBS1;BCAR1	1.70522
RPE	up	Reactome_2016	Platelet activation, signaling and aggregation Homo sapiens R-HSA-76002	'7/253'	0.0198861	0.111543	2.67302	10.4722	SPARC;ACTN2;PSAP;ALDOA;ADRA2B;DGKI;VEGFA	1.70145
RPE	down	Reactome_2016	Activated TLR4 signalling Homo sapiens R-HSA-166054	'4/112'	0.0199651	0.104495	4.05514	15.8709	DUSP4;UBB;UBC;S100B	1.69973
RPE	down	GO_Biological_Process_2021	regulation of apoptotic process (GO:0042981)	'13/742'	0.0199715	0.188546	1.99048	7.78963	HSP90AA1;IGFBP3;PLK2;THBS1;BMP4;UBB;FRZB;STK17A;UBC;CTSH;CTSD;BCAR1;TGM2	1.69959
RPE	down	Reactome_2016	Collagen biosynthesis and modifying enzymes Homo sapiens R-HSA-1650814	'3/63'	0.0203231	0.104495	5.45746	21.2623	COL3A1;COL1A2;COL9A2	1.69201
RPE	down	Reactome_2016	Circadian Clock Homo sapiens R-HSA-400253	'3/63'	0.0203231	0.104495	5.45746	21.2623	UBB;SERPINE1;UBC	1.69201
RPE	up	Reactome_2016	AUF1 (hnRNP D0) binds and destabilizes mRNA Homo sapiens R-HSA-450408	'3/54'	0.020332	0.113017	5.47558	21.3304	UBB;UBC;PABPC1	1.69182
RPE	up	GO_Molecular_Function_2021	iron ion binding (GO:0005506)	'3/54'	0.020332	0.212195	5.47558	21.3304	EGLN3;FTH1;MELTF	1.69182
RPE	down	GO_Cellular_Component_2021	pigment granule (GO:0048770)	'2/24'	0.0203441	0.111516	9.88711	38.51	DCT;TYRP1	1.69156
RPE	down	GO_Biological_Process_2021	protein alpha-1,2-demannosylation (GO:0036508)	'2/24'	0.0203441	0.188546	9.88711	38.51	UBB;UBC	1.69156
RPE	down	GO_Biological_Process_2021	amino acid import across plasma membrane (GO:0089718)	'2/24'	0.0203441	0.188546	9.88711	38.51	SLC7A8;SLC6A20	1.69156
RPE	down	GO_Biological_Process_2021	nucleotide-excision repair, DNA gap filling (GO:0006297)	'2/24'	0.0203441	0.188546	9.88711	38.51	UBB;UBC	1.69156
RPE	down	Reactome_2016	IKK complex recruitment mediated by RIP1 Homo sapiens R-HSA-937041	'2/24'	0.0203441	0.104495	9.88711	38.51	UBB;UBC	1.69156
RPE	down	GO_Biological_Process_2021	cellular response to catecholamine stimulus (GO:0071870)	'2/24'	0.0203441	0.188546	9.88711	38.51	APLP1;TGM2	1.69156
RPE	down	GO_Biological_Process_2021	nucleotide-binding domain, leucine rich repeat containing receptor signaling pathway (GO:0035872)	'2/24'	0.0203441	0.188546	9.88711	38.51	UBB;UBC	1.69156
RPE	down	GO_Biological_Process_2021	regulation of monooxygenase activity (GO:0032768)	'2/24'	0.0203441	0.188546	9.88711	38.51	HSP90AA1;DDAH1	1.69156
RPE	up	GO_Biological_Process_2021	regulation of MAP kinase activity (GO:0043405)	'4/97'	0.0207091	0.247732	4.01407	15.5633	APOE;CD24;TPD52L1;VEGFA	1.68384
RPE	up	GO_Biological_Process_2021	regulation of mRNA stability (GO:0043488)	'5/146'	0.0208923	0.247732	3.31712	12.8319	FXR1;CARHSP1;UBB;UBC;PABPC1	1.68001
RPE	up	GO_Molecular_Function_2021	neurotransmitter receptor activity involved in regulation of postsynaptic membrane potential (GO:0099529)	'2/21'	0.0211197	0.212195	9.76822	37.6814	CHRNA1;GRIK4	1.67531
RPE	up	GO_Biological_Process_2021	error-prone translesion synthesis (GO:0042276)	'2/21'	0.0211197	0.247732	9.76822	37.6814	UBB;UBC	1.67531
RPE	up	GO_Biological_Process_2021	melanosome localization (GO:0032400)	'2/21'	0.0211197	0.247732	9.76822	37.6814	MLPH;RAB11B	1.67531
RPE	up	GO_Molecular_Function_2021	glucose transmembrane transporter activity (GO:0005355)	'2/21'	0.0211197	0.212195	9.76822	37.6814	SLC2A3;SLC5A3	1.67531
RPE	up	Reactome_2016	Regulation of FZD by ubiquitination Homo sapiens R-HSA-4641263	'2/21'	0.0211197	0.115317	9.76822	37.6814	UBB;UBC	1.67531
RPE	up	GO_Biological_Process_2021	myotube differentiation (GO:0014902)	'2/21'	0.0211197	0.247732	9.76822	37.6814	MYOD1;PLD3	1.67531
RPE	up	Reactome_2016	Regulation of Insulin-like Growth Factor (IGF) transport and uptake by Insulin-like Growth Factor Binding Proteins (IGFBPs) Homo sapiens R-HSA-381426	'2/21'	0.0211197	0.115317	9.76822	37.6814	IGFBP5;IGFBP2	1.67531
RPE	up	GO_Biological_Process_2021	positive regulation of lipid storage (GO:0010884)	'2/21'	0.0211197	0.247732	9.76822	37.6814	HILPDA;PLIN2	1.67531
RPE	down	GO_Biological_Process_2021	positive regulation of kinase activity (GO:0033674)	'4/114'	0.0211522	0.192864	3.98101	15.3508	NTRK2;MRNIP;RELN;CCN1	1.67464
RPE	down	GO_Biological_Process_2021	regulation of extrinsic apoptotic signaling pathway (GO:2001236)	'3/64'	0.0211816	0.192864	5.36772	20.6905	BMP4;STX4;THBS1	1.67404
RPE	down	GO_Biological_Process_2021	protein catabolic process (GO:0030163)	'3/64'	0.0211816	0.192864	5.36772	20.6905	HSPA8;HSP90AA1;CTSD	1.67404
RPE	up	GO_Cellular_Component_2021	tertiary granule lumen (GO:1904724)	'3/55'	0.0213386	0.226619	5.37001	20.6597	FTH1;ALDOC;ALDOA	1.67083
RPE	down	GO_Cellular_Component_2021	cytoplasmic vesicle lumen (GO:0060205)	'4/115'	0.0217617	0.115026	3.94495	15.0997	HSPA8;HSP90AA1;CTSH;EEF2	1.66231
RPE	down	GO_Molecular_Function_2021	endopeptidase inhibitor activity (GO:0004866)	'4/115'	0.0217617	0.218841	3.94495	15.0997	SERPINE3;SERPINF1;SERPINE1;TIMP3	1.66231
RPE	up	GO_Molecular_Function_2021	GTPase binding (GO:0051020)	'6/201'	0.0217636	0.212195	2.88406	11.0388	HSP90AA1;MLPH;ARHGEF16;PEX5;RHOBTB3;NDRG1	1.66227
RPE	down	GO_Biological_Process_2021	positive regulation of protein phosphorylation (GO:0001934)	'8/371'	0.0217995	0.19557	2.43589	9.31938	BMP4;NTRK2;HSP90AA1;MRNIP;RELN;LIMCH1;TNFRSF14;CCN1	1.66155
RPE	down	Reactome_2016	APC-Cdc20 mediated degradation of Nek2A Homo sapiens R-HSA-179409	'2/25'	0.0219812	0.110887	9.45676	36.1018	UBB;UBC	1.65795
RPE	down	Reactome_2016	Budding and maturation of HIV virion Homo sapiens R-HSA-162588	'2/25'	0.0219812	0.110887	9.45676	36.1018	UBB;UBC	1.65795
RPE	down	GO_Biological_Process_2021	regulation of epidermal cell differentiation (GO:0045604)	'2/25'	0.0219812	0.19557	9.45676	36.1018	BMP4;CTSV	1.65795
RPE	down	GO_Biological_Process_2021	regulation of cholesterol transport (GO:0032374)	'2/25'	0.0219812	0.19557	9.45676	36.1018	ABCA2;ABCA5	1.65795
RPE	down	GO_Biological_Process_2021	cardiac conduction system development (GO:0003161)	'2/25'	0.0219812	0.19557	9.45676	36.1018	BMP4;SCN5A	1.65795
RPE	up	Reactome_2016	Metabolism of vitamins and cofactors Homo sapiens R-HSA-196854	'5/148'	0.0220076	0.116595	3.2704	12.481	PCCA;SLC2A3;APOE;MOCS1;LRP8	1.65743
RPE	up	Reactome_2016	Transport of inorganic cations/anions and amino acids/oligopeptides Homo sapiens R-HSA-425393	'4/99'	0.0221334	0.116595	3.92916	14.9727	SLC24A2;SLC9A3;SLC9A5;SLC38A2	1.65495
RPE	up	GO_Cellular_Component_2021	collagen-containing extracellular matrix (GO:0062023)	'9/380'	0.0221409	0.226619	2.28621	8.71121	ITIH5;SPARC;GDF15;SERPINF1;COL6A1;PSAP;APOE;LTBP1;HSP90B1	1.6548
RPE	down	GO_Molecular_Function_2021	transition metal ion binding (GO:0046914)	'9/445'	0.0223132	0.218841	2.28598	8.6926	MT2A;CSRP1;DCT;MT1M;MT1F;ADAM33;MT1X;S100B;MT1E	1.65144
RPE	down	GO_Biological_Process_2021	positive regulation of angiogenesis (GO:0045766)	'4/116'	0.0223818	0.198003	3.90952	14.8543	SERPINE1;CTSH;EMC10;THBS1	1.6501
RPE	down	GO_Biological_Process_2021	cation transport (GO:0006812)	'5/174'	0.0225483	0.198349	3.24733	12.3142	TRPM1;SLC7A8;SCN5A;SLC6A20;TRPM3	1.64689
RPE	up	Reactome_2016	Antigen processing: Ubiquitination & Proteasome degradation Homo sapiens R-HSA-983168	'7/260'	0.0226816	0.116595	2.59813	9.83704	WSB1;HERC2;UBB;RNF19A;UBC;MIB2;NEDD4L	1.64433
RPE	down	GO_Biological_Process_2021	cell-cell junction assembly (GO:0007043)	'3/66'	0.0229577	0.200302	5.19679	19.6132	PKP4;TLN2;ACTG1	1.63907
RPE	down	Reactome_2016	Cytosolic sensors of pathogen-associated DNA Homo sapiens R-HSA-1834949	'3/66'	0.0229577	0.114789	5.19679	19.6132	UBB;UBC;S100B	1.63907
RPE	down	GO_Biological_Process_2021	regulation of ERK1 and ERK2 cascade (GO:0070372)	'6/238'	0.0230361	0.200302	2.84541	10.7292	DUSP4;NTRK2;DENND2B;TIMP3;CCN2;CCN1	1.63759
RPE	up	GO_Biological_Process_2021	nucleotide-excision repair, DNA duplex unwinding (GO:0000717)	'2/22'	0.0230694	0.261074	9.27934	34.9761	UBB;UBC	1.63696
RPE	up	Reactome_2016	Pink/Parkin Mediated Mitophagy Homo sapiens R-HSA-5205685	'2/22'	0.0230694	0.116595	9.27934	34.9761	UBB;UBC	1.63696
[truncated: 380 more rows]

## Sheet: KiO events
Differential cryptic exon usage events between RP13 and RP13-Cas9 iPSC-derived kidney organoids. Displayed events have a p-value <0.05.
[truncated: 58 more rows]

[truncated: 1 more sheets: KiO enrichment]
