# Supplementary material for: PRPF8-mediated dysregulation of hBrr2 helicase disrupts human spliceosome kinetics and 5´-splice-site selection causing tissue-specific defects
Source: Nat Commun. 2024 Apr 11;15:3138. doi: 10.1038/s41467-024-47253-0 (PMC11009313; doi:10.1038/s41467-024-47253-0)
Supplement: Supplementary file 11 — Supplementary Data 8 [file 41467_2024_47253_MOESM11_ESM.xls]

## Sheet: iPSC
RNA elements that exhibit differential abundance between the RP13 and RP13-Cas9 PRPF8 iCLIP experiments in iPSCs.
Gene Name and Element	RP13-1B	RP13-1B-Cas9	RP13-2	RP13-1C	RP13-1C-Cas9	RP13-2-Cas9	baseMean	lfcSE	stat	pvalue	padj	baseMean(RP13-Cas9)	baseMean(RP13)	log2(RP13/RP13-Cas9)
A1BG.3UTR.8	5.58303	4.0327	2.69215	7.8188	6.39801	3.01627	4.92349	1.04032	0.296691	0.766703	0.999961	4.48233	5.36466	0.2592387016026723
A1BG.exon.3	6.3806	1.51226	0	0	6.39801	0	2.38181	2.2457	-0.10596	0.915614	0.999961	2.63676	2.12687	-0.31003425302233745
A1BG.exon.4	5.58303	2.52044	0.897382	3.9094	0	0	2.15171	1.84635	0.904654	0.365649	0.999961	0.840146	3.46327	2.0434227121145137
A1BG.exon.5	7.17818	0.504088	0	3.9094	0	3.01627	2.43466	1.90506	0.887428	0.374848	0.999961	1.17345	3.69586	1.6551517265436457
A1BG.exon.6	4.78545	0.504088	0	3.9094	0	0	1.53316	2.35304	1.23089	0.218364	0.999961	0.168029	2.89828	4.108415061525737
A1BG.exon.7	11.1661	6.55314	3.58953	7.03692	6.39801	4.5244	6.54468	0.932358	0.334932	0.737676	0.999961	5.82518	7.26417	0.3184941807581539
A1BG.exon.8	5.58303	4.0327	2.69215	7.8188	6.39801	3.01627	4.92349	1.04032	0.296691	0.766703	0.999961	4.48233	5.36466	0.2592387016026723
A1BG-AS1.exon.1	8.77333	11.0899	4.48691	5.47316	0	7.54067	6.22733	1.10049	-0.0887866	0.929252	0.999961	6.2102	6.24447	0.007938799632285871
A1BG-AS1.exon.2	3.1903	10.5858	0	3.9094	0	6.03253	3.95301	1.55514	-0.828687	0.407282	0.999961	5.53946	2.36657	-1.2269489486205098
A1BG-AS1.exon.3	3.1903	11.594	1.79476	3.9094	0	0	3.41475	1.67205	-0.312733	0.754483	0.999961	3.86467	2.96482	-0.3824006477765196
A1BG-AS1.exon.4	5.58303	8.56949	2.69215	5.47316	4.26534	6.03253	5.43595	0.975027	-0.522988	0.600983	0.999961	6.28912	4.58278	-0.4566360870857563
A1CF.3UTR.11	1.59515	3.02453	0	1.56376	0	0	1.03057	2.58674	-0.0538915	0.957022	0.999961	1.00818	1.05297	0.06271821954352312
A1CF.3UTR.12	1.59515	3.02453	0	1.56376	0	0	1.03057	2.58674	-0.0538915	0.957022	0.999961	1.00818	1.05297	0.06271821954352312
A1CF.3UTR.13	1.59515	3.02453	0	1.56376	0	0	1.03057	2.58674	-0.0538915	0.957022	0.999961	1.00818	1.05297	0.06271821954352312
A1CF.3UTR.14	1.59515	3.02453	0	1.56376	0	0	1.03057	2.58674	-0.0538915	0.957022	0.999961	1.00818	1.05297	0.06271821954352312
A1CF.3UTR.15	1.59515	3.02453	0	1.56376	0	0	1.03057	2.58674	-0.0538915	0.957022	0.999961	1.00818	1.05297	0.06271821954352312
A1CF.5UTR.2	0	0	0.897382	0	0	0	0.149564	4.08047	0.110334	0.912144	0.999961	0	0.299127	inf
A1CF.exon.11	1.59515	3.02453	0	1.56376	0	0	1.03057	2.58674	-0.0538915	0.957022	0.999961	1.00818	1.05297	0.06271821954352312
A1CF.exon.12	1.59515	3.02453	0	1.56376	0	0	1.03057	2.58674	-0.0538915	0.957022	0.999961	1.00818	1.05297	0.06271821954352312
A1CF.exon.13	1.59515	3.02453	0	1.56376	0	0	1.03057	2.58674	-0.0538915	0.957022	0.999961	1.00818	1.05297	0.06271821954352312
A1CF.exon.14	1.59515	3.02453	0	1.56376	0	0	1.03057	2.58674	-0.0538915	0.957022	0.999961	1.00818	1.05297	0.06271821954352312
A1CF.exon.15	1.59515	3.02453	0	1.56376	0	0	1.03057	2.58674	-0.0538915	0.957022	0.999961	1.00818	1.05297	0.06271821954352312
A1CF.exon.2	0	0	0.897382	0	0	0	0.149564	4.08047	0.110334	0.912144	0.999961	0	0.299127	inf
A1CF.exon.3	0	0	0.897382	0	0	0	0.149564	4.08047	0.110334	0.912144	0.999961	0	0.299127	inf
A1CF.exon.4	0	0	0.897382	0	0	0	0.149564	4.08047	0.110334	0.912144	0.999961	0	0.299127	inf
A1CF.exon.5	0	0	0.897382	0	0	0	0.149564	4.08047	0.110334	0.912144	0.999961	0	0.299127	inf
A1CF.exon.6	0	0	0.897382	0	0	0	0.149564	4.08047	0.110334	0.912144	0.999961	0	0.299127	inf
A2M.exon.35	0	0	0	1.56376	0	0	0.260627	4.04391	0.316684	0.751483	0.999961	0	0.521253	inf
A2M-AS1.exon.2	5.58303	15.1226	2.69215	4.69128	6.39801	1.50813	5.9992	1.09478	-0.824679	0.409554	0.999961	7.67626	4.32215	-0.8286535609966796
A2M-AS1.exon.3	1.59515	7.56132	2.69215	3.9094	6.39801	1.50813	3.94403	1.18577	-0.802593	0.42221	0.999961	5.15582	2.73223	-0.9161216269610803
A2ML1.3UTR.25	16.7491	13.6104	5.38429	3.9094	4.26534	6.03253	8.32517	0.980488	0.0468507	0.962632	0.999961	7.96941	8.68093	0.12337523866100186
A2ML1.3UTR.36	16.7491	13.6104	5.38429	3.9094	4.26534	6.03253	8.32517	0.980488	0.0468507	0.962632	0.999961	7.96941	8.68093	0.12337523866100186
A2ML1.5UTR.1	19.9394	0	4.48691	2.34564	0	0	4.46199	1.83357	2.92836	0.00340755	0.999961	0	8.92398	inf
A2ML1.exon.1	19.9394	10.5858	4.48691	2.34564	0	0	6.2263	1.55134	0.754502	0.450548	0.999961	3.52861	8.92398	1.3385855211850335
A2ML1.exon.10	18.3442	15.6267	7.17905	0	2.13267	7.54067	8.47056	1.33255	-0.0319257	0.974531	0.999961	8.43335	8.50776	0.012673734692984408
A2ML1.exon.11	17.5467	10.0818	8.07644	4.69128	0	15.0813	9.24625	1.06817	0.206311	0.836548	0.999961	8.3877	10.1048	0.2686930764218513
A2ML1.exon.12	24.7248	16.6349	43.0743	15.6376	2.13267	25.6383	21.3071	0.814173	1.06862	0.28524	0.999961	14.8019	27.8123	0.9099339355272186
A2ML1.exon.13	16.7491	17.6431	13.4607	7.8188	4.26534	9.0488	11.4976	0.816613	0.248945	0.803404	0.999961	10.3191	12.6762	0.29680981053153316
A2ML1.exon.14	24.7248	15.6267	8.97382	4.69128	2.13267	9.0488	10.8664	0.984406	0.442759	0.65794	0.999961	8.93606	12.7966	0.5180544320820697
A2ML1.exon.15	23.1297	18.6512	26.9215	5.47316	4.26534	10.5569	14.833	0.874985	0.747094	0.455007	0.999961	11.1578	18.5081	0.7300990895904242
A2ML1.exon.16	22.3321	13.6104	15.2555	5.47316	2.13267	9.0488	11.3088	0.915567	0.769315	0.441706	0.999961	8.26395	14.3536	0.7965086084786176
A2ML1.exon.17	16.7491	13.1063	5.38429	3.12752	0	7.54067	7.65131	1.17757	0.168574	0.866131	0.999961	6.88232	8.4203	0.29097727367753895
A2ML1.exon.18	15.1539	19.1553	8.97382	4.69128	8.53068	7.54067	10.6743	0.845971	-0.415864	0.67751	0.999961	11.7422	9.60634	-0.2896465852544175
A2ML1.exon.19	21.5345	16.6349	8.97382	5.47316	6.39801	7.54067	11.0925	0.876068	0.19135	0.848251	0.999961	10.1912	11.9938	0.23497092293615626
A2ML1.exon.2	16.7491	14.1145	13.4607	7.8188	0	7.54067	9.94729	0.99244	0.693513	0.487988	0.999961	7.21837	12.6762	0.8123768727025287
A2ML1.exon.20	18.3442	13.6104	4.48691	6.25504	2.13267	0	7.47154	1.28165	0.589423	0.555577	0.999961	5.24768	9.6954	0.8856202068156425
A2ML1.exon.21	15.9515	15.6267	7.17905	0	2.13267	0	6.81499	1.65717	0.182902	0.854875	0.999961	5.9198	7.71019	0.38121854742084865
A2ML1.exon.22	17.5467	13.1063	3.58953	3.9094	0	6.03253	7.36407	1.21415	0.23608	0.81337	0.999961	6.37961	8.34853	0.3880550350929212
A2ML1.exon.23	19.9394	15.1226	43.0743	15.6376	0	25.6383	19.902	0.941184	0.968132	0.332978	0.999961	13.587	26.2171	0.9482848142209509
A2ML1.exon.24	23.1297	17.6431	7.17905	6.25504	4.26534	9.0488	11.2535	0.913179	0.182464	0.855219	0.999961	10.3191	12.1879	0.24013991767113468
A2ML1.exon.25	24.7248	13.6104	8.97382	4.69128	4.26534	9.0488	10.8857	0.924073	0.484118	0.628302	0.999961	8.97484	12.7966	0.5118082234454278
A2ML1.exon.26	23.1297	18.6512	26.9215	5.47316	4.26534	10.5569	14.833	0.874985	0.747094	0.455007	0.999961	11.1578	18.5081	0.7300990895904242
A2ML1.exon.27	16.7491	12.0981	3.58953	0	0	0	5.40612	1.95144	0.332104	0.739811	0.999961	4.0327	6.77954	0.7494402108713896
A2ML1.exon.28	16.7491	12.0981	0	2.34564	0	7.54067	6.45558	1.5885	-0.058039	0.953718	0.999961	6.54626	6.36491	-0.04053055607063816
A2ML1.exon.29	15.1539	10.0818	6.28167	4.69128	2.13267	0	6.39022	1.25325	0.751259	0.452497	0.999961	4.07147	8.70896	1.0969494625020866
A2ML1.exon.3	21.5345	15.6267	4.48691	3.9094	2.13267	7.54067	9.20515	1.06892	0.152336	0.878922	0.999961	8.43335	9.97695	0.24249254791305339
A2ML1.exon.30	21.5345	12.0981	8.97382	3.12752	0	7.54067	8.87911	1.1453	0.592541	0.553489	0.999961	6.54626	11.212	0.7762960565795681
A2ML1.exon.31	18.3442	9.57767	4.48691	3.9094	0	0	6.05304	1.48584	0.865471	0.38678	0.999961	3.19256	8.91352	1.4812828353471383
A2ML1.exon.32	0	0	5.38429	0	0	0	0.897382	3.94754	0.772253	0.439965	0.999961	0	1.79476	inf
A2ML1.exon.33	14.3564	13.1063	3.58953	3.9094	0	6.03253	6.83235	1.20082	0.0728468	0.941928	0.999961	6.37961	7.2851	0.19148080970993372
A2ML1.exon.34	19.9394	15.1226	5.38429	4.69128	0	6.03253	8.52835	1.16515	0.342494	0.731979	0.999961	7.05172	10.005	0.5046717085427812
A2ML1.exon.35	23.1297	11.0899	0	3.12752	0	4.5244	6.97859	1.60952	0.418949	0.675254	0.999961	5.20478	8.7524	0.7498429617014826
A2ML1.exon.36	16.7491	13.6104	6.28167	3.9094	4.26534	6.03253	8.47473	0.966485	0.0953667	0.924024	0.999961	7.96941	8.98005	0.1722502941174697
A2ML1.exon.37	0	0	0	3.12752	0	6.03253	1.52668	2.9427	-0.312344	0.754779	0.999961	2.01084	1.04251	-0.9477449994950087
A2ML1.exon.4	18.3442	14.1145	5.38429	6.25504	4.26534	9.0488	9.56869	0.907635	0.0677847	0.945957	0.999961	9.14287	9.99452	0.12849125586984533
A2ML1.exon.5	22.3321	13.6104	15.2555	5.47316	2.13267	9.0488	11.3088	0.915567	0.769315	0.441706	0.999961	8.26395	14.3536	0.7965086084786176
A2ML1.exon.6	15.9515	13.1063	5.38429	3.12752	0	0	6.2616	1.50934	0.498272	0.618292	0.999961	4.36876	8.15444	0.9003619786122529
A2ML1.exon.7	0	19.1553	13.4607	7.8188	8.53068	7.54067	9.4177	1.17432	-0.652579	0.514028	0.999961	11.7422	7.09318	-0.7272024524728318
A2ML1.exon.8	20.737	16.6349	5.38429	5.47316	6.39801	6.03253	10.11	0.94022	0.0586096	0.953263	0.999961	9.68848	10.5315	0.12036489807081625
A2ML1.exon.9	18.3442	13.6104	0	6.25504	2.13267	6.03253	7.72914	1.33823	0.0878796	0.929972	0.999961	7.25852	8.19976	0.17590533365581607
A2MP1.exon.6	0	3.02453	0	0	0	0	0.504088	4.01546	-0.706449	0.479909	0.999961	1.00818	0	-inf
A3GALT2.exon.5	0	1.51226	0.897382	2.34564	0	0	0.792548	2.85624	0.228632	0.819155	0.999961	0.504088	1.08101	1.1006296150244146
A4GALT.3UTR.2	0	3.52861	1.79476	3.12752	4.26534	4.5244	2.87344	1.43635	-0.910055	0.362794	0.999961	4.10612	1.64076	-1.3234097764567863
A4GALT.3UTR.3	0	3.52861	1.79476	3.12752	4.26534	4.5244	2.87344	1.43635	-0.910055	0.362794	0.999961	4.10612	1.64076	-1.3234097764567863
A4GALT.5UTR.1	7.17818	5.04088	19.7424	2.34564	0	6.03253	6.72327	1.20797	1.0786	0.280767	0.999961	3.69114	9.75541	1.402136526251268
A4GALT.5UTR.2	4.78545	4.53679	3.58953	3.12752	4.26534	6.03253	4.38953	1.02838	-0.352581	0.724403	0.999961	4.94489	3.83417	-0.3670246704169355
A4GALT.5UTR.3	0	0	0	3.12752	4.26534	0	1.23214	3.12626	-0.102649	0.918242	0.999961	1.42178	1.04251	-0.44764122933507206
A4GALT.exon.1	7.17818	5.04088	19.7424	2.34564	0	6.03253	6.72327	1.20797	1.0786	0.280767	0.999961	3.69114	9.75541	1.402136526251268
A4GALT.exon.2	10.3685	13.1063	4.48691	5.47316	6.39801	7.54067	7.89559	0.869123	-0.53875	0.590059	0.999961	9.01499	6.77618	-0.41185224170426554
A4GALT.exon.3	10.3685	13.1063	4.48691	5.47316	6.39801	7.54067	7.89559	0.869123	-0.53875	0.590059	0.999961	9.01499	6.77618	-0.41185224170426554
A4GNT.3UTR.3	4.78545	0	0	0	0	0	0.797576	3.95236	0.730279	0.46522	0.999961	0	1.59515	inf
A4GNT.5UTR.1	2.39273	0	0	0	0	0	0.398788	3.9973	0.472442	0.636612	0.999961	0	0.797576	inf
A4GNT.exon.1	2.39273	0	0	0	0	0	0.398788	3.9973	0.472442	0.636612	0.999961	0	0.797576	inf
A4GNT.exon.2	0	0	0	0	0	1.50813	0.251356	4.04944	-0.438472	0.661044	0.999961	0.502711	0	-inf
A4GNT.exon.3	4.78545	2.52044	0	0	0	0	1.21765	3.04138	0.236261	0.81323	0.999961	0.840146	1.59515	0.9249807828437505
AA06.exon.3	0	0	2.69215	0	0	0	0.448691	3.98818	0.512368	0.608394	0.999961	0	0.897382	inf
AAAS.5UTR.1	4.78545	1.00818	1.79476	3.9094	0	0	1.9163	1.85556	1.40853	0.158973	0.999961	0.336058	3.49654	3.379143422919722
AAAS.exon.1	5.58303	2.52044	1.79476	4.69128	10.6633	3.01627	4.71152	1.13826	-0.265018	0.790995	0.999961	5.40002	4.02302	-0.424683792679016
AAAS.exon.10	11.9636	6.55314	47.5612	9.38256	21.3267	45.244	23.6719	0.913346	-0.0730799	0.941743	0.999961	24.3746	22.9691	-0.08568251289100193
AAAS.exon.11	11.9636	7.56132	47.5612	13.292	21.3267	45.244	24.4915	0.863098	-0.00674909	0.994615	0.999961	24.7107	24.2723	-0.025825012053360068
AAAS.exon.12	6.3806	7.56132	8.97382	13.292	21.3267	9.0488	11.0972	0.797511	-0.417408	0.67638	0.999961	12.6456	9.54879	-0.40524553698987303
AAAS.exon.13	7.17818	6.55314	8.97382	8.60068	23.4594	9.0488	10.6357	0.814165	-0.708664	0.478533	0.999961	13.0204	8.25089	-0.6581556539303894
AAAS.exon.14	7.17818	9.07358	3.58953	9.38256	23.4594	9.0488	10.2887	0.836373	-1.17335	0.240656	0.999961	13.8606	6.71676	-1.0451513551102456
AAAS.exon.15	8.77333	9.07358	2.69215	9.38256	12.796	9.0488	8.62774	0.851058	-0.629934	0.528738	0.999961	10.3061	6.94935	-0.5685540368112909
AAAS.exon.16	8.77333	0	0	0	0	0	1.46222	3.4663	1.08478	0.278019	0.999961	0	2.92444	inf
AAAS.exon.2	19.1418	26.2126	9.8712	17.9832	31.99	18.0976	20.5494	0.608238	-1.12972	0.258596	0.999961	25.4334	15.6654	-0.699141257009412
AAAS.exon.3	14.3564	6.04905	0	16.4195	34.1227	13.5732	14.0868	1.16632	-0.655226	0.512322	0.999961	17.915	10.2586	-0.8043314222109959
AAAS.exon.4	13.5588	10.5858	24.2293	17.2014	23.4594	12.0651	16.85	0.666838	0.468076	0.63973	0.999961	15.3701	18.3298	0.2540665772562155
AAAS.exon.5	11.1661	10.5858	13.4607	27.3658	27.7247	7.54067	16.3073	0.772529	0.312355	0.75477	0.999961	15.2837	17.3309	0.18134594120655612
AAAS.exon.6	13.5588	8.0654	44.8691	25.802	27.7247	22.622	23.7737	0.740341	0.783994	0.433044	0.999961	19.4707	28.0766	0.5280650833270517
AAAS.exon.7	13.5588	8.0654	44.8691	25.802	27.7247	22.622	23.7737	0.740341	0.783994	0.433044	0.999961	19.4707	28.0766	0.5280650833270517
AAAS.exon.8	4.78545	7.56132	15.2555	4.69128	14.9287	10.5569	9.62986	0.866185	-0.442674	0.658002	0.999961	11.0156	8.24407	-0.418124726453727
AAAS.exon.9	5.58303	7.56132	15.2555	5.47316	14.9287	12.0651	10.1445	0.829196	-0.428427	0.66834	0.999961	11.5184	8.77056	-0.39319421799559107
AACS.3UTR.16	5.58303	7.56132	2.69215	3.12752	6.39801	0	4.227	1.27529	-0.259334	0.795377	0.999961	4.65311	3.8009	-0.29185439418774123
AACS.3UTR.17	8.77333	9.07358	2.69215	3.12752	6.39801	0	5.01076	1.27236	-0.104913	0.916445	0.999961	5.1572	4.86433	-0.08434511412815882
AACS.3UTR.18	5.58303	7.56132	2.69215	3.12752	6.39801	0	4.227	1.27529	-0.259334	0.795377	0.999961	4.65311	3.8009	-0.29185439418774123
AACS.5UTR.1	12.7612	14.1145	0	3.12752	6.39801	6.03253	7.07229	1.26123	-0.610269	0.541684	0.999961	8.84833	5.29624	-0.7404363915882886
AACS.exon.1	14.3564	14.1145	5.38429	6.25504	8.53068	9.0488	9.61494	0.821607	-0.394457	0.693243	0.999961	10.5646	8.66523	-0.285934367516523
AACS.exon.10	36.6885	20.6676	9.8712	10.9463	19.194	12.0651	18.2388	0.761594	0.183975	0.854033	0.999961	17.3089	19.1687	0.1472360341294781
AACS.exon.11	36.6885	20.6676	9.8712	8.60068	23.4594	12.0651	18.5587	0.788507	-0.0290075	0.976859	0.999961	18.7307	18.3868	-0.026733828520334516
AACS.exon.12	36.6885	20.6676	9.8712	10.1644	23.4594	12.0651	18.8194	0.768466	0.0230111	0.981641	0.999961	18.7307	18.908	0.013596630163195856
AACS.exon.13	17.5467	15.6267	5.38429	10.1644	23.4594	6.03253	13.0357	0.817078	-0.520154	0.602956	0.999961	15.0395	11.0318	-0.4470925204301919
AACS.exon.14	18.3442	15.6267	9.8712	10.1644	17.0614	4.5244	12.5987	0.780881	0.0491241	0.96082	0.999961	12.4042	12.7933	0.044563669589090776
AACS.exon.15	18.3442	14.6185	9.8712	7.03692	12.796	6.03253	11.4499	0.790583	0.0660147	0.947366	0.999961	11.149	11.7508	0.07583875924106878
AACS.exon.16	18.3442	15.6267	9.8712	6.25504	10.6633	6.03253	11.1322	0.816078	0.0610599	0.951312	0.999961	10.7742	11.4902	0.09281792283530546
AACS.exon.17	15.9515	15.6267	5.38429	5.47316	10.6633	6.03253	9.85526	0.870054	-0.351172	0.725459	0.999961	10.7742	8.93632	-0.26982799301330257
AACS.exon.18	15.9515	15.6267	2.69215	5.47316	8.53068	1.50813	8.29706	1.09413	-0.127801	0.898307	0.999961	8.55518	8.03894	-0.08979264499575594
AACS.exon.2	11.9636	15.6267	27.8188	15.6376	14.9287	9.0488	15.8374	0.688673	0.677251	0.498247	0.999961	13.2014	18.4734	0.4847547343188368
AACS.exon.3	16.7491	17.6431	32.3057	16.4195	19.194	7.54067	18.3087	0.682104	0.808803	0.418629	0.999961	14.7926	21.8248	0.5610919355149152
AACS.exon.4	7.17818	15.6267	27.8188	15.6376	14.9287	9.0488	15.0398	0.759273	0.445753	0.655776	0.999961	13.2014	16.8782	0.35447022873845574
AACS.exon.5	20.737	17.6431	32.3057	16.4195	19.194	10.5569	19.476	0.629676	0.8666	0.386161	0.999961	15.798	23.1541	0.5515224334811696
AACS.exon.6	16.7491	9.07358	26.9215	13.292	21.3267	10.5569	16.32	0.696336	0.774578	0.438589	0.999961	13.6524	18.9875	0.4758949718949003
AACS.exon.7	39.0812	16.6349	7.17905	11.7282	12.796	10.5569	16.3294	0.826395	0.628133	0.529917	0.999961	13.3293	19.3295	0.5362040966923118
AACS.exon.8	25.5224	13.6104	26.9215	13.292	21.3267	10.5569	18.5383	0.650317	0.862686	0.38831	0.999961	15.1647	21.9119	0.53100364742261
AACS.exon.9	39.0812	16.6349	6.28167	8.60068	12.796	4.5244	14.6531	0.943296	0.682471	0.494941	0.999961	11.3184	17.9879	0.6683480303690906
AACSP1.exon.1	0	0.504088	0	10.1644	6.39801	0	2.84442	2.31507	0.289321	0.772336	0.999961	2.3007	3.38815	0.5584243204421145
AACSP1.exon.10	1.59515	5.04088	0	2.34564	4.26534	0	2.20783	1.80933	-0.694002	0.487681	0.999961	3.10207	1.3136	-1.239709369696653
AACSP1.exon.11	0	1.51226	0	2.34564	2.13267	0	0.998429	2.68031	-0.22777	0.819825	0.999961	1.21498	0.78188	-0.6359104283867363
AACSP1.exon.2	1.59515	2.01635	0	0	2.13267	0	0.957362	2.69811	-0.511662	0.608887	0.999961	1.38301	0.531717	-1.3790777176233915
AACSP1.exon.3	0	0	0	7.8188	0	0	1.30313	3.57427	1.00583	0.314496	0.999961	0	2.60627	inf
AACSP1.exon.4	0	3.02453	0	17.2014	2.13267	0	3.72643	2.16929	0.77907	0.435938	0.999961	1.71907	5.73379	1.7378640463907113
AACSP1.exon.5	0	4.0327	0	5.47316	0	0	1.58431	2.84533	0.108005	0.913992	0.999961	1.34423	1.82439	0.4406275139531852
AACSP1.exon.6	0	6.04905	0	5.47316	0	0	1.92037	2.72935	-0.0893806	0.928779	0.999961	2.01635	1.82439	-0.14433498676797105
AACSP1.exon.7	0	0	0	3.9094	0	0	0.651567	3.96243	0.655345	0.512245	0.999961	0	1.30313	inf
AACSP1.exon.8	0.797576	2.01635	0	2.34564	2.13267	0	1.21537	2.18148	-0.18729	0.851433	0.999961	1.38301	1.04774	-0.4005294519643649
AACSP1.exon.9	3.1903	3.52861	0	4.69128	0	0	1.9017	2.19394	0.423893	0.671644	0.999961	1.1762	2.62719	1.159383755896366
AADACL2.3UTR.5	0.797576	0	0	0	0	0	0.132929	4.08047	0.110334	0.912144	0.999961	0	0.265859	inf
AADACL2.exon.5	0.797576	0	0	0	0	0	0.132929	4.08047	0.110334	0.912144	0.999961	0	0.265859	inf
AADACL3.3UTR.4	0	2.01635	0	0	0	1.50813	0.587414	3.604	-0.835816	0.403259	0.999961	1.17483	0	-inf
AADACL3.exon.1	0	0	0	0.78188	0	0	0.130313	4.08047	0.110334	0.912144	0.999961	0	0.260627	inf
AADACL3.exon.2	0	0	0	0.78188	0	0	0.130313	4.08047	0.110334	0.912144	0.999961	0	0.260627	inf
AADACL3.exon.3	5.58303	2.52044	0	1.56376	2.13267	1.50813	2.21801	1.6702	0.118645	0.905556	0.999961	2.05375	2.38226	0.21407401643334695
AADACL3.exon.4	5.58303	2.52044	0	1.56376	2.13267	1.50813	2.21801	1.6702	0.118645	0.905556	0.999961	2.05375	2.38226	0.21407401643334695
AADACL4.exon.2	4.78545	0	0	1.56376	0	0	1.0582	3.02923	1.08793	0.276626	0.999961	0	2.1164	inf
AADACL4.exon.4	4.78545	0	0	0	0	0	0.797576	3.95236	0.730279	0.46522	0.999961	0	1.59515	inf
AADACP1.exon.3	0	0	0	0	2.13267	0	0.355445	4.04944	-0.438472	0.661044	0.999961	0.71089	0	-inf
AADAT.3UTR.11	0	2.01635	3.58953	2.34564	0	4.5244	2.07932	1.82189	-0.102069	0.918702	0.999961	2.18025	1.97839	-0.1401678137437354
AADAT.3UTR.13	0	2.01635	3.58953	2.34564	0	4.5244	2.07932	1.82189	-0.102069	0.918702	0.999961	2.18025	1.97839	-0.1401678137437354
AADAT.3UTR.14	0	2.01635	3.58953	2.34564	0	4.5244	2.07932	1.82189	-0.102069	0.918702	0.999961	2.18025	1.97839	-0.1401678137437354
AADAT.3UTR.15	0	2.01635	3.58953	2.34564	0	4.5244	2.07932	1.82189	-0.102069	0.918702	0.999961	2.18025	1.97839	-0.1401678137437354
AADAT.5UTR.1	10.3685	8.0654	16.1529	7.8188	17.0614	10.5569	11.6706	0.747046	-0.000502681	0.999599	0.999961	11.8946	11.4467	-0.05536856116965829
AADAT.5UTR.2	10.3685	6.55314	3.58953	7.8188	17.0614	9.0488	9.07335	0.85787	-0.597584	0.550117	0.999961	10.8878	7.25894	-0.5848779069599133
AADAT.exon.1	11.9636	20.1635	16.1529	11.7282	17.0614	19.6057	16.1126	0.606371	-0.869349	0.384656	0.999961	18.9435	13.2816	-0.5122800005968949
AADAT.exon.10	7.97576	12.0981	18.845	21.1108	17.0614	30.1627	17.8756	0.711637	-0.400618	0.688701	0.999961	19.774	15.9772	-0.3075954199759633
AADAT.exon.11	6.3806	12.0981	18.845	10.9463	17.0614	30.1627	15.9157	0.74048	-0.941847	0.346271	0.999961	19.774	12.0573	-0.7136994905569135
AADAT.exon.12	7.97576	4.53679	18.845	21.1108	10.6633	30.1627	15.5491	0.873396	0.129858	0.896679	0.999961	15.1209	15.9772	0.0794650769958708
AADAT.exon.13	7.97576	3.52861	18.845	21.1108	10.6633	7.54067	11.6107	0.835508	1.4936	0.135281	0.999961	7.24421	15.9772	1.1411123006442798
AADAT.exon.14	7.97576	3.52861	18.845	21.1108	10.6633	7.54067	11.6107	0.835508	1.4936	0.135281	0.999961	7.24421	15.9772	1.1411123006442798
AADAT.exon.15	0	2.01635	3.58953	2.34564	0	7.54067	2.58203	1.7567	-0.401468	0.688075	0.999961	3.18567	1.97839	-0.687272045604655
AADAT.exon.2	19.1418	20.1635	13.4607	15.6376	17.0614	22.622	18.0145	0.584567	-0.542763	0.587293	0.999961	19.949	16.08	-0.3110416982832522
AADAT.exon.3	31.1054	30.2453	49.356	32.0571	38.3881	33.1789	35.7218	0.492683	0.31804	0.750455	0.999961	33.9374	37.5062	0.14425128025624917
AADAT.exon.4	20.737	17.139	49.356	32.0571	38.3881	33.1789	31.8093	0.607548	0.393828	0.693708	0.999961	29.5687	34.05	0.20358658722782869
AADAT.exon.5	31.1054	30.2453	49.356	32.0571	38.3881	33.1789	35.7218	0.492683	0.31804	0.750455	0.999961	33.9374	37.5062	0.14425128025624917
AADAT.exon.6	31.1054	30.2453	17.9476	22.6745	14.9287	24.1301	23.5053	0.587679	0.0178119	0.985789	0.999961	23.1014	23.9092	0.0495879502286902
AADAT.exon.7	31.1054	30.2453	27.8188	22.6745	17.0614	24.1301	25.5059	0.54384	0.280035	0.779451	0.999961	23.8123	27.1996	0.19188135223945046
AADAT.exon.8	11.1661	13.6104	27.8188	22.6745	14.9287	30.1627	20.0602	0.677487	0.123473	0.901733	0.999961	19.5672	20.5531	0.07091817069235477
AADAT.exon.9	11.1661	13.6104	27.8188	10.9463	17.0614	18.0976	16.4501	0.693805	0.0648949	0.948258	0.999961	16.2564	16.6437	0.03396779303778497
AAGAB.3UTR.10	11.9636	3.52861	2.69215	3.9094	4.26534	9.0488	5.90132	1.06145	0.166586	0.867696	0.999961	5.61425	6.18839	0.14047104323997103
AAGAB.3UTR.6	0	0	0	10.1644	0	0	1.69407	3.33734	1.19057	0.233822	0.999961	0	3.38815	inf
AAGAB.3UTR.7	14.3564	2.01635	0	7.8188	8.53068	0	5.4537	1.60765	0.727339	0.467018	0.999961	3.51568	7.39172	1.07210782929222
AAGAB.5UTR.1	6.3806	1.51226	4.48691	6.25504	4.26534	0	3.81669	1.29252	1.33055	0.183337	0.999961	1.92587	5.70752	1.5673550366563527
AAGAB.5UTR.2	18.3442	4.0327	4.48691	5.47316	6.39801	3.01627	6.95855	1.02099	1.09643	0.272889	0.999961	4.48233	9.43477	1.0737395999224097
AAGAB.5UTR.3	16.7491	7.56132	0	0.78188	0	0	4.18205	2.11576	0.511486	0.609011	0.999961	2.52044	5.84366	1.213196335451576
AAGAB.exon.1	6.3806	1.51226	4.48691	6.25504	4.26534	0	3.81669	1.29252	1.33055	0.183337	0.999961	1.92587	5.70752	1.5673550366563527
AAGAB.exon.10	11.9636	5.54497	6.28167	4.69128	4.26534	9.0488	6.96595	0.913822	0.308003	0.75808	0.999961	6.28637	7.64553	0.28238935513716995
AAGAB.exon.2	18.3442	4.0327	4.48691	5.47316	6.39801	3.01627	6.95855	1.02099	1.09643	0.272889	0.999961	4.48233	9.43477	1.0737395999224097
AAGAB.exon.3	16.7491	7.56132	0	8.60068	4.26534	1.50813	6.44743	1.37211	0.637687	0.523678	0.999961	4.44493	8.44992	0.9267775490028797
AAGAB.exon.4	16.7491	5.04088	15.2555	21.1108	25.592	10.5569	15.7175	0.775484	0.601185	0.547717	0.999961	13.7299	17.7051	0.366839703033051
AAGAB.exon.5	16.7491	12.0981	12.5633	15.6376	27.7247	24.1301	18.1505	0.638132	-0.71361	0.475469	0.999961	21.3177	14.9833	-0.5086887380516454
AAGAB.exon.6	17.5467	5.04088	7.17905	10.9463	8.53068	6.03253	9.21269	0.828548	1.1163	0.264292	0.999961	6.5347	11.8907	0.8636388958372913
AAGAB.exon.7	42.2715	17.6431	45.7665	30.4933	38.3881	37.7033	35.3776	0.551294	0.688906	0.490882	0.999961	31.2448	39.5104	0.33861649761439166
AAGAB.exon.8	8.77333	11.594	23.3319	25.802	12.796	19.6057	16.9838	0.705635	0.581086	0.561182	0.999961	14.6653	19.3024	0.396380282664089
AAGAB.exon.9	18.3442	8.0654	1.79476	13.292	21.3267	9.0488	11.9786	0.946328	-0.158016	0.874444	0.999961	12.8136	11.1437	-0.2014572943658905
AAK1.3UTR.15	5.58303	3.02453	8.97382	3.12752	6.39801	1.50813	4.76917	1.10536	0.69428	0.487507	0.999961	3.64356	5.89479	0.6940928318126064
AAK1.3UTR.21	15.1539	13.1063	8.97382	10.9463	6.39801	7.54067	10.3532	0.767051	0.397265	0.691172	0.999961	9.01499	11.6914	0.37504535947157863
AAK1.3UTR.22	15.1539	13.1063	8.97382	10.9463	6.39801	7.54067	10.3532	0.767051	0.397265	0.691172	0.999961	9.01499	11.6914	0.37504535947157863
AAK1.5UTR.1	5.58303	3.52861	0	3.12752	2.13267	0	2.39531	1.81409	0.300284	0.76396	0.999961	1.88709	2.90352	0.6216344682212952
AAK1.5UTR.2	9.57091	8.0654	0	6.25504	6.39801	10.5569	6.80772	1.16509	-0.56379	0.572897	0.999961	8.34012	5.27532	-0.6608099987376047
AAK1.exon.1	5.58303	3.52861	0	3.12752	2.13267	0	2.39531	1.81409	0.300284	0.76396	0.999961	1.88709	2.90352	0.6216344682212952
AAK1.exon.10	4.78545	6.55314	3.58953	22.6745	14.9287	15.0813	11.2688	0.95336	-0.200548	0.841052	0.999961	12.1877	10.3498	-0.23582076560760667
AAK1.exon.11	17.5467	5.04088	35.8953	30.4933	23.4594	21.1139	22.2582	0.746648	1.11199	0.266144	0.999961	16.538	27.9784	0.7585262876578812
AAK1.exon.12	11.9636	10.5858	2.69215	10.9463	6.39801	1.50813	7.34901	1.0498	0.387553	0.698347	0.999961	6.164	8.53403	0.46936206150509674
AAK1.exon.13	24.7248	22.6839	5.38429	14.8557	10.6633	4.5244	13.8061	0.892338	0.217096	0.828134	0.999961	12.6239	14.9883	0.24767773594827097
AAK1.exon.14	40.6764	16.6349	149.863	81.3155	81.0414	138.748	84.7132	0.779265	0.272295	0.785396	0.999961	78.8082	90.6182	0.2014550066290396
AAK1.exon.15	14.3564	16.1308	8.97382	19.547	17.0614	3.01627	13.1809	0.819239	0.286845	0.774231	0.999961	12.0695	14.2924	0.2438843201887355
AAK1.exon.16	7.97576	5.54497	29.6136	33.6208	17.0614	4.5244	16.3902	0.860566	1.71926	0.085567	0.999961	9.04357	23.7367	1.3921563263372911
AAK1.exon.17	4.78545	2.01635	0.897382	7.03692	12.796	0	4.58869	1.44949	-0.073771	0.941193	0.999961	4.93746	4.23992	-0.21973140098396282
AAK1.exon.18	0	3.02453	0	2.34564	0	0	0.895028	3.26403	-0.153481	0.878019	0.999961	1.00818	0.78188	-0.36672740810442067
AAK1.exon.19	2.39273	3.02453	1.79476	7.03692	8.53068	0	3.7966	1.39148	0.0326986	0.973915	0.999961	3.85174	3.74147	-0.04190311441582021
AAK1.exon.2	12.7612	15.6267	7.17905	16.4195	10.6633	10.5569	12.2011	0.724113	-0.0694362	0.944642	0.999961	12.2823	12.1199	-0.019205222920873906
AAK1.exon.20	2.39273	4.53679	1.79476	7.03692	4.26534	3.01627	3.84047	1.17286	-0.0692757	0.94477	0.999961	3.93947	3.74147	-0.07439452026267895
AAK1.exon.21	15.1539	13.1063	8.97382	10.9463	6.39801	7.54067	10.3532	0.767051	0.397265	0.691172	0.999961	9.01499	11.6914	0.37504535947157863
AAK1.exon.22	15.1539	13.1063	8.97382	10.9463	6.39801	7.54067	10.3532	0.767051	0.397265	0.691172	0.999961	9.01499	11.6914	0.37504535947157863
AAK1.exon.3	15.9515	5.04088	8.97382	10.9463	10.6633	9.0488	10.1041	0.782701	0.785644	0.432076	0.999961	8.25101	11.9572	0.5352390979287206
AAK1.exon.4	33.4982	28.733	117.557	95.3894	106.633	61.8335	73.9408	0.666832	0.514123	0.607166	0.999961	65.7333	82.1482	0.32160379346374124
AAK1.exon.5	7.17818	9.07358	0.897382	17.2014	8.53068	22.622	10.9172	1.02808	-0.637929	0.52352	0.999961	13.4088	8.42564	-0.6703167997293364
AAK1.exon.6	10.3685	9.07358	2.69215	21.1108	14.9287	7.54067	10.9524	0.913065	0.164678	0.869198	0.999961	10.5143	11.3905	0.1154720307339728
AAK1.exon.7	6.3806	3.52861	9.8712	11.7282	8.53068	9.0488	8.18135	0.864665	0.570743	0.568174	0.999961	7.03603	9.32667	0.4065998495958388
AAK1.exon.8	14.3564	2.52044	13.4607	26.5839	27.7247	33.1789	19.6375	0.911904	-0.193341	0.846692	0.999961	21.1414	18.1337	-0.22139738755211197
AAK1.exon.9	29.5103	8.56949	68.201	56.2954	42.6534	51.2765	42.751	0.729056	0.852117	0.394149	0.999961	34.1665	51.3356	0.5873769892263798
AAMDC.3UTR.4	3.1903	4.0327	0	2.34564	0	0	1.59477	2.29325	0.11485	0.908564	0.999961	1.34423	1.84531	0.4570822500659241
AAMDC.3UTR.6	3.1903	4.0327	0	2.34564	0	0	1.59477	2.29325	0.11485	0.908564	0.999961	1.34423	1.84531	0.4570822500659241
AAMDC.3UTR.7	3.1903	4.0327	0	2.34564	0	0	1.59477	2.29325	0.11485	0.908564	0.999961	1.34423	1.84531	0.4570822500659241
AAMDC.5UTR.1	0.797576	6.04905	0	3.12752	0	3.01627	2.16507	1.85742	-0.694693	0.487248	0.999961	3.02177	1.30837	-1.2076300130925628
AAMDC.5UTR.2	0	8.0654	0	1.56376	0	0	1.60486	2.80827	-0.866569	0.386178	0.999961	2.68847	0.521253	-2.3667274081044174
AAMDC.5UTR.3	0	8.0654	0	1.56376	0	0	1.60486	2.80827	-0.866569	0.386178	0.999961	2.68847	0.521253	-2.3667274081044174
AAMDC.5UTR.4	0	0	0	1.56376	0	0	0.260627	4.04391	0.316684	0.751483	0.999961	0	0.521253	inf
AAMDC.exon.1	0.797576	6.04905	0	3.12752	0	3.01627	2.16507	1.85742	-0.694693	0.487248	0.999961	3.02177	1.30837	-1.2076300130925628
AAMDC.exon.2	5.58303	8.0654	1.79476	3.12752	0	6.03253	4.10054	1.27499	-0.409741	0.681996	0.999961	4.69931	3.50177	-0.42436507648407973
AAMDC.exon.3	5.58303	8.0654	6.28167	5.47316	4.26534	6.03253	5.95019	0.908319	-0.160366	0.872593	0.999961	6.12109	5.77929	-0.08289760391023261
AAMDC.exon.4	5.58303	6.04905	6.28167	5.47316	4.26534	6.03253	5.61413	0.919762	0.0576419	0.954034	0.999961	5.44898	5.77929	0.084906550341458
AAMDC.exon.5	3.1903	6.04905	6.28167	5.47316	4.26534	6.03253	5.21534	0.969193	-0.166375	0.867862	0.999961	5.44898	4.98171	-0.12934349668168513
AAMDC.exon.6	3.1903	4.0327	0	2.34564	0	0	1.59477	2.29325	0.11485	0.908564	0.999961	1.34423	1.84531	0.4570822500659241
AAMDC.exon.7	3.1903	4.0327	0	2.34564	0	0	1.59477	2.29325	0.11485	0.908564	0.999961	1.34423	1.84531	0.4570822500659241
AAMP.3UTR.10	6.3806	15.1226	2.69215	9.38256	4.26534	7.54067	7.56399	0.953128	-0.646336	0.518062	0.999961	8.97621	6.15177	-0.5451052958164561
AAMP.3UTR.11	6.3806	3.02453	2.69215	5.47316	4.26534	4.5244	4.39336	1.06433	0.329969	0.741424	0.999961	3.93809	4.84864	0.3000835009035157
AAMP.3UTR.9	0	8.56949	0	11.7282	6.39801	9.0488	5.95742	1.56868	-0.657668	0.510752	0.999961	8.00543	3.9094	-1.034032236725963
AAMP.5UTR.1	0	0	0	5.47316	0	3.01627	1.4149	3.02151	0.291727	0.770495	0.999961	1.00542	1.82439	0.859609922562594
AAMP.exon.1	15.9515	8.56949	5.38429	7.03692	6.39801	9.0488	8.7315	0.849957	0.265038	0.79098	0.999961	8.00543	9.45757	0.24049053844364435
AAMP.exon.10	7.97576	15.1226	2.69215	11.7282	8.53068	9.0488	9.18304	0.870496	-0.666085	0.505357	0.999961	10.9007	7.46537	-0.546136155198483
AAMP.exon.11	6.3806	15.1226	2.69215	9.38256	4.26534	7.54067	7.56399	0.953128	-0.646336	0.518062	0.999961	8.97621	6.15177	-0.5451052958164561
AAMP.exon.2	11.1661	25.7085	7.17905	25.802	12.796	16.5895	16.5402	0.748469	-0.469737	0.638543	0.999961	18.3647	14.7157	-0.3195737527755863
AAMP.exon.3	9.57091	10.5858	24.2293	7.03692	2.13267	16.5895	11.6909	0.909588	0.478053	0.632613	0.999961	9.76933	13.6124	0.4785879803344768
AAMP.exon.4	2.39273	7.05723	5.38429	10.1644	6.39801	7.54067	6.48956	0.954937	-0.240318	0.810083	0.999961	6.99864	5.98049	-0.2268108438758378
AAMP.exon.5	18.3442	17.139	12.5633	10.9463	2.13267	21.1139	13.7066	0.821458	0.00109001	0.99913	0.999961	13.4618	13.9513	0.05152393244048471
AAMP.exon.6	19.1418	12.0981	22.4345	10.1644	12.796	25.6383	17.0455	0.68574	0.0677419	0.945991	0.999961	16.8441	17.2469	0.03409371530845262
AAMP.exon.7	18.3442	8.56949	4.48691	6.25504	4.26534	10.5569	8.74633	0.924099	0.310344	0.756299	0.999961	7.79726	9.6954	0.31433338504299563
AAMP.exon.8	5.58303	7.56132	0	4.69128	2.13267	1.50813	3.5794	1.48511	-0.143353	0.886011	0.999961	3.73404	3.42477	-0.1247302413968773
AAMP.exon.9	13.5588	10.5858	3.58953	11.7282	10.6633	9.0488	9.86242	0.822928	-0.0787393	0.93724	0.999961	10.0993	9.6255	-0.0693256777390453
AANAT.3UTR.3	0	0	0	2.34564	0	0	0.39094	3.99892	0.465753	0.641393	0.999961	0	0.78188	inf
AANAT.exon.2	6.3806	0	0	0	6.39801	7.54067	3.38655	2.15442	-0.501319	0.616147	0.999961	4.64623	2.12687	-1.1273286803915974
AANAT.exon.5	6.3806	0	0	0	6.39801	7.54067	3.38655	2.15442	-0.501319	0.616147	0.999961	4.64623	2.12687	-1.1273286803915974
AANAT.exon.6	0	0	0	0	6.39801	0	1.06633	3.79857	-0.989753	0.322295	0.999961	2.13267	0	-inf
AAR2.3UTR.4	7.17818	5.04088	2.69215	7.03692	0	4.5244	4.41209	1.19956	0.578121	0.563182	0.999961	3.18843	5.63575	0.8217628516899326
AAR2.3UTR.5	7.17818	5.04088	2.69215	7.03692	0	4.5244	4.41209	1.19956	0.578121	0.563182	0.999961	3.18843	5.63575	0.8217628516899326
AAR2.5UTR.1	5.58303	0	0	6.25504	0	0	1.97301	2.51458	1.66798	0.0953198	0.999961	0	3.94602	inf
AAR2.5UTR.2	10.3685	7.56132	1.79476	6.25504	10.6633	7.54067	7.36394	0.942737	-0.48011	0.631149	0.999961	8.58844	6.13943	-0.4842923685139645
AAR2.5UTR.3	7.97576	4.53679	1.79476	0	6.39801	7.54067	4.70766	1.34165	-0.668294	0.503946	0.999961	6.15849	3.25684	-0.9191037255570335
AAR2.exon.1	5.58303	0	0	6.25504	0	0	1.97301	2.51458	1.66798	0.0953198	0.999961	0	3.94602	inf
AAR2.exon.2	11.9636	10.0818	2.69215	8.60068	10.6633	9.0488	8.84173	0.860226	-0.404171	0.686087	0.999961	9.9313	7.75215	-0.3573857309038095
AAR2.exon.3	11.9636	12.6022	14.3581	10.9463	17.0614	12.0651	13.1661	0.655126	-0.215292	0.82954	0.999961	13.9095	12.4227	-0.1630973937812856
AAR2.exon.4	11.9636	12.6022	14.3581	10.9463	17.0614	12.0651	13.1661	0.655126	-0.215292	0.82954	0.999961	13.9095	12.4227	-0.1630973937812856
AAR2.exon.5	7.17818	5.04088	2.69215	7.03692	6.39801	4.5244	5.47842	0.979415	0.112334	0.910558	0.999961	5.3211	5.63575	0.08288391536902452
AARD.3UTR.2	7.17818	0	0	3.9094	0	0	1.84793	2.56848	1.5961	0.110466	0.999961	0	3.69586	inf
AARD.exon.1	7.17818	5.54497	5.38429	4.69128	0	1.50813	4.05114	1.26777	0.821352	0.411446	0.999961	2.35103	5.75125	1.2905809249166311
AARD.exon.2	7.17818	0	0	4.69128	0	1.50813	2.2296	2.20371	1.38619	0.165688	0.999961	0.502711	3.95649	2.976418163085848
AARS1.3UTR.21	32.7006	38.8148	17.0503	34.4027	29.8574	24.1301	29.4926	0.560531	-0.280893	0.778793	0.999961	30.9341	28.0512	-0.1411355144836049
AARS1.5UTR.1	15.1539	27.2207	3.58953	19.547	12.796	9.0488	14.5593	0.853865	-0.464219	0.642491	0.999961	16.3552	12.7635	-0.357725457411225
AARS1.5UTR.2	21.5345	34.7821	16.1529	42.2215	44.7861	27.1464	31.1039	0.591848	-0.683924	0.494023	0.999961	35.5715	26.6363	-0.41732775620316626
AARS1.exon.1	15.1539	27.2207	3.58953	19.547	12.796	9.0488	14.5593	0.853865	-0.464219	0.642491	0.999961	16.3552	12.7635	-0.357725457411225
AARS1.exon.10	18.3442	31.2534	48.4586	61.7685	36.2554	43.7359	39.9693	0.596613	0.362543	0.716946	0.999961	37.0816	42.8571	0.20883292419333693
AARS1.exon.11	20.737	46.8802	47.5612	41.4396	57.5821	37.7033	41.9839	0.529044	-0.696874	0.485882	0.999961	47.3885	36.5793	-0.3735111244381947
AARS1.exon.12	25.5224	51.4169	28.7162	60.2048	76.7761	52.7847	49.2369	0.539842	-1.19863	0.230673	0.999961	60.3259	38.1478	-0.6611779393905697
AARS1.exon.13	18.3442	36.7984	26.9215	54.7316	49.0514	51.2765	39.5206	0.581762	-0.761446	0.446391	0.999961	45.7088	33.3324	-0.45554483530083734
AARS1.exon.14	44.6642	58.4742	28.7162	74.2786	93.8375	61.8335	60.3007	0.529115	-0.985228	0.324512	0.999961	71.3817	49.2197	-0.5363189747963614
AARS1.exon.15	52.64	47.8883	20.6398	60.9866	66.1128	42.2277	48.4159	0.564061	-0.365352	0.714849	0.999961	52.0763	44.7555	-0.21856229755762244
AARS1.exon.16	52.64	47.8883	20.6398	60.9866	66.1128	42.2277	48.4159	0.564061	-0.365352	0.714849	0.999961	52.0763	44.7555	-0.21856229755762244
AARS1.exon.17	19.1418	49.9047	22.4345	50.8222	68.2454	39.2115	41.6267	0.581944	-1.3011	0.193223	0.999961	52.4539	30.7995	-0.7681411138244699
AARS1.exon.18	52.64	78.6377	32.3057	87.5706	117.297	55.8009	70.7086	0.550204	-0.972762	0.330672	0.999961	83.9118	57.5054	-0.5451757863232187
AARS1.exon.19	52.64	78.6377	32.3057	87.5706	117.297	55.8009	70.7086	0.550204	-0.972762	0.330672	0.999961	83.9118	57.5054	-0.5451757863232187
AARS1.exon.2	47.8545	45.3679	19.7424	52.386	46.9187	34.6871	41.1594	0.554067	-0.143383	0.885988	0.999961	42.3246	39.9943	-0.08170094545951495
AARS1.exon.20	43.0691	38.8148	20.6398	53.1678	59.7148	48.2603	43.9444	0.542813	-0.570275	0.568491	0.999961	48.9299	38.9589	-0.3287641259846806
AARS1.exon.21	32.7006	38.8148	17.0503	34.4027	29.8574	24.1301	29.4926	0.560531	-0.280893	0.778793	0.999961	30.9341	28.0512	-0.1411355144836049
AARS1.exon.3	31.903	33.7739	85.2513	68.0236	91.7048	67.866	63.0871	0.591596	-0.0694268	0.94465	0.999961	64.4482	61.726	-0.062263554354749444
AARS1.exon.4	103.685	55.9537	283.573	154.03	194.073	218.679	168.332	0.62815	0.34365	0.731109	0.999961	156.235	180.429	0.2077124947289735
AARS1.exon.5	29.5103	34.278	53.8429	75.0605	91.7048	96.5206	63.4862	0.600494	-0.786404	0.431631	0.999961	74.1678	52.8046	-0.49012983118008835
AARS1.exon.6	39.0812	44.3597	29.6136	77.4061	83.1741	34.6871	51.387	0.594814	-0.221022	0.825075	0.999961	54.0736	48.7003	-0.15099445086949678
AARS1.exon.7	27.9151	33.7739	36.7927	32.839	23.4594	28.6545	30.5724	0.497324	0.314924	0.75282	0.999961	28.6293	32.5156	0.18364100586243245
AARS1.exon.8	26.32	45.872	50.2534	54.7316	59.7148	48.2603	47.5253	0.497123	-0.439438	0.660344	0.999961	51.2823	43.7683	-0.22857481349103975
AARS1.exon.9	66.1988	90.2317	234.217	163.413	174.879	217.171	157.685	0.585158	-0.0868751	0.930771	0.999961	160.761	154.609	-0.05628558083813808
AARS1P1.exon.1	0	0	0	0	2.13267	0	0.355445	4.04944	-0.438472	0.661044	0.999961	0.71089	0	-inf
AARS2.3UTR.20	7.97576	9.57767	8.07644	7.8188	12.796	7.54067	8.96422	0.761473	-0.400081	0.689097	0.999961	9.97145	7.957	-0.32557934081701356
AARS2.3UTR.22	7.97576	9.57767	8.07644	7.8188	12.796	7.54067	8.96422	0.761473	-0.400081	0.689097	0.999961	9.97145	7.957	-0.32557934081701356
AARS2.5UTR.1	4.78545	5.04088	16.1529	5.47316	17.0614	9.0488	9.59375	0.913895	-0.188807	0.850244	0.999961	10.3837	8.80383	-0.23811475278248526
AARS2.5UTR.2	51.8424	22.6839	380.49	150.121	157.818	116.126	146.514	0.82663	1.19083	0.23372	0.999961	98.8759	194.151	0.9734884402624862
AARS2.5UTR.3	21.5345	15.1226	65.5089	27.3658	29.8574	31.6708	31.8433	0.661249	0.916941	0.359173	0.999961	25.5503	38.1364	0.5778301641222608
AARS2.5UTR.4	19.9394	17.139	19.7424	23.4564	31.99	12.0651	20.722	0.613598	0.142108	0.886995	0.999961	20.398	21.0461	0.04512040496910803
AARS2.5UTR.5	15.9515	24.1962	21.5372	31.2752	31.99	19.6057	24.0926	0.576677	-0.215995	0.828992	0.999961	25.264	22.9213	-0.14039457408522366
AARS2.5UTR.6	20.737	15.1226	10.7686	18.7651	21.3267	10.5569	16.2128	0.659197	0.184876	0.853327	0.999961	15.6688	16.7569	0.09686382077157892
AARS2.5UTR.7	15.1539	12.0981	43.0743	47.6947	61.8474	45.244	37.5187	0.744455	-0.185471	0.852859	0.999961	39.7298	35.3076	-0.17024245159816495
AARS2.exon.1	4.78545	6.55314	16.1529	5.47316	17.0614	9.0488	9.8458	0.883221	-0.288218	0.77318	0.999961	10.8878	8.80383	-0.30650512480579595
AARS2.exon.10	9.57091	11.0899	7.17905	16.4195	23.4594	7.54067	12.5432	0.777251	-0.375055	0.70762	0.999961	14.03	11.0565	-0.3436215316201678
AARS2.exon.11	26.32	21.6758	99.6094	31.2752	23.4594	51.2765	42.2694	0.706652	1.00549	0.314661	0.999961	32.1372	52.4015	0.705363256935016
AARS2.exon.12	9.57091	13.6104	9.8712	16.4195	23.4594	12.0651	14.1661	0.685489	-0.604875	0.545262	0.999961	16.3783	11.9539	-0.45430594522430323
AARS2.exon.13	12.7612	10.5858	26.9215	11.7282	19.194	10.5569	15.2913	0.710227	0.548186	0.583564	0.999961	13.4456	17.137	0.349976390361364
AARS2.exon.14	9.57091	13.6104	10.7686	16.4195	21.3267	12.0651	13.9602	0.67512	-0.475351	0.634537	0.999961	15.6674	12.253	-0.35462995657973934
AARS2.exon.15	11.9636	11.594	11.666	22.6745	21.3267	13.5732	15.4663	0.68019	0.0615304	0.950937	0.999961	15.498	15.4347	-0.005901461964057993
AARS2.exon.16	16.7491	13.1063	24.2293	30.4933	23.4594	21.1139	21.5252	0.603262	0.586941	0.557244	0.999961	19.2265	23.8239	0.3093133271432779
AARS2.exon.17	11.9636	13.1063	11.666	22.6745	21.3267	13.5732	15.7184	0.668835	-0.0209016	0.983324	0.999961	16.0021	15.4347	-0.05207963261375085
AARS2.exon.18	16.7491	13.1063	30.511	30.4933	23.4594	21.1139	22.5722	0.604303	0.784161	0.432945	0.999961	19.2265	25.9178	0.430846439450929
AARS2.exon.19	8.77333	13.1063	8.97382	20.3289	14.9287	9.0488	12.5266	0.741172	0.0614771	0.950979	0.999961	12.3613	12.692	0.038095164264047604
AARS2.exon.2	51.8424	22.6839	380.49	150.121	157.818	116.126	146.514	0.82663	1.19083	0.23372	0.999961	98.8759	194.151	0.9734884402624862
AARS2.exon.20	7.97576	9.57767	30.511	17.2014	19.194	16.5895	16.8415	0.747701	0.447724	0.654352	0.999961	15.1204	18.5627	0.29591131029630746
AARS2.exon.21	3.98788	0.504088	5.38429	12.5101	8.53068	4.5244	5.9069	1.19983	0.712858	0.475934	0.999961	4.51972	7.29408	0.6904924733998151
AARS2.exon.22	7.97576	9.57767	8.07644	7.8188	12.796	7.54067	8.96422	0.761473	-0.400081	0.689097	0.999961	9.97145	7.957	-0.32557934081701356
AARS2.exon.3	21.5345	15.1226	65.5089	27.3658	29.8574	31.6708	31.8433	0.661249	0.916941	0.359173	0.999961	25.5503	38.1364	0.5778301641222608
AARS2.exon.4	19.9394	17.139	19.7424	23.4564	31.99	12.0651	20.722	0.613598	0.142108	0.886995	0.999961	20.398	21.0461	0.04512040496910803
AARS2.exon.5	19.1418	27.7248	28.7162	38.3121	72.5108	48.2603	39.111	0.581688	-1.29695	0.19465	0.999961	49.4986	28.7234	-0.7851626602973999
AARS2.exon.6	20.737	15.1226	10.7686	18.7651	21.3267	10.5569	16.2128	0.659197	0.184876	0.853327	0.999961	15.6688	16.7569	0.09686382077157892
AARS2.exon.7	15.9515	24.1962	48.4586	52.386	66.1128	45.244	42.0582	0.654062	-0.28896	0.772612	0.999961	45.1843	38.932	-0.2148648472278547
AARS2.exon.8	20.737	15.1226	10.7686	18.7651	23.4594	10.5569	16.5683	0.66347	0.097462	0.92236	0.999961	16.3796	16.7569	0.03285029082941267
AARS2.exon.9	26.32	21.6758	99.6094	52.386	66.1128	51.2765	52.8967	0.670647	0.57099	0.568006	0.999961	46.355	59.4384	0.35867058600011903
AARSD1.exon.1	2.39273	6.04905	0	4.69128	4.26534	3.01627	3.40244	1.38349	-0.671347	0.502	0.999961	4.44355	2.36134	-0.9121105383574983
AARSD1.exon.10	3.98788	5.04088	3.58953	7.03692	2.13267	1.50813	3.88267	1.17112	0.532019	0.594713	0.999961	2.89389	4.87144	0.7513370115725987
AARSD1.exon.11	9.57091	10.0818	11.666	7.03692	6.39801	6.03253	8.46435	0.807459	0.333247	0.738948	0.999961	7.5041	9.4246	0.32875194326530943
AARSD1.exon.12	11.1661	8.56949	3.58953	5.47316	6.39801	4.5244	6.62011	0.942816	0.0202421	0.98385	0.999961	6.4973	6.74292	0.05353201929127119
AARSD1.exon.2	14.3564	16.1308	4.48691	16.4195	17.0614	7.54067	12.6659	0.796618	-0.260147	0.794751	0.999961	13.5776	11.7543	-0.20804713398575905
AARSD1.exon.3	12.7612	15.6267	10.7686	16.4195	12.796	13.5732	13.6575	0.64999	-0.135385	0.892307	0.999961	13.9986	13.3164	-0.07208067354262135
AARSD1.exon.4	15.1539	15.6267	23.3319	17.2014	25.592	22.622	19.9213	0.589511	-0.276876	0.781875	0.999961	21.2803	18.5624	-0.19713149958967996
AARSD1.exon.5	36.6885	22.1799	16.1529	22.6745	29.8574	25.6383	25.5319	0.579137	-0.0339354	0.972929	0.999961	25.8918	25.172	-0.04067991124028175
AARSD1.exon.6	15.1539	13.6104	102.302	53.1678	46.9187	27.1464	43.0498	0.780246	1.27317	0.202958	0.999961	29.2252	56.8744	0.9605688819341522
AARSD1.exon.7	21.5345	19.6594	24.2293	17.2014	17.0614	15.0813	19.1279	0.577075	0.454054	0.64979	0.999961	17.2674	20.9884	0.28154388218292653
AARSD1.exon.8	21.5345	17.139	11.666	25.802	19.194	10.5569	17.6487	0.654604	0.513337	0.607715	0.999961	15.63	19.6675	0.3314986062531884
AARSD1.exon.9	10.3685	11.0899	34.1005	14.0738	14.9287	43.7359	21.3829	0.797615	-0.302245	0.762465	0.999961	23.2515	19.5143	-0.2527936907277241
AARSD1P1.exon.1	0	1.51226	0	0.78188	4.26534	1.50813	1.3446	2.17426	-1.36833	0.171208	0.999961	2.42858	0.260627	-3.22005545449409
AASDH.3UTR.11	0.797576	0.504088	0	3.12752	6.39801	0	1.80453	2.11556	-0.313933	0.753572	0.999961	2.3007	1.30837	-0.8143067728337297
AASDH.3UTR.12	3.98788	5.54497	1.79476	5.47316	0	1.50813	3.05148	1.42915	0.32719	0.743524	0.999961	2.35103	3.75193	0.6743397376417829
AASDH.3UTR.13	3.98788	5.54497	1.79476	5.47316	6.39801	1.50813	4.11782	1.15118	-0.221968	0.824339	0.999961	4.4837	3.75193	-0.2570561298005467
AASDH.3UTR.14	3.98788	5.54497	1.79476	5.47316	6.39801	1.50813	4.11782	1.15118	-0.221968	0.824339	0.999961	4.4837	3.75193	-0.2570561298005467
AASDH.5UTR.1	3.98788	4.53679	1.79476	6.25504	6.39801	3.01627	4.33146	1.09726	-0.163024	0.870499	0.999961	4.65036	4.01256	-0.2128177334614376
AASDH.5UTR.2	39.0812	19.6594	195.629	42.2215	38.3881	108.586	73.9275	0.830779	0.89056	0.373165	0.999961	55.5444	92.3106	0.7328564718095701
AASDH.5UTR.3	11.1661	15.6267	19.7424	16.4195	27.7247	27.1464	19.6376	0.615596	-0.879404	0.379182	0.999961	23.4993	15.776	-0.5748868137449721
AASDH.5UTR.4	39.0812	19.6594	195.629	42.2215	44.7861	108.586	74.9938	0.823776	0.833262	0.404697	0.999961	57.677	92.3106	0.6785000362079782
AASDH.5UTR.5	19.1418	15.6267	68.201	26.5839	44.7861	27.1464	33.581	0.703867	0.588082	0.556477	0.999961	29.1864	37.9756	0.37977601069811595
AASDH.5UTR.6	11.1661	15.6267	10.7686	15.6376	27.7247	12.0651	15.4981	0.665163	-0.784399	0.432806	0.999961	18.4722	12.5241	-0.5606483056036946
AASDH.exon.1	3.98788	4.53679	1.79476	6.25504	6.39801	3.01627	4.33146	1.09726	-0.163024	0.870499	0.999961	4.65036	4.01256	-0.2128177334614376
AASDH.exon.10	11.9636	19.1553	42.1769	13.292	21.3267	16.5895	20.7507	0.717308	0.332986	0.739145	0.999961	19.0238	22.4775	0.24067436106722512
AASDH.exon.11	8.77333	19.1553	42.1769	12.5101	21.3267	16.5895	20.0886	0.76458	0.197023	0.843809	0.999961	19.0238	21.1535	0.1530850677186983
AASDH.exon.12	8.77333	19.1553	42.1769	12.5101	21.3267	16.5895	20.0886	0.76458	0.197023	0.843809	0.999961	19.0238	21.1535	0.1530850677186983
AASDH.exon.13	7.97576	7.05723	42.1769	11.7282	21.3267	16.5895	17.809	0.859174	0.587218	0.557057	0.999961	14.9911	20.627	0.46042232997136523
AASDH.exon.14	7.97576	6.04905	3.58953	11.7282	6.39801	6.03253	6.96218	0.91032	0.379751	0.70413	0.999961	6.15987	7.76449	0.3339931921437219
AASDH.exon.15	3.98788	6.04905	1.79476	6.25504	6.39801	6.03253	5.08621	1.01351	-0.595912	0.551234	0.999961	6.15987	4.01256	-0.6183756300745118
AASDH.exon.16	3.98788	6.04905	1.79476	5.47316	6.39801	6.03253	4.9559	1.01348	-0.691683	0.489136	0.999961	6.15987	3.75193	-0.7152643982766236
AASDH.exon.2	39.0812	19.6594	195.629	42.2215	38.3881	108.586	73.9275	0.830779	0.89056	0.373165	0.999961	55.5444	92.3106	0.7328564718095701
AASDH.exon.3	39.0812	19.6594	195.629	42.2215	44.7861	108.586	74.9938	0.823776	0.833262	0.404697	0.999961	57.677	92.3106	0.6785000362079782
AASDH.exon.4	39.0812	19.6594	195.629	42.2215	44.7861	108.586	74.9938	0.823776	0.833262	0.404697	0.999961	57.677	92.3106	0.6785000362079782
AASDH.exon.5	39.0812	19.6594	195.629	42.2215	44.7861	108.586	74.9938	0.823776	0.833262	0.404697	0.999961	57.677	92.3106	0.6785000362079782
AASDH.exon.6	19.1418	15.6267	68.201	26.5839	44.7861	27.1464	33.581	0.703867	0.588082	0.556477	0.999961	29.1864	37.9756	0.37977601069811595
AASDH.exon.7	11.9636	15.6267	19.7424	16.4195	27.7247	27.1464	19.7706	0.608549	-0.84829	0.396277	0.999961	23.4993	16.0418	-0.5507769454065579
AASDH.exon.8	11.9636	19.1553	16.1529	13.292	17.0614	10.5569	14.697	0.648044	-0.306087	0.759538	0.999961	15.5912	13.8028	-0.17576952905064644
AASDH.exon.9	11.9636	19.1553	42.1769	13.292	21.3267	16.5895	20.7507	0.717308	0.332986	0.739145	0.999961	19.0238	22.4775	0.24067436106722512
AASDHPPT.3UTR.3	10.3685	2.01635	28.7162	14.0738	19.194	16.5895	15.1597	0.9261	0.610979	0.541213	0.999961	12.5999	17.7195	0.4919210110784128
AASDHPPT.3UTR.6	1.59515	7.56132	1.79476	2.34564	6.39801	1.50813	3.53384	1.24215	-1.17921	0.238313	0.999961	5.15582	1.91185	-1.4312311986023631
AASDHPPT.5UTR.1	0	4.53679	0.897382	0.78188	0	0	1.03601	2.6807	-0.59528	0.551657	0.999961	1.51226	0.559754	-1.43384452257408
AASDHPPT.exon.1	3.1903	4.53679	2.69215	7.8188	6.39801	4.5244	4.86007	1.04165	-0.131133	0.89567	0.999961	5.15307	4.56708	-0.17415826589002326
AASDHPPT.exon.2	86.9357	76.1172	328.442	93.8256	98.1028	244.318	154.623	0.691128	0.412164	0.68022	0.999961	139.513	169.734	0.28288348508377265
AASDHPPT.exon.3	10.3685	5.54497	28.7162	14.0738	19.194	16.5895	15.7478	0.788825	0.542946	0.587167	0.999961	13.7762	17.7195	0.36316576815399837
AASDHPPT.exon.4	50.2473	36.7984	430.743	124.319	130.093	380.05	192.042	0.901882	0.164808	0.869095	0.999961	182.314	201.77	0.14628775848136957
AASDHPPT.exon.5	10.3685	10.0818	19.7424	13.292	14.9287	9.0488	12.9103	0.699222	0.541547	0.588131	0.999961	11.3531	14.4676	0.3497430873169886
AASDHPPT.exon.6	16.7491	16.1308	7.17905	5.47316	10.6633	7.54067	10.6227	0.826272	-0.316284	0.751787	0.999961	11.4449	9.80043	-0.22379256032253247
AASS.3UTR.23	57.4254	44.3597	20.6398	53.1678	49.0514	36.1952	43.4732	0.558385	0.041411	0.966968	0.999961	43.2021	43.7444	0.01799509455295799
AASS.3UTR.24	57.4254	44.3597	20.6398	53.1678	49.0514	36.1952	43.4732	0.558385	0.041411	0.966968	0.999961	43.2021	43.7444	0.01799509455295799
AASS.5UTR.1	165.098	87.2072	61.9193	116.5	130.093	48.2603	101.513	0.562363	0.674279	0.500134	0.999961	88.5201	114.506	0.37134456694421114
AASS.5UTR.2	116.446	109.891	31.4084	172.796	140.756	39.2115	101.751	0.708832	0.209539	0.834028	0.999961	96.6196	106.883	0.14564865668788368
AASS.exon.1	165.098	87.2072	61.9193	116.5	130.093	48.2603	101.513	0.562363	0.674279	0.500134	0.999961	88.5201	114.506	0.37134456694421114
AASS.exon.10	99.6969	61.4987	64.6115	116.5	153.552	110.094	100.992	0.504908	-0.383255	0.701531	0.999961	108.382	93.6029	-0.21149487240195589
AASS.exon.11	185.835	187.017	136.402	322.135	505.443	209.631	257.744	0.557377	-0.859687	0.389961	0.999961	300.697	214.791	-0.4853779209851253
AASS.exon.12	311.852	269.183	247.677	363.574	633.403	509.749	389.24	0.444969	-1.36777	0.171383	0.999961	470.778	307.701	-0.6135177018255735
AASS.exon.13	404.371	227.848	85.2513	291.641	364.687	197.566	261.894	0.602471	-0.0217898	0.982616	0.999961	263.367	260.421	-0.016225738159375037
AASS.exon.14	208.167	149.714	165.118	294.769	400.942	197.566	236.046	0.506414	-0.306015	0.759593	0.999961	249.407	222.685	-0.1635000783369244
AASS.exon.15	208.167	149.714	165.118	294.769	400.942	190.025	234.789	0.5095	-0.275444	0.782975	0.999961	246.894	222.685	-0.14888665724280886
AASS.exon.16	117.244	102.33	36.7927	160.285	228.196	66.3579	118.534	0.673731	-0.486717	0.626459	0.999961	132.294	104.774	-0.3364732456455976
AASS.exon.17	92.5188	83.6786	36.7927	103.208	157.818	66.3579	90.0623	0.573776	-0.685228	0.4932	0.999961	102.618	77.5065	-0.4048940520863903
AASS.exon.18	130.005	81.6622	456.767	387.031	543.831	183.992	297.215	0.733818	0.37152	0.71025	0.999961	269.828	324.601	0.26662473520626323
AASS.exon.19	130.005	81.6622	456.767	387.031	543.831	183.992	297.215	0.733818	0.37152	0.71025	0.999961	269.828	324.601	0.26662473520626323
AASS.exon.2	130.005	113.42	36.7927	174.359	140.756	45.244	106.763	0.67155	0.284219	0.776242	0.999961	99.8067	113.719	0.18826434051235047
AASS.exon.20	237.678	128.542	323.955	523.86	445.728	306.151	327.652	0.560146	0.551013	0.581625	0.999961	293.474	361.831	0.30208284732566915
AASS.exon.21	237.678	128.542	387.669	523.86	445.728	306.151	338.271	0.557174	0.701624	0.482914	0.999961	293.474	383.069	0.38437131370314065
AASS.exon.22	237.678	128.542	387.669	523.86	445.728	306.151	338.271	0.557174	0.701624	0.482914	0.999961	293.474	383.069	0.38437131370314065
AASS.exon.23	150.742	74.1009	387.669	296.333	302.839	247.334	243.17	0.613338	0.696012	0.486421	0.999961	208.091	278.248	0.4191533335108264
AASS.exon.24	150.742	74.1009	387.669	296.333	302.839	247.334	243.17	0.613338	0.696012	0.486421	0.999961	208.091	278.248	0.4191533335108264
AASS.exon.25	57.4254	67.0437	20.6398	53.1678	49.0514	36.1952	47.2539	0.576114	-0.392188	0.694919	0.999961	50.7634	43.7444	-0.2146925628851698
AASS.exon.3	123.624	75.1091	88.8408	164.977	204.736	75.4067	122.116	0.552323	0.186804	0.851815	0.999961	118.417	125.814	0.08741088556804522
AASS.exon.4	154.73	88.7194	131.915	282.259	281.512	102.553	173.615	0.587247	0.474774	0.634948	0.999961	157.595	189.634	0.26699988664194496
AASS.exon.5	99.6969	66.0355	174.092	102.426	106.633	143.273	115.359	0.485374	0.538851	0.589989	0.999961	105.314	125.405	0.25190024348013695
AASS.exon.6	62.2109	67.5478	115.762	95.3894	93.8375	93.5043	88.042	0.440633	0.252046	0.801006	0.999961	84.9632	91.1208	0.100943400353998
AASS.exon.7	118.041	64.0191	150.76	152.467	136.491	79.9311	116.952	0.446569	1.3621	0.173167	0.999961	93.4804	140.423	0.5870403767212757
AASS.exon.8	121.231	107.875	214.474	176.705	243.124	177.96	173.562	0.467951	-0.0756643	0.939686	0.999961	176.32	170.804	-0.04585522489513884
AASS.exon.9	98.1018	60.9946	79.867	78.188	100.235	75.4067	82.1323	0.412655	0.325162	0.745058	0.999961	78.8789	85.3856	0.11435277660175562
AATBC.exon.1	0	6.04905	0	2.34564	0	0	1.39912	2.8952	-0.502133	0.615574	0.999961	2.01635	0.78188	-1.3667274081044207
AATK.3UTR.13	22.3321	8.56949	0	3.12752	0	1.50813	5.92288	1.70301	0.712082	0.476414	0.999961	3.35921	8.48655	1.3370561198282571
AATK.3UTR.14	22.3321	8.56949	0	3.12752	0	1.50813	5.92288	1.70301	0.712082	0.476414	0.999961	3.35921	8.48655	1.3370561198282571
AATK.5UTR.1	21.5345	0	8.07644	8.60068	0	1.50813	6.61997	1.47285	3.31016	0.000932435	0.999961	0.502711	12.7372	4.663176592770623
AATK.5UTR.2	0	10.5858	0	5.47316	6.39801	0	3.74284	1.98593	-0.829578	0.406777	0.999961	5.66128	1.82439	-1.6337175016304724
AATK.exon.1	27.1176	4.53679	8.07644	8.60068	12.796	1.50813	10.4393	0.98817	1.32475	0.185253	0.999961	6.28031	14.5982	1.216884764047383
AATK.exon.10	23.1297	13.1063	9.8712	6.25504	6.39801	4.5244	10.5474	0.892845	0.711335	0.476876	0.999961	8.00956	13.0853	0.7081525883053885
AATK.exon.11	23.1297	13.1063	9.8712	6.25504	6.39801	4.5244	10.5474	0.892845	0.711335	0.476876	0.999961	8.00956	13.0853	0.7081525883053885
AATK.exon.12	18.3442	9.07358	8.07644	3.12752	6.39801	1.50813	7.75465	1.06016	0.701083	0.483251	0.999961	5.65991	9.8494	0.7992571240240876
AATK.exon.13	22.3321	9.07358	8.07644	3.12752	6.39801	1.50813	8.4193	1.07495	0.863506	0.387859	0.999961	5.65991	11.1787	0.9819008802062933
AATK.exon.14	22.3321	8.56949	0	3.12752	0	1.50813	5.92288	1.70301	0.712082	0.476414	0.999961	3.35921	8.48655	1.3370561198282571
AATK.exon.2	19.9394	10.5858	14.3581	6.25504	6.39801	1.50813	9.84075	0.944367	1.11254	0.265905	0.999961	6.164	13.5175	1.132892095509089
AATK.exon.3	0	10.5858	0	5.47316	6.39801	0	3.74284	1.98593	-0.829578	0.406777	0.999961	5.66128	1.82439	-1.6337175016304724
AATK.exon.4	0	6.55314	0	3.12752	6.39801	0	2.67978	2.05888	-0.992111	0.321143	0.999961	4.31705	1.04251	-2.0499889323351983
AATK.exon.5	19.9394	10.5858	0	7.8188	0	0	6.39067	1.84571	0.686478	0.492411	0.999961	3.52861	9.25273	1.3907774482455504
AATK.exon.6	23.1297	10.5858	8.07644	7.8188	0	0	8.26846	1.33966	1.24668	0.212515	0.999961	3.52861	13.0083	1.8822599123570742
AATK.exon.7	23.1297	5.54497	8.07644	0	8.53068	0	7.54696	1.54883	0.751236	0.45251	0.999961	4.69188	10.402	1.1486283949963265
AATK.exon.8	0	5.54497	8.07644	7.03692	8.53068	7.54067	6.12161	1.20574	-0.413317	0.679375	0.999961	7.20544	5.03779	-0.5162963052647457
AATK.exon.9	0	5.54497	8.07644	7.03692	0	7.54067	4.69983	1.53257	0.100519	0.919932	0.999961	4.36188	5.03779	0.20784035475713997
ABALON.exon.1	7.97576	3.02453	13.4607	1.56376	0	3.01627	4.84017	1.3109	1.35462	0.175539	0.999961	2.0136	7.66675	1.9288390015050998
ABAT.3UTR.13	10.3685	5.04088	3.58953	4.69128	2.13267	1.50813	4.55516	1.15128	0.845039	0.398089	0.999961	2.89389	6.21643	1.1030744385522302
ABAT.3UTR.14	10.3685	5.04088	3.58953	4.69128	2.13267	1.50813	4.55516	1.15128	0.845039	0.398089	0.999961	2.89389	6.21643	1.1030744385522302
ABAT.3UTR.15	10.3685	5.04088	3.58953	4.69128	2.13267	1.50813	4.55516	1.15128	0.845039	0.398089	0.999961	2.89389	6.21643	1.1030744385522302
ABAT.3UTR.16	10.3685	5.04088	3.58953	4.69128	2.13267	1.50813	4.55516	1.15128	0.845039	0.398089	0.999961	2.89389	6.21643	1.1030744385522302
ABAT.3UTR.17	10.3685	5.04088	3.58953	4.69128	2.13267	1.50813	4.55516	1.15128	0.845039	0.398089	0.999961	2.89389	6.21643	1.1030744385522302
ABAT.5UTR.1	9.57091	4.0327	0	3.9094	8.53068	3.01627	4.84333	1.33622	-0.117536	0.906435	0.999961	5.19322	4.49344	-0.20880925623168067
ABAT.5UTR.2	0	4.53679	0	4.69128	2.13267	0	1.89346	2.31704	-0.240518	0.809929	0.999961	2.22315	1.56376	-0.5075879696540572
ABAT.exon.1	9.57091	4.0327	0	3.9094	8.53068	3.01627	4.84333	1.33622	-0.117536	0.906435	0.999961	5.19322	4.49344	-0.20880925623168067
ABAT.exon.10	8.77333	15.1226	5.38429	13.292	4.26534	3.01627	8.30897	0.966992	0.191817	0.847886	0.999961	7.46808	9.14986	0.29301256459212
ABAT.exon.11	15.9515	15.1226	6.28167	13.292	4.26534	3.01627	9.6549	0.936077	0.589619	0.555446	0.999961	7.46808	11.8417	0.6650688545242961
ABAT.exon.12	15.9515	15.1226	6.28167	13.292	4.26534	3.01627	9.6549	0.936077	0.589619	0.555446	0.999961	7.46808	11.8417	0.6650688545242961
ABAT.exon.13	15.9515	15.1226	6.28167	13.292	4.26534	1.50813	9.40354	0.999589	0.648721	0.516519	0.999961	6.96537	11.8417	0.7656065072776783
ABAT.exon.14	15.9515	6.04905	6.28167	7.03692	4.26534	1.50813	6.84877	1.00078	1.22848	0.219267	0.999961	3.94084	9.7567	1.307889598181322
ABAT.exon.15	15.9515	5.04088	6.28167	7.03692	4.26534	1.50813	6.68074	1.00379	1.37518	0.169075	0.999961	3.60478	9.7567	1.4364808873242019
ABAT.exon.16	10.3685	5.04088	3.58953	4.69128	2.13267	1.50813	4.55516	1.15128	0.845039	0.398089	0.999961	2.89389	6.21643	1.1030744385522302
ABAT.exon.17	10.3685	5.04088	3.58953	4.69128	2.13267	1.50813	4.55516	1.15128	0.845039	0.398089	0.999961	2.89389	6.21643	1.1030744385522302
ABAT.exon.2	0	6.04905	1.79476	5.47316	4.26534	3.01627	3.4331	1.42819	-0.630033	0.528673	0.999961	4.44355	2.42264	-0.8751328634652591
ABAT.exon.3	0	6.04905	15.2555	10.9463	10.6633	7.54067	8.40915	1.20017	0.111112	0.911527	0.999961	8.08436	8.73394	0.11149917545495049
ABAT.exon.4	4.78545	6.04905	15.2555	10.9463	10.6633	7.54067	9.20672	0.842049	0.474946	0.634826	0.999961	8.08436	10.3291	0.35350803966296473
ABAT.exon.5	3.98788	4.53679	15.2555	10.9463	10.6633	7.54067	8.82175	0.895496	0.532874	0.594121	0.999961	7.58027	10.0632	0.4087724681340698
ABAT.exon.6	4.78545	2.52044	8.97382	3.9094	4.26534	6.03253	5.08116	1.03665	0.50621	0.61271	0.999961	4.27277	5.88956	0.4629871691974176
ABAT.exon.7	4.78545	4.0327	8.97382	4.69128	4.26534	6.03253	5.46352	0.968904	0.389082	0.697215	0.999961	4.77686	6.15018	0.3645673358806295
ABAT.exon.8	8.77333	4.53679	8.97382	5.47316	4.26534	6.03253	6.3425	0.902798	0.719306	0.471952	0.999961	4.94489	7.7401	0.6464149680841818
ABAT.exon.9	8.77333	15.1226	5.38429	13.292	4.26534	3.01627	8.30897	0.966992	0.191817	0.847886	0.999961	7.46808	9.14986	0.29301256459212
ABCA1.3UTR.50	12.7612	6.55314	1.79476	5.47316	2.13267	6.03253	5.79125	1.10295	0.349251	0.726901	0.999961	4.90611	6.67638	0.44448454265311493
ABCA1.5UTR.1	5.58303	9.57767	0	7.8188	8.53068	0	5.2517	1.53338	-0.290291	0.771594	0.999961	6.03612	4.46728	-0.43422472894715314
ABCA1.5UTR.2	7.17818	3.52861	0	0	2.13267	0	2.13991	2.30079	0.127651	0.898425	0.999961	1.88709	2.39273	0.34248886358976616
ABCA1.exon.1	5.58303	9.57767	0	7.8188	8.53068	0	5.2517	1.53338	-0.290291	0.771594	0.999961	6.03612	4.46728	-0.43422472894715314
ABCA1.exon.10	7.97576	12.6022	1.79476	8.60068	6.39801	4.5244	6.98263	0.996696	-0.411089	0.681007	0.999961	7.84153	6.12373	-0.3567245049117799
ABCA1.exon.11	5.58303	17.6431	4.48691	16.4195	10.6633	3.01627	9.63535	0.967924	-0.293575	0.769083	0.999961	10.4409	8.82981	-0.24179169191298097
ABCA1.exon.12	9.57091	11.0899	6.28167	15.6376	8.53068	12.0651	10.5293	0.763087	-0.0251773	0.979914	0.999961	10.5619	10.4967	-0.008928843198918332
ABCA1.exon.13	7.97576	19.1553	4.48691	19.547	12.796	15.0813	13.1737	0.792713	-0.720084	0.471473	0.999961	15.6776	10.6699	-0.5551561341431345
ABCA1.exon.14	16.7491	18.1472	17.9476	20.3289	23.4594	9.0488	17.6135	0.632338	0.206624	0.836303	0.999961	16.8851	18.3419	0.11938909244871668
ABCA1.exon.15	11.1661	9.57767	3.58953	30.4933	6.39801	6.03253	11.2095	0.954282	1.05661	0.290688	0.999961	7.33607	15.083	1.0398411610553164
ABCA1.exon.16	44.6642	15.6267	85.2513	64.1142	70.3781	42.2277	53.7104	0.639027	0.997069	0.318731	0.999961	42.7442	64.6766	0.5975145808066115
ABCA1.exon.17	23.9273	14.6185	32.3057	39.094	8.53068	22.622	23.5164	0.607761	1.71194	0.0869075	0.999961	15.2571	31.7757	1.0584441163084688
ABCA1.exon.18	3.98788	7.05723	2.69215	10.9463	6.39801	0	5.18026	1.25443	0.28567	0.775131	0.999961	4.48508	5.87545	0.3895654826026067
ABCA1.exon.19	12.7612	6.55314	5.38429	9.38256	4.26534	6.03253	7.39651	0.877148	0.765324	0.444079	0.999961	5.617	9.17602	0.7080675215022474
ABCA1.exon.2	7.97576	7.05723	0	19.547	6.39801	0	6.82967	1.53369	0.660903	0.508674	0.999961	4.48508	9.17425	1.0324572375882448
ABCA1.exon.20	6.3806	6.04905	0	8.60068	4.26534	3.01627	4.71866	1.32118	0.108594	0.913525	0.999961	4.44355	4.99376	0.16841328964392366
ABCA1.exon.21	17.5467	14.6185	0	14.8557	8.53068	4.5244	10.0127	1.20534	0.166599	0.867686	0.999961	9.22454	10.8008	0.22758840363512206
ABCA1.exon.22	3.98788	13.1063	0	7.8188	8.53068	3.01627	6.07665	1.25579	-0.86155	0.388935	0.999961	8.21774	3.93556	-1.0621732942489657
ABCA1.exon.23	22.3321	21.1717	5.38429	16.4195	19.194	7.54067	15.3404	0.794833	-0.162451	0.870951	0.999961	15.9688	14.712	-0.11826557022226339
ABCA1.exon.24	3.1903	6.55314	8.97382	7.8188	8.53068	9.0488	7.35259	0.876887	-0.28546	0.775292	0.999961	8.04421	6.66097	-0.2722171717140142
ABCA1.exon.25	10.3685	18.1472	10.7686	22.6745	14.9287	15.0813	15.3281	0.676134	-0.219974	0.825891	0.999961	16.0524	14.6039	-0.1364385462267935
ABCA1.exon.26	26.32	10.0818	7.17905	18.7651	21.3267	9.0488	15.4536	0.771256	0.54745	0.584069	0.999961	13.4858	17.4214	0.36942384789691335
ABCA1.exon.27	11.1661	8.0654	3.58953	10.1644	12.796	7.54067	8.88702	0.84163	-0.1748	0.861237	0.999961	9.46736	8.30668	-0.18869152277521292
ABCA1.exon.28	4.78545	7.05723	3.58953	10.1644	14.9287	4.5244	7.50829	0.933695	-0.48902	0.624827	0.999961	8.83677	6.17981	-0.5159576826233983
ABCA1.exon.29	6.3806	8.0654	4.48691	7.8188	8.53068	0	5.8804	1.13381	0.135341	0.892342	0.999961	5.53203	6.22877	0.17113930923733778
ABCA1.exon.3	17.5467	19.6594	6.28167	21.8926	4.26534	9.0488	13.1158	0.858509	0.453705	0.650041	0.999961	10.9912	15.2403	0.4715464730037355
ABCA1.exon.30	9.57091	9.07358	0.897382	7.8188	8.53068	7.54067	7.23867	1.00327	-0.454668	0.649348	0.999961	8.38164	6.0957	-0.4594418395115477
ABCA1.exon.31	6.3806	9.07358	0	5.47316	4.26534	3.01627	4.70149	1.31379	-0.3886	0.697572	0.999961	5.45173	3.95126	-0.46440275789433144
ABCA1.exon.32	9.57091	7.56132	3.58953	10.9463	10.6633	7.54067	8.31201	0.849828	-0.0722454	0.942407	0.999961	8.58844	8.03559	-0.09599375238161524
ABCA1.exon.33	7.17818	8.56949	18.845	28.9296	19.194	25.6383	18.0591	0.778896	0.102233	0.918572	0.999961	17.8006	18.3176	0.04130382123430268
ABCA1.exon.34	9.57091	9.07358	8.07644	10.1644	12.796	7.54067	9.53701	0.747253	-0.0677738	0.945966	0.999961	9.80342	9.27059	-0.0806235403795549
ABCA1.exon.35	7.97576	8.0654	2.69215	12.5101	12.796	7.54067	8.59668	0.887779	-0.285501	0.77526	0.999961	9.46736	7.72599	-0.2932421091445442
ABCA1.exon.36	14.3564	6.55314	1.79476	14.0738	10.6633	9.0488	9.41504	0.946329	0.256381	0.797657	0.999961	8.7551	10.075	0.2025831232837888
ABCA1.exon.37	5.58303	4.0327	4.48691	12.5101	10.6633	6.03253	7.2181	0.937162	0.227591	0.819964	0.999961	6.90953	7.52667	0.12342508288281538
ABCA1.exon.38	6.3806	3.52861	2.69215	7.03692	2.13267	9.0488	5.13663	1.06589	0.133932	0.893457	0.999961	4.90336	5.36989	0.13112133249271796
ABCA1.exon.39	14.3564	7.56132	2.69215	20.3289	10.6633	7.54067	10.5238	0.911192	0.621317	0.534391	0.999961	8.58844	12.4591	0.5367345330961385
ABCA1.exon.4	11.9636	5.04088	26.0241	26.5839	23.4594	16.5895	18.2769	0.774699	0.769127	0.441818	0.999961	15.0299	21.5239	0.5181020125477538
ABCA1.exon.40	1.59515	5.54497	2.69215	5.47316	6.39801	6.03253	4.62266	1.06178	-0.813538	0.41591	0.999961	5.99184	3.25349	-0.8810119897361895
ABCA1.exon.41	1.59515	5.04088	3.58953	8.60068	12.796	0	5.27038	1.31886	-0.239074	0.811048	0.999961	5.94563	4.59512	-0.37172766652166833
ABCA1.exon.42	10.3685	9.57767	5.38429	20.3289	8.53068	19.6057	12.2993	0.816248	-0.06236	0.950276	0.999961	12.5714	12.0272	-0.06383782906485873
ABCA1.exon.43	16.7491	4.53679	0	7.03692	8.53068	13.5732	8.40445	1.2246	-0.108213	0.913826	0.999961	8.88022	7.92867	-0.16351729846110183
ABCA1.exon.44	4.78545	9.07358	0	7.8188	4.26534	9.0488	5.832	1.21087	-0.698001	0.485177	0.999961	7.46257	4.20142	-0.8287968576372354
ABCA1.exon.45	5.58303	10.5858	2.69215	7.8188	6.39801	6.03253	6.51839	0.930871	-0.598497	0.549508	0.999961	7.67213	5.36466	-0.5161406077851588
ABCA1.exon.46	42.2715	9.57767	52.0481	39.094	40.5207	27.1464	35.1097	0.638121	1.33552	0.181707	0.999961	25.7483	44.4712	0.7883966139750342
ABCA1.exon.47	7.17818	8.56949	0	7.8188	14.9287	0	6.41586	1.49944	-0.416895	0.676755	0.999961	7.83273	4.99899	-0.6478768549460283
ABCA1.exon.48	7.17818	0	4.48691	6.25504	6.39801	0	4.05302	1.61827	1.10444	0.269404	0.999961	2.13267	5.97338	1.4858861164054364
ABCA1.exon.49	12.7612	10.0818	2.69215	5.47316	4.26534	6.03253	6.88436	0.991213	-0.0224483	0.98209	0.999961	6.79321	6.97551	0.038204304034753285
ABCA1.exon.5	30.3079	19.1553	17.0503	59.4229	61.8474	6.03253	32.3027	0.851995	0.386622	0.699036	0.999961	29.0118	35.5937	0.2949827499744808
ABCA1.exon.50	12.7612	13.6104	7.17905	20.3289	4.26534	6.03253	10.6962	0.854578	0.768228	0.442352	0.999961	7.96941	13.423	0.7521667736117129
ABCA1.exon.6	17.5467	9.07358	2.69215	15.6376	10.6633	1.50813	9.52025	1.02752	0.736229	0.461592	0.999961	7.08169	11.9588	0.7559080192898933
ABCA1.exon.7	15.1539	13.1063	9.8712	43.0034	66.1128	19.6057	27.8089	0.840074	-0.59452	0.552164	0.999961	32.9416	22.6762	-0.5387326874556505
ABCA1.exon.8	7.17818	6.04905	2.69215	5.47316	0	6.03253	4.57085	1.18551	0.204683	0.837819	0.999961	4.0272	5.1145	0.344816271357932
ABCA1.exon.9	18.3442	17.6431	6.28167	26.5839	25.592	4.5244	16.4949	0.847398	0.138427	0.889903	0.999961	15.9198	17.0699	0.10063290607440134
ABCA10.3UTR.39	0	0	0	0	0	1.50813	0.251356	4.04944	-0.438472	0.661044	0.999961	0.502711	0	-inf
ABCA10.3UTR.40	0	0	0	0	0	1.50813	0.251356	4.04944	-0.438472	0.661044	0.999961	0.502711	0	-inf
ABCA10.5UTR.1	0	1.51226	0	2.34564	4.26534	0	1.35387	2.45838	-0.498591	0.618068	0.999961	1.92587	0.78188	-1.3004891516074208
ABCA10.5UTR.2	0	1.51226	0	2.34564	0	0	0.642984	3.63828	0.0623099	0.950316	0.999961	0.504088	0.78188	0.6332725918955793
ABCA10.5UTR.3	0	0.504088	0	0	0	0	0.0840146	4.05984	-0.333276	0.738926	0.999961	0.168029	0	-inf
ABCA10.5UTR.4	0	0.504088	0	0	0	0	0.0840146	4.05984	-0.333276	0.738926	0.999961	0.168029	0	-inf
ABCA10.exon.1	0	1.51226	0	2.34564	4.26534	0	1.35387	2.45838	-0.498591	0.618068	0.999961	1.92587	0.78188	-1.3004891516074208
ABCA10.exon.10	0	0.504088	0	0	0	0	0.0840146	4.05984	-0.333276	0.738926	0.999961	0.168029	0	-inf
ABCA10.exon.12	0	0	0	1.56376	0	1.50813	0.511982	3.93902	0.00497378	0.996032	0.999961	0.502711	0.521253	0.05225500050498674
ABCA10.exon.13	0	0	0	1.56376	0	1.50813	0.511982	3.93902	0.00497378	0.996032	0.999961	0.502711	0.521253	0.05225500050498674
ABCA10.exon.15	0	1.00818	0	0	0	0	0.168029	4.04848	-0.449672	0.652947	0.999961	0.336058	0	-inf
ABCA10.exon.16	0	1.00818	0	0	0	0	0.168029	4.04848	-0.449672	0.652947	0.999961	0.336058	0	-inf
ABCA10.exon.2	0	1.51226	0	2.34564	0	0	0.642984	3.63828	0.0623099	0.950316	0.999961	0.504088	0.78188	0.6332725918955793
ABCA10.exon.23	0	0	0	2.34564	0	0	0.39094	3.99892	0.465753	0.641393	0.999961	0	0.78188	inf
ABCA10.exon.24	0	1.00818	0	2.34564	0	0	0.558969	3.81544	0.14457	0.88505	0.999961	0.336058	0.78188	1.2182350926167356
ABCA10.exon.25	0	1.00818	0	0	0	0	0.168029	4.04848	-0.449672	0.652947	0.999961	0.336058	0	-inf
ABCA10.exon.3	0	0.504088	0	0	0	0	0.0840146	4.05984	-0.333276	0.738926	0.999961	0.168029	0	-inf
ABCA10.exon.39	0	0	0	1.56376	0	1.50813	0.511982	3.93902	0.00497378	0.996032	0.999961	0.502711	0.521253	0.05225500050498674
ABCA10.exon.4	0	0.504088	0	0	0	0	0.0840146	4.05984	-0.333276	0.738926	0.999961	0.168029	0	-inf
ABCA10.exon.40	0	0	0	1.56376	0	1.50813	0.511982	3.93902	0.00497378	0.996032	0.999961	0.502711	0.521253	0.05225500050498674
ABCA10.exon.5	0	0	0	1.56376	0	0	0.260627	4.04391	0.316684	0.751483	0.999961	0	0.521253	inf
ABCA10.exon.6	0	0	0	1.56376	0	0	0.260627	4.04391	0.316684	0.751483	0.999961	0	0.521253	inf
ABCA10.exon.9	0	0.504088	0	0	0	0	0.0840146	4.05984	-0.333276	0.738926	0.999961	0.168029	0	-inf
ABCA11P.exon.1	44.6642	33.2698	18.845	28.1477	40.5207	24.1301	31.5963	0.568939	-0.150949	0.880016	0.999961	32.6402	30.5523	-0.09536919045407855
ABCA11P.exon.2	29.5103	53.4333	166.913	96.1713	63.9801	140.256	91.7107	0.694077	0.268139	0.788592	0.999961	85.8899	97.5315	0.18337932246517522
ABCA11P.exon.3	18.3442	28.2289	12.5633	7.03692	4.26534	28.6545	16.5155	0.820833	-0.888445	0.374301	0.999961	20.3829	12.6482	-0.6884330955047566
ABCA12.3UTR.45	0	2.52044	0	0	0	0	0.420073	4.02436	-0.654758	0.512623	0.999961	0.840146	0	-inf
ABCA12.3UTR.53	0	2.52044	0	0	0	0	0.420073	4.02436	-0.654758	0.512623	0.999961	0.840146	0	-inf
ABCA12.5UTR.1	0	1.51226	0	0	0	0	0.252044	4.04239	-0.529257	0.596627	0.999961	0.504088	0	-inf
ABCA12.exon.1	0	1.51226	0	0	0	0	0.252044	4.04239	-0.529257	0.596627	0.999961	0.504088	0	-inf
ABCA12.exon.11	0	0	0	3.12752	0	0	0.521253	3.97617	0.572379	0.567065	0.999961	0	1.04251	inf
ABCA12.exon.17	3.1903	0	0	0	0	0	0.531717	3.97491	0.579252	0.562419	0.999961	0	1.06343	inf
ABCA12.exon.18	3.1903	0	0	0	0	0	0.531717	3.97491	0.579252	0.562419	0.999961	0	1.06343	inf
ABCA12.exon.19	0	2.52044	0	3.12752	0	0	0.941327	3.2339	0.0373102	0.970238	0.999961	0.840146	1.04251	0.31134449700822
ABCA12.exon.20	0	0	0	3.12752	0	0	0.521253	3.97617	0.572379	0.567065	0.999961	0	1.04251	inf
ABCA12.exon.27	0	2.52044	0	0	0	0	0.420073	4.02436	-0.654758	0.512623	0.999961	0.840146	0	-inf
ABCA12.exon.29	0	2.52044	0	0	0	0	0.420073	4.02436	-0.654758	0.512623	0.999961	0.840146	0	-inf
ABCA12.exon.36	0	3.02453	0	0	0	0	0.504088	4.01546	-0.706449	0.479909	0.999961	1.00818	0	-inf
ABCA12.exon.38	0	3.02453	0	0	0	0	0.504088	4.01546	-0.706449	0.479909	0.999961	1.00818	0	-inf
ABCA12.exon.41	0	0	0	0	4.26534	0	0.71089	3.99458	-0.789946	0.429559	0.999961	1.42178	0	-inf
ABCA12.exon.44	0	3.02453	0	0	0	0	0.504088	4.01546	-0.706449	0.479909	0.999961	1.00818	0	-inf
ABCA12.exon.45	0	2.52044	0	0	0	0	0.420073	4.02436	-0.654758	0.512623	0.999961	0.840146	0	-inf
ABCA12.exon.46	0	3.02453	0	0	0	0	0.504088	4.01546	-0.706449	0.479909	0.999961	1.00818	0	-inf
ABCA12.exon.48	0	3.02453	0	0	0	0	0.504088	4.01546	-0.706449	0.479909	0.999961	1.00818	0	-inf
ABCA12.exon.49	0	0	0	0	4.26534	0	0.71089	3.99458	-0.789946	0.429559	0.999961	1.42178	0	-inf
ABCA12.exon.5	0	1.00818	0	0	0	0	0.168029	4.04848	-0.449672	0.652947	0.999961	0.336058	0	-inf
ABCA12.exon.51	0	0	0	0	4.26534	0	0.71089	3.99458	-0.789946	0.429559	0.999961	1.42178	0	-inf
ABCA12.exon.53	0	2.52044	0	0	0	0	0.420073	4.02436	-0.654758	0.512623	0.999961	0.840146	0	-inf
ABCA12.exon.55	0	2.52044	0	0	0	0	0.420073	4.02436	-0.654758	0.512623	0.999961	0.840146	0	-inf
ABCA12.exon.7	0	0	0	2.34564	0	0	0.39094	3.99892	0.465753	0.641393	0.999961	0	0.78188	inf
ABCA12.exon.8	0	0	0	2.34564	0	0	0.39094	3.99892	0.465753	0.641393	0.999961	0	0.78188	inf
ABCA12.exon.9	3.1903	0	0	2.34564	0	0	0.922657	3.12266	0.992241	0.32108	0.999961	0	1.84531	inf
ABCA13.3UTR.28	0	1.51226	0	1.56376	0	1.50813	0.764026	2.86504	-0.353815	0.723477	0.999961	1.0068	0.521253	-0.9497188025312534
ABCA13.3UTR.30	2.39273	1.51226	0	0	0	0	0.650832	3.62687	0.0694504	0.944631	0.999961	0.504088	0.797576	0.66194637700996
ABCA13.3UTR.36	0	0	0	1.56376	0	0	0.260627	4.04391	0.316684	0.751483	0.999961	0	0.521253	inf
ABCA13.3UTR.40	0	0	0	0	4.26534	0	0.71089	3.99458	-0.789946	0.429559	0.999961	1.42178	0	-inf
ABCA13.3UTR.49	0	0	0	0	0	1.50813	0.251356	4.04944	-0.438472	0.661044	0.999961	0.502711	0	-inf
ABCA13.3UTR.51	0	1.00818	0	0	0	0	0.168029	4.04848	-0.449672	0.652947	0.999961	0.336058	0	-inf
ABCA13.exon.10	0	1.00818	0	0	0	0	0.168029	4.04848	-0.449672	0.652947	0.999961	0.336058	0	-inf
ABCA13.exon.12	12.7612	12.0981	1.79476	7.8188	2.13267	1.50813	6.35228	1.2053	0.31849	0.750114	0.999961	5.2463	7.45826	0.5075375617974843
ABCA13.exon.13	0	0	1.79476	0	0	1.50813	0.550483	3.86244	0.0500793	0.960059	0.999961	0.502711	0.598254	0.2510294030552369
ABCA13.exon.15	0	1.00818	0	0	0	0	0.168029	4.04848	-0.449672	0.652947	0.999961	0.336058	0	-inf
ABCA13.exon.17	12.7612	12.0981	1.79476	7.8188	2.13267	1.50813	6.35228	1.2053	0.31849	0.750114	0.999961	5.2463	7.45826	0.5075375617974843
ABCA13.exon.18	0	0	1.79476	0	0	1.50813	0.550483	3.86244	0.0500793	0.960059	0.999961	0.502711	0.598254	0.2510294030552369
ABCA13.exon.2	0	1.00818	0	0	0	0	0.168029	4.04848	-0.449672	0.652947	0.999961	0.336058	0	-inf
ABCA13.exon.26	0	2.52044	0	0	0	0	0.420073	4.02436	-0.654758	0.512623	0.999961	0.840146	0	-inf
ABCA13.exon.28	0	1.51226	0	1.56376	0	1.50813	0.764026	2.86504	-0.353815	0.723477	0.999961	1.0068	0.521253	-0.9497188025312534
ABCA13.exon.30	2.39273	1.51226	0	0	0	0	0.650832	3.62687	0.0694504	0.944631	0.999961	0.504088	0.797576	0.66194637700996
ABCA13.exon.31	0	2.52044	0	0	0	0	0.420073	4.02436	-0.654758	0.512623	0.999961	0.840146	0	-inf
ABCA13.exon.34	0	1.51226	0	2.34564	0	0	0.642984	3.63828	0.0623099	0.950316	0.999961	0.504088	0.78188	0.6332725918955793
ABCA13.exon.36	0	0	0	1.56376	0	0	0.260627	4.04391	0.316684	0.751483	0.999961	0	0.521253	inf
ABCA13.exon.38	0	0	0	2.34564	0	0	0.39094	3.99892	0.465753	0.641393	0.999961	0	0.78188	inf
ABCA13.exon.39	0	0	0	2.34564	0	0	0.39094	3.99892	0.465753	0.641393	0.999961	0	0.78188	inf
ABCA13.exon.4	0	1.00818	0	0	0	0	0.168029	4.04848	-0.449672	0.652947	0.999961	0.336058	0	-inf
ABCA13.exon.40	0	0	0	0.78188	4.26534	0	0.841203	3.44448	-0.62828	0.529821	0.999961	1.42178	0.260627	-2.447641229335072
ABCA13.exon.41	0	0	0	0.78188	0	0	0.130313	4.08047	0.110334	0.912144	0.999961	0	0.260627	inf
ABCA13.exon.45	0	1.00818	0	0	0	0	0.168029	4.04848	-0.449672	0.652947	0.999961	0.336058	0	-inf
ABCA13.exon.49	0	1.00818	0	0	0	1.50813	0.419385	4.0272	-0.638174	0.52336	0.999961	0.83877	0	-inf
ABCA13.exon.50	0	1.00818	0	0	0	0	0.168029	4.04848	-0.449672	0.652947	0.999961	0.336058	0	-inf
ABCA13.exon.51	0	1.00818	0	0	0	0	0.168029	4.04848	-0.449672	0.652947	0.999961	0.336058	0	-inf
ABCA13.exon.55	0	0	0	2.34564	0	0	0.39094	3.99892	0.465753	0.641393	0.999961	0	0.78188	inf
ABCA13.exon.59	0	1.00818	0	2.34564	0	0	0.558969	3.81544	0.14457	0.88505	0.999961	0.336058	0.78188	1.2182350926167356
ABCA13.exon.60	0	1.00818	0	2.34564	0	0	0.558969	3.81544	0.14457	0.88505	0.999961	0.336058	0.78188	1.2182350926167356
ABCA13.exon.9	0	1.00818	0	0	0	0	0.168029	4.04848	-0.449672	0.652947	0.999961	0.336058	0	-inf
ABCA17P.exon.1	0.797576	0	0	0	4.26534	0	0.843819	3.44127	-0.628801	0.529479	0.999961	1.42178	0.265859	-2.4189674442206965
ABCA17P.exon.14	0	7.56132	0	0	0	0	1.26022	3.49014	-1.17908	0.238365	0.999961	2.52044	0	-inf
ABCA17P.exon.17	0.797576	0	0	0	0	0	0.132929	4.08047	0.110334	0.912144	0.999961	0	0.265859	inf
ABCA17P.exon.5	0.797576	7.05723	0	0	0	3.01627	1.81185	2.26373	-1.5849	0.11299	0.999961	3.35783	0.265859	-3.658799377297068
ABCA17P.exon.6	0	0	4.48691	0	0	0	0.747818	3.95568	0.703902	0.481494	0.999961	0	1.49564	inf
ABCA17P.exon.9	0	6.04905	0	0	0	0	1.00818	3.73721	-1.01607	0.309597	0.999961	2.01635	0	-inf
ABCA2.3UTR.48	4.78545	16.1308	0	7.03692	8.53068	3.01627	6.58335	1.24137	-1.01084	0.312091	0.999961	9.22592	3.94079	-1.2272070322302087
ABCA2.3UTR.49	4.78545	16.1308	0	7.03692	8.53068	3.01627	6.58335	1.24137	-1.01084	0.312091	0.999961	9.22592	3.94079	-1.2272070322302087
ABCA2.5UTR.1	0	0	3.58953	0	0	7.54067	1.85503	2.83823	-0.376919	0.706234	0.999961	2.51356	1.19651	-1.0708986918321215
ABCA2.exon.1	9.57091	14.1145	3.58953	0	6.39801	7.54067	6.86893	1.22009	-0.923042	0.355986	0.999961	9.35104	4.38681	-1.0919549179090386
ABCA2.exon.10	7.17818	21.1717	7.17905	7.03692	0	4.5244	7.84837	1.14922	-0.327245	0.743483	0.999961	8.56536	7.13139	-0.2643319052523721
ABCA2.exon.11	11.1661	17.6431	8.07644	8.60068	10.6633	6.03253	10.3637	0.782916	-0.457253	0.647489	0.999961	11.4463	9.28106	-0.3025223629299177
ABCA2.exon.12	11.1661	20.6676	8.07644	9.38256	10.6633	9.0488	11.5008	0.742887	-0.745952	0.455697	0.999961	13.4599	9.54169	-0.4963534302042552
ABCA2.exon.13	11.1661	31.7575	10.7686	10.1644	12.796	10.5569	14.5349	0.732871	-1.14896	0.250572	0.999961	18.3702	10.6997	-0.7797947582837332
ABCA2.exon.14	11.1661	31.7575	10.7686	10.1644	12.796	10.5569	14.5349	0.732871	-1.14896	0.250572	0.999961	18.3702	10.6997	-0.7797947582837332
ABCA2.exon.15	5.58303	16.6349	3.58953	8.60068	12.796	9.0488	9.37549	0.809587	-1.40043	0.161384	0.999961	12.8266	5.92441	-1.114391656473915
ABCA2.exon.16	4.78545	17.6431	10.7686	8.60068	8.53068	7.54067	9.64486	0.823268	-0.665112	0.505979	0.999961	11.2381	8.05157	-0.48106082254785754
ABCA2.exon.17	8.77333	20.1635	10.7686	10.1644	8.53068	7.54067	10.9902	0.774336	-0.469184	0.638938	0.999961	12.0783	9.90212	-0.2866066515892636
ABCA2.exon.18	8.77333	20.1635	5.38429	13.292	8.53068	7.54067	10.6141	0.826165	-0.560087	0.57542	0.999961	12.0783	9.14986	-0.4005939130406664
ABCA2.exon.19	7.17818	16.1308	5.38429	13.292	8.53068	7.54067	9.6761	0.824936	-0.446521	0.655221	0.999961	10.7341	8.61814	-0.3167455830906472
ABCA2.exon.2	4.78545	15.6267	3.58953	0	0	10.5569	5.75977	1.47888	-1.14858	0.250729	0.999961	8.72789	2.79166	-1.6445088135546728
ABCA2.exon.20	7.17818	19.6594	9.8712	6.25504	12.796	7.54067	10.5501	0.776981	-1.06555	0.286626	0.999961	13.332	7.76814	-0.7792560090186511
ABCA2.exon.21	7.17818	19.6594	9.8712	12.5101	12.796	13.5732	12.598	0.693584	-0.971283	0.331407	0.999961	15.3429	9.85315	-0.638911941520366
ABCA2.exon.22	7.17818	19.6594	4.48691	12.5101	8.53068	13.5732	10.9897	0.796345	-1.04287	0.297008	0.999961	13.9211	8.05839	-0.7887097609325455
ABCA2.exon.23	5.58303	15.1226	4.48691	10.1644	0	10.5569	7.65232	1.08526	-0.390379	0.696256	0.999961	8.55986	6.74479	-0.34381233003631245
ABCA2.exon.24	7.17818	14.6185	3.58953	10.1644	0	6.03253	6.93054	1.13997	-0.0797466	0.936439	0.999961	6.88369	6.97738	0.019503248631430405
ABCA2.exon.25	7.17818	17.6431	3.58953	7.03692	0	4.5244	6.66202	1.18954	-0.360159	0.718729	0.999961	7.38916	5.93488	-0.3161919236630142
ABCA2.exon.26	9.57091	18.6512	3.58953	7.03692	0	4.5244	7.22883	1.18848	-0.258481	0.796036	0.999961	7.72522	6.73245	-0.19844325835641372
ABCA2.exon.27	9.57091	18.6512	7.17905	7.03692	8.53068	3.01627	8.99751	0.906193	-0.462673	0.643599	0.999961	10.0661	7.92896	-0.344296027055926
ABCA2.exon.28	4.78545	16.6349	7.17905	10.9463	8.53068	4.5244	8.7668	0.885804	-0.495109	0.620523	0.999961	9.89666	7.63694	-0.37394621930429106
ABCA2.exon.29	7.17818	20.6676	0	10.9463	8.53068	4.5244	8.6412	1.20414	-0.770916	0.440757	0.999961	11.2409	6.0415	-0.8957777239024477
ABCA2.exon.3	0	19.6594	9.8712	10.1644	10.6633	16.5895	11.158	1.06996	-1.1663	0.243493	0.999961	15.6374	6.67855	-1.2273957663118868
ABCA2.exon.30	7.17818	20.6676	0	7.8188	8.53068	3.01627	7.86859	1.24046	-0.916886	0.359203	0.999961	10.7382	4.99899	-1.1030400038858867
ABCA2.exon.31	7.17818	18.6512	0	7.03692	0	4.5244	6.23179	1.52948	-0.503614	0.614533	0.999961	7.72522	4.73837	-0.7051852525784921
ABCA2.exon.32	7.17818	18.6512	0	8.60068	0	6.03253	6.74377	1.4959	-0.470975	0.637658	0.999961	8.22793	5.25962	-0.6455702804922288
ABCA2.exon.33	6.3806	17.6431	4.48691	8.60068	0	6.03253	7.19063	1.13527	-0.342819	0.731735	0.999961	7.89187	6.4894	-0.2822822140691841
ABCA2.exon.34	7.97576	17.6431	4.48691	10.9463	12.796	3.01627	9.47739	0.907702	-0.60504	0.545152	0.999961	11.1518	7.803	-0.5151747619716214
ABCA2.exon.35	7.97576	23.188	7.17905	10.9463	12.796	10.5569	12.107	0.734064	-1.20054	0.22993	0.999961	15.5137	8.70038	-0.8343895557054092
ABCA2.exon.36	8.77333	23.188	11.666	12.5101	10.6633	10.5569	12.8929	0.721775	-0.684175	0.493865	0.999961	14.8028	10.9831	-0.4305788621100271
ABCA2.exon.37	8.77333	22.1799	11.666	12.5101	10.6633	12.0651	12.9763	0.704196	-0.717526	0.47305	0.999961	14.9694	10.9831	-0.44673027901096907
ABCA2.exon.38	6.3806	19.6594	6.28167	12.5101	12.796	12.0651	11.6155	0.743585	-1.14694	0.251405	0.999961	14.8402	8.39079	-0.822629696710592
ABCA2.exon.39	11.1661	21.6758	5.38429	14.0738	17.0614	18.0976	14.5765	0.685396	-1.3146	0.188644	0.999961	18.9449	10.2081	-0.8921011914455107
ABCA2.exon.4	5.58303	19.6594	9.8712	10.1644	10.6633	16.5895	12.0885	0.719047	-1.26787	0.204845	0.999961	15.6374	8.53956	-0.8727688510207499
ABCA2.exon.40	11.1661	21.6758	6.28167	14.0738	17.0614	18.0976	14.7261	0.66693	-1.29111	0.196667	0.999961	18.9449	10.5072	-0.8504334051443109
ABCA2.exon.41	11.1661	21.6758	6.28167	14.0738	17.0614	18.0976	14.7261	0.66693	-1.29111	0.196667	0.999961	18.9449	10.5072	-0.8504334051443109
ABCA2.exon.42	8.77333	22.1799	10.7686	14.0738	14.9287	15.0813	14.3009	0.657965	-1.01298	0.311068	0.999961	17.3966	11.2053	-0.6346327056065768
ABCA2.exon.43	4.78545	22.1799	10.7686	14.0738	14.9287	15.0813	13.6363	0.726137	-1.1629	0.244869	0.999961	17.3966	9.87596	-0.8168150008578295
ABCA2.exon.44	5.58303	22.1799	10.7686	12.5101	14.9287	9.0488	12.5032	0.754244	-0.948771	0.342737	0.999961	15.3858	9.62056	-0.6774045406979192
ABCA2.exon.45	5.58303	18.6512	7.17905	11.7282	14.9287	9.0488	11.1865	0.759727	-1.08323	0.278704	0.999961	14.2096	8.16343	-0.7996167416772588
ABCA2.exon.46	5.58303	18.6512	7.17905	11.7282	10.6633	9.0488	10.4756	0.783593	-0.885484	0.375896	0.999961	12.7878	8.16343	-0.6475209212161175
ABCA2.exon.47	5.58303	18.6512	5.38429	7.8188	8.53068	3.01627	8.16405	0.940554	-0.802304	0.422377	0.999961	10.0661	6.26204	-0.684795012999396
ABCA2.exon.48	5.58303	17.6431	3.58953	7.8188	8.53068	3.01627	7.6969	0.968678	-0.869485	0.384582	0.999961	9.73001	5.66379	-0.7806739546249754
ABCA2.exon.49	4.78545	16.1308	0	7.03692	8.53068	3.01627	6.58335	1.24137	-1.01084	0.312091	0.999961	9.22592	3.94079	-1.2272070322302087
ABCA2.exon.5	5.58303	18.6512	3.58953	8.60068	0	6.03253	7.07617	1.16885	-0.489997	0.624136	0.999961	8.22793	5.92441	-0.4738569061203879
ABCA2.exon.6	4.78545	18.6512	3.58953	7.03692	0	6.03253	6.68261	1.17889	-0.660195	0.509129	0.999961	8.22793	5.1373	-0.6795185212117675
ABCA2.exon.7	5.58303	17.139	3.58953	8.60068	0	4.5244	6.57277	1.19636	-0.332474	0.739531	0.999961	7.22113	5.92441	-0.28555213346018166
ABCA2.exon.8	5.58303	17.139	3.58953	8.60068	0	4.5244	6.57277	1.19636	-0.332474	0.739531	0.999961	7.22113	5.92441	-0.28555213346018166
ABCA2.exon.9	7.17818	21.1717	4.48691	7.03692	0	4.5244	7.39968	1.18128	-0.476672	0.633596	0.999961	8.56536	6.234	-0.4583552875405771
ABCA3.3UTR.33	0	8.56949	1.79476	7.03692	4.26534	3.01627	4.1138	1.41524	-0.625309	0.531768	0.999961	5.2837	2.94389	-0.843822250540698
ABCA3.5UTR.1	0	0	0	0	4.26534	0	0.71089	3.99458	-0.789946	0.429559	0.999961	1.42178	0	-inf
ABCA3.5UTR.2	0	8.56949	0	6.25504	0	1.50813	2.72211	2.18774	-0.349349	0.726828	0.999961	3.35921	2.08501	-0.6880644538229486
ABCA3.5UTR.3	5.58303	7.56132	6.28167	7.03692	8.53068	3.01627	6.33498	0.911273	-0.0239004	0.980932	0.999961	6.36942	6.30054	-0.015686522500906325
ABCA3.5UTR.4	0	0	0	0	4.26534	0	0.71089	3.99458	-0.789946	0.429559	0.999961	1.42178	0	-inf
ABCA3.exon.1	0	0	0	0	4.26534	0	0.71089	3.99458	-0.789946	0.429559	0.999961	1.42178	0	-inf
ABCA3.exon.10	10.3685	14.6185	1.79476	10.1644	10.6633	9.0488	9.44306	0.892101	-0.713138	0.475761	0.999961	11.4436	7.44256	-0.6206652313804856
ABCA3.exon.11	4.78545	15.1226	3.58953	10.9463	4.26534	9.0488	7.95968	0.933326	-0.667238	0.50462	0.999961	9.47892	6.44043	-0.5575654644655161
ABCA3.exon.12	2.39273	13.1063	12.5633	10.9463	4.26534	3.01627	7.71505	1.04427	0.236076	0.813374	0.999961	6.79596	8.63413	0.3453730550391324
ABCA3.exon.13	0	11.0899	3.58953	10.1644	0	4.5244	4.89472	1.59407	-0.164369	0.869441	0.999961	5.20478	4.58466	-0.18302282091832672
ABCA3.exon.14	2.39273	17.6431	0	9.38256	0	0	4.90306	1.97915	-0.3285	0.742534	0.999961	5.88102	3.9251	-0.5833392994629735
ABCA3.exon.15	4.78545	11.0899	0	10.9463	4.26534	3.01627	5.68389	1.33028	-0.206777	0.836184	0.999961	6.12385	5.24393	-0.22379085659031805
ABCA3.exon.16	0	12.6022	5.38429	12.5101	10.6633	4.5244	7.61405	1.22553	-0.528149	0.597396	0.999961	9.26331	5.96479	-0.6350569296071837
ABCA3.exon.17	4.78545	15.1226	2.69215	9.38256	8.53068	7.54067	8.00902	0.901867	-1.02588	0.30495	0.999961	10.398	5.62005	-0.8876493698338003
ABCA3.exon.18	6.3806	10.0818	3.58953	7.8188	0	4.5244	5.39918	1.16374	0.124457	0.900953	0.999961	4.86872	5.92964	0.2844034413856155
ABCA3.exon.19	2.39273	0	8.97382	14.8557	14.9287	7.54067	8.11527	1.35691	0.226147	0.821087	0.999961	7.48979	8.74076	0.22283357035994078
ABCA3.exon.2	0	8.56949	0	6.25504	0	1.50813	2.72211	2.18774	-0.349349	0.726828	0.999961	3.35921	2.08501	-0.6880644538229486
ABCA3.exon.20	2.39273	11.0899	1.79476	9.38256	6.39801	3.01627	5.67904	1.12005	-0.571403	0.567726	0.999961	6.83474	4.52335	-0.5954937124049462
ABCA3.exon.21	4.78545	10.0818	2.69215	11.7282	4.26534	1.50813	5.8435	1.12652	0.165601	0.868471	0.999961	5.28508	6.40193	0.27658349163569135
ABCA3.exon.22	1.59515	17.6431	3.58953	8.60068	10.6633	1.50813	7.26665	1.12858	-1.01932	0.308053	0.999961	9.93818	4.59512	-1.1128798171191019
ABCA3.exon.23	1.59515	11.0899	12.5633	7.8188	4.26534	3.01627	6.72481	1.09473	0.153546	0.877968	0.999961	6.12385	7.32577	0.25854161860834246
ABCA3.exon.24	1.59515	12.0981	6.28167	8.60068	4.26534	0	5.47349	1.31984	-0.0612354	0.951172	0.999961	5.45448	5.4925	0.010021270180544547
ABCA3.exon.25	4.78545	18.1472	1.79476	7.03692	4.26534	1.50813	6.25629	1.17671	-0.762684	0.445652	0.999961	7.97354	4.53905	-0.812831960122594
ABCA3.exon.26	3.1903	13.1063	0	10.9463	6.39801	6.03253	6.61224	1.24559	-0.704842	0.480909	0.999961	8.51227	4.71221	-0.8531415389545197
ABCA3.exon.27	3.98788	12.0981	0	14.0738	4.26534	6.03253	6.74295	1.29006	-0.269964	0.787188	0.999961	7.46533	6.02057	-0.3103044949715255
ABCA3.exon.28	6.3806	11.0899	3.58953	10.1644	6.39801	0	6.27042	1.18098	0.116678	0.907115	0.999961	5.82931	6.71152	0.20331458896743348
ABCA3.exon.29	3.98788	8.56949	0	7.8188	0	0	3.39603	1.99624	0.167014	0.867359	0.999961	2.8565	3.93556	0.46232173552634176
ABCA3.exon.3	5.58303	7.56132	6.28167	7.03692	8.53068	3.01627	6.33498	0.911273	-0.0239004	0.980932	0.999961	6.36942	6.30054	-0.015686522500906325
ABCA3.exon.30	0	10.5858	0	7.8188	4.26534	3.01627	4.28104	1.68216	-0.724949	0.468483	0.999961	5.95582	2.60627	-1.1923143509147136
ABCA3.exon.32	0	8.56949	0	0	0	4.5244	2.18232	2.38379	-2.05525	0.039855	0.999961	4.36463	0	-inf
ABCA3.exon.33	5.58303	8.56949	2.69215	7.03692	4.26534	3.01627	5.19387	1.03794	-0.122378	0.9026	0.999961	5.2837	5.10403	-0.049911090175228524
ABCA3.exon.4	1.59515	0	0	0	6.39801	0	1.33219	3.06485	-0.62224	0.533784	0.999961	2.13267	0.531717	-2.00392994494185
ABCA3.exon.5	4.78545	8.56949	0.897382	9.38256	4.26534	3.01627	5.15275	1.1662	-0.112189	0.910673	0.999961	5.2837	5.0218	-0.0733441502876865
ABCA3.exon.6	3.1903	8.56949	0.897382	8.60068	6.39801	1.50813	4.86067	1.22717	-0.332252	0.739699	0.999961	5.49188	4.22946	-0.37682779123689175
ABCA3.exon.7	2.39273	9.07358	0	0	0	1.50813	2.16241	2.22837	-0.995698	0.319397	0.999961	3.52724	0.797576	-2.144845646568788
ABCA3.exon.8	7.17818	8.56949	2.69215	8.60068	6.39801	4.5244	6.32715	0.951716	-0.114556	0.908797	0.999961	6.4973	6.157	-0.07761235687024694
ABCA3.exon.9	9.57091	8.56949	2.69215	8.60068	0	7.54067	6.16232	1.13442	0.246449	0.805334	0.999961	5.37005	6.95458	0.3730265229841154
ABCA3P1.exon.1	0	3.52861	0	0.78188	0	1.50813	0.969771	2.66997	-0.976891	0.328623	0.999961	1.67892	0.260627	-2.6874731624114445
ABCA4.exon.14	2.39273	3.52861	0	0.78188	0	0	1.1172	2.57406	-0.129484	0.896974	0.999961	1.1762	1.0582	-0.1525237407841841
ABCA4.exon.16	0	3.02453	0.897382	0	0	0	0.653651	3.57313	-0.531962	0.594752	0.999961	1.00818	0.299127	-1.7529155062753219
ABCA4.exon.18	4.78545	0	0	0	0	0	0.797576	3.95236	0.730279	0.46522	0.999961	0	1.59515	inf
ABCA4.exon.26	0	0	0	1.56376	0	0	0.260627	4.04391	0.316684	0.751483	0.999961	0	0.521253	inf
ABCA4.exon.28	0	3.52861	0	0	0	0	0.588102	4.00124	-0.761407	0.446414	0.999961	1.1762	0	-inf
ABCA4.exon.36	0	0.504088	0	0	0	0	0.0840146	4.05984	-0.333276	0.738926	0.999961	0.168029	0	-inf
ABCA4.exon.37	0	0	0	0.78188	0	0	0.130313	4.08047	0.110334	0.912144	0.999961	0	0.260627	inf
ABCA4.exon.40	0	0.504088	0	0	0	0	0.0840146	4.05984	-0.333276	0.738926	0.999961	0.168029	0	-inf
ABCA4.exon.41	3.98788	0	0	0	0	0	0.664646	3.9614	0.662328	0.507761	0.999961	0	1.32929	inf
ABCA4.exon.48	0	0	0	1.56376	0	0	0.260627	4.04391	0.316684	0.751483	0.999961	0	0.521253	inf
ABCA4.exon.6	3.1903	0	0	0	0	0	0.531717	3.97491	0.579252	0.562419	0.999961	0	1.06343	inf
ABCA4.exon.8	0	2.52044	0	0	0	0	0.420073	4.02436	-0.654758	0.512623	0.999961	0.840146	0	-inf
ABCA5.3UTR.38	2.39273	1.51226	0.897382	1.56376	4.26534	0	1.77191	1.71109	-0.081451	0.935083	0.999961	1.92587	1.61796	-0.25133590773406483
ABCA5.3UTR.39	2.39273	1.51226	0.897382	1.56376	4.26534	0	1.77191	1.71109	-0.081451	0.935083	0.999961	1.92587	1.61796	-0.25133590773406483
ABCA5.5UTR.1	4.78545	4.0327	0	3.9094	2.13267	3.01627	2.97942	1.45978	-0.0790269	0.937011	0.999961	3.06055	2.89828	-0.07858990103417451
ABCA5.exon.1	4.78545	4.0327	1.79476	6.25504	8.53068	7.54067	5.48988	1.01351	-0.568834	0.569469	0.999961	6.70135	4.27842	-0.6473738317935749
ABCA5.exon.10	7.17818	1.51226	0.897382	2.34564	0	0	1.98891	1.95136	1.15193	0.249352	0.999961	0.504088	3.47373	2.784740570672835
ABCA5.exon.11	0	1.51226	0	0	4.26534	0	0.962934	3.08542	-1.17601	0.239591	0.999961	1.92587	0	-inf
ABCA5.exon.12	4.78545	2.01635	0	3.9094	4.26534	0	2.49609	1.77159	0.301597	0.762959	0.999961	2.0939	2.89828	0.4690089691053775
ABCA5.exon.13	4.78545	4.0327	0	3.9094	2.13267	0	2.4767	1.7913	0.229869	0.818194	0.999961	2.05512	2.89828	0.495973960092758
ABCA5.exon.14	1.59515	4.0327	0	6.25504	2.13267	0	2.33593	1.87519	0.145488	0.884326	0.999961	2.05512	2.61673	0.3485401153278575
ABCA5.exon.15	1.59515	1.51226	0	6.25504	0	0	1.56041	2.39513	0.792729	0.427935	0.999961	0.504088	2.61673	2.3760187160396806
ABCA5.exon.16	11.1661	2.52044	1.79476	3.12752	6.39801	4.5244	4.92187	1.16024	0.297646	0.765973	0.999961	4.48095	5.36278	0.25917672628630867
ABCA5.exon.17	11.1661	5.54497	1.79476	7.03692	8.53068	4.5244	6.43296	1.01154	0.14238	0.88678	0.999961	6.20002	6.66591	0.10453103206770373
ABCA5.exon.18	3.1903	5.54497	2.69215	7.03692	8.53068	3.01627	5.00188	1.04543	-0.350898	0.725665	0.999961	5.6973	4.30646	-0.403778176734776
ABCA5.exon.19	3.1903	4.0327	2.69215	6.25504	8.53068	3.01627	4.61952	1.07218	-0.267901	0.788775	0.999961	5.19322	4.04583	-0.3601927281189894
ABCA5.exon.2	9.57091	4.0327	1.79476	6.25504	8.53068	7.54067	6.28746	1.00819	-0.121676	0.903156	0.999961	6.70135	5.87357	-0.19021395173609648
ABCA5.exon.20	3.1903	4.0327	0.897382	0	4.26534	0	2.06429	1.90242	-0.543155	0.587023	0.999961	2.76601	1.36256	-1.0214871613217695
ABCA5.exon.21	3.1903	1.00818	0	3.12752	0	0	1.221	2.48812	0.778693	0.436161	0.999961	0.336058	2.10594	2.6476807202646793
ABCA5.exon.22	0	1.00818	0	3.12752	4.26534	0	1.40017	2.48532	-0.264166	0.791652	0.999961	1.75784	1.04251	-0.7537455374155575
ABCA5.exon.23	0	1.51226	0	2.34564	4.26534	0	1.35387	2.45838	-0.498591	0.618068	0.999961	1.92587	0.78188	-1.3004891516074208
ABCA5.exon.24	0	1.51226	0	0	4.26534	0	0.962934	3.08542	-1.17601	0.239591	0.999961	1.92587	0	-inf
ABCA5.exon.25	0	0	0	1.56376	4.26534	0	0.971517	3.31356	-0.399327	0.689653	0.999961	1.42178	0.521253	-1.447641229335072
ABCA5.exon.26	0	1.00818	0	1.56376	4.26534	0	1.13955	2.60463	-0.632942	0.526771	0.999961	1.75784	0.521253	-1.7537455374155575
ABCA5.exon.27	2.39273	1.00818	2.69215	1.56376	4.26534	0	1.98702	1.64175	0.309506	0.756936	0.999961	1.75784	2.21621	0.33429269219968094
ABCA5.exon.28	2.39273	2.01635	2.69215	3.9094	6.39801	3.01627	3.40415	1.19831	-0.189752	0.849504	0.999961	3.81021	2.99809	-0.3458261009367274
ABCA5.exon.29	3.1903	2.01635	0	3.9094	6.39801	3.01627	3.08839	1.44395	-0.409926	0.68186	0.999961	3.81021	2.36657	-0.6870740520413132
ABCA5.exon.3	9.57091	1.51226	0.897382	5.47316	4.26534	1.50813	3.8712	1.33355	0.94255	0.345911	0.999961	2.42858	5.31382	1.1296361109084274
ABCA5.exon.30	3.1903	0	0	3.12752	0	0	1.05297	2.99337	1.09878	0.271866	0.999961	0	2.10594	inf
ABCA5.exon.31	2.39273	2.52044	0	2.34564	4.26534	1.50813	2.17205	1.59142	-0.47295	0.636249	0.999961	2.76464	1.57946	-0.8076627433213379
ABCA5.exon.32	5.58303	2.52044	0	3.12752	4.26534	1.50813	2.83408	1.5194	0.078867	0.937138	0.999961	2.76464	2.90352	0.07071101877662744
ABCA5.exon.33	5.58303	2.52044	0	3.12752	4.26534	0	2.58272	1.75795	0.226699	0.820658	0.999961	2.26193	2.90352	0.3602494702855946
ABCA5.exon.34	2.39273	2.52044	0	3.12752	0	1.50813	1.59147	1.96648	0.158378	0.874159	0.999961	1.34286	1.84008	0.4544642043242725
ABCA5.exon.35	7.17818	4.0327	2.69215	0.78188	0	1.50813	2.69884	1.5765	0.471981	0.63694	0.999961	1.84695	3.55074	0.9429767080016506
ABCA5.exon.36	7.17818	4.0327	2.69215	0.78188	6.39801	0	3.51382	1.46463	0.0368785	0.970582	0.999961	3.4769	3.55074	0.03031465431613096
ABCA5.exon.37	0	0	0	1.56376	6.39801	0	1.32696	3.06645	-0.629242	0.52919	0.999961	2.13267	0.521253	-2.032603730056227
ABCA5.exon.38	6.3806	1.51226	0.897382	3.9094	8.53068	0	3.53839	1.50213	0.198631	0.842552	0.999961	3.34765	3.72913	0.15569112261948445
ABCA5.exon.39	6.3806	1.51226	0.897382	3.9094	8.53068	0	3.53839	1.50213	0.198631	0.842552	0.999961	3.34765	3.72913	0.15569112261948445
ABCA5.exon.4	2.39273	1.51226	0	4.69128	2.13267	0	1.78816	1.96759	0.496693	0.619406	0.999961	1.21498	2.36134	0.9586734616070047
ABCA5.exon.5	3.98788	2.52044	0	4.69128	4.26534	0	2.57749	1.74647	0.225829	0.821335	0.999961	2.26193	2.89305	0.3550409260862266
ABCA5.exon.6	3.98788	2.52044	0	3.12752	4.26534	0	2.31686	1.78488	0.0605302	0.951733	0.999961	2.26193	2.3718	0.06843026576977367
ABCA5.exon.7	0	3.02453	0	1.56376	0	0	0.764714	3.41293	-0.315042	0.752729	0.999961	1.00818	0.521253	-0.9516899088255736
ABCA5.exon.8	1.59515	3.02453	0	1.56376	0	0	1.03057	2.58674	-0.0538915	0.957022	0.999961	1.00818	1.05297	0.06271821954352312
ABCA5.exon.9	7.17818	0	0.897382	2.34564	0	0	1.73687	2.23924	1.79088	0.0733119	0.999961	0	3.47373	inf
ABCA6.3UTR.25	0	0	0	0	0	1.50813	0.251356	4.04944	-0.438472	0.661044	0.999961	0.502711	0	-inf
ABCA6.3UTR.33	0	0	0	0	0	1.50813	0.251356	4.04944	-0.438472	0.661044	0.999961	0.502711	0	-inf
ABCA6.3UTR.35	0	0	0	0	0	1.50813	0.251356	4.04944	-0.438472	0.661044	0.999961	0.502711	0	-inf
ABCA6.3UTR.36	0	0	0	0	0	1.50813	0.251356	4.04944	-0.438472	0.661044	0.999961	0.502711	0	-inf
ABCA6.3UTR.40	0	0	0	0	0	1.50813	0.251356	4.04944	-0.438472	0.661044	0.999961	0.502711	0	-inf
ABCA6.exon.16	0	0	0	2.34564	0	0	0.39094	3.99892	0.465753	0.641393	0.999961	0	0.78188	inf
ABCA6.exon.18	0	0.504088	0	0	0	0	0.0840146	4.05984	-0.333276	0.738926	0.999961	0.168029	0	-inf
ABCA6.exon.24	0	0	0	2.34564	0	0	0.39094	3.99892	0.465753	0.641393	0.999961	0	0.78188	inf
ABCA6.exon.25	0	0	0	0	0	1.50813	0.251356	4.04944	-0.438472	0.661044	0.999961	0.502711	0	-inf
ABCA6.exon.26	0	0.504088	0	2.34564	0	0	0.474955	3.97787	0.256678	0.797427	0.999961	0.168029	0.78188	2.2182350926167356
ABCA6.exon.27	0	0	0	2.34564	0	0	0.39094	3.99892	0.465753	0.641393	0.999961	0	0.78188	inf
ABCA6.exon.28	0	0.504088	0	0	0	0	0.0840146	4.05984	-0.333276	0.738926	0.999961	0.168029	0	-inf
ABCA6.exon.29	0	0.504088	0	0	0	0	0.0840146	4.05984	-0.333276	0.738926	0.999961	0.168029	0	-inf
ABCA6.exon.30	0	0	0	2.34564	0	0	0.39094	3.99892	0.465753	0.641393	0.999961	0	0.78188	inf
ABCA6.exon.32	0	0.504088	0	0	0	0	0.0840146	4.05984	-0.333276	0.738926	0.999961	0.168029	0	-inf
ABCA6.exon.33	0	0	0	0	0	1.50813	0.251356	4.04944	-0.438472	0.661044	0.999961	0.502711	0	-inf
ABCA6.exon.35	0	0	0	0	0	1.50813	0.251356	4.04944	-0.438472	0.661044	0.999961	0.502711	0	-inf
ABCA6.exon.36	0	0	0	0	0	1.50813	0.251356	4.04944	-0.438472	0.661044	0.999961	0.502711	0	-inf
ABCA6.exon.40	0	0	0	0	0	1.50813	0.251356	4.04944	-0.438472	0.661044	0.999961	0.502711	0	-inf
ABCA7.3UTR.33	104.482	95.2726	25.1267	69.5873	51.1841	30.1627	62.636	0.675998	0.233194	0.815611	0.999961	58.8731	66.3988	0.17354847696665443
ABCA7.3UTR.34	106.875	98.8012	0	71.1511	51.1841	30.1627	59.6957	1.1638	-0.0191557	0.984717	0.999961	60.0493	59.3421	-0.01709245994400582
ABCA7.3UTR.36	0	93.7603	0	68.0236	0	30.1627	31.9911	3.73145	-0.232406	0.816223	0.999961	41.3077	22.6745	-0.865337238757515
ABCA7.3UTR.44	0	97.793	23.3319	67.2417	0	0	31.3944	3.73143	-0.0306567	0.975543	0.999961	32.5977	30.1912	-0.1106406379341529
ABCA7.3UTR.45	0	94.2644	0	68.0236	51.1841	0	35.5787	3.73099	-0.294017	0.768745	0.999961	48.4828	22.6745	-1.0964015690566473
ABCA7.5UTR.1	103.685	95.2726	26.9215	70.3692	53.3167	28.6545	63.0366	0.669351	0.247512	0.804512	0.999961	59.0813	66.9918	0.1812838580366728
ABCA7.5UTR.2	12.7612	35.2861	1.79476	68.0236	10.6633	12.0651	23.4324	1.08842	0.441617	0.658766	0.999961	19.3382	27.5265	0.5093694322039639
ABCA7.exon.1	103.685	95.2726	26.9215	70.3692	53.3167	28.6545	63.0366	0.669351	0.247512	0.804512	0.999961	59.0813	66.9918	0.1812838580366728
ABCA7.exon.10	106.875	98.2971	26.9215	72.7149	19.194	31.6708	59.2789	0.752637	0.583642	0.559461	0.999961	49.7206	68.8371	0.469342139751482
ABCA7.exon.11	115.648	97.793	25.1267	75.0605	53.3167	31.6708	66.436	0.685114	0.32876	0.742337	0.999961	60.9269	71.9452	0.2398203737282566
ABCA7.exon.12	113.256	108.883	28.7162	83.6612	53.3167	34.6871	70.42	0.667735	0.270036	0.787133	0.999961	65.6289	75.211	0.19661269078879023
ABCA7.exon.13	118.839	101.322	32.3057	71.1511	53.3167	33.1789	68.3522	0.651865	0.347623	0.728123	0.999961	62.6058	74.0985	0.2431492510078987
ABCA7.exon.14	106.875	102.834	28.7162	72.7149	49.0514	31.6708	65.3104	0.666573	0.246339	0.80542	0.999961	61.1854	69.4354	0.18248460659305357
ABCA7.exon.15	110.065	98.8012	23.3319	70.3692	53.3167	30.1627	64.3412	0.696399	0.209974	0.833688	0.999961	60.7602	67.9222	0.16075622091850175
ABCA7.exon.16	110.065	96.2808	27.8188	77.4061	53.3167	31.6708	66.0931	0.66181	0.351654	0.725098	0.999961	60.4228	71.7635	0.24815724267120223
ABCA7.exon.17	118.839	103.842	0	71.1511	51.1841	30.1627	62.5298	1.17499	0.0268304	0.978595	0.999961	61.7296	63.33	0.03692534663721448
ABCA7.exon.18	118.839	102.834	28.7162	72.7149	53.3167	30.1627	67.7639	0.681469	0.331051	0.740606	0.999961	62.1044	73.4233	0.24154110775327123
ABCA7.exon.19	108.47	98.8012	24.2293	74.2786	0	27.1464	55.4876	1.08636	0.636382	0.524527	0.999961	41.9825	68.9927	0.7166551436625959
ABCA7.exon.2	118.839	101.322	8.97382	69.5873	51.1841	13.5732	60.5798	0.917719	0.259072	0.79558	0.999961	55.3596	65.8	0.24925243059142427
ABCA7.exon.20	104.482	95.7767	26.0241	71.1511	51.1841	31.6708	63.3815	0.666039	0.238433	0.811545	0.999961	59.5438	67.2192	0.17492058674689037
ABCA7.exon.21	108.47	97.2889	0	70.3692	0	30.1627	51.0485	2.56932	0.188517	0.850471	0.999961	42.4839	59.6132	0.48871576977247105
ABCA7.exon.22	114.053	97.2889	24.2293	68.0236	51.1841	30.1627	64.157	0.695699	0.2766	0.782087	0.999961	59.5452	68.7687	0.20776680161887862
ABCA7.exon.23	110.863	96.2808	0	71.1511	63.9801	30.1627	62.0729	1.1604	-0.0588991	0.953032	0.999961	63.4745	60.6714	-0.065161525813743
ABCA7.exon.24	106.078	95.7767	32.3057	69.5873	55.4494	33.1789	65.3959	0.627064	0.251531	0.801404	0.999961	61.4683	69.3235	0.17350180633996518
ABCA7.exon.25	104.482	97.2889	0	68.8055	53.3167	30.1627	59.0094	1.15975	-0.0566949	0.954788	0.999961	60.2561	57.7626	-0.06097159338960736
ABCA7.exon.26	114.053	98.8012	24.2293	70.3692	51.1841	30.1627	64.8	0.697293	0.28171	0.778166	0.999961	60.0493	69.5506	0.211915357575565
ABCA7.exon.27	110.863	97.2889	27.8188	77.4061	51.1841	28.6545	65.5359	0.677456	0.398838	0.690012	0.999961	59.0425	72.0293	0.28683016821726465
ABCA7.exon.28	107.673	103.842	32.3057	71.1511	51.1841	33.1789	66.5558	0.644439	0.228877	0.818965	0.999961	62.735	70.3765	0.1658227888167581
ABCA7.exon.29	118.839	102.834	25.1267	70.3692	53.3167	30.1627	66.7747	0.700902	0.267021	0.789453	0.999961	62.1044	71.4449	0.20213438679374796
ABCA7.exon.3	105.28	102.834	28.7162	72.7149	10.6633	28.6545	58.1438	0.823091	0.617067	0.537191	0.999961	47.3839	68.9037	0.5401832316402025
ABCA7.exon.30	110.065	98.8012	27.8188	77.4061	51.1841	28.6545	65.655	0.67872	0.37192	0.709952	0.999961	59.5466	71.7635	0.2692303387106934
ABCA7.exon.31	110.065	103.842	27.8188	77.4061	53.3167	30.1627	67.102	0.677654	0.272364	0.785342	0.999961	62.4405	71.7635	0.20076753577333148
ABCA7.exon.32	118.839	103.842	26.9215	71.1511	53.3167	30.1627	67.3721	0.692207	0.283227	0.777003	0.999961	62.4405	72.3038	0.21158881511693717
ABCA7.exon.33	118.839	102.834	25.1267	74.2786	53.3167	30.1627	67.4262	0.700391	0.304425	0.760804	0.999961	62.1044	72.748	0.2282116124223207
ABCA7.exon.34	110.863	98.8012	26.0241	74.2786	63.9801	30.1627	67.3516	0.675903	0.176288	0.860068	0.999961	64.3147	70.3886	0.1301935288300673
ABCA7.exon.35	110.863	96.2808	26.0241	71.1511	63.9801	30.1627	66.4103	0.673077	0.173769	0.862047	0.999961	63.4745	69.3461	0.1276365201065334
ABCA7.exon.36	110.863	96.2808	25.1267	71.1511	63.9801	30.1627	66.2607	0.67827	0.16353	0.870101	0.999961	63.4745	69.0469	0.12139993124003846
ABCA7.exon.37	110.863	97.2889	25.1267	71.1511	63.9801	30.1627	66.4287	0.679393	0.151826	0.879324	0.999961	63.8106	69.0469	0.11378189676503946
ABCA7.exon.38	110.863	97.2889	25.1267	71.1511	63.9801	30.1627	66.4287	0.679393	0.151826	0.879324	0.999961	63.8106	69.0469	0.11378189676503946
ABCA7.exon.39	107.673	97.2889	26.9215	68.0236	55.4494	30.1627	64.2531	0.669374	0.198824	0.8424	0.999961	60.967	67.5392	0.14769727056071308
ABCA7.exon.4	104.482	20.1635	7.17905	68.8055	10.6633	27.1464	39.74	0.871103	1.86736	0.0618512	0.999961	19.3244	60.1556	1.6382746524826042
ABCA7.exon.40	107.673	97.2889	26.9215	68.0236	53.3167	28.6545	63.6463	0.677022	0.237943	0.811926	0.999961	59.7534	67.5392	0.17670504673643786
ABCA7.exon.41	107.673	97.2889	26.9215	68.0236	51.1841	28.6545	63.2909	0.678734	0.261386	0.793795	0.999961	59.0425	67.5392	0.1939717943977424
ABCA7.exon.42	107.673	97.2889	26.9215	69.5873	53.3167	28.6545	63.9069	0.676859	0.254383	0.7992	0.999961	59.7534	68.0605	0.18779671166807713
ABCA7.exon.43	107.673	97.793	26.9215	69.5873	53.3167	28.6545	63.991	0.677539	0.248075	0.804077	0.999961	59.9214	68.0605	0.18374548224932122
ABCA7.exon.44	106.078	97.793	26.9215	69.5873	53.3167	28.6545	63.7251	0.675578	0.231917	0.816602	0.999961	59.9214	67.5288	0.17243028805416746
ABCA7.exon.45	106.078	97.793	26.9215	69.5873	53.3167	28.6545	63.7251	0.675578	0.231917	0.816602	0.999961	59.9214	67.5288	0.17243028805416746
ABCA7.exon.46	106.078	97.793	26.9215	69.5873	53.3167	28.6545	63.7251	0.675578	0.231917	0.816602	0.999961	59.9214	67.5288	0.17243028805416746
ABCA7.exon.47	106.078	97.793	26.9215	69.5873	0	28.6545	54.839	1.07065	0.611276	0.541017	0.999961	42.1492	67.5288	0.6799976557986595
ABCA7.exon.5	19.9394	93.2562	2.69215	67.2417	14.9287	31.6708	38.2882	1.01371	-0.646353	0.518051	0.999961	46.6186	29.9577	-0.6379760451956948
ABCA7.exon.6	25.5224	94.7685	8.97382	67.2417	19.194	27.1464	40.4745	0.864688	-0.572998	0.566646	0.999961	47.0363	33.9126	-0.47195167477579797
ABCA7.exon.7	115.648	93.7603	25.1267	75.0605	53.3167	31.6708	65.7639	0.680014	0.379227	0.704519	0.999961	59.5826	71.9452	0.27200705466066255
ABCA7.exon.8	113.256	108.883	28.7162	83.6612	10.6633	34.6871	63.3111	0.825305	0.630063	0.528653	0.999961	51.4111	75.211	0.5488638743086713
ABCA7.exon.9	109.268	98.2971	26.0241	71.1511	53.3167	27.1464	64.2005	0.691264	0.278131	0.780912	0.999961	59.5868	68.8143	0.20771757513365655
ABCA8.5UTR.2	0	0	0	0.78188	0	0	0.130313	4.08047	0.110334	0.912144	0.999961	0	0.260627	inf
ABCA8.5UTR.6	0	0	3.58953	0	0	0	0.598254	3.96788	0.620216	0.535116	0.999961	0	1.19651	inf
ABCA8.5UTR.8	1.59515	0	0	0	0	0	0.265859	4.04161	0.323008	0.746689	0.999961	0	0.531717	inf
ABCA8.5UTR.9	0	1.51226	0	0	0	0	0.252044	4.04239	-0.529257	0.596627	0.999961	0.504088	0	-inf
ABCA8.exon.10	0	1.51226	0	4.69128	2.13267	0	1.38937	2.51563	0.152505	0.878789	0.999961	1.21498	1.56376	0.36408957161326694
ABCA8.exon.11	0	3.02453	0	4.69128	2.13267	0	1.64141	2.39291	-0.0714478	0.943041	0.999961	1.71907	1.56376	-0.13660507152543225
ABCA8.exon.12	0	3.02453	0	4.69128	2.13267	0	1.64141	2.39291	-0.0714478	0.943041	0.999961	1.71907	1.56376	-0.13660507152543225
ABCA8.exon.13	0	3.02453	0	0	0	0	0.504088	4.01546	-0.706449	0.479909	0.999961	1.00818	0	-inf
ABCA8.exon.16	0	0	16.1529	0.78188	6.39801	1.50813	4.14015	1.99619	0.611322	0.540987	0.999961	2.63538	5.64492	1.0989408806688792
ABCA8.exon.17	0	0	16.1529	0.78188	6.39801	1.50813	4.14015	1.99619	0.611322	0.540987	0.999961	2.63538	5.64492	1.0989408806688792
ABCA8.exon.18	0	0	16.1529	0.78188	6.39801	1.50813	4.14015	1.99619	0.611322	0.540987	0.999961	2.63538	5.64492	1.0989408806688792
ABCA8.exon.2	0	0	0	0.78188	0	0	0.130313	4.08047	0.110334	0.912144	0.999961	0	0.260627	inf
ABCA8.exon.23	0	3.02453	0	0	0	0	0.504088	4.01546	-0.706449	0.479909	0.999961	1.00818	0	-inf
ABCA8.exon.24	0	3.02453	0	0	0	0	0.504088	4.01546	-0.706449	0.479909	0.999961	1.00818	0	-inf
ABCA8.exon.25	0	3.02453	0	0	0	0	0.504088	4.01546	-0.706449	0.479909	0.999961	1.00818	0	-inf
ABCA8.exon.27	1.59515	0	0	0	0	0	0.265859	4.04161	0.323008	0.746689	0.999961	0	0.531717	inf
ABCA8.exon.30	0	1.51226	0	1.56376	0	0	0.512671	3.9019	-0.0895623	0.928635	0.999961	0.504088	0.521253	0.048310091174426445
ABCA8.exon.5	0	0	3.58953	0	0	0	0.598254	3.96788	0.620216	0.535116	0.999961	0	1.19651	inf
ABCA8.exon.6	0	0	3.58953	0	0	0	0.598254	3.96788	0.620216	0.535116	0.999961	0	1.19651	inf
ABCA8.exon.7	1.59515	0	3.58953	0	0	0	0.864113	3.22207	0.929352	0.352707	0.999961	0	1.72823	inf
ABCA8.exon.8	1.59515	1.51226	0	0	0	0	0.517902	3.89095	-0.0835399	0.933422	0.999961	0.504088	0.531717	0.07698387628880342
ABCA8.exon.9	1.59515	1.51226	0	0.78188	0	0	0.648216	3.01583	0.0727301	0.942021	0.999961	0.504088	0.792344	0.6524516298755484
ABCA9.3UTR.27	0	0.504088	0	0	0	0	0.0840146	4.05984	-0.333276	0.738926	0.999961	0.168029	0	-inf
ABCA9.3UTR.39	0	0.504088	0	0	0	0	0.0840146	4.05984	-0.333276	0.738926	0.999961	0.168029	0	-inf
ABCA9.exon.12	0	0.504088	0	0	0	0	0.0840146	4.05984	-0.333276	0.738926	0.999961	0.168029	0	-inf
ABCA9.exon.18	0.797576	0	0	0	0	0	0.132929	4.08047	0.110334	0.912144	0.999961	0	0.265859	inf
ABCA9.exon.21	0.797576	0	0	0	0	0	0.132929	4.08047	0.110334	0.912144	0.999961	0	0.265859	inf
ABCA9.exon.27	0	0.504088	0	0	0	0	0.0840146	4.05984	-0.333276	0.738926	0.999961	0.168029	0	-inf
ABCA9.exon.38	0	0.504088	0	0	0	0	0.0840146	4.05984	-0.333276	0.738926	0.999961	0.168029	0	-inf
ABCA9.exon.39	0	0.504088	0	0	0	0	0.0840146	4.05984	-0.333276	0.738926	0.999961	0.168029	0	-inf
ABCA9.exon.4	1.59515	0	2.69215	0	0	0	0.714549	3.41563	0.796577	0.425697	0.999961	0	1.4291	inf
ABCA9.exon.7	1.59515	0	2.69215	0	0	0	0.714549	3.41563	0.796577	0.425697	0.999961	0	1.4291	inf
ABCA9.exon.9	0	0.504088	0	0	0	0	0.0840146	4.05984	-0.333276	0.738926	0.999961	0.168029	0	-inf
ABCA9-AS1.exon.3	0	0	0	2.34564	2.13267	0	0.746385	3.53194	0.174915	0.861146	0.999961	0.71089	0.78188	0.13732127138608427
ABCA9-AS1.exon.4	0	2.01635	0	0	0	0	0.336058	4.03531	-0.594184	0.552389	0.999961	0.672117	0	-inf
ABCB1.3UTR.28	0	0	0	0	0	1.50813	0.251356	4.04944	-0.438472	0.661044	0.999961	0.502711	0	-inf
ABCB1.3UTR.29	0	0	0	0	0	1.50813	0.251356	4.04944	-0.438472	0.661044	0.999961	0.502711	0	-inf
ABCB1.3UTR.30	0	0	0	0	0	1.50813	0.251356	4.04944	-0.438472	0.661044	0.999961	0.502711	0	-inf
ABCB1.3UTR.32	0	0	0	0	0	1.50813	0.251356	4.04944	-0.438472	0.661044	0.999961	0.502711	0	-inf
ABCB1.exon.10	4.78545	0	0	0.78188	0	0	0.927889	3.21457	0.966157	0.333966	0.999961	0	1.85578	inf
ABCB1.exon.11	4.78545	2.52044	0	0.78188	0	0	1.34796	2.50004	0.354444	0.723006	0.999961	0.840146	1.85578	1.143311675941055
ABCB1.exon.12	4.78545	2.52044	0	0	4.26534	0	1.92854	2.28183	-0.20858	0.834776	0.999961	2.26193	1.59515	-0.5038586350670915
ABCB1.exon.13	0	2.52044	0	0.78188	4.26534	0	1.26128	2.48652	-1.17281	0.240874	0.999961	2.26193	0.260627	-3.117494920902622
ABCB1.exon.14	4.78545	1.00818	0	0	4.26534	0	1.67649	2.41822	-0.0199026	0.984121	0.999961	1.75784	1.59515	-0.14010925158002688
ABCB1.exon.15	0	2.52044	0	0	0	0	0.420073	4.02436	-0.654758	0.512623	0.999961	0.840146	0	-inf
ABCB1.exon.16	0	2.52044	0	0	4.26534	0	1.13096	2.91096	-1.33419	0.182143	0.999961	2.26193	0	-inf
ABCB1.exon.17	0	2.52044	0	0	4.26534	0	1.13096	2.91096	-1.33419	0.182143	0.999961	2.26193	0	-inf
ABCB1.exon.18	3.98788	2.52044	0	0	4.26534	0	1.79561	2.30165	-0.320625	0.748495	0.999961	2.26193	1.32929	-0.766893040900886
ABCB1.exon.19	3.98788	2.52044	0	0	4.26534	0	1.79561	2.30165	-0.320625	0.748495	0.999961	2.26193	1.32929	-0.766893040900886
ABCB1.exon.20	3.98788	2.52044	0	0	0	0	1.08472	3.12478	0.147624	0.88264	0.999961	0.840146	1.32929	0.6619463770099561
ABCB1.exon.21	0	0	0	0	4.26534	0	0.71089	3.99458	-0.789946	0.429559	0.999961	1.42178	0	-inf
ABCB1.exon.22	3.98788	0	0	0	0	0	0.664646	3.9614	0.662328	0.507761	0.999961	0	1.32929	inf
ABCB1.exon.25	0	4.0327	0	0	2.13267	0	1.02756	3.02727	-1.25494	0.2095	0.999961	2.05512	0	-inf
ABCB1.exon.26	0	4.0327	0	0	2.13267	0	1.02756	3.02727	-1.25494	0.2095	0.999961	2.05512	0	-inf
ABCB1.exon.27	0	4.0327	0	1.56376	2.13267	0	1.28819	2.49303	-0.80699	0.419672	0.999961	2.05512	0.521253	-1.979168509537397
ABCB1.exon.28	0	2.52044	0	1.56376	0	1.50813	0.932055	2.69394	-0.535867	0.592051	0.999961	1.34286	0.521253	-1.3652493309152602
ABCB1.exon.29	0	4.0327	0	1.56376	2.13267	1.50813	1.53954	2.07449	-1.11513	0.264796	0.999961	2.55784	0.521253	-2.294866419115338
ABCB1.exon.30	0	2.52044	0	0	0	1.50813	0.671429	3.44307	-0.932414	0.351123	0.999961	1.34286	0	-inf
ABCB1.exon.31	0	0	0	1.56376	0	0	0.260627	4.04391	0.316684	0.751483	0.999961	0	0.521253	inf
ABCB1.exon.32	0	0	0	0	0	1.50813	0.251356	4.04944	-0.438472	0.661044	0.999961	0.502711	0	-inf
ABCB1.exon.4	3.1903	0	0	3.12752	0	0	1.05297	2.99337	1.09878	0.271866	0.999961	0	2.10594	inf
ABCB1.exon.5	3.1903	0	0	3.12752	0	0	1.05297	2.99337	1.09878	0.271866	0.999961	0	2.10594	inf
ABCB1.exon.6	3.1903	0	0	3.12752	0	0	1.05297	2.99337	1.09878	0.271866	0.999961	0	2.10594	inf
ABCB1.exon.8	3.1903	0	0	3.12752	0	0	1.05297	2.99337	1.09878	0.271866	0.999961	0	2.10594	inf
ABCB1.exon.9	0	0	0	0.78188	0	0	0.130313	4.08047	0.110334	0.912144	0.999961	0	0.260627	inf
ABCB10.3UTR.11	7.17818	3.02453	0	3.12752	0	3.01627	2.72442	1.72279	0.392916	0.694382	0.999961	2.0136	3.43523	0.7706325413632735
ABCB10.3UTR.13	7.17818	3.02453	0	3.12752	0	3.01627	2.72442	1.72279	0.392916	0.694382	0.999961	2.0136	3.43523	0.7706325413632735
ABCB10.5UTR.1	11.9636	6.55314	2.69215	9.38256	10.6633	7.54067	8.13258	0.900115	0.00317338	0.997468	0.999961	8.25239	8.01278	-0.04250840531951004
ABCB10.5UTR.2	0	6.55314	0	0	2.13267	0	1.44764	2.75924	-1.56034	0.118679	0.999961	2.89527	0	-inf
ABCB10.exon.1	11.9636	21.1717	97.8146	40.6578	74.6434	48.2603	49.0852	0.799177	0.100431	0.920002	0.999961	48.0251	50.1453	0.06232588355508296
ABCB10.exon.10	7.17818	6.04905	5.38429	10.1644	4.26534	4.5244	6.26095	0.914144	0.627391	0.530403	0.999961	4.94626	7.57564	0.6150279032977751
ABCB10.exon.11	15.1539	8.0654	12.5633	21.1108	8.53068	6.03253	11.9094	0.721823	1.53586	0.124573	0.999961	7.54287	16.276	1.1095615307104596
ABCB10.exon.12	6.3806	5.54497	12.5633	21.1108	8.53068	6.03253	10.0271	0.841306	1.23475	0.216924	0.999961	6.70273	13.3516	0.994189558491731
ABCB10.exon.13	15.1539	8.0654	5.38429	10.9463	6.39801	4.5244	8.41206	0.863666	0.805165	0.420724	0.999961	6.32927	10.4948	0.7295701321079581
ABCB10.exon.14	15.1539	8.0654	2.69215	10.9463	6.39801	4.5244	7.96337	0.955126	0.601757	0.547336	0.999961	6.32927	9.59747	0.6006143651634621
ABCB10.exon.2	11.9636	21.1717	97.8146	40.6578	74.6434	48.2603	49.0852	0.799177	0.100431	0.920002	0.999961	48.0251	50.1453	0.06232588355508296
ABCB10.exon.3	11.9636	6.55314	6.28167	8.60068	10.6633	10.5569	9.10324	0.789319	0.00292255	0.997668	0.999961	9.25781	8.94866	-0.04899865367946918
ABCB10.exon.4	16.7491	14.1145	122.941	53.9497	40.5207	90.488	56.4606	0.848019	0.503386	0.614693	0.999961	48.3744	64.5467	0.41609964202934296
ABCB10.exon.5	21.5345	6.55314	36.7927	17.9832	29.8574	25.6383	23.0599	0.738059	0.482275	0.629611	0.999961	20.6829	25.4368	0.2984772736052093
ABCB10.exon.6	24.7248	14.1145	122.941	53.9497	42.6534	90.488	58.1453	0.801166	0.581498	0.560905	0.999961	49.0853	67.2053	0.45328402613057667
ABCB10.exon.7	21.5345	6.04905	36.7927	17.9832	29.8574	25.6383	22.9759	0.750692	0.490331	0.6239	0.999961	20.5149	25.4368	0.3102456748633649
ABCB10.exon.8	24.7248	6.55314	58.3298	34.4027	42.6534	28.6545	32.5531	0.756794	0.852269	0.394065	0.999961	25.9537	39.1525	0.5931632008084161
ABCB10.exon.9	24.7248	6.55314	58.3298	34.4027	42.6534	28.6545	32.5531	0.756794	0.852269	0.394065	0.999961	25.9537	39.1525	0.5931632008084161
ABCB11.5UTR.1	0	0	0	1.56376	0	0	0.260627	4.04391	0.316684	0.751483	0.999961	0	0.521253	inf
ABCB11.exon.1	0	0	0	1.56376	0	0	0.260627	4.04391	0.316684	0.751483	0.999961	0	0.521253	inf
ABCB11.exon.11	0	0	3.58953	0	0	0	0.598254	3.96788	0.620216	0.535116	0.999961	0	1.19651	inf
ABCB11.exon.12	0	4.0327	0	0	0	0	0.672117	3.99033	-0.809314	0.418335	0.999961	1.34423	0	-inf
ABCB11.exon.13	0	4.53679	0	0	0	0	0.756132	3.98169	-0.851774	0.39434	0.999961	1.51226	0	-inf
ABCB11.exon.17	0	0	3.58953	0	0	0	0.598254	3.96788	0.620216	0.535116	0.999961	0	1.19651	inf
ABCB11.exon.18	0	4.0327	0	0	0	0	0.672117	3.99033	-0.809314	0.418335	0.999961	1.34423	0	-inf
ABCB11.exon.2	0	2.01635	0	0.78188	0	0	0.466372	4.00192	-0.35913	0.719498	0.999961	0.672117	0.260627	-1.3667274081044174
ABCB11.exon.3	0	4.53679	0	0	0	0	0.756132	3.98169	-0.851774	0.39434	0.999961	1.51226	0	-inf
ABCB11.exon.4	0	0	3.58953	0	0	0	0.598254	3.96788	0.620216	0.535116	0.999961	0	1.19651	inf
ABCB11.exon.5	0	4.0327	0	0	0	0	0.672117	3.99033	-0.809314	0.418335	0.999961	1.34423	0	-inf
ABCB11.exon.6	0	2.01635	0	0	0	0	0.336058	4.03531	-0.594184	0.552389	0.999961	0.672117	0	-inf
ABCB11.exon.7	0	4.53679	3.58953	0	0	0	1.35439	2.94488	-0.160555	0.872444	0.999961	1.51226	1.19651	-0.3378780069964798
ABCB11.exon.8	0	4.0327	0	0	0	0	0.672117	3.99033	-0.809314	0.418335	0.999961	1.34423	0	-inf
ABCB4.3UTR.24	0.797576	2.01635	3.58953	0.78188	2.13267	3.01627	2.05571	1.52086	-0.312564	0.754612	0.999961	2.38843	1.72299	-0.47114434136194383
ABCB4.3UTR.27	0.797576	2.01635	3.58953	0.78188	2.13267	3.01627	2.05571	1.52086	-0.312564	0.754612	0.999961	2.38843	1.72299	-0.47114434136194383
ABCB4.3UTR.28	0.797576	2.01635	3.58953	0.78188	2.13267	3.01627	2.05571	1.52086	-0.312564	0.754612	0.999961	2.38843	1.72299	-0.47114434136194383
ABCB4.3UTR.29	0.797576	2.01635	3.58953	0.78188	2.13267	3.01627	2.05571	1.52086	-0.312564	0.754612	0.999961	2.38843	1.72299	-0.47114434136194383
ABCB4.5UTR.1	0	2.01635	0	0	0	1.50813	0.587414	3.604	-0.835816	0.403259	0.999961	1.17483	0	-inf
ABCB4.5UTR.2	0	0	0	0.78188	0	0	0.130313	4.08047	0.110334	0.912144	0.999961	0	0.260627	inf
ABCB4.exon.1	1.59515	3.02453	0	0	0	1.50813	1.0213	2.62981	-0.606554	0.544147	0.999961	1.51089	0.531717	-1.506664852843441
ABCB4.exon.10	0	5.04088	0	0.78188	0	0	0.97046	3.18538	-0.820232	0.412084	0.999961	1.68029	0.260627	-2.68865550299178
ABCB4.exon.11	0	4.53679	3.58953	0.78188	0	1.50813	1.73606	2.02059	-0.307103	0.758765	0.999961	2.01497	1.45714	-0.4676262903061528
ABCB4.exon.12	0	3.52861	4.48691	1.56376	0	1.50813	1.8479	1.94605	0.0525337	0.958103	0.999961	1.67892	2.01689	0.26460215690665534
ABCB4.exon.13	0	2.01635	13.4607	4.69128	2.13267	10.5569	5.47633	1.44967	0.219365	0.826365	0.999961	4.90199	6.05067	0.30372843154650775
ABCB4.exon.14	1.59515	2.52044	0	0	0	0	0.685932	3.5341	-0.236892	0.81274	0.999961	0.840146	0.531717	-0.6599817178774028
ABCB4.exon.15	0	5.04088	0	0.78188	0	0	0.97046	3.18538	-0.820232	0.412084	0.999961	1.68029	0.260627	-2.68865550299178
ABCB4.exon.16	0	4.53679	3.58953	0	0	0	1.35439	2.94488	-0.160555	0.872444	0.999961	1.51226	1.19651	-0.3378780069964798
ABCB4.exon.17	0	0	0	1.56376	0	1.50813	0.511982	3.93902	0.00497378	0.996032	0.999961	0.502711	0.521253	0.05225500050498674
ABCB4.exon.18	0	2.52044	13.4607	4.69128	2.13267	10.5569	5.56034	1.42697	0.184011	0.854005	0.999961	5.07001	6.05067	0.25510470597651974
ABCB4.exon.19	0	2.52044	0	0.78188	2.13267	0	0.905831	2.73382	-0.886412	0.375395	0.999961	1.55104	0.260627	-2.5731754557550373
ABCB4.exon.2	0.797576	1.51226	0	0.78188	0	1.50813	0.766642	2.49666	-0.409413	0.682237	0.999961	1.0068	0.526485	-0.9353106741621576
ABCB4.exon.20	0.797576	1.51226	0	0	0	0	0.384973	4.04239	-0.291333	0.770797	0.999961	0.504088	0.265859	-0.9230161237111981
ABCB4.exon.21	0	1.51226	0	0	2.13267	0	0.607489	3.59321	-0.833543	0.404539	0.999961	1.21498	0	-inf
ABCB4.exon.22	1.59515	2.01635	0	0.78188	2.13267	1.50813	1.33903	1.89339	-0.650365	0.515456	0.999961	1.88572	0.792344	-1.2509156608439391
ABCB4.exon.23	0.797576	0	0	0.78188	2.13267	0	0.618688	3.1512	0.0242591	0.980646	0.999961	0.71089	0.526485	-0.4332331009659728
ABCB4.exon.24	0.797576	2.01635	3.58953	0.78188	2.13267	3.01627	2.05571	1.52086	-0.312564	0.754612	0.999961	2.38843	1.72299	-0.47114434136194383
ABCB4.exon.25	1.59515	2.01635	0	0	2.13267	1.50813	1.20872	2.20563	-0.820027	0.412201	0.999961	1.88572	0.531717	-1.8263834144306839
ABCB4.exon.26	1.59515	2.01635	0	0	2.13267	1.50813	1.20872	2.20563	-0.820027	0.412201	0.999961	1.88572	0.531717	-1.8263834144306839
ABCB4.exon.27	1.59515	2.01635	3.58953	0.78188	2.13267	3.01627	2.18864	1.45169	-0.180303	0.856915	0.999961	2.38843	1.98885	-0.26412574237621417
ABCB4.exon.28	0.797576	2.01635	3.58953	0.78188	2.13267	3.01627	2.05571	1.52086	-0.312564	0.754612	0.999961	2.38843	1.72299	-0.47114434136194383
ABCB4.exon.29	0.797576	2.01635	3.58953	0.78188	2.13267	3.01627	2.05571	1.52086	-0.312564	0.754612	0.999961	2.38843	1.72299	-0.47114434136194383
ABCB4.exon.3	0	0	0	0.78188	0	1.50813	0.381669	4.04944	-0.200963	0.840727	0.999961	0.502711	0.260627	-0.9477449994950132
ABCB4.exon.4	1.59515	0	5.38429	0	0	4.5244	1.91731	2.35955	0.280836	0.778836	0.999961	1.50813	2.32648	0.6253847789228658
ABCB4.exon.5	0	0	0	0	0	1.50813	0.251356	4.04944	-0.438472	0.661044	0.999961	0.502711	0	-inf
ABCB4.exon.6	0	0	0	0.78188	0	1.50813	0.381669	4.04944	-0.200963	0.840727	0.999961	0.502711	0.260627	-0.9477449994950132
ABCB4.exon.7	0.797576	3.52861	4.48691	0.78188	0	3.01627	2.10187	1.66324	-0.145024	0.884692	0.999961	2.18163	2.02212	-0.10953491197032944
ABCB4.exon.8	0	2.01635	0	0.78188	0	4.5244	1.22044	2.47905	-1.17458	0.240162	0.999961	2.18025	0.260627	-3.0644371844812297
ABCB4.exon.9	1.59515	0	0	0	0	0	0.265859	4.04161	0.323008	0.746689	0.999961	0	0.531717	inf
ABCB5.3UTR.19	0	1.51226	0	0	0	0	0.252044	4.04239	-0.529257	0.596627	0.999961	0.504088	0	-inf
ABCB5.3UTR.28	0	1.51226	0	0	0	0	0.252044	4.04239	-0.529257	0.596627	0.999961	0.504088	0	-inf
ABCB5.3UTR.6	0	0.504088	0	0	0	0	0.0840146	4.05984	-0.333276	0.738926	0.999961	0.168029	0	-inf
ABCB5.5UTR.1	2.39273	1.51226	0	3.12752	0	0	1.17209	2.51156	0.557815	0.576971	0.999961	0.504088	1.84008	1.868023626413959
ABCB5.5UTR.3	3.98788	0	0	0	0	0	0.664646	3.9614	0.662328	0.507761	0.999961	0	1.32929	inf
ABCB5.5UTR.4	3.98788	0	0	0	0	0	0.664646	3.9614	0.662328	0.507761	0.999961	0	1.32929	inf
ABCB5.exon.1	2.39273	1.51226	0	3.12752	0	0	1.17209	2.51156	0.557815	0.576971	0.999961	0.504088	1.84008	1.868023626413959
ABCB5.exon.12	3.98788	0	0	0	0	0	0.664646	3.9614	0.662328	0.507761	0.999961	0	1.32929	inf
ABCB5.exon.19	0	1.51226	0	0	2.13267	0	0.607489	3.59321	-0.833543	0.404539	0.999961	1.21498	0	-inf
ABCB5.exon.20	0	0	0	0	2.13267	0	0.355445	4.04944	-0.438472	0.661044	0.999961	0.71089	0	-inf
ABCB5.exon.28	0	1.51226	0	0	2.13267	0	0.607489	3.59321	-0.833543	0.404539	0.999961	1.21498	0	-inf
ABCB5.exon.3	3.98788	0	0	0	0	0	0.664646	3.9614	0.662328	0.507761	0.999961	0	1.32929	inf
ABCB5.exon.4	3.98788	0	0	0	0	0	0.664646	3.9614	0.662328	0.507761	0.999961	0	1.32929	inf
ABCB5.exon.6	0	0.504088	0	0	0	0	0.0840146	4.05984	-0.333276	0.738926	0.999961	0.168029	0	-inf
ABCB6.3UTR.18	3.1903	8.0654	0	4.69128	0	0	2.65783	2.07747	-0.0770405	0.938591	0.999961	2.68847	2.62719	-0.03326132204602966
ABCB6.3UTR.19	3.1903	8.0654	0	4.69128	0	0	2.65783	2.07747	-0.0770405	0.938591	0.999961	2.68847	2.62719	-0.03326132204602966
ABCB6.5UTR.1	6.3806	9.07358	4.48691	3.9094	6.39801	0	5.04142	1.20061	-0.104103	0.917087	0.999961	5.1572	4.92564	-0.0662763172718615
ABCB6.exon.1	11.1661	14.1145	4.48691	7.03692	6.39801	12.0651	9.21124	0.820484	-0.687923	0.491501	0.999961	10.8592	7.5633	-0.52182798453804
ABCB6.exon.10	3.98788	18.6512	8.97382	9.38256	10.6633	15.0813	11.1234	0.760083	-1.3513	0.1766	0.999961	14.7986	7.44809	-0.9905234233287368
ABCB6.exon.11	13.5588	14.1145	3.58953	6.25504	10.6633	15.0813	10.5437	0.811852	-0.954691	0.339734	0.999961	13.2864	7.80112	-0.7681954450921217
ABCB6.exon.12	13.5588	8.56949	6.28167	7.03692	4.26534	10.5569	8.37819	0.848053	0.196623	0.844123	0.999961	7.79726	8.95913	0.20039156800266558
ABCB6.exon.13	6.3806	17.139	6.28167	7.8188	8.53068	15.0813	10.2053	0.750886	-1.37591	0.16885	0.999961	13.5837	6.82703	-0.9925437696391591
ABCB6.exon.14	7.97576	17.139	5.38429	7.8188	8.53068	15.0813	10.3216	0.75327	-1.30366	0.19235	0.999961	13.5837	7.05962	-0.9442113453805915
ABCB6.exon.15	15.1539	21.1717	8.07644	7.8188	6.39801	12.0651	11.7807	0.789899	-0.532392	0.594455	0.999961	13.2116	10.3497	-0.3522115389757939
ABCB6.exon.16	15.1539	21.1717	8.07644	8.60068	6.39801	12.0651	11.911	0.782063	-0.492988	0.622021	0.999961	13.2116	10.6104	-0.3163314921970663
ABCB6.exon.17	10.3685	24.1962	6.28167	8.60068	4.26534	10.5569	10.7116	0.859751	-0.824617	0.409589	0.999961	13.0062	8.41695	-0.6278266665088155
ABCB6.exon.18	10.3685	24.1962	7.17905	7.8188	10.6633	9.0488	11.5458	0.772953	-1.10358	0.269773	0.999961	14.6361	8.45545	-0.7915804786990153
ABCB6.exon.19	6.3806	13.6104	7.17905	4.69128	10.6633	6.03253	8.09287	0.832262	-0.924166	0.3554	0.999961	10.1021	6.08365	-0.7316447435869613
ABCB6.exon.2	10.3685	12.6022	8.97382	4.69128	6.39801	6.03253	8.17772	0.858134	-0.150582	0.880306	0.999961	8.34425	8.01119	-0.05876445595841504
ABCB6.exon.3	15.1539	16.6349	25.1267	8.60068	19.194	16.5895	16.8833	0.673437	-0.145339	0.884443	0.999961	17.4728	16.2938	-0.10079030726921898
ABCB6.exon.4	15.1539	16.6349	25.1267	8.60068	19.194	16.5895	16.8833	0.673437	-0.145339	0.884443	0.999961	17.4728	16.2938	-0.10079030726921898
ABCB6.exon.5	14.3564	15.1226	8.07644	11.7282	4.26534	9.0488	10.433	0.802538	0.22077	0.825271	0.999961	9.47892	11.387	0.26459232513717273
ABCB6.exon.6	14.3564	15.1226	10.7686	11.7282	8.53068	15.0813	12.598	0.680032	-0.159184	0.873524	0.999961	12.9115	12.2844	-0.07183696124855458
ABCB6.exon.7	20.737	20.6676	15.2555	17.9832	10.6633	16.5895	16.9827	0.621052	0.199691	0.841722	0.999961	15.9735	17.9919	0.1716695315173084
ABCB6.exon.8	20.737	20.6676	15.2555	17.9832	10.6633	16.5895	16.9827	0.621052	0.199691	0.841722	0.999961	15.9735	17.9919	0.1716695315173084
ABCB6.exon.9	15.1539	18.6512	8.97382	9.38256	4.26534	9.0488	10.9126	0.822961	-0.0288956	0.976948	0.999961	10.6551	11.1701	0.06809464251293985
ABCB7.3UTR.15	4.78545	1.00818	6.28167	2.34564	2.13267	0	2.75894	1.5228	1.44535	0.14836	0.999961	1.04695	4.47092	2.094382038345074
ABCB7.3UTR.16	4.78545	1.00818	6.28167	2.34564	2.13267	0	2.75894	1.5228	1.44535	0.14836	0.999961	1.04695	4.47092	2.094382038345074
ABCB7.5UTR.1	0	1.00818	0	0	0	0	0.168029	4.04848	-0.449672	0.652947	0.999961	0.336058	0	-inf
ABCB7.exon.1	3.98788	2.52044	0	0.78188	4.26534	6.03253	2.93135	1.50972	-0.911675	0.36194	0.999961	4.27277	1.58992	-1.426218430786058
ABCB7.exon.10	37.4861	15.1226	105.891	25.0202	19.194	81.4392	47.3589	0.822238	0.665865	0.505497	0.999961	38.5853	56.1324	0.5407832032608287
ABCB7.exon.11	10.3685	10.5858	15.2555	12.5101	10.6633	7.54067	11.154	0.70952	0.556246	0.578043	0.999961	9.59662	12.7114	0.40551916114678854
ABCB7.exon.12	22.3321	11.0899	36.7927	25.802	25.592	19.6057	23.5358	0.609483	1.07132	0.284025	0.999961	18.7626	28.3089	0.5934002582216913
ABCB7.exon.13	22.3321	11.0899	36.7927	25.802	25.592	19.6057	23.5358	0.609483	1.07132	0.284025	0.999961	18.7626	28.3089	0.5934002582216913
ABCB7.exon.14	11.1661	6.04905	7.17905	10.9463	10.6633	7.54067	8.92408	0.787771	0.423902	0.671638	0.999961	8.08436	9.76381	0.27231143037300387
ABCB7.exon.15	9.57091	9.57767	6.28167	5.47316	6.39801	4.5244	6.97097	0.883147	0.00252674	0.997984	0.999961	6.83336	7.10858	0.056966453753298764
ABCB7.exon.16	7.17818	9.57767	6.28167	5.47316	4.26534	4.5244	6.21674	0.922116	-0.0496565	0.960396	0.999961	6.12247	6.311	0.0437560276755554
ABCB7.exon.2	14.3564	9.57767	5.38429	11.7282	10.6633	7.54067	9.87509	0.78866	0.239813	0.810475	0.999961	9.26056	10.4896	0.17979051870785087
ABCB7.exon.3	6.3806	9.57767	8.97382	22.6745	19.194	7.54067	12.3902	0.827894	0.137473	0.890657	0.999961	12.1041	12.6763	0.06663712147847708
ABCB7.exon.4	9.57091	8.0654	8.97382	22.6745	19.194	6.03253	12.4185	0.816172	0.458191	0.646815	0.999961	11.0973	13.7397	0.3081441050009128
ABCB7.exon.5	11.9636	13.1063	66.4062	32.0571	40.5207	31.6708	32.6208	0.763073	0.528191	0.597367	0.999961	28.4326	36.809	0.3725118697689388
ABCB7.exon.6	11.9636	13.1063	66.4062	32.0571	40.5207	31.6708	32.6208	0.763073	0.528191	0.597367	0.999961	28.4326	36.809	0.3725118697689388
ABCB7.exon.7	11.1661	12.6022	25.1267	20.3289	21.3267	21.1139	18.6107	0.647347	0.116996	0.906863	0.999961	18.3476	18.8739	0.04080040405693679
ABCB7.exon.8	27.1176	21.6758	25.1267	20.3289	21.3267	21.1139	22.7816	0.533315	0.330556	0.74098	0.999961	21.3721	24.191	0.1787436092262698
ABCB7.exon.9	37.4861	21.6758	105.891	25.0202	19.194	81.4392	48.451	0.785105	0.590981	0.554533	0.999961	40.7697	56.1324	0.4613378732218856
ABCB8.3UTR.15	9.57091	13.1063	5.38429	9.38256	8.53068	3.01627	8.16516	0.893705	-0.0838408	0.933183	0.999961	8.21774	8.11259	-0.018580203615687498
ABCB8.3UTR.16	9.57091	13.1063	5.38429	9.38256	8.53068	3.01627	8.16516	0.893705	-0.0838408	0.933183	0.999961	8.21774	8.11259	-0.018580203615687498
ABCB8.3UTR.17	9.57091	13.1063	5.38429	9.38256	8.53068	3.01627	8.16516	0.893705	-0.0838408	0.933183	0.999961	8.21774	8.11259	-0.018580203615687498
ABCB8.exon.1	8.77333	13.6104	13.4607	14.0738	6.39801	0	9.38605	1.0477	0.732596	0.463805	0.999961	6.66946	12.1026	0.8596792607340868
ABCB8.exon.10	7.97576	13.6104	9.8712	19.547	14.9287	7.54067	12.2456	0.754772	0.0691813	0.944845	0.999961	12.0266	12.4647	0.05161682272466264
ABCB8.exon.11	10.3685	13.6104	8.07644	12.5101	14.9287	12.0651	11.9265	0.68226	-0.561688	0.574328	0.999961	13.5347	10.3183	-0.39145389065800223
ABCB8.exon.12	10.3685	13.6104	8.07644	12.5101	14.9287	12.0651	11.9265	0.68226	-0.561688	0.574328	0.999961	13.5347	10.3183	-0.39145389065800223
ABCB8.exon.13	10.3685	15.1226	3.58953	13.292	10.6633	12.0651	10.8502	0.795532	-0.616924	0.537285	0.999961	12.617	9.08332	-0.4740786113577627
ABCB8.exon.14	9.57091	15.1226	4.48691	13.292	10.6633	12.0651	10.8668	0.769339	-0.634135	0.525993	0.999961	12.617	9.11659	-0.4688042268622291
ABCB8.exon.15	11.9636	15.1226	5.38429	15.6376	10.6633	12.0651	11.8061	0.749989	-0.292299	0.770058	0.999961	12.617	10.9952	-0.1985001994989075
ABCB8.exon.16	11.9636	15.1226	5.38429	15.6376	10.6633	12.0651	11.8061	0.749989	-0.292299	0.770058	0.999961	12.617	10.9952	-0.1985001994989075
ABCB8.exon.17	11.9636	15.1226	5.38429	15.6376	10.6633	7.54067	11.052	0.789189	-0.0599194	0.95222	0.999961	11.1089	10.9952	-0.014843135749751908
ABCB8.exon.2	18.3442	26.2126	32.3057	24.2383	21.3267	25.6383	24.6776	0.546519	0.0321962	0.974316	0.999961	24.3925	24.9628	0.03333889371372018
ABCB8.exon.3	18.3442	26.2126	32.3057	24.2383	21.3267	25.6383	24.6776	0.546519	0.0321962	0.974316	0.999961	24.3925	24.9628	0.03333889371372018
ABCB8.exon.4	18.3442	26.2126	32.3057	24.2383	21.3267	25.6383	24.6776	0.546519	0.0321962	0.974316	0.999961	24.3925	24.9628	0.03333889371372018
ABCB8.exon.5	15.1539	14.6185	13.4607	21.8926	21.3267	10.5569	16.1682	0.64581	0.228119	0.819553	0.999961	15.5007	16.8358	0.11919380338502096
ABCB8.exon.6	15.1539	16.6349	13.4607	17.2014	21.3267	10.5569	15.7224	0.632875	-0.107782	0.914169	0.999961	16.1728	15.272	-0.08268350732565427
ABCB8.exon.7	19.1418	16.6349	10.7686	23.4564	21.3267	19.6057	18.489	0.620174	-0.139251	0.889252	0.999961	19.1891	17.7889	-0.10930785659281211
ABCB8.exon.8	19.1418	16.6349	10.7686	23.4564	21.3267	19.6057	18.489	0.620174	-0.139251	0.889252	0.999961	19.1891	17.7889	-0.10930785659281211
ABCB8.exon.9	19.1418	16.6349	10.7686	23.4564	21.3267	19.6057	18.489	0.620174	-0.139251	0.889252	0.999961	19.1891	17.7889	-0.10930785659281211
ABCB9.3UTR.10	0.797576	0	0	0	0	0	0.132929	4.08047	0.110334	0.912144	0.999961	0	0.265859	inf
ABCB9.3UTR.11	3.1903	4.53679	0	3.12752	0	0	1.8091	2.22255	0.131767	0.895168	0.999961	1.51226	2.10594	0.4777557188223668
ABCB9.3UTR.12	3.1903	4.53679	0	3.12752	0	0	1.8091	2.22255	0.131767	0.895168	0.999961	1.51226	2.10594	0.4777557188223668
ABCB9.3UTR.13	3.1903	4.53679	0	3.12752	0	0	1.8091	2.22255	0.131767	0.895168	0.999961	1.51226	2.10594	0.4777557188223668
ABCB9.5UTR.1	3.98788	8.0654	1.79476	3.12752	2.13267	4.5244	3.93877	1.15226	-0.706718	0.479742	0.999961	4.90749	2.97005	-0.7244966397576366
ABCB9.5UTR.2	7.97576	9.57767	20.6398	7.03692	6.39801	3.01627	9.1074	0.912215	0.920076	0.357533	0.999961	6.33065	11.8842	0.9086139523025126
ABCB9.5UTR.3	0.797576	5.54497	0	0	0	0	1.05709	3.11363	-0.882078	0.377735	0.999961	1.84832	0.265859	-2.797485241627339
ABCB9.exon.1	3.98788	8.0654	1.79476	3.12752	2.13267	4.5244	3.93877	1.15226	-0.706718	0.479742	0.999961	4.90749	2.97005	-0.7244966397576366
ABCB9.exon.10	4.78545	5.04088	0	5.47316	0	0	2.54992	2.06134	0.404586	0.685782	0.999961	1.68029	3.41954	1.0250891202239172
ABCB9.exon.11	4.78545	4.53679	0	5.47316	0	1.50813	2.71726	1.75277	0.346161	0.729222	0.999961	2.01497	3.41954	0.7630399309051806
ABCB9.exon.12	4.78545	4.53679	3.58953	3.9094	4.26534	1.50813	3.76577	1.13098	0.192919	0.847022	0.999961	3.43675	4.09479	0.2527440644489219
ABCB9.exon.13	3.1903	4.53679	3.58953	3.9094	4.26534	1.50813	3.49992	1.1609	0.0151493	0.987913	0.999961	3.43675	3.56308	0.052076814806793215
ABCB9.exon.2	7.97576	9.57767	20.6398	7.03692	6.39801	3.01627	9.1074	0.912215	0.920076	0.357533	0.999961	6.33065	11.8842	0.9086139523025126
ABCB9.exon.3	7.97576	9.57767	20.6398	7.03692	6.39801	3.01627	9.1074	0.912215	0.920076	0.357533	0.999961	6.33065	11.8842	0.9086139523025126
ABCB9.exon.4	3.1903	7.56132	2.69215	7.8188	4.26534	1.50813	4.50601	1.14986	-0.0321439	0.974357	0.999961	4.44493	4.56708	0.039112375570970005
ABCB9.exon.5	8.77333	8.56949	2.69215	7.8188	4.26534	1.50813	5.60454	1.08718	0.309665	0.756816	0.999961	4.78099	6.42809	0.4270818611661383
ABCB9.exon.6	8.77333	8.56949	3.58953	7.8188	4.26534	1.50813	5.7541	1.05334	0.375701	0.707139	0.999961	4.78099	6.72722	0.4927015562605572
ABCB9.exon.7	8.77333	8.56949	3.58953	7.03692	2.13267	1.50813	5.26835	1.12087	0.461349	0.644548	0.999961	4.0701	6.46659	0.6679422027774615
ABCB9.exon.8	3.1903	5.04088	3.58953	6.25504	2.13267	1.50813	3.61943	1.19703	0.385125	0.700145	0.999961	2.89389	4.34496	0.5863299445838603
ABCB9.exon.9	3.98788	5.04088	0	5.47316	0	1.50813	2.66834	1.76345	0.216341	0.828722	0.999961	2.183	3.15368	0.5307215252827151
ABCC1.3UTR.29	1.59515	0	0	0	0	0	0.265859	4.04161	0.323008	0.746689	0.999961	0	0.531717	inf
ABCC1.3UTR.30	1.59515	0	0	0	0	0	0.265859	4.04161	0.323008	0.746689	0.999961	0	0.531717	inf
ABCC1.3UTR.31	5.58303	5.04088	0.897382	2.34564	2.13267	0	2.6666	1.56636	0.115513	0.908038	0.999961	2.39118	2.94202	0.29908144655539126
ABCC1.exon.11	0	0	0	0	0	3.01627	0.502711	4.02038	-0.679228	0.496994	0.999961	1.00542	0	-inf
ABCC1.exon.12	0	0	0	0	0	3.01627	0.502711	4.02038	-0.679228	0.496994	0.999961	1.00542	0	-inf
ABCC1.exon.13	0	0	0	2.34564	0	3.01627	0.893651	3.36003	-0.102391	0.918446	0.999961	1.00542	0.78188	-0.3627824987738557
ABCC1.exon.19	0	0	0	1.56376	0	1.50813	0.511982	3.93902	0.00497378	0.996032	0.999961	0.502711	0.521253	0.05225500050498674
ABCC1.exon.21	0	0	1.79476	0	0	0	0.299127	4.02864	0.360852	0.71821	0.999961	0	0.598254	inf
ABCC1.exon.22	6.3806	2.52044	8.97382	3.12752	0	1.50813	3.75175	1.32615	1.4591	0.144538	0.999961	1.34286	6.16065	2.197775820812098
ABCC1.exon.26	0	0	2.69215	6.25504	2.13267	3.01627	2.34935	1.98135	0.469428	0.638764	0.999961	1.71631	2.9824	0.7971593854646167
ABCC1.exon.27	0	0	2.69215	6.25504	2.13267	3.01627	2.34935	1.98135	0.469428	0.638764	0.999961	1.71631	2.9824	0.7971593854646167
ABCC1.exon.28	4.78545	3.02453	2.69215	6.25504	2.13267	3.01627	3.65102	1.15671	0.621458	0.534298	0.999961	2.72449	4.57755	0.7485895017537506
ABCC1.exon.29	1.59515	0	0	0	0	0	0.265859	4.04161	0.323008	0.746689	0.999961	0	0.531717	inf
ABCC1.exon.30	1.59515	0	0	0	0	0	0.265859	4.04161	0.323008	0.746689	0.999961	0	0.531717	inf
ABCC1.exon.31	5.58303	5.04088	0.897382	2.34564	2.13267	0	2.6666	1.56636	0.115513	0.908038	0.999961	2.39118	2.94202	0.29908144655539126
ABCC1.exon.5	0	0	0	0	0	1.50813	0.251356	4.04944	-0.438472	0.661044	0.999961	0.502711	0	-inf
ABCC1.exon.6	5.58303	0	0	2.34564	2.13267	6.03253	2.68231	1.91942	0.0168275	0.986574	0.999961	2.72173	2.64289	-0.042410266034963014
ABCC1.exon.7	5.58303	0	0	2.34564	2.13267	6.03253	2.68231	1.91942	0.0168275	0.986574	0.999961	2.72173	2.64289	-0.042410266034963014
ABCC1.exon.8	5.58303	0	0	4.69128	10.6633	6.03253	4.49503	1.70902	-0.36467	0.715358	0.999961	5.56529	3.42477	-0.7004509683693309
ABCC10.3UTR.16	7.17818	11.0899	2.69215	6.25504	0	3.01627	5.03859	1.25086	0.0360176	0.971268	0.999961	4.70207	5.37512	0.19300279323804154
ABCC10.3UTR.17	7.17818	11.0899	2.69215	6.25504	0	3.01627	5.03859	1.25086	0.0360176	0.971268	0.999961	4.70207	5.37512	0.19300279323804154
ABCC10.3UTR.19	7.17818	11.0899	2.69215	6.25504	0	3.01627	5.03859	1.25086	0.0360176	0.971268	0.999961	4.70207	5.37512	0.19300279323804154
ABCC10.3UTR.20	14.3564	18.6512	2.69215	7.03692	4.26534	13.5732	10.0959	0.937026	-0.69245	0.488655	0.999961	12.1633	8.02848	-0.5993323270309594
ABCC10.3UTR.21	11.9636	14.6185	2.69215	6.25504	0	3.01627	6.42427	1.25929	0.0939181	0.925174	0.999961	5.87827	6.97027	0.24582345641289052
ABCC10.3UTR.22	7.17818	11.0899	2.69215	6.25504	0	3.01627	5.03859	1.25086	0.0360176	0.971268	0.999961	4.70207	5.37512	0.19300279323804154
ABCC10.5UTR.1	19.1418	21.6758	13.4607	11.7282	19.194	18.0976	17.2164	0.604502	-0.698962	0.484576	0.999961	19.6558	14.7769	-0.41161019469081156
ABCC10.5UTR.2	17.5467	23.6921	13.4607	17.2014	19.194	18.0976	18.1988	0.581806	-0.613812	0.539339	0.999961	20.3279	16.0696	-0.3391299308850276
ABCC10.5UTR.3	18.3442	23.6921	10.7686	15.6376	19.194	16.5895	17.371	0.612197	-0.698237	0.485029	0.999961	19.8252	14.9168	-0.4103971772617322
ABCC10.5UTR.4	9.57091	18.1472	13.4607	10.1644	14.9287	18.0976	14.0616	0.639369	-1.002	0.316343	0.999961	17.0578	11.0654	-0.6243828713574621
ABCC10.exon.1	19.9394	28.2289	40.3822	22.6745	19.194	21.1139	25.2555	0.584133	0.41939	0.674931	0.999961	22.8456	27.6654	0.2761642993615722
ABCC10.exon.10	19.9394	29.7412	15.2555	13.292	17.0614	7.54067	17.1383	0.716454	-0.297961	0.765733	0.999961	18.1144	16.1623	-0.16450632639268664
ABCC10.exon.11	19.9394	29.7412	17.9476	13.292	17.0614	7.54067	17.587	0.711456	-0.192488	0.84736	0.999961	18.1144	17.0597	-0.08654801873265514
ABCC10.exon.12	19.9394	29.7412	17.9476	13.292	14.9287	7.54067	17.2316	0.720795	-0.121269	0.903478	0.999961	17.4035	17.0597	-0.02878931148543241
ABCC10.exon.13	14.3564	22.1799	15.2555	11.7282	10.6633	6.03253	13.3693	0.75412	0.0206908	0.983492	0.999961	12.9586	13.78	0.08866992166143428
ABCC10.exon.14	14.3564	22.1799	12.5633	10.9463	14.9287	15.0813	15.0093	0.634299	-0.78528	0.432289	0.999961	17.3966	12.622	-0.46286619817951896
ABCC10.exon.15	14.3564	22.1799	12.5633	10.9463	14.9287	15.0813	15.0093	0.634299	-0.78528	0.432289	0.999961	17.3966	12.622	-0.46286619817951896
ABCC10.exon.16	14.3564	18.6512	12.5633	10.9463	14.9287	13.5732	14.1699	0.637923	-0.533637	0.593592	0.999961	15.7177	12.622	-0.3164497352794106
ABCC10.exon.17	12.7612	15.6267	12.5633	10.9463	14.9287	15.0813	13.6513	0.633742	-0.530904	0.595485	0.999961	15.2122	12.0903	-0.3313843323450276
ABCC10.exon.18	14.3564	18.6512	6.28167	10.1644	14.9287	15.0813	13.244	0.691793	-0.971953	0.331074	0.999961	16.2204	10.2675	-0.6597277772613652
ABCC10.exon.19	14.3564	18.6512	6.28167	10.1644	14.9287	16.5895	13.4953	0.68601	-1.04104	0.297859	0.999961	16.7231	10.2675	-0.703761593658698
ABCC10.exon.2	25.5224	28.2289	40.3822	22.6745	19.194	21.1139	26.186	0.560178	0.602077	0.547123	0.999961	22.8456	29.5264	0.37008757425863964
ABCC10.exon.20	14.3564	18.6512	6.28167	10.1644	14.9287	15.0813	13.244	0.691793	-0.971953	0.331074	0.999961	16.2204	10.2675	-0.6597277772613652
ABCC10.exon.21	14.3564	18.6512	4.48691	7.03692	8.53068	13.5732	11.1059	0.807332	-0.859918	0.389834	0.999961	13.585	8.62673	-0.6551333960916167
ABCC10.exon.22	11.9636	15.1226	2.69215	6.25504	0	3.01627	6.50829	1.26087	0.0635299	0.949345	0.999961	6.0463	6.97027	0.2051627036292095
ABCC10.exon.3	25.5224	28.2289	40.3822	22.6745	19.194	21.1139	26.186	0.560178	0.602077	0.547123	0.999961	22.8456	29.5264	0.37008757425863964
ABCC10.exon.4	25.5224	21.6758	20.6398	17.2014	19.194	18.0976	20.3885	0.563842	0.160906	0.872167	0.999961	19.6558	21.1212	0.10373572311727251
ABCC10.exon.5	20.737	21.6758	10.7686	18.7651	19.194	16.5895	17.955	0.614621	-0.328346	0.74265	0.999961	19.1531	16.7569	-0.19282280467596022
ABCC10.exon.6	20.737	29.7412	10.7686	18.7651	19.194	16.5895	19.2992	0.628381	-0.657027	0.511164	0.999961	21.8416	16.7569	-0.38232140230148426
ABCC10.exon.7	20.737	29.7412	15.2555	18.7651	19.194	16.5895	20.047	0.592564	-0.498778	0.617936	0.999961	21.8416	18.2525	-0.25897966166172354
ABCC10.exon.8	20.737	21.6758	15.2555	18.7651	17.0614	9.0488	17.0906	0.644319	0.25391	0.799565	0.999961	15.9286	18.2525	0.19647264707932682
ABCC10.exon.9	19.9394	29.7412	10.7686	15.6376	17.0614	7.54067	16.7815	0.733379	-0.373996	0.708408	0.999961	18.1144	15.4485	-0.2296680631571108
ABCC11.3UTR.18	0	0	0	3.12752	0	0	0.521253	3.97617	0.572379	0.567065	0.999961	0	1.04251	inf
ABCC11.3UTR.24	0	0	0	3.12752	0	0	0.521253	3.97617	0.572379	0.567065	0.999961	0	1.04251	inf
ABCC11.3UTR.25	0	0	0	3.12752	0	0	0.521253	3.97617	0.572379	0.567065	0.999961	0	1.04251	inf
ABCC11.3UTR.26	0	0	0	3.12752	0	0	0.521253	3.97617	0.572379	0.567065	0.999961	0	1.04251	inf
ABCC11.3UTR.29	0	0	0	3.12752	0	0	0.521253	3.97617	0.572379	0.567065	0.999961	0	1.04251	inf
ABCC11.3UTR.30	0	0	0	3.12752	0	0	0.521253	3.97617	0.572379	0.567065	0.999961	0	1.04251	inf
ABCC11.3UTR.31	0	0	0	3.12752	0	0	0.521253	3.97617	0.572379	0.567065	0.999961	0	1.04251	inf
ABCC11.5UTR.1	4.78545	1.00818	0	0	0	0	0.965605	3.27448	0.477954	0.632683	0.999961	0.336058	1.59515	2.246908877731113
ABCC11.5UTR.2	0	0.504088	0	2.34564	0	0	0.474955	3.97787	0.256678	0.797427	0.999961	0.168029	0.78188	2.2182350926167356
ABCC11.5UTR.3	0	0	0	2.34564	0	0	0.39094	3.99892	0.465753	0.641393	0.999961	0	0.78188	inf
ABCC11.exon.1	4.78545	1.00818	0	0	0	0	0.965605	3.27448	0.477954	0.632683	0.999961	0.336058	1.59515	2.246908877731113
ABCC11.exon.10	0	1.51226	0.897382	0	0	1.50813	0.652963	2.98969	-0.618775	0.536065	0.999961	1.0068	0.299127	-1.7509443999810015
ABCC11.exon.11	0	1.51226	0.897382	3.12752	0	1.50813	1.17422	2.21955	0.135862	0.89193	0.999961	1.0068	1.34163	0.414215601179721
ABCC11.exon.12	3.98788	1.51226	0	3.12752	0	0	1.43794	2.38261	0.736531	0.461408	0.999961	0.504088	2.3718	2.234235277846822
ABCC11.exon.13	3.98788	1.51226	0	3.12752	0	0	1.43794	2.38261	0.736531	0.461408	0.999961	0.504088	2.3718	2.234235277846822
ABCC11.exon.14	3.98788	2.01635	0.897382	0	0	1.50813	1.40162	2.12791	0.159425	0.873334	0.999961	1.17483	1.62842	0.4710229114152124
ABCC11.exon.15	0	2.01635	0.897382	0	0	1.50813	0.736978	2.87614	-0.724292	0.468886	0.999961	1.17483	0.299127	-1.9736185728656095
ABCC11.exon.16	0	2.01635	0.897382	3.12752	0	1.50813	1.25823	2.16476	0.0300372	0.976037	0.999961	1.17483	1.34163	0.19154142829511311
ABCC11.exon.17	3.98788	0	0	3.12752	0	0	1.1859	2.88975	1.19744	0.231134	0.999961	0	2.3718	inf
ABCC11.exon.18	3.98788	0	0	3.12752	0	0	1.1859	2.88975	1.19744	0.231134	0.999961	0	2.3718	inf
ABCC11.exon.19	3.98788	2.01635	0	0	0	1.50813	1.25206	2.53723	0.0329589	0.973707	0.999961	1.17483	1.32929	0.1782089045858747
ABCC11.exon.2	0	0.504088	0	2.34564	0	0	0.474955	3.97787	0.256678	0.797427	0.999961	0.168029	0.78188	2.2182350926167356
ABCC11.exon.20	0	2.01635	0	0	0	1.50813	0.587414	3.604	-0.835816	0.403259	0.999961	1.17483	0	-inf
ABCC11.exon.21	0	2.01635	0	0	0	1.50813	0.587414	3.604	-0.835816	0.403259	0.999961	1.17483	0	-inf
ABCC11.exon.24	0	1.51226	0	3.12752	0	0	0.773297	3.45232	0.183884	0.854105	0.999961	0.504088	1.04251	1.0483100911744265
ABCC11.exon.25	0	1.51226	0	3.12752	0	0	0.773297	3.45232	0.183884	0.854105	0.999961	0.504088	1.04251	1.0483100911744265
ABCC11.exon.26	0	1.51226	0	3.12752	0	0	0.773297	3.45232	0.183884	0.854105	0.999961	0.504088	1.04251	1.0483100911744265
ABCC11.exon.29	0	0	0	3.12752	0	0	0.521253	3.97617	0.572379	0.567065	0.999961	0	1.04251	inf
ABCC11.exon.3	0	1.00818	0.897382	2.34564	0	1.50813	0.959889	2.34523	0.105087	0.916306	0.999961	0.83877	1.08101	0.3660296717844076
ABCC11.exon.30	0	0	0	3.12752	0	0	0.521253	3.97617	0.572379	0.567065	0.999961	0	1.04251	inf
ABCC11.exon.31	0	0	0	3.12752	0	0	0.521253	3.97617	0.572379	0.567065	0.999961	0	1.04251	inf
ABCC11.exon.4	0	0.504088	0	3.9094	0	0	0.735581	3.52311	0.497998	0.618486	0.999961	0.168029	1.30313	2.955200686782943
ABCC11.exon.5	0	1.51226	0	3.9094	0	0	0.903611	3.31027	0.287266	0.773908	0.999961	0.504088	1.30313	1.3702381860617867
ABCC11.exon.6	3.98788	1.51226	0	3.9094	0	0	1.56826	2.33102	0.815166	0.414977	0.999961	0.504088	2.63243	2.3846463144308827
ABCC11.exon.7	0	1.51226	0	2.34564	0	0	0.642984	3.63828	0.0623099	0.950316	0.999961	0.504088	0.78188	0.6332725918955793
ABCC11.exon.8	0	2.01635	0	2.34564	0	1.50813	0.978354	2.66545	-0.250799	0.80197	0.999961	1.17483	0.78188	-0.5874304746947081
ABCC11.exon.9	0	1.00818	0.897382	0	0	1.50813	0.568948	3.13184	-0.516424	0.605558	0.999961	0.83877	0.299127	-1.4875154495153289
ABCC12.3UTR.31	0	4.53679	0	0	2.13267	0	1.11158	2.95968	-1.32315	0.185785	0.999961	2.22315	0	-inf
ABCC12.3UTR.6	0	4.53679	0	0	2.13267	0	1.11158	2.95968	-1.32315	0.185785	0.999961	2.22315	0	-inf
ABCC12.3UTR.7	0	4.53679	0	0	2.13267	0	1.11158	2.95968	-1.32315	0.185785	0.999961	2.22315	0	-inf
ABCC12.exon.13	0	3.02453	0	2.34564	0	0	0.895028	3.26403	-0.153481	0.878019	0.999961	1.00818	0.78188	-0.36672740810442067
ABCC12.exon.14	0	3.02453	0	2.34564	0	0	0.895028	3.26403	-0.153481	0.878019	0.999961	1.00818	0.78188	-0.36672740810442067
ABCC12.exon.15	0	3.02453	0	2.34564	0	0	0.895028	3.26403	-0.153481	0.878019	0.999961	1.00818	0.78188	-0.36672740810442067
ABCC12.exon.16	0	3.52861	2.69215	2.34564	0	0	1.42773	2.36803	0.125425	0.900187	0.999961	1.1762	1.67926	0.5136880575317838
ABCC12.exon.17	0	0	2.69215	2.34564	0	0	0.839631	3.22937	0.915291	0.360039	0.999961	0	1.67926	inf
ABCC12.exon.18	0	3.52861	2.69215	2.34564	0	0	1.42773	2.36803	0.125425	0.900187	0.999961	1.1762	1.67926	0.5136880575317838
ABCC12.exon.19	0	3.52861	0	2.34564	0	0	0.979042	3.17666	-0.224037	0.822728	0.999961	1.1762	0.78188	-0.5891198294408687
ABCC12.exon.2	0	3.02453	0	0	0	0	0.504088	4.01546	-0.706449	0.479909	0.999961	1.00818	0	-inf
ABCC12.exon.20	0	3.52861	0	0	0	0	0.588102	4.00124	-0.761407	0.446414	0.999961	1.1762	0	-inf
ABCC12.exon.21	0	3.02453	0	0	0	0	0.504088	4.01546	-0.706449	0.479909	0.999961	1.00818	0	-inf
ABCC12.exon.22	0	3.02453	0	0	0	0	0.504088	4.01546	-0.706449	0.479909	0.999961	1.00818	0	-inf
ABCC12.exon.23	0	3.02453	0	3.12752	0	1.50813	1.2767	2.49466	-0.251244	0.801625	0.999961	1.51089	1.04251	-0.5353386379578181
ABCC12.exon.24	0	3.02453	0	3.12752	0	1.50813	1.2767	2.49466	-0.251244	0.801625	0.999961	1.51089	1.04251	-0.5353386379578181
ABCC12.exon.25	0	3.02453	0	3.12752	0	1.50813	1.2767	2.49466	-0.251244	0.801625	0.999961	1.51089	1.04251	-0.5353386379578181
ABCC12.exon.26	0	4.53679	0	3.12752	2.13267	1.50813	1.88419	1.97137	-0.720488	0.471225	0.999961	2.72586	1.04251	-1.3866569267988667
ABCC12.exon.27	0	3.02453	0	3.12752	0	1.50813	1.2767	2.49466	-0.251244	0.801625	0.999961	1.51089	1.04251	-0.5353386379578181
ABCC12.exon.28	0	4.53679	0	0	2.13267	0	1.11158	2.95968	-1.32315	0.185785	0.999961	2.22315	0	-inf
ABCC12.exon.29	0	4.53679	0	0	2.13267	0	1.11158	2.95968	-1.32315	0.185785	0.999961	2.22315	0	-inf
ABCC12.exon.3	0	3.02453	0	3.12752	0	1.50813	1.2767	2.49466	-0.251244	0.801625	0.999961	1.51089	1.04251	-0.5353386379578181
ABCC12.exon.31	0	4.53679	0	0	2.13267	0	1.11158	2.95968	-1.32315	0.185785	0.999961	2.22315	0	-inf
ABCC12.exon.4	3.98788	0	0	0	0	1.50813	0.916002	3.33573	0.415467	0.6778	0.999961	0.502711	1.32929	1.402856880506723
ABCC12.exon.5	3.98788	0	0	0	2.13267	1.50813	1.27145	2.68317	0.0980833	0.921866	0.999961	1.2136	1.32929	0.1313643635899003
ABCC12.exon.6	3.98788	4.53679	0	0	2.13267	0	1.77622	2.33778	-0.339689	0.734091	0.999961	2.22315	1.32929	-0.7419485903734774
ABCC12.exon.7	0	4.53679	0	0	2.13267	0	1.11158	2.95968	-1.32315	0.185785	0.999961	2.22315	0	-inf
ABCC13.exon.6	1.59515	0	1.79476	0	2.13267	3.01627	1.42314	2.19233	-0.227831	0.819778	0.999961	1.71631	1.12997	-0.6030257183558403
ABCC2.3UTR.21	0	0	0	2.34564	0	0	0.39094	3.99892	0.465753	0.641393	0.999961	0	0.78188	inf
ABCC2.3UTR.27	2.39273	0	0	0	0	0	0.398788	3.9973	0.472442	0.636612	0.999961	0	0.797576	inf
ABCC2.3UTR.32	2.39273	0	0	0	0	0	0.398788	3.9973	0.472442	0.636612	0.999961	0	0.797576	inf
ABCC2.5UTR.1	0	5.54497	0	1.56376	0	0	1.18479	3.019	-0.633491	0.526413	0.999961	1.84832	0.521253	-1.8261590267417147
ABCC2.5UTR.2	2.39273	0	0	0	0	0	0.398788	3.9973	0.472442	0.636612	0.999961	0	0.797576	inf
ABCC2.exon.1	0	5.54497	0	1.56376	0	0	1.18479	3.019	-0.633491	0.526413	0.999961	1.84832	0.521253	-1.8261590267417147
ABCC2.exon.10	0	2.52044	4.48691	2.34564	2.13267	1.50813	2.16563	1.65097	0.0675431	0.946149	0.999961	2.05375	2.27752	0.14920269592337634
ABCC2.exon.11	0	2.52044	0	2.34564	0	0	0.811013	3.36474	-0.0850358	0.932233	0.999961	0.840146	0.78188	-0.10369300227062694
ABCC2.exon.12	5.58303	0	0	0	0	0	0.930505	3.94273	0.788387	0.43047	0.999961	0	1.86101	inf
ABCC2.exon.14	0	0	0	3.12752	0	0	0.521253	3.97617	0.572379	0.567065	0.999961	0	1.04251	inf
ABCC2.exon.15	0	0	0	3.12752	0	0	0.521253	3.97617	0.572379	0.567065	0.999961	0	1.04251	inf
ABCC2.exon.16	0	0	0	2.34564	0	1.50813	0.642296	3.67468	0.166199	0.868001	0.999961	0.502711	0.78188	0.63721750122614
ABCC2.exon.17	1.59515	0	0	0	0	0	0.265859	4.04161	0.323008	0.746689	0.999961	0	0.531717	inf
ABCC2.exon.19	0	1.00818	2.69215	3.12752	0	0	1.13797	2.5497	0.711536	0.476752	0.999961	0.336058	1.93989	2.529189543191063
ABCC2.exon.2	2.39273	4.0327	3.58953	2.34564	0	0	2.0601	1.76533	0.422393	0.672738	0.999961	1.34423	2.77596	1.0462049690454174
ABCC2.exon.20	0	0	0	3.12752	0	0	0.521253	3.97617	0.572379	0.567065	0.999961	0	1.04251	inf
ABCC2.exon.21	0	0	0	2.34564	0	1.50813	0.642296	3.67468	0.166199	0.868001	0.999961	0.502711	0.78188	0.63721750122614
ABCC2.exon.22	1.59515	0	0	0	0	0	0.265859	4.04161	0.323008	0.746689	0.999961	0	0.531717	inf
ABCC2.exon.23	0	0	0	0	2.13267	0	0.355445	4.04944	-0.438472	0.661044	0.999961	0.71089	0	-inf
ABCC2.exon.24	0	1.00818	2.69215	3.12752	0	0	1.13797	2.5497	0.711536	0.476752	0.999961	0.336058	1.93989	2.529189543191063
ABCC2.exon.25	0	1.00818	0	3.12752	2.13267	0	1.04473	2.6907	0.0290804	0.9768	0.999961	1.04695	1.04251	-0.006133500524775319
ABCC2.exon.26	2.39273	0	0	0	0	0	0.398788	3.9973	0.472442	0.636612	0.999961	0	0.797576	inf
ABCC2.exon.27	2.39273	0	0	0	2.13267	0	0.754233	3.52361	0.182591	0.855119	0.999961	0.71089	0.797576	0.1659950565004648
ABCC2.exon.28	0	1.00818	0	0	2.13267	0	0.523474	3.79865	-0.720747	0.471065	0.999961	1.04695	0	-inf
ABCC2.exon.29	0	1.00818	0	0	2.13267	0	0.523474	3.79865	-0.720747	0.471065	0.999961	1.04695	0	-inf
ABCC2.exon.3	0	2.52044	0	3.9094	2.13267	0	1.42708	2.46101	-0.110788	0.911784	0.999961	1.55104	1.30313	-0.25124736086767674
ABCC2.exon.30	2.39273	1.00818	0	0	2.13267	0	0.922262	2.76618	-0.112876	0.910129	0.999961	1.04695	0.797576	-0.3924972146892419
ABCC2.exon.31	2.39273	0	0	0	0	0	0.398788	3.9973	0.472442	0.636612	0.999961	0	0.797576	inf
ABCC2.exon.32	2.39273	0	0	0	0	0	0.398788	3.9973	0.472442	0.636612	0.999961	0	0.797576	inf
ABCC2.exon.4	2.39273	0	0	0	0	0	0.398788	3.9973	0.472442	0.636612	0.999961	0	0.797576	inf
ABCC2.exon.5	2.39273	2.52044	4.48691	1.56376	2.13267	1.50813	2.43411	1.37562	0.295996	0.767233	0.999961	2.05375	2.81447	0.45460209867249096
ABCC2.exon.6	0	2.52044	0	2.34564	0	0	0.811013	3.36474	-0.0850358	0.932233	0.999961	0.840146	0.78188	-0.10369300227062694
ABCC2.exon.7	5.58303	0	3.58953	2.34564	0	0	1.9197	2.04238	2.03252	0.0421012	0.999961	0	3.8394	inf
ABCC2.exon.8	0	2.52044	0	3.9094	2.13267	0	1.42708	2.46101	-0.110788	0.911784	0.999961	1.55104	1.30313	-0.25124736086767674
ABCC3.3UTR.31	0	0	0	0	10.6633	0	1.77722	3.30563	-1.3633	0.172787	0.999961	3.55445	0	-inf
ABCC3.exon.11	0	0	0	8.60068	0	0	1.43345	3.48283	1.07169	0.283859	0.999961	0	2.86689	inf
ABCC3.exon.12	0	4.0327	2.69215	0	0	0	1.12081	3.07881	-0.235592	0.813749	0.999961	1.34423	0.897382	-0.5829905048330085
ABCC3.exon.22	0	0	0	0	0	6.03253	1.00542	3.83761	-0.96904	0.332525	0.999961	2.01084	0	-inf
ABCC3.exon.24	12.7612	0	0	0	0	0	2.12687	3.16512	1.35871	0.174239	0.999961	0	4.25374	inf
ABCC3.exon.25	0	0	0	9.38256	0	0	1.56376	3.4046	1.13316	0.257148	0.999961	0	3.12752	inf
ABCC3.exon.28	11.9636	0	0	0	0	0	1.99394	3.21179	1.30999	0.190199	0.999961	0	3.98788	inf
ABCC3.exon.29	12.7612	4.0327	0	0	0	0	2.79899	2.57472	0.58339	0.559631	0.999961	1.34423	4.25374	1.6619463770099598
ABCC3.exon.30	15.9515	0	0	0	0	0	2.65859	3.01908	1.53102	0.125765	0.999961	0	5.31717	inf
ABCC3.exon.31	0	3.02453	0	0	10.6633	0	2.28131	2.42675	-2.00882	0.0445562	0.999961	4.56262	0	-inf
ABCC3.exon.4	6.3806	0	0	0	0	0	1.06343	3.78773	0.871487	0.383488	0.999961	0	2.12687	inf
ABCC3.exon.7	0	0	0	0	10.6633	0	1.77722	3.30563	-1.3633	0.172787	0.999961	3.55445	0	-inf
ABCC4.3UTR.20	0	0	0	0	2.13267	0	0.355445	4.04944	-0.438472	0.661044	0.999961	0.71089	0	-inf
ABCC4.3UTR.21	0.797576	1.00818	2.69215	0.78188	2.13267	0	1.23541	1.97335	0.267212	0.789306	0.999961	1.04695	1.42387	0.44362403101028336
ABCC4.3UTR.30	0.797576	1.00818	2.69215	0.78188	2.13267	0	1.23541	1.97335	0.267212	0.789306	0.999961	1.04695	1.42387	0.44362403101028336
ABCC4.3UTR.31	0.797576	1.00818	2.69215	0.78188	2.13267	0	1.23541	1.97335	0.267212	0.789306	0.999961	1.04695	1.42387	0.44362403101028336
ABCC4.3UTR.32	0.797576	1.00818	2.69215	0.78188	2.13267	0	1.23541	1.97335	0.267212	0.789306	0.999961	1.04695	1.42387	0.44362403101028336
ABCC4.5UTR.1	5.58303	4.53679	2.69215	2.34564	2.13267	7.54067	4.13849	1.12306	-0.392999	0.69432	0.999961	4.73671	3.54027	-0.4200251125969778
ABCC4.5UTR.3	6.3806	0	0	0	0	0	1.06343	3.78773	0.871487	0.383488	0.999961	0	2.12687	inf
ABCC4.exon.1	5.58303	4.53679	2.69215	2.34564	2.13267	7.54067	4.13849	1.12306	-0.392999	0.69432	0.999961	4.73671	3.54027	-0.4200251125969778
ABCC4.exon.10	7.97576	3.02453	8.07644	5.47316	6.39801	4.5244	5.91205	0.944945	0.757929	0.448494	0.999961	4.64898	7.17512	0.6260885624839384
ABCC4.exon.11	10.3685	9.57767	12.5633	17.9832	6.39801	15.0813	11.9953	0.728316	0.532292	0.594524	0.999961	10.3523	13.6384	0.39771322056334785
ABCC4.exon.12	10.3685	9.57767	2.69215	5.47316	6.39801	6.03253	6.757	0.943186	-0.297579	0.766024	0.999961	7.33607	6.17793	-0.24788405789545595
ABCC4.exon.13	10.3685	9.57767	2.69215	5.47316	6.39801	6.03253	6.757	0.943186	-0.297579	0.766024	0.999961	7.33607	6.17793	-0.24788405789545595
ABCC4.exon.14	7.17818	9.57767	1.79476	3.9094	4.26534	6.03253	5.45965	1.03183	-0.657989	0.510545	0.999961	6.62518	4.29411	-0.6255989957380367
ABCC4.exon.15	8.77333	9.57767	1.79476	3.9094	4.26534	6.03253	5.72551	1.03972	-0.489885	0.624216	0.999961	6.62518	4.82583	-0.45718210837520307
ABCC4.exon.16	10.3685	9.57767	1.79476	6.25504	4.26534	7.54067	6.63366	0.998419	-0.259684	0.795108	0.999961	7.12789	6.13943	-0.21537092899100138
ABCC4.exon.17	10.3685	4.53679	16.1529	7.03692	12.796	10.5569	10.2413	0.82342	0.420081	0.674426	0.999961	9.29658	11.1861	0.26693386673667946
ABCC4.exon.18	10.3685	5.04088	16.1529	7.03692	12.796	10.5569	10.3254	0.809573	0.387747	0.698204	0.999961	9.46461	11.1861	0.2410910055390863
ABCC4.exon.19	10.3685	5.04088	16.1529	7.03692	12.796	10.5569	10.3254	0.809573	0.387747	0.698204	0.999961	9.46461	11.1861	0.2410910055390863
ABCC4.exon.2	10.3685	9.57767	2.69215	3.12752	6.39801	6.03253	6.36606	0.99284	-0.477258	0.633179	0.999961	7.33607	5.39605	-0.44310391587316017
ABCC4.exon.20	7.17818	7.05723	12.5633	17.9832	6.39801	15.0813	11.0436	0.797509	0.522919	0.601031	0.999961	9.51219	12.5749	0.40269983988445124
ABCC4.exon.21	6.3806	7.05723	12.5633	17.9832	6.39801	15.0813	10.9106	0.812694	0.474144	0.635397	0.999961	9.51219	12.3091	0.3718713897183312
ABCC4.exon.22	6.3806	7.05723	12.5633	17.9832	6.39801	15.0813	10.9106	0.812694	0.474144	0.635397	0.999961	9.51219	12.3091	0.3718713897183312
ABCC4.exon.23	5.58303	3.02453	0.897382	5.47316	2.13267	6.03253	3.85722	1.22384	0.0865707	0.931013	0.999961	3.72991	3.98452	0.095266396615009
ABCC4.exon.24	8.77333	3.02453	1.79476	5.47316	2.13267	0	3.53308	1.40108	1.08679	0.277129	0.999961	1.71907	5.34709	1.6371282560496394
ABCC4.exon.25	10.3685	3.02453	1.79476	6.25504	2.13267	7.54067	5.18603	1.13044	0.489304	0.624627	0.999961	4.23262	6.13943	0.5365529747029969
ABCC4.exon.26	10.3685	3.02453	1.79476	6.25504	2.13267	7.54067	5.18603	1.13044	0.489304	0.624627	0.999961	4.23262	6.13943	0.5365529747029969
ABCC4.exon.27	10.3685	5.04088	2.69215	6.25504	8.53068	7.54067	6.73798	0.941985	-0.0795969	0.936558	0.999961	7.03741	6.43856	-0.1283069980789128
ABCC4.exon.28	8.77333	5.04088	2.69215	3.9094	8.53068	3.01627	5.32712	1.04039	-0.0604659	0.951785	0.999961	5.52927	5.12496	-0.10954973660730238
ABCC4.exon.29	8.77333	5.04088	2.69215	3.9094	8.53068	3.01627	5.32712	1.04039	-0.0604659	0.951785	0.999961	5.52927	5.12496	-0.10954973660730238
ABCC4.exon.3	6.3806	7.05723	7.17905	11.7282	10.6633	9.0488	8.67621	0.797121	-0.0501132	0.960032	0.999961	8.92313	8.42929	-0.08213870523555497
ABCC4.exon.30	7.17818	4.53679	2.69215	0.78188	6.39801	1.50813	3.84919	1.28387	-0.160756	0.872286	0.999961	4.14764	3.55074	-0.22417436990913236
ABCC4.exon.31	7.17818	4.53679	2.69215	0.78188	6.39801	1.50813	3.84919	1.28387	-0.160756	0.872286	0.999961	4.14764	3.55074	-0.22417436990913236
ABCC4.exon.32	0.797576	1.00818	2.69215	0.78188	2.13267	1.50813	1.48676	1.71392	-0.0288493	0.976985	0.999961	1.54966	1.42387	-0.12213700899214132
ABCC4.exon.4	5.58303	7.05723	7.17905	11.7282	10.6633	9.0488	8.54328	0.810236	-0.108117	0.913903	0.999961	8.92313	8.16343	-0.12837412830152087
ABCC4.exon.5	7.17818	9.57767	2.69215	3.9094	8.53068	12.0651	7.32552	0.879815	-1.27997	0.200557	0.999961	10.0578	4.59324	-1.1307308127607345
ABCC4.exon.6	5.58303	3.52861	2.69215	6.25504	8.53068	12.0651	6.44243	0.974785	-0.67925	0.49698	0.999961	8.04145	4.84341	-0.7314347600467027
ABCC4.exon.7	13.5588	7.56132	4.48691	6.25504	10.6633	12.0651	9.09841	0.836666	-0.338457	0.735019	0.999961	10.0966	8.10024	-0.317829008473552
ABCC4.exon.8	13.5588	7.56132	16.1529	7.03692	12.796	10.5569	11.2771	0.752036	0.390116	0.696451	0.999961	10.3048	12.2495	0.2494154402472515
ABCC4.exon.9	13.5588	7.56132	4.48691	5.47316	10.6633	9.0488	8.46539	0.859038	-0.211314	0.832642	0.999961	9.09116	7.83962	-0.21368032057855946
ABCC5.3UTR.26	0	5.04088	0.897382	3.12752	0	3.01627	2.01367	1.88638	-0.579107	0.562517	0.999961	2.68571	1.34163	-1.0013149272042843
ABCC5.3UTR.27	0	5.04088	0.897382	3.12752	0	3.01627	2.01367	1.88638	-0.579107	0.562517	0.999961	2.68571	1.34163	-1.0013149272042843
ABCC5.3UTR.28	0	7.56132	1.79476	3.9094	0	3.01627	2.71362	1.74408	-0.568357	0.569793	0.999961	3.52586	1.90139	-0.8909226641616639
ABCC5.3UTR.30	0	5.04088	0.897382	3.12752	0	3.01627	2.01367	1.88638	-0.579107	0.562517	0.999961	2.68571	1.34163	-1.0013149272042843
ABCC5.3UTR.6	49.4497	24.1962	37.69	20.3289	19.194	25.6383	29.4162	0.576645	1.08591	0.277518	0.999961	23.0095	35.8229	0.6386509365765346
ABCC5.3UTR.7	16.7491	23.188	8.07644	14.8557	10.6633	6.03253	13.2609	0.793415	-0.0895929	0.928611	0.999961	13.2946	13.2271	-0.007349889787912962
ABCC5.5UTR.1	49.4497	24.1962	37.69	20.3289	19.194	25.6383	29.4162	0.576645	1.08591	0.277518	0.999961	23.0095	35.8229	0.6386509365765346
ABCC5.5UTR.10	20.737	25.7085	96.0198	25.0202	25.592	39.2115	38.7148	0.719048	0.90011	0.368062	0.999961	30.1707	47.259	0.6474424769708305
ABCC5.5UTR.11	10.3685	6.04905	0	7.8188	6.39801	0	5.10572	1.54818	0.348335	0.727589	0.999961	4.14902	6.06243	0.5471248380296694
ABCC5.5UTR.2	27.1176	23.188	13.4607	17.2014	14.9287	22.622	19.7531	0.613574	-0.153524	0.877985	0.999961	20.2462	19.2599	-0.07205505743987392
ABCC5.5UTR.3	19.9394	13.1063	8.07644	18.7651	10.6633	18.0976	14.7747	0.699052	0.228807	0.819019	0.999961	13.9557	15.5936	0.16009948119758668
ABCC5.5UTR.4	27.9151	25.2044	7.17905	19.547	19.194	15.0813	19.0202	0.708045	-0.19492	0.845456	0.999961	19.8266	18.2137	-0.12240939385997877
ABCC5.5UTR.5	19.1418	49.4006	10.7686	33.6208	31.99	28.6545	28.9294	0.628115	-1.28666	0.198214	0.999961	36.6817	21.1771	-0.7925579288630404
ABCC5.5UTR.6	17.5467	17.139	9.8712	14.8557	8.53068	12.0651	13.3347	0.69682	0.158709	0.873898	0.999961	12.5782	14.0912	0.16386342624646208
ABCC5.5UTR.7	6.3806	10.5858	17.9476	14.8557	8.53068	18.0976	12.733	0.758617	0.0942006	0.92495	0.999961	12.4047	13.0613	0.07441292815932536
ABCC5.5UTR.8	9.57091	13.1063	58.3298	14.0738	17.0614	36.1952	24.7229	0.842423	0.371758	0.710073	0.999961	22.1209	27.3249	0.304800498522009
ABCC5.5UTR.9	11.1661	20.6676	2.69215	7.8188	4.26534	6.03253	8.77375	0.99143	-0.598869	0.54926	0.999961	10.3218	7.22567	-0.5144949995721603
ABCC5.exon.1	49.4497	24.1962	37.69	20.3289	19.194	25.6383	29.4162	0.576645	1.08591	0.277518	0.999961	23.0095	35.8229	0.6386509365765346
ABCC5.exon.10	20.737	25.7085	96.0198	25.0202	25.592	39.2115	38.7148	0.719048	0.90011	0.368062	0.999961	30.1707	47.259	0.6474424769708305
ABCC5.exon.11	20.737	23.6921	20.6398	19.547	14.9287	10.5569	18.3502	0.622838	0.41268	0.679841	0.999961	16.3926	20.3079	0.3089990439859787
ABCC5.exon.12	17.5467	23.6921	20.6398	12.5101	14.9287	12.0651	16.8971	0.645746	-0.0727895	0.941974	0.999961	16.8953	16.8988	0.0003029181342110713
ABCC5.exon.13	17.5467	16.6349	18.845	12.5101	14.9287	12.0651	15.4217	0.628576	0.23238	0.816243	0.999961	14.5429	16.3006	0.16461049337194347
ABCC5.exon.14	17.5467	15.1226	7.17905	7.8188	6.39801	12.0651	11.0217	0.796482	-0.120011	0.904475	0.999961	11.1952	10.8482	-0.045433026675725754
ABCC5.exon.15	17.5467	23.6921	20.6398	10.9463	10.6633	12.0651	15.9256	0.689331	0.0247927	0.98022	0.999961	15.4735	16.3776	0.08192205473458461
ABCC5.exon.16	11.9636	16.6349	18.845	12.5101	14.9287	12.0651	14.4912	0.647351	-0.0457941	0.963474	0.999961	14.5429	14.4396	-0.010284910653501136
ABCC5.exon.17	17.5467	15.1226	8.07644	7.8188	6.39801	12.0651	11.1713	0.784771	-0.0743282	0.940749	0.999961	11.1952	11.1473	-0.006190768323016421
ABCC5.exon.18	10.3685	18.6512	3.58953	5.47316	8.53068	4.5244	8.52292	0.934634	-0.81981	0.412325	0.999961	10.5688	6.47706	-0.7063979286814146
ABCC5.exon.19	19.9394	18.6512	53.8429	13.292	21.3267	34.6871	26.9565	0.708787	0.32066	0.748468	0.999961	24.8883	29.0248	0.22181375807532996
ABCC5.exon.2	27.1176	23.188	13.4607	17.2014	14.9287	22.622	19.7531	0.613574	-0.153524	0.877985	0.999961	20.2462	19.2599	-0.07205505743987392
ABCC5.exon.20	19.9394	18.1472	53.8429	14.0738	21.3267	34.6871	27.0028	0.703234	0.357384	0.720804	0.999961	24.7203	29.2854	0.24448369857912058
ABCC5.exon.21	23.1297	18.1472	18.845	14.0738	14.9287	10.5569	16.6136	0.634395	0.524521	0.599916	0.999961	14.5443	18.6829	0.3612645843766269
ABCC5.exon.22	23.1297	18.6512	18.845	12.5101	14.9287	10.5569	16.4369	0.6491	0.421789	0.673179	0.999961	14.7123	18.1616	0.30386921792070853
ABCC5.exon.23	19.9394	10.0818	53.8429	13.292	21.3267	34.6871	25.5283	0.773194	0.546344	0.584829	0.999961	22.0318	29.0248	0.3976935957824626
ABCC5.exon.24	18.3442	18.1472	16.1529	14.0738	14.9287	9.0488	15.1159	0.649639	0.267858	0.788808	0.999961	14.0415	16.1903	0.20542910041267975
ABCC5.exon.25	23.1297	14.6185	18.845	12.5101	14.9287	10.5569	15.7648	0.645701	0.674801	0.499802	0.999961	13.3681	18.1616	0.44210135263607786
ABCC5.exon.26	14.3564	9.57767	3.58953	6.25504	14.9287	7.54067	9.37466	0.867299	-0.429057	0.667882	0.999961	10.6823	8.06698	-0.4051279876026229
ABCC5.exon.27	5.58303	7.56132	4.48691	12.5101	14.9287	9.0488	9.0198	0.846349	-0.504082	0.614204	0.999961	10.5129	7.52667	-0.48208131543932325
ABCC5.exon.28	3.1903	8.56949	6.28167	6.25504	0	9.0488	5.55755	1.12528	-0.221323	0.824841	0.999961	5.87276	5.24234	-0.16382928940040428
ABCC5.exon.29	1.59515	9.07358	3.58953	5.47316	2.13267	7.54067	4.90079	1.09749	-0.806689	0.419846	0.999961	6.24897	3.55261	-0.8147384487260094
ABCC5.exon.3	19.9394	17.139	17.9476	18.7651	10.6633	18.0976	17.092	0.601505	0.453309	0.650326	0.999961	15.3	18.884	0.3036384925150267
ABCC5.exon.30	0	5.04088	0.897382	3.12752	0	3.01627	2.01367	1.88638	-0.579107	0.562517	0.999961	2.68571	1.34163	-1.0013149272042843
ABCC5.exon.4	27.9151	25.2044	58.3298	19.547	19.194	36.1952	31.0643	0.630348	0.608359	0.54295	0.999961	26.8645	35.264	0.3924924122572763
ABCC5.exon.5	19.1418	49.4006	58.3298	33.6208	31.99	36.1952	38.1131	0.588851	-0.175263	0.860873	0.999961	39.1953	37.0308	-0.08195342903305264
ABCC5.exon.6	49.4497	25.7085	96.0198	25.0202	25.592	39.2115	43.5003	0.63077	1.4507	0.146863	0.999961	30.1707	56.8299	0.9135037669550258
ABCC5.exon.7	20.737	25.7085	96.0198	25.0202	25.592	39.2115	38.7148	0.719048	0.90011	0.368062	0.999961	30.1707	47.259	0.6474424769708305
ABCC5.exon.8	20.737	19.1553	58.3298	19.547	17.0614	36.1952	28.5043	0.684007	0.65091	0.515105	0.999961	24.1373	32.8713	0.4455624599263871
ABCC5.exon.9	15.9515	20.6676	3.58953	7.8188	8.53068	9.0488	10.9345	0.873812	-0.610249	0.541697	0.999961	12.749	9.11995	-0.48328976658803036
ABCC5-AS1.exon.2	0	0	0	0	0	1.50813	0.251356	4.04944	-0.438472	0.661044	0.999961	0.502711	0	-inf
ABCC6.exon.10	0	0.504088	0	2.34564	0	0	0.474955	3.97787	0.256678	0.797427	0.999961	0.168029	0.78188	2.2182350926167356
ABCC6.exon.14	0	1.00818	0	0	2.13267	0	0.523474	3.79865	-0.720747	0.471065	0.999961	1.04695	0	-inf
ABCC6.exon.15	0	0	0.897382	1.56376	0	0	0.41019	3.99507	0.481816	0.629937	0.999961	0	0.820381	inf
ABCC6.exon.18	0	0	0	1.56376	0	0	0.260627	4.04391	0.316684	0.751483	0.999961	0	0.521253	inf
ABCC6P1.exon.10	3.98788	3.02453	0	0	0	0	1.16873	3.05701	0.0802756	0.936018	0.999961	1.00818	1.32929	0.3989119711761622
ABCC6P1.exon.4	0	4.0327	2.69215	0	0	0	1.12081	3.07881	-0.235592	0.813749	0.999961	1.34423	0.897382	-0.5829905048330085
ABCC6P1.exon.8	0	0	0	0	0	1.50813	0.251356	4.04944	-0.438472	0.661044	0.999961	0.502711	0	-inf
ABCC6P1.exon.9	0	0	0	0	0	1.50813	0.251356	4.04944	-0.438472	0.661044	0.999961	0.502711	0	-inf
ABCC8.3UTR.33	0	3.52861	1.79476	0	0	0	0.88723	3.27681	-0.343727	0.731052	0.999961	1.1762	0.598254	-0.9753079276117715
ABCC8.3UTR.38	0	3.52861	1.79476	0	0	0	0.88723	3.27681	-0.343727	0.731052	0.999961	1.1762	0.598254	-0.9753079276117715
ABCC8.3UTR.39	0	3.52861	1.79476	0	0	0	0.88723	3.27681	-0.343727	0.731052	0.999961	1.1762	0.598254	-0.9753079276117715
ABCC8.5UTR.1	1.59515	6.55314	2.69215	3.12752	4.26534	1.50813	3.29024	1.24143	-0.644762	0.519082	0.999961	4.10887	2.47161	-0.7332935564821925
ABCC8.5UTR.2	1.59515	7.56132	2.69215	0	0	1.50813	2.22612	1.88053	-0.648229	0.516837	0.999961	3.02315	1.4291	-1.0809468604770744
ABCC8.5UTR.3	2.39273	7.56132	2.69215	3.12752	0	3.01627	3.13166	1.36975	-0.378846	0.704802	0.999961	3.52586	2.73746	-0.3651355831619339
ABCC8.5UTR.4	8.77333	12.6022	1.79476	3.12752	4.26534	4.5244	5.84792	1.08719	-0.65768	0.510744	0.999961	7.13064	4.56521	-0.6433528331625666
ABCC8.5UTR.5	8.77333	12.6022	6.28167	2.34564	4.26534	4.5244	6.46543	1.01443	-0.381962	0.702489	0.999961	7.13064	5.80021	-0.2979262219479339
ABCC8.5UTR.6	4.78545	13.1063	0	2.34564	4.26534	0	4.08379	1.65052	-0.80959	0.418176	0.999961	5.79054	2.37703	-1.2845370566260528
ABCC8.5UTR.7	0	5.04088	2.69215	2.34564	4.26534	1.50813	2.64202	1.52063	-0.749243	0.453711	0.999961	3.60478	1.67926	-1.1020853880943575
ABCC8.5UTR.8	0.797576	0	1.79476	3.9094	0	3.01627	1.58633	2.10152	0.565553	0.571698	0.999961	1.00542	2.16725	1.1080614552055812
ABCC8.5UTR.9	3.98788	6.04905	1.79476	0.78188	4.26534	3.01627	3.31586	1.26201	-0.841053	0.400318	0.999961	4.44355	2.18817	-1.0219864223996822
ABCC8.exon.1	1.59515	6.55314	2.69215	3.12752	4.26534	1.50813	3.29024	1.24143	-0.644762	0.519082	0.999961	4.10887	2.47161	-0.7332935564821925
ABCC8.exon.10	3.98788	7.56132	6.28167	3.12752	4.26534	4.5244	4.95802	1.00604	-0.353736	0.723537	0.999961	5.45035	4.46569	-0.28746629036838045
ABCC8.exon.11	4.78545	13.1063	6.28167	2.34564	0	4.5244	5.17391	1.24181	-0.419856	0.674591	0.999961	5.87689	4.47092	-0.3944815107327003
ABCC8.exon.12	4.78545	13.1063	2.69215	2.34564	4.26534	1.50813	4.78383	1.18106	-0.878918	0.379446	0.999961	6.29325	3.27441	-0.9425692726301189
ABCC8.exon.13	0.797576	5.54497	2.69215	3.9094	4.26534	4.5244	3.6223	1.19154	-0.820517	0.411922	0.999961	4.77824	2.46637	-0.9540863992711608
ABCC8.exon.14	0.797576	5.54497	0	3.9094	4.26534	3.01627	2.92226	1.49765	-0.967585	0.333251	0.999961	4.27552	1.56899	-1.4462631825032082
ABCC8.exon.15	0.797576	4.53679	14.3581	3.12752	0	3.01627	4.30604	1.46405	0.771229	0.440571	0.999961	2.51769	6.0944	1.2753863351571222
ABCC8.exon.16	0.797576	4.0327	0	3.12752	4.26534	1.50813	2.28855	1.62632	-0.804088	0.421346	0.999961	3.26872	1.30837	-1.3209625485000056
ABCC8.exon.17	0	7.56132	0	2.34564	4.26534	0	2.36205	2.12565	-1.1055	0.268943	0.999961	3.94222	0.78188	-2.333988394951794
ABCC8.exon.18	0	7.05723	0	3.9094	4.26534	4.5244	3.29273	1.63004	-1.23989	0.215015	0.999961	5.28232	1.30313	-2.01918757243519
ABCC8.exon.19	0.797576	7.56132	0	3.9094	4.26534	4.5244	3.50967	1.41783	-1.27588	0.201999	0.999961	5.45035	1.56899	-1.7965114015950938
ABCC8.exon.2	1.59515	7.56132	2.69215	0	0	1.50813	2.22612	1.88053	-0.648229	0.516837	0.999961	3.02315	1.4291	-1.0809468604770744
ABCC8.exon.20	0.797576	4.53679	14.3581	3.12752	4.26534	0	4.51422	1.47091	0.687094	0.492023	0.999961	2.93404	6.0944	1.054594483960761
ABCC8.exon.21	0.797576	4.0327	14.3581	3.12752	4.26534	0	4.43021	1.47609	0.750179	0.453147	0.999961	2.76601	6.0944	1.1396761666002644
ABCC8.exon.22	0	7.56132	1.79476	2.34564	4.26534	1.50813	2.91253	1.51399	-1.15286	0.248969	0.999961	4.44493	1.38013	-1.6873516103409432
ABCC8.exon.23	0	7.56132	0	1.56376	4.26534	1.50813	2.48309	1.85235	-1.67294	0.0943387	0.999961	4.44493	0.521253	-3.092103768901283
ABCC8.exon.24	0.797576	7.56132	0	0	2.13267	1.50813	1.99995	2.02453	-1.84577	0.0649253	0.999961	3.73404	0.265859	-3.812006683101198
ABCC8.exon.25	1.59515	7.56132	2.69215	3.12752	2.13267	1.50813	3.10282	1.30985	-0.5524	0.580674	0.999961	3.73404	2.47161	-0.5952887455676972
ABCC8.exon.26	2.39273	3.52861	0	0	0	0	0.98689	3.17197	-0.216676	0.828461	0.999961	1.1762	0.797576	-0.560446044326488
ABCC8.exon.27	3.98788	4.0327	1.79476	2.34564	2.13267	1.50813	2.63363	1.32869	-0.00602259	0.995195	0.999961	2.55784	2.70943	0.08306464558734396
ABCC8.exon.28	0	5.04088	1.79476	2.34564	2.13267	1.50813	2.13701	1.64679	-0.698971	0.48457	0.999961	2.89389	1.38013	-1.0682028749638872
ABCC8.exon.29	2.39273	6.04905	0	0	0	1.50813	1.65832	2.34279	-0.744692	0.456458	0.999961	2.51906	0.797576	-1.6591935984970605
ABCC8.exon.3	2.39273	7.56132	2.69215	3.12752	0	3.01627	3.13166	1.36975	-0.378846	0.704802	0.999961	3.52586	2.73746	-0.3651355831619339
ABCC8.exon.30	1.59515	6.04905	2.69215	3.12752	0	0	2.24398	1.77621	0.040746	0.967498	0.999961	2.01635	2.47161	0.2937018138223021
ABCC8.exon.31	3.98788	6.04905	2.69215	3.12752	0	1.50813	2.89412	1.42296	0.118549	0.905633	0.999961	2.51906	3.26918	0.3760426173254096
ABCC8.exon.32	3.98788	3.02453	0	1.56376	0	0	1.42936	2.38338	0.271618	0.785916	0.999961	1.00818	1.85055	0.8762042754157868
ABCC8.exon.33	3.98788	5.04088	1.79476	1.56376	0	0	2.06455	1.82412	0.165769	0.868339	0.999961	1.68029	2.4488	0.5433629199484159
ABCC8.exon.34	2.39273	6.04905	1.79476	0	0	0	1.70609	2.2996	-0.296371	0.766947	0.999961	2.01635	1.39583	-0.5306234343175475
ABCC8.exon.35	2.39273	6.04905	0	3.12752	0	0	1.92822	2.20934	-0.12613	0.899629	0.999961	2.01635	1.84008	-0.13197637358604114
ABCC8.exon.36	0.797576	0	0	3.12752	0	0	0.654183	3.55561	0.732163	0.464069	0.999961	0	1.30837	inf
ABCC8.exon.37	0.797576	0	0	1.56376	0	0	0.393556	3.99838	0.467993	0.639789	0.999961	0	0.787112	inf
ABCC8.exon.38	0	3.52861	1.79476	0	0	0	0.88723	3.27681	-0.343727	0.731052	0.999961	1.1762	0.598254	-0.9753079276117715
ABCC8.exon.39	0	3.52861	1.79476	0	0	0	0.88723	3.27681	-0.343727	0.731052	0.999961	1.1762	0.598254	-0.9753079276117715
ABCC8.exon.4	8.77333	12.6022	1.79476	3.12752	4.26534	4.5244	5.84792	1.08719	-0.65768	0.510744	0.999961	7.13064	4.56521	-0.6433528331625666
ABCC8.exon.5	8.77333	12.6022	6.28167	2.34564	4.26534	4.5244	6.46543	1.01443	-0.381962	0.702489	0.999961	7.13064	5.80021	-0.2979262219479339
ABCC8.exon.6	4.78545	13.1063	0.897382	2.34564	4.26534	0	4.23335	1.44695	-0.819318	0.412605	0.999961	5.79054	2.67616	-1.1135343638217365
ABCC8.exon.7	0	6.55314	2.69215	2.34564	4.26534	1.50813	2.89407	1.49739	-0.899436	0.368421	0.999961	4.10887	1.67926	-1.2909148914362627
ABCC8.exon.8	0.797576	5.04088	1.79476	3.9094	0	3.01627	2.42648	1.54317	-0.285372	0.775359	0.999961	2.68571	2.16725	-0.30944287621466876
ABCC8.exon.9	3.98788	6.04905	1.79476	3.12752	4.26534	3.01627	3.7068	1.13833	-0.547059	0.584338	0.999961	4.44355	2.97005	-0.5812246328085003
ABCC9.3UTR.38	0	4.0327	0	0	0	0	0.672117	3.99033	-0.809314	0.418335	0.999961	1.34423	0	-inf
ABCC9.3UTR.39	0	4.0327	0	0	0	0	0.672117	3.99033	-0.809314	0.418335	0.999961	1.34423	0	-inf
ABCC9.3UTR.40	0	4.0327	0	1.56376	0	0	0.932744	3.2185	-0.457248	0.647493	0.999961	1.34423	0.521253	-1.3667274081044174
ABCC9.3UTR.41	0	4.0327	0	1.56376	0	0	0.932744	3.2185	-0.457248	0.647493	0.999961	1.34423	0.521253	-1.3667274081044174
ABCC9.5UTR.1	0	1.00818	0	0	0	0	0.168029	4.04848	-0.449672	0.652947	0.999961	0.336058	0	-inf
ABCC9.exon.1	0	1.00818	0	0	0	0	0.168029	4.04848	-0.449672	0.652947	0.999961	0.336058	0	-inf
ABCC9.exon.10	0	0	3.58953	0	0	0	0.598254	3.96788	0.620216	0.535116	0.999961	0	1.19651	inf
ABCC9.exon.20	0	0.504088	0	0	0	0	0.0840146	4.05984	-0.333276	0.738926	0.999961	0.168029	0	-inf
ABCC9.exon.21	0	0.504088	0	0	0	0	0.0840146	4.05984	-0.333276	0.738926	0.999961	0.168029	0	-inf
ABCC9.exon.22	0	0.504088	0	0	0	0	0.0840146	4.05984	-0.333276	0.738926	0.999961	0.168029	0	-inf
ABCC9.exon.23	0	0.504088	0	0	0	0	0.0840146	4.05984	-0.333276	0.738926	0.999961	0.168029	0	-inf
ABCC9.exon.24	0	0.504088	0	0	0	0	0.0840146	4.05984	-0.333276	0.738926	0.999961	0.168029	0	-inf
ABCC9.exon.25	0	0.504088	0	0	0	0	0.0840146	4.05984	-0.333276	0.738926	0.999961	0.168029	0	-inf
ABCC9.exon.26	0	0.504088	0	0	0	0	0.0840146	4.05984	-0.333276	0.738926	0.999961	0.168029	0	-inf
ABCC9.exon.27	0	0.504088	0	0	0	0	0.0840146	4.05984	-0.333276	0.738926	0.999961	0.168029	0	-inf
ABCC9.exon.28	4.78545	0	0	0	0	0	0.797576	3.95236	0.730279	0.46522	0.999961	0	1.59515	inf
ABCC9.exon.29	4.78545	0	0	0	0	0	0.797576	3.95236	0.730279	0.46522	0.999961	0	1.59515	inf
ABCC9.exon.30	4.78545	0	0	0	0	0	0.797576	3.95236	0.730279	0.46522	0.999961	0	1.59515	inf
ABCC9.exon.31	4.78545	0	0	0	0	0	0.797576	3.95236	0.730279	0.46522	0.999961	0	1.59515	inf
ABCC9.exon.38	0	4.0327	0	1.56376	0	0	0.932744	3.2185	-0.457248	0.647493	0.999961	1.34423	0.521253	-1.3667274081044174
ABCC9.exon.39	0	4.0327	0	1.56376	0	0	0.932744	3.2185	-0.457248	0.647493	0.999961	1.34423	0.521253	-1.3667274081044174
ABCC9.exon.40	0	4.0327	0	1.56376	0	0	0.932744	3.2185	-0.457248	0.647493	0.999961	1.34423	0.521253	-1.3667274081044174
ABCC9.exon.41	0	4.0327	0	1.56376	0	0	0.932744	3.2185	-0.457248	0.647493	0.999961	1.34423	0.521253	-1.3667274081044174
ABCC9.exon.7	0	0	3.58953	0	0	0	0.598254	3.96788	0.620216	0.535116	0.999961	0	1.19651	inf
ABCC9.exon.8	0	0	3.58953	0	0	0	0.598254	3.96788	0.620216	0.535116	0.999961	0	1.19651	inf
ABCC9.exon.9	0	0	3.58953	0	0	0	0.598254	3.96788	0.620216	0.535116	0.999961	0	1.19651	inf
ABCD1.3UTR.10	0	14.1145	4.48691	3.9094	12.796	0	5.88446	1.50998	-1.12432	0.260878	0.999961	8.97016	2.79877	-1.6803406248484678
ABCD1.5UTR.1	5.58303	16.6349	0	4.69128	12.796	0	6.61754	1.48234	-1.02995	0.303032	0.999961	9.8103	3.42477	-1.5182908541490303
ABCD1.exon.1	66.1988	86.7031	3.58953	14.8557	12.796	3.01627	31.1932	1.18804	-0.253556	0.799839	0.999961	34.1718	28.2147	-0.27636022725138654
ABCD1.exon.10	7.17818	15.6267	4.48691	5.47316	14.9287	0	7.94894	1.12789	-0.752199	0.451931	0.999961	10.1851	5.71275	-0.8342079584967698
ABCD1.exon.11	7.17818	15.1226	4.48691	3.9094	12.796	0	7.24886	1.15774	-0.747745	0.454614	0.999961	9.30622	5.1915	-0.8420443279892832
ABCD1.exon.2	10.3685	17.6431	2.69215	3.12752	12.796	3.01627	8.27392	1.01986	-1.05295	0.292363	0.999961	11.1518	5.39605	-1.0472992586910592
ABCD1.exon.3	0	12.0981	5.38429	5.47316	12.796	0	5.9586	1.51094	-0.7984	0.424638	0.999961	8.29804	3.61915	-1.197119760710208
ABCD1.exon.4	2.39273	16.6349	3.58953	5.47316	12.796	1.50813	7.06574	1.06674	-1.37121	0.17031	0.999961	10.313	3.81847	-1.4333991021055816
ABCD1.exon.5	5.58303	14.1145	0	7.8188	0	1.50813	4.8374	1.66643	-0.188343	0.850608	0.999961	5.20753	4.46728	-0.22120363203010662
ABCD1.exon.6	5.58303	14.1145	0	7.8188	0	1.50813	4.8374	1.66643	-0.188343	0.850608	0.999961	5.20753	4.46728	-0.22120363203010662
ABCD1.exon.7	3.1903	12.6022	0	4.69128	12.796	0	5.54663	1.50918	-1.11606	0.264395	0.999961	8.46607	2.62719	-1.6881695896911255
ABCD1.exon.8	2.39273	12.6022	0	4.69128	12.796	0	5.4137	1.52523	-1.20433	0.228463	0.999961	8.46607	2.36134	-1.8420892850346193
ABCD1.exon.9	0	15.6267	0	5.47316	14.9287	0	6.00476	1.8215	-1.35789	0.1745	0.999961	10.1851	1.82439	-2.480981570805915
ABCD1P1.exon.1	4.78545	1.00818	0	0	0	0	0.965605	3.27448	0.477954	0.632683	0.999961	0.336058	1.59515	2.246908877731113
ABCD2.3UTR.10	0	6.55314	1.79476	3.12752	0	0	1.91257	2.24463	-0.246972	0.80493	0.999961	2.18438	1.64076	-0.41285857023190564
ABCD2.3UTR.11	0	6.55314	1.79476	0	0	0	1.39132	2.91292	-0.683128	0.494526	0.999961	2.18438	0.598254	-1.8683927236952593
ABCD2.3UTR.7	10.3685	2.52044	0	3.9094	2.13267	0	3.15517	1.76121	0.885841	0.375703	0.999961	1.55104	4.75929	1.6175153872728556
ABCD2.exon.1	3.98788	0	0	0	0	0	0.664646	3.9614	0.662328	0.507761	0.999961	0	1.32929	inf
ABCD2.exon.10	2.39273	6.55314	1.79476	3.12752	0	0	2.31136	1.76693	-0.0272896	0.978229	0.999961	2.18438	2.43834	0.15867350826581933
ABCD2.exon.11	0	6.55314	1.79476	0	0	0	1.39132	2.91292	-0.683128	0.494526	0.999961	2.18438	0.598254	-1.8683927236952593
ABCD2.exon.2	3.98788	0	0	0	0	0	0.664646	3.9614	0.662328	0.507761	0.999961	0	1.32929	inf
ABCD2.exon.5	0	0	1.79476	0	2.13267	0	0.654572	3.67884	0.0541256	0.956835	0.999961	0.71089	0.598254	-0.24886682678481845
ABCD2.exon.6	3.98788	0	0	0	2.13267	0	1.02009	3.26045	0.426376	0.669834	0.999961	0.71089	1.32929	0.9029606506666672
ABCD2.exon.7	10.3685	3.02453	0	3.9094	2.13267	0	3.23918	1.74779	0.798207	0.42475	0.999961	1.71907	4.75929	1.4691232707813044
ABCD2.exon.8	0	3.02453	0	0	0	0	0.504088	4.01546	-0.706449	0.479909	0.999961	1.00818	0	-inf
ABCD3.3UTR.16	0	1.00818	2.69215	3.12752	2.13267	0	1.49342	2.07996	0.470537	0.637971	0.999961	1.04695	1.93989	0.8897834507707052
ABCD3.3UTR.23	0	1.00818	2.69215	3.12752	2.13267	0	1.49342	2.07996	0.470537	0.637971	0.999961	1.04695	1.93989	0.8897834507707052
ABCD3.3UTR.24	0	1.00818	2.69215	3.12752	2.13267	0	1.49342	2.07996	0.470537	0.637971	0.999961	1.04695	1.93989	0.8897834507707052
ABCD3.3UTR.9	6.3806	4.0327	2.69215	2.34564	8.53068	0	3.99696	1.32197	-0.0619141	0.950631	0.999961	4.18779	3.80613	-0.13786548001514934
ABCD3.5UTR.1	19.9394	14.6185	17.9476	28.9296	27.7247	13.5732	20.4555	0.616053	0.495443	0.620287	0.999961	18.6388	22.2722	0.2569334516286493
ABCD3.5UTR.2	8.77333	2.01635	3.58953	5.47316	6.39801	7.54067	5.63184	1.03614	0.254865	0.798827	0.999961	5.31834	5.94534	0.16078245014543183
ABCD3.5UTR.3	9.57091	7.05723	8.07644	9.38256	0	4.5244	6.43526	1.02909	1.01926	0.30808	0.999961	3.86054	9.00997	1.2227181568588275
ABCD3.5UTR.4	3.1903	1.00818	0	3.12752	0	0	1.221	2.48812	0.778693	0.436161	0.999961	0.336058	2.10594	2.6476807202646793
ABCD3.exon.1	19.9394	14.6185	17.9476	28.9296	27.7247	13.5732	20.4555	0.616053	0.495443	0.620287	0.999961	18.6388	22.2722	0.2569334516286493
ABCD3.exon.10	19.9394	14.6185	17.9476	28.9296	27.7247	13.5732	20.4555	0.616053	0.495443	0.620287	0.999961	18.6388	22.2722	0.2569334516286493
ABCD3.exon.11	9.57091	7.05723	10.7686	17.9832	12.796	9.0488	11.2041	0.746525	0.624709	0.532162	0.999961	9.63402	12.7742	0.4070285913797224
ABCD3.exon.12	26.32	13.6104	25.1267	19.547	23.4594	25.6383	22.2836	0.580534	0.381057	0.703161	0.999961	20.9027	23.6646	0.1790410048839913
ABCD3.exon.13	26.32	13.6104	25.1267	19.547	17.0614	25.6383	21.2173	0.585693	0.615	0.538555	0.999961	18.77	23.6646	0.3342995740257812
ABCD3.exon.14	20.737	5.54497	17.0503	15.6376	12.796	12.0651	13.9718	0.703445	1.27762	0.201384	0.999961	10.1354	17.8083	0.8131515960670501
ABCD3.exon.15	26.32	10.5858	53.8429	42.2215	40.5207	28.6545	33.6909	0.657319	1.02225	0.306664	0.999961	26.587	40.7948	0.6176626185390832
ABCD3.exon.16	28.7127	10.5858	154.35	53.9497	49.0514	117.634	69.0473	0.879519	0.487409	0.625969	0.999961	59.0906	79.004	0.41899873055262454
ABCD3.exon.17	28.7127	9.07358	154.35	53.9497	49.0514	117.634	68.7953	0.897644	0.491459	0.623102	0.999961	58.5865	79.004	0.4313588202597011
ABCD3.exon.18	0	3.02453	2.69215	2.34564	4.26534	3.01627	2.55732	1.48849	-0.683644	0.4942	0.999961	3.43538	1.67926	-1.0326415219473144
ABCD3.exon.19	16.7491	10.5858	7.17905	14.0738	23.4594	10.5569	13.7674	0.735607	-0.235498	0.813822	0.999961	14.8674	12.6673	-0.23103839847355168
ABCD3.exon.2	8.77333	2.52044	12.5633	17.2014	21.3267	7.54067	11.6543	0.922218	0.442648	0.65802	0.999961	10.4626	12.846	0.29607901887234783
ABCD3.exon.20	17.5467	10.5858	15.2555	14.0738	23.4594	18.0976	16.5031	0.642706	-0.146593	0.883453	0.999961	17.3809	15.6253	-0.15361914510229732
ABCD3.exon.21	17.5467	8.56949	15.2555	10.1644	2.13267	18.0976	11.9611	0.831771	0.662249	0.507812	0.999961	9.59992	14.3222	0.577158339728966
ABCD3.exon.22	5.58303	3.02453	3.58953	3.12752	4.26534	3.01627	3.7677	1.11421	0.263823	0.791916	0.999961	3.43538	4.10003	0.25516413015518813
ABCD3.exon.23	7.17818	4.0327	2.69215	3.12752	4.26534	3.01627	4.05203	1.11295	0.18138	0.856069	0.999961	3.77144	4.33262	0.20012410026096353
ABCD3.exon.24	7.17818	4.0327	2.69215	3.12752	2.13267	0	3.19387	1.40091	0.669003	0.503494	0.999961	2.05512	4.33262	1.0760127902686278
ABCD3.exon.3	9.57091	8.56949	12.5633	17.2014	21.3267	9.0488	13.0468	0.736715	0.114913	0.908514	0.999961	12.9817	13.1119	0.01439831702894139
ABCD3.exon.4	11.9636	10.0818	10.7686	17.9832	14.9287	9.0488	12.4625	0.697481	0.420627	0.674027	0.999961	11.3531	13.5718	0.25753015188830924
ABCD3.exon.5	26.32	13.6104	46.6639	21.1108	44.7861	34.6871	31.1964	0.656725	0.0857415	0.931672	0.999961	31.0278	31.3649	0.015586462361211135
ABCD3.exon.6	12.7612	10.0818	46.6639	21.1108	44.7861	34.6871	28.3485	0.769932	-0.153438	0.878053	0.999961	29.8516	26.8453	-0.15314162775663875
ABCD3.exon.7	20.737	10.0818	23.3319	13.292	12.796	12.0651	15.3839	0.649089	1.13756	0.255304	0.999961	11.6476	19.1203	0.7150694801146368
ABCD3.exon.8	26.32	10.5858	53.8429	42.2215	40.5207	28.6545	33.6909	0.657319	1.02225	0.306664	0.999961	26.587	40.7948	0.6176626185390832
ABCD3.exon.9	28.7127	14.6185	154.35	53.9497	49.0514	117.634	69.7194	0.8411	0.470463	0.638024	0.999961	60.4348	79.004	0.3865470136662543
ABCD4.3UTR.15	29.5103	14.6185	6.28167	21.1108	10.6633	9.0488	15.2056	0.787829	0.893136	0.371784	0.999961	11.4436	18.9676	0.7289988419149425
ABCD4.3UTR.16	29.5103	14.6185	6.28167	21.1108	10.6633	9.0488	15.2056	0.787829	0.893136	0.371784	0.999961	11.4436	18.9676	0.7289988419149425
ABCD4.3UTR.17	66.9963	46.3761	25.1267	53.1678	29.8574	34.6871	42.7019	0.559488	0.662851	0.507426	0.999961	36.9735	48.4303	0.38941787607687806
ABCD4.3UTR.18	66.9963	46.3761	25.1267	53.1678	29.8574	34.6871	42.7019	0.559488	0.662851	0.507426	0.999961	36.9735	48.4303	0.38941787607687806
ABCD4.3UTR.19	29.5103	14.6185	4.48691	11.7282	10.6633	6.03253	12.84	0.895161	0.579125	0.562505	0.999961	10.4381	15.2418	0.5461684871268977
ABCD4.5UTR.1	11.1661	3.52861	13.4607	11.7282	10.6633	9.0488	9.93263	0.807216	0.933315	0.350657	0.999961	7.74692	12.1183	0.6454956802435131
ABCD4.5UTR.2	51.0448	27.7248	52.9455	39.094	38.3881	61.8335	45.1718	0.513061	0.350094	0.726268	0.999961	42.6488	47.6948	0.1613269103247495
ABCD4.5UTR.3	51.0448	30.2453	52.9455	39.094	42.6534	61.8335	46.3028	0.495719	0.21292	0.831389	0.999961	44.9107	47.6948	0.08677199285870797
ABCD4.5UTR.4	51.0448	42.8475	52.9455	39.094	59.7148	64.8497	51.7494	0.446784	-0.47022	0.638198	0.999961	55.804	47.6948	-0.22653654930728706
ABCD4.5UTR.5	47.057	42.8475	51.1508	37.5302	59.7148	64.8497	50.525	0.448206	-0.638921	0.522874	0.999961	55.804	45.246	-0.3025783121463992
ABCD4.5UTR.6	47.057	42.8475	51.1508	37.5302	59.7148	64.8497	50.525	0.448206	-0.638921	0.522874	0.999961	55.804	45.246	-0.3025783121463992
ABCD4.5UTR.7	47.057	42.8475	23.3319	37.5302	59.7148	30.1627	40.1073	0.534919	-0.530957	0.595449	0.999961	44.2416	35.973	-0.2984882575810207
ABCD4.exon.1	11.1661	3.52861	13.4607	11.7282	10.6633	9.0488	9.93263	0.807216	0.933315	0.350657	0.999961	7.74692	12.1183	0.6454956802435131
ABCD4.exon.10	52.64	41.3352	28.7162	38.3121	44.7861	54.2928	43.3471	0.482057	-0.461311	0.644575	0.999961	46.8047	39.8894	-0.23064613494880346
ABCD4.exon.11	52.64	41.3352	30.511	35.9665	44.7861	39.2115	40.7417	0.477128	-0.143085	0.886223	0.999961	41.7776	39.7058	-0.07337846475774548
ABCD4.exon.12	49.4497	41.3352	30.511	35.9665	44.7861	39.2115	40.21	0.468881	-0.228965	0.818896	0.999961	41.7776	38.6424	-0.11254478380937324
ABCD4.exon.13	34.2957	20.6676	30.511	35.9665	44.7861	39.2115	34.2397	0.530681	-0.0235611	0.981203	0.999961	34.8884	33.5911	-0.054668762781017136
ABCD4.exon.14	66.9963	46.3761	34.1005	53.1678	44.7861	43.7359	48.1938	0.475951	0.40606	0.684698	0.999961	44.966	51.4216	0.1935388950905265
ABCD4.exon.15	66.9963	46.3761	34.1005	53.1678	44.7861	43.7359	48.1938	0.475951	0.40606	0.684698	0.999961	44.966	51.4216	0.1935388950905265
ABCD4.exon.16	66.9963	46.3761	25.1267	53.1678	29.8574	34.6871	42.7019	0.559488	0.662851	0.507426	0.999961	36.9735	48.4303	0.38941787607687806
ABCD4.exon.17	66.9963	46.3761	25.1267	53.1678	29.8574	34.6871	42.7019	0.559488	0.662851	0.507426	0.999961	36.9735	48.4303	0.38941787607687806
ABCD4.exon.18	66.9963	46.3761	25.1267	53.1678	29.8574	34.6871	42.7019	0.559488	0.662851	0.507426	0.999961	36.9735	48.4303	0.38941787607687806
ABCD4.exon.19	29.5103	14.6185	6.28167	21.1108	10.6633	9.0488	15.2056	0.787829	0.893136	0.371784	0.999961	11.4436	18.9676	0.7289988419149425
ABCD4.exon.2	51.0448	27.7248	52.9455	39.094	38.3881	61.8335	45.1718	0.513061	0.350094	0.726268	0.999961	42.6488	47.6948	0.1613269103247495
ABCD4.exon.3	51.0448	30.2453	52.9455	39.094	42.6534	61.8335	46.3028	0.495719	0.21292	0.831389	0.999961	44.9107	47.6948	0.08677199285870797
ABCD4.exon.4	63.0085	49.4006	87.046	96.1713	108.766	64.8497	78.207	0.481064	0.347078	0.728533	0.999961	74.3388	82.0753	0.14283119561785992
ABCD4.exon.5	63.0085	49.4006	87.046	96.1713	108.766	64.8497	78.207	0.481064	0.347078	0.728533	0.999961	74.3388	82.0753	0.14283119561785992
ABCD4.exon.6	63.0085	49.4006	87.046	96.1713	108.766	64.8497	78.207	0.481064	0.347078	0.728533	0.999961	74.3388	82.0753	0.14283119561785992
ABCD4.exon.7	63.0085	49.4006	87.046	96.1713	108.766	61.8335	77.7043	0.483755	0.386022	0.69948	0.999961	73.3334	82.0753	0.162476598995783
ABCD4.exon.8	52.64	41.3352	24.2293	38.3121	44.7861	54.2928	42.5992	0.507266	-0.54735	0.584139	0.999961	46.8047	38.3938	-0.2857795021245174
ABCD4.exon.9	52.64	41.3352	28.7162	38.3121	44.7861	54.2928	43.3471	0.482057	-0.461311	0.644575	0.999961	46.8047	39.8894	-0.23064613494880346
ABCE1.3UTR.18	4.78545	5.04088	2.69215	3.12752	4.26534	4.5244	4.07262	1.0654	-0.372858	0.709254	0.999961	4.61021	3.53504	-0.38310478302410395
ABCE1.5UTR.1	11.1661	10.0818	70.8932	39.094	17.0614	30.1627	29.7432	0.793286	1.3896	0.164651	0.999961	19.1019	40.3844	1.080080041172603
ABCE1.5UTR.2	11.9636	6.04905	0	4.69128	0	7.54067	5.04077	1.53547	0.160235	0.872696	0.999961	4.52991	5.55164	0.2934320591300973
ABCE1.exon.1	11.1661	10.0818	70.8932	39.094	17.0614	30.1627	29.7432	0.793286	1.3896	0.164651	0.999961	19.1019	40.3844	1.080080041172603
ABCE1.exon.10	4.78545	2.52044	0.897382	0	12.796	4.5244	4.25395	1.44918	-1.19498	0.232093	0.999961	6.61362	1.89428	-1.8037916554650177
ABCE1.exon.11	18.3442	19.1553	21.5372	20.3289	29.8574	37.7033	24.4877	0.560436	-0.88785	0.374621	0.999961	28.9054	20.0701	-0.5262891845100671
ABCE1.exon.12	4.78545	10.0818	8.97382	0.78188	0	6.03253	5.10924	1.33689	-0.186449	0.852092	0.999961	5.37143	4.84705	-0.1481991060869191
ABCE1.exon.13	15.1539	14.1145	74.4827	25.802	34.1227	39.2115	33.8146	0.754463	0.561294	0.574597	0.999961	29.1495	38.4796	0.4006185230654504
ABCE1.exon.14	9.57091	19.1553	17.0503	17.2014	17.0614	16.5895	16.1048	0.629064	-0.447264	0.654685	0.999961	17.6021	14.6075	-0.26903376314684313
ABCE1.exon.15	15.1539	15.6267	8.07644	10.9463	6.39801	7.54067	10.6237	0.786835	0.166808	0.867521	0.999961	9.85513	11.3922	0.20910314732815963
ABCE1.exon.16	6.3806	4.53679	4.48691	3.12752	0	3.01627	3.59135	1.26543	0.564399	0.572482	0.999961	2.51769	4.66501	0.8897823904810307
ABCE1.exon.17	26.32	12.6022	162.426	55.5135	53.3167	76.9148	64.5156	0.825554	0.956837	0.338649	0.999961	47.6113	81.4199	0.774078167869474
ABCE1.exon.18	4.78545	7.56132	12.5633	8.60068	10.6633	4.5244	8.11642	0.86428	0.24054	0.809912	0.999961	7.58302	8.64983	0.18989828523160937
ABCE1.exon.2	11.9636	8.56949	6.28167	10.9463	12.796	16.5895	11.1911	0.743149	-0.45468	0.649339	0.999961	12.6517	9.73054	-0.3787345684618701
ABCE1.exon.3	16.7491	14.1145	95.1225	28.9296	38.3881	63.3416	42.7742	0.808876	0.366517	0.71398	0.999961	38.6147	46.9337	0.28147386450302725
ABCE1.exon.4	15.1539	13.6104	19.7424	14.8557	6.39801	24.1301	15.6484	0.695245	0.219425	0.826319	0.999961	14.7128	16.584	0.17271799679297564
ABCE1.exon.5	11.1661	6.55314	26.9215	6.25504	12.796	31.6708	15.8938	0.879473	-0.205865	0.836896	0.999961	17.0067	14.7809	-0.20237017841723018
ABCE1.exon.6	13.5588	17.6431	28.7162	20.3289	19.194	21.1139	20.0925	0.60194	0.193676	0.84643	0.999961	19.317	20.868	0.11141934783202039
ABCE1.exon.7	3.1903	8.56949	15.2555	9.38256	2.13267	22.622	10.1921	1.00272	-0.275548	0.782895	0.999961	11.1081	9.27612	-0.26001325355953664
ABCE1.exon.8	14.3564	9.07358	40.3822	23.4564	21.3267	30.1627	23.1263	0.716981	0.566769	0.570871	0.999961	20.1877	26.065	0.36863980419033004
ABCE1.exon.9	3.1903	7.56132	12.5633	7.8188	8.53068	19.6057	9.87836	0.878603	-0.667792	0.504266	0.999961	11.8992	7.85748	-0.5987308746820047
ABCF2.3UTR.15	10.3685	10.5858	13.4607	14.0738	4.26534	6.03253	9.79779	0.789138	0.963372	0.335361	0.999961	6.96124	12.6344	0.8599354855766272
ABCF2.5UTR.1	0	5.54497	0	0	0	0	0.924161	3.84304	-0.95581	0.339168	0.999961	1.84832	0	-inf
ABCF2.5UTR.2	3.1903	13.6104	8.97382	19.547	12.796	9.0488	11.1944	0.867651	-0.193024	0.84694	0.999961	11.8184	10.5704	-0.1610078416908304
ABCF2.exon.1	0	5.54497	0	0	0	0	0.924161	3.84304	-0.95581	0.339168	0.999961	1.84832	0	-inf
ABCF2.exon.10	9.57091	7.05723	0	14.0738	10.6633	6.03253	7.89964	1.18541	0.0158216	0.987377	0.999961	7.9177	7.88158	-0.006596693230397897
ABCF2.exon.11	8.77333	9.07358	3.58953	15.6376	12.796	15.0813	10.8252	0.824559	-0.445373	0.656051	0.999961	12.317	9.33349	-0.4001602908621996
ABCF2.exon.12	18.3442	7.05723	3.58953	20.3289	14.9287	12.0651	12.7189	0.857506	0.424621	0.671113	0.999961	11.3503	14.0875	0.3116865974720768
ABCF2.exon.13	8.77333	7.56132	6.28167	19.547	14.9287	18.0976	12.5316	0.799146	-0.227793	0.819807	0.999961	13.5292	11.534	-0.2301836370328175
ABCF2.exon.14	5.58303	10.0818	4.48691	12.5101	12.796	7.54067	8.83308	0.838357	-0.489363	0.624585	0.999961	10.1395	7.52667	-0.4298994970180727
ABCF2.exon.15	11.9636	11.594	13.4607	14.0738	4.26534	9.0488	10.7344	0.749713	0.776011	0.437742	0.999961	8.30272	13.1661	0.6651685555525715
ABCF2.exon.2	15.1539	19.6594	11.666	22.6745	31.99	19.6057	20.1249	0.611592	-0.806102	0.420184	0.999961	23.7517	16.4981	-0.5257294719033978
ABCF2.exon.3	25.5224	22.6839	8.07644	23.4564	17.0614	22.622	19.9038	0.666483	-0.205886	0.83688	0.999961	20.7891	19.0184	-0.12843022963072304
ABCF2.exon.4	9.57091	10.5858	7.17905	16.4195	17.0614	15.0813	12.6497	0.719064	-0.450811	0.652126	0.999961	14.2428	11.0565	-0.3653451281822646
ABCF2.exon.5	27.9151	28.2289	50.2534	49.2584	31.99	36.1952	37.3069	0.506421	0.812858	0.4163	0.999961	32.1381	42.4757	0.4023535931326326
ABCF2.exon.6	14.3564	16.1308	12.5633	32.0571	19.194	16.5895	18.4818	0.663079	0.300126	0.764081	0.999961	17.3048	19.6589	0.1840151450296699
ABCF2.exon.7	11.1661	13.1063	20.6398	17.2014	12.796	9.0488	13.9931	0.673837	0.703466	0.481766	0.999961	11.6504	16.3357	0.48765581564744337
ABCF2.exon.8	7.17818	18.6512	8.07644	19.547	19.194	16.5895	14.8727	0.707713	-0.905273	0.365321	0.999961	18.1449	11.6005	-0.6453733646113006
ABCF2.exon.9	7.17818	7.56132	6.28167	17.9832	21.3267	18.0976	13.0715	0.80793	-0.646119	0.518203	0.999961	15.6619	10.481	-0.5794759781020672
ABCF2-H2BK1.5UTR.1	0	5.54497	0	0	0	0	0.924161	3.84304	-0.95581	0.339168	0.999961	1.84832	0	-inf
ABCF2-H2BK1.5UTR.2	3.1903	13.6104	8.97382	19.547	12.796	9.0488	11.1944	0.867651	-0.193024	0.84694	0.999961	11.8184	10.5704	-0.1610078416908304
ABCF2-H2BK1.exon.1	0	5.54497	0	0	0	0	0.924161	3.84304	-0.95581	0.339168	0.999961	1.84832	0	-inf
ABCF2-H2BK1.exon.10	9.57091	7.05723	0	14.0738	10.6633	6.03253	7.89964	1.18541	0.0158216	0.987377	0.999961	7.9177	7.88158	-0.006596693230397897
ABCF2-H2BK1.exon.11	8.77333	9.07358	3.58953	15.6376	12.796	15.0813	10.8252	0.824559	-0.445373	0.656051	0.999961	12.317	9.33349	-0.4001602908621996
ABCF2-H2BK1.exon.12	18.3442	7.05723	3.58953	20.3289	14.9287	12.0651	12.7189	0.857506	0.424621	0.671113	0.999961	11.3503	14.0875	0.3116865974720768
ABCF2-H2BK1.exon.13	8.77333	7.56132	6.28167	19.547	14.9287	18.0976	12.5316	0.799146	-0.227793	0.819807	0.999961	13.5292	11.534	-0.2301836370328175
ABCF2-H2BK1.exon.14	5.58303	10.0818	4.48691	12.5101	12.796	7.54067	8.83308	0.838357	-0.489363	0.624585	0.999961	10.1395	7.52667	-0.4298994970180727
ABCF2-H2BK1.exon.15	11.9636	11.594	0	10.9463	4.26534	9.0488	7.96969	1.19765	-0.126172	0.899596	0.999961	8.30272	7.63665	-0.12064378207946598
ABCF2-H2BK1.exon.16	0	3.02453	0	0	0	0	0.504088	4.01546	-0.706449	0.479909	0.999961	1.00818	0	-inf
ABCF2-H2BK1.exon.17	0	3.02453	0	0	0	0	0.504088	4.01546	-0.706449	0.479909	0.999961	1.00818	0	-inf
ABCF2-H2BK1.exon.2	15.1539	19.6594	11.666	22.6745	31.99	19.6057	20.1249	0.611592	-0.806102	0.420184	0.999961	23.7517	16.4981	-0.5257294719033978
ABCF2-H2BK1.exon.3	25.5224	22.6839	8.07644	23.4564	17.0614	22.622	19.9038	0.666483	-0.205886	0.83688	0.999961	20.7891	19.0184	-0.12843022963072304
ABCF2-H2BK1.exon.4	9.57091	10.5858	7.17905	16.4195	17.0614	15.0813	12.6497	0.719064	-0.450811	0.652126	0.999961	14.2428	11.0565	-0.3653451281822646
ABCF2-H2BK1.exon.5	27.9151	28.2289	50.2534	49.2584	31.99	36.1952	37.3069	0.506421	0.812858	0.4163	0.999961	32.1381	42.4757	0.4023535931326326
ABCF2-H2BK1.exon.6	14.3564	16.1308	12.5633	32.0571	19.194	16.5895	18.4818	0.663079	0.300126	0.764081	0.999961	17.3048	19.6589	0.1840151450296699
ABCF2-H2BK1.exon.7	11.1661	13.1063	20.6398	17.2014	12.796	9.0488	13.9931	0.673837	0.703466	0.481766	0.999961	11.6504	16.3357	0.48765581564744337
ABCF2-H2BK1.exon.8	7.17818	18.6512	8.07644	19.547	19.194	16.5895	14.8727	0.707713	-0.905273	0.365321	0.999961	18.1449	11.6005	-0.6453733646113006
ABCF2-H2BK1.exon.9	7.17818	7.56132	6.28167	17.9832	21.3267	18.0976	13.0715	0.80793	-0.646119	0.518203	0.999961	15.6619	10.481	-0.5794759781020672
ABCF2P1.exon.1	0.797576	1.51226	1.79476	2.34564	4.26534	1.50813	2.03729	1.5029	-0.302175	0.762518	0.999961	2.42858	1.64599	-0.5611539663554076
ABCF3.3UTR.20	0	4.0327	5.38429	1.56376	6.39801	1.50813	3.14782	1.51255	-0.512177	0.608527	0.999961	3.97961	2.31602	-0.7809830539460213
ABCF3.3UTR.21	0	4.0327	5.38429	1.56376	6.39801	1.50813	3.14782	1.51255	-0.512177	0.608527	0.999961	3.97961	2.31602	-0.7809830539460213
ABCF3.3UTR.22	0	4.0327	5.38429	1.56376	6.39801	1.50813	3.14782	1.51255	-0.512177	0.608527	0.999961	3.97961	2.31602	-0.7809830539460213
ABCF3.5UTR.1	15.9515	17.139	24.2293	19.547	10.6633	13.5732	16.8506	0.621729	0.778829	0.43608	0.999961	13.7918	19.9093	0.5296251416051899
ABCF3.5UTR.2	125.219	47.8883	127.428	74.2786	27.7247	54.2928	76.1387	0.480745	2.72828	0.00636664	0.999961	43.302	108.975	1.3314984790697373
ABCF3.5UTR.3	8.77333	6.55314	8.97382	6.25504	8.53068	3.01627	7.01705	0.881985	0.473505	0.635853	0.999961	6.03336	8.00073	0.40716940704862564
ABCF3.5UTR.4	16.7491	15.1226	17.0503	11.7282	14.9287	13.5732	14.8587	0.627763	0.0893656	0.928791	0.999961	14.5415	15.1758	0.06160019904868217
ABCF3.5UTR.5	13.5588	15.1226	15.2555	11.7282	12.796	13.5732	13.6724	0.639485	-0.0802514	0.936037	0.999961	13.8306	13.5142	-0.03339390650352496
ABCF3.5UTR.6	9.57091	15.6267	14.3581	11.7282	14.9287	13.5732	13.2976	0.652072	-0.486076	0.626913	0.999961	14.7095	11.8857	-0.3075202521196443
ABCF3.5UTR.7	8.77333	15.6267	8.97382	11.7282	14.9287	7.54067	11.2619	0.725101	-0.531339	0.595184	0.999961	12.6987	9.82512	-0.3701334448864796
ABCF3.exon.1	15.9515	17.139	24.2293	19.547	10.6633	13.5732	16.8506	0.621729	0.778829	0.43608	0.999961	13.7918	19.9093	0.5296251416051899
ABCF3.exon.10	7.17818	4.53679	10.7686	10.9463	8.53068	12.0651	9.00427	0.820548	0.321595	0.74776	0.999961	8.37751	9.63103	0.20116776455505195
ABCF3.exon.11	7.97576	7.56132	10.7686	10.9463	8.53068	12.0651	9.64129	0.750389	0.130365	0.896278	0.999961	9.38569	9.89689	0.07651214689356507
ABCF3.exon.12	31.903	20.6676	12.5633	22.6745	21.3267	12.0651	20.2	0.648622	0.478352	0.6324	0.999961	18.0198	22.3803	0.3126471395372147
ABCF3.exon.13	31.903	20.6676	12.5633	22.6745	23.4594	13.5732	20.8068	0.63763	0.352312	0.724604	0.999961	19.2334	22.3803	0.21861617293435692
ABCF3.exon.14	31.903	20.6676	12.5633	22.6745	23.4594	13.5732	20.8068	0.63763	0.352312	0.724604	0.999961	19.2334	22.3803	0.21861617293435692
ABCF3.exon.15	24.7248	14.6185	10.7686	21.8926	23.4594	18.0976	18.9269	0.638136	0.106052	0.915541	0.999961	18.7252	19.1287	0.03075903744418231
ABCF3.exon.16	24.7248	14.6185	8.07644	14.0738	17.0614	18.0976	16.1088	0.691044	-0.101575	0.919094	0.999961	16.5925	15.625	-0.08667156349708187
ABCF3.exon.17	24.7248	14.6185	8.97382	14.0738	14.9287	18.0976	15.9029	0.682119	0.0187923	0.985007	0.999961	15.8816	15.9242	0.003860566514755567
ABCF3.exon.18	23.1297	12.0981	9.8712	7.8188	10.6633	7.54067	11.8536	0.787103	0.523857	0.600378	0.999961	10.1007	13.6066	0.42984643208741535
ABCF3.exon.19	23.1297	5.54497	9.8712	10.9463	12.796	6.03253	11.3868	0.807162	1.15524	0.247994	0.999961	8.12451	14.6491	0.8504571413109803
ABCF3.exon.2	125.219	47.8883	127.428	74.2786	27.7247	54.2928	76.1387	0.480745	2.72828	0.00636664	0.999961	43.302	108.975	1.3314984790697373
ABCF3.exon.20	23.1297	5.54497	9.8712	10.9463	12.796	6.03253	11.3868	0.807162	1.15524	0.247994	0.999961	8.12451	14.6491	0.8504571413109803
ABCF3.exon.21	8.77333	5.54497	5.38429	10.9463	12.796	4.5244	7.99489	0.872665	0.246146	0.805569	0.999961	7.62179	8.36798	0.1347488241350837
ABCF3.exon.22	5.58303	5.54497	5.38429	3.9094	6.39801	1.50813	4.7213	1.05231	0.127946	0.898191	0.999961	4.4837	4.95891	0.145331473714903
ABCF3.exon.3	8.77333	6.55314	8.97382	6.25504	8.53068	3.01627	7.01705	0.881985	0.473505	0.635853	0.999961	6.03336	8.00073	0.40716940704862564
ABCF3.exon.4	16.7491	15.1226	17.0503	11.7282	14.9287	13.5732	14.8587	0.627763	0.0893656	0.928791	0.999961	14.5415	15.1758	0.06160019904868217
ABCF3.exon.5	13.5588	15.1226	15.2555	11.7282	12.796	13.5732	13.6724	0.639485	-0.0802514	0.936037	0.999961	13.8306	13.5142	-0.03339390650352496
ABCF3.exon.6	9.57091	15.6267	14.3581	11.7282	14.9287	13.5732	13.2976	0.652072	-0.486076	0.626913	0.999961	14.7095	11.8857	-0.3075202521196443
ABCF3.exon.7	9.57091	15.6267	8.97382	11.7282	14.9287	7.54067	11.3948	0.719879	-0.481696	0.630022	0.999961	12.6987	10.091	-0.33161428631158185
ABCF3.exon.8	9.57091	4.53679	4.48691	7.8188	6.39801	3.01627	5.97128	0.952894	0.716406	0.47374	0.999961	4.65036	7.29221	0.649014260184028
ABCF3.exon.9	9.57091	4.53679	10.7686	7.8188	6.39801	7.54067	7.77229	0.829126	0.790106	0.429466	0.999961	6.15849	9.3861	0.6079488174184646
ABCG1.3UTR.15	9.57091	10.5858	3.58953	4.69128	6.39801	4.5244	6.55999	0.94749	-0.339101	0.734534	0.999961	7.16942	5.95057	-0.2688276823801316
ABCG1.3UTR.16	6.3806	10.5858	3.58953	4.69128	6.39801	4.5244	6.02828	0.941821	-0.645624	0.518523	0.999961	7.16942	4.88714	-0.5528662464172724
ABCG1.3UTR.17	4.78545	3.52861	3.58953	3.12752	4.26534	0	3.21608	1.32431	0.412399	0.680047	0.999961	2.59798	3.83417	0.5615203220018059
ABCG1.5UTR.1	2.39273	4.53679	3.58953	1.56376	0	0	2.0138	1.80896	0.256735	0.797384	0.999961	1.51226	2.51534	0.7340430160554751
ABCG1.exon.1	2.39273	4.53679	3.58953	1.56376	0	0	2.0138	1.80896	0.256735	0.797384	0.999961	1.51226	2.51534	0.7340430160554751
ABCG1.exon.10	7.17818	5.54497	7.17905	7.8188	6.39801	6.03253	6.69192	0.853536	0.375564	0.707241	0.999961	5.99184	7.39201	0.30296883146376175
ABCG1.exon.11	3.98788	5.54497	0	7.8188	4.26534	6.03253	4.60825	1.28639	-0.329795	0.741555	0.999961	5.28095	3.93556	-0.4242276882261629
ABCG1.exon.12	11.1661	5.54497	2.69215	5.47316	0	0	4.14605	1.51585	0.999791	0.317412	0.999961	1.84832	6.44379	1.8016931707991373
ABCG1.exon.13	11.1661	5.54497	3.58953	5.47316	0	0	4.29562	1.47542	1.0636	0.287512	0.999961	1.84832	6.74292	1.8671566048167487
ABCG1.exon.14	11.1661	5.54497	2.69215	5.47316	0	0	4.14605	1.51585	0.999791	0.317412	0.999961	1.84832	6.44379	1.8016931707991373
ABCG1.exon.15	9.57091	10.5858	3.58953	4.69128	6.39801	4.5244	6.55999	0.94749	-0.339101	0.734534	0.999961	7.16942	5.95057	-0.2688276823801316
ABCG1.exon.16	9.57091	10.5858	3.58953	4.69128	6.39801	4.5244	6.55999	0.94749	-0.339101	0.734534	0.999961	7.16942	5.95057	-0.2688276823801316
ABCG1.exon.17	9.57091	9.57767	3.58953	3.9094	4.26534	0	5.15214	1.25687	0.164541	0.869305	0.999961	4.61434	5.68994	0.3022917694145811
ABCG1.exon.2	3.1903	2.52044	0	1.56376	4.26534	0	1.92331	1.88174	-0.251378	0.801522	0.999961	2.26193	1.58469	-0.5133533822015002
ABCG1.exon.3	3.1903	2.52044	5.38429	3.9094	4.26534	0	3.21163	1.33266	0.68738	0.491844	0.999961	2.26193	4.16133	0.8794933309269336
ABCG1.exon.4	8.77333	2.52044	8.97382	3.9094	4.26534	0	4.74039	1.20822	1.41794	0.156207	0.999961	2.26193	7.21885	1.6742172230964516
ABCG1.exon.5	8.77333	3.02453	8.97382	7.03692	4.26534	0	5.34566	1.1172	1.58181	0.113693	0.999961	2.42996	8.26136	1.7654489408500547
ABCG1.exon.6	8.77333	3.02453	8.97382	7.03692	4.26534	0	5.34566	1.1172	1.58181	0.113693	0.999961	2.42996	8.26136	1.7654489408500547
ABCG1.exon.7	2.39273	3.02453	0	7.03692	4.26534	0	2.78659	1.75609	0.222231	0.824134	0.999961	2.42996	3.14322	0.3713116223866707
ABCG1.exon.8	7.17818	2.52044	7.17905	6.25504	6.39801	0	4.92179	1.16404	1.13323	0.257118	0.999961	2.97282	6.87076	1.208639195175854
ABCG1.exon.9	7.17818	5.54497	7.17905	7.8188	6.39801	6.03253	6.69192	0.853536	0.375564	0.707241	0.999961	5.99184	7.39201	0.30296883146376175
ABCG2.3UTR.16	2.39273	0.504088	0	2.34564	0	1.50813	1.1251	2.24962	0.503488	0.614621	0.999961	0.67074	1.57946	1.2356008912444245
ABCG2.3UTR.17	2.39273	0.504088	0	0	0	0	0.482802	3.97623	0.263317	0.792306	0.999961	0.168029	0.797576	2.246908877731116
ABCG2.3UTR.18	2.39273	0.504088	0	0	0	0	0.482802	3.97623	0.263317	0.792306	0.999961	0.168029	0.797576	2.246908877731116
ABCG2.5UTR.1	5.58303	0	0	3.12752	0	0	1.45176	2.7361	1.3712	0.170313	0.999961	0	2.90352	inf
ABCG2.5UTR.2	2.39273	0	0	0	0	0	0.398788	3.9973	0.472442	0.636612	0.999961	0	0.797576	inf
ABCG2.exon.1	5.58303	0	0	3.12752	0	0	1.45176	2.7361	1.3712	0.170313	0.999961	0	2.90352	inf
ABCG2.exon.10	6.3806	5.04088	2.69215	7.03692	10.6633	1.50813	5.55367	1.06704	-0.0280446	0.977627	0.999961	5.73745	5.36989	-0.09551787248154237
ABCG2.exon.11	6.3806	5.04088	0	7.03692	10.6633	1.50813	5.10498	1.35022	-0.230289	0.817867	0.999961	5.73745	4.47251	-0.3593262466416456
ABCG2.exon.12	4.78545	7.05723	5.38429	10.9463	10.6633	0	6.47277	1.13745	0.239702	0.810561	0.999961	5.90686	7.03869	0.25291548075806297
ABCG2.exon.13	4.78545	7.05723	5.38429	10.9463	10.6633	0	6.47277	1.13745	0.239702	0.810561	0.999961	5.90686	7.03869	0.25291548075806297
ABCG2.exon.14	3.1903	7.05723	5.38429	10.9463	10.6633	0	6.20692	1.18566	0.133508	0.893792	0.999961	5.90686	6.50697	0.1395950656566025
ABCG2.exon.15	0	4.0327	1.79476	2.34564	0	0	1.36218	2.4088	-0.063028	0.949744	0.999961	1.34423	1.38013	0.038024750455922386
ABCG2.exon.16	2.39273	4.0327	1.79476	2.34564	0	1.50813	2.01233	1.575	0.0211706	0.98311	0.999961	1.84695	2.17771	0.23767092280010585
ABCG2.exon.17	2.39273	4.0327	0	2.34564	0	1.50813	1.7132	1.93157	-0.188534	0.850458	0.999961	1.84695	1.57946	-0.22571358262749414
ABCG2.exon.18	2.39273	0.504088	0	2.34564	0	1.50813	1.1251	2.24962	0.503488	0.614621	0.999961	0.67074	1.57946	1.2356008912444245
ABCG2.exon.2	7.17818	3.02453	7.17905	16.4195	4.26534	0	6.34443	1.12236	1.85648	0.0633848	0.999961	2.42996	10.2589	2.0778751575435024
ABCG2.exon.3	7.17818	3.02453	7.17905	16.4195	4.26534	0	6.34443	1.12236	1.85648	0.0633848	0.999961	2.42996	10.2589	2.0778751575435024
ABCG2.exon.4	7.17818	3.02453	7.17905	16.4195	4.26534	0	6.34443	1.12236	1.85648	0.0633848	0.999961	2.42996	10.2589	2.0778751575435024
ABCG2.exon.5	6.3806	3.52861	1.79476	8.60068	2.13267	1.50813	3.99091	1.22526	0.932654	0.350999	0.999961	2.38981	5.59202	1.2264751902908404
ABCG2.exon.6	6.3806	3.52861	1.79476	8.60068	4.26534	1.50813	4.34636	1.17078	0.734226	0.462811	0.999961	3.1007	5.59202	0.8507766311607828
ABCG2.exon.7	7.97576	3.52861	0	8.60068	4.26534	1.50813	4.31309	1.4107	0.598254	0.54967	0.999961	3.1007	5.52548	0.8335075625751385
ABCG2.exon.8	7.97576	1.51226	2.69215	3.9094	4.26534	1.50813	3.64384	1.24528	0.916865	0.359214	0.999961	2.42858	4.8591	1.0005769838367609
ABCG2.exon.9	7.97576	5.04088	2.69215	7.03692	10.6633	1.50813	5.81953	1.06153	0.100065	0.920292	0.999961	5.73745	5.90161	0.04069744798898879
ABCG4.3UTR.14	8.77333	6.55314	1.79476	3.12752	4.26534	0	4.08568	1.35918	0.20018	0.84134	0.999961	3.60616	4.56521	0.3402162661158388
ABCG4.3UTR.15	8.77333	6.55314	1.79476	3.12752	4.26534	0	4.08568	1.35918	0.20018	0.84134	0.999961	3.60616	4.56521	0.3402162661158388
ABCG4.3UTR.16	8.77333	6.55314	1.79476	3.12752	4.26534	0	4.08568	1.35918	0.20018	0.84134	0.999961	3.60616	4.56521	0.3402162661158388
ABCG4.5UTR.1	7.97576	10.5858	3.58953	2.34564	4.26534	3.01627	5.2964	1.08661	-0.411271	0.680874	0.999961	5.95582	4.63697	-0.361115538230542
ABCG4.5UTR.2	7.17818	10.5858	0	3.12752	4.26534	3.01627	4.69552	1.34262	-0.627912	0.530062	0.999961	5.95582	3.43523	-0.7938911019075509
ABCG4.exon.1	7.97576	10.5858	3.58953	2.34564	4.26534	3.01627	5.2964	1.08661	-0.411271	0.680874	0.999961	5.95582	4.63697	-0.361115538230542
ABCG4.exon.10	8.77333	9.07358	2.69215	3.9094	4.26534	7.54067	6.04241	0.980148	-0.496391	0.619619	0.999961	6.95986	5.12496	-0.44151830711148315
ABCG4.exon.11	7.97576	10.0818	2.69215	3.9094	4.26534	0	4.82073	1.28888	-0.0531327	0.957626	0.999961	4.78236	4.8591	0.022965123407427013
ABCG4.exon.12	0	10.0818	2.69215	3.9094	4.26534	4.5244	4.24551	1.31056	-1.19769	0.231037	0.999961	6.2905	2.20052	-1.5153329356212593
ABCG4.exon.13	0	10.0818	2.69215	3.9094	0	4.5244	3.53462	1.62386	-0.758278	0.448285	0.999961	4.86872	2.20052	-1.14570072035521
ABCG4.exon.14	11.9636	9.57767	1.79476	3.9094	4.26534	4.5244	6.00587	1.08595	-0.106714	0.915016	0.999961	6.12247	5.88927	-0.056025793613942734
ABCG4.exon.15	11.9636	9.57767	1.79476	3.9094	4.26534	0	5.2518	1.34066	0.201132	0.840595	0.999961	4.61434	5.88927	0.3519649186534634
ABCG4.exon.16	11.9636	9.57767	1.79476	3.12752	4.26534	0	5.12149	1.35498	0.151852	0.879303	0.999961	4.61434	5.62864	0.28666327716033196
ABCG4.exon.2	7.17818	10.5858	0	4.69128	4.26534	3.01627	4.95615	1.31716	-0.486843	0.62637	0.999961	5.95582	3.95649	-0.5900792832212146
ABCG4.exon.3	11.9636	8.0654	0	4.69128	6.39801	4.5244	5.94045	1.26344	-0.158594	0.873989	0.999961	6.32927	5.55164	-0.18912589572283542
ABCG4.exon.4	11.9636	9.07358	0	4.69128	6.39801	4.5244	6.10848	1.2591	-0.223579	0.823085	0.999961	6.66533	5.55164	-0.26376274483103307
ABCG4.exon.5	11.9636	9.07358	0	4.69128	6.39801	4.5244	6.10848	1.2591	-0.223579	0.823085	0.999961	6.66533	5.55164	-0.26376274483103307
ABCG4.exon.6	0	9.07358	0	3.9094	4.26534	3.01627	3.37743	1.66165	-1.25337	0.210072	0.999961	5.45173	1.30313	-2.064728831911506
ABCG4.exon.7	7.97576	9.57767	0	3.12752	4.26534	3.01627	4.66042	1.3496	-0.480659	0.630759	0.999961	5.61976	3.70109	-0.6025569645946831
ABCG4.exon.8	8.77333	9.57767	2.69215	2.34564	0	7.54067	5.15491	1.24242	-0.317512	0.750855	0.999961	5.70611	4.60371	-0.3097124304525295
ABCG4.exon.9	8.77333	9.57767	2.69215	3.12752	0	7.54067	5.28522	1.21042	-0.26302	0.792535	0.999961	5.70611	4.86433	-0.23026621890573823
ABCG5.3UTR.10	0	0	4.48691	0	0	0	0.747818	3.95568	0.703902	0.481494	0.999961	0	1.49564	inf
ABCG5.3UTR.11	0	0	4.48691	0	0	0	0.747818	3.95568	0.703902	0.481494	0.999961	0	1.49564	inf
ABCG5.3UTR.12	0	0	6.28167	0	0	0	1.04695	3.81503	0.857478	0.391181	0.999961	0	2.09389	inf
ABCG5.3UTR.13	0	0	4.48691	0	0	0	0.747818	3.95568	0.703902	0.481494	0.999961	0	1.49564	inf
ABCG5.3UTR.8	0	0	4.48691	0	0	0	0.747818	3.95568	0.703902	0.481494	0.999961	0	1.49564	inf
ABCG5.5UTR.1	0	0	3.58953	0	0	0	0.598254	3.96788	0.620216	0.535116	0.999961	0	1.19651	inf
ABCG5.exon.1	0	0	3.58953	0	0	0	0.598254	3.96788	0.620216	0.535116	0.999961	0	1.19651	inf
ABCG5.exon.10	0	0	6.28167	0	0	0	1.04695	3.81503	0.857478	0.391181	0.999961	0	2.09389	inf
ABCG5.exon.11	0	0	6.28167	0	0	0	1.04695	3.81503	0.857478	0.391181	0.999961	0	2.09389	inf
ABCG5.exon.12	0	0	6.28167	0	0	0	1.04695	3.81503	0.857478	0.391181	0.999961	0	2.09389	inf
ABCG5.exon.13	0	0	6.28167	0	0	0	1.04695	3.81503	0.857478	0.391181	0.999961	0	2.09389	inf
ABCG5.exon.4	0	1.00818	0	0	0	0	0.168029	4.04848	-0.449672	0.652947	0.999961	0.336058	0	-inf
ABCG5.exon.6	0	1.00818	0	0	0	0	0.168029	4.04848	-0.449672	0.652947	0.999961	0.336058	0	-inf
ABCG5.exon.7	0	1.00818	0	0	0	0	0.168029	4.04848	-0.449672	0.652947	0.999961	0.336058	0	-inf
ABCG5.exon.8	0	0	6.28167	0	0	0	1.04695	3.81503	0.857478	0.391181	0.999961	0	2.09389	inf
ABCG5.exon.9	0	1.00818	0	0	0	0	0.168029	4.04848	-0.449672	0.652947	0.999961	0.336058	0	-inf
ABCG8.3UTR.13	0	2.52044	0	0	0	3.01627	0.922784	3.06404	-1.18973	0.234153	0.999961	1.84557	0	-inf
ABCG8.exon.12	0	0	0	2.34564	0	0	0.39094	3.99892	0.465753	0.641393	0.999961	0	0.78188	inf
ABCG8.exon.13	0	2.52044	0	0	0	3.01627	0.922784	3.06404	-1.18973	0.234153	0.999961	1.84557	0	-inf
ABCG8.exon.4	3.1903	1.00818	0	2.34564	0	0	1.09069	2.56705	0.682131	0.495156	0.999961	0.336058	1.84531	2.457082250065924
ABCG8.exon.6	0	0	0	2.34564	0	0	0.39094	3.99892	0.465753	0.641393	0.999961	0	0.78188	inf
ABHD1.3UTR.6	0	10.0818	0	0	4.26534	0	2.39118	2.39387	-2.09532	0.036143	0.999961	4.78236	0	-inf
ABHD1.3UTR.8	0	10.0818	0	0	4.26534	0	2.39118	2.39387	-2.09532	0.036143	0.999961	4.78236	0	-inf
ABHD1.5UTR.1	0	0	5.38429	5.47316	2.13267	0	2.16502	2.25293	1.29329	0.19591	0.999961	0.71089	3.61915	2.3479530134136506
ABHD1.exon.1	0	0	5.38429	5.47316	2.13267	0	2.16502	2.25293	1.29329	0.19591	0.999961	0.71089	3.61915	2.3479530134136506
ABHD1.exon.2	3.1903	8.56949	0	0	0	0	1.95997	2.69418	-0.557008	0.577522	0.999961	2.8565	1.06343	-1.4255164642403797
ABHD1.exon.3	0	11.594	0	0	0	0	1.93234	3.10544	-1.52107	0.128242	0.999961	3.86467	0	-inf
ABHD1.exon.4	0	11.594	0	0	0	0	1.93234	3.10544	-1.52107	0.128242	0.999961	3.86467	0	-inf
ABHD1.exon.5	0	11.594	0	0	0	0	1.93234	3.10544	-1.52107	0.128242	0.999961	3.86467	0	-inf
ABHD1.exon.6	0	10.0818	0	0	4.26534	0	2.39118	2.39387	-2.09532	0.036143	0.999961	4.78236	0	-inf
ABHD1.exon.7	0	10.0818	0	0	4.26534	0	2.39118	2.39387	-2.09532	0.036143	0.999961	4.78236	0	-inf
ABHD1.exon.8	0	10.0818	0	0	4.26534	0	2.39118	2.39387	-2.09532	0.036143	0.999961	4.78236	0	-inf
ABHD10.3UTR.5	6.3806	0	0	3.12752	6.39801	1.50813	2.90238	1.90815	0.218048	0.827392	0.999961	2.63538	3.16937	0.26618684350077837
ABHD10.3UTR.6	11.1661	8.56949	3.58953	3.9094	6.39801	3.01627	6.10813	1.01331	0.012329	0.990163	0.999961	5.99459	6.22166	0.05363905979206247
ABHD10.5UTR.1	0	1.51226	0	0	0	0	0.252044	4.04239	-0.529257	0.596627	0.999961	0.504088	0	-inf
ABHD10.exon.1	6.3806	3.52861	0	3.12752	12.796	0	4.30546	1.62901	-0.439405	0.660368	0.999961	5.44154	3.16937	-0.7798177347335418
ABHD10.exon.2	19.1418	11.594	42.1769	17.9832	17.0614	24.1301	22.0146	0.665799	0.921542	0.356768	0.999961	17.5952	26.434	0.5872151339733938
ABHD10.exon.3	19.1418	11.594	42.1769	17.9832	17.0614	24.1301	22.0146	0.665799	0.921542	0.356768	0.999961	17.5952	26.434	0.5872151339733938
ABHD10.exon.4	11.1661	9.07358	42.1769	17.9832	8.53068	24.1301	18.8434	0.792335	0.987176	0.323556	0.999961	13.9115	23.7754	0.7731960404703124
ABHD10.exon.5	11.1661	8.56949	3.58953	3.9094	6.39801	3.01627	6.10813	1.01331	0.012329	0.990163	0.999961	5.99459	6.22166	0.05363905979206247
ABHD10.exon.6	11.1661	8.56949	3.58953	3.9094	6.39801	3.01627	6.10813	1.01331	0.012329	0.990163	0.999961	5.99459	6.22166	0.05363905979206247
ABHD11.3UTR.4	9.57091	17.139	6.28167	7.8188	10.6633	10.5569	10.3384	0.743792	-0.990034	0.322157	0.999961	12.7864	7.89046	-0.6964313381472372
ABHD11.3UTR.5	8.77333	11.0899	3.58953	5.47316	8.53068	9.0488	7.75091	0.844645	-0.830799	0.406087	0.999961	9.55647	5.94534	-0.6847186283611307
ABHD11.3UTR.6	8.77333	11.0899	3.58953	5.47316	8.53068	9.0488	7.75091	0.844645	-0.830799	0.406087	0.999961	9.55647	5.94534	-0.6847186283611307
ABHD11.3UTR.7	8.77333	11.0899	3.58953	5.47316	8.53068	9.0488	7.75091	0.844645	-0.830799	0.406087	0.999961	9.55647	5.94534	-0.6847186283611307
ABHD11.5UTR.1	6.3806	10.0818	5.38429	17.2014	17.0614	6.03253	10.357	0.858605	-0.184805	0.853382	0.999961	11.0585	9.65542	-0.19575130643823926
ABHD11.5UTR.2	6.3806	11.594	4.48691	17.2014	17.0614	7.54067	10.7108	0.850126	-0.400008	0.689151	0.999961	12.0653	9.35629	-0.36686074441870165
ABHD11.5UTR.3	5.58303	11.594	5.38429	8.60068	8.53068	6.03253	7.62087	0.842267	-0.540408	0.588916	0.999961	8.71908	6.52267	-0.41871348857441626
ABHD11.5UTR.4	0	8.56949	5.38429	5.47316	0	4.5244	3.99189	1.58327	-0.228172	0.819512	0.999961	4.36463	3.61915	-0.27020855833158225
ABHD11.exon.1	6.3806	10.0818	5.38429	17.2014	17.0614	7.54067	10.6083	0.837828	-0.264449	0.791434	0.999961	11.5613	9.65542	-0.2598878722285283
ABHD11.exon.2	6.3806	11.594	4.48691	17.2014	17.0614	7.54067	10.7108	0.850126	-0.400008	0.689151	0.999961	12.0653	9.35629	-0.36686074441870165
ABHD11.exon.3	11.9636	12.0981	5.38429	10.9463	12.796	7.54067	10.1215	0.771287	-0.253881	0.799588	0.999961	10.8116	9.43142	-0.19703352995223203
ABHD11.exon.4	11.9636	17.139	6.28167	10.9463	12.796	19.6057	13.1221	0.68523	-1.12592	0.2602	0.999961	16.5136	9.73054	-0.7630607566117263
ABHD11.exon.5	9.57091	17.139	6.28167	10.9463	12.796	19.6057	12.7233	0.685979	-1.30505	0.191876	0.999961	16.5136	8.93297	-0.8864415762712234
ABHD11.exon.6	9.57091	17.139	6.28167	10.1644	10.6633	12.0651	10.9807	0.72548	-0.897206	0.369609	0.999961	13.2891	8.67234	-0.6157538033165231
ABHD11.exon.7	9.57091	17.139	6.28167	8.60068	10.6633	10.5569	10.4688	0.740103	-0.931326	0.351685	0.999961	12.7864	8.15109	-0.6495483348181775
ABHD12.3UTR.13	7.97576	25.2044	3.58953	7.8188	10.6633	1.50813	9.45999	1.03357	-0.967149	0.333469	0.999961	12.4586	6.46136	-0.9472345657188591
ABHD12.3UTR.14	7.97576	25.2044	3.58953	7.8188	10.6633	6.03253	10.2141	0.882747	-1.32117	0.186444	0.999961	13.9668	6.46136	-1.1120869876562034
ABHD12.3UTR.5	11.9636	19.6594	0	0	0	0	5.27051	2.37992	-0.319269	0.749523	0.999961	6.55314	3.98788	-0.716565246243779
ABHD12.5UTR.1	11.1661	24.7003	3.58953	3.9094	8.53068	1.50813	8.90068	1.09451	-0.872982	0.382673	0.999961	11.5797	6.22166	-0.8962264617409731
ABHD12.5UTR.2	6.3806	23.6921	35.8953	8.60068	8.53068	22.622	17.6202	0.86489	-0.166061	0.868109	0.999961	18.2816	16.9589	-0.10835404349478775
ABHD12.5UTR.3	3.1903	17.139	0	3.9094	0	0	4.03978	1.98267	-0.675488	0.499366	0.999961	5.71299	2.36657	-1.2714509352275025
ABHD12.5UTR.4	17.5467	26.2126	41.2796	21.1108	19.194	27.1464	25.415	0.599753	0.201426	0.840365	0.999961	24.1843	26.6457	0.13982798277289635
ABHD12.5UTR.5	19.1418	19.1553	9.8712	11.7282	14.9287	10.5569	14.2304	0.686394	-0.230293	0.817864	0.999961	14.8803	13.5804	-0.13187898859763975
ABHD12.exon.1	11.1661	24.7003	35.8953	8.60068	8.53068	22.622	18.5858	0.803043	-0.0562721	0.955125	0.999961	18.6177	18.554	-0.004941359670626637
ABHD12.exon.10	21.5345	25.2044	68.201	38.3121	40.5207	64.8497	43.1038	0.635322	-0.0239807	0.980868	0.999961	43.525	42.6826	-0.028196063264372073
ABHD12.exon.11	20.737	40.8311	55.6377	25.802	31.99	27.1464	33.6907	0.594069	0.0222281	0.982266	0.999961	33.3225	34.0589	0.031534024208705144
ABHD12.exon.12	20.737	40.8311	14.3581	25.802	31.99	12.0651	24.2972	0.655248	-0.760398	0.447017	0.999961	28.2954	20.299	-0.47915648067633926
ABHD12.exon.13	10.3685	33.2698	14.3581	13.292	14.9287	12.0651	16.3803	0.697258	-1.03513	0.30061	0.999961	20.0878	12.6729	-0.6645820134551302
ABHD12.exon.14	7.97576	25.2044	3.58953	7.8188	10.6633	6.03253	10.2141	0.882747	-1.32117	0.186444	0.999961	13.9668	6.46136	-1.1120869876562034
ABHD12.exon.2	17.5467	26.2126	41.2796	21.1108	19.194	27.1464	25.415	0.599753	0.201426	0.840365	0.999961	24.1843	26.6457	0.13982798277289635
ABHD12.exon.3	17.5467	26.2126	43.0743	26.5839	27.7247	27.1464	28.0481	0.571669	0.183371	0.854507	0.999961	27.0279	29.0683	0.10499789158759043
ABHD12.exon.4	19.1418	26.2126	41.2796	21.1108	19.194	27.1464	25.6809	0.588997	0.252906	0.800341	0.999961	24.1843	27.1774	0.16833363707820448
ABHD12.exon.5	23.9273	25.2044	43.0743	26.5839	27.7247	22.622	28.1894	0.538346	0.576151	0.564513	0.999961	25.1837	31.1952	0.3088325138209304
ABHD12.exon.6	19.9394	25.2044	43.0743	26.5839	27.7247	22.622	27.5248	0.561441	0.439589	0.660235	0.999961	25.1837	29.8659	0.24600795094216457
ABHD12.exon.7	23.9273	25.2044	68.201	38.3121	40.5207	64.8497	43.5025	0.620801	0.0197729	0.984225	0.999961	43.525	43.4801	-0.0014863326626010551
ABHD12.exon.8	23.9273	23.6921	55.6377	16.4195	29.8574	27.1464	29.4467	0.638735	0.402794	0.6871	0.999961	26.8986	31.9948	0.2503047285338328
ABHD12.exon.9	21.5345	40.8311	68.201	38.3121	40.5207	64.8497	45.7082	0.585904	-0.32627	0.74422	0.999961	48.7339	42.6826	-0.1912778046495106
ABHD12B.3UTR.11	16.7491	1.51226	1.79476	2.34564	6.39801	0	4.79996	1.47749	1.04655	0.295306	0.999961	2.63676	6.96316	1.4009780448698672
ABHD12B.3UTR.12	16.7491	1.51226	1.79476	2.34564	6.39801	0	4.79996	1.47749	1.04655	0.295306	0.999961	2.63676	6.96316	1.4009780448698672
ABHD12B.3UTR.13	16.7491	1.51226	1.79476	2.34564	6.39801	0	4.79996	1.47749	1.04655	0.295306	0.999961	2.63676	6.96316	1.4009780448698672
ABHD12B.3UTR.8	2.39273	3.52861	0	0	0	0	0.98689	3.17197	-0.216676	0.828461	0.999961	1.1762	0.797576	-0.560446044326488
ABHD12B.3UTR.9	0	1.00818	0	0	0	0	0.168029	4.04848	-0.449672	0.652947	0.999961	0.336058	0	-inf
ABHD12B.5UTR.1	0	3.02453	0.897382	0	0	0	0.653651	3.57313	-0.531962	0.594752	0.999961	1.00818	0.299127	-1.7529155062753219
ABHD12B.5UTR.2	3.1903	0	0.897382	0	0	0	0.681281	3.51643	0.755696	0.449831	0.999961	0	1.36256	inf
ABHD12B.exon.1	0	3.02453	0.897382	0	0	0	0.653651	3.57313	-0.531962	0.594752	0.999961	1.00818	0.299127	-1.7529155062753219
ABHD12B.exon.10	17.5467	5.54497	8.07644	2.34564	0	0	5.58562	1.4742	1.38134	0.167175	0.999961	1.84832	9.32291	2.334564918546087
ABHD12B.exon.11	16.7491	2.01635	1.79476	2.34564	6.39801	0	4.88398	1.45022	0.981638	0.326278	0.999961	2.80479	6.96316	1.3118518552287683
ABHD12B.exon.12	16.7491	2.01635	1.79476	2.34564	6.39801	0	4.88398	1.45022	0.981638	0.326278	0.999961	2.80479	6.96316	1.3118518552287683
ABHD12B.exon.13	16.7491	2.01635	1.79476	2.34564	6.39801	0	4.88398	1.45022	0.981638	0.326278	0.999961	2.80479	6.96316	1.3118518552287683
ABHD12B.exon.2	3.98788	0	2.69215	0	0	0	1.11334	2.96487	1.13453	0.256574	0.999961	0	2.22667	inf
ABHD12B.exon.3	3.98788	0	2.69215	0	0	0	1.11334	2.96487	1.13453	0.256574	0.999961	0	2.22667	inf
ABHD12B.exon.4	3.98788	0	2.69215	3.12752	0	0	1.63459	2.11736	1.85149	0.0640995	0.999961	0	3.26918	inf
ABHD12B.exon.5	0	0	6.28167	3.12752	0	0	1.5682	2.69839	1.42895	0.153018	0.999961	0	3.1364	inf
ABHD12B.exon.6	0	0	6.28167	3.12752	0	0	1.5682	2.69839	1.42895	0.153018	0.999961	0	3.1364	inf
ABHD12B.exon.7	0	0	19.7424	0	0	0	3.2904	2.91033	1.69241	0.0905683	0.999961	0	6.5808	inf
ABHD12B.exon.8	17.5467	5.54497	19.7424	2.34564	0	0	7.52994	1.40702	1.79034	0.0733988	0.999961	1.84832	13.2116	2.837513832589596
ABHD12B.exon.9	17.5467	5.54497	19.7424	2.34564	0	0	7.52994	1.40702	1.79034	0.0733988	0.999961	1.84832	13.2116	2.837513832589596
ABHD13.3UTR.2	0.797576	5.04088	3.58953	3.9094	2.13267	4.5244	3.33241	1.24977	-0.445712	0.655805	0.999961	3.89932	2.7655	-0.4956802026571758
ABHD13.5UTR.1	27.9151	14.1145	139.992	26.5839	29.8574	52.7847	48.5412	0.814885	1.25429	0.209738	0.999961	32.2522	64.8302	1.0072699134394325
ABHD13.5UTR.2	1.59515	6.04905	0	0	0	1.50813	1.52539	2.39615	-0.971311	0.331394	0.999961	2.51906	0.531717	-2.244156099218217
ABHD13.exon.1	27.9151	14.1145	139.992	26.5839	29.8574	52.7847	48.5412	0.814885	1.25429	0.209738	0.999961	32.2522	64.8302	1.0072699134394325
ABHD13.exon.2	15.9515	12.6022	6.28167	6.25504	4.26534	9.0488	9.06743	0.874592	0.0791941	0.936878	0.999961	8.63878	9.49607	0.1365040035969331
ABHD14A.exon.3	0	5.54497	0	0	0	1.50813	1.17552	2.90463	-1.38634	0.165642	0.999961	2.35103	0	-inf
ABHD14A.exon.4	0	7.05723	0	3.12752	0	0	1.69746	2.77635	-0.452337	0.651026	0.999961	2.35241	1.04251	-1.1740823301620216
ABHD14A.exon.5	0	0	0	0	2.13267	0	0.355445	4.04944	-0.438472	0.661044	0.999961	0.71089	0	-inf
ABHD14A-ACY1.3UTR.17	0	0	0	2.34564	0	0	0.39094	3.99892	0.465753	0.641393	0.999961	0	0.78188	inf
ABHD14A-ACY1.exon.10	2.39273	5.04088	3.58953	3.9094	4.26534	3.01627	3.70236	1.11369	-0.313039	0.754251	0.999961	4.10749	3.29722	-0.31700940423127566
ABHD14A-ACY1.exon.11	3.98788	10.5858	0	0	2.13267	3.01627	3.28711	1.74464	-1.16308	0.244799	0.999961	5.24493	1.32929	-1.980263837971274
ABHD14A-ACY1.exon.12	4.78545	9.07358	4.48691	7.03692	6.39801	4.5244	6.05088	0.920904	-0.367799	0.713023	0.999961	6.66533	5.43643	-0.2940172924495939
ABHD14A-ACY1.exon.13	11.1661	11.594	8.97382	7.8188	6.39801	1.50813	7.90981	0.940329	0.458044	0.646921	0.999961	6.50005	9.31956	0.5198100609003286
ABHD14A-ACY1.exon.14	11.1661	8.56949	8.97382	3.9094	0	12.0651	7.44731	1.06839	0.147791	0.882508	0.999961	6.87819	8.01643	0.22093071413843152
ABHD14A-ACY1.exon.15	8.77333	4.53679	6.28167	3.12752	2.13267	7.54067	5.39878	1.02622	0.319985	0.74898	0.999961	4.73671	6.06084	0.35563294409896357
ABHD14A-ACY1.exon.16	2.39273	4.53679	3.58953	4.69128	0	4.5244	3.28912	1.29257	0.0918937	0.926782	0.999961	3.0204	3.55784	0.23626544169955063
ABHD14A-ACY1.exon.17	3.1903	6.55314	0.897382	5.47316	2.13267	4.5244	3.79518	1.21872	-0.436087	0.662773	0.999961	4.4034	3.18695	-0.4664435299735949
ABHD14A-ACY1.exon.3	0	5.54497	0	0	0	1.50813	1.17552	2.90463	-1.38634	0.165642	0.999961	2.35103	0	-inf
ABHD14A-ACY1.exon.4	2.39273	12.6022	3.58953	8.60068	2.13267	6.03253	5.89172	1.08352	-0.554445	0.579274	0.999961	6.92247	4.86098	-0.5100393430197656
ABHD14A-ACY1.exon.5	4.78545	7.56132	17.9476	3.9094	8.53068	18.0976	10.1387	0.924495	-0.382636	0.70199	0.999961	11.3965	8.88083	-0.35982865306937184
ABHD14A-ACY1.exon.6	6.3806	13.6104	40.3822	9.38256	2.13267	19.6057	15.249	0.988014	0.636787	0.524264	0.999961	11.7829	18.7151	0.6675061155668264
ABHD14A-ACY1.exon.7	12.7612	10.0818	1.79476	10.9463	6.39801	13.5732	9.25921	0.930012	-0.262489	0.792945	0.999961	10.0177	8.50076	-0.23688039186932536
ABHD14A-ACY1.exon.8	3.1903	9.07358	0	4.69128	2.13267	3.01627	3.68402	1.42152	-0.64925	0.516177	0.999961	4.74084	2.62719	-0.851619405533296
ABHD14A-ACY1.exon.9	3.1903	7.05723	6.28167	5.47316	2.13267	9.0488	5.53064	0.998005	-0.34342	0.731282	0.999961	6.07957	4.98171	-0.28732695494247795
ABHD14B.3UTR.3	6.3806	11.0899	5.38429	7.8188	4.26534	4.5244	6.57723	0.923627	-0.12623	0.89955	0.999961	6.62656	6.5279	-0.021640770149380192
ABHD14B.3UTR.4	6.3806	11.0899	5.38429	7.8188	4.26534	4.5244	6.57723	0.923627	-0.12623	0.89955	0.999961	6.62656	6.5279	-0.021640770149380192
ABHD14B.5UTR.1	6.3806	14.6185	2.69215	3.9094	2.13267	0	4.95556	1.37434	-0.350474	0.725983	0.999961	5.58374	4.32738	-0.36773627386629787
ABHD14B.5UTR.2	1.59515	15.1226	0	4.69128	4.26534	6.03253	5.28449	1.2862	-1.59514	0.110681	0.999961	8.4735	2.09548	-2.01567946627682
ABHD14B.exon.1	6.3806	14.6185	2.69215	3.9094	2.13267	0	4.95556	1.37434	-0.350474	0.725983	0.999961	5.58374	4.32738	-0.36773627386629787
ABHD14B.exon.2	7.97576	15.1226	4.48691	5.47316	4.26534	6.03253	7.22606	0.930875	-0.63816	0.52337	0.999961	8.4735	5.97861	-0.5031486311549875
ABHD14B.exon.3	6.3806	11.0899	5.38429	7.8188	4.26534	4.5244	6.57723	0.923627	-0.12623	0.89955	0.999961	6.62656	6.5279	-0.021640770149380192
ABHD14B.exon.4	6.3806	11.0899	5.38429	7.8188	4.26534	4.5244	6.57723	0.923627	-0.12623	0.89955	0.999961	6.62656	6.5279	-0.021640770149380192
ABHD15.3UTR.2	3.1903	3.52861	0	4.69128	2.13267	1.50813	2.5085	1.57034	0.0561166	0.955249	0.999961	2.38981	2.62719	0.13662950488771078
ABHD15.5UTR.1	0	0	0	0	0	1.50813	0.251356	4.04944	-0.438472	0.661044	0.999961	0.502711	0	-inf
ABHD15.exon.1	3.1903	3.52861	0	4.69128	4.26534	3.01627	3.1153	1.40949	-0.305502	0.759984	0.999961	3.60341	2.62719	-0.45583868761465257
ABHD15.exon.2	3.1903	3.52861	0	4.69128	4.26534	3.01627	3.1153	1.40949	-0.305502	0.759984	0.999961	3.60341	2.62719	-0.45583868761465257
ABHD16B.exon.1	5.58303	8.56949	0	4.69128	0	0	3.14063	2.01096	0.0666756	0.94684	0.999961	2.8565	3.42477	0.26175997746393875
ABHD17A.3UTR.5	0	3.52861	0	0	0	0	0.588102	4.00124	-0.761407	0.446414	0.999961	1.1762	0	-inf
ABHD17A.3UTR.6	0	3.52861	0	0	0	0	0.588102	4.00124	-0.761407	0.446414	0.999961	1.1762	0	-inf
ABHD17A.5UTR.1	12.7612	12.0981	5.38429	10.1644	17.0614	10.5569	11.3377	0.740355	-0.621094	0.534538	0.999961	13.2388	9.43665	-0.48842608436602736
ABHD17A.5UTR.2	7.97576	8.0654	2.69215	5.47316	0	0	4.03441	1.53604	0.51265	0.608196	0.999961	2.68847	5.38035	1.0009168333582539
ABHD17A.exon.1	13.5588	12.0981	14.3581	10.1644	17.0614	10.5569	12.9663	0.669029	-0.0536252	0.957234	0.999961	13.2388	12.6938	-0.06065081111688642
ABHD17A.exon.2	13.5588	10.5858	14.3581	9.38256	12.796	10.5569	11.873	0.687569	0.218673	0.826905	0.999961	11.3129	12.4332	0.13621909970175292
ABHD17A.exon.3	8.77333	7.05723	3.58953	9.38256	8.53068	9.0488	7.73035	0.853321	-0.179392	0.85763	0.999961	8.21224	7.24847	-0.1800980205534372
ABHD17A.exon.4	14.3564	7.05723	3.58953	9.38256	8.53068	9.0488	8.66086	0.865752	0.201792	0.840079	0.999961	8.21224	9.10948	0.14959399185059308
ABHD17A.exon.5	10.3685	6.55314	0	5.47316	0	6.03253	4.73789	1.53253	0.174225	0.861688	0.999961	4.19523	5.28055	0.3319393636860657
ABHD17A.exon.6	7.97576	6.55314	0	5.47316	0	6.03253	4.3391	1.53654	0.0206127	0.983555	0.999961	4.19523	4.48297	0.09570732291897836
ABHD17AP1.exon.1	0	1.00818	0	0.78188	2.13267	0	0.653788	3.0285	-0.580925	0.561291	0.999961	1.04695	0.260627	-2.006133500524775
ABHD17AP1.exon.2	0	0	0	0	2.13267	0	0.355445	4.04944	-0.438472	0.661044	0.999961	0.71089	0	-inf
ABHD17AP3.exon.1	0	5.04088	0	1.56376	0	1.50813	1.35213	2.457	-0.87254	0.382914	0.999961	2.183	0.521253	-2.0662577195073744
ABHD17AP3.exon.2	0	0	0	0	0	1.50813	0.251356	4.04944	-0.438472	0.661044	0.999961	0.502711	0	-inf
ABHD17AP5.exon.1	5.58303	10.0818	0	3.12752	0	0	3.13205	2.0351	-0.15685	0.875363	0.999961	3.36058	2.90352	-0.21091111180356337
ABHD17AP6.exon.1	0.797576	0	1.79476	0	0	0	0.432057	3.99102	0.499438	0.617471	0.999961	0	0.864113	inf
ABHD17B.3UTR.3	3.1903	4.0327	3.58953	6.25504	6.39801	1.50813	4.16229	1.11899	0.147651	0.882618	0.999961	3.97961	4.34496	0.12671297785329255
ABHD17B.3UTR.4	3.1903	4.0327	3.58953	6.25504	6.39801	1.50813	4.16229	1.11899	0.147651	0.882618	0.999961	3.97961	4.34496	0.12671297785329255
ABHD17B.3UTR.5	3.1903	6.55314	3.58953	6.25504	6.39801	4.5244	5.08507	0.985108	-0.436703	0.662327	0.999961	5.82518	4.34496	-0.4229617082349323
ABHD17B.5UTR.1	20.737	18.6512	71.7905	25.0202	14.9287	21.1139	28.7069	0.682149	1.59986	0.109629	0.999961	18.2313	39.1826	1.1037965560115266
ABHD17B.5UTR.2	13.5588	7.05723	5.38429	4.69128	6.39801	7.54067	7.43838	0.896619	0.18715	0.851543	0.999961	6.99864	7.87812	0.17077750543285075
ABHD17B.exon.1	20.737	18.6512	71.7905	25.0202	14.9287	21.1139	28.7069	0.682149	1.59986	0.109629	0.999961	18.2313	39.1826	1.1037965560115266
ABHD17B.exon.2	35.0933	43.3515	34.9979	21.8926	23.4594	27.1464	30.9902	0.547755	-0.126216	0.899561	0.999961	31.3191	30.6613	-0.030624856681391012
ABHD17B.exon.3	35.0933	43.3515	34.9979	38.3121	27.7247	28.6545	34.689	0.488711	0.178718	0.858159	0.999961	33.2436	36.1344	0.1202982866420643
ABHD17B.exon.4	21.5345	28.2289	25.1267	36.7484	25.592	28.6545	27.6475	0.526348	0.0228341	0.981783	0.999961	27.4918	27.8032	0.016247906692394686
ABHD17B.exon.5	21.5345	12.0981	6.28167	8.60068	8.53068	6.03253	10.513	0.848216	0.486903	0.626327	0.999961	8.88711	12.139	0.44985970488306176
ABHD17C.3UTR.3	4.78545	5.04088	2.69215	2.34564	0	0	2.47735	1.69583	0.410092	0.681739	0.999961	1.68029	3.27441	0.9625239618134843
ABHD17C.5UTR.1	3.98788	5.54497	3.58953	0	0	0	2.18706	2.15273	0.128082	0.898084	0.999961	1.84832	2.5258	0.45052546100428226
ABHD17C.exon.1	11.1661	9.57767	6.28167	7.8188	4.26534	4.5244	7.27232	0.889454	0.415651	0.677665	0.999961	6.12247	8.42218	0.4600796176266652
ABHD17C.exon.2	7.17818	3.52861	4.48691	7.8188	2.13267	0	4.19086	1.24938	1.30126	0.19317	0.999961	1.88709	6.49463	1.7830805828480691
ABHD17C.exon.3	4.78545	6.55314	4.48691	2.34564	0	0	3.02852	1.61944	0.363517	0.716219	0.999961	2.18438	3.87267	0.8261036767361388
ABHD18.3UTR.10	8.77333	2.01635	3.58953	3.12752	4.26534	0	3.62868	1.346	1.02964	0.303181	0.999961	2.0939	5.16346	1.302147673754506
ABHD18.3UTR.11	8.77333	5.04088	8.97382	6.25504	8.53068	18.0976	9.27856	0.847084	-0.421945	0.673065	0.999961	10.5564	8.00073	-0.39991260662824507
ABHD18.3UTR.12	8.77333	5.04088	8.97382	6.25504	8.53068	18.0976	9.27856	0.847084	-0.421945	0.673065	0.999961	10.5564	8.00073	-0.39991260662824507
ABHD18.3UTR.13	8.77333	5.04088	8.97382	6.25504	8.53068	18.0976	9.27856	0.847084	-0.421945	0.673065	0.999961	10.5564	8.00073	-0.39991260662824507
ABHD18.3UTR.14	8.77333	2.01635	3.58953	3.12752	4.26534	3.01627	4.13139	1.15172	0.721853	0.470385	0.999961	3.09932	5.16346	0.7363866337520832
ABHD18.3UTR.15	8.77333	2.01635	3.58953	3.12752	4.26534	3.01627	4.13139	1.15172	0.721853	0.470385	0.999961	3.09932	5.16346	0.7363866337520832
ABHD18.3UTR.7	8.77333	2.01635	3.58953	3.12752	4.26534	0	3.62868	1.346	1.02964	0.303181	0.999961	2.0939	5.16346	1.302147673754506
ABHD18.5UTR.1	8.77333	3.52861	6.28167	8.60068	6.39801	0	5.59705	1.10694	1.17985	0.23806	0.999961	3.30887	7.88523	1.2528119734553949
ABHD18.5UTR.10	0	3.02453	0	0.78188	6.39801	7.54067	2.95751	1.76132	-2.39667	0.0165448	0.999961	5.6544	0.260627	-4.439317457651438
ABHD18.5UTR.2	23.9273	19.6594	12.5633	24.2383	31.99	16.5895	21.4946	0.614138	-0.221354	0.824817	0.999961	22.7463	20.243	-0.16821207411601838
ABHD18.5UTR.3	23.9273	22.1799	12.5633	24.2383	31.99	21.1139	22.6688	0.586696	-0.485183	0.627547	0.999961	25.0946	20.243	-0.30995590420947294
ABHD18.5UTR.4	15.9515	14.1145	12.5633	21.8926	25.592	16.5895	17.7839	0.627808	-0.180997	0.85637	0.999961	18.7653	16.8025	-0.1593931133725758
ABHD18.5UTR.5	21.5345	22.6839	16.1529	24.2383	27.7247	28.6545	23.4981	0.539608	-0.618591	0.536186	0.999961	26.3544	20.6419	-0.3524680849961917
ABHD18.5UTR.6	24.7248	30.7494	16.1529	33.6208	46.9187	40.7196	32.1477	0.540221	-1.19228	0.23315	0.999961	39.4626	24.8329	-0.6682347152646458
ABHD18.5UTR.7	24.7248	30.7494	48.4586	33.6208	46.9187	40.7196	37.532	0.517554	-0.250093	0.802515	0.999961	39.4626	35.6014	-0.1485493864413509
ABHD18.5UTR.8	24.7248	30.7494	48.4586	33.6208	46.9187	40.7196	37.532	0.517554	-0.250093	0.802515	0.999961	39.4626	35.6014	-0.1485493864413509
ABHD18.5UTR.9	8.77333	5.54497	48.4586	33.6208	19.194	24.1301	23.287	0.840948	1.11755	0.263757	0.999961	16.2897	30.2843	0.8946073530355891
ABHD18.exon.1	8.77333	3.52861	6.28167	8.60068	6.39801	0	5.59705	1.10694	1.17985	0.23806	0.999961	3.30887	7.88523	1.2528119734553949
ABHD18.exon.10	18.3442	25.2044	20.6398	11.7282	19.194	18.0976	18.868	0.600996	-0.54562	0.585327	0.999961	20.832	16.9041	-0.3014308507538481
ABHD18.exon.11	18.3442	25.2044	20.6398	11.7282	19.194	19.6057	19.1194	0.595198	-0.605856	0.544611	0.999961	21.3347	16.9041	-0.33583207081798844
ABHD18.exon.12	18.3442	25.2044	20.6398	11.7282	19.194	19.6057	19.1194	0.595198	-0.605856	0.544611	0.999961	21.3347	16.9041	-0.33583207081798844
ABHD18.exon.13	18.3442	25.2044	20.6398	11.7282	19.194	19.6057	19.1194	0.595198	-0.605856	0.544611	0.999961	21.3347	16.9041	-0.33583207081798844
ABHD18.exon.14	18.3442	9.07358	9.8712	6.25504	8.53068	18.0976	11.6954	0.792864	-0.0499806	0.960138	0.999961	11.9006	11.4902	-0.050638025699902535
ABHD18.exon.15	8.77333	2.01635	3.58953	3.12752	4.26534	4.5244	4.38275	1.12516	0.541995	0.587822	0.999961	3.60203	5.16346	0.5195276132435633
ABHD18.exon.2	23.9273	19.6594	12.5633	24.2383	31.99	16.5895	21.4946	0.614138	-0.221354	0.824817	0.999961	22.7463	20.243	-0.16821207411601838
ABHD18.exon.3	23.9273	22.6839	16.1529	24.2383	31.99	28.6545	24.6078	0.540507	-0.642204	0.520741	0.999961	27.7762	21.4395	-0.3735785861815423
ABHD18.exon.4	15.9515	14.1145	48.4586	33.6208	25.592	24.1301	26.9779	0.644333	1.01188	0.311596	0.999961	21.2789	32.677	0.6188530611484893
ABHD18.exon.5	21.5345	25.2044	20.6398	24.2383	27.7247	28.6545	24.666	0.512368	-0.560747	0.57497	0.999961	27.1945	22.1375	-0.2968226883505339
ABHD18.exon.6	24.7248	30.7494	48.4586	33.6208	46.9187	40.7196	37.532	0.517554	-0.250093	0.802515	0.999961	39.4626	35.6014	-0.1485493864413509
ABHD18.exon.7	24.7248	30.7494	48.4586	33.6208	46.9187	40.7196	37.532	0.517554	-0.250093	0.802515	0.999961	39.4626	35.6014	-0.1485493864413509
ABHD18.exon.8	24.7248	30.7494	48.4586	33.6208	46.9187	40.7196	37.532	0.517554	-0.250093	0.802515	0.999961	39.4626	35.6014	-0.1485493864413509
ABHD18.exon.9	18.3442	25.2044	48.4586	33.6208	19.194	24.1301	28.1587	0.592299	0.900136	0.368048	0.999961	22.8429	33.4746	0.551322612228657
ABHD2.3UTR.11	3.1903	4.0327	8.07644	3.9094	6.39801	6.03253	5.27323	0.997622	-0.0787993	0.937192	0.999961	5.48775	5.05871	-0.11744404463028955
ABHD2.3UTR.12	3.1903	4.0327	5.38429	3.9094	4.26534	6.03253	4.46909	1.02709	-0.181741	0.855786	0.999961	4.77686	4.16133	-0.19901711695901775
ABHD2.3UTR.13	3.1903	4.0327	5.38429	3.9094	4.26534	6.03253	4.46909	1.02709	-0.181741	0.855786	0.999961	4.77686	4.16133	-0.19901711695901775
ABHD2.3UTR.14	3.1903	4.0327	5.38429	3.9094	4.26534	6.03253	4.46909	1.02709	-0.181741	0.855786	0.999961	4.77686	4.16133	-0.19901711695901775
ABHD2.3UTR.15	3.1903	4.0327	8.07644	3.9094	6.39801	6.03253	5.27323	0.997622	-0.0787993	0.937192	0.999961	5.48775	5.05871	-0.11744404463028955
ABHD2.5UTR.1	6.3806	1.51226	20.6398	1.56376	0	6.03253	6.02149	1.36033	1.40729	0.159342	0.999961	2.51493	9.52805	1.9216609506604614
ABHD2.5UTR.2	8.77333	7.56132	5.38429	6.25504	8.53068	13.5732	8.34631	0.809907	-0.636447	0.524485	0.999961	9.8884	6.80422	-0.5393070384272777
ABHD2.5UTR.3	8.77333	7.56132	7.17905	6.25504	8.53068	13.5732	8.64544	0.790379	-0.500623	0.616637	0.999961	9.8884	7.40248	-0.4177292272407112
ABHD2.5UTR.4	8.77333	7.56132	7.17905	6.25504	8.53068	13.5732	8.64544	0.790379	-0.500623	0.616637	0.999961	9.8884	7.40248	-0.4177292272407112
ABHD2.5UTR.5	8.77333	7.56132	7.17905	6.25504	8.53068	13.5732	8.64544	0.790379	-0.500623	0.616637	0.999961	9.8884	7.40248	-0.4177292272407112
ABHD2.5UTR.6	8.77333	7.56132	7.17905	6.25504	8.53068	13.5732	8.64544	0.790379	-0.500623	0.616637	0.999961	9.8884	7.40248	-0.4177292272407112
ABHD2.5UTR.7	0	0	7.17905	0	0	0	1.19651	3.6717	0.943483	0.345434	0.999961	0	2.39302	inf
ABHD2.exon.1	6.3806	1.51226	20.6398	1.56376	0	6.03253	6.02149	1.36033	1.40729	0.159342	0.999961	2.51493	9.52805	1.9216609506604614
ABHD2.exon.10	11.9636	16.1308	19.7424	14.0738	19.194	15.0813	16.031	0.620302	-0.210609	0.833192	0.999961	16.8021	15.26	-0.13888690099721324
ABHD2.exon.11	11.9636	16.1308	19.7424	14.0738	19.194	15.0813	16.031	0.620302	-0.210609	0.833192	0.999961	16.8021	15.26	-0.13888690099721324
ABHD2.exon.12	11.9636	6.55314	19.7424	14.0738	8.53068	15.0813	12.6575	0.72851	0.876335	0.380848	0.999961	10.0551	15.26	0.601830429579376
ABHD2.exon.13	11.9636	6.55314	19.7424	14.0738	8.53068	15.0813	12.6575	0.72851	0.876335	0.380848	0.999961	10.0551	15.26	0.601830429579376
ABHD2.exon.14	11.9636	4.0327	19.7424	10.9463	8.53068	9.0488	10.7108	0.79455	1.33762	0.181019	0.999961	7.20406	14.2175	0.980780550269609
ABHD2.exon.15	3.98788	4.0327	8.07644	3.9094	6.39801	6.03253	5.40616	0.976356	-0.0018557	0.998519	0.999961	5.48775	5.32457	-0.043549000640219916
ABHD2.exon.2	8.77333	7.56132	5.38429	6.25504	8.53068	13.5732	8.34631	0.809907	-0.636447	0.524485	0.999961	9.8884	6.80422	-0.5393070384272777
ABHD2.exon.3	11.1661	7.56132	7.17905	6.25504	8.53068	13.5732	9.04423	0.79274	-0.312182	0.754902	0.999961	9.8884	8.20005	-0.27010414119855325
ABHD2.exon.4	11.1661	7.56132	19.7424	6.25504	8.53068	13.5732	11.1381	0.798862	0.424606	0.671124	0.999961	9.8884	12.3878	0.3251148510807781
ABHD2.exon.5	11.1661	7.56132	19.7424	6.25504	8.53068	13.5732	11.1381	0.798862	0.424606	0.671124	0.999961	9.8884	12.3878	0.3251148510807781
ABHD2.exon.6	11.1661	7.56132	19.7424	7.03692	8.53068	13.5732	11.2684	0.783637	0.472651	0.636462	0.999961	9.8884	12.6485	0.3551527215502304
ABHD2.exon.7	11.1661	16.1308	19.7424	14.0738	19.194	12.0651	15.3954	0.643694	-0.109453	0.912843	0.999961	15.7966	14.9941	-0.07522237435430582
ABHD2.exon.8	7.17818	16.1308	19.7424	14.0738	19.194	12.0651	14.7307	0.698666	-0.295014	0.767984	0.999961	15.7966	13.6648	-0.20915218362994215
ABHD2.exon.9	7.17818	16.1308	15.2555	14.0738	19.194	15.0813	14.4856	0.667038	-0.686051	0.492681	0.999961	16.8021	12.1692	-0.46540704550598444
ABHD3.3UTR.10	0	3.02453	4.48691	0.78188	0	0	1.38222	2.48368	0.228992	0.818875	0.999961	1.00818	1.75626	0.8007621160052752
ABHD3.3UTR.5	0	3.02453	4.48691	0.78188	0	0	1.38222	2.48368	0.228992	0.818875	0.999961	1.00818	1.75626	0.8007621160052752
ABHD3.3UTR.7	0	3.02453	4.48691	0.78188	0	0	1.38222	2.48368	0.228992	0.818875	0.999961	1.00818	1.75626	0.8007621160052752
ABHD3.3UTR.8	0	3.02453	4.48691	0.78188	0	0	1.38222	2.48368	0.228992	0.818875	0.999961	1.00818	1.75626	0.8007621160052752
ABHD3.3UTR.9	0	3.02453	4.48691	2.34564	0	0	1.64285	2.29894	0.401339	0.688171	0.999961	1.00818	2.27752	1.1757146739083797
ABHD3.5UTR.1	35.8909	35.2861	42.1769	35.1846	63.9801	54.2928	44.4686	0.474704	-0.868284	0.385239	0.999961	51.1863	37.7508	-0.43925127109913537
ABHD3.5UTR.2	24.7248	32.2616	124.736	106.336	113.031	75.4067	79.4161	0.710917	0.321466	0.747857	0.999961	73.5666	85.2655	0.21291180314905506
ABHD3.5UTR.3	35.8909	35.2861	42.1769	35.1846	63.9801	54.2928	44.4686	0.474704	-0.868284	0.385239	0.999961	51.1863	37.7508	-0.43925127109913537
ABHD3.5UTR.4	24.7248	32.2616	124.736	106.336	113.031	75.4067	79.4161	0.710917	0.321466	0.747857	0.999961	73.5666	85.2655	0.21291180314905506
ABHD3.5UTR.5	21.5345	19.6594	16.1529	17.9832	36.2554	10.5569	20.3571	0.651267	-0.339506	0.734229	0.999961	22.1572	18.5569	-0.25582413580077057
ABHD3.5UTR.6	21.5345	19.6594	16.1529	17.9832	36.2554	10.5569	20.3571	0.651267	-0.339506	0.734229	0.999961	22.1572	18.5569	-0.25582413580077057
ABHD3.exon.1	35.8909	35.2861	42.1769	35.1846	63.9801	54.2928	44.4686	0.474704	-0.868284	0.385239	0.999961	51.1863	37.7508	-0.43925127109913537
ABHD3.exon.10	0	3.02453	4.48691	1.56376	0	0	1.51253	2.36948	0.318797	0.749881	0.999961	1.00818	2.01689	1.0003854104925265
ABHD3.exon.2	24.7248	32.2616	124.736	106.336	113.031	75.4067	79.4161	0.710917	0.321466	0.747857	0.999961	73.5666	85.2655	0.21291180314905506
ABHD3.exon.3	35.8909	35.2861	42.1769	35.1846	63.9801	54.2928	44.4686	0.474704	-0.868284	0.385239	0.999961	51.1863	37.7508	-0.43925127109913537
ABHD3.exon.4	24.7248	32.2616	124.736	106.336	113.031	75.4067	79.4161	0.710917	0.321466	0.747857	0.999961	73.5666	85.2655	0.21291180314905506
ABHD3.exon.5	21.5345	19.6594	16.1529	17.9832	36.2554	18.0976	21.6138	0.588395	-0.631393	0.527783	0.999961	24.6708	18.5569	-0.4108501756941767
ABHD3.exon.6	21.5345	19.6594	38.5874	17.9832	36.2554	21.1139	25.8556	0.604264	0.0834776	0.933472	0.999961	25.6762	26.0351	0.02002288697287868
ABHD3.exon.7	8.77333	12.6022	38.5874	10.1644	14.9287	21.1139	17.695	0.7971	0.31154	0.75539	0.999961	16.2149	19.1751	0.2419095826829511
ABHD3.exon.8	8.77333	12.6022	38.5874	9.38256	14.9287	21.1139	17.5647	0.806258	0.282985	0.777188	0.999961	16.2149	18.9144	0.2221660448798567
ABHD3.exon.9	8.77333	5.04088	38.5874	6.25504	8.53068	21.1139	14.7169	0.962316	0.677253	0.498246	0.999961	11.5618	17.8719	0.6283281755545664
ABHD4.3UTR.7	17.5467	12.0981	10.7686	7.8188	6.39801	1.50813	9.35638	0.935221	0.81524	0.414935	0.999961	6.66808	12.0447	0.853052323973127
ABHD4.5UTR.1	8.77333	9.07358	14.3581	6.25504	6.39801	6.03253	8.48177	0.830629	0.483783	0.62854	0.999961	7.16804	9.79549	0.45053925927072475
ABHD4.5UTR.2	3.1903	10.5858	12.5633	4.69128	0	3.01627	5.67451	1.24991	0.342923	0.731657	0.999961	4.53404	6.81498	0.5879125039819545
ABHD4.exon.1	8.77333	9.07358	14.3581	6.25504	6.39801	6.03253	8.48177	0.830629	0.483783	0.62854	0.999961	7.16804	9.79549	0.45053925927072475
ABHD4.exon.2	11.1661	10.5858	31.4084	20.3289	14.9287	16.5895	17.5012	0.685263	0.883974	0.37671	0.999961	14.0347	20.9678	0.5791784134430217
ABHD4.exon.3	12.7612	15.1226	18.845	8.60068	10.6633	7.54067	12.2556	0.739371	0.302123	0.762558	0.999961	11.1089	13.4023	0.27076709433892965
ABHD4.exon.4	16.7491	15.1226	21.5372	13.292	14.9287	16.5895	16.3698	0.612439	0.233923	0.815045	0.999961	15.5469	17.1927	0.1451694807173491
ABHD4.exon.5	16.7491	12.0981	30.511	13.292	14.9287	16.5895	17.3614	0.658065	0.743583	0.457129	0.999961	14.5388	20.184	0.4733090735557886
ABHD4.exon.6	17.5467	12.0981	21.5372	13.292	14.9287	9.0488	14.7419	0.653638	0.839027	0.401454	0.999961	12.0252	17.4586	0.5378767764531469
ABHD4.exon.7	17.5467	12.0981	13.4607	8.60068	8.53068	6.03253	11.0449	0.762238	0.68327	0.494436	0.999961	8.88711	13.2027	0.5710462333293236
ABHD4.exon.8	17.5467	12.0981	13.4607	7.8188	8.53068	1.50813	10.1605	0.903932	0.827238	0.408102	0.999961	7.37897	12.9421	0.8105757499181558
ABHD5.3UTR.6	8.77333	5.04088	2.69215	1.56376	4.26534	6.03253	4.728	1.12096	-0.213007	0.831321	0.999961	5.11292	4.34308	-0.23542849636478963
ABHD5.3UTR.7	8.77333	5.04088	2.69215	1.56376	4.26534	6.03253	4.728	1.12096	-0.213007	0.831321	0.999961	5.11292	4.34308	-0.23542849636478963
ABHD5.3UTR.8	0	2.52044	0	0.78188	0	0	0.550386	3.77973	-0.445467	0.655982	0.999961	0.840146	0.260627	-1.68865550299178
ABHD5.5UTR.1	0	8.0654	0	0.78188	2.13267	0	1.82999	2.34406	-1.5339	0.125055	0.999961	3.39936	0.260627	-3.7052053880851497
ABHD5.5UTR.2	3.98788	7.05723	2.69215	3.12752	4.26534	3.01627	4.0244	1.09515	-0.557777	0.576997	0.999961	4.77961	3.26918	-0.5479640795126735
ABHD5.exon.1	11.1661	8.0654	0.897382	2.34564	2.13267	0	4.10119	1.53402	0.249502	0.802972	0.999961	3.39936	4.80303	0.498681600949939
ABHD5.exon.2	3.98788	7.05723	6.28167	3.9094	4.26534	3.01627	4.75296	1.02759	-0.0898705	0.92839	0.999961	4.77961	4.72632	-0.01617705584921274
ABHD5.exon.3	7.97576	7.56132	1.79476	7.03692	2.13267	9.0488	5.92504	1.04737	-0.191953	0.847779	0.999961	6.2476	5.60248	-0.15723554103696988
ABHD5.exon.4	17.5467	5.04088	0	0.78188	6.39801	4.5244	5.71531	1.49851	0.142094	0.887006	0.999961	5.3211	6.10951	0.19933427267999687
ABHD5.exon.5	11.1661	6.55314	3.58953	3.9094	4.26534	6.03253	5.91933	0.990956	0.118454	0.905708	0.999961	5.617	6.22166	0.14749891722753145
ABHD5.exon.6	10.3685	5.04088	2.69215	2.34564	4.26534	6.03253	5.12417	1.08729	0.00347294	0.997229	0.999961	5.11292	5.13542	0.006336358357951618
ABHD5.exon.7	10.3685	5.04088	2.69215	1.56376	4.26534	6.03253	4.99386	1.13159	-0.0633881	0.949457	0.999961	5.11292	4.8748	-0.06880482870769097
ABHD5.exon.8	0	2.52044	0	0.78188	0	0	0.550386	3.77973	-0.445467	0.655982	0.999961	0.840146	0.260627	-1.68865550299178
ABHD6.3UTR.10	6.3806	4.53679	0.897382	3.12752	2.13267	1.50813	3.09718	1.34983	0.190044	0.849275	0.999961	2.72586	3.4685	0.347599061719891
ABHD6.3UTR.9	6.3806	4.53679	0.897382	3.12752	2.13267	1.50813	3.09718	1.34983	0.190044	0.849275	0.999961	2.72586	3.4685	0.347599061719891
ABHD6.5UTR.1	4.78545	2.52044	2.69215	0	0	1.50813	1.9177	1.91351	0.3826	0.702016	0.999961	1.34286	2.49253	0.892306368915376
ABHD6.5UTR.2	0	4.53679	0	4.69128	0	1.50813	1.78937	2.33552	-0.196531	0.844194	0.999961	2.01497	1.56376	-0.3657421915893603
ABHD6.exon.1	4.78545	2.52044	2.69215	0	0	1.50813	1.9177	1.91351	0.3826	0.702016	0.999961	1.34286	2.49253	0.892306368915376
ABHD6.exon.10	7.97576	4.53679	0.897382	3.12752	2.13267	1.50813	3.36304	1.34773	0.343014	0.731588	0.999961	2.72586	4.00022	0.5533653326519589
ABHD6.exon.2	9.57091	4.53679	17.0503	6.25504	10.6633	10.5569	9.77221	0.844306	0.495968	0.619917	0.999961	8.58569	10.9587	0.35207487333450826
ABHD6.exon.3	9.57091	3.52861	17.0503	6.25504	10.6633	12.0651	9.85554	0.8778	0.454084	0.649768	0.999961	8.75234	10.9587	0.32433972458909716
ABHD6.exon.4	3.98788	5.04088	13.4607	4.69128	8.53068	12.0651	7.96275	0.92832	-0.192482	0.847365	0.999961	8.54554	7.37996	-0.21155868481930856
ABHD6.exon.5	16.7491	5.04088	4.48691	3.9094	4.26534	3.01627	6.24465	1.05916	0.94511	0.344603	0.999961	4.10749	8.3818	1.0290011601298563
ABHD6.exon.6	16.7491	5.04088	4.48691	5.47316	8.53068	3.01627	7.21616	0.991217	0.740344	0.459091	0.999961	5.52927	8.90305	0.6872098011953692
ABHD6.exon.7	8.77333	5.04088	0	5.47316	8.53068	0	4.63634	1.57041	0.0622342	0.950376	0.999961	4.52385	4.74883	0.07002056768515141
ABHD6.exon.8	6.3806	7.56132	2.69215	6.25504	8.53068	7.54067	6.49341	0.899057	-0.675497	0.49936	0.999961	7.87755	5.10926	-0.624632458743441
ABHD6.exon.9	7.97576	7.56132	2.69215	6.25504	8.53068	7.54067	6.75927	0.898381	-0.517345	0.604915	0.999961	7.87755	5.64098	-0.48180184139925725
ABHD8.3UTR.5	5.58303	8.56949	0	3.12752	6.39801	10.5569	5.70583	1.16269	-1.32822	0.184106	0.999961	8.50815	2.90352	-1.5510434806126896
ABHD8.5UTR.1	0	4.53679	0	0	6.39801	0	1.82247	2.52624	-1.81349	0.0697563	0.999961	3.64493	0	-inf
ABHD8.exon.1	0	4.53679	0	0	6.39801	0	1.82247	2.52624	-1.81349	0.0697563	0.999961	3.64493	0	-inf
ABHD8.exon.2	8.77333	10.0818	5.38429	7.8188	14.9287	6.03253	8.83657	0.805069	-0.582381	0.56031	0.999961	10.3477	7.32547	-0.498310362843288
ABHD8.exon.3	5.58303	8.0654	3.58953	7.03692	10.6633	0	5.82304	1.16256	-0.17272	0.862871	0.999961	6.24292	5.40316	-0.20841724740015757
ABHD8.exon.4	5.58303	7.56132	0	2.34564	8.53068	6.03253	5.00887	1.21662	-1.20121	0.22967	0.999961	7.37484	2.64289	-1.4804961222035313
ABHD8.exon.5	5.58303	8.56949	0	3.12752	6.39801	10.5569	5.70583	1.16269	-1.32822	0.184106	0.999961	8.50815	2.90352	-1.5510434806126896
ABI1.3UTR.10	2.39273	5.04088	2.69215	1.56376	6.39801	3.01627	3.5173	1.16773	-0.953941	0.340113	0.999961	4.81838	2.21621	-1.120454498561744
ABI1.3UTR.11	2.39273	5.04088	2.69215	1.56376	6.39801	3.01627	3.5173	1.16773	-0.953941	0.340113	0.999961	4.81838	2.21621	-1.120454498561744
ABI1.3UTR.12	2.39273	5.04088	2.69215	1.56376	6.39801	3.01627	3.5173	1.16773	-0.953941	0.340113	0.999961	4.81838	2.21621	-1.120454498561744
ABI1.3UTR.7	2.39273	5.04088	2.69215	1.56376	6.39801	3.01627	3.5173	1.16773	-0.953941	0.340113	0.999961	4.81838	2.21621	-1.120454498561744
ABI1.3UTR.8	2.39273	5.04088	3.58953	3.9094	6.39801	7.54067	4.81187	1.00456	-0.910411	0.362606	0.999961	6.32652	3.29722	-0.9401624441513642
ABI1.3UTR.9	3.98788	5.04088	2.69215	6.25504	6.39801	4.5244	4.81639	1.01077	-0.274318	0.78384	0.999961	5.3211	4.31169	-0.303470604854814
ABI1.5UTR.1	4.78545	5.54497	0.897382	3.12752	0	13.5732	4.65475	1.33195	-0.851056	0.394738	0.999961	6.37272	2.93679	-1.1176721492642425
ABI1.exon.1	35.0933	18.6512	4.48691	15.6376	14.9287	30.1627	19.8267	0.817788	-0.250552	0.80216	0.999961	21.2475	18.4059	-0.2071236988451643
ABI1.exon.10	16.7491	27.2207	29.6136	19.547	34.1227	19.6057	24.4765	0.568794	-0.509934	0.610098	0.999961	26.9831	21.9699	-0.29652613709228304
ABI1.exon.11	11.1661	7.05723	10.7686	14.8557	17.0614	6.03253	11.1569	0.766152	0.479264	0.631751	0.999961	10.0504	12.2635	0.2871162037173021
ABI1.exon.12	8.77333	5.04088	2.69215	2.34564	10.6633	4.5244	5.67329	1.0486	-0.468168	0.639664	0.999961	6.74288	4.60371	-0.550568418225553
ABI1.exon.2	11.1661	14.6185	18.845	18.7651	23.4594	28.6545	19.2514	0.625151	-0.674167	0.500205	0.999961	22.2442	16.2587	-0.4522112132604366
ABI1.exon.3	76.5673	26.7166	297.033	99.2988	85.3068	183.992	128.153	0.769371	0.887387	0.374871	0.999961	98.6719	157.633	0.6758593295579007
ABI1.exon.4	76.5673	26.7166	297.033	99.2988	85.3068	183.992	128.153	0.769371	0.887387	0.374871	0.999961	98.6719	157.633	0.6758593295579007
ABI1.exon.5	14.3564	21.6758	51.1508	20.3289	55.4494	33.1789	32.69	0.688738	-0.490055	0.624095	0.999961	36.768	28.612	-0.36183196965721015
ABI1.exon.6	14.3564	21.6758	51.1508	20.3289	55.4494	33.1789	32.69	0.688738	-0.490055	0.624095	0.999961	36.768	28.612	-0.36183196965721015
ABI1.exon.7	16.7491	27.2207	51.1508	20.3289	55.4494	33.1789	34.013	0.644917	-0.579056	0.562552	0.999961	38.6164	29.4096	-0.39292632103045144
ABI1.exon.8	16.7491	27.2207	29.6136	19.547	34.1227	22.622	24.9792	0.55545	-0.615049	0.538522	0.999961	27.9885	21.9699	-0.34930543052818147
ABI1.exon.9	16.7491	27.2207	29.6136	19.547	34.1227	19.6057	24.4765	0.568794	-0.509934	0.610098	0.999961	26.9831	21.9699	-0.29652613709228304
ABI1P1.exon.1	0	3.02453	0	0	4.26534	0	1.21498	2.84342	-1.40529	0.159935	0.999961	2.42996	0	-inf
ABI2.3UTR.10	11.9636	6.55314	5.38429	6.25504	8.53068	4.5244	7.20186	0.884889	0.326002	0.744423	0.999961	6.53607	7.86765	0.26750948409877073
ABI2.3UTR.11	11.9636	6.55314	5.38429	6.25504	8.53068	4.5244	7.20186	0.884889	0.326002	0.744423	0.999961	6.53607	7.86765	0.26750948409877073
ABI2.3UTR.12	11.9636	6.55314	5.38429	6.25504	10.6633	4.5244	7.55731	0.880435	0.183488	0.854415	0.999961	7.24696	7.86765	0.11855708111438716
ABI2.3UTR.13	11.9636	6.55314	5.38429	6.25504	8.53068	4.5244	7.20186	0.884889	0.326002	0.744423	0.999961	6.53607	7.86765	0.26750948409877073
ABI2.3UTR.7	11.9636	6.55314	5.38429	6.25504	8.53068	4.5244	7.20186	0.884889	0.326002	0.744423	0.999961	6.53607	7.86765	0.26750948409877073
ABI2.3UTR.8	11.9636	6.55314	5.38429	6.25504	8.53068	4.5244	7.20186	0.884889	0.326002	0.744423	0.999961	6.53607	7.86765	0.26750948409877073
ABI2.3UTR.9	11.9636	6.55314	5.38429	6.25504	8.53068	4.5244	7.20186	0.884889	0.326002	0.744423	0.999961	6.53607	7.86765	0.26750948409877073
ABI2.5UTR.1	30.3079	40.8311	52.0481	35.9665	25.592	49.7684	39.0857	0.517639	0.0172437	0.986242	0.999961	38.7305	39.4408	0.02621920293167229
ABI2.5UTR.2	47.057	34.7821	43.0743	23.4564	38.3881	30.1627	36.1534	0.518533	0.267534	0.789058	0.999961	34.4443	37.8626	0.13650841330738006
ABI2.5UTR.3	132.398	76.6213	377.798	162.631	140.756	220.188	185.065	0.590254	1.06087	0.288748	0.999961	145.855	224.275	0.6207366153576871
ABI2.5UTR.4	10.3685	11.0899	0	9.38256	0	0	5.14016	1.87665	0.382374	0.702184	0.999961	3.69664	6.58368	0.8326786342857085
ABI2.exon.1	30.3079	40.8311	52.0481	35.9665	25.592	49.7684	39.0857	0.517639	0.0172437	0.986242	0.999961	38.7305	39.4408	0.02621920293167229
ABI2.exon.10	33.4982	21.6758	49.356	23.4564	31.99	42.2277	33.7007	0.565737	0.298337	0.765446	0.999961	31.9645	35.4369	0.14877922461937845
ABI2.exon.11	33.4982	21.6758	25.1267	23.4564	29.8574	21.1139	25.788	0.530957	0.375347	0.707402	0.999961	24.2157	27.3604	0.17614935954307498
ABI2.exon.12	33.4982	21.6758	25.1267	23.4564	29.8574	18.0976	25.2853	0.541945	0.477583	0.632947	0.999961	23.2103	27.3604	0.23732836179783376
ABI2.exon.13	14.3564	13.1063	13.4607	20.3289	19.194	16.5895	16.1726	0.622013	0.0207422	0.983451	0.999961	16.2966	16.0487	-0.0221178622860902
ABI2.exon.14	0.797576	0	0	4.69128	0	3.01627	1.41752	2.55774	0.355106	0.72251	0.999961	1.00542	1.82962	0.8637412345795377
ABI2.exon.2	132.398	76.6213	377.798	162.631	140.756	220.188	185.065	0.590254	1.06087	0.288748	0.999961	145.855	224.275	0.6207366153576871
ABI2.exon.3	132.398	76.6213	377.798	162.631	140.756	220.188	185.065	0.590254	1.06087	0.288748	0.999961	145.855	224.275	0.6207366153576871
ABI2.exon.4	132.398	76.6213	377.798	162.631	140.756	220.188	185.065	0.590254	1.06087	0.288748	0.999961	145.855	224.275	0.6207366153576871
ABI2.exon.5	52.64	53.4333	294.341	70.3692	100.235	199.074	128.349	0.759806	0.324051	0.745899	0.999961	117.581	139.117	0.24264408492305556
ABI2.exon.6	52.64	53.4333	294.341	70.3692	100.235	199.074	128.349	0.759806	0.324051	0.745899	0.999961	117.581	139.117	0.24264408492305556
ABI2.exon.7	52.64	53.4333	294.341	70.3692	100.235	199.074	128.349	0.759806	0.324051	0.745899	0.999961	117.581	139.117	0.24264408492305556
ABI2.exon.8	43.8667	47.8883	294.341	70.3692	100.235	199.074	125.962	0.791627	0.301418	0.763096	0.999961	115.732	136.192	0.2348518761560204
ABI2.exon.9	33.4982	21.6758	49.356	23.4564	31.99	42.2277	33.7007	0.565737	0.298337	0.765446	0.999961	31.9645	35.4369	0.14877922461937845
ABI3.3UTR.8	3.1903	0	0	3.12752	4.26534	0	1.76386	2.3787	0.327806	0.743058	0.999961	1.42178	2.10594	0.5667668990340247
ABI3.5UTR.1	0	0	0	0	2.13267	0	0.355445	4.04944	-0.438472	0.661044	0.999961	0.71089	0	-inf
ABI3.exon.1	9.57091	5.54497	2.69215	0.78188	2.13267	0	3.45376	1.54764	0.414478	0.678524	0.999961	2.55921	4.34831	0.764755605814413
ABI3.exon.2	3.98788	5.54497	0	1.56376	0	0	1.84943	2.25304	-0.0674523	0.946222	0.999961	1.84832	1.85055	0.001735157499645696
ABI3.exon.3	3.1903	5.04088	0	5.47316	8.53068	4.5244	4.4599	1.26526	-0.804026	0.421382	0.999961	6.03199	2.88782	-1.0626516859361346
ABI3.exon.4	0	0	0	0	8.53068	7.54067	2.67856	2.43783	-2.09409	0.0362518	0.999961	5.35712	0	-inf
ABI3.exon.5	0	3.52861	0	0.78188	0	0	0.718416	3.47005	-0.60915	0.542425	0.999961	1.1762	0.260627	-2.1740823301620216
ABI3.exon.6	2.39273	3.52861	0	1.56376	0	0	1.24752	2.45147	-0.0119926	0.990432	0.999961	1.1762	1.31883	0.16511833169768433
ABI3.exon.7	0	4.53679	0.897382	2.34564	0	0	1.29664	2.48869	-0.259294	0.795409	0.999961	1.51226	1.08101	-0.4843328856967418
ABI3.exon.8	3.1903	0	0	3.12752	4.26534	0	1.76386	2.3787	0.327806	0.743058	0.999961	1.42178	2.10594	0.5667668990340247
ABI3BP.3UTR.35	0	0	0	2.34564	0	0	0.39094	3.99892	0.465753	0.641393	0.999961	0	0.78188	inf
ABI3BP.3UTR.36	0	0	0	2.34564	0	0	0.39094	3.99892	0.465753	0.641393	0.999961	0	0.78188	inf
ABI3BP.3UTR.43	0	0	0	2.34564	0	0	0.39094	3.99892	0.465753	0.641393	0.999961	0	0.78188	inf
ABI3BP.3UTR.48	0	0	0	2.34564	0	0	0.39094	3.99892	0.465753	0.641393	0.999961	0	0.78188	inf
ABI3BP.3UTR.57	0	0	0	2.34564	0	0	0.39094	3.99892	0.465753	0.641393	0.999961	0	0.78188	inf
ABI3BP.3UTR.61	0	0	0	2.34564	0	0	0.39094	3.99892	0.465753	0.641393	0.999961	0	0.78188	inf
ABI3BP.3UTR.62	0	0	0	2.34564	0	0	0.39094	3.99892	0.465753	0.641393	0.999961	0	0.78188	inf
ABI3BP.3UTR.63	0	0	0	2.34564	0	0	0.39094	3.99892	0.465753	0.641393	0.999961	0	0.78188	inf
ABI3BP.3UTR.64	0	0	0	2.34564	0	0	0.39094	3.99892	0.465753	0.641393	0.999961	0	0.78188	inf
ABI3BP.3UTR.65	0	0	0	2.34564	0	0	0.39094	3.99892	0.465753	0.641393	0.999961	0	0.78188	inf
ABI3BP.3UTR.66	0	0	0	2.34564	0	0	0.39094	3.99892	0.465753	0.641393	0.999961	0	0.78188	inf
ABI3BP.3UTR.67	0	0	0	2.34564	0	0	0.39094	3.99892	0.465753	0.641393	0.999961	0	0.78188	inf
ABI3BP.3UTR.68	0	0	0	2.34564	0	0	0.39094	3.99892	0.465753	0.641393	0.999961	0	0.78188	inf
ABI3BP.5UTR.3	0	0	0	2.34564	0	0	0.39094	3.99892	0.465753	0.641393	0.999961	0	0.78188	inf
ABI3BP.exon.18	0	1.51226	0	0	0	0	0.252044	4.04239	-0.529257	0.596627	0.999961	0.504088	0	-inf
ABI3BP.exon.19	0	1.51226	0	0	0	0	0.252044	4.04239	-0.529257	0.596627	0.999961	0.504088	0	-inf
ABI3BP.exon.20	0	1.51226	0	0	0	0	0.252044	4.04239	-0.529257	0.596627	0.999961	0.504088	0	-inf
ABI3BP.exon.21	0	1.51226	0	0	0	0	0.252044	4.04239	-0.529257	0.596627	0.999961	0.504088	0	-inf
ABI3BP.exon.22	0	1.51226	0	0	0	0	0.252044	4.04239	-0.529257	0.596627	0.999961	0.504088	0	-inf
ABI3BP.exon.23	0	1.51226	0	0	0	0	0.252044	4.04239	-0.529257	0.596627	0.999961	0.504088	0	-inf
ABI3BP.exon.29	0	0	0	2.34564	0	0	0.39094	3.99892	0.465753	0.641393	0.999961	0	0.78188	inf
ABI3BP.exon.3	0	0	0	2.34564	0	0	0.39094	3.99892	0.465753	0.641393	0.999961	0	0.78188	inf
ABI3BP.exon.30	0	0	0	2.34564	0	0	0.39094	3.99892	0.465753	0.641393	0.999961	0	0.78188	inf
ABI3BP.exon.34	0	0	0	0	0	1.50813	0.251356	4.04944	-0.438472	0.661044	0.999961	0.502711	0	-inf
ABI3BP.exon.35	0	0	0	2.34564	0	0	0.39094	3.99892	0.465753	0.641393	0.999961	0	0.78188	inf
ABI3BP.exon.36	0	0	0	2.34564	0	1.50813	0.642296	3.67468	0.166199	0.868001	0.999961	0.502711	0.78188	0.63721750122614
ABI3BP.exon.37	0	0	0	2.34564	0	1.50813	0.642296	3.67468	0.166199	0.868001	0.999961	0.502711	0.78188	0.63721750122614
ABI3BP.exon.38	0	0	0	0	0	1.50813	0.251356	4.04944	-0.438472	0.661044	0.999961	0.502711	0	-inf
ABI3BP.exon.39	0	0	0	0	0	1.50813	0.251356	4.04944	-0.438472	0.661044	0.999961	0.502711	0	-inf
ABI3BP.exon.40	0	0	0	0	0	1.50813	0.251356	4.04944	-0.438472	0.661044	0.999961	0.502711	0	-inf
ABI3BP.exon.41	0	0	0	0	0	1.50813	0.251356	4.04944	-0.438472	0.661044	0.999961	0.502711	0	-inf
ABI3BP.exon.42	0	0	0	2.34564	0	1.50813	0.642296	3.67468	0.166199	0.868001	0.999961	0.502711	0.78188	0.63721750122614
ABI3BP.exon.43	0	0	0	2.34564	0	1.50813	0.642296	3.67468	0.166199	0.868001	0.999961	0.502711	0.78188	0.63721750122614
ABI3BP.exon.48	0	0	0	2.34564	0	0	0.39094	3.99892	0.465753	0.641393	0.999961	0	0.78188	inf
ABI3BP.exon.5	0	0	0	2.34564	0	0	0.39094	3.99892	0.465753	0.641393	0.999961	0	0.78188	inf
ABI3BP.exon.51	0	0	0	2.34564	0	0	0.39094	3.99892	0.465753	0.641393	0.999961	0	0.78188	inf
ABI3BP.exon.55	0	0	0	2.34564	0	0	0.39094	3.99892	0.465753	0.641393	0.999961	0	0.78188	inf
ABI3BP.exon.56	0	0	0	2.34564	0	0	0.39094	3.99892	0.465753	0.641393	0.999961	0	0.78188	inf
ABI3BP.exon.57	0	0	0	2.34564	0	0	0.39094	3.99892	0.465753	0.641393	0.999961	0	0.78188	inf
ABI3BP.exon.58	0	0	0	2.34564	0	0	0.39094	3.99892	0.465753	0.641393	0.999961	0	0.78188	inf
ABI3BP.exon.59	0	0	0	2.34564	0	0	0.39094	3.99892	0.465753	0.641393	0.999961	0	0.78188	inf
ABI3BP.exon.60	0	0	0	2.34564	0	0	0.39094	3.99892	0.465753	0.641393	0.999961	0	0.78188	inf
ABI3BP.exon.61	0	0	0	2.34564	0	0	0.39094	3.99892	0.465753	0.641393	0.999961	0	0.78188	inf
ABI3BP.exon.62	0	0	0	2.34564	0	0	0.39094	3.99892	0.465753	0.641393	0.999961	0	0.78188	inf
ABI3BP.exon.63	0	0	0	2.34564	0	0	0.39094	3.99892	0.465753	0.641393	0.999961	0	0.78188	inf
ABI3BP.exon.64	0	0	0	2.34564	0	0	0.39094	3.99892	0.465753	0.641393	0.999961	0	0.78188	inf
ABI3BP.exon.65	0	0	0	2.34564	0	0	0.39094	3.99892	0.465753	0.641393	0.999961	0	0.78188	inf
ABI3BP.exon.66	0	0	0	2.34564	0	0	0.39094	3.99892	0.465753	0.641393	0.999961	0	0.78188	inf
ABI3BP.exon.67	0	0	0	2.34564	0	0	0.39094	3.99892	0.465753	0.641393	0.999961	0	0.78188	inf
ABI3BP.exon.68	0	0	0	2.34564	0	0	0.39094	3.99892	0.465753	0.641393	0.999961	0	0.78188	inf
ABITRAM.3UTR.6	4.78545	3.52861	5.38429	3.12752	4.26534	1.50813	3.76656	1.13948	0.44995	0.652746	0.999961	3.1007	4.43242	0.5155030893145025
ABITRAM.5UTR.1	0	1.51226	0	0	0	0	0.252044	4.04239	-0.529257	0.596627	0.999961	0.504088	0	-inf
ABITRAM.exon.1	0	8.0654	0	4.69128	8.53068	0	3.54789	1.97537	-0.918645	0.358282	0.999961	5.53203	1.56376	-1.8227890020166135
ABITRAM.exon.2	1.59515	4.53679	17.9476	13.292	19.194	6.03253	10.433	1.04332	0.200464	0.841118	0.999961	9.92112	10.9449	0.141686373422158
[truncated: 63,535 more rows]

## Sheet: KiO
RNA elements that exhibit differential abundance between the RP13 and RP13-Cas9 PRPF8 iCLIP experiments in iPSCs.
Gene Name and Element	RP13-1A	RP13-1A-Cas9	RP13-1B	RP13-1B-Cas9	RP13-1C	RP13-1C-Cas9	RP13-2	RP13-2-Cas9	baseMean	lfcSE	stat	pvalue	padj	baseMean(RP13-Cas9)	baseMean(RP13)	log2(RP13/RP13-Cas9)
A1BG.3UTR.8	13.8741	15.4058	4.78356	12.45	10.0718	16.5091	14.8325	2.78433	11.3389	0.6303	-0.171927	0.863495	0.999962	11.7873	10.8905	-0.114167
A1BG.exon.2	4.16222	0	0	0	1.88847	7.26401	23.0727	0	4.54843	1.69658	1.12312	0.261387	0.999962	1.816	7.28086	2.00334
A1BG.exon.3	9.01815	7.7029	0	3.73501	7.55388	9.2451	0	4.64055	5.23695	1.13629	-0.448669	0.653671	0.999962	6.33089	4.14301	-0.61173
A1BG.exon.4	8.32445	7.7029	0	0	4.40643	17.1695	24.7208	16.706	9.87875	0.952844	-0.211384	0.832588	0.999962	10.3946	9.36291	-0.150803
A1BG.exon.6	6.24333	7.7029	0	0	0	7.92437	0	3.71244	3.19788	1.86548	-0.825555	0.409057	0.999962	4.83493	1.56083	-1.63118
A1BG.exon.7	15.2615	9.62862	15.9452	12.45	1.88847	15.8487	18.1286	3.71244	11.6079	0.689241	0.360323	0.718606	0.999962	10.41	12.8059	0.298848
A1BG.exon.8	13.8741	15.4058	4.78356	12.45	10.0718	16.5091	14.8325	2.78433	11.3389	0.6303	-0.171927	0.863495	0.999962	11.7873	10.8905	-0.114167
A1BG-AS1.exon.1	19.4237	9.62862	20.7288	4.98001	12.5898	13.2073	0	10.2092	11.3459	0.689436	0.691837	0.48904	0.999962	9.50628	13.1856	0.472006
A1BG-AS1.exon.2	15.9552	3.85145	4.78356	9.96002	10.0718	13.8677	0	4.64055	7.89128	0.869153	-0.0020963	0.998327	0.999962	8.07992	7.70265	-0.0689862
A1BG-AS1.exon.3	22.1985	8.66576	7.9726	2.49	17.6257	4.62255	0	2.78433	8.29494	0.885093	1.58953	0.11194	0.981371	4.64066	11.9492	1.36451
A1BG-AS1.exon.4	13.8741	7.7029	9.56712	4.98001	10.0718	8.58474	13.1844	2.78433	8.84368	0.659285	1.42223	0.15496	0.999962	6.01299	11.6744	0.957189
A1CF.3UTR.11	8.32445	5.77717	6.37808	0	3.14745	1.32073	0	0	3.11848	1.69051	0.790631	0.429159	0.999962	1.77448	4.46249	1.33046
A1CF.3UTR.12	8.32445	5.77717	6.37808	0	3.14745	1.32073	0	0	3.11848	1.69051	0.790631	0.429159	0.999962	1.77448	4.46249	1.33046
A1CF.3UTR.13	8.32445	5.77717	6.37808	0	3.14745	1.32073	0	0	3.11848	1.69051	0.790631	0.429159	0.999962	1.77448	4.46249	1.33046
A1CF.3UTR.14	8.32445	5.77717	6.37808	0	3.14745	1.32073	0	0	3.11848	1.69051	0.790631	0.429159	0.999962	1.77448	4.46249	1.33046
A1CF.3UTR.15	8.32445	5.77717	6.37808	0	3.14745	1.32073	0	0	3.11848	1.69051	0.790631	0.429159	0.999962	1.77448	4.46249	1.33046
A1CF.exon.11	8.32445	5.77717	6.37808	7.47001	3.77694	1.98109	0	0	4.21347	1.32215	0.250764	0.801997	0.999962	3.80707	4.61987	0.27917
A1CF.exon.12	8.32445	5.77717	6.37808	7.47001	3.14745	1.98109	0	0	4.13478	1.33982	0.208066	0.835178	0.999962	3.80707	4.46249	0.229169
A1CF.exon.13	8.32445	5.77717	6.37808	7.47001	3.14745	1.98109	0	0	4.13478	1.33982	0.208066	0.835178	0.999962	3.80707	4.46249	0.229169
A1CF.exon.14	8.32445	5.77717	6.37808	7.47001	3.14745	1.98109	0	0	4.13478	1.33982	0.208066	0.835178	0.999962	3.80707	4.46249	0.229169
A1CF.exon.15	8.32445	5.77717	6.37808	0	3.14745	1.98109	0	0	3.20103	1.65807	0.725744	0.467995	0.999962	1.93957	4.46249	1.20212
A2M.exon.10	4.16222	10.5915	0	2.49	5.03592	1.98109	0	0	3.03259	1.72683	-0.356723	0.721299	0.999962	3.76565	2.29954	-0.711555
A2M.exon.14	2.08111	9.62862	0	2.49	0	8.58474	1.64805	0	3.05407	1.78037	-1.38821	0.165073	0.999962	5.17584	0.932291	-2.47294
A2M.exon.15	2.08111	9.62862	0	2.49	0	8.58474	1.64805	0	3.05407	1.78037	-1.38821	0.165073	0.999962	5.17584	0.932291	-2.47294
A2M.exon.16	0	9.62862	0	2.49	3.14745	12.5469	1.64805	0	3.68263	1.65236	-1.39852	0.161957	0.999962	6.16639	1.19888	-2.36274
A2M.exon.3	3.46852	7.7029	0	3.73501	8.18337	2.64146	0	3.71244	3.68046	1.37064	-0.358312	0.72011	0.999962	4.44795	2.91297	-0.610649
A2M.exon.4	2.08111	7.7029	0	0	8.18337	2.64146	0	3.71244	3.04016	1.69836	-0.218495	0.827043	0.999962	3.5142	2.56612	-0.453607
A2M.exon.6	3.46852	15.4058	0	0	1.88847	3.96219	0	0	3.09062	1.93158	-0.902563	0.366758	0.999962	4.84199	1.33925	-1.85418
A2M.exon.7	3.46852	15.4058	0	0	1.88847	3.96219	0	0	3.09062	1.93158	-0.902563	0.366758	0.999962	4.84199	1.33925	-1.85418
A2M-AS1.exon.2	18.0363	22.1458	23.9178	17.43	18.2552	25.7542	36.2571	24.1309	23.2409	0.382242	0.114128	0.909136	0.999962	22.3652	24.1166	0.108769
A2M-AS1.exon.3	6.24333	15.4058	23.9178	8.71501	8.18337	7.26401	6.59221	4.64055	10.1203	0.675587	0.408282	0.683066	0.999962	9.00634	11.2342	0.318881
A4GALT.3UTR.2	9.01815	13.4801	0	0	0	3.30182	0	4.64055	3.80507	1.78348	-0.656358	0.511594	0.999962	5.35561	2.25454	-1.24822
A4GALT.3UTR.3	9.01815	13.4801	0	0	0	3.30182	0	4.64055	3.80507	1.78348	-0.656358	0.511594	0.999962	5.35561	2.25454	-1.24822
A4GALT.5UTR.1	6.93704	13.4801	0	0	5.66541	5.28292	0	0	3.92068	1.73599	-0.295727	0.767439	0.999962	4.69075	3.15061	-0.574185
A4GALT.5UTR.2	6.93704	13.4801	0	0	0	3.30182	0	0	2.96487	2.2246	-0.543278	0.586939	0.999962	4.19547	1.73426	-1.27451
A4GALT.exon.1	6.93704	13.4801	0	0	5.66541	5.28292	0	0	3.92068	1.73599	-0.295727	0.767439	0.999962	4.69075	3.15061	-0.574185
A4GALT.exon.2	9.01815	18.2944	0	13.695	6.92439	8.58474	0	12.0654	8.57276	0.841935	-1.82352	0.0682248	0.926342	13.1599	3.98563	-1.72327
A4GALT.exon.3	9.01815	18.2944	0	13.695	6.92439	8.58474	0	12.0654	8.57276	0.841935	-1.82352	0.0682248	0.926342	13.1599	3.98563	-1.72327
AAAS.5UTR.1	10.4056	8.66576	0	2.49	8.81286	3.30182	0	0	4.2095	1.50481	0.313497	0.753903	0.999962	3.6144	4.8046	0.410663
AAAS.exon.1	15.2615	8.66576	0	2.49	8.81286	5.28292	0	2.78433	5.41217	1.19479	0.328919	0.742217	0.999962	4.80575	6.01859	0.324662
AAAS.exon.10	15.2615	32.7373	25.5123	26.145	18.2552	22.4524	0	6.49677	18.3576	0.607114	-0.906275	0.36479	0.999962	21.9579	14.7573	-0.573314
AAAS.exon.11	15.2615	32.7373	25.5123	26.145	11.3308	22.4524	0	13.9217	18.4201	0.547632	-1.57224	0.115894	0.984589	23.8141	13.0262	-0.870405
AAAS.exon.12	13.8741	18.2944	7.9726	26.145	11.3308	13.2073	0	13.9217	13.0932	0.598577	-1.65938	0.09704	0.964203	17.8921	8.29437	-1.10912
AAAS.exon.13	20.8111	18.2944	6.37808	1.245	9.44235	13.2073	11.5364	4.64055	10.6944	0.717011	0.510524	0.609684	0.999962	9.34681	12.042	0.365527
AAAS.exon.14	20.8111	22.1458	6.37808	9.96002	9.44235	11.8866	11.5364	10.2092	12.7962	0.557404	-0.235677	0.813683	0.999962	13.5504	12.042	-0.170264
AAAS.exon.15	12.4867	22.1458	12.7562	9.96002	8.18337	11.8866	9.88831	10.2092	12.1895	0.537296	-0.626641	0.530895	0.999962	13.5504	10.8286	-0.323485
AAAS.exon.16	11.0993	17.3315	12.7562	1.245	0	0	0	1.85622	5.53602	1.52756	0.146293	0.88369	0.999962	5.10819	5.96386	0.223435
AAAS.exon.2	41.6222	48.1431	19.1342	52.2901	49.7297	43.5841	29.6649	25.9871	38.7694	0.358078	-0.6398	0.522302	0.999962	42.5011	35.0378	-0.278588
AAAS.exon.3	29.1356	21.183	12.7562	16.185	33.363	26.4146	11.5364	5.56866	19.5178	0.512382	0.710232	0.47756	0.999962	17.3378	21.6978	0.323625
AAAS.exon.4	17.3426	28.8859	6.37808	8.71501	20.1437	13.2073	24.7208	25.059	18.0565	0.496312	-0.274952	0.783353	0.999962	18.9668	17.1463	-0.145579
AAAS.exon.5	26.3607	35.6259	43.052	0	26.4386	40.9426	24.7208	21.3465	27.3109	0.915383	0.314932	0.752813	0.999962	24.4788	30.143	0.300294
AAAS.exon.6	20.8111	24.0716	23.9178	18.675	7.55388	15.8487	16.4805	7.42488	16.8479	0.504318	0.0672961	0.946346	0.999962	16.5051	17.1908	0.0587313
AAAS.exon.7	20.8111	24.0716	23.9178	18.675	7.55388	15.8487	4.94416	7.42488	15.4059	0.5594	-0.363247	0.71642	0.999962	16.5051	14.3067	-0.206213
AAAS.exon.8	15.2615	17.3315	6.37808	8.71501	10.7013	7.92437	0	7.42488	9.21708	0.75444	-0.358333	0.720094	0.999962	10.3489	8.08522	-0.356124
AAAS.exon.9	11.0993	17.3315	22.3233	8.71501	18.2552	7.92437	0	7.42488	11.6342	0.68911	0.497206	0.619044	0.999962	10.3489	12.9194	0.320059
AACS.3UTR.16	8.32445	8.66576	0	0	2.51796	5.28292	0	3.71244	3.56294	1.57307	-0.397573	0.690945	0.999962	4.41528	2.7106	-0.703892
AACS.3UTR.17	8.32445	8.66576	0	0	2.51796	5.28292	0	3.71244	3.56294	1.57307	-0.397573	0.690945	0.999962	4.41528	2.7106	-0.703892
AACS.3UTR.18	8.32445	8.66576	0	0	2.51796	5.28292	0	3.71244	3.56294	1.57307	-0.397573	0.690945	0.999962	4.41528	2.7106	-0.703892
AACS.5UTR.1	8.32445	7.7029	4.78356	6.22501	8.81286	17.1695	0	8.35299	7.6714	0.817007	-0.946038	0.344129	0.999962	9.86259	5.48022	-0.847734
AACS.exon.1	8.32445	7.7029	4.78356	6.22501	8.81286	17.1695	13.1844	8.35299	9.31946	0.651775	-0.313282	0.754067	0.999962	9.86259	8.77632	-0.168351
AACS.exon.10	8.32445	9.62862	1.59452	22.41	13.2193	15.1884	16.4805	6.49677	11.6678	0.638625	-0.649456	0.516044	0.999962	13.431	9.90469	-0.439377
AACS.exon.11	8.32445	14.4429	3.18904	23.655	13.2193	16.5091	23.0727	5.56866	13.4977	0.601792	-0.563539	0.573068	0.999962	15.0439	11.9514	-0.332005
AACS.exon.12	9.71185	18.2944	4.78356	4.98001	13.2193	16.5091	16.4805	8.35299	11.5415	0.603346	-0.232511	0.816141	0.999962	12.0341	11.0488	-0.123241
AACS.exon.13	13.1804	18.2944	36.674	23.655	11.9603	16.5091	36.2571	12.0654	21.0745	0.469801	0.887383	0.374873	0.999962	17.631	24.5179	0.475725
AACS.exon.14	9.71185	18.2944	36.674	23.655	11.9603	13.8677	23.0727	8.35299	18.1986	0.511102	0.575138	0.565198	0.999962	16.0425	20.3547	0.343462
AACS.exon.15	13.1804	14.4429	6.37808	23.655	6.92439	13.8677	36.2571	12.0654	15.8464	0.563134	-0.130978	0.895793	0.999962	16.0078	15.685	-0.0293866
AACS.exon.16	13.1804	12.5172	36.674	23.655	7.55388	10.5658	36.2571	12.0654	19.0586	0.534214	1.17566	0.239729	0.999962	14.7009	23.4163	0.671613
AACS.exon.17	13.1804	12.5172	36.674	23.655	7.55388	10.5658	36.2571	12.0654	19.0586	0.534214	1.17566	0.239729	0.999962	14.7009	23.4163	0.671613
AACS.exon.18	8.32445	12.5172	36.674	13.695	7.55388	9.2451	0	7.42488	11.9293	0.747109	0.354088	0.723273	0.999962	10.7206	13.1381	0.293374
AACS.exon.2	25.667	14.4429	65.3753	8.71501	40.9168	15.1884	18.1286	45.4774	29.2389	0.499596	1.65291	0.0983495	0.965767	20.9559	37.5219	0.840376
AACS.exon.3	11.793	18.2944	25.5123	23.655	18.2552	23.7731	18.1286	20.4184	19.9788	0.400305	-0.666267	0.50524	0.999962	21.5352	18.4223	-0.225249
AACS.exon.4	25.667	14.4429	65.3753	8.71501	40.9168	15.1884	18.1286	45.4774	29.2389	0.499596	1.65291	0.0983495	0.965767	20.9559	37.5219	0.840376
AACS.exon.5	11.793	15.4058	25.5123	18.675	18.2552	17.8298	34.6091	18.5622	20.0803	0.425547	0.692494	0.488627	0.999962	17.6182	22.5424	0.355573
AACS.exon.6	10.4056	1.92572	15.9452	18.675	7.55388	18.4902	8.24026	19.4903	12.5908	0.628176	-0.797188	0.425342	0.999962	14.6453	10.5362	-0.475082
AACS.exon.7	17.3426	15.4058	33.4849	18.675	15.1078	18.4902	34.6091	12.9935	20.7636	0.423688	1.30935	0.190417	0.999962	16.3911	25.1361	0.616844
AACS.exon.8	9.71185	9.62862	15.9452	22.41	7.55388	18.4902	8.24026	19.4903	13.9338	0.508128	-1.55923	0.118942	0.986856	17.5048	10.3628	-0.756336
AACS.exon.9	17.3426	14.4429	33.4849	14.94	10.7013	18.4902	11.5364	12.9935	16.7415	0.475154	0.452823	0.650676	0.999962	15.2167	18.2663	0.263531
AACSP1.exon.1	35.3789	19.2572	6.37808	21.165	3.77694	7.26401	0	0	11.6525	1.54796	-0.0285387	0.977233	0.999962	11.9216	11.3835	-0.0666328
AACSP1.exon.10	13.1804	14.4429	3.18904	0	2.51796	0	0	13.9217	5.90649	1.39554	-0.38764	0.698282	0.999962	7.09115	4.72184	-0.586669
AACSP1.exon.11	8.32445	3.85145	7.9726	2.49	0	7.26401	0	0	3.73781	1.62323	0.150848	0.880096	0.999962	3.40137	4.07426	0.260425
AACSP1.exon.3	18.73	10.5915	0	0	3.77694	0	0	0	4.1373	1.97834	0.566571	0.571006	0.999962	2.64787	5.62674	1.08747
AACSP1.exon.4	24.2796	6.74003	6.37808	12.45	1.25898	9.2451	0	0	7.54398	1.14551	0.182752	0.854992	0.999962	7.10879	7.97917	0.166636
AACSP1.exon.6	14.5678	7.7029	0	8.71501	0	0	0	0	3.87321	2.05563	-0.0567871	0.954715	0.999962	4.10448	3.64195	-0.172489
AACSP1.exon.7	11.0993	6.74003	0	0	3.77694	7.26401	0	0	3.61003	1.7935	0.0685626	0.945338	0.999962	3.50101	3.71905	0.0871627
AACSP1.exon.8	13.1804	8.66576	4.78356	12.45	3.14745	7.92437	0	0	6.26894	1.12373	-0.355836	0.721963	0.999962	7.26004	5.27785	-0.460028
AACSP1.exon.9	11.793	6.74003	0	2.49	1.88847	7.26401	0	0	3.77194	1.60431	-0.131025	0.895755	0.999962	4.12351	3.42036	-0.269726
AADAT.3UTR.11	11.793	21.183	1.59452	0	3.14745	7.26401	6.59221	7.42488	7.37487	0.980955	-0.624324	0.532415	0.999962	8.96796	5.78179	-0.633265
AADAT.3UTR.13	11.793	21.183	1.59452	0	3.14745	7.26401	6.59221	7.42488	7.37487	0.980955	-0.624324	0.532415	0.999962	8.96796	5.78179	-0.633265
AADAT.3UTR.14	11.793	21.183	1.59452	0	3.14745	7.26401	6.59221	7.42488	7.37487	0.980955	-0.624324	0.532415	0.999962	8.96796	5.78179	-0.633265
AADAT.3UTR.15	11.793	21.183	1.59452	0	3.14745	7.26401	6.59221	7.42488	7.37487	0.980955	-0.624324	0.532415	0.999962	8.96796	5.78179	-0.633265
AADAT.5UTR.1	18.73	42.3659	12.7562	36.1051	25.1796	28.3957	13.1844	35.2682	26.4981	0.366963	-2.59679	0.00941007	0.636311	35.5337	17.4625	-1.02492
AADAT.5UTR.2	18.73	42.3659	0	36.1051	15.7372	28.3957	1.64805	35.2682	22.2813	0.556679	-3.24366	0.00118005	0.31243	35.5337	9.02883	-1.97658
AADAT.exon.1	27.0545	42.3659	14.3507	36.1051	32.104	32.3579	24.7208	35.2682	30.5409	0.338123	-1.54888	0.121412	0.987426	36.5243	24.5575	-0.572693
AADAT.exon.10	43.0096	44.2917	36.674	18.675	36.5104	42.9237	36.2571	45.4774	37.9774	0.331028	0.00112913	0.999099	0.999962	37.8419	38.1128	0.010289
AADAT.exon.11	41.6222	37.5516	22.3233	12.45	36.5104	27.0749	36.2571	45.4774	32.4084	0.387231	0.426549	0.669708	0.999962	30.6385	34.1783	0.157734
AADAT.exon.12	43.0096	44.2917	12.7562	18.675	36.5104	42.9237	36.2571	42.6931	34.6396	0.388783	-0.490515	0.623769	0.999962	37.1459	32.1333	-0.209131
AADAT.exon.13	43.0096	44.2917	6.37808	18.675	33.9925	42.9237	18.1286	42.6931	31.2615	0.454852	-1.09323	0.274293	0.999962	37.1459	25.3772	-0.549669
AADAT.exon.14	43.0096	44.2917	4.78356	18.675	33.9925	42.9237	18.1286	42.6931	31.0622	0.47088	-1.10401	0.269588	0.999962	37.1459	24.9786	-0.572511
AADAT.exon.15	17.3426	27.923	4.78356	0	16.9962	25.7542	13.1844	7.42488	14.1761	0.727183	-0.297012	0.766458	0.999962	15.2755	13.0767	-0.224223
AADAT.exon.2	41.6222	50.0688	35.0794	36.1051	57.2836	32.3579	19.7766	35.2682	38.4452	0.349329	0.130721	0.895996	0.999962	38.45	38.4405	-0.000357055
AADAT.exon.3	70.0641	107.841	52.6192	67.2301	68.6144	73.9608	92.2909	52.9023	73.1903	0.308356	-0.305365	0.760089	0.999962	75.4834	70.8971	-0.0904328
AADAT.exon.4	70.0641	75.1032	38.2685	62.2501	74.2798	73.9608	92.2909	44.5493	66.3458	0.318573	0.329995	0.741403	0.999962	63.9659	68.7258	0.10355
AADAT.exon.5	70.0641	107.841	62.1863	67.2301	68.6144	73.9608	92.2909	52.9023	74.3862	0.300721	-0.164989	0.868952	0.999962	75.4834	73.2889	-0.0425651
AADAT.exon.6	47.1719	107.841	52.6192	67.2301	74.2798	58.1121	59.3299	52.9023	64.9357	0.317605	-0.897805	0.36929	0.999962	71.5213	58.3502	-0.293635
AADAT.exon.7	47.1719	107.841	62.1863	67.2301	74.2798	58.1121	59.3299	52.9023	66.1316	0.315465	-0.734833	0.462441	0.999962	71.5213	60.742	-0.235679
AADAT.exon.8	41.6222	56.8089	62.1863	38.5951	74.2798	36.32	37.9052	42.6931	48.8013	0.320988	1.00329	0.315723	0.999962	43.6043	53.9984	0.308447
AADAT.exon.9	31.9104	56.8089	62.1863	38.5951	33.9925	36.32	37.9052	45.4774	42.8995	0.322894	-0.387568	0.698336	0.999962	44.3003	41.4986	-0.094256
AAGAB.3UTR.10	9.71185	4.81431	11.1616	9.96002	8.18337	9.90547	16.4805	14.8498	10.6334	0.59108	0.272807	0.785002	0.999962	9.88239	11.3843	0.20412
AAGAB.3UTR.7	6.93704	6.74003	0	0	14.4783	5.94328	32.961	4.64055	8.96253	0.957675	1.67365	0.0941998	0.962073	4.33097	13.5941	1.65022
AAGAB.5UTR.1	6.93704	7.7029	0	8.71501	3.14745	9.90547	0	8.35299	5.59511	1.04441	-1.53344	0.125168	0.988815	8.66909	2.52112	-1.78182
AAGAB.5UTR.2	2.08111	8.66576	11.1616	0	5.03592	7.92437	16.4805	7.42488	7.34678	0.919933	0.48325	0.628918	0.999962	6.00375	8.6898	0.533458
AAGAB.exon.1	6.93704	7.7029	0	8.71501	3.14745	9.90547	0	8.35299	5.59511	1.04441	-1.53344	0.125168	0.988815	8.66909	2.52112	-1.78182
AAGAB.exon.10	9.71185	17.3315	15.9452	17.43	8.18337	11.8866	16.4805	14.8498	13.9774	0.488098	-0.710155	0.477608	0.999962	15.3745	12.5802	-0.289377
AAGAB.exon.2	2.08111	8.66576	11.1616	0	5.03592	7.92437	16.4805	7.42488	7.34678	0.919933	0.48325	0.628918	0.999962	6.00375	8.6898	0.533458
AAGAB.exon.3	4.85593	4.81431	0	0	9.44235	3.96219	0	8.35299	3.92847	1.49824	-0.126206	0.899569	0.999962	4.28237	3.57457	-0.260641
AAGAB.exon.4	20.1174	14.4429	9.56712	6.22501	11.3308	13.2073	29.6649	17.6341	15.2737	0.51237	0.817237	0.413793	0.999962	12.8773	17.6701	0.456474
AAGAB.exon.5	22.8922	16.3687	23.9178	7.47001	23.9206	22.4524	26.3688	17.6341	20.1281	0.408797	1.37247	0.169918	0.999962	15.9813	24.2749	0.60308
AAGAB.exon.6	6.93704	13.4801	11.1616	6.22501	14.4783	13.8677	36.2571	12.9935	14.425	0.568055	0.866701	0.386106	0.999962	11.6416	17.2085	0.563838
AAGAB.exon.7	26.3607	20.2201	9.56712	18.675	37.1399	10.5658	57.6818	4.64055	23.1064	0.52061	2.47459	0.0133391	0.682401	13.5254	32.6874	1.27307
AAGAB.exon.8	10.4056	7.7029	9.56712	14.94	28.9565	30.3768	28.0169	13.9217	17.9859	0.532717	0.343607	0.731142	0.999962	16.7353	19.2365	0.200951
AAGAB.exon.9	21.5048	25.9973	17.5397	2.49	26.4386	24.4335	39.5532	14.8498	21.6009	0.50005	1.18253	0.236994	0.999962	16.9426	26.2591	0.632159
AAK1.3UTR.15	8.32445	12.5172	7.9726	9.96002	3.77694	9.2451	13.1844	15.7779	10.0948	0.616384	-0.93625	0.349144	0.999962	11.875	8.3146	-0.514215
AAK1.3UTR.21	26.3607	36.5888	23.9178	28.635	31.4745	25.7542	34.6091	27.8433	29.3979	0.327418	-0.0822864	0.934419	0.999962	29.7053	29.0905	-0.0301722
AAK1.3UTR.22	26.3607	36.5888	23.9178	28.635	31.4745	25.7542	34.6091	27.8433	29.3979	0.327418	-0.0822864	0.934419	0.999962	29.7053	29.0905	-0.0301722
AAK1.5UTR.2	7.63074	7.7029	31.8904	8.71501	14.4783	13.8677	1.64805	1.85622	10.9737	0.762839	0.998961	0.317814	0.999962	8.03545	13.9119	0.791866
AAK1.exon.10	13.1804	22.1458	9.56712	6.22501	27.6976	22.4524	4.94416	14.8498	15.1328	0.572413	-0.339319	0.734369	0.999962	16.4182	13.8473	-0.245695
AAK1.exon.11	17.3426	35.6259	54.2137	47.3101	25.8091	29.056	26.3688	23.2028	32.3661	0.393433	-0.404565	0.685797	0.999962	33.7987	30.9335	-0.127795
AAK1.exon.12	11.793	35.6259	9.56712	26.145	14.4783	29.056	14.8325	12.9935	19.3114	0.440627	-2.33083	0.0197623	0.739939	25.9551	12.6677	-1.03486
AAK1.exon.13	23.5859	37.5516	1.59452	19.92	14.4783	24.4335	16.4805	17.6341	19.4598	0.504353	-1.52875	0.126327	0.990675	24.8848	14.0348	-0.826256
AAK1.exon.14	57.5774	20.2201	103.644	105.825	93.1645	93.7717	133.492	76.105	85.475	0.425532	0.898207	0.369075	0.999962	73.9805	96.9695	0.390385
AAK1.exon.15	31.2167	23.1087	14.3507	11.205	16.9962	19.8109	42.8494	31.5558	23.8867	0.438163	0.622884	0.533361	0.999962	21.4201	26.3532	0.299015
AAK1.exon.16	13.8741	22.1458	23.9178	6.22501	20.1437	10.5658	4.94416	15.7779	14.6993	0.547057	0.382864	0.701821	0.999962	13.6786	15.7199	0.20067
AAK1.exon.17	22.1985	17.3315	3.18904	3.73501	11.3308	8.58474	3.2961	4.64055	9.28829	0.786113	0.361225	0.717932	0.999962	8.57295	10.0036	0.222658
AAK1.exon.18	9.01815	16.3687	0	0	2.51796	7.92437	3.2961	22.2746	7.67499	1.0433	-1.51581	0.129567	0.994951	11.6419	3.70805	-1.65059
AAK1.exon.19	9.01815	13.4801	0	8.71501	11.9603	7.92437	8.24026	12.9935	9.04146	0.720521	-0.677332	0.498195	0.999962	10.7783	7.30468	-0.56123
AAK1.exon.2	23.5859	24.0716	41.4575	27.39	31.4745	21.1317	28.0169	35.2682	29.0495	0.346307	0.561655	0.574351	0.999962	26.9654	31.1337	0.20737
AAK1.exon.20	10.4056	14.4429	4.78356	0	8.81286	5.28292	29.6649	15.7779	11.1463	0.784051	0.710308	0.477513	0.999962	8.87593	13.4167	0.596063
AAK1.exon.21	26.3607	36.5888	23.9178	28.635	31.4745	25.7542	34.6091	27.8433	29.3979	0.327418	-0.0822864	0.934419	0.999962	29.7053	29.0905	-0.0301722
AAK1.exon.22	26.3607	36.5888	23.9178	28.635	31.4745	25.7542	34.6091	27.8433	29.3979	0.327418	-0.0822864	0.934419	0.999962	29.7053	29.0905	-0.0301722
AAK1.exon.3	9.01815	9.62862	7.9726	3.73501	11.3308	11.2262	19.7766	12.0654	10.5942	0.603277	0.562288	0.57392	0.999962	9.16381	12.0245	0.391963
AAK1.exon.4	58.2711	27.923	54.2137	64.7401	112.679	73.3005	100.531	74.2488	70.7384	0.367689	1.1973	0.23119	0.999962	60.0531	81.4237	0.43921
AAK1.exon.5	24.9733	30.8116	17.5397	33.6151	44.0643	7.26401	18.1286	18.5622	24.3698	0.482064	0.576447	0.564313	0.999962	22.5632	26.1765	0.214299
AAK1.exon.6	9.71185	6.74003	9.56712	26.145	13.8488	19.8109	13.1844	12.9935	14.0002	0.527196	-0.931896	0.35139	0.999962	16.4224	11.578	-0.504273
AAK1.exon.7	5.54963	7.7029	14.3507	0	8.81286	4.62255	0	15.7779	7.10206	1.0347	0.0229975	0.981652	0.999962	7.02583	7.17829	0.0309719
AAK1.exon.8	32.6041	8.66576	41.4575	3.73501	6.2949	23.1128	14.8325	25.059	19.4702	0.607987	1.00505	0.314874	0.999962	15.1431	23.7972	0.652131
AAK1.exon.9	27.7482	13.4801	84.5096	52.2901	34.6219	27.7353	9.88831	25.9871	34.5326	0.509234	0.766145	0.44359	0.999962	29.8731	39.192	0.39171
AAMDC.5UTR.1	5.54963	22.1458	6.37808	1.245	6.2949	14.528	0	18.5622	9.33796	0.826299	-1.91596	0.0553706	0.892561	14.1203	4.55565	-1.63204
AAMDC.5UTR.2	13.1804	22.1458	0	0	0.62949	10.5658	0	14.8498	7.67141	1.24001	-1.3589	0.174179	0.999962	11.8904	3.45247	-1.78409
AAMDC.5UTR.3	13.1804	22.1458	0	0	0.62949	10.5658	0	0	5.81519	2.56996	-0.474008	0.635494	0.999962	8.17791	3.45247	-1.24411
AAMDC.5UTR.4	13.1804	17.3315	0	0	0	10.5658	0	0	5.13472	3.26407	-0.326345	0.744164	0.999962	6.97434	3.29509	-1.08174
AAMDC.exon.1	5.54963	22.1458	6.37808	1.245	6.2949	14.528	0	18.5622	9.33796	0.826299	-1.91596	0.0553706	0.892561	14.1203	4.55565	-1.63204
AAMDC.exon.2	13.1804	22.1458	0	17.43	5.03592	13.8677	8.24026	18.5622	12.3078	0.618233	-2.20726	0.0272962	0.789428	18.0014	6.61414	-1.44449
AAMDC.exon.3	13.1804	22.1458	11.1616	17.43	7.55388	13.8677	8.24026	18.5622	14.0177	0.48488	-1.7132	0.0866763	0.957626	18.0014	10.034	-0.843209
AAMDC.exon.4	13.1804	17.3315	11.1616	17.43	10.0718	13.8677	8.24026	18.5622	13.7307	0.474504	-1.32006	0.186817	0.999962	16.7979	10.6635	-0.655592
AAMDC.exon.5	12.4867	8.66576	11.1616	14.94	10.0718	9.90547	8.24026	10.2092	10.7101	0.552469	-0.0525895	0.958059	0.999962	10.9301	10.4901	-0.05928
AAMDC.exon.6	12.4867	8.66576	11.1616	14.94	10.0718	9.90547	8.24026	10.2092	10.7101	0.552469	-0.0525895	0.958059	0.999962	10.9301	10.4901	-0.05928
AAMDC.exon.7	6.24333	0	0	14.94	0	3.30182	0	2.78433	3.40869	1.8793	-0.871023	0.383741	0.999962	5.25654	1.56083	-1.7518
AAMP.3UTR.10	9.01815	12.5172	0	13.695	6.92439	10.5658	0	22.2746	9.37441	0.803786	-2.10569	0.0352315	0.831216	14.7632	3.98563	-1.88912
AAMP.3UTR.11	6.93704	9.62862	0	13.695	6.92439	10.5658	0	22.2746	8.75319	0.833001	-2.17398	0.0297065	0.798632	14.041	3.46536	-2.01857
AAMP.exon.1	16.6489	13.4801	22.3233	0	17.6257	6.60364	0	16.706	11.6734	0.836107	0.749367	0.453636	0.999962	9.19742	14.1495	0.621446
AAMP.exon.10	11.793	12.5172	1.59452	13.695	7.55388	11.8866	6.59221	22.2746	10.9884	0.614346	-1.70188	0.088778	0.95837	15.0934	6.88339	-1.13272
AAMP.exon.11	9.01815	12.5172	0	13.695	6.92439	10.5658	0	22.2746	9.37441	0.803786	-2.10569	0.0352315	0.831216	14.7632	3.98563	-1.88912
AAMP.exon.2	13.8741	23.1087	12.7562	12.45	33.363	34.339	21.4247	37.1244	23.555	0.447297	-0.857825	0.390989	0.999962	26.7555	20.3545	-0.394491
AAMP.exon.3	18.73	8.66576	17.5397	6.22501	5.03592	14.528	0	14.8498	10.6968	0.73965	-0.130521	0.896154	0.999962	11.0671	10.3264	-0.0999432
AAMP.exon.4	6.24333	2.88859	15.9452	0	5.66541	14.528	4.94416	10.2092	7.55299	0.916924	0.196907	0.8439	0.999962	6.90645	8.19952	0.247595
AAMP.exon.5	15.2615	16.3687	17.5397	0	28.327	16.5091	18.1286	15.7779	15.9891	0.578338	1.18081	0.237678	0.999962	12.1639	19.8142	0.703928
AAMP.exon.6	19.4237	21.183	0	16.185	13.2193	9.90547	4.94416	11.1373	11.9997	0.684313	-0.771536	0.440389	0.999962	14.6027	9.39679	-0.635995
AAMP.exon.7	5.54963	2.88859	9.56712	4.98001	1.25898	5.94328	1.64805	9.2811	5.13959	1.01208	-0.394788	0.693	0.999962	5.77324	4.50595	-0.357552
AAMP.exon.9	11.793	10.5915	6.37808	7.47001	7.55388	11.8866	6.59221	21.3465	10.4515	0.605444	-1.05155	0.293006	0.999962	12.8236	8.07928	-0.666508
AANAT.5UTR.1	0	4.81431	6.37808	9.96002	0	3.30182	0	0	3.05678	1.96369	-0.819364	0.412579	0.999962	4.51904	1.59452	-1.50289
AANAT.exon.1	13.1804	7.7029	6.37808	9.96002	0	3.30182	0	0	5.0654	1.44508	-0.0448478	0.964229	0.999962	5.24118	4.88961	-0.100172
AAR2.3UTR.4	11.0993	12.5172	17.5397	14.94	6.92439	11.2262	3.2961	10.2092	10.969	0.591047	-0.568968	0.569378	0.999962	12.2232	9.71487	-0.331351
AAR2.3UTR.5	11.0993	12.5172	17.5397	14.94	6.92439	11.2262	3.2961	10.2092	10.969	0.591047	-0.568968	0.569378	0.999962	12.2232	9.71487	-0.331351
AAR2.5UTR.1	7.63074	6.74003	0	11.205	2.51796	3.96219	8.24026	1.85622	5.26905	1.06854	-0.318656	0.749987	0.999962	5.94086	4.59724	-0.369905
AAR2.5UTR.2	18.0363	17.3315	23.9178	11.205	13.2193	14.528	6.59221	16.706	15.192	0.478389	0.092392	0.926387	0.999962	14.9426	15.4414	0.0473689
AAR2.5UTR.3	8.32445	0	15.9452	0	10.0718	5.28292	0	16.706	7.0413	1.22055	0.51952	0.603398	0.999962	5.49723	8.58537	0.643177
AAR2.exon.1	7.63074	6.74003	0	11.205	2.51796	3.96219	8.24026	1.85622	5.26905	1.06854	-0.318656	0.749987	0.999962	5.94086	4.59724	-0.369905
AAR2.exon.2	24.2796	25.0344	23.9178	13.695	13.2193	14.528	9.88831	16.706	17.6586	0.451927	0.0805106	0.935831	0.999962	17.4909	17.8263	0.0274027
AAR2.exon.3	37.46	25.0344	15.9452	13.695	13.8488	12.5469	26.3688	16.706	20.2006	0.45187	1.05372	0.292009	0.999962	16.9956	23.4057	0.4617
AAR2.exon.4	37.46	25.0344	17.5397	23.655	13.8488	15.8487	26.3688	14.8498	21.8257	0.429062	0.661113	0.50854	0.999962	19.847	23.8043	0.262304
AAR2.exon.5	15.9552	12.5172	17.5397	23.655	6.92439	15.8487	14.8325	14.8498	15.2653	0.483234	-0.625374	0.531726	0.999962	16.7177	13.8129	-0.275355
AARD.3UTR.2	2.77482	1.92572	0	0	1.25898	51.5084	0	8.35299	8.22762	1.32008	-2.81521	0.00487455	0.538792	15.4468	1.00845	-3.9371
AARD.exon.1	1.38741	5.77717	1.59452	3.73501	1.88847	54.1499	0	0	8.56656	1.24896	-2.9057	0.00366428	0.498294	15.9155	1.2176	-3.70832
AARD.exon.2	3.46852	1.92572	0	0	1.88847	51.5084	0	8.35299	8.39302	1.28052	-2.60591	0.00916299	0.632254	15.4468	1.33925	-3.52781
AARS1.3UTR.21	51.3341	35.6259	38.2685	14.94	44.0643	13.8677	13.1844	26.9152	29.775	0.433678	1.65779	0.0973598	0.964203	22.8372	36.7128	0.684899
AARS1.5UTR.1	16.6489	12.5172	0	2.49	8.81286	13.8677	0	11.1373	8.18424	0.979229	-0.577676	0.563483	0.999962	10.003	6.36544	-0.652108
AARS1.5UTR.2	35.3789	23.1087	0	0	32.7335	26.4146	13.1844	0	16.3525	2.00912	0.356629	0.72137	0.999962	12.3808	20.3242	0.715092
AARS1.exon.1	16.6489	12.5172	0	2.49	8.81286	13.8677	0	11.1373	8.18424	0.979229	-0.577676	0.563483	0.999962	10.003	6.36544	-0.652108
AARS1.exon.10	26.3607	43.3288	25.5123	44.8201	27.6976	41.603	36.2571	25.9871	33.9458	0.324307	-1.35566	0.175207	0.999962	38.9347	28.9569	-0.427148
AARS1.exon.11	20.1174	32.7373	14.3507	31.125	18.2552	21.792	21.4247	20.4184	22.5276	0.376114	-1.32222	0.186096	0.999962	26.5182	18.537	-0.516576
AARS1.exon.12	31.9104	39.4773	55.8082	22.41	22.6616	26.4146	14.8325	24.1309	29.7057	0.402491	0.337755	0.735548	0.999962	28.1082	31.3032	0.155317
AARS1.exon.13	20.8111	35.6259	31.8904	46.0651	29.586	30.3768	6.59221	23.2028	28.0188	0.408532	-1.3923	0.163832	0.999962	33.8176	22.2199	-0.605921
AARS1.exon.14	39.5411	63.5489	46.2411	49.8001	52.2477	44.2444	19.7766	30.6276	43.2534	0.348628	-0.64863	0.516578	0.999962	47.0553	39.4516	-0.254271
AARS1.exon.15	27.0545	59.6974	36.674	28.635	23.2911	17.8298	29.6649	22.2746	30.6402	0.408287	-0.365963	0.714393	0.999962	32.1092	29.1711	-0.138448
AARS1.exon.16	29.1356	59.6974	36.674	28.635	26.4386	23.7731	8.24026	22.2746	29.3586	0.439071	-0.908942	0.36338	0.999962	33.5951	25.1221	-0.419293
AARS1.exon.17	36.7663	42.3659	36.674	19.92	27.0681	26.4146	44.4974	20.4184	31.7656	0.354762	1.08297	0.278822	0.999962	27.2797	36.2514	0.410208
AARS1.exon.18	50.6404	71.2518	74.9424	37.3501	57.9131	44.9048	44.4974	41.765	52.9081	0.311522	0.693343	0.488094	0.999962	48.8179	56.9983	0.223509
AARS1.exon.19	50.6404	71.2518	74.9424	37.3501	57.9131	44.9048	29.6649	41.765	51.0541	0.336645	0.380087	0.703881	0.999962	48.8179	53.2902	0.12646
AARS1.exon.2	40.2348	28.8859	30.2959	22.41	35.8809	30.3768	18.1286	19.4903	28.2129	0.358106	0.917914	0.358664	0.999962	25.2907	31.135	0.29993
AARS1.exon.20	51.3341	35.6259	38.2685	14.94	44.0643	29.7164	13.1844	26.9152	31.7561	0.403528	1.18232	0.237079	0.999962	26.7994	36.7128	0.454084
AARS1.exon.21	51.3341	35.6259	38.2685	14.94	44.0643	13.8677	13.1844	26.9152	29.775	0.433678	1.65779	0.0973598	0.964203	22.8372	36.7128	0.684899
AARS1.exon.3	24.2796	30.8116	36.674	29.88	27.6976	29.056	8.24026	25.9871	26.5783	0.382642	-0.623841	0.532732	0.999962	28.9337	24.2229	-0.256382
AARS1.exon.4	45.0908	27.923	39.863	21.165	52.2477	38.3011	34.6091	33.412	36.5765	0.318686	1.60417	0.108676	0.978314	30.2003	42.9526	0.508184
AARS1.exon.5	49.253	42.3659	30.2959	64.7401	40.2874	27.0749	28.0169	25.059	38.3866	0.369071	-0.159386	0.873365	0.999962	39.81	36.9633	-0.107038
AARS1.exon.6	15.9552	23.1087	22.3233	31.125	16.3667	21.1317	8.24026	10.2092	18.5575	0.456592	-0.92874	0.353024	0.999962	21.3937	15.7214	-0.444456
AARS1.exon.7	13.8741	29.8487	12.7562	11.205	15.1078	16.5091	29.6649	22.2746	18.9051	0.452825	-0.452862	0.650648	0.999962	19.9594	17.8507	-0.161083
AARS1.exon.8	20.1174	25.0344	15.9452	13.695	22.0321	31.0371	18.1286	16.706	20.337	0.408737	-0.449812	0.652846	0.999962	21.6181	19.0558	-0.18201
AARS1.exon.9	88.7941	60.6603	176.992	94.6201	113.308	54.1499	79.1065	49.1898	89.6026	0.338566	2.4473	0.014393	0.696023	64.655	114.55	0.825144
AARS2.3UTR.20	27.7482	20.2201	41.4575	21.165	14.4783	19.8109	11.5364	19.4903	21.9883	0.428876	0.518962	0.603787	0.999962	20.1716	23.8051	0.238944
AARS2.3UTR.22	27.7482	20.2201	41.4575	21.165	16.3667	23.1128	13.1844	19.4903	22.8431	0.409328	0.519141	0.603663	0.999962	20.9971	24.6892	0.233694
AARS2.5UTR.1	8.32445	10.5915	11.1616	12.45	6.2949	9.2451	0	4.64055	7.83852	0.790262	-0.615986	0.537903	0.999962	9.23179	6.44525	-0.518375
AARS2.5UTR.2	40.9285	26.9601	44.6466	68.4751	62.949	66.6968	34.6091	36.1963	47.6827	0.360702	-0.271384	0.786095	0.999962	49.5821	45.7833	-0.114998
AARS2.5UTR.3	17.3426	16.3687	20.7288	0	33.363	43.5841	16.4805	13.9217	20.2237	0.63906	0.361926	0.717407	0.999962	18.4686	21.9787	0.251033
AARS2.5UTR.4	33.9915	42.3659	25.5123	14.94	28.9565	31.6975	14.8325	24.1309	27.0534	0.396231	-0.27431	0.783847	0.999962	28.2836	25.8232	-0.131297
AARS2.5UTR.5	22.1985	40.4402	30.2959	21.165	26.4386	25.7542	14.8325	31.5558	26.5851	0.36563	-0.918646	0.358281	0.999962	29.7288	23.4414	-0.342805
AARS2.5UTR.6	17.3426	15.4058	38.2685	24.9	15.1078	20.4713	0	25.059	19.5694	0.562088	-0.505196	0.613421	0.999962	21.459	17.6797	-0.27949
AARS2.5UTR.7	27.7482	26.9601	33.4849	16.185	35.8809	28.3957	36.2571	16.706	27.7022	0.350471	1.62127	0.10496	0.972792	22.0617	33.3428	0.59583
AARS2.exon.1	9.01815	10.5915	11.1616	13.695	6.2949	11.2262	0	12.9935	9.37262	0.682262	-1.22524	0.220486	0.999962	12.1266	6.61867	-0.873557
AARS2.exon.10	13.8741	26.9601	60.5918	21.165	18.8847	17.8298	26.3688	19.4903	25.6456	0.452588	0.96446	0.334815	0.999962	21.3613	29.9298	0.486583
AARS2.exon.11	38.1537	37.5516	39.863	18.675	36.5104	38.9615	19.7766	19.4903	31.1228	0.37249	0.610689	0.541405	0.999962	28.6696	33.5759	0.227905
AARS2.exon.12	25.667	18.2944	19.1342	21.165	18.8847	25.0938	26.3688	19.4903	21.7623	0.37124	0.23479	0.814372	0.999962	21.0109	22.5137	0.0996658
AARS2.exon.13	17.3426	20.2201	20.7288	9.96002	24.5501	19.1506	3.2961	13.9217	16.1462	0.51338	0.176001	0.860293	0.999962	15.8131	16.4794	0.0595441
AARS2.exon.14	25.667	18.2944	4.78356	21.165	15.1078	25.0938	9.88831	11.1373	16.3922	0.515893	-0.731184	0.464667	0.999962	18.9226	13.8617	-0.449013
AARS2.exon.15	23.5859	27.923	20.7288	9.96002	24.5501	21.1317	3.2961	25.059	19.5293	0.494243	-0.36398	0.715873	0.999962	21.0184	18.0402	-0.220436
AARS2.exon.16	31.2167	21.183	0	26.145	23.9206	17.8298	11.5364	27.8433	19.9594	0.561365	-0.708149	0.478853	0.999962	23.2503	16.6684	-0.480132
AARS2.exon.17	23.5859	27.923	20.7288	6.22501	19.5142	21.1317	16.4805	25.059	20.081	0.442333	-0.0170651	0.986385	0.999962	20.0847	20.0773	-0.000525412
AARS2.exon.18	31.2167	22.1458	17.5397	26.145	23.9206	17.8298	11.5364	27.8433	22.2722	0.400888	-0.222698	0.823771	0.999962	23.491	21.0533	-0.158059
AARS2.exon.19	19.4237	22.1458	4.78356	9.96002	18.2552	20.4713	16.4805	9.2811	15.1002	0.522973	-0.0799658	0.936264	0.999962	15.4646	14.7357	-0.0696455
AARS2.exon.2	40.9285	26.9601	44.6466	68.4751	62.949	66.6968	34.6091	36.1963	47.6827	0.360702	-0.271384	0.786095	0.999962	49.5821	45.7833	-0.114998
AARS2.exon.20	27.7482	22.1458	41.4575	21.165	16.3667	19.8109	11.5364	24.1309	23.0452	0.414148	0.340826	0.733235	0.999962	21.8132	24.2772	0.154403
AARS2.exon.21	8.32445	21.183	3.18904	9.96002	3.77694	20.4713	0	6.49677	9.17518	0.779221	-2.32008	0.0203366	0.744733	14.5278	3.82261	-1.92618
AARS2.exon.22	27.7482	22.1458	41.4575	21.165	16.3667	23.1128	13.1844	19.4903	23.0838	0.407386	0.441879	0.658577	0.999962	21.4785	24.6892	0.200988
AARS2.exon.3	17.3426	16.3687	20.7288	0	33.363	43.5841	16.4805	13.9217	20.2237	0.63906	0.361926	0.717407	0.999962	18.4686	21.9787	0.251033
AARS2.exon.4	33.9915	42.3659	25.5123	14.94	28.9565	31.6975	14.8325	24.1309	27.0534	0.396231	-0.27431	0.783847	0.999962	28.2836	25.8232	-0.131297
AARS2.exon.5	43.7033	40.4402	35.0794	23.655	28.9565	27.0749	69.2182	31.5558	37.4604	0.350892	1.42213	0.154988	0.999962	30.6815	44.2394	0.527963
AARS2.exon.6	17.3426	15.4058	38.2685	24.9	15.1078	20.4713	0	25.059	19.5694	0.562088	-0.505196	0.613421	0.999962	21.459	17.6797	-0.27949
AARS2.exon.7	27.7482	40.4402	33.4849	21.165	40.2874	34.9993	36.2571	31.5558	33.2422	0.327295	0.276988	0.781789	0.999962	32.0401	34.4444	0.104392
AARS2.exon.8	17.3426	26.9601	60.5918	24.9	15.1078	20.4713	0	25.059	23.8041	0.942596	-0.0789059	0.937107	0.999962	24.3476	23.2605	-0.0658965
AARS2.exon.9	38.1537	37.5516	39.863	18.675	40.2874	38.9615	36.2571	30.6276	35.0471	0.321552	0.869585	0.384527	0.999962	31.4539	38.6403	0.296865
AARSD1.exon.10	11.793	8.66576	3.18904	21.165	0	4.62255	0	0	6.17942	1.36417	-0.834197	0.40417	0.999962	8.61334	3.7455	-1.20141
AARSD1.exon.11	9.01815	9.62862	7.9726	2.49	7.55388	12.5469	28.0169	12.9935	11.2776	0.65631	0.610518	0.541519	0.999962	9.41477	13.1404	0.481009
AARSD1.exon.12	11.0993	17.3315	0	7.47001	3.14745	5.94328	8.24026	6.49677	7.46607	0.869208	-0.793775	0.427327	0.999962	9.3104	5.62174	-0.727825
AARSD1.exon.2	9.71185	20.2201	1.59452	13.695	15.1078	17.8298	0	15.7779	11.7421	0.689328	-1.74168	0.0815639	0.951093	16.8807	6.60353	-1.35407
AARSD1.exon.3	15.2615	19.2572	12.7562	4.98001	24.5501	18.4902	1.64805	15.7779	14.0901	0.609967	-0.104881	0.91647	0.999962	14.6263	13.554	-0.109855
AARSD1.exon.4	26.3607	14.4429	15.9452	28.635	23.9206	15.8487	9.88831	6.49677	17.6923	0.498996	0.573149	0.566544	0.999962	16.3559	19.0287	0.21837
AARSD1.exon.5	40.2348	41.4031	44.6466	47.3101	25.8091	21.1317	69.2182	26.9152	39.5836	0.376806	1.01109	0.311975	0.999962	34.19	44.9772	0.395618
AARSD1.exon.6	37.46	26.9601	35.0794	18.675	29.586	31.6975	26.3688	31.5558	29.6728	0.333382	0.689962	0.490218	0.999962	27.2221	32.1236	0.238854
AARSD1.exon.7	37.46	33.7002	3.18904	21.165	11.3308	31.0371	19.7766	15.7779	21.6796	0.526988	-0.884901	0.37621	0.999962	25.4201	17.9391	-0.502858
AARSD1.exon.8	40.2348	27.923	17.5397	8.71501	33.9925	20.4713	36.2571	23.2028	26.042	0.401991	1.68301	0.0923731	0.95971	20.078	32.006	0.672727
AARSD1.exon.9	29.8293	21.183	3.18904	18.675	16.9962	13.8677	6.59221	12.0654	15.2997	0.574637	-0.215486	0.829389	0.999962	16.4478	14.1517	-0.216918
AARSD1P1.exon.1	9.01815	4.81431	12.7562	8.71501	5.66541	7.92437	4.94416	5.56866	7.42578	0.726248	0.341713	0.732567	0.999962	6.75559	8.09597	0.261122
AASDH.3UTR.12	9.71185	14.4429	0	6.22501	15.1078	3.96219	0	6.49677	6.99331	1.03514	-0.217193	0.828058	0.999962	7.78172	6.2049	-0.326681
AASDH.3UTR.13	9.71185	14.4429	7.9726	6.22501	15.1078	3.96219	0	6.49677	7.98989	0.836044	0.173976	0.861885	0.999962	7.78172	8.19805	0.0751913
AASDH.3UTR.14	9.71185	14.4429	7.9726	6.22501	15.1078	3.96219	0	6.49677	7.98989	0.836044	0.173976	0.861885	0.999962	7.78172	8.19805	0.0751913
AASDH.5UTR.1	9.01815	11.5543	12.7562	17.43	10.0718	8.58474	6.59221	5.56866	10.197	0.605402	-0.233753	0.815177	0.999962	10.7844	9.60959	-0.166405
AASDH.5UTR.2	38.1537	35.6259	105.238	72.2101	57.2836	41.603	62.626	27.8433	55.073	0.377777	1.48711	0.136985	0.99618	44.3206	65.8254	0.570668
AASDH.5UTR.3	22.1985	22.1458	43.052	29.88	28.327	26.4146	23.0727	24.1309	27.4027	0.351455	0.470033	0.638332	0.999962	25.6428	29.1626	0.185563
AASDH.5UTR.4	38.1537	35.6259	105.238	72.2101	57.2836	41.603	62.626	28.7714	55.189	0.37576	1.47442	0.140369	0.998344	44.5526	65.8254	0.563135
AASDH.5UTR.5	22.1985	22.1458	58.9972	61.0051	28.327	26.4146	41.2013	24.1309	35.5526	0.413753	0.3771	0.7061	0.999962	33.4241	37.681	0.17295
AASDH.5UTR.6	22.1985	22.1458	43.052	29.88	24.5501	26.4146	18.1286	24.1309	26.3126	0.365038	0.145387	0.884406	0.999962	25.6428	26.9823	0.0734584
AASDH.exon.1	9.01815	11.5543	12.7562	17.43	10.0718	8.58474	6.59221	5.56866	10.197	0.605402	-0.233753	0.815177	0.999962	10.7844	9.60959	-0.166405
AASDH.exon.10	21.5048	30.8116	12.7562	22.41	25.1796	24.4335	32.961	29.6995	24.9695	0.367803	-0.590271	0.555009	0.999962	26.8387	23.1004	-0.216395
AASDH.exon.11	21.5048	22.1458	11.1616	22.41	25.1796	24.4335	11.5364	29.6995	21.0089	0.404858	-1.07637	0.281763	0.999962	24.6722	17.3456	-0.508317
AASDH.exon.12	21.5048	22.1458	23.9178	22.41	25.1796	24.4335	9.88831	29.6995	22.3974	0.383776	-0.676769	0.498553	0.999962	24.6722	20.1226	-0.294068
AASDH.exon.13	12.4867	14.4429	23.9178	6.22501	18.2552	5.94328	0	16.706	12.2471	0.693221	0.509317	0.61053	0.999962	10.8293	13.6649	0.335537
AASDH.exon.14	12.4867	14.4429	23.9178	6.22501	15.1078	5.28292	0	6.49677	10.495	0.739369	0.922047	0.356504	0.999962	8.11191	12.8781	0.666802
AASDH.exon.15	12.4867	14.4429	23.9178	6.22501	15.1078	4.62255	0	6.49677	10.4124	0.748829	0.952529	0.340829	0.999962	7.94682	12.8781	0.696466
AASDH.exon.16	12.4867	14.4429	23.9178	6.22501	15.1078	4.62255	0	6.49677	10.4124	0.748829	0.952529	0.340829	0.999962	7.94682	12.8781	0.696466
AASDH.exon.2	38.1537	35.6259	105.238	72.2101	57.2836	41.603	62.626	27.8433	55.073	0.377777	1.48711	0.136985	0.99618	44.3206	65.8254	0.570668
AASDH.exon.3	38.1537	35.6259	105.238	72.2101	57.2836	41.603	62.626	27.8433	55.073	0.377777	1.48711	0.136985	0.99618	44.3206	65.8254	0.570668
AASDH.exon.4	38.1537	35.6259	105.238	72.2101	57.2836	41.603	62.626	28.7714	55.189	0.37576	1.47442	0.140369	0.998344	44.5526	65.8254	0.563135
AASDH.exon.5	38.1537	35.6259	105.238	72.2101	57.2836	41.603	62.626	28.7714	55.189	0.37576	1.47442	0.140369	0.998344	44.5526	65.8254	0.563135
AASDH.exon.6	22.1985	30.8116	58.9972	61.0051	28.327	26.4146	41.2013	28.7714	37.2158	0.391549	0.035667	0.971548	0.999962	36.7507	37.681	0.0360677
AASDH.exon.7	22.1985	30.8116	43.052	33.6151	28.327	26.4146	32.961	28.7714	30.7689	0.334112	0.148644	0.881835	0.999962	29.9032	31.6347	0.0812083
AASDH.exon.8	21.5048	30.8116	20.7288	33.6151	25.1796	24.4335	32.961	29.6995	27.3667	0.338959	-0.726516	0.467522	0.999962	29.6399	25.0936	-0.240224
AASDH.exon.9	21.5048	30.8116	12.7562	22.41	25.1796	24.4335	32.961	29.6995	24.9695	0.367803	-0.590271	0.555009	0.999962	26.8387	23.1004	-0.216395
AASDHPPT.3UTR.3	2.77482	12.5172	15.9452	14.94	11.9603	8.58474	0	8.35299	9.38441	0.774757	-0.67303	0.500928	0.999962	11.0987	7.67008	-0.533082
AASDHPPT.3UTR.6	6.93704	19.2572	20.7288	18.675	13.8488	16.5091	14.8325	20.4184	16.4009	0.457208	-1.01614	0.309561	0.999962	18.715	14.0868	-0.409851
AASDHPPT.exon.1	4.16222	16.3687	1.59452	14.94	10.0718	13.2073	1.64805	6.49677	8.56117	0.764465	-1.83584	0.0663816	0.922668	12.7532	4.36916	-1.54543
AASDHPPT.exon.2	110.299	71.2518	266.285	197.955	212.138	103.017	148.325	109.517	152.348	0.391297	1.57257	0.115819	0.984569	120.435	184.262	0.613498
AASDHPPT.exon.3	5.54963	15.4058	15.9452	23.655	11.9603	10.5658	0	14.8498	12.2414	0.638345	-1.43452	0.151424	0.999962	16.1191	8.36378	-0.946544
AASDHPPT.exon.4	90.1815	61.6232	167.425	140.685	178.146	112.922	79.1065	28.7714	107.358	0.44498	1.3165	0.188005	0.999962	86.0005	128.715	0.581758
AASDHPPT.exon.5	26.3607	23.1087	7.9726	0	18.2552	8.58474	8.24026	8.35299	12.6094	0.725222	0.866664	0.386126	0.999962	10.0116	15.2072	0.603082
AASDHPPT.exon.6	26.3607	32.7373	31.8904	24.9	30.2155	26.4146	14.8325	33.412	27.5954	0.347927	-0.471865	0.637023	0.999962	29.366	25.8248	-0.185389
AASS.3UTR.23	13.8741	23.1087	15.9452	16.185	20.7732	20.4713	42.8494	53.8304	25.8797	0.468755	-0.687834	0.491558	0.999962	28.3989	23.3604	-0.281765
AASS.3UTR.24	13.8741	23.1087	15.9452	16.185	20.7732	20.4713	42.8494	53.8304	25.8797	0.468755	-0.687834	0.491558	0.999962	28.3989	23.3604	-0.281765
AASS.5UTR.1	22.1985	35.6259	28.7014	16.185	19.5142	11.8866	31.313	31.5558	24.6225	0.419444	0.170003	0.865008	0.999962	23.8133	25.4318	0.0948635
AASS.5UTR.2	20.1174	29.8487	0	0	14.4783	19.8109	0	25.059	13.6643	1.82941	-0.595294	0.551647	0.999962	18.6797	8.64892	-1.11088
AASS.exon.1	22.1985	35.6259	28.7014	16.185	19.5142	11.8866	31.313	31.5558	24.6225	0.419444	0.170003	0.865008	0.999962	23.8133	25.4318	0.0948635
AASS.exon.10	17.3426	12.5172	11.1616	22.41	18.8847	15.8487	14.8325	25.9871	17.3731	0.437058	-0.589652	0.555424	0.999962	19.1908	15.5554	-0.303002
AASS.exon.11	59.6585	37.5516	60.5918	54.7801	75.5388	54.1499	62.626	74.2488	59.8932	0.292618	0.797338	0.425255	0.999962	55.1826	64.6038	0.227405
AASS.exon.12	86.713	95.3233	100.455	122.01	142.894	93.7717	143.381	132.72	114.658	0.293794	0.320274	0.74876	0.999962	110.956	118.361	0.093198
AASS.exon.13	176.894	152.132	169.019	135.705	135.34	121.507	100.531	128.079	139.901	0.286124	0.419534	0.674826	0.999962	134.356	145.446	0.114426
AASS.exon.14	55.4963	58.7346	27.1068	62.2501	52.8771	47.5462	49.4416	103.948	57.1751	0.3381	-1.58404	0.113184	0.981684	68.1198	46.2305	-0.559231
AASS.exon.15	55.4963	58.7346	27.1068	62.2501	44.6938	44.2444	49.4416	103.948	55.7395	0.342916	-1.71363	0.0865973	0.957313	67.2944	44.1846	-0.606941
AASS.exon.16	26.3607	48.1431	30.2959	37.3501	28.327	32.3579	29.6649	27.8433	32.5429	0.322652	-1.08558	0.277664	0.999962	36.4236	28.6622	-0.345726
AASS.exon.17	23.5859	25.9973	30.2959	37.3501	28.327	13.2073	29.6649	25.059	26.6859	0.378336	0.413319	0.679373	0.999962	25.4034	27.9684	0.138779
AASS.exon.18	28.4419	21.183	49.4301	77.1901	17.6257	17.8298	26.3688	38.9806	34.6313	0.464271	-0.763231	0.445325	0.999962	38.7959	30.4666	-0.348674
AASS.exon.19	28.4419	21.183	49.4301	77.1901	17.6257	17.8298	32.961	38.9806	35.4553	0.461463	-0.61041	0.54159	0.999962	38.7959	32.1147	-0.272671
AASS.exon.2	27.7482	38.5145	25.5123	32.3701	24.5501	23.1128	31.313	33.412	29.5666	0.331713	-0.67374	0.500477	0.999962	31.8523	27.2809	-0.223507
AASS.exon.20	40.2348	28.8859	15.9452	56.0251	38.3989	15.8487	42.8494	51.0461	36.1543	0.420392	-0.263751	0.791971	0.999962	37.9514	34.3571	-0.143548
AASS.exon.21	40.2348	28.8859	33.4849	56.0251	38.3989	29.7164	44.4974	51.0461	40.2862	0.326304	-0.200995	0.840702	0.999962	41.4184	39.154	-0.0811103
AASS.exon.22	40.2348	28.8859	33.4849	56.0251	38.3989	29.7164	44.4974	53.8304	40.6342	0.329158	-0.274778	0.783487	0.999962	42.1144	39.154	-0.105155
AASS.exon.23	29.8293	23.1087	33.4849	53.5351	33.9925	29.7164	44.4974	53.8304	37.7493	0.352035	-0.509629	0.610311	0.999962	40.0476	35.451	-0.175891
AASS.exon.24	29.8293	23.1087	33.4849	53.5351	33.9925	29.7164	44.4974	53.8304	37.7493	0.352035	-0.509629	0.610311	0.999962	40.0476	35.451	-0.175891
AASS.exon.25	13.8741	23.1087	15.9452	16.185	20.7732	20.4713	42.8494	53.8304	25.8797	0.468755	-0.687834	0.491558	0.999962	28.3989	23.3604	-0.281765
AASS.exon.3	18.0363	12.5172	12.7562	8.71501	8.18337	7.26401	14.8325	17.6341	12.4923	0.543187	0.402947	0.686987	0.999962	11.5326	13.4521	0.222113
AASS.exon.4	16.6489	12.5172	3.18904	37.3501	34.6219	11.2262	14.8325	21.3465	18.9665	0.566645	-0.301799	0.762806	0.999962	20.61	17.3231	-0.250649
AASS.exon.5	29.8293	25.9973	19.1342	18.675	38.3989	22.4524	28.0169	32.4839	26.8735	0.359932	0.670537	0.502516	0.999962	24.9021	28.8448	0.212042
AASS.exon.6	11.793	13.4801	22.3233	14.94	15.1078	9.2451	11.5364	21.3465	14.9715	0.481385	0.0706568	0.943671	0.999962	14.7529	15.1901	0.0421288
AASS.exon.7	13.1804	17.3315	4.78356	8.71501	13.8488	11.8866	16.4805	13.9217	12.5185	0.531642	-0.163992	0.869738	0.999962	12.9637	12.0733	-0.102655
AASS.exon.8	23.5859	35.6259	22.3233	32.3701	15.1078	8.58474	41.2013	41.765	27.5705	0.46689	-0.49347	0.621681	0.999962	29.5864	25.5546	-0.211354
AASS.exon.9	9.71185	11.5543	25.5123	21.165	9.44235	10.5658	16.4805	15.7779	15.0263	0.50568	0.00136634	0.99891	0.999962	14.7658	15.2868	0.050026
AATBC.exon.1	2.08111	12.5172	4.78356	7.47001	6.92439	0	0	0	4.22203	1.56231	-0.314842	0.752882	0.999962	4.9968	3.44727	-0.535554
AATK.3UTR.13	12.4867	10.5915	0	13.695	13.8488	14.528	11.5364	12.0654	11.094	0.635751	-0.573416	0.566363	0.999962	12.72	9.46795	-0.425973
AATK.3UTR.14	12.4867	10.5915	0	13.695	13.8488	14.528	11.5364	12.0654	11.094	0.635751	-0.573416	0.566363	0.999962	12.72	9.46795	-0.425973
AATK.5UTR.1	17.3426	14.4429	0	4.98001	16.3667	15.8487	0	17.6341	10.8269	0.852615	-0.655315	0.512265	0.999962	13.2264	8.42733	-0.650277
AATK.5UTR.2	7.63074	15.4058	0	19.92	0	21.1317	0	15.7779	9.98326	0.914948	-3.28157	0.00103231	0.296583	18.0588	1.90769	-3.24281
AATK.exon.1	24.2796	29.8487	0	13.695	20.1437	23.7731	0	17.6341	16.1718	1.24755	-0.719629	0.471753	0.999962	21.2377	11.1058	-0.935313
AATK.exon.10	13.8741	29.8487	12.7562	19.92	16.9962	19.1506	18.1286	11.1373	17.7265	0.441157	-0.841851	0.399872	0.999962	20.0142	15.4388	-0.374464
AATK.exon.11	13.8741	29.8487	12.7562	19.92	16.9962	19.1506	19.7766	11.1373	17.9325	0.440354	-0.77055	0.440974	0.999962	20.0142	15.8508	-0.336468
AATK.exon.12	6.24333	15.4058	6.37808	17.43	13.2193	15.8487	19.7766	5.56866	12.4838	0.58252	-0.46885	0.639177	0.999962	13.5633	11.4043	-0.250127
AATK.exon.13	12.4867	13.4801	6.37808	13.695	13.8488	15.8487	11.5364	12.0654	12.4174	0.507058	-0.550139	0.582224	0.999962	13.7723	11.0625	-0.316097
AATK.exon.14	12.4867	10.5915	0	13.695	13.8488	14.528	11.5364	12.0654	11.094	0.635751	-0.573416	0.566363	0.999962	12.72	9.46795	-0.425973
AATK.exon.2	9.01815	18.2944	25.5123	19.92	16.3667	21.1317	9.88831	15.7779	16.9887	0.455055	-0.744802	0.456391	0.999962	18.781	15.1964	-0.305545
AATK.exon.3	7.63074	15.4058	4.78356	19.92	12.5898	21.1317	0	15.7779	12.1549	0.616096	-2.25328	0.0242416	0.773481	18.0588	6.25103	-1.53054
AATK.exon.4	6.93704	13.4801	4.78356	0	15.1078	19.8109	9.88831	7.42488	9.67907	0.796105	-0.196497	0.844221	0.999962	10.179	9.17917	-0.149157
AATK.exon.5	10.4056	19.2572	0	24.9	18.8847	24.4335	9.88831	12.9935	15.0954	0.577533	-1.67363	0.0942025	0.962073	20.3961	9.79464	-1.05823
AATK.exon.6	10.4056	19.2572	0	24.9	18.8847	24.4335	0	12.9935	13.8593	0.721774	-1.83875	0.0659515	0.920946	20.3961	7.32256	-1.47787
AATK.exon.7	9.01815	32.7373	0	13.695	22.6616	23.1128	14.8325	11.1373	15.8993	0.619328	-1.20706	0.22741	0.999962	20.1706	11.6281	-0.794643
AATK.exon.8	9.01815	32.7373	0	13.695	25.8091	23.1128	14.8325	19.4903	17.3369	0.590885	-1.33264	0.18265	0.999962	22.2589	12.4149	-0.842303
AATK.exon.9	6.93704	20.2201	0	13.695	25.8091	21.1317	0	19.4903	13.4104	0.780207	-1.36701	0.171622	0.999962	18.6343	8.18653	-1.18663
ABALON.exon.1	8.32445	9.62862	3.18904	13.695	5.66541	0	13.1844	0	6.71087	1.15234	0.354761	0.722768	0.999962	5.83091	7.59083	0.380536
ABAT.3UTR.13	11.793	15.4058	28.7014	38.5951	15.1078	11.8866	23.0727	18.5622	20.3906	0.471336	-0.261318	0.793847	0.999962	21.1124	19.6687	-0.102189
ABAT.3UTR.14	11.793	15.4058	28.7014	38.5951	15.1078	11.8866	23.0727	18.5622	20.3906	0.471336	-0.261318	0.793847	0.999962	21.1124	19.6687	-0.102189
ABAT.3UTR.15	11.793	20.2201	28.7014	38.5951	15.1078	11.8866	23.0727	18.5622	20.9923	0.4609	-0.448159	0.654038	0.999962	22.316	19.6687	-0.182176
ABAT.3UTR.16	11.793	20.2201	28.7014	38.5951	15.1078	11.8866	23.0727	18.5622	20.9923	0.4609	-0.448159	0.654038	0.999962	22.316	19.6687	-0.182176
ABAT.3UTR.17	11.793	15.4058	28.7014	38.5951	15.1078	11.8866	23.0727	18.5622	20.3906	0.471336	-0.261318	0.793847	0.999962	21.1124	19.6687	-0.102189
ABAT.5UTR.1	15.2615	33.7002	1.59452	12.45	23.9206	17.1695	26.3688	18.5622	18.6284	0.538534	-0.496222	0.619738	0.999962	20.4705	16.7864	-0.286254
ABAT.5UTR.2	13.1804	22.1458	4.78356	13.695	18.2552	8.58474	23.0727	12.9935	14.5889	0.529502	0.12648	0.899352	0.999962	14.3548	14.823	0.0463027
ABAT.exon.1	15.2615	33.7002	1.59452	12.45	23.9206	17.1695	26.3688	18.5622	18.6284	0.538534	-0.496222	0.619738	0.999962	20.4705	16.7864	-0.286254
ABAT.exon.10	31.9104	28.8859	49.4301	37.3501	38.3989	18.4902	34.6091	26.9152	33.2487	0.335825	1.42076	0.155386	0.999962	27.9103	38.5871	0.46732
ABAT.exon.11	31.9104	28.8859	51.0246	37.3501	38.3989	18.4902	54.3857	27.8433	36.0361	0.338234	1.87735	0.0604706	0.90734	28.1424	43.9299	0.64246
ABAT.exon.12	31.9104	28.8859	51.0246	37.3501	38.3989	18.4902	54.3857	27.8433	36.0361	0.338234	1.87735	0.0604706	0.90734	28.1424	43.9299	0.64246
ABAT.exon.13	29.8293	28.8859	51.0246	38.5951	38.3989	18.4902	54.3857	27.8433	35.9316	0.344661	1.74357	0.0812338	0.950849	28.4536	43.4096	0.609403
ABAT.exon.14	27.7482	24.0716	51.0246	38.5951	35.8809	11.8866	54.3857	27.8433	33.9295	0.389555	1.85607	0.0634433	0.916765	25.5991	42.2599	0.723194
ABAT.exon.15	27.7482	24.0716	51.0246	38.5951	35.8809	11.8866	54.3857	27.8433	33.9295	0.389555	1.85607	0.0634433	0.916765	25.5991	42.2599	0.723194
ABAT.exon.16	18.73	20.2201	28.7014	38.5951	15.7372	11.8866	24.7208	27.8433	23.3043	0.427215	-0.412255	0.680152	0.999962	24.6363	21.9723	-0.165094
ABAT.exon.17	11.793	20.2201	28.7014	38.5951	15.1078	11.8866	24.7208	18.5622	21.1983	0.46136	-0.38669	0.698986	0.999962	22.316	20.0807	-0.152267
ABAT.exon.2	18.73	25.9973	6.37808	14.94	21.4027	11.8866	41.2013	17.6341	19.7712	0.487599	0.631234	0.527887	0.999962	17.6145	21.928	0.316012
ABAT.exon.3	23.5859	25.9973	39.863	22.41	37.7694	17.1695	54.3857	17.6341	29.8519	0.363621	2.42523	0.0152986	0.706582	20.8027	38.901	0.903035
ABAT.exon.4	40.9285	25.9973	116.4	32.3701	52.2477	27.7353	82.4026	37.1244	51.9007	0.360426	3.38107	0.000722043	0.255551	30.8068	72.9947	1.24454
ABAT.exon.5	23.5859	19.2572	39.863	22.41	37.7694	17.1695	54.3857	14.8498	28.6613	0.367696	2.87796	0.00400259	0.508244	18.4216	38.901	1.07841
ABAT.exon.6	40.9285	19.2572	116.4	32.3701	52.2477	27.7353	82.4026	37.1244	51.0582	0.372925	3.48953	0.000483875	0.201988	29.1218	72.9947	1.32569
ABAT.exon.7	40.9285	14.4429	116.4	32.3701	52.2477	27.7353	82.4026	37.1244	50.4564	0.389606	3.5016	0.00046248	0.196479	27.9182	72.9947	1.38659
ABAT.exon.8	40.9285	14.4429	116.4	32.3701	52.2477	27.7353	82.4026	37.1244	50.4564	0.389606	3.5016	0.00046248	0.196479	27.9182	72.9947	1.38659
ABAT.exon.9	31.9104	28.8859	49.4301	37.3501	38.3989	18.4902	34.6091	26.9152	33.2487	0.335825	1.42076	0.155386	0.999962	27.9103	38.5871	0.46732
ABCA1.3UTR.50	3.46852	12.5172	6.37808	4.98001	9.44235	4.62255	11.5364	9.2811	7.77827	0.744344	-0.0666476	0.946862	0.999962	7.85022	7.70633	-0.026689
ABCA1.5UTR.1	6.24333	10.5915	0	28.635	5.03592	3.30182	8.24026	4.64055	8.33605	0.889945	-1.37349	0.169602	0.999962	11.7922	4.87988	-1.27292
ABCA1.exon.1	6.24333	10.5915	0	28.635	5.03592	3.30182	8.24026	4.64055	8.33605	0.889945	-1.37349	0.169602	0.999962	11.7922	4.87988	-1.27292
ABCA1.exon.10	0.693704	10.5915	30.2959	19.92	4.40643	4.62255	8.24026	14.8498	11.7025	0.808708	-0.318134	0.750383	0.999962	12.496	10.9091	-0.195934
ABCA1.exon.11	7.63074	3.85145	12.7562	14.94	6.92439	4.62255	9.88831	27.8433	11.0571	0.693065	-0.696845	0.4859	0.999962	12.8143	9.2999	-0.462471
ABCA1.exon.12	2.77482	25.9973	0	0	0	2.64146	24.7208	22.2746	9.80112	2.10016	-0.433189	0.664878	0.999962	12.7283	6.8739	-0.888844
ABCA1.exon.13	4.85593	13.4801	6.37808	0	5.66541	4.62255	13.1844	19.4903	8.4596	0.868917	-0.424185	0.671431	0.999962	9.39823	7.52096	-0.321473
ABCA1.exon.14	2.77482	25.0344	3.18904	22.41	11.3308	13.2073	14.8325	45.4774	17.282	0.576083	-3.03	0.00244554	0.419666	26.5323	8.03179	-1.72396
ABCA1.exon.15	4.85593	15.4058	0	16.185	7.55388	8.58474	11.5364	12.0654	9.52339	0.700038	-1.58267	0.113496	0.981861	13.0602	5.98654	-1.12539
ABCA1.exon.16	6.93704	13.4801	76.537	23.655	28.327	12.5469	108.771	38.9806	38.6544	0.823295	1.58438	0.113108	0.981684	22.1657	55.1431	1.31485
ABCA1.exon.17	5.54963	16.3687	7.9726	0	10.7013	1.98109	28.0169	13.9217	10.564	0.850618	0.776293	0.437576	0.999962	8.06785	13.0601	0.694911
ABCA1.exon.18	1.38741	11.5543	0	0	0	11.2262	0	11.1373	4.41316	1.63162	-2.53681	0.0111867	0.65716	8.47947	0.346852	-4.61158
ABCA1.exon.19	5.54963	17.3315	7.9726	11.205	10.0718	3.96219	3.2961	14.8498	9.27983	0.695545	-1.10256	0.270217	0.999962	11.8371	6.72254	-0.816239
ABCA1.exon.20	6.24333	11.5543	6.37808	0	5.66541	2.64146	0	0	4.06033	1.52379	0.249029	0.803338	0.999962	3.54895	4.57171	0.36534
ABCA1.exon.21	2.77482	9.62862	12.7562	4.98001	6.92439	5.28292	0	6.49677	6.10546	0.945599	-0.260381	0.79457	0.999962	6.59708	5.61384	-0.232839
ABCA1.exon.22	0	14.4429	0	13.695	0	8.58474	0	4.64055	5.17041	1.43895	-4.00145	6.29565e-05	0.0636496	10.3408	0
ABCA1.exon.23	5.54963	15.4058	15.9452	2.49	8.81286	2.64146	13.1844	12.9935	9.62786	0.73763	0.45354	0.65016	0.999962	8.3827	10.873	0.375267
ABCA1.exon.24	4.16222	17.3315	0	0	10.0718	4.62255	0	8.35299	5.56764	1.30946	-0.757142	0.448965	0.999962	7.57677	3.55852	-1.09031
ABCA1.exon.25	4.16222	16.3687	0	0	9.44235	3.96219	16.4805	40.8369	11.4066	1.48125	-0.695216	0.48692	0.999962	15.2919	7.52127	-1.02372
ABCA1.exon.26	9.01815	19.2572	0	8.71501	0	4.62255	16.4805	5.56866	7.95777	1.05907	-0.577377	0.563685	0.999962	9.54087	6.37467	-0.58177
ABCA1.exon.27	6.93704	0	1.59452	12.45	15.7372	11.2262	37.9052	8.35299	11.7754	0.844369	1.11124	0.266465	0.999962	8.0073	15.5435	0.956923
ABCA1.exon.28	4.16222	12.5172	0	13.695	3.77694	2.64146	14.8325	0	6.45316	1.15832	-0.30555	0.759947	0.999962	7.21342	5.69291	-0.341518
ABCA1.exon.29	2.77482	11.5543	12.7562	3.73501	6.2949	0	23.0727	3.71244	7.98755	0.970466	1.25443	0.209684	0.999962	4.75045	11.2247	1.24054
ABCA1.exon.3	2.77482	0.962862	11.1616	37.3501	5.66541	3.96219	28.0169	13.9217	12.9769	0.850607	-0.317191	0.751099	0.999962	14.0492	11.9047	-0.238957
ABCA1.exon.30	3.46852	14.4429	15.9452	4.98001	8.18337	2.64146	47.7935	8.35299	13.226	0.749424	1.68837	0.0913407	0.95837	7.60435	18.8476	1.30949
ABCA1.exon.31	1.38741	18.2944	0	9.96002	0	1.98109	21.4247	10.2092	7.9071	1.17285	-0.774686	0.438525	0.999962	10.1112	5.70302	-0.826153
ABCA1.exon.32	1.38741	13.4801	12.7562	0	7.55388	6.60364	23.0727	9.2811	9.26687	0.885503	0.610059	0.541823	0.999962	7.3412	11.1925	0.608449
ABCA1.exon.33	4.85593	0	22.3233	0	5.03592	21.792	54.3857	12.9935	15.1733	1.58185	0.817012	0.413922	0.999962	8.69639	21.6502	1.31589
ABCA1.exon.34	0	10.5915	0	11.205	6.92439	5.28292	21.4247	16.706	9.01681	0.991168	-0.683211	0.494474	0.999962	10.9464	7.08727	-0.627149
ABCA1.exon.35	6.93704	14.4429	19.1342	2.49	4.40643	11.8866	26.3688	12.0654	12.2164	0.672234	0.566747	0.570886	0.999962	10.2212	14.2116	0.475503
ABCA1.exon.36	3.46852	10.5915	0	12.45	6.2949	3.30182	18.1286	7.42488	7.70752	0.890592	-0.335522	0.737231	0.999962	8.44205	6.973	-0.275815
ABCA1.exon.37	1.38741	13.4801	0	0	0	0	4.94416	9.2811	3.63659	1.8777	-1.02508	0.305324	0.999962	5.69029	1.58289	-1.84594
ABCA1.exon.38	0	7.7029	6.37808	0	4.40643	2.64146	1.64805	4.64055	3.42718	1.50273	-0.201577	0.840247	0.999962	3.74623	3.10814	-0.269387
ABCA1.exon.39	4.16222	8.66576	0	0	8.18337	2.64146	14.8325	0	4.81066	1.41424	0.880936	0.378352	0.999962	2.8268	6.79451	1.2652
ABCA1.exon.4	0	3.85145	0	27.39	10.7013	7.26401	16.4805	4.64055	8.79099	1.06305	-0.628836	0.529457	0.999962	10.7865	6.79546	-0.666585
ABCA1.exon.40	0	13.4801	7.9726	0	6.2949	4.62255	9.88831	7.42488	6.21041	1.14069	-0.115577	0.907988	0.999962	6.38188	6.03895	-0.0796821
ABCA1.exon.41	2.08111	9.62862	7.9726	0	6.92439	0	6.59221	6.49677	4.96196	1.26783	0.41969	0.674712	0.999962	4.03135	5.89258	0.547636
ABCA1.exon.42	6.24333	0	0	0	5.66541	3.30182	64.274	16.706	12.0238	2.07552	0.924082	0.355444	0.999962	5.00195	19.0457	1.9289
ABCA1.exon.43	2.77482	0	4.78356	0	0	1.98109	21.4247	0	3.87052	1.84969	1.96852	0.0490078	0.877038	0.495273	7.24576	3.87084
ABCA1.exon.44	6.24333	0	20.7288	0	8.18337	2.64146	0	0	4.72462	1.57227	2.25151	0.0243531	0.773696	0.660364	8.78887	3.73434
ABCA1.exon.45	2.08111	11.5543	6.37808	0	6.2949	2.64146	23.0727	0	6.50283	1.17909	1.16115	0.245579	0.999962	3.54895	9.4567	1.41394
ABCA1.exon.46	12.4867	16.3687	41.4575	21.165	17.6257	7.92437	49.4416	8.35299	21.8528	0.511113	2.24643	0.0246768	0.776257	13.4528	30.2529	1.16917
ABCA1.exon.47	4.16222	6.74003	14.3507	0	5.03592	0	8.24026	0	4.81614	1.39283	1.59856	0.109919	0.979705	1.68501	7.94727	2.2377
ABCA1.exon.48	2.08111	15.4058	0	0	0	0	11.5364	5.56866	4.32399	1.78209	-0.37801	0.705423	0.999962	5.24361	3.40437	-0.623174
ABCA1.exon.49	3.46852	0	0	0	0	0	18.1286	5.56866	3.39572	2.14468	0.899526	0.368372	0.999962	1.39217	5.39927	1.95543
ABCA1.exon.5	18.73	16.3687	17.5397	56.0251	9.44235	15.1884	54.3857	38.0525	28.2166	0.531074	-0.676974	0.498422	0.999962	31.4087	25.0244	-0.327824
ABCA1.exon.50	3.46852	12.5172	6.37808	4.98001	9.44235	4.62255	14.8325	12.9935	8.65434	0.72599	-0.107555	0.914349	0.999962	8.77833	8.53035	-0.0413405
ABCA1.exon.6	3.46852	3.85145	11.1616	0	4.40643	5.94328	32.961	15.7779	9.69628	0.908186	1.04759	0.294826	0.999962	6.39315	12.9994	1.02385
ABCA1.exon.7	10.4056	8.66576	11.1616	0	5.03592	9.2451	26.3688	17.6341	11.0646	0.756603	0.673117	0.500873	0.999962	8.88624	13.243	0.575584
ABCA1.exon.9	9.01815	17.3315	0	19.92	23.2911	7.26401	31.313	26.9152	16.8816	0.651163	-0.239307	0.810867	0.999962	17.8577	15.9056	-0.167014
ABCA10.5UTR.3	2.08111	6.74003	0	6.22501	0.62949	3.96219	0	5.56866	3.15081	1.5066	-1.85103	0.0641645	0.917837	5.62397	0.67765	-3.05298
ABCA10.exon.15	2.08111	0	0	2.49	0	13.2073	0	6.49677	3.0344	1.95126	-1.60539	0.108408	0.978284	5.54852	0.520278	-3.41475
ABCA10.exon.16	2.08111	0	0	2.49	2.51796	13.2073	0	23.2028	5.43739	1.39719	-2.05855	0.0395375	0.843239	9.72501	1.14977	-3.08036
ABCA10.exon.17	0	0	0	0	2.51796	5.94328	0	23.2028	3.958	1.99798	-1.65107	0.0987253	0.965902	7.28651	0.62949	-3.53297
ABCA10.exon.21	2.08111	6.74003	0	2.49	0.62949	5.94328	0	7.42488	3.1636	1.52555	-1.84232	0.0654287	0.919333	5.64955	0.67765	-3.05952
ABCA10.exon.29	3.46852	10.5915	0	1.245	6.2949	9.90547	3.2961	7.42488	5.27829	1.0614	-1.03046	0.302795	0.999962	7.29171	3.26488	-1.15923
ABCA10.exon.3	2.08111	6.74003	0	6.22501	0.62949	3.96219	0	5.56866	3.15081	1.5066	-1.85103	0.0641645	0.917837	5.62397	0.67765	-3.05298
ABCA10.exon.30	3.46852	10.5915	0	0	6.2949	9.90547	3.2961	7.42488	5.12267	1.17279	-0.889996	0.373468	0.999962	6.98046	3.26488	-1.09629
ABCA10.exon.32	1.38741	6.74003	0	29.88	3.14745	5.28292	0	7.42488	6.73284	1.09589	-2.85086	0.00436005	0.526232	12.332	1.13371	-3.44327
ABCA10.exon.33	1.38741	5.77717	0	29.88	3.77694	5.28292	0	7.42488	6.69117	1.09833	-2.667	0.00765316	0.599858	12.0913	1.29109	-3.22731
ABCA10.exon.35	2.08111	6.74003	0	0	6.92439	7.92437	0	0	2.95874	1.93886	-0.330609	0.74094	0.999962	3.6661	2.25138	-0.70344
ABCA10.exon.4	0	7.7029	0	6.22501	0.62949	3.96219	1.64805	15.7779	4.49319	1.39654	-2.90159	0.0037127	0.499733	8.41699	0.569385	-3.88583
ABCA10.exon.5	0	7.7029	0	0	2.51796	0	1.64805	15.7779	3.45585	1.92226	-1.27816	0.201192	0.999962	5.87019	1.0415	-2.49474
ABCA11P.exon.1	37.46	16.3687	15.9452	27.39	30.2155	42.9237	13.1844	38.0525	27.6925	0.423122	-0.751983	0.452061	0.999962	31.1837	24.2013	-0.36571
ABCA11P.exon.2	94.3437	47.1802	46.2411	62.2501	87.4991	59.4328	79.1065	77.0332	69.1358	0.3041	1.115	0.264852	0.999962	61.4741	76.7976	0.321083
ABCA11P.exon.3	62.4333	60.6603	60.5918	70.9651	69.8734	57.4517	64.274	70.5364	64.5983	0.258011	-0.0133439	0.989353	0.999962	64.9034	64.2931	-0.013629
ABCA12.exon.45	0	9.62862	0	9.96002	0	4.62255	0	0	3.0264	2.04999	-2.43179	0.0150246	0.703925	6.0528	0
ABCA13.exon.12	15.9552	14.4429	23.9178	33.6151	9.44235	23.7731	3.2961	11.1373	16.9475	0.538301	-1.21309	0.225097	0.999962	20.7421	13.1529	-0.657186
ABCA13.exon.17	15.9552	14.4429	23.9178	33.6151	9.44235	23.7731	3.2961	11.1373	16.9475	0.538301	-1.21309	0.225097	0.999962	20.7421	13.1529	-0.657186
ABCA17P.exon.1	0	7.7029	0	0	4.40643	17.1695	0	11.1373	5.05202	1.51561	-1.86962	0.0615373	0.911696	9.00242	1.10161	-3.0307
ABCA17P.exon.17	12.4867	8.66576	0	39.8401	2.51796	17.1695	1.64805	0	10.291	1.04297	-1.7949	0.0726702	0.938052	16.4188	4.16317	-1.9796
ABCA2.3UTR.48	13.1804	18.2944	0	0	13.2193	19.1506	6.59221	5.56866	9.50068	0.937999	-0.371791	0.710049	0.999962	10.7534	8.24797	-0.382683
ABCA2.3UTR.49	13.1804	18.2944	0	0	13.2193	19.1506	6.59221	5.56866	9.50068	0.937999	-0.371791	0.710049	0.999962	10.7534	8.24797	-0.382683
ABCA2.5UTR.1	11.0993	10.5915	0	14.94	8.18337	0	0	0	5.60177	1.54961	-0.212882	0.831419	0.999962	6.38288	4.82066	-0.404977
ABCA2.exon.1	11.0993	21.183	0	14.94	8.18337	0	0	0	6.9257	2.48337	-0.353904	0.723411	0.999962	9.03075	4.82066	-0.905615
ABCA2.exon.10	14.5678	12.5172	22.3233	24.9	11.9603	27.0749	13.1844	10.2092	17.0921	0.474524	-0.633036	0.52671	0.999962	18.6754	15.5089	-0.268035
ABCA2.exon.11	18.0363	12.5172	22.3233	24.9	15.1078	29.056	0	15.7779	17.2148	0.559557	-0.966705	0.333691	0.999962	20.5628	13.8668	-0.568397
ABCA2.exon.12	19.4237	23.1087	9.56712	24.9	19.5142	29.056	21.4247	15.7779	20.3465	0.405897	-0.961807	0.336147	0.999962	23.2107	17.4824	-0.408882
ABCA2.exon.13	25.667	29.8487	22.3233	42.3301	19.5142	34.339	21.4247	35.2682	28.8394	0.330377	-2.00952	0.0444819	0.860992	35.4465	22.2323	-0.672986
ABCA2.exon.14	25.667	29.8487	22.3233	46.0651	15.7372	34.339	16.4805	35.2682	28.2161	0.34993	-2.41477	0.0157453	0.70988	36.3802	20.052	-0.859407
ABCA2.exon.15	20.8111	19.2572	19.1342	46.0651	11.3308	29.7164	6.59221	26.9152	22.4778	0.435917	-2.38842	0.016921	0.722303	30.4885	14.4671	-1.07549
ABCA2.exon.16	21.5048	17.3315	30.2959	17.43	8.81286	29.7164	6.59221	8.35299	17.5046	0.540242	-0.266188	0.790095	0.999962	18.2077	16.8014	-0.115966
ABCA2.exon.17	21.5048	23.1087	30.2959	28.635	15.1078	24.4335	0	13.9217	19.6259	0.543956	-0.75585	0.449739	0.999962	22.5247	16.7271	-0.42932
ABCA2.exon.18	18.0363	23.1087	0	28.635	15.1078	21.1317	3.2961	16.706	15.7527	0.603293	-1.91517	0.0554712	0.892761	22.3953	9.11004	-1.29767
ABCA2.exon.19	15.2615	15.4058	14.3507	22.41	13.8488	21.792	3.2961	16.706	15.3839	0.481627	-1.34912	0.177297	0.999962	19.0785	11.6893	-0.706761
ABCA2.exon.2	18.73	18.2944	15.9452	21.165	23.2911	27.7353	0	35.2682	20.0537	0.521078	-1.44535	0.148361	0.999962	25.6157	14.4916	-0.821815
ABCA2.exon.20	15.9552	17.3315	15.9452	23.655	8.81286	27.7353	0	15.7779	15.6516	0.551112	-1.83988	0.0657855	0.919968	21.1249	10.1783	-1.05345
ABCA2.exon.21	26.3607	17.3315	15.9452	24.9	13.2193	29.056	0	15.7779	17.8238	0.558366	-1.05818	0.289975	0.999962	21.7664	13.8813	-0.648957
ABCA2.exon.22	26.3607	18.2944	12.7562	24.9	13.2193	29.056	0	9.2811	16.7335	0.606492	-0.949577	0.342327	0.999962	20.3829	13.084	-0.63955
ABCA2.exon.23	17.3426	18.2944	12.7562	24.9	10.7013	24.4335	1.64805	9.2811	14.9196	0.553372	-1.43937	0.150046	0.999962	19.2273	10.612	-0.857451
ABCA2.exon.24	17.3426	21.183	15.9452	24.9	10.7013	22.4524	1.64805	10.2092	15.5477	0.53524	-1.38247	0.166828	0.999962	19.6862	11.4093	-0.786972
ABCA2.exon.25	14.5678	21.183	15.9452	22.41	8.81286	22.4524	0	10.2092	14.4476	0.580439	-1.58215	0.113616	0.981861	19.0637	9.83146	-0.955347
ABCA2.exon.26	11.793	23.1087	19.1342	17.43	6.2949	15.8487	0	5.56866	12.3973	0.682193	-1.07749	0.281262	0.999962	15.489	9.30553	-0.735087
ABCA2.exon.27	13.8741	23.1087	19.1342	17.43	8.81286	16.5091	0	0	12.3586	0.851123	-0.513712	0.607453	0.999962	14.262	10.4553	-0.447938
ABCA2.exon.28	14.5678	11.5543	11.1616	27.39	18.2552	23.7731	0	0	13.3378	1.36158	-0.362225	0.717184	0.999962	15.6794	10.9962	-0.511869
ABCA2.exon.29	17.3426	15.4058	15.9452	27.39	18.2552	23.7731	4.94416	4.64055	15.9621	0.557097	-0.519009	0.603755	0.999962	17.8024	14.1218	-0.334147
ABCA2.exon.3	18.73	13.4801	22.3233	19.92	17.6257	23.1128	0	11.1373	15.7911	0.575135	-0.302532	0.762247	0.999962	16.9125	14.6698	-0.205249
ABCA2.exon.30	17.3426	19.2572	15.9452	27.39	10.7013	21.792	4.94416	4.64055	15.2516	0.563153	-0.972272	0.330915	0.999962	18.27	12.2333	-0.578658
ABCA2.exon.31	17.3426	19.2572	9.56712	22.41	10.7013	23.1128	0	6.49677	13.611	0.637238	-1.32498	0.185176	0.999962	17.8192	9.40276	-0.922276
ABCA2.exon.32	17.3426	19.2572	0	0	15.1078	23.1128	3.2961	8.35299	10.8087	0.930983	-0.488578	0.625141	0.999962	12.6807	8.93661	-0.504839
ABCA2.exon.33	11.793	19.2572	0	19.92	15.1078	21.1317	3.2961	8.35299	12.3573	0.676307	-1.56109	0.118501	0.986401	17.1655	7.54921	-1.18511
ABCA2.exon.34	28.4419	20.2201	0	19.92	15.1078	23.1128	4.94416	9.2811	15.1285	0.66619	-0.740343	0.459092	0.999962	18.1335	12.1234	-0.580858
ABCA2.exon.35	29.8293	22.1458	0	17.43	22.0321	29.7164	9.88831	16.706	18.4685	0.584505	-0.695834	0.486533	0.999962	21.4996	15.4374	-0.477874
ABCA2.exon.36	29.8293	25.9973	15.9452	24.9	22.6616	37.6408	14.8325	16.706	23.5641	0.401876	-0.752148	0.451962	0.999962	26.311	20.8171	-0.337895
ABCA2.exon.37	29.1356	36.5888	15.9452	24.9	23.2911	37.6408	26.3688	21.3465	26.9021	0.363039	-0.930654	0.352032	0.999962	30.119	23.6852	-0.346691
ABCA2.exon.38	23.5859	36.5888	25.5123	22.41	23.2911	36.32	26.3688	21.3465	26.9279	0.352182	-0.754694	0.450432	0.999962	29.1663	24.6896	-0.240404
ABCA2.exon.39	23.5859	31.7744	25.5123	22.41	17.6257	38.3011	11.5364	15.7779	23.3155	0.410373	-1.14928	0.25044	0.999962	27.0659	19.5651	-0.468194
ABCA2.exon.4	18.73	13.4801	22.3233	21.165	18.8847	23.1128	0	11.1373	16.1041	0.573387	-0.290097	0.771742	0.999962	17.2238	14.9845	-0.200933
ABCA2.exon.40	22.1985	36.5888	25.5123	26.145	18.8847	38.3011	11.5364	15.7779	24.3681	0.403087	-1.43469	0.151375	0.999962	29.2032	19.533	-0.580215
ABCA2.exon.41	22.1985	36.5888	25.5123	36.1051	18.8847	38.3011	13.1844	16.706	25.9351	0.386023	-1.74286	0.0813579	0.950911	31.9252	19.945	-0.678671
ABCA2.exon.42	18.73	36.5888	25.5123	36.1051	23.2911	29.056	13.1844	16.706	24.8967	0.386217	-1.3848	0.166114	0.999962	29.614	20.1795	-0.553389
ABCA2.exon.43	18.73	33.7002	6.37808	36.1051	23.2911	29.056	13.1844	16.706	22.1439	0.434516	-1.90277	0.0570712	0.897305	28.8918	15.3959	-0.908114
ABCA2.exon.44	18.73	36.5888	19.1342	26.145	23.2911	41.603	24.7208	20.4184	26.3289	0.367155	-1.51515	0.129733	0.995252	31.1888	21.469	-0.53877
ABCA2.exon.45	18.73	36.5888	19.1342	28.635	23.2911	41.603	24.7208	20.4184	26.6402	0.363555	-1.60239	0.109069	0.978655	31.8113	21.469	-0.567282
ABCA2.exon.46	18.73	36.5888	19.1342	28.635	23.2911	41.603	24.7208	20.4184	26.6402	0.363555	-1.60239	0.109069	0.978655	31.8113	21.469	-0.567282
ABCA2.exon.47	13.1804	28.8859	7.9726	28.635	11.9603	23.1128	21.4247	8.35299	17.9406	0.486222	-1.47739	0.13957	0.997616	22.2467	13.6345	-0.706328
ABCA2.exon.48	13.1804	25.9973	7.9726	0	13.2193	19.1506	8.24026	8.35299	12.0142	0.72319	-0.443429	0.657455	0.999962	13.3752	10.6531	-0.328284
ABCA2.exon.49	13.1804	18.2944	0	0	13.2193	19.1506	6.59221	5.56866	9.50068	0.937999	-0.371791	0.710049	0.999962	10.7534	8.24797	-0.382683
ABCA2.exon.5	13.8741	10.5915	14.3507	21.165	18.8847	19.8109	13.1844	10.2092	15.2588	0.469925	-0.0303351	0.9758	0.999962	15.4442	15.0735	-0.0350506
ABCA2.exon.6	12.4867	10.5915	20.7288	17.43	9.44235	17.8298	13.1844	0	12.7117	0.692341	0.376702	0.706395	0.999962	11.4628	13.9605	0.284391
ABCA2.exon.7	12.4867	7.7029	20.7288	0	9.44235	19.8109	1.64805	0	8.97746	1.05153	0.617405	0.536967	0.999962	6.87846	11.0765	0.68734
ABCA2.exon.8	20.8111	13.4801	15.9452	0	10.7013	19.8109	4.94416	14.8498	12.5678	0.699067	0.16301	0.870511	0.999962	12.0352	13.1004	0.122357
ABCA2.exon.9	20.8111	13.4801	15.9452	24.9	11.9603	27.0749	13.1844	14.8498	17.7757	0.443887	-0.832362	0.405204	0.999962	20.0762	15.4753	-0.375523
ABCA3.3UTR.33	11.0993	9.62862	0	0	8.18337	0	0	4.64055	4.19398	1.70462	0.283946	0.776452	0.999962	3.56729	4.82066	0.4344
ABCA3.5UTR.3	16.6489	9.62862	11.1616	3.73501	8.18337	0	23.0727	11.1373	10.4459	0.78438	1.62235	0.104729	0.972484	6.12524	14.7667	1.26951
ABCA3.exon.10	13.8741	14.4429	17.5397	0	6.2949	10.5658	13.1844	0	9.48773	0.918302	1.0671	0.285929	0.999962	6.25219	12.7233	1.02504
ABCA3.exon.11	0	14.4429	15.9452	0	7.55388	15.8487	11.5364	8.35299	9.21001	0.983936	-0.21129	0.832661	0.999962	9.66117	8.75886	-0.141454
ABCA3.exon.12	0	0	0	7.47001	0	14.528	26.3688	7.42488	6.97397	2.64868	-0.0667775	0.946759	0.999962	7.35573	6.59221	-0.158106
ABCA3.exon.13	11.0993	8.66576	15.9452	0	9.44235	17.8298	21.4247	0	10.5509	0.888544	1.1905	0.23385	0.999962	6.6239	14.4779	1.1281
ABCA3.exon.14	9.71185	0	0	0	11.3308	17.8298	28.0169	14.8498	10.2174	1.8706	0.307168	0.758716	0.999962	8.1699	12.2649	0.586144
ABCA3.exon.15	8.32445	8.66576	0	6.22501	0	14.528	14.8325	11.1373	7.96413	1.00348	-0.856177	0.3919	0.999962	10.139	5.78923	-0.808476
ABCA3.exon.16	9.01815	8.66576	15.9452	0	13.8488	19.8109	24.7208	8.35299	12.5453	0.682094	1.03639	0.300018	0.999962	9.20742	15.8832	0.786635
ABCA3.exon.17	10.4056	11.5543	15.9452	0	5.66541	14.528	28.0169	11.1373	12.1566	0.710292	0.854195	0.392997	0.999962	9.30492	15.0083	0.689691
ABCA3.exon.18	14.5678	17.3315	0	3.73501	6.2949	14.528	0	0	7.05715	1.23877	-0.566706	0.570914	0.999962	8.89864	5.21567	-0.770732
ABCA3.exon.19	0	0	9.56712	0	0	15.1884	0	7.42488	4.02255	2.01341	-0.659306	0.5097	0.999962	5.65332	2.39178	-1.24101
ABCA3.exon.20	9.01815	7.7029	14.3507	4.98001	6.2949	15.8487	14.8325	8.35299	10.1726	0.627743	0.289082	0.772519	0.999962	9.22116	11.124	0.270662
ABCA3.exon.21	6.93704	0	14.3507	0	6.92439	17.8298	21.4247	4.64055	9.0134	0.987612	1.06909	0.285028	0.999962	5.6176	12.4092	1.14338
ABCA3.exon.22	10.4056	12.5172	23.9178	6.22501	10.7013	16.5091	0	1.85622	10.2665	0.815752	0.315362	0.752487	0.999962	9.27689	11.2562	0.279004
ABCA3.exon.24	11.0993	8.66576	0	6.22501	8.18337	0	0	0	4.27167	1.70351	0.258391	0.796105	0.999962	3.72269	4.82066	0.372884
ABCA3.exon.25	10.4056	7.7029	30.2959	13.695	10.0718	0	0	1.85622	9.25343	1.03809	1.11744	0.263807	0.999962	5.81353	12.6933	1.12658
ABCA3.exon.26	12.4867	9.62862	0	12.45	11.3308	17.1695	14.8325	0	9.73726	0.906661	-0.0105803	0.991558	0.999962	9.81203	9.66249	-0.0221567
ABCA3.exon.27	0	10.5915	30.2959	16.185	10.7013	16.5091	9.88831	1.85622	12.0034	0.860624	0.150748	0.880174	0.999962	11.2855	12.7214	0.17279
ABCA3.exon.28	0	8.66576	22.3233	0	0	0	23.0727	3.71244	7.22178	2.62261	0.711376	0.476852	0.999962	3.09455	11.349	1.87476
ABCA3.exon.29	10.4056	0	0	0	0	0	14.8325	0	3.15475	2.32267	2.24108	0.025021	0.77795	0	6.30951
ABCA3.exon.3	16.6489	9.62862	11.1616	3.73501	8.18337	0	23.0727	11.1373	10.4459	0.78438	1.62235	0.104729	0.972484	6.12524	14.7667	1.26951
ABCA3.exon.31	8.32445	0	0	0	5.66541	15.8487	0	0	3.72983	2.03959	-0.0784438	0.937475	0.999962	3.96219	3.49746	-0.179988
ABCA3.exon.33	11.0993	9.62862	0	0	13.8488	14.528	0	4.64055	6.71815	1.21657	-0.127748	0.898348	0.999962	7.1993	6.23701	-0.207002
ABCA3.exon.4	0	10.5915	0	12.45	4.40643	0	6.59221	12.0654	5.7632	1.33507	-1.26603	0.205501	0.999962	8.77673	2.74966	-1.67443
ABCA3.exon.5	13.8741	14.4429	25.5123	3.73501	10.0718	9.90547	13.1844	11.1373	12.7329	0.555759	1.11442	0.2651	0.999962	9.80518	15.6607	0.675529
ABCA3.exon.6	13.8741	0	25.5123	0	2.51796	8.58474	19.7766	12.0654	10.2914	0.943335	1.60349	0.108826	0.978314	5.16254	15.4202	1.57867
ABCA3.exon.7	13.1804	10.5915	0	8.71501	0	9.2451	13.1844	9.2811	8.02469	0.997427	-0.529639	0.596363	0.999962	9.45818	6.5912	-0.521021
ABCA3.exon.8	9.71185	0	19.1342	11.205	18.2552	11.2262	13.1844	12.9935	11.9638	0.671531	1.12848	0.259118	0.999962	8.85619	15.0714	0.767058
ABCA3.exon.9	7.63074	0	22.3233	0	8.81286	11.2262	14.8325	11.1373	9.49536	0.908528	1.30833	0.190762	0.999962	5.59088	13.3998	1.26107
ABCA4.exon.19	0	6.74003	0	12.45	4.40643	1.32073	0	0.92811	3.23067	1.75088	-1.19668	0.231433	0.999962	5.35972	1.10161	-2.28255
ABCA5.3UTR.38	5.54963	7.7029	0	8.71501	3.14745	8.58474	11.5364	9.2811	6.81465	0.856028	-0.926245	0.354319	0.999962	8.57094	5.05836	-0.760783
ABCA5.3UTR.39	5.54963	7.7029	0	8.71501	3.14745	8.58474	11.5364	9.2811	6.81465	0.856028	-0.926245	0.354319	0.999962	8.57094	5.05836	-0.760783
ABCA5.5UTR.1	9.71185	13.4801	0	11.205	11.9603	15.1884	8.24026	7.42488	9.65135	0.697589	-0.848747	0.396022	0.999962	11.8246	7.47811	-0.661045
ABCA5.5UTR.2	9.71185	0	0	11.205	11.9603	15.1884	4.94416	7.42488	7.55432	1.01826	-0.287358	0.773838	0.999962	8.45457	6.65408	-0.345492
ABCA5.exon.1	14.5678	19.2572	17.5397	13.695	24.5501	31.6975	26.3688	28.7714	22.056	0.409008	-0.496242	0.619724	0.999962	23.3553	20.7566	-0.170179
ABCA5.exon.10	9.71185	8.66576	0	4.98001	15.1078	7.26401	4.94416	8.35299	7.37832	0.84896	0.117975	0.906088	0.999962	7.31569	7.44094	0.0244909
ABCA5.exon.11	9.71185	0	12.7562	0	15.1078	7.26401	0	10.2092	6.88112	1.18694	0.92167	0.356701	0.999962	4.36831	9.39394	1.10466
ABCA5.exon.12	6.24333	8.66576	12.7562	0	7.55388	8.58474	14.8325	10.2092	8.60569	0.770299	0.673899	0.500375	0.999962	6.86493	10.3465	0.591821
ABCA5.exon.13	6.24333	8.66576	11.1616	0	7.55388	8.58474	14.8325	9.2811	8.29037	0.781217	0.657538	0.510835	0.999962	6.6329	9.94783	0.584742
ABCA5.exon.14	4.85593	7.7029	1.59452	0	13.8488	8.58474	9.88831	7.42488	6.73751	0.950749	0.36368	0.716097	0.999962	5.92813	7.54688	0.348304
ABCA5.exon.15	4.85593	6.74003	1.59452	9.96002	13.8488	9.2451	9.88831	7.42488	7.9447	0.748367	-0.138006	0.890236	0.999962	8.34251	7.54688	-0.1446
ABCA5.exon.16	11.793	10.5915	0	19.92	22.0321	25.7542	24.7208	29.6995	18.0639	0.581262	-0.927362	0.353739	0.999962	21.4913	14.6365	-0.554186
ABCA5.exon.17	11.793	20.2201	0	19.92	22.0321	25.7542	24.7208	29.6995	19.2675	0.53136	-1.29481	0.195386	0.999962	23.8985	14.6365	-0.70735
ABCA5.exon.18	10.4056	20.2201	39.863	13.695	22.0321	15.1884	19.7766	20.4184	20.1999	0.450699	0.796352	0.425827	0.999962	17.3805	23.0193	0.405378
ABCA5.exon.19	9.01815	11.5543	39.863	13.695	22.0321	15.1884	19.7766	8.35299	17.4351	0.499853	1.69849	0.0894145	0.95837	12.1977	22.6725	0.894335
ABCA5.exon.2	14.5678	19.2572	33.4849	21.165	24.5501	31.6975	26.3688	32.4839	25.4469	0.383524	-0.34206	0.732306	0.999962	26.1509	24.7429	-0.0798458
ABCA5.exon.20	2.08111	0	0	6.22501	8.18337	7.26401	6.59221	6.49677	4.60531	1.26493	-0.179262	0.857732	0.999962	4.99645	4.21417	-0.245654
ABCA5.exon.21	4.16222	10.5915	0	22.41	7.55388	6.60364	37.9052	0.92811	11.2693	0.936962	0.291848	0.770403	0.999962	10.1333	12.4053	0.291853
ABCA5.exon.22	4.16222	10.5915	19.1342	22.41	7.55388	6.60364	37.9052	8.35299	14.5892	0.656896	0.726728	0.467392	0.999962	11.9895	17.1889	0.5197
ABCA5.exon.23	3.46852	8.66576	19.1342	11.205	5.03592	3.30182	0	8.35299	7.39553	0.912464	-0.23699	0.812665	0.999962	7.8814	6.90967	-0.189835
ABCA5.exon.24	0	6.74003	4.78356	11.205	5.03592	3.30182	0	0	3.88329	1.56927	-0.694305	0.487491	0.999962	5.31172	2.45487	-1.11353
ABCA5.exon.26	4.16222	4.81431	0	4.98001	5.66541	5.28292	0	23.2028	6.01345	1.10143	-1.62088	0.105044	0.972792	9.57	2.45691	-1.96167
ABCA5.exon.27	18.0363	4.81431	12.7562	27.39	14.4783	17.8298	9.88831	29.6995	16.8616	0.525358	-0.938519	0.347978	0.999962	19.9334	13.7898	-0.531593
ABCA5.exon.28	18.0363	12.5172	12.7562	27.39	15.7372	22.4524	14.8325	29.6995	19.1777	0.421629	-1.32385	0.185552	0.999962	23.0148	15.3405	-0.585212
ABCA5.exon.29	6.24333	12.5172	6.37808	7.47001	15.7372	22.4524	14.8325	23.2028	13.6042	0.560506	-1.10519	0.269076	0.999962	16.4106	10.7978	-0.603892
ABCA5.exon.3	6.93704	18.2944	33.4849	21.165	12.5898	15.1884	14.8325	32.4839	19.372	0.495587	-0.860412	0.389562	0.999962	21.7829	16.9611	-0.360971
ABCA5.exon.30	5.54963	0	0	7.47001	11.3308	12.5469	6.59221	7.42488	6.36431	1.08093	-0.178763	0.858124	0.999962	6.86045	5.86816	-0.225395
ABCA5.exon.31	6.93704	4.81431	3.18904	17.43	13.2193	13.8677	9.88831	8.35299	9.71233	0.670593	-0.559812	0.575608	0.999962	11.1162	8.30842	-0.420024
ABCA5.exon.32	10.4056	21.183	3.18904	17.43	22.6616	13.8677	9.88831	25.9871	15.5765	0.53067	-1.27827	0.201156	0.999962	19.6169	11.5361	-0.765939
ABCA5.exon.33	13.1804	21.183	0	21.165	42.1758	21.792	41.2013	25.9871	23.3356	0.586034	0.190183	0.849165	0.999962	22.5318	24.1394	0.099427
ABCA5.exon.34	13.1804	3.85145	0	21.165	42.1758	21.792	41.2013	12.0654	19.4289	1.06985	0.670273	0.502684	0.999962	14.7185	24.1394	0.713759
ABCA5.exon.35	15.2615	9.62862	4.78356	8.71501	8.18337	21.1317	14.8325	24.1309	13.3334	0.563878	-1.00968	0.31265	0.999962	15.9015	10.7652	-0.562789
ABCA5.exon.36	15.2615	9.62862	4.78356	6.22501	8.18337	21.1317	14.8325	24.1309	13.0221	0.588068	-0.877	0.380487	0.999962	15.279	10.7652	-0.505176
ABCA5.exon.37	0	0	0	0	6.2949	19.8109	6.59221	10.2092	5.36341	1.58425	-0.780989	0.434809	0.999962	7.50504	3.22178	-1.22
ABCA5.exon.38	6.24333	7.7029	3.18904	8.71501	16.9962	19.8109	11.5364	30.6276	13.1027	0.630635	-1.25139	0.210793	0.999962	16.7141	9.49124	-0.816399
ABCA5.exon.39	6.24333	7.7029	3.18904	8.71501	16.9962	15.8487	11.5364	30.6276	12.6074	0.638504	-1.09381	0.274037	0.999962	15.7236	9.49124	-0.728261
ABCA5.exon.4	6.93704	10.5915	6.37808	23.655	28.327	13.2073	28.0169	26.9152	18.0035	0.550943	-0.147319	0.88288	0.999962	18.5923	17.4148	-0.0943908
ABCA5.exon.5	6.93704	8.66576	28.7014	23.655	28.327	16.5091	36.2571	34.3401	22.9241	0.512008	0.473889	0.635579	0.999962	20.7925	25.0556	0.269073
ABCA5.exon.6	4.16222	8.66576	28.7014	11.205	18.2552	16.5091	36.2571	34.3401	19.762	0.582475	0.42845	0.668323	0.999962	17.68	21.844	0.305118
ABCA5.exon.7	2.08111	12.5172	0	11.205	3.14745	3.96219	0	11.1373	5.50629	1.09545	-2.38344	0.0171518	0.722643	9.70543	1.30714	-2.89238
ABCA5.exon.8	4.16222	12.5172	4.78356	0	3.14745	6.60364	13.1844	9.2811	6.70995	0.94703	-0.254194	0.799346	0.999962	7.10049	6.31941	-0.168128
ABCA5.exon.9	4.16222	8.66576	4.78356	4.98001	1.25898	6.60364	13.1844	9.2811	6.61496	0.867432	-0.503156	0.614855	0.999962	7.38263	5.84729	-0.336365
ABCA6.exon.10	3.46852	2.88859	0	0	0.62949	6.60364	0	10.2092	2.97493	1.74637	-1.21227	0.225408	0.999962	4.92536	1.0245	-2.26531
ABCA6.exon.13	2.08111	2.88859	3.18904	0	0	6.60364	0	10.2092	3.12145	1.71074	-1.14089	0.253917	0.999962	4.92536	1.31754	-1.90238
ABCA6.exon.15	0	2.88859	3.18904	0	3.14745	6.60364	0	8.35299	3.02271	1.71181	-0.876146	0.380951	0.999962	4.46131	1.58412	-1.49378
ABCA6.exon.5	0	6.74003	3.18904	1.245	0	6.60364	0	8.35299	3.26634	1.71534	-1.89683	0.0578509	0.900027	5.73542	0.79726	-2.84678
ABCA6.exon.7	3.46852	6.74003	0	1.245	0.62949	4.62255	0	10.2092	3.36435	1.51095	-1.51376	0.130087	0.995252	5.7042	1.0245	-2.4771
ABCA7.3UTR.34	102.668	65.4746	44.6466	0	55.3951	57.4517	0	0	40.7045	2.24872	0.321055	0.748168	0.999962	30.7316	50.6775	0.721622
ABCA7.3UTR.36	95.0374	66.4375	0	57.2701	0	0	0	0	27.3431	3.23226	-0.116593	0.907183	0.999962	30.9269	23.7594	-0.380366
ABCA7.5UTR.1	92.2626	64.5118	7.9726	0	13.8488	56.131	39.5532	31.5558	38.2295	1.25663	0.0118757	0.990525	0.999962	38.0496	38.4093	0.0135739
ABCA7.5UTR.2	15.2615	14.4429	1.59452	0	10.0718	9.2451	26.3688	0	9.62309	1.00397	1.13661	0.2557	0.999962	5.92201	13.3242	1.16989
ABCA7.exon.1	92.2626	64.5118	7.9726	0	13.8488	56.131	39.5532	31.5558	38.2295	1.25663	0.0118757	0.990525	0.999962	38.0496	38.4093	0.0135739
ABCA7.exon.10	99.1997	15.4058	47.8356	32.3701	10.0718	57.4517	11.5364	43.6212	39.6865	0.818874	0.224508	0.822362	0.999962	37.2122	42.1609	0.180129
ABCA7.exon.11	92.9563	67.4003	54.2137	70.9651	54.1361	60.7535	0	124.367	65.599	1.003	-0.675668	0.499251	0.999962	80.8714	50.3265	-0.684311
ABCA7.exon.12	102.668	77.9918	51.0246	65.9851	64.8375	56.7913	39.5532	129.935	73.5984	0.366621	-0.911111	0.362237	0.999962	82.6759	64.5209	-0.357701
ABCA7.exon.13	101.281	65.4746	0	0	55.3951	60.0932	47.7935	132.72	57.8446	1.68263	-0.199209	0.8421	0.999962	64.5719	51.1173	-0.337093
ABCA7.exon.14	94.3437	72.2147	54.2137	68.4751	54.1361	54.1499	0	0	49.6916	1.65477	0.0361127	0.971192	0.999962	48.7099	50.6734	0.0570128
ABCA7.exon.15	95.0374	67.4003	54.2137	70.9651	54.1361	60.7535	0	124.367	65.8591	1.00676	-0.658459	0.510243	0.999962	80.8714	50.8468	-0.669473
ABCA7.exon.16	92.9563	70.2889	0	0	52.8771	56.131	39.5532	0	38.9758	2.24968	0.245756	0.805871	0.999962	31.605	46.3467	0.552314
ABCA7.exon.17	101.281	65.4746	54.2137	0	59.172	57.4517	47.7935	132.72	64.7633	1.1172	0.0344338	0.972531	0.999962	63.9115	65.615	0.0379495
ABCA7.exon.18	95.7311	80.8804	46.2411	68.4751	57.2836	59.4328	54.3857	0	57.8037	1.09875	0.257617	0.796702	0.999962	52.1971	63.4104	0.28075
ABCA7.exon.19	102.668	65.4746	44.6466	0	56.0246	58.7724	0	129.007	57.0742	1.67858	-0.187372	0.851369	0.999962	63.3136	50.8348	-0.316698
ABCA7.exon.2	101.281	63.5489	7.9726	34.8601	55.3951	57.4517	47.7935	132.72	62.6278	0.518262	-0.814669	0.415262	0.999962	72.1451	53.1105	-0.441905
ABCA7.exon.20	96.4248	66.4375	0	61.0051	50.9887	60.0932	0	0	41.8687	2.24307	-0.153112	0.87831	0.999962	46.8839	36.8534	-0.347297
ABCA7.exon.21	99.1997	65.4746	44.6466	0	52.2477	57.4517	0	0	39.8775	2.24534	0.300223	0.764007	0.999962	30.7316	49.0235	0.673751
ABCA7.exon.22	95.7311	66.4375	46.2411	57.2701	57.2836	55.4706	0	124.367	62.8501	1.02355	-0.58623	0.557721	0.999962	75.8862	49.8139	-0.607289
ABCA7.exon.23	97.1185	67.4003	0	58.5151	54.1361	62.0743	0	129.935	58.6475	1.59176	-0.668733	0.503666	0.999962	79.4813	37.8137	-1.07171
ABCA7.exon.24	97.8122	71.2518	0	57.2701	54.7656	54.1499	0	126.223	57.6841	1.59562	-0.633216	0.526592	0.999962	77.2237	38.1445	-1.01757
ABCA7.exon.25	99.1997	65.4746	54.2137	0	54.7656	63.395	0	0	42.1311	2.2524	0.307224	0.758673	0.999962	32.2174	52.0447	0.691912
ABCA7.exon.26	95.0374	67.4003	0	63.4951	54.1361	60.7535	0	124.367	58.1487	1.583	-0.679423	0.49687	0.999962	79.0039	37.2934	-1.083
ABCA7.exon.27	95.7311	70.2889	0	0	54.1361	0	0	0	27.5195	3.23272	0.338487	0.734996	0.999962	17.5722	37.4668	1.09232
ABCA7.exon.28	95.7311	65.4746	54.2137	0	59.172	54.8102	44.4974	123.439	62.1672	1.10446	0.0524567	0.958165	0.999962	60.9309	63.4036	0.0573903
ABCA7.exon.29	95.7311	80.8804	54.2137	64.7401	54.1361	60.7535	54.3857	122.511	73.4189	0.33364	-0.998708	0.317936	0.999962	82.2212	64.6167	-0.347603
ABCA7.exon.3	90.8752	72.2147	44.6466	68.4751	54.1361	7.26401	0	32.4839	46.2619	1.18874	0.0672757	0.946362	0.999962	45.1094	47.4145	0.0718992
ABCA7.exon.30	102.668	70.2889	44.6466	0	56.0246	60.7535	0	122.511	57.1115	1.67345	-0.188961	0.850123	0.999962	63.3883	50.8348	-0.318398
ABCA7.exon.31	98.5059	70.2889	54.2137	61.0051	59.172	60.0932	44.4974	0	55.972	1.08602	0.390582	0.696106	0.999962	47.8468	64.0973	0.421841
ABCA7.exon.32	95.7311	80.8804	54.2137	64.7401	59.172	59.4328	54.3857	129.007	74.6954	0.338406	-0.965721	0.334184	0.999962	83.5152	65.8756	-0.342293
ABCA7.exon.33	102.668	80.8804	44.6466	64.7401	56.0246	59.4328	54.3857	0	57.8473	1.10479	0.300676	0.763662	0.999962	51.2633	64.4313	0.329834
ABCA7.exon.34	102.668	67.4003	44.6466	61.0051	56.0246	62.0743	0	129.935	65.4693	1.03288	-0.628177	0.529888	0.999962	80.1038	50.8348	-0.656053
ABCA7.exon.35	97.8122	71.2518	44.6466	61.0051	52.2477	62.0743	0	129.935	64.8716	1.02125	-0.713277	0.475674	0.999962	81.0666	48.6766	-0.73588
ABCA7.exon.36	97.8122	71.2518	54.2137	58.5151	54.7656	63.395	0	129.935	66.2361	1.02115	-0.624448	0.532334	0.999962	80.7743	51.6979	-0.643792
ABCA7.exon.37	97.8122	71.2518	54.2137	63.4951	54.7656	63.395	0	129.935	66.8586	1.01695	-0.648594	0.516601	0.999962	82.0193	51.6979	-0.665859
ABCA7.exon.38	97.8122	71.2518	54.2137	63.4951	54.7656	63.395	39.5532	129.935	71.8028	0.359195	-1.09704	0.272625	0.999962	82.0193	61.5862	-0.413357
ABCA7.exon.39	97.8122	71.2518	54.2137	63.4951	54.7656	63.395	0	126.223	66.3946	1.01368	-0.634447	0.525789	0.999962	81.0912	51.6979	-0.64944
ABCA7.exon.4	93.65	65.4746	3.18904	19.92	11.3308	13.8677	19.7766	124.367	43.9469	1.09071	-0.728502	0.466306	0.999962	55.9073	31.9866	-0.805567
ABCA7.exon.40	95.7311	67.4003	54.2137	63.4951	54.7656	63.395	0	0	49.8751	1.65358	0.0470965	0.962436	0.999962	48.5726	51.1776	0.0753698
ABCA7.exon.41	95.7311	67.4003	0	63.4951	50.9887	57.4517	0	0	41.8834	2.24272	-0.158916	0.873735	0.999962	47.0868	36.68	-0.360331
ABCA7.exon.42	98.5059	67.4003	0	0	51.6182	57.4517	36.2571	0	38.9042	2.25369	0.256749	0.797372	0.999962	31.213	46.5953	0.578037
ABCA7.exon.43	98.5059	67.4003	47.8356	0	51.6182	57.4517	42.8494	129.007	61.8336	1.12222	-0.0670703	0.946526	0.999962	63.4648	60.2023	-0.0761399
ABCA7.exon.44	98.5059	67.4003	47.8356	0	51.6182	57.4517	42.8494	129.007	61.8336	1.12222	-0.0670703	0.946526	0.999962	63.4648	60.2023	-0.0761399
ABCA7.exon.45	98.5059	67.4003	47.8356	0	51.6182	57.4517	42.8494	129.007	61.8336	1.12222	-0.0670703	0.946526	0.999962	63.4648	60.2023	-0.0761399
ABCA7.exon.46	98.5059	67.4003	47.8356	0	51.6182	56.7913	42.8494	129.007	61.751	1.12242	-0.0637041	0.949206	0.999962	63.2998	60.2023	-0.0723821
ABCA7.exon.47	93.65	0	47.8356	0	51.6182	56.7913	42.8494	129.007	52.719	1.72643	0.199579	0.84181	0.999962	46.4497	58.9883	0.34476
ABCA7.exon.5	92.9563	65.4746	7.9726	19.92	50.9887	11.8866	11.5364	35.2682	37.0004	0.888591	0.359952	0.718883	0.999962	33.1374	40.8635	0.302354
ABCA7.exon.6	17.3426	65.4746	19.1342	34.8601	15.7372	56.131	29.6649	43.6212	35.2457	0.350818	-3.84215	0.000121961	0.0915018	50.0217	20.4698	-1.28906
ABCA7.exon.7	92.2626	67.4003	51.0246	0	57.2836	57.4517	0	124.367	56.2237	1.66393	-0.187134	0.851555	0.999962	62.3047	50.1427	-0.313301
ABCA7.exon.8	102.668	77.9918	51.0246	65.9851	64.8375	58.7724	19.7766	129.935	71.374	0.416058	-1.09203	0.274821	0.999962	83.1712	59.5767	-0.481335
ABCA7.exon.9	95.0374	66.4375	6.37808	19.92	54.1361	60.0932	37.9052	121.582	57.6862	0.804667	-0.572137	0.567229	0.999962	67.0083	48.3642	-0.4704
ABCA8.5UTR.6	3.46852	7.7029	0	0	24.5501	10.5658	0	4.64055	6.36599	1.30557	0.253094	0.800196	0.999962	5.72732	7.00466	0.290454
ABCA8.exon.12	0	6.74003	0	0	6.2949	7.92437	0	4.64055	3.19998	1.85412	-0.814374	0.415431	0.999962	4.82624	1.57372	-1.61672
ABCA8.exon.14	0	6.74003	3.18904	0	4.40643	8.58474	0	3.71244	3.32909	1.64238	-0.799437	0.424037	0.999962	4.7593	1.89887	-1.32561
ABCA8.exon.16	4.16222	0	70.1589	17.43	60.431	41.603	28.0169	6.49677	28.5373	1.2809	1.01868	0.308353	0.999962	16.3824	40.6923	1.3126
ABCA8.exon.17	4.16222	0	70.1589	17.43	60.431	41.603	28.0169	6.49677	28.5373	1.2809	1.01868	0.308353	0.999962	16.3824	40.6923	1.3126
ABCA8.exon.18	4.16222	0	70.1589	17.43	60.431	41.603	28.0169	6.49677	28.5373	1.2809	1.01868	0.308353	0.999962	16.3824	40.6923	1.3126
ABCA8.exon.19	2.08111	0	0	0	7.55388	13.2073	0	1.85622	3.08731	1.96488	-0.304628	0.76065	0.999962	3.76588	2.40875	-0.644703
ABCA8.exon.21	2.08111	0	0	0	20.1437	13.2073	0	0	4.42901	3.26501	0.230135	0.817987	0.999962	3.30182	5.5562	0.750835
ABCA8.exon.22	2.08111	0	0	0	20.1437	9.2451	0	0	3.93374	2.02153	0.62091	0.534659	0.999962	2.31128	5.5562	1.26541
ABCA8.exon.23	2.08111	0	0	0	20.1437	9.2451	14.8325	7.42488	6.7159	1.28361	0.878803	0.379508	0.999962	4.1675	9.26431	1.1525
ABCA8.exon.24	0	0	14.3507	0	13.8488	3.96219	14.8325	7.42488	6.80237	1.23925	1.50714	0.131774	0.995316	2.84677	10.758	1.91801
ABCA8.exon.25	3.46852	0	20.7288	8.71501	49.7297	15.1884	14.8325	7.42488	15.011	0.774665	1.93139	0.0534346	0.890114	7.83207	22.1899	1.50244
ABCA8.exon.26	3.46852	0	20.7288	8.71501	49.7297	15.1884	0	2.78433	12.5768	1.58599	0.927759	0.353533	0.999962	6.67193	18.4817	1.46992
ABCA8.exon.27	3.46852	6.74003	20.7288	8.71501	49.7297	15.1884	0	3.71244	13.5354	0.842624	1.3295	0.183683	0.999962	8.58897	18.4817	1.10554
ABCA8.exon.28	2.08111	0	0	7.47001	13.2193	7.26401	0	3.71244	4.21836	1.52115	-0.126346	0.899458	0.999962	4.61162	3.8251	-0.269775
ABCA8.exon.29	2.08111	0	0	7.47001	13.2193	7.26401	0	3.71244	4.21836	1.52115	-0.126346	0.899458	0.999962	4.61162	3.8251	-0.269775
ABCA8.exon.30	6.24333	6.74003	0	7.47001	13.2193	9.2451	0	3.71244	5.82878	1.09496	-0.342745	0.73179	0.999962	6.7919	4.86566	-0.48118
ABCA8.exon.31	2.08111	6.74003	0	4.98001	13.2193	7.26401	0	2.78433	4.6336	1.27829	-0.319293	0.749504	0.999962	5.4421	3.8251	-0.508665
ABCA8.exon.5	3.46852	7.7029	0	0	24.5501	10.5658	0	4.64055	6.36599	1.30557	0.253094	0.800196	0.999962	5.72732	7.00466	0.290454
ABCA8.exon.6	3.46852	7.7029	0	0	24.5501	10.5658	0	4.64055	6.36599	1.30557	0.253094	0.800196	0.999962	5.72732	7.00466	0.290454
ABCA8.exon.7	3.46852	7.7029	0	0	24.5501	10.5658	0	4.64055	6.36599	1.30557	0.253094	0.800196	0.999962	5.72732	7.00466	0.290454
ABCA9.3UTR.27	4.16222	5.77717	0	9.96002	11.3308	18.4902	0	6.49677	7.02715	1.00284	-1.25061	0.211076	0.999962	10.181	3.87326	-1.39426
ABCA9.3UTR.39	2.08111	0	3.18904	2.49	3.14745	10.5658	0	3.71244	3.14823	1.53107	-0.641341	0.521301	0.999962	4.19207	2.1044	-0.994253
ABCA9.5UTR.1	3.46852	5.77717	0	12.45	3.77694	12.5469	0	7.42488	5.68056	1.04096	-2.07883	0.0376334	0.83403	9.54975	1.81136	-2.39839
ABCA9.exon.1	3.46852	5.77717	0	12.45	3.77694	12.5469	0	7.42488	5.68056	1.04096	-2.07883	0.0376334	0.83403	9.54975	1.81136	-2.39839
ABCA9.exon.10	1.38741	3.85145	4.78356	0	15.1078	6.60364	0	0	3.96673	1.58939	0.641579	0.521146	0.999962	2.61377	5.31968	1.02521
ABCA9.exon.12	0	14.4429	0	3.73501	3.77694	13.2073	0	0	4.39527	1.65652	-1.72396	0.0847142	0.954508	7.84631	0.944235	-3.0548
ABCA9.exon.13	1.38741	3.85145	4.78356	2.49	3.77694	11.2262	0	0	3.43944	1.49662	-0.556697	0.577734	0.999962	4.39191	2.48698	-0.820456
ABCA9.exon.14	0	9.62862	0	0	4.40643	1.98109	0	8.35299	3.04614	1.91286	-1.06295	0.287802	0.999962	4.99068	1.10161	-2.17963
ABCA9.exon.15	1.38741	14.4429	0	3.73501	3.77694	13.2073	0	0	4.5687	1.46139	-1.65686	0.0975477	0.964281	7.84631	1.29109	-2.60343
ABCA9.exon.16	0	0.962862	0	18.675	3.77694	11.2262	0	0	4.33013	1.74835	-1.6215	0.104911	0.972792	7.71602	0.944235	-3.03064
ABCA9.exon.17	2.77482	3.85145	0	0	12.5898	5.28292	0	8.35299	4.1065	1.50579	-0.0811181	0.935348	0.999962	4.37184	3.84115	-0.186701
ABCA9.exon.19	6.93704	13.4801	0	18.675	20.1437	19.8109	3.2961	3.71244	10.7569	0.803906	-0.962423	0.335837	0.999962	13.9196	7.5942	-0.874149
ABCA9.exon.20	3.46852	3.85145	0	0	12.5898	5.28292	0	3.71244	3.61314	1.57901	0.234338	0.814722	0.999962	3.2117	4.01458	0.321911
ABCA9.exon.22	6.93704	13.4801	0	0	20.1437	19.8109	3.2961	3.71244	8.42253	1.05543	-0.230712	0.817538	0.999962	9.25086	7.5942	-0.284689
ABCA9.exon.23	3.46852	2.88859	0	4.98001	14.4783	6.60364	0	3.71244	4.51643	1.28684	0.051824	0.958669	0.999962	4.54617	4.4867	-0.018998
ABCA9.exon.24	6.93704	2.88859	7.9726	1.245	24.5501	7.26401	0	0	6.35717	1.17446	1.51183	0.130576	0.995316	2.8494	9.86494	1.79165
ABCA9.exon.26	9.01815	12.5172	14.3507	4.98001	16.9962	44.9048	11.5364	3.71244	14.752	0.681036	-0.560112	0.575403	0.999962	16.5286	12.9754	-0.349191
ABCA9.exon.27	6.93704	13.4801	0	9.96002	24.5501	18.4902	0	6.49677	9.98928	0.909788	-0.58098	0.561254	0.999962	12.1068	7.87179	-0.621051
ABCA9.exon.28	0	7.7029	0	1.245	8.18337	8.58474	0	0	3.2145	1.94305	-0.526175	0.598766	0.999962	4.38316	2.04584	-1.09928
ABCA9.exon.29	9.01815	12.5172	14.3507	0	16.9962	44.9048	11.5364	3.71244	14.1295	0.795697	-0.335969	0.736894	0.999962	15.2836	12.9754	-0.236211
ABCA9.exon.30	1.38741	13.4801	0	6.22501	13.2193	11.8866	0	0	5.77479	1.35892	-0.750756	0.4528	0.999962	7.89791	3.65167	-1.11291
ABCA9.exon.31	0	7.7029	0	1.245	8.18337	8.58474	0	0	3.2145	1.94305	-0.526175	0.598766	0.999962	4.38316	2.04584	-1.09928
ABCA9.exon.32	0	11.5543	0	1.245	3.77694	7.92437	0	6.49677	3.87468	1.54603	-1.701	0.0889423	0.95837	6.80512	0.944235	-2.8494
ABCA9.exon.34	0	11.5543	0	1.245	2.51796	6.60364	0	6.49677	3.55222	1.62566	-1.89497	0.0580966	0.900667	6.47494	0.62949	-3.36261
ABCA9.exon.35	0	11.5543	0	1.245	10.7013	3.30182	0	6.49677	4.16241	1.56976	-0.624427	0.532347	0.999962	5.64949	2.67533	-1.0784
ABCA9.exon.36	0	9.62862	0	1.245	10.7013	6.60364	0	4.64055	4.10239	1.56316	-0.610031	0.541841	0.999962	5.52945	2.67533	-1.04742
ABCA9.exon.38	0	10.5915	3.18904	0	3.14745	6.60364	0	4.64055	3.52152	1.60094	-1.11547	0.264648	0.999962	5.45892	1.58412	-1.78493
ABCA9.exon.39	2.08111	10.5915	3.18904	2.49	3.14745	10.5658	0	4.64055	4.58818	1.12188	-1.5202	0.12846	0.993339	7.07197	2.1044	-1.7487
ABCA9.exon.4	3.46852	6.74003	0	12.45	2.51796	9.90547	0	7.42488	5.31336	1.0762	-2.18921	0.0285813	0.794417	9.1301	1.49662	-2.60892
ABCA9.exon.7	2.08111	2.88859	0	0	15.1078	9.90547	0	7.42488	4.67598	1.46873	-0.122364	0.902611	0.999962	5.05473	4.29722	-0.234232
ABCB10.3UTR.11	5.54963	5.77717	3.18904	0	3.14745	7.26401	4.94416	5.56866	4.43001	1.11323	-0.154492	0.877222	0.999962	4.65246	4.20757	-0.145007
ABCB10.3UTR.13	5.54963	5.77717	3.18904	0	3.14745	7.26401	4.94416	5.56866	4.43001	1.11323	-0.154492	0.877222	0.999962	4.65246	4.20757	-0.145007
ABCB10.5UTR.1	11.0993	4.81431	15.9452	13.695	3.77694	9.90547	6.59221	8.35299	9.27268	0.68109	-0.000575466	0.999541	0.999962	9.19195	9.3534	0.0251206
ABCB10.exon.1	31.9104	33.7002	57.4027	63.4951	27.0681	22.4524	37.9052	23.2028	37.1421	0.394752	0.269422	0.787605	0.999962	35.7126	38.5716	0.111105
ABCB10.exon.10	18.73	7.7029	6.37808	8.71501	6.2949	16.5091	3.2961	12.9935	10.0775	0.670484	-0.525222	0.599429	0.999962	11.4801	8.67477	-0.404243
ABCB10.exon.11	20.8111	5.77717	12.7562	12.45	20.7732	31.6975	4.94416	10.2092	14.9273	0.597808	0.00720948	0.994248	0.999962	15.0335	14.8211	-0.0205211
ABCB10.exon.12	20.8111	5.77717	4.78356	1.245	20.7732	31.6975	3.2961	7.42488	11.9761	0.811638	0.153559	0.877958	0.999962	11.5361	12.416	0.106039
ABCB10.exon.13	18.73	5.77717	12.7562	12.45	6.2949	17.8298	4.94416	10.2092	11.1239	0.626583	-0.163505	0.870121	0.999962	11.5666	10.6813	-0.114872
ABCB10.exon.14	11.0993	5.77717	12.7562	12.45	6.2949	17.8298	4.94416	10.2092	10.1701	0.626419	-0.660787	0.508749	0.999962	11.5666	8.77362	-0.398716
ABCB10.exon.2	31.9104	33.7002	57.4027	63.4951	27.0681	22.4524	37.9052	23.2028	37.1421	0.394752	0.269422	0.787605	0.999962	35.7126	38.5716	0.111105
ABCB10.exon.3	11.0993	8.66576	20.7288	12.45	6.2949	9.90547	18.1286	13.9217	12.6493	0.5474	0.474703	0.634999	0.999962	11.2357	14.0629	0.323798
ABCB10.exon.4	33.2978	20.2201	70.1589	38.5951	44.6938	33.6786	67.5701	40.8369	43.6314	0.347287	1.91456	0.0555492	0.892761	33.3327	53.9301	0.694156
ABCB10.exon.5	12.4867	8.66576	49.4301	41.0851	20.7732	34.339	28.0169	26.9152	27.714	0.483763	-0.0917762	0.926876	0.999962	27.7512	27.6767	-0.00387995
ABCB10.exon.6	33.2978	25.0344	70.1589	38.5951	44.6938	33.6786	67.5701	40.8369	44.2332	0.333995	1.83084	0.0671248	0.924623	34.5362	53.9301	0.642981
ABCB10.exon.7	12.4867	7.7029	49.4301	41.0851	20.7732	34.339	28.0169	26.9152	27.5936	0.492544	-0.0616574	0.950836	0.999962	27.5105	27.6767	0.00868864
ABCB10.exon.8	22.1985	25.0344	49.4301	41.0851	28.327	34.339	65.9221	26.9152	36.6564	0.380994	0.882278	0.377627	0.999962	31.8434	41.4694	0.381054
ABCB10.exon.9	22.1985	25.0344	41.4575	33.6151	28.327	31.6975	65.9221	22.2746	33.8158	0.379721	1.15934	0.246317	0.999962	28.1554	39.4763	0.487575
ABCB4.3UTR.24	5.54963	1.92572	0	0	6.92439	14.528	0	5.56866	4.31205	1.48611	-0.506463	0.612532	0.999962	5.5056	3.1185	-0.820045
ABCB4.3UTR.27	5.54963	3.85145	1.59452	0	6.92439	14.528	0	5.56866	4.75208	1.28123	-0.553976	0.579595	0.999962	5.98703	3.51713	-0.76744
ABCB4.3UTR.28	5.54963	3.85145	1.59452	0	6.92439	14.528	0	5.56866	4.75208	1.28123	-0.553976	0.579595	0.999962	5.98703	3.51713	-0.76744
ABCB4.3UTR.29	5.54963	1.92572	0	0	6.92439	14.528	0	5.56866	4.31205	1.48611	-0.506463	0.612532	0.999962	5.5056	3.1185	-0.820045
ABCB4.5UTR.1	9.71185	0	7.9726	12.45	0	1.32073	0	0	3.9319	1.84614	0.214422	0.830218	0.999962	3.44269	4.42111	0.360875
ABCB4.exon.1	9.71185	0	7.9726	12.45	0	1.32073	0	0	3.9319	1.84614	0.214422	0.830218	0.999962	3.44269	4.42111	0.360875
ABCB4.exon.10	6.93704	5.77717	6.37808	3.73501	15.1078	5.28292	0	1.85622	5.63427	1.01926	0.80374	0.421547	0.999962	4.16283	7.10572	0.771416
ABCB4.exon.11	8.32445	0.962862	0	0	15.1078	6.60364	0	7.42488	4.80295	1.45632	0.464408	0.642355	0.999962	3.74785	5.85805	0.644359
ABCB4.exon.12	9.01815	2.88859	0	7.47001	4.40643	11.8866	0	4.64055	5.03879	1.17923	-0.752126	0.451975	0.999962	6.72143	3.35614	-1.00196
ABCB4.exon.13	6.93704	2.88859	19.1342	0	30.2155	11.2262	0	0	8.8002	1.14393	1.70034	0.0890672	0.95837	3.5287	14.0717	1.99559
ABCB4.exon.14	6.24333	2.88859	15.9452	2.49	5.66541	7.26401	0	0	5.06207	1.23346	0.891514	0.372654	0.999962	3.16065	6.96349	1.13959
ABCB4.exon.15	6.93704	5.77717	6.37808	4.98001	15.1078	5.28292	0	1.85622	5.7899	1.00036	0.723755	0.469216	0.999962	4.47408	7.10572	0.66739
ABCB4.exon.16	5.54963	0	0	0	15.1078	2.64146	0	1.85622	3.14438	1.89342	1.15317	0.248839	0.999962	1.12442	5.16435	2.19941
ABCB4.exon.17	9.01815	2.88859	0	7.47001	4.40643	11.8866	0	4.64055	5.03879	1.17923	-0.752126	0.451975	0.999962	6.72143	3.35614	-1.00196
ABCB4.exon.18	6.24333	2.88859	19.1342	2.49	30.2155	11.2262	0	0	9.02473	1.03846	1.65184	0.0985663	0.965902	4.1512	13.8983	1.74331
ABCB4.exon.19	6.24333	3.85145	15.9452	4.98001	3.14745	1.32073	0	6.49677	5.24812	1.09969	0.546629	0.584634	0.999962	4.16224	6.334	0.605756
ABCB4.exon.2	5.54963	1.92572	15.9452	11.205	6.2949	7.92437	0	1.85622	6.33763	1.01666	0.272067	0.78557	0.999962	5.72783	6.94743	0.27849
ABCB4.exon.20	8.32445	6.74003	0	7.47001	13.2193	5.28292	9.88831	1.85622	6.59765	0.923603	0.65766	0.510757	0.999962	5.3373	7.85801	0.558055
ABCB4.exon.21	6.24333	0	3.18904	4.98001	4.40643	1.32073	0	4.64055	3.09751	1.51519	0.269021	0.787914	0.999962	2.73532	3.4597	0.338937
ABCB4.exon.22	5.54963	3.85145	11.1616	2.49	4.40643	3.30182	0	6.49677	4.65722	1.09346	0.346371	0.729064	0.999962	4.03501	5.27943	0.387808
ABCB4.exon.23	7.63074	6.74003	0	7.47001	13.2193	5.28292	9.88831	6.49677	7.09101	0.839613	0.351757	0.72502	0.999962	6.49743	7.68459	0.242097
ABCB4.exon.24	7.63074	6.74003	3.18904	7.47001	13.2193	14.528	9.88831	6.49677	8.64528	0.692219	-0.0539605	0.956967	0.999962	8.80871	8.48185	-0.0545524
ABCB4.exon.25	7.63074	6.74003	11.1616	7.47001	13.2193	5.28292	9.88831	4.64055	8.25419	0.664751	1.22128	0.221981	0.999962	6.03338	10.475	0.795912
ABCB4.exon.26	6.24333	2.88859	11.1616	0	2.51796	5.28292	0	4.64055	4.09187	1.32092	0.451728	0.651465	0.999962	3.20301	4.98073	0.636928
ABCB4.exon.27	5.54963	3.85145	11.1616	2.49	6.92439	14.528	0	5.56866	6.25922	0.97315	-0.1887	0.850328	0.999962	6.60953	5.90891	-0.161655
ABCB4.exon.28	5.54963	3.85145	3.18904	2.49	6.92439	14.528	0	5.56866	5.26265	1.06306	-0.656688	0.511381	0.999962	6.60953	3.91576	-0.755254
ABCB4.exon.29	5.54963	3.85145	1.59452	0	6.92439	14.528	0	5.56866	4.75208	1.28123	-0.553976	0.579595	0.999962	5.98703	3.51713	-0.76744
ABCB4.exon.4	8.32445	3.85145	27.1068	11.205	13.8488	28.3957	0	0.92811	11.7075	0.895586	0.14252	0.886669	0.999962	11.0951	12.32	0.151086
ABCB4.exon.6	9.71185	3.85145	7.9726	12.45	8.81286	6.60364	21.4247	7.42488	9.7815	0.646731	1.00031	0.317161	0.999962	7.5825	11.9805	0.659943
ABCB4.exon.7	4.85593	1.92572	0	11.205	6.2949	7.92437	0	3.71244	4.4898	1.25595	-0.805405	0.420586	0.999962	6.19189	2.78771	-1.1513
ABCB4.exon.9	6.24333	3.85145	6.37808	3.73501	8.18337	8.58474	0	0.92811	4.73801	1.13188	0.268071	0.788644	0.999962	4.27483	5.2012	0.282978
ABCB5.5UTR.1	5.54963	0	20.7288	1.245	4.40643	4.62255	8.24026	2.78433	5.94712	1.04175	1.98289	0.0473795	0.873351	2.16297	9.73127	2.16961
ABCB5.exon.1	5.54963	0	20.7288	1.245	4.40643	4.62255	8.24026	2.78433	5.94712	1.04175	1.98289	0.0473795	0.873351	2.16297	9.73127	2.16961
ABCB6.3UTR.18	6.24333	7.7029	1.59452	0	0	3.96219	0	10.2092	3.71402	1.61211	-0.88147	0.378063	0.999962	5.46857	1.95946	-1.48071
ABCB6.3UTR.19	6.24333	7.7029	1.59452	0	0	3.96219	0	10.2092	3.71402	1.61211	-0.88147	0.378063	0.999962	5.46857	1.95946	-1.48071
ABCB6.5UTR.1	11.793	12.5172	0	0	8.18337	9.90547	0	7.42488	6.22799	1.22026	-0.415907	0.677478	0.999962	7.46189	4.99408	-0.579321
ABCB6.exon.1	13.8741	12.5172	9.56712	16.185	16.3667	11.8866	14.8325	10.2092	13.1798	0.486008	0.288608	0.772881	0.999962	12.6995	13.6601	0.105196
ABCB6.exon.10	22.1985	24.0716	3.18904	22.41	19.5142	15.8487	13.1844	25.059	18.1844	0.476674	-1.05505	0.291401	0.999962	21.8473	14.5215	-0.589262
ABCB6.exon.11	22.1985	24.0716	3.18904	16.185	23.9206	15.8487	13.1844	21.3465	17.4931	0.495027	-0.466318	0.640988	0.999962	19.363	15.6231	-0.309615
ABCB6.exon.12	8.32445	3.85145	3.18904	16.185	23.9206	13.2073	26.3688	1.85622	12.1129	0.736123	1.12331	0.261308	0.999962	8.775	15.4507	0.816205
ABCB6.exon.13	22.8922	6.74003	15.9452	6.22501	11.3308	12.5469	26.3688	9.2811	13.9163	0.517653	2.09869	0.0358442	0.832608	8.69827	19.1343	1.13736
ABCB6.exon.14	22.8922	8.66576	15.9452	12.45	10.7013	10.5658	21.4247	9.2811	13.9908	0.492805	1.59624	0.110434	0.980037	10.2407	17.7409	0.792765
ABCB6.exon.15	25.667	10.5915	43.052	12.45	15.7372	11.8866	23.0727	9.2811	18.9673	0.446707	2.79483	0.00519276	0.547916	11.0523	26.8823	1.28231
ABCB6.exon.16	25.667	10.5915	43.052	12.45	16.9962	11.8866	23.0727	9.2811	19.1247	0.440186	2.87814	0.00400024	0.508244	11.0523	27.197	1.2991
ABCB6.exon.17	18.0363	23.1087	12.7562	6.22501	18.8847	11.8866	21.4247	11.1373	15.4324	0.488543	0.892313	0.372225	0.999962	13.0894	17.7755	0.441488
ABCB6.exon.18	15.2615	23.1087	12.7562	6.22501	18.8847	11.8866	21.4247	11.1373	15.0856	0.495582	0.751888	0.452119	0.999962	13.0894	17.0818	0.384058
ABCB6.exon.19	11.0993	16.3687	1.59452	3.73501	12.5898	7.26401	0	10.2092	7.85756	0.89896	-0.523067	0.600928	0.999962	9.39422	6.32089	-0.571645
ABCB6.exon.2	21.5048	6.74003	27.1068	11.205	20.1437	11.8866	21.4247	6.49677	15.8135	0.459182	2.81347	0.004901	0.538792	9.0821	22.545	1.31171
ABCB6.exon.3	33.2978	52.9574	30.2959	18.675	23.2911	34.339	32.961	26.9152	31.5916	0.368132	-0.461959	0.644111	0.999962	33.2216	29.9615	-0.149016
ABCB6.exon.4	33.2978	52.9574	30.2959	18.675	23.2911	34.339	32.961	26.9152	31.5916	0.368132	-0.461959	0.644111	0.999962	33.2216	29.9615	-0.149016
ABCB6.exon.5	22.8922	28.8859	25.5123	3.73501	17.6257	21.792	29.6649	12.9935	20.3877	0.482502	0.94879	0.342727	0.999962	16.8516	23.9238	0.50556
ABCB6.exon.6	22.8922	28.8859	31.8904	9.96002	22.6616	21.792	29.6649	12.0654	22.4766	0.413238	1.24655	0.212563	0.999962	18.1758	26.7773	0.558989
ABCB6.exon.7	33.2978	30.8116	31.8904	41.0851	25.8091	30.3768	54.3857	40.8369	36.0617	0.331703	-0.0148821	0.988126	0.999962	35.7776	36.3457	0.0227312
ABCB6.exon.8	33.2978	30.8116	28.7014	41.0851	25.8091	30.3768	54.3857	40.8369	35.663	0.334517	-0.101535	0.919126	0.999962	35.7776	35.5485	-0.00926716
ABCB6.exon.9	22.1985	11.5543	14.3507	22.41	19.5142	11.2262	18.1286	25.059	18.0552	0.441448	0.274144	0.783974	0.999962	17.5624	18.548	0.0787738
ABCB7.3UTR.15	6.93704	4.81431	0	14.94	6.92439	7.92437	0	6.49677	6.00461	1.04174	-1.09609	0.27304	0.999962	8.54387	3.46536	-1.30189
ABCB7.3UTR.16	6.93704	4.81431	0	14.94	6.92439	7.92437	0	6.49677	6.00461	1.04174	-1.09609	0.27304	0.999962	8.54387	3.46536	-1.30189
ABCB7.exon.1	11.0993	0	4.78356	3.73501	5.66541	12.5469	0	9.2811	5.88891	1.14496	-0.18703	0.851637	0.999962	6.39076	5.38706	-0.24649
ABCB7.exon.10	31.9104	32.7373	31.8904	51.0451	48.4707	30.3768	41.2013	34.3401	37.7465	0.320238	0.228445	0.8193	0.999962	37.1248	38.3682	0.0475275
ABCB7.exon.11	16.6489	32.7373	12.7562	51.0451	28.327	24.4335	31.313	14.8498	26.5138	0.433301	-1.03137	0.302367	0.999962	30.7664	22.2613	-0.46682
ABCB7.exon.12	22.1985	9.62862	14.3507	9.96002	23.9206	15.8487	19.7766	36.1963	18.985	0.483691	0.363003	0.716603	0.999962	17.9084	20.0616	0.163799
ABCB7.exon.13	22.1985	14.4429	20.7288	17.43	23.9206	24.4335	19.7766	36.1963	22.3909	0.397643	-0.231518	0.816912	0.999962	23.1257	21.6561	-0.0947207
ABCB7.exon.14	13.1804	14.4429	20.7288	17.43	19.5142	24.4335	16.4805	19.4903	18.2126	0.413924	-0.345249	0.729907	0.999962	18.9492	17.476	-0.116764
ABCB7.exon.15	12.4867	8.66576	14.3507	14.94	11.3308	12.5469	16.4805	19.4903	13.7865	0.486825	-0.103548	0.917528	0.999962	13.9108	13.6622	-0.026014
ABCB7.exon.16	6.93704	8.66576	0	14.94	11.3308	9.90547	8.24026	9.2811	8.66256	0.734254	-0.83835	0.401834	0.999962	10.6981	6.62703	-0.690919
ABCB7.exon.2	15.2615	12.5172	7.9726	0	3.77694	6.60364	21.4247	16.706	10.5328	0.788393	0.503309	0.614747	0.999962	8.95671	12.1089	0.43503
ABCB7.exon.3	15.2615	21.183	3.18904	18.675	12.5898	13.8677	19.7766	12.0654	14.576	0.512961	-0.679239	0.496986	0.999962	16.4478	12.7042	-0.372582
ABCB7.exon.4	15.2615	21.183	3.18904	18.675	12.5898	13.8677	19.7766	11.1373	14.46	0.518477	-0.632849	0.526833	0.999962	16.2157	12.7042	-0.352085
ABCB7.exon.5	40.2348	49.106	94.0767	107.07	74.9093	40.9426	57.6818	77.9613	67.7478	0.370014	-0.113151	0.909911	0.999962	68.77	66.7257	-0.0435378
ABCB7.exon.6	40.2348	49.106	94.0767	107.07	74.9093	40.9426	57.6818	77.9613	67.7478	0.370014	-0.113151	0.909911	0.999962	68.77	66.7257	-0.0435378
ABCB7.exon.7	28.4419	26.9601	84.5096	47.3101	43.4348	31.0371	21.4247	27.8433	38.8702	0.404757	1.01261	0.311245	0.999962	33.2877	44.4527	0.417284
ABCB7.exon.8	28.4419	26.9601	84.5096	47.3101	20.1437	25.0938	52.7377	27.8433	39.13	0.427458	1.21058	0.226056	0.999962	31.8018	46.4582	0.546823
ABCB7.exon.9	31.9104	13.4801	33.4849	28.635	48.4707	30.3768	52.7377	34.3401	34.1795	0.358043	1.76727	0.0771825	0.945534	26.708	41.6509	0.641077
ABCB8.3UTR.15	22.8922	20.2201	11.1616	18.675	15.7372	17.1695	23.0727	15.7779	18.0883	0.415665	0.0809464	0.935485	0.999962	17.9606	18.216	0.0203658
ABCB8.3UTR.16	22.8922	20.2201	11.1616	18.675	15.7372	17.1695	23.0727	15.7779	18.0883	0.415665	0.0809464	0.935485	0.999962	17.9606	18.216	0.0203658
ABCB8.3UTR.17	22.8922	20.2201	11.1616	18.675	15.7372	17.1695	23.0727	15.7779	18.0883	0.415665	0.0809464	0.935485	0.999962	17.9606	18.216	0.0203658
ABCB8.5UTR.1	0	10.5915	0	0	0	15.1884	0	0	3.22248	2.29312	-2.21971	0.0264384	0.784307	6.44497	0
ABCB8.exon.1	22.8922	16.3687	14.3507	22.41	20.1437	31.0371	0	28.7714	19.4967	0.52782	-1.34306	0.179253	0.999962	24.6468	14.3466	-0.780687
ABCB8.exon.10	33.2978	19.2572	20.7288	16.185	23.2911	33.6786	0	23.2028	21.2052	0.549638	-0.391851	0.695168	0.999962	23.0809	19.3294	-0.255901
ABCB8.exon.11	29.1356	26.9601	0	9.96002	11.3308	27.0749	3.2961	12.0654	14.9779	0.713273	-1.00452	0.315127	0.999962	19.0151	10.9406	-0.797453
ABCB8.exon.12	29.1356	26.9601	0	9.96002	11.3308	27.0749	3.2961	12.0654	14.9779	0.713273	-1.00452	0.315127	0.999962	19.0151	10.9406	-0.797453
ABCB8.exon.13	25.667	26.9601	19.1342	17.43	17.6257	27.0749	14.8325	35.2682	22.9991	0.383582	-1.17668	0.239323	0.999962	26.6833	19.3149	-0.466227
ABCB8.exon.14	25.667	17.3315	19.1342	17.43	17.6257	24.4335	14.8325	35.2682	21.4653	0.404661	-0.68233	0.49503	0.999962	23.6158	19.3149	-0.290041
ABCB8.exon.15	25.667	20.2201	19.1342	18.675	17.6257	25.7542	23.0727	35.2682	23.1772	0.378766	-0.617785	0.536717	0.999962	24.9794	21.3749	-0.224818
ABCB8.exon.16	22.8922	20.2201	11.1616	18.675	15.7372	25.7542	23.0727	19.4903	19.6254	0.403036	-0.518241	0.60429	0.999962	21.0349	18.216	-0.207583
ABCB8.exon.17	22.8922	20.2201	11.1616	18.675	15.7372	25.7542	23.0727	19.4903	19.6254	0.403036	-0.518241	0.60429	0.999962	21.0349	18.216	-0.207583
ABCB8.exon.2	24.9733	24.0716	17.5397	46.0651	49.1002	36.9804	11.5364	23.2028	29.1837	0.435801	-0.623473	0.532973	0.999962	32.5799	25.7874	-0.337317
ABCB8.exon.3	33.9915	30.8116	17.5397	46.0651	49.1002	36.9804	13.1844	23.2028	31.3595	0.412887	-0.483441	0.628783	0.999962	34.265	28.454	-0.268104
ABCB8.exon.4	36.0726	40.4402	17.5397	46.0651	49.1002	36.9804	13.1844	23.2028	32.8232	0.410009	-0.661159	0.50851	0.999962	36.6721	28.9742	-0.339913
ABCB8.exon.5	36.0726	40.4402	17.5397	34.8601	22.0321	19.1506	13.1844	19.4903	25.3463	0.420006	-0.705187	0.480694	0.999962	28.4853	22.2072	-0.359188
ABCB8.exon.6	36.0726	40.4402	17.5397	18.675	22.0321	27.0749	11.5364	19.4903	24.1077	0.426528	-0.541407	0.588227	0.999962	26.4201	21.7952	-0.277626
ABCB8.exon.7	20.1174	32.7373	17.5397	9.96002	16.9962	27.0749	11.5364	18.5622	19.3155	0.444059	-0.925737	0.354582	0.999962	22.0836	16.5474	-0.416369
ABCB8.exon.8	33.2978	32.7373	20.7288	16.185	23.2911	33.6786	0	23.2028	22.8902	0.536522	-0.759014	0.447844	0.999962	26.4509	19.3294	-0.45252
ABCB8.exon.9	33.2978	32.7373	20.7288	16.185	23.2911	33.6786	0	23.2028	22.8902	0.536522	-0.759014	0.447844	0.999962	26.4509	19.3294	-0.45252
ABCB9.3UTR.11	4.16222	12.5172	4.78356	0	0	3.96219	13.1844	0	4.8262	1.49789	0.251326	0.801562	0.999962	4.11985	5.53255	0.425353
ABCB9.3UTR.12	6.24333	27.923	4.78356	0	3.14745	7.92437	13.1844	1.85622	8.13279	0.998358	-0.507059	0.612113	0.999962	9.4259	6.83969	-0.462699
ABCB9.3UTR.13	4.16222	12.5172	4.78356	0	0	3.96219	13.1844	0	4.8262	1.49789	0.251326	0.801562	0.999962	4.11985	5.53255	0.425353
ABCB9.5UTR.1	9.01815	12.5172	15.9452	9.96002	8.81286	9.2451	11.5364	13.9217	11.3696	0.539548	-0.0992352	0.920952	0.999962	11.411	11.3281	-0.0105132
ABCB9.5UTR.2	20.1174	27.923	15.9452	23.655	32.104	18.4902	19.7766	12.0654	21.2596	0.415253	0.344896	0.730173	0.999962	20.5334	21.9858	0.0985985
ABCB9.5UTR.3	9.01815	12.5172	0	4.98001	1.25898	0	0	0	3.47179	1.90831	-0.362874	0.716699	0.999962	4.3743	2.56928	-0.767688
ABCB9.exon.1	9.01815	12.5172	15.9452	9.96002	8.81286	9.2451	11.5364	13.9217	11.3696	0.539548	-0.0992352	0.920952	0.999962	11.411	11.3281	-0.0105132
ABCB9.exon.10	10.4056	13.4801	3.18904	11.205	5.66541	4.62255	9.88831	3.71244	7.77105	0.764528	-0.191605	0.848051	0.999962	8.25502	7.28708	-0.179931
ABCB9.exon.11	10.4056	16.3687	4.78356	0	5.66541	7.92437	13.1844	1.85622	7.52352	0.933816	0.377936	0.705478	0.999962	6.53731	8.50974	0.380417
ABCB9.exon.12	7.63074	27.923	4.78356	11.205	6.2949	7.92437	13.1844	1.85622	10.1003	0.749864	-0.842533	0.39949	0.999962	12.2272	7.9734	-0.616821
ABCB9.exon.13	7.63074	22.1458	4.78356	11.205	6.2949	6.60364	13.1844	1.85622	9.21304	0.758083	-0.52947	0.59648	0.999962	10.4527	7.9734	-0.390605
ABCB9.exon.2	20.1174	27.923	15.9452	23.655	32.104	18.4902	19.7766	12.0654	21.2596	0.415253	0.344896	0.730173	0.999962	20.5334	21.9858	0.0985985
ABCB9.exon.3	20.1174	27.923	15.9452	23.655	32.104	18.4902	19.7766	12.0654	21.2596	0.415253	0.344896	0.730173	0.999962	20.5334	21.9858	0.0985985
ABCB9.exon.4	10.4056	17.3315	3.18904	6.22501	9.44235	12.5469	3.2961	12.9935	9.42876	0.671444	-1.2058	0.227894	0.999962	12.2742	6.58326	-0.89876
ABCB9.exon.5	13.8741	17.3315	4.78356	6.22501	6.92439	12.5469	26.3688	12.9935	12.631	0.599348	0.0566529	0.954822	0.999962	12.2742	12.9877	0.0815128
ABCB9.exon.6	13.8741	17.3315	9.56712	3.73501	6.92439	12.5469	26.3688	12.9935	12.9177	0.59202	0.374249	0.708219	0.999962	11.6517	14.1836	0.283678
ABCB9.exon.7	13.8741	15.4058	9.56712	16.185	6.92439	12.5469	26.3688	10.2092	13.8852	0.529337	0.0314276	0.974928	0.999962	13.5867	14.1836	0.062025
ABCB9.exon.8	9.71185	13.4801	9.56712	16.185	4.40643	9.90547	0	10.2092	9.18315	0.711582	-1.43721	0.150659	0.999962	12.4449	5.92135	-1.07156
ABCB9.exon.9	10.4056	13.4801	7.9726	16.185	5.66541	9.90547	0	10.2092	9.22792	0.701744	-1.38538	0.165936	0.999962	12.4449	6.01089	-1.04991
ABCC1.exon.28	3.46852	8.66576	0	9.96002	3.14745	4.62255	0	0.92811	3.84905	1.3759	-1.22813	0.2194	0.999962	6.04411	1.65399	-1.86958
ABCC10.3UTR.16	13.1804	0	0	0	10.7013	19.1506	0	7.42488	6.30714	2.40306	-0.0592167	0.95278	0.999962	6.64386	5.97043	-0.154189
ABCC10.3UTR.17	13.1804	0	0	0	10.7013	19.1506	0	7.42488	6.30714	2.40306	-0.0592167	0.95278	0.999962	6.64386	5.97043	-0.154189
ABCC10.3UTR.19	13.1804	0	0	0	10.7013	19.1506	0	7.42488	6.30714	2.40306	-0.0592167	0.95278	0.999962	6.64386	5.97043	-0.154189
ABCC10.3UTR.20	27.7482	37.5516	36.674	27.39	16.9962	19.8109	19.7766	11.1373	24.6356	0.428052	0.162016	0.871293	0.999962	23.9725	25.2987	0.0776864
ABCC10.3UTR.21	20.8111	25.9973	0	22.41	15.7372	19.1506	18.1286	7.42488	16.2075	0.599661	-0.683282	0.494428	0.999962	18.7457	13.6692	-0.455627
ABCC10.3UTR.22	13.1804	0	0	0	10.7013	19.1506	0	7.42488	6.30714	2.40306	-0.0592167	0.95278	0.999962	6.64386	5.97043	-0.154189
ABCC10.5UTR.1	19.4237	30.8116	28.7014	29.88	26.4386	29.7164	24.7208	27.8433	27.192	0.332704	-0.807158	0.419576	0.999962	29.5628	24.8211	-0.252217
ABCC10.5UTR.2	29.8293	42.3659	22.3233	22.41	27.6976	33.0182	28.0169	25.9871	28.956	0.341929	-0.569126	0.569271	0.999962	30.9453	26.9667	-0.19854
ABCC10.5UTR.3	22.1985	42.3659	31.8904	24.9	23.9206	24.4335	26.3688	27.8433	27.9901	0.348985	-0.62509	0.531912	0.999962	29.8857	26.0946	-0.195704
ABCC10.5UTR.4	0	0	0	0	15.7372	23.1128	11.5364	0	6.2983	3.25243	0.0717824	0.942775	0.999962	5.77819	6.8184	0.238816
ABCC10.exon.1	33.2978	43.3288	49.4301	46.0651	36.5104	40.2822	24.7208	27.8433	37.6848	0.321463	-0.402129	0.687589	0.999962	39.3799	35.9898	-0.129871
ABCC10.exon.10	24.9733	45.2545	31.8904	36.1051	22.0321	34.339	28.0169	23.2028	30.7268	0.340017	-1.18214	0.237151	0.999962	34.7253	26.7282	-0.377626
ABCC10.exon.11	24.9733	45.2545	33.4849	32.3701	20.1437	34.339	18.1286	23.2028	28.9871	0.35636	-1.3957	0.162805	0.999962	33.7916	24.1826	-0.482692
ABCC10.exon.12	24.9733	45.2545	33.4849	32.3701	20.1437	31.0371	28.0169	23.2028	29.8104	0.34931	-0.965615	0.334237	0.999962	32.9661	26.6547	-0.306594
ABCC10.exon.13	24.9733	33.7002	20.7288	26.145	16.9962	27.7353	28.0169	18.5622	24.6072	0.367598	-0.67114	0.502132	0.999962	26.5357	22.6788	-0.226589
ABCC10.exon.14	23.5859	33.7002	33.4849	19.92	22.6616	29.7164	28.0169	18.5622	26.206	0.3608	0.112123	0.910726	0.999962	25.4747	26.9373	0.0805422
ABCC10.exon.15	27.7482	37.5516	36.674	27.39	22.6616	29.7164	28.0169	18.5622	28.5401	0.351794	-0.00718252	0.994269	0.999962	28.3051	28.7752	0.0237635
ABCC10.exon.16	27.7482	37.5516	36.674	27.39	20.1437	29.7164	24.7208	12.9935	27.1173	0.388728	-0.00216092	0.998276	0.999962	26.9129	27.3216	0.0217463
ABCC10.exon.17	22.1985	32.7373	33.4849	26.145	22.6616	29.7164	24.7208	7.42488	24.8862	0.427837	0.188095	0.850803	0.999962	24.0059	25.7665	0.102105
ABCC10.exon.18	27.7482	37.5516	36.674	27.39	22.6616	20.4713	24.7208	12.0654	26.1604	0.39598	0.484596	0.627963	0.999962	24.3696	27.9511	0.197824
ABCC10.exon.19	27.7482	37.5516	36.674	27.39	22.6616	20.4713	19.7766	12.0654	25.5423	0.404056	0.330571	0.740969	0.999962	24.3696	26.7151	0.132573
ABCC10.exon.2	33.9915	46.2174	55.8082	46.0651	36.5104	40.2822	28.0169	33.412	40.038	0.312234	-0.368368	0.712599	0.999962	41.4942	38.5817	-0.10499
ABCC10.exon.20	27.7482	37.5516	36.674	27.39	22.6616	19.8109	19.7766	12.0654	25.4598	0.405539	0.355767	0.722015	0.999962	24.2045	26.7151	0.142379
ABCC10.exon.21	27.7482	37.5516	36.674	27.39	19.5142	19.8109	19.7766	12.0654	25.0664	0.413326	0.230508	0.817697	0.999962	24.2045	25.9282	0.099248
ABCC10.exon.22	20.8111	25.9973	0	22.41	15.7372	19.1506	18.1286	7.42488	16.2075	0.599661	-0.683282	0.494428	0.999962	18.7457	13.6692	-0.455627
ABCC10.exon.3	33.9915	46.2174	55.8082	46.0651	36.5104	40.2822	26.3688	33.412	39.8319	0.3151	-0.407846	0.683386	0.999962	41.4942	38.1697	-0.120479
ABCC10.exon.4	29.8293	30.8116	22.3233	36.1051	27.6976	33.0182	28.0169	25.9871	29.2236	0.323399	-0.634964	0.525452	0.999962	31.4805	26.9667	-0.223276
ABCC10.exon.5	33.9915	46.2174	55.8082	43.5751	27.6976	34.339	28.0169	33.412	37.8822	0.328388	-0.409198	0.682394	0.999962	39.3858	36.3785	-0.11459
ABCC10.exon.6	33.9915	46.2174	55.8082	43.5751	27.6976	34.339	28.0169	33.412	37.8822	0.328388	-0.409198	0.682394	0.999962	39.3858	36.3785	-0.11459
ABCC10.exon.7	33.9915	46.2174	55.8082	43.5751	24.5501	31.0371	26.3688	33.412	36.87	0.343573	-0.441757	0.658665	0.999962	38.5604	35.1797	-0.132378
ABCC10.exon.8	33.9915	46.2174	55.8082	43.5751	24.5501	34.339	11.5364	33.412	35.4287	0.385408	-0.849904	0.395379	0.999962	39.3858	31.4715	-0.323629
ABCC10.exon.9	27.7482	45.2545	31.8904	36.1051	16.9962	34.339	28.0169	23.2028	30.4441	0.355046	-1.23343	0.217417	0.999962	34.7253	26.1629	-0.408465
ABCC2.5UTR.1	0	0	0	8.71501	10.7013	3.30182	4.94416	10.2092	4.73394	1.47198	-0.31666	0.751502	0.999962	5.55651	3.91137	-0.506505
ABCC2.5UTR.2	0	0	0	11.205	8.18337	0	0	9.2811	3.58369	2.08301	-0.59331	0.552974	0.999962	5.12153	2.04584	-1.32388
ABCC2.exon.1	0	0	0	8.71501	10.7013	3.30182	4.94416	10.2092	4.73394	1.47198	-0.31666	0.751502	0.999962	5.55651	3.91137	-0.506505
ABCC2.exon.10	0	1.92572	6.37808	8.71501	6.92439	0	0	0	2.9929	2.01388	0.179949	0.857192	0.999962	2.66018	3.32562	0.322096
ABCC2.exon.12	5.54963	8.66576	0	3.73501	7.55388	0	8.24026	6.49677	5.03016	1.22167	0.170207	0.864848	0.999962	4.72438	5.33594	0.175617
ABCC2.exon.13	2.77482	8.66576	1.59452	11.205	6.92439	1.32073	8.24026	3.71244	5.55474	0.996717	-0.32114	0.748104	0.999962	6.22599	4.8835	-0.350388
ABCC2.exon.15	0	3.85145	0	16.185	0	0	0	3.71244	2.96861	2.12855	-2.32481	0.0200819	0.742398	5.93723	0
ABCC2.exon.19	0	1.92572	0	11.205	5.66541	2.64146	0	6.49677	3.4918	1.62417	-1.11039	0.26683	0.999962	5.56724	1.41635	-1.97478
ABCC2.exon.2	3.46852	0	0	16.185	8.81286	3.96219	0	13.9217	5.79378	1.30887	-1.02704	0.304403	0.999962	8.51722	3.07034	-1.47198
ABCC2.exon.20	3.46852	3.85145	0	22.41	0	0	0	3.71244	4.18031	1.76351	-1.65714	0.097491	0.964281	7.49348	0.86713	-3.11132
ABCC2.exon.21	4.16222	4.81431	0	16.185	3.14745	0	0	4.64055	4.11869	1.52175	-1.08842	0.276409	0.999962	6.40997	1.82742	-1.81051
ABCC2.exon.24	0	0	0	11.205	5.66541	2.64146	0	5.56866	3.13507	1.90609	-0.861676	0.388866	0.999962	4.85378	1.41635	-1.77693
ABCC2.exon.25	4.16222	4.81431	0	22.41	6.2949	0	0	0	4.71018	1.68227	-0.757316	0.44886	0.999962	6.80609	2.61428	-1.38041
ABCC2.exon.27	0	2.88859	0	0	4.40643	0	13.1844	4.64055	3.14	1.95263	0.614688	0.538761	0.999962	1.88228	4.39771	1.22427
ABCC2.exon.3	4.85593	1.92572	0	4.98001	14.4783	0	0	4.64055	3.86006	1.59385	0.519049	0.603727	0.999962	2.88657	4.83355	0.743726
ABCC2.exon.30	4.16222	13.4801	1.59452	1.245	6.2949	0	0	3.71244	3.81114	1.50813	-0.356693	0.721322	0.999962	4.60938	3.01291	-0.613414
ABCC2.exon.5	0	0	6.37808	8.71501	6.92439	3.30182	0	1.85622	3.39694	1.68688	-0.0210362	0.983217	0.999962	3.46826	3.32562	-0.0605917
ABCC2.exon.6	2.08111	0	0	9.96002	6.92439	0	0	5.56866	3.06677	1.95168	-0.352886	0.724174	0.999962	3.88217	2.25138	-0.786057
ABCC2.exon.7	5.54963	8.66576	0	16.185	8.81286	1.32073	8.24026	13.9217	7.83699	0.90125	-0.852175	0.394117	0.999962	10.0233	5.65069	-0.826858
ABCC2.exon.8	4.85593	8.66576	0	11.205	14.4783	1.32073	0	0.92811	5.18173	1.321	-0.0696285	0.944489	0.999962	5.5299	4.83355	-0.194172
ABCC3.exon.24	4.85593	0	0	7.47001	0	10.5658	0	4.64055	3.44154	1.81498	-1.15574	0.247787	0.999962	5.6691	1.21398	-2.22337
ABCC4.3UTR.20	0	9.62862	0	14.94	3.14745	4.62255	0	0	4.04233	1.70764	-1.74511	0.0809657	0.950313	7.2978	0.786862	-3.21328
ABCC4.3UTR.21	3.46852	0	0	14.94	6.2949	3.96219	0	6.49677	4.3953	1.45161	-0.858617	0.390552	0.999962	6.34975	2.44085	-1.37931
ABCC4.5UTR.1	11.0993	34.663	0	21.165	11.9603	5.94328	21.4247	0	13.2819	1.45061	-0.323619	0.746227	0.999962	15.4428	11.1211	-0.473643
ABCC4.exon.1	11.0993	34.663	0	21.165	11.9603	5.94328	21.4247	0	13.2819	1.45061	-0.323619	0.746227	0.999962	15.4428	11.1211	-0.473643
ABCC4.exon.10	11.0993	25.0344	17.5397	17.43	9.44235	13.8677	13.1844	8.35299	14.4939	0.503936	-0.733684	0.463142	0.999962	16.1713	12.8164	-0.335438
ABCC4.exon.11	15.2615	19.2572	17.5397	31.125	13.8488	20.4713	16.4805	9.2811	17.9081	0.449788	-0.768258	0.442334	0.999962	20.0337	15.7826	-0.34409
ABCC4.exon.12	19.4237	25.0344	11.1616	26.145	6.2949	18.4902	16.4805	6.49677	16.1909	0.535241	-0.961501	0.3363	0.999962	19.0416	13.3402	-0.513376
ABCC4.exon.13	19.4237	25.0344	7.9726	26.145	24.5501	18.4902	16.4805	8.35299	18.3062	0.476839	-0.272569	0.785184	0.999962	19.5057	17.1067	-0.189329
ABCC4.exon.14	19.4237	25.0344	11.1616	24.9	24.5501	18.4902	9.88831	8.35299	17.7252	0.48211	-0.349872	0.726435	0.999962	19.1944	16.2559	-0.239719
ABCC4.exon.15	11.793	20.2201	23.9178	17.43	24.5501	17.8298	9.88831	10.2092	16.9798	0.466693	0.226817	0.820566	0.999962	16.4223	17.5373	0.0947705
ABCC4.exon.16	11.793	20.2201	23.9178	17.43	11.3308	14.528	9.88831	10.2092	14.9147	0.485437	-0.335216	0.737462	0.999962	15.5968	14.2325	-0.132067
ABCC4.exon.17	9.71185	20.2201	23.9178	8.71501	15.1078	17.8298	26.3688	10.2092	16.5101	0.489688	0.660964	0.508635	0.999962	14.2435	18.7766	0.398625
ABCC4.exon.18	12.4867	12.5172	22.3233	13.695	13.8488	11.2262	26.3688	5.56866	14.7543	0.498957	1.52599	0.127012	0.991444	10.7518	18.7569	0.802846
ABCC4.exon.19	12.4867	12.5172	22.3233	13.695	13.8488	11.2262	26.3688	5.56866	14.7543	0.498957	1.52599	0.127012	0.991444	10.7518	18.7569	0.802846
ABCC4.exon.2	9.71185	17.3315	0	26.145	6.2949	14.528	16.4805	0	11.3115	0.887322	-0.938236	0.348123	0.999962	14.5011	8.12182	-0.836292
ABCC4.exon.20	15.2615	13.4801	17.5397	31.125	13.8488	20.4713	13.1844	9.2811	16.774	0.47199	-0.642753	0.520384	0.999962	18.5894	14.9586	-0.313504
ABCC4.exon.21	15.2615	13.4801	11.1616	31.125	13.8488	20.4713	8.24026	9.2811	15.3587	0.504046	-1.11336	0.265553	0.999962	18.5894	12.128	-0.616132
ABCC4.exon.22	15.2615	13.4801	11.1616	31.125	13.8488	20.4713	6.59221	9.2811	15.1527	0.514605	-1.17259	0.24096	0.999962	18.5894	11.716	-0.665995
ABCC4.exon.23	8.32445	8.66576	11.1616	12.45	6.92439	9.90547	0	8.35299	8.22309	0.741696	-0.728924	0.466048	0.999962	9.84356	6.60262	-0.576142
ABCC4.exon.24	6.93704	11.5543	11.1616	3.73501	6.92439	7.26401	6.59221	8.35299	7.8152	0.701705	-0.000347771	0.999723	0.999962	7.72659	7.90382	0.0327184
ABCC4.exon.25	6.93704	11.5543	11.1616	2.49	11.3308	14.528	9.88831	8.35299	9.5304	0.654933	0.070201	0.944034	0.999962	9.23134	9.82945	0.090571
ABCC4.exon.26	9.01815	13.4801	11.1616	2.49	15.1078	17.8298	9.88831	8.35299	10.9161	0.625628	0.121124	0.903593	0.999962	10.5382	11.294	0.09992
ABCC4.exon.27	9.01815	13.4801	0	2.49	15.1078	17.8298	9.88831	8.35299	9.52089	0.792932	-0.355199	0.722441	0.999962	10.5382	8.50355	-0.309494
ABCC4.exon.28	9.01815	13.4801	0	3.73501	15.1078	17.8298	26.3688	8.35299	11.7366	0.737288	0.256453	0.797601	0.999962	10.8495	12.6237	0.218508
ABCC4.exon.29	6.24333	13.4801	1.59452	17.43	13.8488	10.5658	26.3688	2.78433	11.5395	0.723241	0.153722	0.877829	0.999962	11.0651	12.0139	0.118689
ABCC4.exon.3	19.4237	25.0344	7.9726	51.0451	31.4745	25.7542	32.961	10.2092	25.4843	0.488926	-0.527681	0.597721	0.999962	28.0107	22.958	-0.286985
ABCC4.exon.30	6.24333	13.4801	1.59452	17.43	13.8488	10.5658	26.3688	6.49677	12.0035	0.66366	-0.0129531	0.989665	0.999962	11.9932	12.0139	0.00248683
ABCC4.exon.31	6.24333	13.4801	1.59452	17.43	8.18337	6.60364	0	6.49677	7.50397	0.866323	-1.49365	0.135266	0.99575	11.0026	4.00531	-1.45786
ABCC4.exon.32	4.16222	4.81431	0	0	6.2949	3.96219	0	6.49677	3.2163	1.61067	-0.28807	0.773293	0.999962	3.81832	2.61428	-0.546523
ABCC4.exon.4	13.1804	15.4058	0	51.0451	31.4745	25.7542	32.961	10.2092	22.5038	0.98843	-0.394639	0.693109	0.999962	25.6036	19.404	-0.399993
ABCC4.exon.5	11.793	20.2201	6.37808	17.43	15.7372	14.528	18.1286	10.2092	14.303	0.492145	-0.494186	0.621175	0.999962	15.5968	13.0092	-0.26172
ABCC4.exon.6	9.71185	20.2201	23.9178	0	15.7372	10.5658	21.4247	10.2092	13.9733	0.63542	1.15784	0.246928	0.999962	10.2488	17.6979	0.788125
ABCC4.exon.7	9.71185	20.2201	23.9178	9.96002	24.5501	10.5658	21.4247	12.0654	16.552	0.478589	1.19648	0.231507	0.999962	13.2028	19.9011	0.592
ABCC4.exon.8	6.93704	25.0344	23.9178	9.96002	24.5501	10.5658	26.3688	12.0654	17.4249	0.515844	0.923822	0.355579	0.999962	14.4064	20.4434	0.504926
ABCC4.exon.9	12.4867	25.0344	17.5397	17.43	24.5501	11.2262	19.7766	12.0654	17.5136	0.453692	0.426349	0.669854	0.999962	16.439	18.5883	0.177269
ABCC5.3UTR.26	6.24333	12.5172	25.5123	17.43	5.66541	6.60364	0	9.2811	10.4066	0.768849	-0.415873	0.677503	0.999962	11.458	9.35527	-0.292504
ABCC5.3UTR.27	6.24333	12.5172	25.5123	17.43	5.66541	6.60364	0	9.2811	10.4066	0.768849	-0.415873	0.677503	0.999962	11.458	9.35527	-0.292504
ABCC5.3UTR.28	8.32445	6.74003	0	0	1.88847	0	8.24026	16.706	5.2374	1.44196	-0.237248	0.812464	0.999962	5.86151	4.61329	-0.345474
ABCC5.3UTR.30	6.24333	12.5172	25.5123	17.43	5.66541	6.60364	0	9.2811	10.4066	0.768849	-0.415873	0.677503	0.999962	11.458	9.35527	-0.292504
ABCC5.3UTR.6	26.3607	39.4773	28.7014	58.5151	50.9887	19.8109	24.7208	53.8304	37.8007	0.393582	-0.890416	0.373243	0.999962	42.9084	32.6929	-0.392285
ABCC5.3UTR.7	19.4237	32.7373	19.1342	32.3701	18.2552	16.5091	24.7208	34.3401	24.6863	0.378331	-1.34832	0.177554	0.999962	28.9891	20.3835	-0.508112
ABCC5.5UTR.1	26.3607	39.4773	28.7014	58.5151	50.9887	19.8109	24.7208	53.8304	37.8007	0.393582	-0.890416	0.373243	0.999962	42.9084	32.6929	-0.392285
ABCC5.5UTR.10	40.2348	12.5172	54.2137	37.3501	35.8809	25.7542	14.8325	29.6995	31.3104	0.411419	1.1648	0.244098	0.999962	26.3303	36.2905	0.46287
ABCC5.5UTR.11	4.16222	4.81431	0	22.41	9.44235	8.58474	0	11.1373	7.56887	0.963522	-1.66035	0.0968445	0.964004	11.7366	3.40114	-1.78692
ABCC5.5UTR.2	37.46	62.586	19.1342	80.9251	52.8771	46.2255	39.5532	44.5493	47.9138	0.345538	-1.76818	0.0770305	0.945009	58.5715	37.2562	-0.65272
ABCC5.5UTR.3	15.2615	21.183	31.8904	43.5751	22.0321	19.8109	39.5532	26.9152	27.5277	0.404005	-0.16511	0.868857	0.999962	27.871	27.1843	-0.0359922
ABCC5.5UTR.4	27.7482	28.8859	11.1616	21.165	23.2911	17.8298	93.939	44.5493	33.5712	0.51475	0.870635	0.383953	0.999962	28.1075	39.035	0.473812
ABCC5.5UTR.5	58.9648	58.7346	23.9178	51.0451	59.8015	38.3011	39.5532	37.1244	45.9303	0.339908	0.0636907	0.949217	0.999962	46.3013	45.5594	-0.0233056
ABCC5.5UTR.6	24.9733	23.1087	1.59452	32.3701	11.9603	13.2073	31.313	20.4184	19.8682	0.540432	-0.61609	0.537835	0.999962	22.2761	17.4603	-0.35142
ABCC5.5UTR.7	15.9552	5.77717	0	23.655	11.3308	5.94328	9.88831	12.9935	10.6929	0.744228	-0.401282	0.688212	0.999962	12.0923	9.29358	-0.379777
ABCC5.5UTR.8	14.5678	15.4058	6.37808	16.185	20.1437	17.1695	0	14.8498	13.0874	0.621848	-0.842585	0.399461	0.999962	15.9025	10.2724	-0.630484
ABCC5.5UTR.9	17.3426	12.5172	11.1616	17.43	9.44235	9.90547	14.8325	19.4903	14.0153	0.49229	-0.312156	0.754922	0.999962	14.8358	13.1948	-0.169113
ABCC5.exon.1	26.3607	39.4773	28.7014	58.5151	50.9887	19.8109	24.7208	53.8304	37.8007	0.393582	-0.890416	0.373243	0.999962	42.9084	32.6929	-0.392285
ABCC5.exon.10	40.2348	12.5172	54.2137	37.3501	35.8809	25.7542	14.8325	29.6995	31.3104	0.411419	1.1648	0.244098	0.999962	26.3303	36.2905	0.46287
ABCC5.exon.11	35.3789	39.4773	33.4849	43.5751	23.9206	26.4146	24.7208	30.6276	32.2	0.332955	-0.714113	0.475157	0.999962	35.0237	29.3763	-0.253677
ABCC5.exon.12	24.9733	9.62862	25.5123	52.2901	47.2117	10.5658	19.7766	28.7714	27.3412	0.505587	0.524174	0.600158	0.999962	25.314	29.3685	0.214335
ABCC5.exon.13	24.9733	7.7029	33.4849	52.2901	47.2117	10.5658	24.7208	28.7714	28.7151	0.504531	0.855846	0.392083	0.999962	24.8326	32.5977	0.392537
ABCC5.exon.14	18.73	10.5915	15.9452	32.3701	18.8847	9.90547	24.7208	28.7714	19.9899	0.468151	-0.0873334	0.930406	0.999962	20.4096	19.5702	-0.060592
ABCC5.exon.15	9.71185	9.62862	15.9452	39.8401	16.3667	6.60364	16.4805	24.1309	17.3384	0.553858	-0.793476	0.427501	0.999962	20.0508	14.6261	-0.455117
ABCC5.exon.16	24.9733	12.5172	25.5123	52.2901	47.2117	10.5658	56.0338	28.7714	32.2345	0.477182	1.22781	0.21952	0.999962	26.0361	38.4328	0.561822
ABCC5.exon.17	18.73	12.5172	6.37808	46.0651	18.8847	10.5658	56.0338	28.7714	24.7433	0.565566	0.0463354	0.963043	0.999962	24.4799	25.0066	0.0307144
ABCC5.exon.18	15.2615	12.5172	46.2411	46.0651	11.9603	10.5658	9.88831	24.1309	22.0788	0.556584	-0.315956	0.752036	0.999962	23.3197	20.8378	-0.162349
ABCC5.exon.19	20.1174	12.5172	51.0246	39.8401	14.4783	12.5469	16.4805	37.1244	25.5162	0.504348	-0.0324109	0.974144	0.999962	25.5072	25.5252	0.00102102
ABCC5.exon.2	37.46	62.586	19.1342	80.9251	52.8771	46.2255	39.5532	44.5493	47.9138	0.345538	-1.76818	0.0770305	0.945009	58.5715	37.2562	-0.65272
ABCC5.exon.20	20.1174	12.5172	51.0246	28.635	15.1078	12.5469	56.0338	37.1244	29.1384	0.489987	1.25466	0.209603	0.999962	22.7059	35.5709	0.64763
ABCC5.exon.21	24.2796	18.2944	30.2959	46.0651	15.1078	10.5658	18.1286	51.0461	26.7229	0.480367	-1.07787	0.28109	0.999962	31.4928	21.953	-0.520608
ABCC5.exon.22	24.2796	18.2944	46.2411	34.8601	14.4783	10.5658	34.6091	51.0461	29.2968	0.483368	0.0734663	0.941435	0.999962	28.6916	29.902	0.0596153
ABCC5.exon.23	20.1174	15.4058	51.0246	19.92	11.3308	12.5469	34.6091	37.1244	25.2599	0.48908	0.854938	0.392585	0.999962	21.2493	29.2705	0.462032
ABCC5.exon.24	14.5678	9.62862	30.2959	28.635	15.1078	8.58474	14.8325	32.4839	19.267	0.511444	-0.18135	0.856093	0.999962	19.8331	18.701	-0.0847945
ABCC5.exon.25	24.2796	18.2944	28.7014	34.8601	14.4783	10.5658	18.1286	51.0461	25.0443	0.474319	-0.892134	0.372321	0.999962	28.6916	21.397	-0.423222
ABCC5.exon.26	16.6489	15.4058	25.5123	19.92	11.9603	7.26401	34.6091	28.7714	20.0115	0.491594	0.5708	0.568135	0.999962	17.8403	22.1827	0.314291
ABCC5.exon.27	11.793	12.5172	25.5123	17.43	11.3308	6.60364	1.64805	14.8498	12.7106	0.616182	-0.0340108	0.972868	0.999962	12.8502	12.571	-0.0316825
ABCC5.exon.28	9.71185	9.62862	15.9452	0	11.3308	3.96219	14.8325	25.059	11.3088	0.759697	0.521272	0.602177	0.999962	9.66245	12.9551	0.423058
ABCC5.exon.29	16.6489	7.7029	12.7562	16.185	11.9603	3.96219	16.4805	28.7714	14.3084	0.587851	0.0789713	0.937055	0.999962	14.1554	14.4615	0.0308635
ABCC5.exon.3	24.9733	23.1087	31.8904	43.5751	22.0321	19.8109	39.5532	26.9152	28.9824	0.370111	0.131893	0.895069	0.999962	28.3525	29.6123	0.0627212
ABCC5.exon.30	6.24333	12.5172	25.5123	17.43	5.66541	6.60364	0	9.2811	10.4066	0.768849	-0.415873	0.677503	0.999962	11.458	9.35527	-0.292504
ABCC5.exon.4	27.7482	28.8859	11.1616	23.655	23.2911	17.8298	93.939	44.5493	33.8825	0.511344	0.816345	0.414303	0.999962	28.73	39.035	0.442209
ABCC5.exon.5	58.9648	58.7346	23.9178	51.0451	59.8015	38.3011	39.5532	37.1244	45.9303	0.339908	0.0636907	0.949217	0.999962	46.3013	45.5594	-0.0233056
ABCC5.exon.6	40.2348	39.4773	54.2137	58.5151	50.9887	25.7542	31.313	53.8304	44.2909	0.337399	0.0457247	0.96353	0.999962	44.3943	44.1875	-0.00673351
ABCC5.exon.7	40.2348	39.4773	54.2137	43.5751	35.8809	26.4146	24.7208	34.3401	37.3572	0.328287	0.36759	0.713179	0.999962	35.9518	38.7626	0.108601
ABCC5.exon.8	35.3789	39.4773	33.4849	43.5751	23.9206	26.4146	24.7208	30.6276	32.2	0.332955	-0.714113	0.475157	0.999962	35.0237	29.3763	-0.253677
ABCC5.exon.9	21.5048	12.5172	33.4849	32.3701	10.0718	9.90547	14.8325	27.8433	20.3163	0.500042	-0.112028	0.910801	0.999962	20.659	19.9735	-0.048683
ABCC8.5UTR.1	10.4056	6.74003	7.9726	0	0	0	18.1286	1.85622	5.63787	1.39359	1.48585	0.137318	0.99649	2.14906	9.12668	2.08638
ABCC8.5UTR.3	13.1804	0	3.18904	0	0	0	11.5364	3.71244	3.95228	1.78064	1.63014	0.103072	0.970329	0.92811	6.97644	2.91012
ABCC8.5UTR.4	14.5678	8.66576	15.9452	0	6.92439	0	16.4805	4.64055	8.40302	0.931673	2.15814	0.0309167	0.806119	3.32658	13.4795	2.01865
ABCC8.5UTR.5	14.5678	8.66576	15.9452	12.45	8.18337	4.62255	16.4805	10.2092	11.3906	0.570403	1.0848	0.27801	0.999962	8.98689	13.7942	0.61817
ABCC8.5UTR.6	10.4056	5.77717	23.9178	0	2.51796	4.62255	18.1286	2.78433	8.51924	0.874283	2.2512	0.0243729	0.773815	3.29601	13.7425	2.05985
ABCC8.exon.1	10.4056	6.74003	7.9726	0	0	0	18.1286	1.85622	5.63787	1.39359	1.48585	0.137318	0.99649	2.14906	9.12668	2.08638
ABCC8.exon.10	12.4867	5.77717	0	4.98001	0	3.30182	13.1844	10.2092	6.24241	1.16143	0.0662446	0.947183	0.999962	6.06705	6.41777	0.0810762
ABCC8.exon.11	10.4056	5.77717	23.9178	0	2.51796	4.62255	0	10.2092	7.18128	1.08732	0.738232	0.460374	0.999962	5.15223	9.21033	0.838055
ABCC8.exon.12	10.4056	5.77717	23.9178	6.22501	3.77694	4.62255	0	2.78433	7.18867	0.943622	1.01765	0.308846	0.999962	4.85227	9.52507	0.973072
ABCC8.exon.13	10.4056	0	0	6.22501	5.66541	0	0	4.64055	3.36707	1.86066	0.343603	0.731145	0.999962	2.71639	4.01774	0.564694
ABCC8.exon.14	8.32445	5.77717	20.7288	0	5.66541	3.96219	0	4.64055	6.13732	1.0914	1.13092	0.25809	0.999962	3.59498	8.67965	1.27165
ABCC8.exon.15	9.71185	0	36.674	0	1.88847	3.30182	13.1844	5.56866	8.79115	1.02475	2.63308	0.00846148	0.617075	2.21762	15.3647	2.79253
ABCC8.exon.16	9.71185	0	17.5397	0	0	3.30182	13.1844	5.56866	6.16331	1.29321	1.64027	0.100949	0.966955	2.21762	10.109	2.18856
ABCC8.exon.17	0	0	19.1342	0	3.77694	0	0	1.85622	3.09592	2.22689	1.59195	0.111395	0.980773	0.464055	5.72779	3.62561
ABCC8.exon.18	0	0	19.1342	0	3.77694	3.96219	0	0	3.35917	2.12258	1.14389	0.252669	0.999962	0.990547	5.72779	2.53168
ABCC8.exon.20	0	5.77717	36.674	0	2.51796	3.96219	0	0	6.11641	2.55728	0.777878	0.436641	0.999962	2.43484	9.79798	2.00866
ABCC8.exon.21	9.71185	0	36.674	0	0	3.30182	0	3.71244	6.67501	2.4245	1.11324	0.265605	0.999962	1.75357	11.5965	2.72532
ABCC8.exon.22	9.71185	0	19.1342	0	0	0	0	3.71244	4.06982	1.96748	1.49682	0.134439	0.995316	0.92811	7.21152	2.95794
ABCC8.exon.23	0	0	19.1342	0	2.51796	3.96219	0	1.85622	3.43383	1.91575	0.947811	0.343226	0.999962	1.4546	5.41305	1.89582
ABCC8.exon.24	4.85593	3.85145	19.1342	6.22501	2.51796	4.62255	26.3688	7.42488	9.37511	0.790178	1.50729	0.131737	0.995316	5.53097	13.2192	1.25703
ABCC8.exon.25	0	3.85145	15.9452	8.71501	2.51796	4.62255	0	7.42488	5.38463	1.23954	-0.385877	0.699588	0.999962	6.15347	4.61579	-0.414824
ABCC8.exon.29	4.85593	4.81431	28.7014	7.47001	1.88847	0	26.3688	0	9.26236	1.06878	2.21714	0.0266135	0.784743	3.07108	15.4536	2.33113
ABCC8.exon.3	13.1804	0	3.18904	0	0	0	11.5364	3.71244	3.95228	1.78064	1.63014	0.103072	0.970329	0.92811	6.97644	2.91012
ABCC8.exon.30	4.85593	3.85145	20.7288	8.71501	1.88847	2.64146	26.3688	1.85622	8.86327	0.881145	1.86245	0.0625391	0.913618	4.26604	13.4605	1.65776
ABCC8.exon.31	11.0993	6.74003	28.7014	8.71501	4.40643	2.64146	9.88831	6.49677	9.83608	0.720289	1.55752	0.119347	0.986856	6.14832	13.5238	1.13724
ABCC8.exon.33	11.0993	3.85145	0	0	0	2.64146	13.1844	0	3.84707	1.78602	1.04627	0.295437	0.999962	1.62323	6.07092	1.90305
ABCC8.exon.34	11.0993	4.81431	28.7014	7.47001	0	0	13.1844	0	8.15867	1.22615	1.7485	0.0803771	0.949233	3.07108	13.2463	2.10877
ABCC8.exon.35	0	4.81431	28.7014	7.47001	0	2.64146	9.88831	1.85622	6.92146	1.26319	0.926793	0.354034	0.999962	4.1955	9.64742	1.2013
ABCC8.exon.36	6.93704	0	20.7288	0	0	2.64146	0	1.85622	4.02043	1.78287	1.42417	0.154398	0.999962	1.12442	6.91645	2.62085
ABCC8.exon.4	14.5678	8.66576	15.9452	0	6.92439	0	16.4805	4.64055	8.40302	0.931673	2.15814	0.0309167	0.806119	3.32658	13.4795	2.01865
ABCC8.exon.5	14.5678	8.66576	15.9452	12.45	8.18337	4.62255	16.4805	10.2092	11.3906	0.570403	1.0848	0.27801	0.999962	8.98689	13.7942	0.61817
ABCC8.exon.6	10.4056	5.77717	23.9178	0	6.2949	4.62255	18.1286	4.64055	9.22339	0.763191	2.45542	0.0140719	0.693789	3.76007	14.6867	1.96568
ABCC8.exon.7	10.4056	5.77717	7.9726	6.22501	0	0	18.1286	1.85622	6.29564	1.21047	1.16492	0.244051	0.999962	3.4646	9.12668	1.3974
ABCC8.exon.9	12.4867	5.77717	20.7288	0	1.88847	0	0	0	5.11013	1.59209	1.63695	0.101641	0.968861	1.44429	8.77597	2.6032
ABCC9.3UTR.38	4.16222	5.77717	0	3.73501	3.77694	9.90547	0	3.71244	3.88366	1.29746	-1.07386	0.282885	0.999962	5.78252	1.98479	-1.54271
ABCC9.3UTR.39	4.16222	5.77717	0	3.73501	3.77694	9.90547	0	3.71244	3.88366	1.29746	-1.07386	0.282885	0.999962	5.78252	1.98479	-1.54271
ABCC9.3UTR.40	5.54963	5.77717	0	3.73501	3.77694	9.90547	0	3.71244	4.05708	1.27573	-0.922731	0.356147	0.999962	5.78252	2.33164	-1.31035
ABCC9.3UTR.41	5.54963	5.77717	0	3.73501	3.77694	9.90547	0	3.71244	4.05708	1.27573	-0.922731	0.356147	0.999962	5.78252	2.33164	-1.31035
ABCC9.5UTR.1	5.54963	0	22.3233	0	0	11.8866	0	0	4.96993	3.2644	0.370804	0.710783	0.999962	2.97164	6.96823	1.22953
ABCC9.5UTR.2	8.32445	17.3315	0	2.49	11.9603	5.94328	9.88831	2.78433	7.34027	0.936544	0.11625	0.907454	0.999962	7.13728	7.54327	0.0798144
ABCC9.5UTR.3	29.8293	17.3315	4.78356	65.9851	18.2552	27.7353	8.24026	1.85622	21.7521	0.979607	-0.871558	0.38345	0.999962	28.227	15.2771	-0.88571
ABCC9.5UTR.4	18.0363	17.3315	0	0	0	5.94328	0	0	5.16389	3.25902	-0.109121	0.913106	0.999962	5.8187	4.50908	-0.367865
ABCC9.5UTR.5	14.5678	17.3315	0	17.43	5.66541	5.94328	0	3.71244	8.08131	0.986667	-1.019	0.308201	0.999962	11.1043	5.0583	-1.1344
ABCC9.exon.1	5.54963	0	22.3233	0	0	11.8866	0	0	4.96993	3.2644	0.370804	0.710783	0.999962	2.97164	6.96823	1.22953
ABCC9.exon.10	8.32445	5.77717	22.3233	0	5.66541	9.90547	3.2961	2.78433	7.25953	0.941585	1.08913	0.276098	0.999962	4.61674	9.90231	1.10089
ABCC9.exon.11	11.793	5.77717	22.3233	0	5.66541	9.90547	3.2961	2.78433	7.69309	0.914277	1.2611	0.207273	0.999962	4.61674	10.7694	1.222
ABCC9.exon.12	11.793	1.92572	22.3233	3.73501	5.66541	9.90547	3.2961	2.78433	7.67854	0.854359	1.37162	0.17018	0.999962	4.58763	10.7694	1.23112
ABCC9.exon.13	11.793	3.85145	22.3233	9.96002	0	9.90547	3.2961	0	7.64116	1.14067	0.557125	0.577442	0.999962	5.92923	9.35309	0.657597
ABCC9.exon.14	14.5678	3.85145	0	27.39	4.40643	15.8487	0	6.49677	9.07015	0.96545	-1.41287	0.157693	0.999962	13.3968	4.74355	-1.49784
ABCC9.exon.15	14.5678	3.85145	7.9726	27.39	4.40643	15.8487	0	6.49677	10.0667	0.817513	-1.13246	0.257441	0.999962	13.3968	6.7367	-0.991769
ABCC9.exon.16	14.5678	6.74003	7.9726	27.39	15.1078	17.1695	0	10.2092	12.3946	0.68052	-0.902596	0.36674	0.999962	15.3772	9.41203	-0.708214
ABCC9.exon.17	14.5678	6.74003	7.9726	27.39	15.1078	17.1695	0	10.2092	12.3946	0.68052	-0.902596	0.36674	0.999962	15.3772	9.41203	-0.708214
ABCC9.exon.18	10.4056	6.74003	7.9726	1.245	15.1078	17.1695	0	10.2092	8.60621	0.870535	-0.0584796	0.953367	0.999962	8.84093	8.37148	-0.0787159
ABCC9.exon.19	19.4237	6.74003	0	1.245	15.1078	17.1695	16.4805	10.2092	10.797	0.79873	0.655582	0.512093	0.999962	8.84093	12.753	0.528566
ABCC9.exon.2	29.8293	17.3315	4.78356	65.9851	18.2552	27.7353	9.88831	2.78433	22.0741	0.663639	-1.20199	0.229368	0.999962	28.4591	15.6891	-0.859127
ABCC9.exon.20	28.4419	15.4058	0	36.1051	11.9603	29.7164	16.4805	10.2092	18.5399	0.615218	-1.03143	0.30234	0.999962	22.8591	14.2207	-0.68478
ABCC9.exon.21	28.4419	15.4058	0	36.1051	11.9603	29.7164	16.4805	10.2092	18.5399	0.615218	-1.03143	0.30234	0.999962	22.8591	14.2207	-0.68478
ABCC9.exon.22	28.4419	15.4058	0	36.1051	11.9603	33.0182	16.4805	10.2092	18.9526	0.616238	-1.11646	0.264224	0.999962	23.6846	14.2207	-0.735958
ABCC9.exon.23	28.4419	15.4058	0	36.1051	13.2193	33.0182	4.94416	9.2811	17.5519	0.67413	-1.3637	0.172663	0.999962	23.4525	11.6513	-1.00925
ABCC9.exon.24	19.4237	10.5915	7.9726	8.71501	13.2193	33.0182	11.5364	9.2811	14.2197	0.574091	-0.414547	0.678474	0.999962	15.4015	13.038	-0.240345
ABCC9.exon.25	19.4237	16.3687	7.9726	8.71501	13.2193	33.0182	11.5364	9.2811	14.9419	0.551268	-0.655684	0.512028	0.999962	16.8457	13.038	-0.369663
ABCC9.exon.26	15.9552	16.3687	7.9726	8.71501	13.2193	27.7353	11.5364	9.2811	13.8479	0.538721	-0.64246	0.520575	0.999962	15.525	12.1709	-0.351164
ABCC9.exon.27	15.9552	16.3687	7.9726	8.71501	7.55388	27.7353	11.5364	7.42488	12.9077	0.582604	-0.858641	0.390539	0.999962	15.061	10.7545	-0.485873
ABCC9.exon.28	17.3426	16.3687	0	1.245	7.55388	17.8298	6.59221	3.71244	8.83058	0.92196	-0.30552	0.75997	0.999962	9.78898	7.87217	-0.314398
ABCC9.exon.29	17.3426	9.62862	0	19.92	7.55388	17.8298	6.59221	5.56866	10.5545	0.741596	-0.901735	0.367198	0.999962	13.2368	7.87217	-0.74972
ABCC9.exon.3	29.8293	17.3315	4.78356	65.9851	18.2552	27.7353	8.24026	1.85622	21.7521	0.979607	-0.871558	0.38345	0.999962	28.227	15.2771	-0.88571
ABCC9.exon.30	24.9733	15.4058	0	21.165	13.2193	27.7353	11.5364	5.56866	14.9505	0.665232	-0.655695	0.512021	0.999962	17.4687	12.4322	-0.490685
ABCC9.exon.31	24.9733	15.4058	0	21.165	13.2193	27.7353	11.5364	5.56866	14.9505	0.665232	-0.655695	0.512021	0.999962	17.4687	12.4322	-0.490685
ABCC9.exon.32	24.9733	21.183	0	21.165	13.2193	27.7353	11.5364	5.56866	15.6726	0.652395	-0.840112	0.400846	0.999962	18.913	12.4322	-0.60529
ABCC9.exon.33	24.9733	21.183	0	27.39	18.2552	37.6408	11.5364	4.64055	18.2024	0.661458	-1.02021	0.307629	0.999962	22.7136	13.6912	-0.730304
ABCC9.exon.34	21.5048	25.0344	0	27.39	18.2552	37.6408	0	4.64055	16.8082	1.35943	-0.894711	0.370942	0.999962	23.6764	9.94001	-1.25213
ABCC9.exon.35	21.5048	25.0344	0	27.39	18.2552	37.6408	0	4.64055	16.8082	1.35943	-0.894711	0.370942	0.999962	23.6764	9.94001	-1.25213
ABCC9.exon.36	21.5048	25.0344	0	27.39	18.2552	37.6408	0	4.64055	16.8082	1.35943	-0.894711	0.370942	0.999962	23.6764	9.94001	-1.25213
ABCC9.exon.37	13.1804	25.0344	0	8.71501	5.66541	7.92437	0	3.71244	8.029	0.993032	-1.15154	0.249509	0.999962	11.3466	4.71145	-1.26801
ABCC9.exon.38	13.1804	11.5543	0	8.71501	5.66541	9.90547	0	3.71244	6.59163	1.03182	-0.708715	0.478501	0.999962	8.47182	4.71145	-0.846502
ABCC9.exon.39	13.1804	9.62862	0	8.71501	3.77694	9.90547	0	3.71244	6.11486	1.07863	-0.741102	0.458631	0.999962	7.99039	4.23933	-0.914429
ABCC9.exon.4	29.8293	17.3315	4.78356	65.9851	18.2552	27.7353	8.24026	3.71244	21.9841	0.654337	-1.28561	0.198578	0.999962	28.6911	15.2771	-0.909235
ABCC9.exon.40	13.1804	5.77717	0	8.71501	3.77694	9.90547	0	3.71244	5.63343	1.12785	-0.552048	0.580915	0.999962	7.02752	4.23933	-0.729181
ABCC9.exon.41	5.54963	5.77717	0	3.73501	3.77694	9.90547	0	3.71244	4.05708	1.27573	-0.922731	0.356147	0.999962	5.78252	2.33164	-1.31035
ABCC9.exon.5	18.0363	17.3315	6.37808	17.43	5.66541	5.94328	0	3.71244	9.31213	0.835109	-0.572563	0.56694	0.999962	11.1043	7.51995	-0.562326
ABCC9.exon.6	16.6489	17.3315	6.37808	17.43	5.66541	5.94328	4.94416	5.56866	9.98875	0.694002	-0.561708	0.574315	0.999962	11.5684	8.40913	-0.460157
ABCC9.exon.7	16.6489	5.77717	6.37808	9.96002	4.40643	6.60364	4.94416	5.56866	7.53588	0.763705	0.348778	0.727256	0.999962	6.97737	8.09439	0.214238
ABCC9.exon.8	9.01815	5.77717	4.78356	7.47001	3.77694	6.60364	4.94416	5.56866	5.99279	0.819796	-0.183633	0.854301	0.999962	6.35487	5.6307	-0.174549
ABCC9.exon.9	8.32445	5.77717	4.78356	2.49	5.66541	6.60364	4.94416	5.56866	5.51963	0.8679	0.252327	0.800789	0.999962	5.10987	5.92939	0.214598
ABCD1.3UTR.10	14.5678	18.2944	0	18.675	10.7013	14.528	0	7.42488	10.5239	0.809663	-1.33416	0.182152	0.999962	14.7306	6.31728	-1.22144
ABCD1.5UTR.1	22.1985	17.3315	0	21.165	9.44235	18.4902	0	9.2811	12.2386	0.792087	-1.19655	0.231483	0.999962	16.567	7.91022	-1.06652
ABCD1.exon.1	30.523	23.1087	28.7014	31.125	18.2552	35.6597	6.59221	12.0654	23.2538	0.463632	-0.556489	0.577877	0.999962	25.4897	21.0179	-0.278294
ABCD1.exon.10	15.9552	20.2201	0	18.675	10.7013	14.528	0	8.35299	11.0541	0.794989	-1.35069	0.176794	0.999962	15.444	6.66413	-1.21256
ABCD1.exon.11	15.9552	18.2944	0	18.675	10.7013	14.528	0	8.35299	10.8134	0.80044	-1.28596	0.198458	0.999962	14.9626	6.66413	-1.16687
ABCD1.exon.2	20.1174	15.4058	7.9726	21.165	17.6257	23.7731	0	11.1373	14.6496	0.608564	-0.907777	0.363996	0.999962	17.8703	11.4289	-0.644875
ABCD1.exon.3	26.3607	9.62862	14.3507	22.41	18.2552	20.4713	11.5364	11.1373	16.7688	0.472999	0.410371	0.681534	0.999962	15.9118	17.6257	0.147586
ABCD1.exon.5	18.0363	14.4429	7.9726	16.185	14.4783	21.1317	0	7.42488	12.459	0.655145	-0.71193	0.476508	0.999962	14.7961	10.1218	-0.547755
ABCD1.exon.6	18.73	14.4429	15.9452	16.185	14.4783	21.1317	0	9.2811	13.7743	0.600866	-0.443154	0.657654	0.999962	15.2602	12.2884	-0.312479
ABCD1.exon.7	18.73	16.3687	15.9452	21.165	11.3308	18.4902	0	9.2811	13.9139	0.598248	-0.757986	0.448459	0.999962	16.3262	11.5015	-0.505371
ABCD1.exon.8	16.6489	19.2572	0	21.165	11.3308	18.4902	0	0	10.8615	1.78769	-0.583555	0.55952	0.999962	14.7281	6.99493	-1.07419
ABCD1.exon.9	16.6489	20.2201	0	0	10.0718	13.2073	0	8.35299	8.56264	1.1065	-0.522387	0.601401	0.999962	10.4451	6.68018	-0.644866
ABCD2.3UTR.7	2.77482	11.5543	1.59452	1.245	6.2949	7.26401	6.59221	1.85622	4.897	1.07655	-0.329712	0.741617	0.999962	5.47989	4.31411	-0.345085
ABCD2.exon.1	3.46852	8.66576	7.9726	0	0	9.2451	0	0	3.669	1.8263	-0.377735	0.705628	0.999962	4.47772	2.86028	-0.646606
ABCD2.exon.10	3.46852	9.62862	6.37808	14.94	4.40643	8.58474	3.2961	3.71244	6.80187	0.807	-1.33387	0.182247	0.999962	9.21646	4.38728	-1.07088
ABCD2.exon.2	3.46852	8.66576	7.9726	0	0	9.2451	0	0	3.669	1.8263	-0.377735	0.705628	0.999962	4.47772	2.86028	-0.646606
ABCD2.exon.5	0	7.7029	0	11.205	6.92439	0	0	0	3.22904	2.16186	-0.625624	0.531562	0.999962	4.72698	1.7311	-1.44923
ABCD2.exon.6	8.32445	9.62862	14.3507	1.245	2.51796	0	0	0	4.50834	1.55398	0.783386	0.4334	0.999962	2.71841	6.29827	1.2122
ABCD2.exon.7	8.32445	11.5543	14.3507	9.96002	6.2949	7.26401	6.59221	1.85622	8.2746	0.732498	0.272915	0.784918	0.999962	7.65865	8.89056	0.215184
ABCD3.3UTR.16	1.38741	3.85145	11.1616	12.45	5.66541	5.94328	0	13.9217	6.79761	0.952345	-1.05988	0.289201	0.999962	9.0416	4.55361	-0.989566
ABCD3.3UTR.23	1.38741	3.85145	11.1616	12.45	5.66541	5.94328	0	13.9217	6.79761	0.952345	-1.05988	0.289201	0.999962	9.0416	4.55361	-0.989566
ABCD3.3UTR.24	1.38741	3.85145	11.1616	12.45	5.66541	5.94328	0	13.9217	6.79761	0.952345	-1.05988	0.289201	0.999962	9.0416	4.55361	-0.989566
ABCD3.3UTR.9	0	2.88859	0	12.45	2.51796	0	0	7.42488	3.16018	1.92985	-1.51114	0.130752	0.995316	5.69087	0.62949	-3.17639
[truncated: 64,500 more rows]

## Sheet: RPE
RNA elements that exhibit differential abundance between the RP13 and RP13-Cas9 PRPF8 iCLIP experiments in iPSCs.
[truncated: 65,534 more rows]

[truncated: 1 more sheets: RO]
