# Supplementary material for: PRPF8-mediated dysregulation of hBrr2 helicase disrupts human spliceosome kinetics and 5´-splice-site selection causing tissue-specific defects
Source: Nat Commun. 2024 Apr 11;15:3138. doi: 10.1038/s41467-024-47253-0 (PMC11009313; doi:10.1038/s41467-024-47253-0)
Supplement: Supplementary file 12 — Supplementary Data 9 [file 41467_2024_47253_MOESM12_ESM.xlsx]

## Sheet: iPSC
Gene ontology (GO) and reactome enrichment analysis of genes that have differential abundance between PRPF8 iCLIP experiments done using RP13 and RP13-Cas9 iPSCs.
Direction	Strength	Column1	library	Term	Overlap	P-value	Adjusted P-value	Odds Ratio	Genes	sig_genes	nSig_genes	nGenes	#NAME?
up	intermediate	195	GO_Molecular_Function_2021	calcium ion binding (GO:0005509)	'9/197'	3.87e-05	0.00670191	6.12189	ADAM8;ADGRV1;ENPP1;PLSCR4;SYT11;ITPR1;RASGRP2;CD320;PPP3CA	TUBA1A,LBR,PNO1,LOC728485,PSMG1,WDR86-AS1,ZNF572,GFRA2,PPP1R21,PLEKHG6,SLITRK4,FBXL13,ZNF263,LPIN3,MAML1,GPR162,ARSL,COL6A2,NCAM1,TUBBP10,LOC107986908,BOC,IKBKB,NF1,SCAI,SRGAP1,LOC107984393,KCNQ3,MX1,CD320,PCCB,ENPP1,CD9,KNTC1,RASA1,RFK,AATK,COL11A1,RHOBTB3,LOC105374795,LURAP1,NRTN,CNOT6L,TTLL10-AS1,FHDC1,NSG1,RAPSN,STRBP,GPR180,PPP3CA,LOC101928762,SEPSECS,IFT81,LOC100507053,ANKLE1,JPT1,SYT11,FBX…	134	9	4.41185
up	intermediate	564	Reactome_2022	NCAM1 Interactions R-HSA-419037	'4/27'	6.83e-05	0.0331764	20.2414	COL6A2;NCAM1;GFRA2;NRTN	TUBA1A,LBR,PNO1,LOC728485,PSMG1,WDR86-AS1,ZNF572,GFRA2,PPP1R21,PLEKHG6,SLITRK4,FBXL13,ZNF263,LPIN3,MAML1,GPR162,ARSL,COL6A2,NCAM1,TUBBP10,LOC107986908,BOC,IKBKB,NF1,SCAI,SRGAP1,LOC107984393,KCNQ3,MX1,CD320,PCCB,ENPP1,CD9,KNTC1,RASA1,RFK,AATK,COL11A1,RHOBTB3,LOC105374795,LURAP1,NRTN,CNOT6L,TTLL10-AS1,FHDC1,NSG1,RAPSN,STRBP,GPR180,PPP3CA,LOC101928762,SEPSECS,IFT81,LOC100507053,ANKLE1,JPT1,SYT11,FBX…	134	4	4.16581
up	intermediate	113	GO_Cellular_Component_2021	recycling endosome (GO:0055037)	'6/116'	0.000407678	0.0570749	6.97034	SCAMP5;RAB8B;TUBA1A;NSG1;SYT11;INPP5F	TUBA1A,LBR,PNO1,LOC728485,PSMG1,WDR86-AS1,ZNF572,GFRA2,PPP1R21,PLEKHG6,SLITRK4,FBXL13,ZNF263,LPIN3,MAML1,GPR162,ARSL,COL6A2,NCAM1,TUBBP10,LOC107986908,BOC,IKBKB,NF1,SCAI,SRGAP1,LOC107984393,KCNQ3,MX1,CD320,PCCB,ENPP1,CD9,KNTC1,RASA1,RFK,AATK,COL11A1,RHOBTB3,LOC105374795,LURAP1,NRTN,CNOT6L,TTLL10-AS1,FHDC1,NSG1,RAPSN,STRBP,GPR180,PPP3CA,LOC101928762,SEPSECS,IFT81,LOC100507053,ANKLE1,JPT1,SYT11,FBX…	134	6	3.38968
up	intermediate	563	Reactome_2022	NCAM Signaling For Neurite Out-Growth R-HSA-375165	'4/44'	0.000473521	0.115066	12.4955	COL6A2;NCAM1;GFRA2;NRTN	TUBA1A,LBR,PNO1,LOC728485,PSMG1,WDR86-AS1,ZNF572,GFRA2,PPP1R21,PLEKHG6,SLITRK4,FBXL13,ZNF263,LPIN3,MAML1,GPR162,ARSL,COL6A2,NCAM1,TUBBP10,LOC107986908,BOC,IKBKB,NF1,SCAI,SRGAP1,LOC107984393,KCNQ3,MX1,CD320,PCCB,ENPP1,CD9,KNTC1,RASA1,RFK,AATK,COL11A1,RHOBTB3,LOC105374795,LURAP1,NRTN,CNOT6L,TTLL10-AS1,FHDC1,NSG1,RAPSN,STRBP,GPR180,PPP3CA,LOC101928762,SEPSECS,IFT81,LOC100507053,ANKLE1,JPT1,SYT11,FBX…	134	4	3.32466
up	intermediate	783	Reactome_2022	Vitamin B2 (Riboflavin) Metabolism R-HSA-196843	'02/6'	0.00100054	0.115907	46.9187	ENPP1;RFK	TUBA1A,LBR,PNO1,LOC728485,PSMG1,WDR86-AS1,ZNF572,GFRA2,PPP1R21,PLEKHG6,SLITRK4,FBXL13,ZNF263,LPIN3,MAML1,GPR162,ARSL,COL6A2,NCAM1,TUBBP10,LOC107986908,BOC,IKBKB,NF1,SCAI,SRGAP1,LOC107984393,KCNQ3,MX1,CD320,PCCB,ENPP1,CD9,KNTC1,RASA1,RFK,AATK,COL11A1,RHOBTB3,LOC105374795,LURAP1,NRTN,CNOT6L,TTLL10-AS1,FHDC1,NSG1,RAPSN,STRBP,GPR180,PPP3CA,LOC101928762,SEPSECS,IFT81,LOC100507053,ANKLE1,JPT1,SYT11,FBX…	134	2	2.99976
up	intermediate	428	Reactome_2022	Extracellular Matrix Organization R-HSA-1474244	'7/192'	0.00110145	0.115907	4.88235	COL6A2;NCAM1;ADAM8;DAG1;COL11A1;KDR;ITGB8	TUBA1A,LBR,PNO1,LOC728485,PSMG1,WDR86-AS1,ZNF572,GFRA2,PPP1R21,PLEKHG6,SLITRK4,FBXL13,ZNF263,LPIN3,MAML1,GPR162,ARSL,COL6A2,NCAM1,TUBBP10,LOC107986908,BOC,IKBKB,NF1,SCAI,SRGAP1,LOC107984393,KCNQ3,MX1,CD320,PCCB,ENPP1,CD9,KNTC1,RASA1,RFK,AATK,COL11A1,RHOBTB3,LOC105374795,LURAP1,NRTN,CNOT6L,TTLL10-AS1,FHDC1,NSG1,RAPSN,STRBP,GPR180,PPP3CA,LOC101928762,SEPSECS,IFT81,LOC100507053,ANKLE1,JPT1,SYT11,FBX…	134	7	2.95804
up	intermediate	114	GO_Cellular_Component_2021	recycling endosome membrane (GO:0055038)	'3/42'	0.00504628	0.167326	10.1	SCAMP5;NSG1;RAB8B	TUBA1A,LBR,PNO1,LOC728485,PSMG1,WDR86-AS1,ZNF572,GFRA2,PPP1R21,PLEKHG6,SLITRK4,FBXL13,ZNF263,LPIN3,MAML1,GPR162,ARSL,COL6A2,NCAM1,TUBBP10,LOC107986908,BOC,IKBKB,NF1,SCAI,SRGAP1,LOC107984393,KCNQ3,MX1,CD320,PCCB,ENPP1,CD9,KNTC1,RASA1,RFK,AATK,COL11A1,RHOBTB3,LOC105374795,LURAP1,NRTN,CNOT6L,TTLL10-AS1,FHDC1,NSG1,RAPSN,STRBP,GPR180,PPP3CA,LOC101928762,SEPSECS,IFT81,LOC100507053,ANKLE1,JPT1,SYT11,FBX…	134	3	2.29703
up	intermediate	166	GO_Molecular_Function_2021	MHC class Ib protein binding (GO:0023029)	'01/1'	0.00828746	0.204819	121.112	CYRIB	TUBA1A,LBR,PNO1,LOC728485,PSMG1,WDR86-AS1,ZNF572,GFRA2,PPP1R21,PLEKHG6,SLITRK4,FBXL13,ZNF263,LPIN3,MAML1,GPR162,ARSL,COL6A2,NCAM1,TUBBP10,LOC107986908,BOC,IKBKB,NF1,SCAI,SRGAP1,LOC107984393,KCNQ3,MX1,CD320,PCCB,ENPP1,CD9,KNTC1,RASA1,RFK,AATK,COL11A1,RHOBTB3,LOC105374795,LURAP1,NRTN,CNOT6L,TTLL10-AS1,FHDC1,NSG1,RAPSN,STRBP,GPR180,PPP3CA,LOC101928762,SEPSECS,IFT81,LOC100507053,ANKLE1,JPT1,SYT11,FBX…	134	1	2.08158
up	intermediate	3	GO_Cellular_Component_2021	Cul2-RING ubiquitin ligase complex (GO:0031462)	'2/17'	0.00854594	0.167326	17.4151	ZYG11B;ZYG11A	TUBA1A,LBR,PNO1,LOC728485,PSMG1,WDR86-AS1,ZNF572,GFRA2,PPP1R21,PLEKHG6,SLITRK4,FBXL13,ZNF263,LPIN3,MAML1,GPR162,ARSL,COL6A2,NCAM1,TUBBP10,LOC107986908,BOC,IKBKB,NF1,SCAI,SRGAP1,LOC107984393,KCNQ3,MX1,CD320,PCCB,ENPP1,CD9,KNTC1,RASA1,RFK,AATK,COL11A1,RHOBTB3,LOC105374795,LURAP1,NRTN,CNOT6L,TTLL10-AS1,FHDC1,NSG1,RAPSN,STRBP,GPR180,PPP3CA,LOC101928762,SEPSECS,IFT81,LOC100507053,ANKLE1,JPT1,SYT11,FBX…	134	2	2.06824
up	intermediate	30	GO_Cellular_Component_2021	cilium (GO:0005929)	'5/165'	0.0121154	0.167326	4.10712	MAK;TTLL7;IFT81;CYRIB;FHDC1	TUBA1A,LBR,PNO1,LOC728485,PSMG1,WDR86-AS1,ZNF572,GFRA2,PPP1R21,PLEKHG6,SLITRK4,FBXL13,ZNF263,LPIN3,MAML1,GPR162,ARSL,COL6A2,NCAM1,TUBBP10,LOC107986908,BOC,IKBKB,NF1,SCAI,SRGAP1,LOC107984393,KCNQ3,MX1,CD320,PCCB,ENPP1,CD9,KNTC1,RASA1,RFK,AATK,COL11A1,RHOBTB3,LOC105374795,LURAP1,NRTN,CNOT6L,TTLL10-AS1,FHDC1,NSG1,RAPSN,STRBP,GPR180,PPP3CA,LOC101928762,SEPSECS,IFT81,LOC100507053,ANKLE1,JPT1,SYT11,FBX…	134	5	1.91666
up	intermediate	183	GO_Molecular_Function_2021	aldo-keto reductase (NADP) activity (GO:0004033)	'01/3'	0.0246584	0.221773	51.8989	KCNAB2	TUBA1A,LBR,PNO1,LOC728485,PSMG1,WDR86-AS1,ZNF572,GFRA2,PPP1R21,PLEKHG6,SLITRK4,FBXL13,ZNF263,LPIN3,MAML1,GPR162,ARSL,COL6A2,NCAM1,TUBBP10,LOC107986908,BOC,IKBKB,NF1,SCAI,SRGAP1,LOC107984393,KCNQ3,MX1,CD320,PCCB,ENPP1,CD9,KNTC1,RASA1,RFK,AATK,COL11A1,RHOBTB3,LOC105374795,LURAP1,NRTN,CNOT6L,TTLL10-AS1,FHDC1,NSG1,RAPSN,STRBP,GPR180,PPP3CA,LOC101928762,SEPSECS,IFT81,LOC100507053,ANKLE1,JPT1,SYT11,FBX…	134	1	1.60803
down	intermediate	437	Reactome_2022	Arachidonate Production From DAG R-HSA-426048	'02/4'	0.00119651	0.522874	39.1322	DAGLA;DAGLB	GATB,H1-4,AGPAT3,LOC100128601,LOC105375213,RPL11P1,ZZEF1,CRABP2,ISLR2,LOC100996756,MIR1225,PMS2P12,ZSCAN26,KIF27,NEIL2,CCDC33,H3-3A,ECHDC2,RABL3,PDSS1,PITHD1,VAT1,CPLANE1,PRNCR1,PSAT1,SLC35B4,ZNF829,AGAP2,SNRNP48,RBM26,UBTD2,LINC00294,RASD1,TMEM53,USE1,WDR81,CRACD,FBN3,ZDHHC14,LITAF,USP25,ZNF610,LMNA,MICU1,KMT5A,TMA7,RN7SKP10,AFDN-DT,CDK12,SCAMP1-AS1,ALDH16A1,ACBD6,PLD2,LOC101927583,GRN,NCOA6,COX…	231	2	2.92208
down	intermediate	372	GO_Molecular_Function_2021	solute:bicarbonate symporter activity (GO:0140410)	'02/5'	0.00197539	0.244948	32.0153	SLC4A5;SLC4A8	GATB,H1-4,AGPAT3,LOC100128601,LOC105375213,RPL11P1,ZZEF1,CRABP2,ISLR2,LOC100996756,MIR1225,PMS2P12,ZSCAN26,KIF27,NEIL2,CCDC33,H3-3A,ECHDC2,RABL3,PDSS1,PITHD1,VAT1,CPLANE1,PRNCR1,PSAT1,SLC35B4,ZNF829,AGAP2,SNRNP48,RBM26,UBTD2,LINC00294,RASD1,TMEM53,USE1,WDR81,CRACD,FBN3,ZDHHC14,LITAF,USP25,ZNF610,LMNA,MICU1,KMT5A,TMA7,RN7SKP10,AFDN-DT,CDK12,SCAMP1-AS1,ALDH16A1,ACBD6,PLD2,LOC101927583,GRN,NCOA6,COX…	231	2	2.70435
down	intermediate	371	GO_Molecular_Function_2021	sodium:bicarbonate symporter activity (GO:0008510)	'02/5'	0.00197539	0.244948	32.0153	SLC4A5;SLC4A8	GATB,H1-4,AGPAT3,LOC100128601,LOC105375213,RPL11P1,ZZEF1,CRABP2,ISLR2,LOC100996756,MIR1225,PMS2P12,ZSCAN26,KIF27,NEIL2,CCDC33,H3-3A,ECHDC2,RABL3,PDSS1,PITHD1,VAT1,CPLANE1,PRNCR1,PSAT1,SLC35B4,ZNF829,AGAP2,SNRNP48,RBM26,UBTD2,LINC00294,RASD1,TMEM53,USE1,WDR81,CRACD,FBN3,ZDHHC14,LITAF,USP25,ZNF610,LMNA,MICU1,KMT5A,TMA7,RN7SKP10,AFDN-DT,CDK12,SCAMP1-AS1,ALDH16A1,ACBD6,PLD2,LOC101927583,GRN,NCOA6,COX…	231	2	2.70435
down	intermediate	449	Reactome_2022	Bicarbonate Transporters R-HSA-425381	'02/8'	0.00537658	0.709584	20.7119	SLC4A5;SLC4A8	GATB,H1-4,AGPAT3,LOC100128601,LOC105375213,RPL11P1,ZZEF1,CRABP2,ISLR2,LOC100996756,MIR1225,PMS2P12,ZSCAN26,KIF27,NEIL2,CCDC33,H3-3A,ECHDC2,RABL3,PDSS1,PITHD1,VAT1,CPLANE1,PRNCR1,PSAT1,SLC35B4,ZNF829,AGAP2,SNRNP48,RBM26,UBTD2,LINC00294,RASD1,TMEM53,USE1,WDR81,CRACD,FBN3,ZDHHC14,LITAF,USP25,ZNF610,LMNA,MICU1,KMT5A,TMA7,RN7SKP10,AFDN-DT,CDK12,SCAMP1-AS1,ALDH16A1,ACBD6,PLD2,LOC101927583,GRN,NCOA6,COX…	231	2	2.26949
down	intermediate	386	GO_Molecular_Function_2021	transcription regulatory region nucleic acid binding (GO:0001067)	'7/148'	0.00541376	0.297532	3.60431	KLF11;BRD7;KMT2D;GABPB1;PER2;CTCF;KCNH2	GATB,H1-4,AGPAT3,LOC100128601,LOC105375213,RPL11P1,ZZEF1,CRABP2,ISLR2,LOC100996756,MIR1225,PMS2P12,ZSCAN26,KIF27,NEIL2,CCDC33,H3-3A,ECHDC2,RABL3,PDSS1,PITHD1,VAT1,CPLANE1,PRNCR1,PSAT1,SLC35B4,ZNF829,AGAP2,SNRNP48,RBM26,UBTD2,LINC00294,RASD1,TMEM53,USE1,WDR81,CRACD,FBN3,ZDHHC14,LITAF,USP25,ZNF610,LMNA,MICU1,KMT5A,TMA7,RN7SKP10,AFDN-DT,CDK12,SCAMP1-AS1,ALDH16A1,ACBD6,PLD2,LOC101927583,GRN,NCOA6,COX…	231	7	2.2665
down	intermediate	262	GO_Molecular_Function_2021	estrogen receptor binding (GO:0030331)	'3/26'	0.00587155	0.297532	9.33112	DCAF13;NCOA6;NCOA1	GATB,H1-4,AGPAT3,LOC100128601,LOC105375213,RPL11P1,ZZEF1,CRABP2,ISLR2,LOC100996756,MIR1225,PMS2P12,ZSCAN26,KIF27,NEIL2,CCDC33,H3-3A,ECHDC2,RABL3,PDSS1,PITHD1,VAT1,CPLANE1,PRNCR1,PSAT1,SLC35B4,ZNF829,AGAP2,SNRNP48,RBM26,UBTD2,LINC00294,RASD1,TMEM53,USE1,WDR81,CRACD,FBN3,ZDHHC14,LITAF,USP25,ZNF610,LMNA,MICU1,KMT5A,TMA7,RN7SKP10,AFDN-DT,CDK12,SCAMP1-AS1,ALDH16A1,ACBD6,PLD2,LOC101927583,GRN,NCOA6,COX…	231	3	2.23125
down	intermediate	373	GO_Molecular_Function_2021	solute:sodium symporter activity (GO:0015370)	'2/13'	0.01429	0.322174	13.0368	SLC4A5;SLC4A8	GATB,H1-4,AGPAT3,LOC100128601,LOC105375213,RPL11P1,ZZEF1,CRABP2,ISLR2,LOC100996756,MIR1225,PMS2P12,ZSCAN26,KIF27,NEIL2,CCDC33,H3-3A,ECHDC2,RABL3,PDSS1,PITHD1,VAT1,CPLANE1,PRNCR1,PSAT1,SLC35B4,ZNF829,AGAP2,SNRNP48,RBM26,UBTD2,LINC00294,RASD1,TMEM53,USE1,WDR81,CRACD,FBN3,ZDHHC14,LITAF,USP25,ZNF610,LMNA,MICU1,KMT5A,TMA7,RN7SKP10,AFDN-DT,CDK12,SCAMP1-AS1,ALDH16A1,ACBD6,PLD2,LOC101927583,GRN,NCOA6,COX…	231	2	1.84497
down	intermediate	322	GO_Molecular_Function_2021	phosphatidylinositol 3-kinase regulator activity (GO:0035014)	'2/13'	0.01429	0.322174	13.0368	AGAP2;WDR81	GATB,H1-4,AGPAT3,LOC100128601,LOC105375213,RPL11P1,ZZEF1,CRABP2,ISLR2,LOC100996756,MIR1225,PMS2P12,ZSCAN26,KIF27,NEIL2,CCDC33,H3-3A,ECHDC2,RABL3,PDSS1,PITHD1,VAT1,CPLANE1,PRNCR1,PSAT1,SLC35B4,ZNF829,AGAP2,SNRNP48,RBM26,UBTD2,LINC00294,RASD1,TMEM53,USE1,WDR81,CRACD,FBN3,ZDHHC14,LITAF,USP25,ZNF610,LMNA,MICU1,KMT5A,TMA7,RN7SKP10,AFDN-DT,CDK12,SCAMP1-AS1,ALDH16A1,ACBD6,PLD2,LOC101927583,GRN,NCOA6,COX…	231	2	1.84497
down	intermediate	44	GO_Cellular_Component_2021	cilium (GO:0005929)	'6/165'	0.0313102	0.50461	2.78747	KIF27;PDZD7;TTLL3;PROM1;KIF3B;ZBBX	GATB,H1-4,AGPAT3,LOC100128601,LOC105375213,RPL11P1,ZZEF1,CRABP2,ISLR2,LOC100996756,MIR1225,PMS2P12,ZSCAN26,KIF27,NEIL2,CCDC33,H3-3A,ECHDC2,RABL3,PDSS1,PITHD1,VAT1,CPLANE1,PRNCR1,PSAT1,SLC35B4,ZNF829,AGAP2,SNRNP48,RBM26,UBTD2,LINC00294,RASD1,TMEM53,USE1,WDR81,CRACD,FBN3,ZDHHC14,LITAF,USP25,ZNF610,LMNA,MICU1,KMT5A,TMA7,RN7SKP10,AFDN-DT,CDK12,SCAMP1-AS1,ALDH16A1,ACBD6,PLD2,LOC101927583,GRN,NCOA6,COX…	231	6	1.50431
up	strong	58	GO_Cellular_Component_2021	recycling endosome membrane (GO:0055038)	'3/42'	0.000293411	0.015941	27.961	NSG1;RAB8B;SCAMP5	FBXW2,BRCA2,CREBRF,LOC107984393,PEX5,ZNF572,GPR180,CREM,JPT1,VMA21,CNKSR1,PCNX2,LOC107986908,ODF2,ANKLE1,KCNAB2,LOC105374795,NSG1,SLITRK4,RAB8B,TAOK3,PNO1,BAD,LMBRD2,SLC27A4,ZYG11A,MAML1,TTLL10-AS1,GRN,KRT8P9,NF1,FBXL4,C19orf33,TUBBP10,ZYG11B,SRGAP1,IKBKB,MCL1,TCEANC2,CYRIB,LOC728485,MX1,CAB39L,TUBA1A,SCAMP5,USB1,ZMPSTE24,URM1,PVT1,MYL7	50	3	3.53252
up	strong	57	GO_Cellular_Component_2021	recycling endosome (GO:0055037)	'4/116'	0.000449041	0.015941	13.3353	TUBA1A;NSG1;RAB8B;SCAMP5	FBXW2,BRCA2,CREBRF,LOC107984393,PEX5,ZNF572,GPR180,CREM,JPT1,VMA21,CNKSR1,PCNX2,LOC107986908,ODF2,ANKLE1,KCNAB2,LOC105374795,NSG1,SLITRK4,RAB8B,TAOK3,PNO1,BAD,LMBRD2,SLC27A4,ZYG11A,MAML1,TTLL10-AS1,GRN,KRT8P9,NF1,FBXL4,C19orf33,TUBBP10,ZYG11B,SRGAP1,IKBKB,MCL1,TCEANC2,CYRIB,LOC728485,MX1,CAB39L,TUBA1A,SCAMP5,USB1,ZMPSTE24,URM1,PVT1,MYL7	50	4	3.34771
up	strong	2	GO_Cellular_Component_2021	Cul2-RING ubiquitin ligase complex (GO:0031462)	'2/17'	0.0012373	0.0292829	47.5773	ZYG11A;ZYG11B	FBXW2,BRCA2,CREBRF,LOC107984393,PEX5,ZNF572,GPR180,CREM,JPT1,VMA21,CNKSR1,PCNX2,LOC107986908,ODF2,ANKLE1,KCNAB2,LOC105374795,NSG1,SLITRK4,RAB8B,TAOK3,PNO1,BAD,LMBRD2,SLC27A4,ZYG11A,MAML1,TTLL10-AS1,GRN,KRT8P9,NF1,FBXL4,C19orf33,TUBBP10,ZYG11B,SRGAP1,IKBKB,MCL1,TCEANC2,CYRIB,LOC728485,MX1,CAB39L,TUBA1A,SCAMP5,USB1,ZMPSTE24,URM1,PVT1,MYL7	50	2	2.90752
up	strong	87	GO_Molecular_Function_2021	MHC class Ib protein binding (GO:0023029)	'01/1'	0.00309234	0.177946	326.636	CYRIB	FBXW2,BRCA2,CREBRF,LOC107984393,PEX5,ZNF572,GPR180,CREM,JPT1,VMA21,CNKSR1,PCNX2,LOC107986908,ODF2,ANKLE1,KCNAB2,LOC105374795,NSG1,SLITRK4,RAB8B,TAOK3,PNO1,BAD,LMBRD2,SLC27A4,ZYG11A,MAML1,TTLL10-AS1,GRN,KRT8P9,NF1,FBXL4,C19orf33,TUBBP10,ZYG11B,SRGAP1,IKBKB,MCL1,TCEANC2,CYRIB,LOC728485,MX1,CAB39L,TUBA1A,SCAMP5,USB1,ZMPSTE24,URM1,PVT1,MYL7	50	1	2.50971
up	strong	91	GO_Molecular_Function_2021	aldo-keto reductase (NADP) activity (GO:0004033)	'01/3'	0.00924892	0.177946	139.97	KCNAB2	FBXW2,BRCA2,CREBRF,LOC107984393,PEX5,ZNF572,GPR180,CREM,JPT1,VMA21,CNKSR1,PCNX2,LOC107986908,ODF2,ANKLE1,KCNAB2,LOC105374795,NSG1,SLITRK4,RAB8B,TAOK3,PNO1,BAD,LMBRD2,SLC27A4,ZYG11A,MAML1,TTLL10-AS1,GRN,KRT8P9,NF1,FBXL4,C19orf33,TUBBP10,ZYG11B,SRGAP1,IKBKB,MCL1,TCEANC2,CYRIB,LOC728485,MX1,CAB39L,TUBA1A,SCAMP5,USB1,ZMPSTE24,URM1,PVT1,MYL7	50	1	2.03391
up	strong	35	GO_Cellular_Component_2021	microbody membrane (GO:0031903)	'2/48'	0.00965463	0.115997	17.1341	RAB8B;PEX5	FBXW2,BRCA2,CREBRF,LOC107984393,PEX5,ZNF572,GPR180,CREM,JPT1,VMA21,CNKSR1,PCNX2,LOC107986908,ODF2,ANKLE1,KCNAB2,LOC105374795,NSG1,SLITRK4,RAB8B,TAOK3,PNO1,BAD,LMBRD2,SLC27A4,ZYG11A,MAML1,TTLL10-AS1,GRN,KRT8P9,NF1,FBXL4,C19orf33,TUBBP10,ZYG11B,SRGAP1,IKBKB,MCL1,TCEANC2,CYRIB,LOC728485,MX1,CAB39L,TUBA1A,SCAMP5,USB1,ZMPSTE24,URM1,PVT1,MYL7	50	2	2.01526
up	strong	262	Reactome_2022	Oncogenic MAPK Signaling R-HSA-6802957	'2/66'	0.0177231	0.285549	12.4824	NF1;CNKSR1	FBXW2,BRCA2,CREBRF,LOC107984393,PEX5,ZNF572,GPR180,CREM,JPT1,VMA21,CNKSR1,PCNX2,LOC107986908,ODF2,ANKLE1,KCNAB2,LOC105374795,NSG1,SLITRK4,RAB8B,TAOK3,PNO1,BAD,LMBRD2,SLC27A4,ZYG11A,MAML1,TTLL10-AS1,GRN,KRT8P9,NF1,FBXL4,C19orf33,TUBBP10,ZYG11B,SRGAP1,IKBKB,MCL1,TCEANC2,CYRIB,LOC728485,MX1,CAB39L,TUBA1A,SCAMP5,USB1,ZMPSTE24,URM1,PVT1,MYL7	50	2	1.75146
down	strong	288	Reactome_2022	Arachidonate Production From DAG R-HSA-426048	'02/4'	0.000267807	0.0865017	83.5426	DAGLA;DAGLB	ZC2HC1A,ALKBH8,CROCCP3,GRN,PPME1,GNS,XDH,CTDSPL,LOC105378698,BRPF3,DHX38,C1orf35,NEIL2,PMS2P12,PDZD7,YBX2,PITHD1,ZDHHC14,H3-3A,LSM10,ZNF736,KRT8P50,PTPRA,RPL11P1,KIAA0319L,IPPK,KMT5A,TMEM256-PLSCR3,ZDHHC15,ZNF518A,LOC100421100,COX20,FMNL1,LINC00294,LTN1,TMEM53,AFDN-DT,LOC101930053,AGPAT3,ZNF610,SLC1A5,ZNF711,DNPEP,USP25,ZFP64,KIF3B,LRRC4B,MYO5B,PROM1,GPR63,VPS26A,DAGLB,AGAP2,POLA1,LOC100128601,AL…	109	2	3.57218
down	strong	234	GO_Molecular_Function_2021	sodium:bicarbonate symporter activity (GO:0008510)	'02/5'	0.000444378	0.0362168	68.3488	SLC4A5;SLC4A8	ZC2HC1A,ALKBH8,CROCCP3,GRN,PPME1,GNS,XDH,CTDSPL,LOC105378698,BRPF3,DHX38,C1orf35,NEIL2,PMS2P12,PDZD7,YBX2,PITHD1,ZDHHC14,H3-3A,LSM10,ZNF736,KRT8P50,PTPRA,RPL11P1,KIAA0319L,IPPK,KMT5A,TMEM256-PLSCR3,ZDHHC15,ZNF518A,LOC100421100,COX20,FMNL1,LINC00294,LTN1,TMEM53,AFDN-DT,LOC101930053,AGPAT3,ZNF610,SLC1A5,ZNF711,DNPEP,USP25,ZFP64,KIF3B,LRRC4B,MYO5B,PROM1,GPR63,VPS26A,DAGLB,AGAP2,POLA1,LOC100128601,AL…	109	2	3.35225
down	strong	235	GO_Molecular_Function_2021	solute:bicarbonate symporter activity (GO:0140410)	'02/5'	0.000444378	0.0362168	68.3488	SLC4A5;SLC4A8	ZC2HC1A,ALKBH8,CROCCP3,GRN,PPME1,GNS,XDH,CTDSPL,LOC105378698,BRPF3,DHX38,C1orf35,NEIL2,PMS2P12,PDZD7,YBX2,PITHD1,ZDHHC14,H3-3A,LSM10,ZNF736,KRT8P50,PTPRA,RPL11P1,KIAA0319L,IPPK,KMT5A,TMEM256-PLSCR3,ZDHHC15,ZNF518A,LOC100421100,COX20,FMNL1,LINC00294,LTN1,TMEM53,AFDN-DT,LOC101930053,AGPAT3,ZNF610,SLC1A5,ZNF711,DNPEP,USP25,ZFP64,KIF3B,LRRC4B,MYO5B,PROM1,GPR63,VPS26A,DAGLB,AGAP2,POLA1,LOC100128601,AL…	109	2	3.35225
down	strong	298	Reactome_2022	Bicarbonate Transporters R-HSA-425381	'02/8'	0.00122789	0.198305	44.2175	SLC4A5;SLC4A8	ZC2HC1A,ALKBH8,CROCCP3,GRN,PPME1,GNS,XDH,CTDSPL,LOC105378698,BRPF3,DHX38,C1orf35,NEIL2,PMS2P12,PDZD7,YBX2,PITHD1,ZDHHC14,H3-3A,LSM10,ZNF736,KRT8P50,PTPRA,RPL11P1,KIAA0319L,IPPK,KMT5A,TMEM256-PLSCR3,ZDHHC15,ZNF518A,LOC100421100,COX20,FMNL1,LINC00294,LTN1,TMEM53,AFDN-DT,LOC101930053,AGPAT3,ZNF610,SLC1A5,ZNF711,DNPEP,USP25,ZFP64,KIF3B,LRRC4B,MYO5B,PROM1,GPR63,VPS26A,DAGLB,AGAP2,POLA1,LOC100128601,AL…	109	2	2.91084
down	strong	204	GO_Molecular_Function_2021	phosphatidylinositol 3-kinase regulator activity (GO:0035014)	'2/13'	0.00334606	0.136352	27.832	WDR81;AGAP2	ZC2HC1A,ALKBH8,CROCCP3,GRN,PPME1,GNS,XDH,CTDSPL,LOC105378698,BRPF3,DHX38,C1orf35,NEIL2,PMS2P12,PDZD7,YBX2,PITHD1,ZDHHC14,H3-3A,LSM10,ZNF736,KRT8P50,PTPRA,RPL11P1,KIAA0319L,IPPK,KMT5A,TMEM256-PLSCR3,ZDHHC15,ZNF518A,LOC100421100,COX20,FMNL1,LINC00294,LTN1,TMEM53,AFDN-DT,LOC101930053,AGPAT3,ZNF610,SLC1A5,ZNF711,DNPEP,USP25,ZFP64,KIF3B,LRRC4B,MYO5B,PROM1,GPR63,VPS26A,DAGLB,AGAP2,POLA1,LOC100128601,AL…	109	2	2.47547
down	strong	236	GO_Molecular_Function_2021	solute:sodium symporter activity (GO:0015370)	'2/13'	0.00334606	0.136352	27.832	SLC4A5;SLC4A8	ZC2HC1A,ALKBH8,CROCCP3,GRN,PPME1,GNS,XDH,CTDSPL,LOC105378698,BRPF3,DHX38,C1orf35,NEIL2,PMS2P12,PDZD7,YBX2,PITHD1,ZDHHC14,H3-3A,LSM10,ZNF736,KRT8P50,PTPRA,RPL11P1,KIAA0319L,IPPK,KMT5A,TMEM256-PLSCR3,ZDHHC15,ZNF518A,LOC100421100,COX20,FMNL1,LINC00294,LTN1,TMEM53,AFDN-DT,LOC101930053,AGPAT3,ZNF610,SLC1A5,ZNF711,DNPEP,USP25,ZFP64,KIF3B,LRRC4B,MYO5B,PROM1,GPR63,VPS26A,DAGLB,AGAP2,POLA1,LOC100128601,AL…	109	2	2.47547
down	strong	166	GO_Molecular_Function_2021	estrogen receptor binding (GO:0030331)	'2/26'	0.0131697	0.209844	14.1672	NCOA1;NCOA6	ZC2HC1A,ALKBH8,CROCCP3,GRN,PPME1,GNS,XDH,CTDSPL,LOC105378698,BRPF3,DHX38,C1orf35,NEIL2,PMS2P12,PDZD7,YBX2,PITHD1,ZDHHC14,H3-3A,LSM10,ZNF736,KRT8P50,PTPRA,RPL11P1,KIAA0319L,IPPK,KMT5A,TMEM256-PLSCR3,ZDHHC15,ZNF518A,LOC100421100,COX20,FMNL1,LINC00294,LTN1,TMEM53,AFDN-DT,LOC101930053,AGPAT3,ZNF610,SLC1A5,ZNF711,DNPEP,USP25,ZFP64,KIF3B,LRRC4B,MYO5B,PROM1,GPR63,VPS26A,DAGLB,AGAP2,POLA1,LOC100128601,AL…	109	2	1.88043
down	strong	244	GO_Molecular_Function_2021	transcription regulatory region nucleic acid binding (GO:0001067)	'4/148'	0.0178835	0.242918	4.6019	BRD7;GABPB1;KLF11;KCNH2	ZC2HC1A,ALKBH8,CROCCP3,GRN,PPME1,GNS,XDH,CTDSPL,LOC105378698,BRPF3,DHX38,C1orf35,NEIL2,PMS2P12,PDZD7,YBX2,PITHD1,ZDHHC14,H3-3A,LSM10,ZNF736,KRT8P50,PTPRA,RPL11P1,KIAA0319L,IPPK,KMT5A,TMEM256-PLSCR3,ZDHHC15,ZNF518A,LOC100421100,COX20,FMNL1,LINC00294,LTN1,TMEM53,AFDN-DT,LOC101930053,AGPAT3,ZNF610,SLC1A5,ZNF711,DNPEP,USP25,ZFP64,KIF3B,LRRC4B,MYO5B,PROM1,GPR63,VPS26A,DAGLB,AGAP2,POLA1,LOC100128601,AL…	109	4	1.74755
down	strong	21	GO_Cellular_Component_2021	cilium (GO:0005929)	'4/165'	0.0254583	0.238532	4.12481	PDZD7;KIF27;KIF3B;PROM1	ZC2HC1A,ALKBH8,CROCCP3,GRN,PPME1,GNS,XDH,CTDSPL,LOC105378698,BRPF3,DHX38,C1orf35,NEIL2,PMS2P12,PDZD7,YBX2,PITHD1,ZDHHC14,H3-3A,LSM10,ZNF736,KRT8P50,PTPRA,RPL11P1,KIAA0319L,IPPK,KMT5A,TMEM256-PLSCR3,ZDHHC15,ZNF518A,LOC100421100,COX20,FMNL1,LINC00294,LTN1,TMEM53,AFDN-DT,LOC101930053,AGPAT3,ZNF610,SLC1A5,ZNF711,DNPEP,USP25,ZFP64,KIF3B,LRRC4B,MYO5B,PROM1,GPR63,VPS26A,DAGLB,AGAP2,POLA1,LOC100128601,AL…	109	4	1.59417
up	weak	708	Reactome_2022	Extracellular Matrix Organization R-HSA-1474244	'11/192'	0.000456947	0.294507	3.6087	FBN2;COL4A2;COL1A2;LRP4;LAMC2;NID1;LAMC3;PLOD2;COL11A1;ITGB8;ITGA2B	SH2D4A,JPT1,IFITM1,NELL2,C12orf56,HIP1R,IKBKE,TMEM87B,TMEM208,ESPL1,FERMT1,NAV1,MYO1D,BAD,CDK17,LSM12,RPS6KA1,ATF7IP2,DPY19L1,NETO1,TDRKH,RBM44,NAXE,MAP4K1,COPS5,ALDH9A1,KLF12,HEATR5A,ABHD18,DIAPH2,ZYG11B,GRIN3B,PGBD3,RNF122,CRYZL1,NANOG,DNAAF10,R3HCC1L,MRPS5,MSMO1,LINC00674,GK,PEX5,HERC5,SRRM3,IQGAP1,SARNP,C3orf52,NFX1,LRP4,KCNQ3,ZNF793,DIS3L,BCL6B,TTN,FCHO1,VOPP1,LIMK2,DBNL,PPIH,PMS2P3,LINC0258…	275	11	3.34013
up	weak	605	Reactome_2022	Cell-Cell Communication R-HSA-1500931	7/90'	0.000856126	0.294507	4.96296	IQGAP1;LAMC2;PARVA;CLDN6;PIK3CA;TESK1;CADM3	SH2D4A,JPT1,IFITM1,NELL2,C12orf56,HIP1R,IKBKE,TMEM87B,TMEM208,ESPL1,FERMT1,NAV1,MYO1D,BAD,CDK17,LSM12,RPS6KA1,ATF7IP2,DPY19L1,NETO1,TDRKH,RBM44,NAXE,MAP4K1,COPS5,ALDH9A1,KLF12,HEATR5A,ABHD18,DIAPH2,ZYG11B,GRIN3B,PGBD3,RNF122,CRYZL1,NANOG,DNAAF10,R3HCC1L,MRPS5,MSMO1,LINC00674,GK,PEX5,HERC5,SRRM3,IQGAP1,SARNP,C3orf52,NFX1,LRP4,KCNQ3,ZNF793,DIS3L,BCL6B,TTN,FCHO1,VOPP1,LIMK2,DBNL,PPIH,PMS2P3,LINC0258…	275	7	3.06746
up	weak	60	GO_Cellular_Component_2021	collagen-containing extracellular matrix (GO:0062023)	'10/188'	0.0014452	0.248043	3.35298	FBN2;FRAS1;COL4A2;COL1A2;L1CAM;LAMC2;NID1;LAMC3;HMCN1;COL11A1	SH2D4A,JPT1,IFITM1,NELL2,C12orf56,HIP1R,IKBKE,TMEM87B,TMEM208,ESPL1,FERMT1,NAV1,MYO1D,BAD,CDK17,LSM12,RPS6KA1,ATF7IP2,DPY19L1,NETO1,TDRKH,RBM44,NAXE,MAP4K1,COPS5,ALDH9A1,KLF12,HEATR5A,ABHD18,DIAPH2,ZYG11B,GRIN3B,PGBD3,RNF122,CRYZL1,NANOG,DNAAF10,R3HCC1L,MRPS5,MSMO1,LINC00674,GK,PEX5,HERC5,SRRM3,IQGAP1,SARNP,C3orf52,NFX1,LRP4,KCNQ3,ZNF793,DIS3L,BCL6B,TTN,FCHO1,VOPP1,LIMK2,DBNL,PPIH,PMS2P3,LINC0258…	275	10	2.84007
up	weak	235	GO_Molecular_Function_2021	DNA-binding transcription repressor activity, RNA polymerase II-specific (GO:0001227)	'10/189'	0.0015036	0.286051	3.33508	KLF12;NFX1;ZNF554;BCL6B;ZNF582;ZBTB34;NANOG;ZNF560;ETV6;CREM	SH2D4A,JPT1,IFITM1,NELL2,C12orf56,HIP1R,IKBKE,TMEM87B,TMEM208,ESPL1,FERMT1,NAV1,MYO1D,BAD,CDK17,LSM12,RPS6KA1,ATF7IP2,DPY19L1,NETO1,TDRKH,RBM44,NAXE,MAP4K1,COPS5,ALDH9A1,KLF12,HEATR5A,ABHD18,DIAPH2,ZYG11B,GRIN3B,PGBD3,RNF122,CRYZL1,NANOG,DNAAF10,R3HCC1L,MRPS5,MSMO1,LINC00674,GK,PEX5,HERC5,SRRM3,IQGAP1,SARNP,C3orf52,NFX1,LRP4,KCNQ3,ZNF793,DIS3L,BCL6B,TTN,FCHO1,VOPP1,LIMK2,DBNL,PPIH,PMS2P3,LINC0258…	275	10	2.82287
up	weak	808	Reactome_2022	L1CAM Interactions R-HSA-373760	'6/82'	0.00272475	0.322658	4.70315	NRCAM;L1CAM;RPS6KA1;RPS6KA5;KCNQ3;ITGA2B	SH2D4A,JPT1,IFITM1,NELL2,C12orf56,HIP1R,IKBKE,TMEM87B,TMEM208,ESPL1,FERMT1,NAV1,MYO1D,BAD,CDK17,LSM12,RPS6KA1,ATF7IP2,DPY19L1,NETO1,TDRKH,RBM44,NAXE,MAP4K1,COPS5,ALDH9A1,KLF12,HEATR5A,ABHD18,DIAPH2,ZYG11B,GRIN3B,PGBD3,RNF122,CRYZL1,NANOG,DNAAF10,R3HCC1L,MRPS5,MSMO1,LINC00674,GK,PEX5,HERC5,SRRM3,IQGAP1,SARNP,C3orf52,NFX1,LRP4,KCNQ3,ZNF793,DIS3L,BCL6B,TTN,FCHO1,VOPP1,LIMK2,DBNL,PPIH,PMS2P3,LINC0258…	275	6	2.56467
up	weak	4	GO_Cellular_Component_2021	Cul2-RING ubiquitin ligase complex (GO:0031462)	'3/17'	0.00277321	0.248043	11.855	ZSWIM6;ZYG11A;ZYG11B	SH2D4A,JPT1,IFITM1,NELL2,C12orf56,HIP1R,IKBKE,TMEM87B,TMEM208,ESPL1,FERMT1,NAV1,MYO1D,BAD,CDK17,LSM12,RPS6KA1,ATF7IP2,DPY19L1,NETO1,TDRKH,RBM44,NAXE,MAP4K1,COPS5,ALDH9A1,KLF12,HEATR5A,ABHD18,DIAPH2,ZYG11B,GRIN3B,PGBD3,RNF122,CRYZL1,NANOG,DNAAF10,R3HCC1L,MRPS5,MSMO1,LINC00674,GK,PEX5,HERC5,SRRM3,IQGAP1,SARNP,C3orf52,NFX1,LRP4,KCNQ3,ZNF793,DIS3L,BCL6B,TTN,FCHO1,VOPP1,LIMK2,DBNL,PPIH,PMS2P3,LINC0258…	275	3	2.55702
up	weak	307	GO_Molecular_Function_2021	calcium ion binding (GO:0005509)	'8/197'	0.0196662	0.358247	2.56981	IQGAP1;SLC25A12;PLSCR4;TTN;DHH;NUCB2;ITPR1;SLC25A24	SH2D4A,JPT1,IFITM1,NELL2,C12orf56,HIP1R,IKBKE,TMEM87B,TMEM208,ESPL1,FERMT1,NAV1,MYO1D,BAD,CDK17,LSM12,RPS6KA1,ATF7IP2,DPY19L1,NETO1,TDRKH,RBM44,NAXE,MAP4K1,COPS5,ALDH9A1,KLF12,HEATR5A,ABHD18,DIAPH2,ZYG11B,GRIN3B,PGBD3,RNF122,CRYZL1,NANOG,DNAAF10,R3HCC1L,MRPS5,MSMO1,LINC00674,GK,PEX5,HERC5,SRRM3,IQGAP1,SARNP,C3orf52,NFX1,LRP4,KCNQ3,ZNF793,DIS3L,BCL6B,TTN,FCHO1,VOPP1,LIMK2,DBNL,PPIH,PMS2P3,LINC0258…	275	8	1.70628
up	weak	147	GO_Cellular_Component_2021	non-motile cilium (GO:0097730)	'2/21'	0.0489469	0.412886	6.86557	CEP89;CFAP69	SH2D4A,JPT1,IFITM1,NELL2,C12orf56,HIP1R,IKBKE,TMEM87B,TMEM208,ESPL1,FERMT1,NAV1,MYO1D,BAD,CDK17,LSM12,RPS6KA1,ATF7IP2,DPY19L1,NETO1,TDRKH,RBM44,NAXE,MAP4K1,COPS5,ALDH9A1,KLF12,HEATR5A,ABHD18,DIAPH2,ZYG11B,GRIN3B,PGBD3,RNF122,CRYZL1,NANOG,DNAAF10,R3HCC1L,MRPS5,MSMO1,LINC00674,GK,PEX5,HERC5,SRRM3,IQGAP1,SARNP,C3orf52,NFX1,LRP4,KCNQ3,ZNF793,DIS3L,BCL6B,TTN,FCHO1,VOPP1,LIMK2,DBNL,PPIH,PMS2P3,LINC0258…	275	2	1.31028
down	weak	1338	Reactome_2022	Signaling By BRAF And RAF1 Fusions R-HSA-6802952	7/52'	0.00032009	0.265994	5.70632	CNKSR2;PAPSS1;ITGA2B;CAMK2G;ATG7;LMNA;TLN1	PSME2,SPG7,MCOLN2,CCDC113,LINC00680-GUSBP4,VPS36,CC2D2A,PET100,METTL25B,FLT3LG,HSPA9,ETHE1,IFNAR1,TSPOAP1,AHCTF1,CDK11B,SAMM50,PLEKHA7,ADAM17,ORAI1,SLC35E2B,CARD8,SEMA6B,TMEM201,INTS9,ANKRD36B,LRIG3,SPECC1,ELMO2,CLTC,TRIM66,HDAC6,LOC400499,MAN2A1,INF2,KMT5A,PIGL,TGFBRAP1,FANCD2,CEP164,GMDS,UVSSA,ZNF699,VPS13C,LPCAT3,PLRG1,FAM184A,UPF1,SLC35G1,LRRC45,TLN1,NELFA,TVP23B,TRNAE-UUC,KCTD6,SMG1P3,ANKRD1…	410	7	3.49473
down	weak	335	GO_Molecular_Function_2021	alpha-mannosidase activity (GO:0004559)	03/7'	0.000525065	0.212126	18.5092	MAN2A1;MAN2B1;MAN2B2	PSME2,SPG7,MCOLN2,CCDC113,LINC00680-GUSBP4,VPS36,CC2D2A,PET100,METTL25B,FLT3LG,HSPA9,ETHE1,IFNAR1,TSPOAP1,AHCTF1,CDK11B,SAMM50,PLEKHA7,ADAM17,ORAI1,SLC35E2B,CARD8,SEMA6B,TMEM201,INTS9,ANKRD36B,LRIG3,SPECC1,ELMO2,CLTC,TRIM66,HDAC6,LOC400499,MAN2A1,INF2,KMT5A,PIGL,TGFBRAP1,FANCD2,CEP164,GMDS,UVSSA,ZNF699,VPS13C,LPCAT3,PLRG1,FAM184A,UPF1,SLC35G1,LRRC45,TLN1,NELFA,TVP23B,TRNAE-UUC,KCTD6,SMG1P3,ANKRD1…	410	3	3.27979
down	weak	1348	Reactome_2022	Signaling By Hedgehog R-HSA-5358351	'10/119'	0.000897777	0.285803	3.52134	IFT57;CUL1;PSME2;PTCH2;PSMB6;IFT88;P4HB;PSMD13;GSK3B;ADAM17	PSME2,SPG7,MCOLN2,CCDC113,LINC00680-GUSBP4,VPS36,CC2D2A,PET100,METTL25B,FLT3LG,HSPA9,ETHE1,IFNAR1,TSPOAP1,AHCTF1,CDK11B,SAMM50,PLEKHA7,ADAM17,ORAI1,SLC35E2B,CARD8,SEMA6B,TMEM201,INTS9,ANKRD36B,LRIG3,SPECC1,ELMO2,CLTC,TRIM66,HDAC6,LOC400499,MAN2A1,INF2,KMT5A,PIGL,TGFBRAP1,FANCD2,CEP164,GMDS,UVSSA,ZNF699,VPS13C,LPCAT3,PLRG1,FAM184A,UPF1,SLC35G1,LRRC45,TLN1,NELFA,TVP23B,TRNAE-UUC,KCTD6,SMG1P3,ANKRD1…	410	10	3.04683
down	weak	1206	Reactome_2022	RHO GTPase Cycle R-HSA-9012999	'21/392'	0.00108528	0.285803	2.21886	RALGAPA1;GPS1;ELMO2;PKN3;CLTC;PLD2;TNFAIP1;SWAP70;UACA;FMNL1;MCF2L;TIAM2;RHOA;SLC1A5;ARHGAP23;SAMM50;DOCK9;STK10;WDR81;MYO6;DOCK5	PSME2,SPG7,MCOLN2,CCDC113,LINC00680-GUSBP4,VPS36,CC2D2A,PET100,METTL25B,FLT3LG,HSPA9,ETHE1,IFNAR1,TSPOAP1,AHCTF1,CDK11B,SAMM50,PLEKHA7,ADAM17,ORAI1,SLC35E2B,CARD8,SEMA6B,TMEM201,INTS9,ANKRD36B,LRIG3,SPECC1,ELMO2,CLTC,TRIM66,HDAC6,LOC400499,MAN2A1,INF2,KMT5A,PIGL,TGFBRAP1,FANCD2,CEP164,GMDS,UVSSA,ZNF699,VPS13C,LPCAT3,PLRG1,FAM184A,UPF1,SLC35G1,LRRC45,TLN1,NELFA,TVP23B,TRNAE-UUC,KCTD6,SMG1P3,ANKRD1…	410	21	2.96446
down	weak	469	GO_Molecular_Function_2021	mannosidase activity (GO:0015923)	'03/9'	0.00121328	0.245082	14.6107	MAN2A1;MAN2B1;MAN2B2	PSME2,SPG7,MCOLN2,CCDC113,LINC00680-GUSBP4,VPS36,CC2D2A,PET100,METTL25B,FLT3LG,HSPA9,ETHE1,IFNAR1,TSPOAP1,AHCTF1,CDK11B,SAMM50,PLEKHA7,ADAM17,ORAI1,SLC35E2B,CARD8,SEMA6B,TMEM201,INTS9,ANKRD36B,LRIG3,SPECC1,ELMO2,CLTC,TRIM66,HDAC6,LOC400499,MAN2A1,INF2,KMT5A,PIGL,TGFBRAP1,FANCD2,CEP164,GMDS,UVSSA,ZNF699,VPS13C,LPCAT3,PLRG1,FAM184A,UPF1,SLC35G1,LRRC45,TLN1,NELFA,TVP23B,TRNAE-UUC,KCTD6,SMG1P3,ANKRD1…	410	3	2.91604
down	weak	1137	Reactome_2022	Oncogenic MAPK Signaling R-HSA-6802957	7/66'	0.00137571	0.285803	4.50108	CNKSR2;PAPSS1;ITGA2B;CAMK2G;ATG7;LMNA;TLN1	PSME2,SPG7,MCOLN2,CCDC113,LINC00680-GUSBP4,VPS36,CC2D2A,PET100,METTL25B,FLT3LG,HSPA9,ETHE1,IFNAR1,TSPOAP1,AHCTF1,CDK11B,SAMM50,PLEKHA7,ADAM17,ORAI1,SLC35E2B,CARD8,SEMA6B,TMEM201,INTS9,ANKRD36B,LRIG3,SPECC1,ELMO2,CLTC,TRIM66,HDAC6,LOC400499,MAN2A1,INF2,KMT5A,PIGL,TGFBRAP1,FANCD2,CEP164,GMDS,UVSSA,ZNF699,VPS13C,LPCAT3,PLRG1,FAM184A,UPF1,SLC35G1,LRRC45,TLN1,NELFA,TVP23B,TRNAE-UUC,KCTD6,SMG1P3,ANKRD1…	410	7	2.86147
down	weak	886	Reactome_2022	Extracellular Matrix Organization R-HSA-1474244	'11/192'	0.00999746	0.307944	2.38924	EFEMP2;FBN3;COL9A1;COL1A2;LTBP3;ITGA2B;HSPG2;P4HB;COL7A1;ADAM19;ADAM17	PSME2,SPG7,MCOLN2,CCDC113,LINC00680-GUSBP4,VPS36,CC2D2A,PET100,METTL25B,FLT3LG,HSPA9,ETHE1,IFNAR1,TSPOAP1,AHCTF1,CDK11B,SAMM50,PLEKHA7,ADAM17,ORAI1,SLC35E2B,CARD8,SEMA6B,TMEM201,INTS9,ANKRD36B,LRIG3,SPECC1,ELMO2,CLTC,TRIM66,HDAC6,LOC400499,MAN2A1,INF2,KMT5A,PIGL,TGFBRAP1,FANCD2,CEP164,GMDS,UVSSA,ZNF699,VPS13C,LPCAT3,PLRG1,FAM184A,UPF1,SLC35G1,LRRC45,TLN1,NELFA,TVP23B,TRNAE-UUC,KCTD6,SMG1P3,ANKRD1…	410	11	2.00011
down	weak	78	GO_Cellular_Component_2021	collagen-containing extracellular matrix (GO:0062023)	'10/188'	0.0218484	0.444773	2.22276	EFEMP2;COL1A2;LTBP3;HSPG2;SEMA3B;THSD4;ANXA4;COL7A1;ADAM19;COL9A1	PSME2,SPG7,MCOLN2,CCDC113,LINC00680-GUSBP4,VPS36,CC2D2A,PET100,METTL25B,FLT3LG,HSPA9,ETHE1,IFNAR1,TSPOAP1,AHCTF1,CDK11B,SAMM50,PLEKHA7,ADAM17,ORAI1,SLC35E2B,CARD8,SEMA6B,TMEM201,INTS9,ANKRD36B,LRIG3,SPECC1,ELMO2,CLTC,TRIM66,HDAC6,LOC400499,MAN2A1,INF2,KMT5A,PIGL,TGFBRAP1,FANCD2,CEP164,GMDS,UVSSA,ZNF699,VPS13C,LPCAT3,PLRG1,FAM184A,UPF1,SLC35G1,LRRC45,TLN1,NELFA,TVP23B,TRNAE-UUC,KCTD6,SMG1P3,ANKRD1…	410	10	1.66058
down	weak	0	GO_Cellular_Component_2021	9+2 motile cilium (GO:0097729)	'3/26'	0.0273182	0.444773	5.2323	DNAH1;ATP2B4;IFT88	PSME2,SPG7,MCOLN2,CCDC113,LINC00680-GUSBP4,VPS36,CC2D2A,PET100,METTL25B,FLT3LG,HSPA9,ETHE1,IFNAR1,TSPOAP1,AHCTF1,CDK11B,SAMM50,PLEKHA7,ADAM17,ORAI1,SLC35E2B,CARD8,SEMA6B,TMEM201,INTS9,ANKRD36B,LRIG3,SPECC1,ELMO2,CLTC,TRIM66,HDAC6,LOC400499,MAN2A1,INF2,KMT5A,PIGL,TGFBRAP1,FANCD2,CEP164,GMDS,UVSSA,ZNF699,VPS13C,LPCAT3,PLRG1,FAM184A,UPF1,SLC35G1,LRRC45,TLN1,NELFA,TVP23B,TRNAE-UUC,KCTD6,SMG1P3,ANKRD1…	410	3	1.56355
down	weak	406	GO_Molecular_Function_2021	estrogen receptor binding (GO:0030331)	'3/26'	0.0273182	0.400716	5.2323	DCAF13;NCOA6;TRIP4	PSME2,SPG7,MCOLN2,CCDC113,LINC00680-GUSBP4,VPS36,CC2D2A,PET100,METTL25B,FLT3LG,HSPA9,ETHE1,IFNAR1,TSPOAP1,AHCTF1,CDK11B,SAMM50,PLEKHA7,ADAM17,ORAI1,SLC35E2B,CARD8,SEMA6B,TMEM201,INTS9,ANKRD36B,LRIG3,SPECC1,ELMO2,CLTC,TRIM66,HDAC6,LOC400499,MAN2A1,INF2,KMT5A,PIGL,TGFBRAP1,FANCD2,CEP164,GMDS,UVSSA,ZNF699,VPS13C,LPCAT3,PLRG1,FAM184A,UPF1,SLC35G1,LRRC45,TLN1,NELFA,TVP23B,TRNAE-UUC,KCTD6,SMG1P3,ANKRD1…	410	3	1.56355
down	weak	518	GO_Molecular_Function_2021	phosphatidylinositol 3-kinase regulator activity (GO:0035014)	'2/13'	0.0415977	0.400716	7.32422	WDR81;AGAP2	PSME2,SPG7,MCOLN2,CCDC113,LINC00680-GUSBP4,VPS36,CC2D2A,PET100,METTL25B,FLT3LG,HSPA9,ETHE1,IFNAR1,TSPOAP1,AHCTF1,CDK11B,SAMM50,PLEKHA7,ADAM17,ORAI1,SLC35E2B,CARD8,SEMA6B,TMEM201,INTS9,ANKRD36B,LRIG3,SPECC1,ELMO2,CLTC,TRIM66,HDAC6,LOC400499,MAN2A1,INF2,KMT5A,PIGL,TGFBRAP1,FANCD2,CEP164,GMDS,UVSSA,ZNF699,VPS13C,LPCAT3,PLRG1,FAM184A,UPF1,SLC35G1,LRRC45,TLN1,NELFA,TVP23B,TRNAE-UUC,KCTD6,SMG1P3,ANKRD1…	410	2	1.38093

## Sheet: KiO
Gene ontology (GO) and reactome enrichment analysis of genes that have differential abundance between PRPF8 iCLIP experiments done using RP13 and RP13-Cas9 iPSC-derived kidney organoids.
Direction	Strength	Column1	library	Term	Overlap	P-value	Adjusted P-value	Odds Ratio	Genes	sig_genes	nSig_genes	nGenes	#NAME?
up	intermediate	718	Reactome_2022	Organelle Biogenesis And Maintenance R-HSA-1852241	'11/255'	3.48e-05	0.0104316	4.95821	TUBA1A;WDR35;NCOR1;TCTN2;AKAP9;POLG2;EXOC6;PLK1;WDR19;TCP1;KIF3A	ONECUT1,NCOR1,SCAI,NBEAL1,RPF2,CELSR2,RNF130,WDR19,KIF3A,MTRF1L,NEDD9,GLT1D1,AKAP9,ACVR2B,BCLAF1,ADPRHL1,PLK1,NELL2,MIEF1,MAP3K9,LOC105372726,STRBP,LOC100507516,NDUFB9,USP4,DCX,POLG2,NEK4,TOPORS,AMPH,SYT17,PAK1IP1,SF3B1,MFSD2A,SLC36A1,ENTPD7,LURAP1,ADAM17,RAB3GAP2,MLLT10,YIPF4,MGRN1,DDX55,TFRC,ZNF160,DDX46,GREB1L,LINC02610,RPF1,RPS2P52,TRUB1,ADCYAP1R1,YWHAB,SPTBN2,EXOC6,NIPA2,CHD7,EFCAB7,ATP5MF-P…	165	11	4.45871
up	intermediate	477	Reactome_2022	Cilium Assembly R-HSA-5617833	'9/169'	3.6e-05	0.0104316	6.12598	TUBA1A;WDR35;TCTN2;AKAP9;EXOC6;PLK1;WDR19;TCP1;KIF3A	ONECUT1,NCOR1,SCAI,NBEAL1,RPF2,CELSR2,RNF130,WDR19,KIF3A,MTRF1L,NEDD9,GLT1D1,AKAP9,ACVR2B,BCLAF1,ADPRHL1,PLK1,NELL2,MIEF1,MAP3K9,LOC105372726,STRBP,LOC100507516,NDUFB9,USP4,DCX,POLG2,NEK4,TOPORS,AMPH,SYT17,PAK1IP1,SF3B1,MFSD2A,SLC36A1,ENTPD7,LURAP1,ADAM17,RAB3GAP2,MLLT10,YIPF4,MGRN1,DDX55,TFRC,ZNF160,DDX46,GREB1L,LINC02610,RPF1,RPS2P52,TRUB1,ADCYAP1R1,YWHAB,SPTBN2,EXOC6,NIPA2,CHD7,EFCAB7,ATP5MF-P…	165	9	4.4433
up	intermediate	372	GO_Molecular_Function_2021	sodium:phosphate symporter activity (GO:0005436)	'02/3'	0.000270363	0.0638057	75.4543	SLC20A1;MFSD2A	ONECUT1,NCOR1,SCAI,NBEAL1,RPF2,CELSR2,RNF130,WDR19,KIF3A,MTRF1L,NEDD9,GLT1D1,AKAP9,ACVR2B,BCLAF1,ADPRHL1,PLK1,NELL2,MIEF1,MAP3K9,LOC105372726,STRBP,LOC100507516,NDUFB9,USP4,DCX,POLG2,NEK4,TOPORS,AMPH,SYT17,PAK1IP1,SF3B1,MFSD2A,SLC36A1,ENTPD7,LURAP1,ADAM17,RAB3GAP2,MLLT10,YIPF4,MGRN1,DDX55,TFRC,ZNF160,DDX46,GREB1L,LINC02610,RPF1,RPS2P52,TRUB1,ADCYAP1R1,YWHAB,SPTBN2,EXOC6,NIPA2,CHD7,EFCAB7,ATP5MF-P…	165	2	3.56805
up	intermediate	861	Reactome_2022	SUMOylation Of Transcription Cofactors R-HSA-3899300	'4/40'	0.000561082	0.108289	11.8572	TOPORS;RNF2;PHC3;TRIM28	ONECUT1,NCOR1,SCAI,NBEAL1,RPF2,CELSR2,RNF130,WDR19,KIF3A,MTRF1L,NEDD9,GLT1D1,AKAP9,ACVR2B,BCLAF1,ADPRHL1,PLK1,NELL2,MIEF1,MAP3K9,LOC105372726,STRBP,LOC100507516,NDUFB9,USP4,DCX,POLG2,NEK4,TOPORS,AMPH,SYT17,PAK1IP1,SF3B1,MFSD2A,SLC36A1,ENTPD7,LURAP1,ADAM17,RAB3GAP2,MLLT10,YIPF4,MGRN1,DDX55,TFRC,ZNF160,DDX46,GREB1L,LINC02610,RPF1,RPS2P52,TRUB1,ADCYAP1R1,YWHAB,SPTBN2,EXOC6,NIPA2,CHD7,EFCAB7,ATP5MF-P…	165	4	3.25097
up	intermediate	456	Reactome_2022	Cardiac Conduction R-HSA-5576891	'5/84'	0.00125802	0.182098	6.97139	FGF13;AKAP9;AHCYL1;ATP1A3;SCN11A	ONECUT1,NCOR1,SCAI,NBEAL1,RPF2,CELSR2,RNF130,WDR19,KIF3A,MTRF1L,NEDD9,GLT1D1,AKAP9,ACVR2B,BCLAF1,ADPRHL1,PLK1,NELL2,MIEF1,MAP3K9,LOC105372726,STRBP,LOC100507516,NDUFB9,USP4,DCX,POLG2,NEK4,TOPORS,AMPH,SYT17,PAK1IP1,SF3B1,MFSD2A,SLC36A1,ENTPD7,LURAP1,ADAM17,RAB3GAP2,MLLT10,YIPF4,MGRN1,DDX55,TFRC,ZNF160,DDX46,GREB1L,LINC02610,RPF1,RPS2P52,TRUB1,ADCYAP1R1,YWHAB,SPTBN2,EXOC6,NIPA2,CHD7,EFCAB7,ATP5MF-P…	165	5	2.90031
up	intermediate	74	GO_Cellular_Component_2021	filopodium (GO:0030175)	'4/50'	0.00131303	0.130543	9.50376	FXR2;GPM6A;FGF13;DAG1	ONECUT1,NCOR1,SCAI,NBEAL1,RPF2,CELSR2,RNF130,WDR19,KIF3A,MTRF1L,NEDD9,GLT1D1,AKAP9,ACVR2B,BCLAF1,ADPRHL1,PLK1,NELL2,MIEF1,MAP3K9,LOC105372726,STRBP,LOC100507516,NDUFB9,USP4,DCX,POLG2,NEK4,TOPORS,AMPH,SYT17,PAK1IP1,SF3B1,MFSD2A,SLC36A1,ENTPD7,LURAP1,ADAM17,RAB3GAP2,MLLT10,YIPF4,MGRN1,DDX55,TFRC,ZNF160,DDX46,GREB1L,LINC02610,RPF1,RPS2P52,TRUB1,ADCYAP1R1,YWHAB,SPTBN2,EXOC6,NIPA2,CHD7,EFCAB7,ATP5MF-P…	165	4	2.88172
up	intermediate	83	GO_Cellular_Component_2021	integral component of plasma membrane (GO:0005887)	'16/732'	0.0017565	0.130543	2.49251	PCDH8;PLXNA2;CHRNB4;SLC20A1;AKAP9;TFRC;ADCYAP1R1;ABCC8;ACVR2B;CEMIP2;ATP1A3;SCN11A;MFSD2A;PCDH15;EDNRB;ADAM17	ONECUT1,NCOR1,SCAI,NBEAL1,RPF2,CELSR2,RNF130,WDR19,KIF3A,MTRF1L,NEDD9,GLT1D1,AKAP9,ACVR2B,BCLAF1,ADPRHL1,PLK1,NELL2,MIEF1,MAP3K9,LOC105372726,STRBP,LOC100507516,NDUFB9,USP4,DCX,POLG2,NEK4,TOPORS,AMPH,SYT17,PAK1IP1,SF3B1,MFSD2A,SLC36A1,ENTPD7,LURAP1,ADAM17,RAB3GAP2,MLLT10,YIPF4,MGRN1,DDX55,TFRC,ZNF160,DDX46,GREB1L,LINC02610,RPF1,RPS2P52,TRUB1,ADCYAP1R1,YWHAB,SPTBN2,EXOC6,NIPA2,CHD7,EFCAB7,ATP5MF-P…	165	16	2.75535
up	intermediate	113	GO_Cellular_Component_2021	neuron projection (GO:0043005)	'10/394'	0.00464975	0.130543	2.88933	GPM6A;FGF13;PINK1;CHRNB4;KIF1B;DCX;ADCYAP1R1;ATP1A3;SCN11A;FXR2	ONECUT1,NCOR1,SCAI,NBEAL1,RPF2,CELSR2,RNF130,WDR19,KIF3A,MTRF1L,NEDD9,GLT1D1,AKAP9,ACVR2B,BCLAF1,ADPRHL1,PLK1,NELL2,MIEF1,MAP3K9,LOC105372726,STRBP,LOC100507516,NDUFB9,USP4,DCX,POLG2,NEK4,TOPORS,AMPH,SYT17,PAK1IP1,SF3B1,MFSD2A,SLC36A1,ENTPD7,LURAP1,ADAM17,RAB3GAP2,MLLT10,YIPF4,MGRN1,DDX55,TFRC,ZNF160,DDX46,GREB1L,LINC02610,RPF1,RPS2P52,TRUB1,ADCYAP1R1,YWHAB,SPTBN2,EXOC6,NIPA2,CHD7,EFCAB7,ATP5MF-P…	165	10	2.33257
up	intermediate	71	GO_Cellular_Component_2021	extracellular membrane-bounded organelle (GO:0065010)	'3/43'	0.00798307	0.130543	8.53195	ATP1A3;GPM6A;TFRC	ONECUT1,NCOR1,SCAI,NBEAL1,RPF2,CELSR2,RNF130,WDR19,KIF3A,MTRF1L,NEDD9,GLT1D1,AKAP9,ACVR2B,BCLAF1,ADPRHL1,PLK1,NELL2,MIEF1,MAP3K9,LOC105372726,STRBP,LOC100507516,NDUFB9,USP4,DCX,POLG2,NEK4,TOPORS,AMPH,SYT17,PAK1IP1,SF3B1,MFSD2A,SLC36A1,ENTPD7,LURAP1,ADAM17,RAB3GAP2,MLLT10,YIPF4,MGRN1,DDX55,TFRC,ZNF160,DDX46,GREB1L,LINC02610,RPF1,RPS2P52,TRUB1,ADCYAP1R1,YWHAB,SPTBN2,EXOC6,NIPA2,CHD7,EFCAB7,ATP5MF-P…	165	3	2.09783
up	intermediate	72	GO_Cellular_Component_2021	extracellular vesicle (GO:1903561)	'3/45'	0.00905275	0.130543	8.15598	ATP1A3;GPM6A;TFRC	ONECUT1,NCOR1,SCAI,NBEAL1,RPF2,CELSR2,RNF130,WDR19,KIF3A,MTRF1L,NEDD9,GLT1D1,AKAP9,ACVR2B,BCLAF1,ADPRHL1,PLK1,NELL2,MIEF1,MAP3K9,LOC105372726,STRBP,LOC100507516,NDUFB9,USP4,DCX,POLG2,NEK4,TOPORS,AMPH,SYT17,PAK1IP1,SF3B1,MFSD2A,SLC36A1,ENTPD7,LURAP1,ADAM17,RAB3GAP2,MLLT10,YIPF4,MGRN1,DDX55,TFRC,ZNF160,DDX46,GREB1L,LINC02610,RPF1,RPS2P52,TRUB1,ADCYAP1R1,YWHAB,SPTBN2,EXOC6,NIPA2,CHD7,EFCAB7,ATP5MF-P…	165	3	2.04322
up	intermediate	539	Reactome_2022	Extracellular Matrix Organization R-HSA-1474244	'6/198'	0.0119744	0.301443	3.50583	COL7A1;FGF13;DAG1;F11R;THBS1;ADAM17	ONECUT1,NCOR1,SCAI,NBEAL1,RPF2,CELSR2,RNF130,WDR19,KIF3A,MTRF1L,NEDD9,GLT1D1,AKAP9,ACVR2B,BCLAF1,ADPRHL1,PLK1,NELL2,MIEF1,MAP3K9,LOC105372726,STRBP,LOC100507516,NDUFB9,USP4,DCX,POLG2,NEK4,TOPORS,AMPH,SYT17,PAK1IP1,SF3B1,MFSD2A,SLC36A1,ENTPD7,LURAP1,ADAM17,RAB3GAP2,MLLT10,YIPF4,MGRN1,DDX55,TFRC,ZNF160,DDX46,GREB1L,LINC02610,RPF1,RPS2P52,TRUB1,ADCYAP1R1,YWHAB,SPTBN2,EXOC6,NIPA2,CHD7,EFCAB7,ATP5MF-P…	165	6	1.92175
up	intermediate	49	GO_Cellular_Component_2021	ciliary membrane (GO:0060170)	'2/21'	0.0169068	0.19299	12.2705	TCTN2;EFCAB7	ONECUT1,NCOR1,SCAI,NBEAL1,RPF2,CELSR2,RNF130,WDR19,KIF3A,MTRF1L,NEDD9,GLT1D1,AKAP9,ACVR2B,BCLAF1,ADPRHL1,PLK1,NELL2,MIEF1,MAP3K9,LOC105372726,STRBP,LOC100507516,NDUFB9,USP4,DCX,POLG2,NEK4,TOPORS,AMPH,SYT17,PAK1IP1,SF3B1,MFSD2A,SLC36A1,ENTPD7,LURAP1,ADAM17,RAB3GAP2,MLLT10,YIPF4,MGRN1,DDX55,TFRC,ZNF160,DDX46,GREB1L,LINC02610,RPF1,RPS2P52,TRUB1,ADCYAP1R1,YWHAB,SPTBN2,EXOC6,NIPA2,CHD7,EFCAB7,ATP5MF-P…	165	2	1.77194
up	intermediate	161	GO_Cellular_Component_2021	vesicle membrane (GO:0012506)	'3/59'	0.0188282	0.19299	6.23186	KIF1B;ENTPD7;ABCA3	ONECUT1,NCOR1,SCAI,NBEAL1,RPF2,CELSR2,RNF130,WDR19,KIF3A,MTRF1L,NEDD9,GLT1D1,AKAP9,ACVR2B,BCLAF1,ADPRHL1,PLK1,NELL2,MIEF1,MAP3K9,LOC105372726,STRBP,LOC100507516,NDUFB9,USP4,DCX,POLG2,NEK4,TOPORS,AMPH,SYT17,PAK1IP1,SF3B1,MFSD2A,SLC36A1,ENTPD7,LURAP1,ADAM17,RAB3GAP2,MLLT10,YIPF4,MGRN1,DDX55,TFRC,ZNF160,DDX46,GREB1L,LINC02610,RPF1,RPS2P52,TRUB1,ADCYAP1R1,YWHAB,SPTBN2,EXOC6,NIPA2,CHD7,EFCAB7,ATP5MF-P…	165	3	1.72519
up	intermediate	643	Reactome_2022	Loss Of Nlp From Mitotic Centrosomes R-HSA-380259	'3/65'	0.0242761	0.324383	5.65903	AKAP9;TUBA1A;PLK1	ONECUT1,NCOR1,SCAI,NBEAL1,RPF2,CELSR2,RNF130,WDR19,KIF3A,MTRF1L,NEDD9,GLT1D1,AKAP9,ACVR2B,BCLAF1,ADPRHL1,PLK1,NELL2,MIEF1,MAP3K9,LOC105372726,STRBP,LOC100507516,NDUFB9,USP4,DCX,POLG2,NEK4,TOPORS,AMPH,SYT17,PAK1IP1,SF3B1,MFSD2A,SLC36A1,ENTPD7,LURAP1,ADAM17,RAB3GAP2,MLLT10,YIPF4,MGRN1,DDX55,TFRC,ZNF160,DDX46,GREB1L,LINC02610,RPF1,RPS2P52,TRUB1,ADCYAP1R1,YWHAB,SPTBN2,EXOC6,NIPA2,CHD7,EFCAB7,ATP5MF-P…	165	3	1.61482
up	intermediate	408	Reactome_2022	AURKA Activation By TPX2 R-HSA-8854518	'3/68'	0.0272859	0.324383	5.41024	AKAP9;TUBA1A;PLK1	ONECUT1,NCOR1,SCAI,NBEAL1,RPF2,CELSR2,RNF130,WDR19,KIF3A,MTRF1L,NEDD9,GLT1D1,AKAP9,ACVR2B,BCLAF1,ADPRHL1,PLK1,NELL2,MIEF1,MAP3K9,LOC105372726,STRBP,LOC100507516,NDUFB9,USP4,DCX,POLG2,NEK4,TOPORS,AMPH,SYT17,PAK1IP1,SF3B1,MFSD2A,SLC36A1,ENTPD7,LURAP1,ADAM17,RAB3GAP2,MLLT10,YIPF4,MGRN1,DDX55,TFRC,ZNF160,DDX46,GREB1L,LINC02610,RPF1,RPS2P52,TRUB1,ADCYAP1R1,YWHAB,SPTBN2,EXOC6,NIPA2,CHD7,EFCAB7,ATP5MF-P…	165	3	1.56406
up	intermediate	50	GO_Cellular_Component_2021	cilium (GO:0005929)	'5/179'	0.0287784	0.224746	3.26366	WDR35;TCTN2;WDR19;KIF3A;EFCAB7	ONECUT1,NCOR1,SCAI,NBEAL1,RPF2,CELSR2,RNF130,WDR19,KIF3A,MTRF1L,NEDD9,GLT1D1,AKAP9,ACVR2B,BCLAF1,ADPRHL1,PLK1,NELL2,MIEF1,MAP3K9,LOC105372726,STRBP,LOC100507516,NDUFB9,USP4,DCX,POLG2,NEK4,TOPORS,AMPH,SYT17,PAK1IP1,SF3B1,MFSD2A,SLC36A1,ENTPD7,LURAP1,ADAM17,RAB3GAP2,MLLT10,YIPF4,MGRN1,DDX55,TFRC,ZNF160,DDX46,GREB1L,LINC02610,RPF1,RPS2P52,TRUB1,ADCYAP1R1,YWHAB,SPTBN2,EXOC6,NIPA2,CHD7,EFCAB7,ATP5MF-P…	165	5	1.54093
down	intermediate	1096	Reactome_2022	Extracellular Matrix Organization R-HSA-1474244	'32/198'	7.09e-11	7.87e-08	3.97427	CAPNS1;ITGA8;ITGA10;COL13A1;CAPN15;PHYKPL;DDR2;MMP14;ADAM19;COL12A1;BMP1;HSPG2;PCOLCE;BMP4;COL6A2;COL9A2;LAMA5;COL25A1;FBN1;ADAMTS3;TIMP2;COL2A1;LAMB1;COL6A3;ADAMTS2;DMD;COL1A2;ITGA1;MFAP4;BMP7;NID2;LTBP3	SHISA5,LRRTM1,RDH10,NDST3,L3MBTL3,HRH3,S1PR2,SH3BP2,KHDC1,MAP3K10,JDP2,PDE4D,SCX,ABHD14B,SHMT2,OPTN,PCDHA9,NHLRC4,C3orf52,RNASEK-C17orf49,PRKACB,PNPT1P1,EFTUD2,WDR45B,SNIP1,PSMA1,CEP104,EBF4,LOC100506472,ZNF112,PKD2,ITSN2,SETD4,ADAMTS3,LOC105373027,SENP2,SIRT1,SLC7A11,FREM1,SLC12A4,LRRC17,RAB8B,ZNF34,ADAMTS2,SCYL1,PCDHA6,DSC2,ITPR1,BMP7,MEX3A,NLGN4X,SLC9A5,STARD3NL,CAPNS1,TNS2,ITGA8,EIF2B1,RPL22P…	735	32	10.1491
down	intermediate	79	GO_Cellular_Component_2021	collagen-containing extracellular matrix (GO:0062023)	'31/214'	2.26e-09	5.86e-07	3.55626	APOE;POSTN;AEBP1;COL13A1;CXCL12;SULF1;ADAM19;COL12A1;HSPG2;PCOLCE;TGFB1I1;TNC;COL6A2;COL9A2;LAMA5;COL25A1;FBN1;GDF10;ADAMTS3;TIMP2;COL2A1;LAMB1;COL6A3;IGFBP7;LGALS3;COL1A2;PCSK6;MFAP4;WNT5A;NID2;LTBP3	SHISA5,LRRTM1,RDH10,NDST3,L3MBTL3,HRH3,S1PR2,SH3BP2,KHDC1,MAP3K10,JDP2,PDE4D,SCX,ABHD14B,SHMT2,OPTN,PCDHA9,NHLRC4,C3orf52,RNASEK-C17orf49,PRKACB,PNPT1P1,EFTUD2,WDR45B,SNIP1,PSMA1,CEP104,EBF4,LOC100506472,ZNF112,PKD2,ITSN2,SETD4,ADAMTS3,LOC105373027,SENP2,SIRT1,SLC7A11,FREM1,SLC12A4,LRRC17,RAB8B,ZNF34,ADAMTS2,SCYL1,PCDHA6,DSC2,ITPR1,BMP7,MEX3A,NLGN4X,SLC9A5,STARD3NL,CAPNS1,TNS2,ITGA8,EIF2B1,RPL22P…	735	31	8.64528
down	intermediate	130	GO_Cellular_Component_2021	integral component of plasma membrane (GO:0005887)	'65/732'	1.48e-08	1.91e-06	2.20616	NLGN4X;SLC16A1;SLC4A3;PCDHA2;SLC16A2;ADCY2;ADCY5;SLC7A8;HRH3;PCDHA4;TMEM150A;DDR2;MMP14;RHBDL1;TSPAN3;PCDHA9;NOTCH2;PCDHA5;PLXND1;PLXNC1;PCDHA11;CLPTM1;ACVRL1;LRP1;PCDHA13;CACNA1H;PDGFRB;SEMA3F;GRIN2A;GRIN2D;SIRPA;IL1RAP;PCDHA12;PCDHAC2;PLXNB3;PCDHA7;PCDH7;ALCAM;COL25A1;PCDHA1;TRABD2B;AJAP1;PTH1R;ERBB3;IL1R1;PCDHA3;OXTR;SLC12A4;CD81;PCDHAC1;SEMA4A;TRAF2;ADRA2C;SLC24A1;PCDHA6;PCDHA8;CACNA1C;HTRA2;…	SHISA5,LRRTM1,RDH10,NDST3,L3MBTL3,HRH3,S1PR2,SH3BP2,KHDC1,MAP3K10,JDP2,PDE4D,SCX,ABHD14B,SHMT2,OPTN,PCDHA9,NHLRC4,C3orf52,RNASEK-C17orf49,PRKACB,PNPT1P1,EFTUD2,WDR45B,SNIP1,PSMA1,CEP104,EBF4,LOC100506472,ZNF112,PKD2,ITSN2,SETD4,ADAMTS3,LOC105373027,SENP2,SIRT1,SLC7A11,FREM1,SLC12A4,LRRC17,RAB8B,ZNF34,ADAMTS2,SCYL1,PCDHA6,DSC2,ITPR1,BMP7,MEX3A,NLGN4X,SLC9A5,STARD3NL,CAPNS1,TNS2,ITGA8,EIF2B1,RPL22P…	735	65	7.83033
down	intermediate	969	Reactome_2022	Collagen Biosynthesis And Modifying Enzymes R-HSA-1650814	'12/54'	2.13e-06	0.00118206	5.4591	COL6A3;COL6A2;ADAMTS2;COL1A2;COL9A2;COL25A1;BMP1;COL12A1;ADAMTS3;PCOLCE;COL13A1;COL2A1	SHISA5,LRRTM1,RDH10,NDST3,L3MBTL3,HRH3,S1PR2,SH3BP2,KHDC1,MAP3K10,JDP2,PDE4D,SCX,ABHD14B,SHMT2,OPTN,PCDHA9,NHLRC4,C3orf52,RNASEK-C17orf49,PRKACB,PNPT1P1,EFTUD2,WDR45B,SNIP1,PSMA1,CEP104,EBF4,LOC100506472,ZNF112,PKD2,ITSN2,SETD4,ADAMTS3,LOC105373027,SENP2,SIRT1,SLC7A11,FREM1,SLC12A4,LRRC17,RAB8B,ZNF34,ADAMTS2,SCYL1,PCDHA6,DSC2,ITPR1,BMP7,MEX3A,NLGN4X,SLC9A5,STARD3NL,CAPNS1,TNS2,ITGA8,EIF2B1,RPL22P…	735	12	5.67165
down	intermediate	1034	Reactome_2022	Degradation Of Extracellular Matrix R-HSA-1474228	'13/68'	4.85e-06	0.00179551	4.69351	MMP14;LAMB1;CAPNS1;COL9A2;LAMA5;COL25A1;COL12A1;BMP1;TIMP2;HSPG2;COL13A1;CAPN15;PHYKPL	SHISA5,LRRTM1,RDH10,NDST3,L3MBTL3,HRH3,S1PR2,SH3BP2,KHDC1,MAP3K10,JDP2,PDE4D,SCX,ABHD14B,SHMT2,OPTN,PCDHA9,NHLRC4,C3orf52,RNASEK-C17orf49,PRKACB,PNPT1P1,EFTUD2,WDR45B,SNIP1,PSMA1,CEP104,EBF4,LOC100506472,ZNF112,PKD2,ITSN2,SETD4,ADAMTS3,LOC105373027,SENP2,SIRT1,SLC7A11,FREM1,SLC12A4,LRRC17,RAB8B,ZNF34,ADAMTS2,SCYL1,PCDHA6,DSC2,ITPR1,BMP7,MEX3A,NLGN4X,SLC9A5,STARD3NL,CAPNS1,TNS2,ITGA8,EIF2B1,RPL22P…	735	13	5.31401
down	intermediate	972	Reactome_2022	Collagen Formation R-HSA-1474290	'12/67'	2.24e-05	0.00622307	4.40439	COL6A3;COL6A2;ADAMTS2;COL1A2;COL9A2;COL25A1;BMP1;COL12A1;ADAMTS3;PCOLCE;COL13A1;COL2A1	SHISA5,LRRTM1,RDH10,NDST3,L3MBTL3,HRH3,S1PR2,SH3BP2,KHDC1,MAP3K10,JDP2,PDE4D,SCX,ABHD14B,SHMT2,OPTN,PCDHA9,NHLRC4,C3orf52,RNASEK-C17orf49,PRKACB,PNPT1P1,EFTUD2,WDR45B,SNIP1,PSMA1,CEP104,EBF4,LOC100506472,ZNF112,PKD2,ITSN2,SETD4,ADAMTS3,LOC105373027,SENP2,SIRT1,SLC7A11,FREM1,SLC12A4,LRRC17,RAB8B,ZNF34,ADAMTS2,SCYL1,PCDHA6,DSC2,ITPR1,BMP7,MEX3A,NLGN4X,SLC9A5,STARD3NL,CAPNS1,TNS2,ITGA8,EIF2B1,RPL22P…	735	12	4.64926
down	intermediate	970	Reactome_2022	Collagen Chain Trimerization R-HSA-8948216	'8/33'	5.57e-05	0.0123678	6.01335	COL6A3;COL6A2;COL1A2;COL25A1;COL9A2;COL12A1;COL13A1;COL2A1	SHISA5,LRRTM1,RDH10,NDST3,L3MBTL3,HRH3,S1PR2,SH3BP2,KHDC1,MAP3K10,JDP2,PDE4D,SCX,ABHD14B,SHMT2,OPTN,PCDHA9,NHLRC4,C3orf52,RNASEK-C17orf49,PRKACB,PNPT1P1,EFTUD2,WDR45B,SNIP1,PSMA1,CEP104,EBF4,LOC100506472,ZNF112,PKD2,ITSN2,SETD4,ADAMTS3,LOC105373027,SENP2,SIRT1,SLC7A11,FREM1,SLC12A4,LRRC17,RAB8B,ZNF34,ADAMTS2,SCYL1,PCDHA6,DSC2,ITPR1,BMP7,MEX3A,NLGN4X,SLC9A5,STARD3NL,CAPNS1,TNS2,ITGA8,EIF2B1,RPL22P…	735	8	4.25406
down	intermediate	1748	Reactome_2022	Signaling By GPCR R-HSA-372790	'25/310'	0.0017203	0.127302	1.9609	PDE1C;FZD8;ADCY2;ADCY5;PCDHA4;HRH3;S1PR2;PDE4D;CXCL12;ARHGEF16;GRK5;KALRN;PRKACB;GRB2;PTH1R;RHOA;RIPK2;OXTR;FGD1;ADRA2C;PCDHA6;ITPR3;ITPR1;WNT5A;OBSCN	SHISA5,LRRTM1,RDH10,NDST3,L3MBTL3,HRH3,S1PR2,SH3BP2,KHDC1,MAP3K10,JDP2,PDE4D,SCX,ABHD14B,SHMT2,OPTN,PCDHA9,NHLRC4,C3orf52,RNASEK-C17orf49,PRKACB,PNPT1P1,EFTUD2,WDR45B,SNIP1,PSMA1,CEP104,EBF4,LOC100506472,ZNF112,PKD2,ITSN2,SETD4,ADAMTS3,LOC105373027,SENP2,SIRT1,SLC7A11,FREM1,SLC12A4,LRRC17,RAB8B,ZNF34,ADAMTS2,SCYL1,PCDHA6,DSC2,ITPR1,BMP7,MEX3A,NLGN4X,SLC9A5,STARD3NL,CAPNS1,TNS2,ITGA8,EIF2B1,RPL22P…	735	25	2.7644
down	intermediate	963	Reactome_2022	Class A/1 (Rhodopsin-like Receptors) R-HSA-373076	'8/71'	0.0103542	0.22778	2.81123	CXCL12;ADRA2C;PCDHA6;HRH3;PCDHA4;RIPK2;S1PR2;OXTR	SHISA5,LRRTM1,RDH10,NDST3,L3MBTL3,HRH3,S1PR2,SH3BP2,KHDC1,MAP3K10,JDP2,PDE4D,SCX,ABHD14B,SHMT2,OPTN,PCDHA9,NHLRC4,C3orf52,RNASEK-C17orf49,PRKACB,PNPT1P1,EFTUD2,WDR45B,SNIP1,PSMA1,CEP104,EBF4,LOC100506472,ZNF112,PKD2,ITSN2,SETD4,ADAMTS3,LOC105373027,SENP2,SIRT1,SLC7A11,FREM1,SLC12A4,LRRC17,RAB8B,ZNF34,ADAMTS2,SCYL1,PCDHA6,DSC2,ITPR1,BMP7,MEX3A,NLGN4X,SLC9A5,STARD3NL,CAPNS1,TNS2,ITGA8,EIF2B1,RPL22P…	735	8	1.98489
down	intermediate	113	GO_Cellular_Component_2021	filopodium (GO:0030175)	'6/50'	0.0188055	0.213726	3.03909	KITLG;UNC5C;DMD;RAPGEF3;IQGAP2;PPP1R9B	SHISA5,LRRTM1,RDH10,NDST3,L3MBTL3,HRH3,S1PR2,SH3BP2,KHDC1,MAP3K10,JDP2,PDE4D,SCX,ABHD14B,SHMT2,OPTN,PCDHA9,NHLRC4,C3orf52,RNASEK-C17orf49,PRKACB,PNPT1P1,EFTUD2,WDR45B,SNIP1,PSMA1,CEP104,EBF4,LOC100506472,ZNF112,PKD2,ITSN2,SETD4,ADAMTS3,LOC105373027,SENP2,SIRT1,SLC7A11,FREM1,SLC12A4,LRRC17,RAB8B,ZNF34,ADAMTS2,SCYL1,PCDHA6,DSC2,ITPR1,BMP7,MEX3A,NLGN4X,SLC9A5,STARD3NL,CAPNS1,TNS2,ITGA8,EIF2B1,RPL22P…	735	6	1.72572
down	intermediate	1149	Reactome_2022	GPCR Ligand Binding R-HSA-500792	'11/131'	0.0241012	0.273931	2.06935	FZD8;CXCL12;ADRA2C;PCDHA6;PTH1R;RIPK2;PCDHA4;WNT5A;HRH3;S1PR2;OXTR	SHISA5,LRRTM1,RDH10,NDST3,L3MBTL3,HRH3,S1PR2,SH3BP2,KHDC1,MAP3K10,JDP2,PDE4D,SCX,ABHD14B,SHMT2,OPTN,PCDHA9,NHLRC4,C3orf52,RNASEK-C17orf49,PRKACB,PNPT1P1,EFTUD2,WDR45B,SNIP1,PSMA1,CEP104,EBF4,LOC100506472,ZNF112,PKD2,ITSN2,SETD4,ADAMTS3,LOC105373027,SENP2,SIRT1,SLC7A11,FREM1,SLC12A4,LRRC17,RAB8B,ZNF34,ADAMTS2,SCYL1,PCDHA6,DSC2,ITPR1,BMP7,MEX3A,NLGN4X,SLC9A5,STARD3NL,CAPNS1,TNS2,ITGA8,EIF2B1,RPL22P…	735	11	1.61796
down	intermediate	0	GO_Cellular_Component_2021	9+2 motile cilium (GO:0097729)	'4/29'	0.0331653	0.23164	3.59627	DNAH1;ATP2B4;FLACC1;ABHD2	SHISA5,LRRTM1,RDH10,NDST3,L3MBTL3,HRH3,S1PR2,SH3BP2,KHDC1,MAP3K10,JDP2,PDE4D,SCX,ABHD14B,SHMT2,OPTN,PCDHA9,NHLRC4,C3orf52,RNASEK-C17orf49,PRKACB,PNPT1P1,EFTUD2,WDR45B,SNIP1,PSMA1,CEP104,EBF4,LOC100506472,ZNF112,PKD2,ITSN2,SETD4,ADAMTS3,LOC105373027,SENP2,SIRT1,SLC7A11,FREM1,SLC12A4,LRRC17,RAB8B,ZNF34,ADAMTS2,SCYL1,PCDHA6,DSC2,ITPR1,BMP7,MEX3A,NLGN4X,SLC9A5,STARD3NL,CAPNS1,TNS2,ITGA8,EIF2B1,RPL22P…	735	4	1.47932
down	intermediate	108	GO_Cellular_Component_2021	extracellular membrane-bounded organelle (GO:0065010)	'5/43'	0.0348802	0.23164	2.98247	COL6A3;COL6A2;APOE;COL12A1;MAN1B1	SHISA5,LRRTM1,RDH10,NDST3,L3MBTL3,HRH3,S1PR2,SH3BP2,KHDC1,MAP3K10,JDP2,PDE4D,SCX,ABHD14B,SHMT2,OPTN,PCDHA9,NHLRC4,C3orf52,RNASEK-C17orf49,PRKACB,PNPT1P1,EFTUD2,WDR45B,SNIP1,PSMA1,CEP104,EBF4,LOC100506472,ZNF112,PKD2,ITSN2,SETD4,ADAMTS3,LOC105373027,SENP2,SIRT1,SLC7A11,FREM1,SLC12A4,LRRC17,RAB8B,ZNF34,ADAMTS2,SCYL1,PCDHA6,DSC2,ITPR1,BMP7,MEX3A,NLGN4X,SLC9A5,STARD3NL,CAPNS1,TNS2,ITGA8,EIF2B1,RPL22P…	735	5	1.45742
down	intermediate	109	GO_Cellular_Component_2021	extracellular vesicle (GO:1903561)	'5/45'	0.0413403	0.259371	2.85104	COL6A3;COL6A2;APOE;COL12A1;MAN1B1	SHISA5,LRRTM1,RDH10,NDST3,L3MBTL3,HRH3,S1PR2,SH3BP2,KHDC1,MAP3K10,JDP2,PDE4D,SCX,ABHD14B,SHMT2,OPTN,PCDHA9,NHLRC4,C3orf52,RNASEK-C17orf49,PRKACB,PNPT1P1,EFTUD2,WDR45B,SNIP1,PSMA1,CEP104,EBF4,LOC100506472,ZNF112,PKD2,ITSN2,SETD4,ADAMTS3,LOC105373027,SENP2,SIRT1,SLC7A11,FREM1,SLC12A4,LRRC17,RAB8B,ZNF34,ADAMTS2,SCYL1,PCDHA6,DSC2,ITPR1,BMP7,MEX3A,NLGN4X,SLC9A5,STARD3NL,CAPNS1,TNS2,ITGA8,EIF2B1,RPL22P…	735	5	1.38363
up	strong	232	Reactome_2022	Cilium Assembly R-HSA-5617833	'5/169'	0.00043438	0.0900726	9.17431	EXOC6;TUBA1A;AKAP9;TCP1;PLK1	FSBP,HMGCR,USP8,TMEM267,AMPH,TRIM4,ZNF160,HELB,SNHG21,LOC105372726,NCOA4,ELAVL2,GPM6A,MAN2B2,FAM149A,LOC100887072,SLAIN1,ZCCHC10,DCX,SLC36A1,CCNJ,ST8SIA4,ATP5MF-PTCD1,PTCD1,C1orf112,RNF130,EAF1,TUBA1A,CHRNB4,PINK1,ATP1A3,DDX46,LOC101928383,FXR2,CYP20A1,ZBTB14,ENTPD7,GLT1D1,IMMP1L,GRK6,PLXNA2,RAB3GAP2,KIF1B,RAI14,PLK1,NBEAL1,LOC105373264,ONECUT1,ASB7,FAM183A,GALNT7,TOPORS,NIPA2,CTH,TBCK,TFRC,SLC66…	65	5	3.36213
up	strong	32	GO_Cellular_Component_2021	extracellular membrane-bounded organelle (GO:0065010)	'3/43'	0.000563599	0.0203743	22.1831	TFRC;ATP1A3;GPM6A	FSBP,HMGCR,USP8,TMEM267,AMPH,TRIM4,ZNF160,HELB,SNHG21,LOC105372726,NCOA4,ELAVL2,GPM6A,MAN2B2,FAM149A,LOC100887072,SLAIN1,ZCCHC10,DCX,SLC36A1,CCNJ,ST8SIA4,ATP5MF-PTCD1,PTCD1,C1orf112,RNF130,EAF1,TUBA1A,CHRNB4,PINK1,ATP1A3,DDX46,LOC101928383,FXR2,CYP20A1,ZBTB14,ENTPD7,GLT1D1,IMMP1L,GRK6,PLXNA2,RAB3GAP2,KIF1B,RAI14,PLK1,NBEAL1,LOC105373264,ONECUT1,ASB7,FAM183A,GALNT7,TOPORS,NIPA2,CTH,TBCK,TFRC,SLC66…	65	3	3.24903
up	strong	33	GO_Cellular_Component_2021	extracellular vesicle (GO:1903561)	'3/45'	0.000644575	0.0203743	21.2055	TFRC;ATP1A3;GPM6A	FSBP,HMGCR,USP8,TMEM267,AMPH,TRIM4,ZNF160,HELB,SNHG21,LOC105372726,NCOA4,ELAVL2,GPM6A,MAN2B2,FAM149A,LOC100887072,SLAIN1,ZCCHC10,DCX,SLC36A1,CCNJ,ST8SIA4,ATP5MF-PTCD1,PTCD1,C1orf112,RNF130,EAF1,TUBA1A,CHRNB4,PINK1,ATP1A3,DDX46,LOC101928383,FXR2,CYP20A1,ZBTB14,ENTPD7,GLT1D1,IMMP1L,GRK6,PLXNA2,RAB3GAP2,KIF1B,RAI14,PLK1,NBEAL1,LOC105373264,ONECUT1,ASB7,FAM183A,GALNT7,TOPORS,NIPA2,CTH,TBCK,TFRC,SLC66…	65	3	3.19073
up	strong	61	GO_Cellular_Component_2021	neuron projection (GO:0043005)	'7/394'	0.000679144	0.0203743	5.48585	DCX;KIF1B;CHRNB4;PINK1;ATP1A3;GPM6A;FXR2	FSBP,HMGCR,USP8,TMEM267,AMPH,TRIM4,ZNF160,HELB,SNHG21,LOC105372726,NCOA4,ELAVL2,GPM6A,MAN2B2,FAM149A,LOC100887072,SLAIN1,ZCCHC10,DCX,SLC36A1,CCNJ,ST8SIA4,ATP5MF-PTCD1,PTCD1,C1orf112,RNF130,EAF1,TUBA1A,CHRNB4,PINK1,ATP1A3,DDX46,LOC101928383,FXR2,CYP20A1,ZBTB14,ENTPD7,GLT1D1,IMMP1L,GRK6,PLXNA2,RAB3GAP2,KIF1B,RAI14,PLK1,NBEAL1,LOC105373264,ONECUT1,ASB7,FAM183A,GALNT7,TOPORS,NIPA2,CTH,TBCK,TFRC,SLC66…	65	7	3.16804
up	strong	288	Reactome_2022	Loss Of Nlp From Mitotic Centrosomes R-HSA-380259	'3/65'	0.00188071	0.0900726	14.7135	PLK1;TUBA1A;AKAP9	FSBP,HMGCR,USP8,TMEM267,AMPH,TRIM4,ZNF160,HELB,SNHG21,LOC105372726,NCOA4,ELAVL2,GPM6A,MAN2B2,FAM149A,LOC100887072,SLAIN1,ZCCHC10,DCX,SLC36A1,CCNJ,ST8SIA4,ATP5MF-PTCD1,PTCD1,C1orf112,RNF130,EAF1,TUBA1A,CHRNB4,PINK1,ATP1A3,DDX46,LOC101928383,FXR2,CYP20A1,ZBTB14,ENTPD7,GLT1D1,IMMP1L,GRK6,PLXNA2,RAB3GAP2,KIF1B,RAI14,PLK1,NBEAL1,LOC105373264,ONECUT1,ASB7,FAM183A,GALNT7,TOPORS,NIPA2,CTH,TBCK,TFRC,SLC66…	65	3	2.72568
up	strong	203	Reactome_2022	AURKA Activation By TPX2 R-HSA-8854518	'3/68'	0.00214059	0.0900726	14.0666	PLK1;TUBA1A;AKAP9	FSBP,HMGCR,USP8,TMEM267,AMPH,TRIM4,ZNF160,HELB,SNHG21,LOC105372726,NCOA4,ELAVL2,GPM6A,MAN2B2,FAM149A,LOC100887072,SLAIN1,ZCCHC10,DCX,SLC36A1,CCNJ,ST8SIA4,ATP5MF-PTCD1,PTCD1,C1orf112,RNF130,EAF1,TUBA1A,CHRNB4,PINK1,ATP1A3,DDX46,LOC101928383,FXR2,CYP20A1,ZBTB14,ENTPD7,GLT1D1,IMMP1L,GRK6,PLXNA2,RAB3GAP2,KIF1B,RAI14,PLK1,NBEAL1,LOC105373264,ONECUT1,ASB7,FAM183A,GALNT7,TOPORS,NIPA2,CTH,TBCK,TFRC,SLC66…	65	3	2.66947
up	strong	323	Reactome_2022	Organelle Biogenesis And Maintenance R-HSA-1852241	'5/255'	0.00270734	0.0900726	6.05568	EXOC6;TUBA1A;AKAP9;TCP1;PLK1	FSBP,HMGCR,USP8,TMEM267,AMPH,TRIM4,ZNF160,HELB,SNHG21,LOC105372726,NCOA4,ELAVL2,GPM6A,MAN2B2,FAM149A,LOC100887072,SLAIN1,ZCCHC10,DCX,SLC36A1,CCNJ,ST8SIA4,ATP5MF-PTCD1,PTCD1,C1orf112,RNF130,EAF1,TUBA1A,CHRNB4,PINK1,ATP1A3,DDX46,LOC101928383,FXR2,CYP20A1,ZBTB14,ENTPD7,GLT1D1,IMMP1L,GRK6,PLXNA2,RAB3GAP2,KIF1B,RAI14,PLK1,NBEAL1,LOC105373264,ONECUT1,ASB7,FAM183A,GALNT7,TOPORS,NIPA2,CTH,TBCK,TFRC,SLC66…	65	5	2.56746
up	strong	225	Reactome_2022	Cargo Trafficking To Periciliary Membrane R-HSA-5620920	'2/42'	0.0108958	0.1802	15.9634	TCP1;EXOC6	FSBP,HMGCR,USP8,TMEM267,AMPH,TRIM4,ZNF160,HELB,SNHG21,LOC105372726,NCOA4,ELAVL2,GPM6A,MAN2B2,FAM149A,LOC100887072,SLAIN1,ZCCHC10,DCX,SLC36A1,CCNJ,ST8SIA4,ATP5MF-PTCD1,PTCD1,C1orf112,RNF130,EAF1,TUBA1A,CHRNB4,PINK1,ATP1A3,DDX46,LOC101928383,FXR2,CYP20A1,ZBTB14,ENTPD7,GLT1D1,IMMP1L,GRK6,PLXNA2,RAB3GAP2,KIF1B,RAI14,PLK1,NBEAL1,LOC105373264,ONECUT1,ASB7,FAM183A,GALNT7,TOPORS,NIPA2,CTH,TBCK,TFRC,SLC66…	65	2	1.96274
up	strong	35	GO_Cellular_Component_2021	filopodium (GO:0030175)	'2/50'	0.0152066	0.148577	13.4283	FXR2;GPM6A	FSBP,HMGCR,USP8,TMEM267,AMPH,TRIM4,ZNF160,HELB,SNHG21,LOC105372726,NCOA4,ELAVL2,GPM6A,MAN2B2,FAM149A,LOC100887072,SLAIN1,ZCCHC10,DCX,SLC36A1,CCNJ,ST8SIA4,ATP5MF-PTCD1,PTCD1,C1orf112,RNF130,EAF1,TUBA1A,CHRNB4,PINK1,ATP1A3,DDX46,LOC101928383,FXR2,CYP20A1,ZBTB14,ENTPD7,GLT1D1,IMMP1L,GRK6,PLXNA2,RAB3GAP2,KIF1B,RAI14,PLK1,NBEAL1,LOC105373264,ONECUT1,ASB7,FAM183A,GALNT7,TOPORS,NIPA2,CTH,TBCK,TFRC,SLC66…	65	2	1.81797
up	strong	88	GO_Cellular_Component_2021	vesicle membrane (GO:0012506)	'2/59'	0.0207855	0.148577	11.3912	KIF1B;ENTPD7	FSBP,HMGCR,USP8,TMEM267,AMPH,TRIM4,ZNF160,HELB,SNHG21,LOC105372726,NCOA4,ELAVL2,GPM6A,MAN2B2,FAM149A,LOC100887072,SLAIN1,ZCCHC10,DCX,SLC36A1,CCNJ,ST8SIA4,ATP5MF-PTCD1,PTCD1,C1orf112,RNF130,EAF1,TUBA1A,CHRNB4,PINK1,ATP1A3,DDX46,LOC101928383,FXR2,CYP20A1,ZBTB14,ENTPD7,GLT1D1,IMMP1L,GRK6,PLXNA2,RAB3GAP2,KIF1B,RAI14,PLK1,NBEAL1,LOC105373264,ONECUT1,ASB7,FAM183A,GALNT7,TOPORS,NIPA2,CTH,TBCK,TFRC,SLC66…	65	2	1.68224
up	strong	223	Reactome_2022	Cardiac Conduction R-HSA-5576891	'2/84'	0.0398929	0.232019	8.00936	AKAP9;ATP1A3	FSBP,HMGCR,USP8,TMEM267,AMPH,TRIM4,ZNF160,HELB,SNHG21,LOC105372726,NCOA4,ELAVL2,GPM6A,MAN2B2,FAM149A,LOC100887072,SLAIN1,ZCCHC10,DCX,SLC36A1,CCNJ,ST8SIA4,ATP5MF-PTCD1,PTCD1,C1orf112,RNF130,EAF1,TUBA1A,CHRNB4,PINK1,ATP1A3,DDX46,LOC101928383,FXR2,CYP20A1,ZBTB14,ENTPD7,GLT1D1,IMMP1L,GRK6,PLXNA2,RAB3GAP2,KIF1B,RAI14,PLK1,NBEAL1,LOC105373264,ONECUT1,ASB7,FAM183A,GALNT7,TOPORS,NIPA2,CTH,TBCK,TFRC,SLC66…	65	2	1.3991
down	strong	91	GO_Cellular_Component_2021	integral component of plasma membrane (GO:0005887)	'48/732'	1.05e-10	1.87e-08	3.07239	PCDHA8;LRP1;GRIN2A;PCDH7;PCDHA12;SLC24A1;PCDHAC1;PKD2;ERBB3;SLC7A8;PTH1R;ATP2B4;IL1R1;PCDHA2;NOTCH2;PLXNC1;PCDHA3;AJAP1;PCDHA6;PCDHA5;IL1RAP;PCDHA7;SLC16A1;CD81;OBSCN;TRABD2B;PCDHA9;HTRA2;COL25A1;CNTNAP1;SLC12A4;SEMA4A;PCDHAC2;ADRA2C;GRIN2D;PCDHA13;PCDHA11;ACVRL1;PCDHA10;PCDHA4;HRH3;SIRPA;TSPAN3;DDR2;OXTR;PCDHA1;PLXNB3;CACNA1C	BNC2,SLC24A1,PDE1C,LEF1,TRIM33,PKD2,RAD51D,ITPRIP,TIMP2,ANKRD26,H3-3B,PGS1,BORCS7,IL1RAP,PCDHA7,GLYCTK,BMP5,FXN,HSPG2,URM1,MYOCD,LOC112268421,NRK,FOXI2,PACS1,PCOLCE,MIR181A1,PCDHA12,MARCKSP1,MROH1,DNAH1,PARP6,PLXNC1,RBSN,SHC3,PIP5KL1,SNED1,SCAF11,BCOR,SLC12A4,LLGL2,UNC5D,PCDHAC2,RNF169,CXCL12,CDKN3,SLC25A43,CNIH1,MFAP4,MRPL20-DT,CSKMT,USP1,RAPGEF3,DDX50,FAM86KP,EFHD1,HMX3,SLC7A11,SLC16A1,ANKFN1,B…	404	48	9.97871
down	strong	53	GO_Cellular_Component_2021	collagen-containing extracellular matrix (GO:0062023)	'18/214'	3.02e-06	0.000268736	3.80703	COL1A2;COL25A1;GDF10;HSPG2;COL2A1;LGALS3;LTBP3;SULF1;PCSK6;TGFB1I1;NID2;TNC;MFAP4;ADAM19;TIMP2;PCOLCE;WNT5A;CXCL12	BNC2,SLC24A1,PDE1C,LEF1,TRIM33,PKD2,RAD51D,ITPRIP,TIMP2,ANKRD26,H3-3B,PGS1,BORCS7,IL1RAP,PCDHA7,GLYCTK,BMP5,FXN,HSPG2,URM1,MYOCD,LOC112268421,NRK,FOXI2,PACS1,PCOLCE,MIR181A1,PCDHA12,MARCKSP1,MROH1,DNAH1,PARP6,PLXNC1,RBSN,SHC3,PIP5KL1,SNED1,SCAF11,BCOR,SLC12A4,LLGL2,UNC5D,PCDHAC2,RNF169,CXCL12,CDKN3,SLC25A43,CNIH1,MFAP4,MRPL20-DT,CSKMT,USP1,RAPGEF3,DDX50,FAM86KP,EFHD1,HMX3,SLC7A11,SLC16A1,ANKFN1,B…	404	18	5.52006
down	strong	819	Reactome_2022	Extracellular Matrix Organization R-HSA-1474244	'16/198'	1.76e-05	0.0146034	3.65369	COL1A2;COL25A1;BMP1;HSPG2;COL2A1;BMP4;LTBP3;DDR2;NID2;PHYKPL;CAPN15;MFAP4;ADAM19;TIMP2;PCOLCE;DMD	BNC2,SLC24A1,PDE1C,LEF1,TRIM33,PKD2,RAD51D,ITPRIP,TIMP2,ANKRD26,H3-3B,PGS1,BORCS7,IL1RAP,PCDHA7,GLYCTK,BMP5,FXN,HSPG2,URM1,MYOCD,LOC112268421,NRK,FOXI2,PACS1,PCOLCE,MIR181A1,PCDHA12,MARCKSP1,MROH1,DNAH1,PARP6,PLXNC1,RBSN,SHC3,PIP5KL1,SNED1,SCAF11,BCOR,SLC12A4,LLGL2,UNC5D,PCDHAC2,RNF169,CXCL12,CDKN3,SLC25A43,CNIH1,MFAP4,MRPL20-DT,CSKMT,USP1,RAPGEF3,DDX50,FAM86KP,EFHD1,HMX3,SLC7A11,SLC16A1,ANKFN1,B…	404	16	4.75358
down	strong	1311	Reactome_2022	Signaling By GPCR R-HSA-372790	'19/310'	0.000135543	0.0532794	2.76369	ARHGEF16;PDE1C;RHOA;PTH1R;WNT5A;FGD1;PCDHA6;OBSCN;FZD8;KALRN;S1PR2;ADRA2C;RIPK2;CXCL12;PCDHA4;HRH3;OXTR;PRKACB;PDE4D	BNC2,SLC24A1,PDE1C,LEF1,TRIM33,PKD2,RAD51D,ITPRIP,TIMP2,ANKRD26,H3-3B,PGS1,BORCS7,IL1RAP,PCDHA7,GLYCTK,BMP5,FXN,HSPG2,URM1,MYOCD,LOC112268421,NRK,FOXI2,PACS1,PCOLCE,MIR181A1,PCDHA12,MARCKSP1,MROH1,DNAH1,PARP6,PLXNC1,RBSN,SHC3,PIP5KL1,SNED1,SCAF11,BCOR,SLC12A4,LLGL2,UNC5D,PCDHAC2,RNF169,CXCL12,CDKN3,SLC25A43,CNIH1,MFAP4,MRPL20-DT,CSKMT,USP1,RAPGEF3,DDX50,FAM86KP,EFHD1,HMX3,SLC7A11,SLC16A1,ANKFN1,B…	404	19	3.86792
down	strong	717	Reactome_2022	Class A/1 (Rhodopsin-like Receptors) R-HSA-373076	'8/71'	0.000245299	0.0532794	5.15806	PCDHA4;HRH3;PCDHA6;S1PR2;ADRA2C;OXTR;RIPK2;CXCL12	BNC2,SLC24A1,PDE1C,LEF1,TRIM33,PKD2,RAD51D,ITPRIP,TIMP2,ANKRD26,H3-3B,PGS1,BORCS7,IL1RAP,PCDHA7,GLYCTK,BMP5,FXN,HSPG2,URM1,MYOCD,LOC112268421,NRK,FOXI2,PACS1,PCOLCE,MIR181A1,PCDHA12,MARCKSP1,MROH1,DNAH1,PARP6,PLXNC1,RBSN,SHC3,PIP5KL1,SNED1,SCAF11,BCOR,SLC12A4,LLGL2,UNC5D,PCDHAC2,RNF169,CXCL12,CDKN3,SLC25A43,CNIH1,MFAP4,MRPL20-DT,CSKMT,USP1,RAPGEF3,DDX50,FAM86KP,EFHD1,HMX3,SLC7A11,SLC16A1,ANKFN1,B…	404	8	3.6103
down	strong	857	Reactome_2022	GPCR Ligand Binding R-HSA-500792	'11/131'	0.000257389	0.0532794	3.81002	FZD8;PCDHA4;HRH3;PCDHA6;S1PR2;ADRA2C;OXTR;RIPK2;PTH1R;WNT5A;CXCL12	BNC2,SLC24A1,PDE1C,LEF1,TRIM33,PKD2,RAD51D,ITPRIP,TIMP2,ANKRD26,H3-3B,PGS1,BORCS7,IL1RAP,PCDHA7,GLYCTK,BMP5,FXN,HSPG2,URM1,MYOCD,LOC112268421,NRK,FOXI2,PACS1,PCOLCE,MIR181A1,PCDHA12,MARCKSP1,MROH1,DNAH1,PARP6,PLXNC1,RBSN,SHC3,PIP5KL1,SNED1,SCAF11,BCOR,SLC12A4,LLGL2,UNC5D,PCDHAC2,RNF169,CXCL12,CDKN3,SLC25A43,CNIH1,MFAP4,MRPL20-DT,CSKMT,USP1,RAPGEF3,DDX50,FAM86KP,EFHD1,HMX3,SLC7A11,SLC16A1,ANKFN1,B…	404	11	3.58941
down	strong	773	Reactome_2022	Degradation Of Extracellular Matrix R-HSA-1474228	'6/68'	0.00509051	0.359286	4.0972	COL25A1;BMP1;HSPG2;CAPN15;TIMP2;PHYKPL	BNC2,SLC24A1,PDE1C,LEF1,TRIM33,PKD2,RAD51D,ITPRIP,TIMP2,ANKRD26,H3-3B,PGS1,BORCS7,IL1RAP,PCDHA7,GLYCTK,BMP5,FXN,HSPG2,URM1,MYOCD,LOC112268421,NRK,FOXI2,PACS1,PCOLCE,MIR181A1,PCDHA12,MARCKSP1,MROH1,DNAH1,PARP6,PLXNC1,RBSN,SHC3,PIP5KL1,SNED1,SCAF11,BCOR,SLC12A4,LLGL2,UNC5D,PCDHAC2,RNF169,CXCL12,CDKN3,SLC25A43,CNIH1,MFAP4,MRPL20-DT,CSKMT,USP1,RAPGEF3,DDX50,FAM86KP,EFHD1,HMX3,SLC7A11,SLC16A1,ANKFN1,B…	404	6	2.29324
down	strong	33	GO_Cellular_Component_2021	basolateral plasma membrane (GO:0016323)	'Jul/96'	0.00728464	0.216111	3.35878	LRP1;AJAP1;CD81;SLC16A1;ERBB3;SLC7A8;PTH1R	BNC2,SLC24A1,PDE1C,LEF1,TRIM33,PKD2,RAD51D,ITPRIP,TIMP2,ANKRD26,H3-3B,PGS1,BORCS7,IL1RAP,PCDHA7,GLYCTK,BMP5,FXN,HSPG2,URM1,MYOCD,LOC112268421,NRK,FOXI2,PACS1,PCOLCE,MIR181A1,PCDHA12,MARCKSP1,MROH1,DNAH1,PARP6,PLXNC1,RBSN,SHC3,PIP5KL1,SNED1,SCAF11,BCOR,SLC12A4,LLGL2,UNC5D,PCDHAC2,RNF169,CXCL12,CDKN3,SLC25A43,CNIH1,MFAP4,MRPL20-DT,CSKMT,USP1,RAPGEF3,DDX50,FAM86KP,EFHD1,HMX3,SLC7A11,SLC16A1,ANKFN1,B…	404	7	2.13759
down	strong	723	Reactome_2022	Collagen Biosynthesis And Modifying Enzymes R-HSA-1650814	'5/54'	0.00843745	0.472544	4.35006	COL1A2;COL2A1;COL25A1;BMP1;PCOLCE	BNC2,SLC24A1,PDE1C,LEF1,TRIM33,PKD2,RAD51D,ITPRIP,TIMP2,ANKRD26,H3-3B,PGS1,BORCS7,IL1RAP,PCDHA7,GLYCTK,BMP5,FXN,HSPG2,URM1,MYOCD,LOC112268421,NRK,FOXI2,PACS1,PCOLCE,MIR181A1,PCDHA12,MARCKSP1,MROH1,DNAH1,PARP6,PLXNC1,RBSN,SHC3,PIP5KL1,SNED1,SCAF11,BCOR,SLC12A4,LLGL2,UNC5D,PCDHAC2,RNF169,CXCL12,CDKN3,SLC25A43,CNIH1,MFAP4,MRPL20-DT,CSKMT,USP1,RAPGEF3,DDX50,FAM86KP,EFHD1,HMX3,SLC7A11,SLC16A1,ANKFN1,B…	404	5	2.07379
down	strong	726	Reactome_2022	Collagen Formation R-HSA-1474290	'5/67'	0.0201749	0.557298	3.50962	COL1A2;COL2A1;COL25A1;BMP1;PCOLCE	BNC2,SLC24A1,PDE1C,LEF1,TRIM33,PKD2,RAD51D,ITPRIP,TIMP2,ANKRD26,H3-3B,PGS1,BORCS7,IL1RAP,PCDHA7,GLYCTK,BMP5,FXN,HSPG2,URM1,MYOCD,LOC112268421,NRK,FOXI2,PACS1,PCOLCE,MIR181A1,PCDHA12,MARCKSP1,MROH1,DNAH1,PARP6,PLXNC1,RBSN,SHC3,PIP5KL1,SNED1,SCAF11,BCOR,SLC12A4,LLGL2,UNC5D,PCDHAC2,RNF169,CXCL12,CDKN3,SLC25A43,CNIH1,MFAP4,MRPL20-DT,CSKMT,USP1,RAPGEF3,DDX50,FAM86KP,EFHD1,HMX3,SLC7A11,SLC16A1,ANKFN1,B…	404	5	1.69519
down	strong	0	GO_Cellular_Component_2021	9+2 motile cilium (GO:0097729)	'3/29'	0.0295907	0.335919	5.09608	DNAH1;ABHD2;ATP2B4	BNC2,SLC24A1,PDE1C,LEF1,TRIM33,PKD2,RAD51D,ITPRIP,TIMP2,ANKRD26,H3-3B,PGS1,BORCS7,IL1RAP,PCDHA7,GLYCTK,BMP5,FXN,HSPG2,URM1,MYOCD,LOC112268421,NRK,FOXI2,PACS1,PCOLCE,MIR181A1,PCDHA12,MARCKSP1,MROH1,DNAH1,PARP6,PLXNC1,RBSN,SHC3,PIP5KL1,SNED1,SCAF11,BCOR,SLC12A4,LLGL2,UNC5D,PCDHAC2,RNF169,CXCL12,CDKN3,SLC25A43,CNIH1,MFAP4,MRPL20-DT,CSKMT,USP1,RAPGEF3,DDX50,FAM86KP,EFHD1,HMX3,SLC7A11,SLC16A1,ANKFN1,B…	404	3	1.52885
down	strong	724	Reactome_2022	Collagen Chain Trimerization R-HSA-8948216	'3/33'	0.0412819	0.586273	4.48655	COL1A2;COL2A1;COL25A1	BNC2,SLC24A1,PDE1C,LEF1,TRIM33,PKD2,RAD51D,ITPRIP,TIMP2,ANKRD26,H3-3B,PGS1,BORCS7,IL1RAP,PCDHA7,GLYCTK,BMP5,FXN,HSPG2,URM1,MYOCD,LOC112268421,NRK,FOXI2,PACS1,PCOLCE,MIR181A1,PCDHA12,MARCKSP1,MROH1,DNAH1,PARP6,PLXNC1,RBSN,SHC3,PIP5KL1,SNED1,SCAF11,BCOR,SLC12A4,LLGL2,UNC5D,PCDHAC2,RNF169,CXCL12,CDKN3,SLC25A43,CNIH1,MFAP4,MRPL20-DT,CSKMT,USP1,RAPGEF3,DDX50,FAM86KP,EFHD1,HMX3,SLC7A11,SLC16A1,ANKFN1,B…	404	3	1.38424
up	weak	71	GO_Cellular_Component_2021	cilium (GO:0005929)	'14/179'	1.65e-05	0.0026982	4.12847	CYRIB;DYNC2H1;NME5;BBS4;WDR19;FHDC1;WDR35;CLUAP1;FAM161A;TMEM67;EFCAB7;NPHP1;ZBBX;TCTN2	ZNF101,UBE2Q2,HAUS5,RABGAP1L,NME5,PLEKHH2,COL7A1,ZNF382,ADSS2,FHDC1,LPAR4,NUBP1,ANAPC4,PYROXD1,ADD2,TMEM67,DNAJC2,CYFIP2,TBCE,HDAC2,SMC3,MAP2K3,SYT17,SMARCD2,ZNF486,MED12L,ERBB4,DRAM1,ACTL6A,TTC37,CCDC47,PGBD3,MASP1,FHOD3,VWA8,DCXR,PHKA1,ZNF496,CELSR1,FDXR,USP9Y,ABCB6,BRWD1,NPAS3,GALNT16,OLA1,FOXN2,EIF2A,SQLE,SCAMP5,ZFP91,CENPL,TMEM59,HMG20A,SLC66A3,SKAP2,GTF2H3,ADCYAP1R1,CLUAP1,CLGN,DSN1,RRM1,GF…	348	14	4.78301
up	weak	236	GO_Cellular_Component_2021	vesicle membrane (GO:0012506)	'8/59'	2.27e-05	0.0026982	7.22278	RYR3;APPBP2;FMN2;KIF1B;ENTPD7;RAB21;TMEM67;AP1B1	ZNF101,UBE2Q2,HAUS5,RABGAP1L,NME5,PLEKHH2,COL7A1,ZNF382,ADSS2,FHDC1,LPAR4,NUBP1,ANAPC4,PYROXD1,ADD2,TMEM67,DNAJC2,CYFIP2,TBCE,HDAC2,SMC3,MAP2K3,SYT17,SMARCD2,ZNF486,MED12L,ERBB4,DRAM1,ACTL6A,TTC37,CCDC47,PGBD3,MASP1,FHOD3,VWA8,DCXR,PHKA1,ZNF496,CELSR1,FDXR,USP9Y,ABCB6,BRWD1,NPAS3,GALNT16,OLA1,FOXN2,EIF2A,SQLE,SCAMP5,ZFP91,CENPL,TMEM59,HMG20A,SLC66A3,SKAP2,GTF2H3,ADCYAP1R1,CLUAP1,CLGN,DSN1,RRM1,GF…	348	8	4.64447
up	weak	56	GO_Cellular_Component_2021	basolateral plasma membrane (GO:0016323)	'9/96'	0.000136978	0.0108669	4.98129	ERBB4;ERBIN;ATP7A;TFRC;SLC7A1;ANK3;DSTYK;NDRG4;ANK2	ZNF101,UBE2Q2,HAUS5,RABGAP1L,NME5,PLEKHH2,COL7A1,ZNF382,ADSS2,FHDC1,LPAR4,NUBP1,ANAPC4,PYROXD1,ADD2,TMEM67,DNAJC2,CYFIP2,TBCE,HDAC2,SMC3,MAP2K3,SYT17,SMARCD2,ZNF486,MED12L,ERBB4,DRAM1,ACTL6A,TTC37,CCDC47,PGBD3,MASP1,FHOD3,VWA8,DCXR,PHKA1,ZNF496,CELSR1,FDXR,USP9Y,ABCB6,BRWD1,NPAS3,GALNT16,OLA1,FOXN2,EIF2A,SQLE,SCAMP5,ZFP91,CENPL,TMEM59,HMG20A,SLC66A3,SKAP2,GTF2H3,ADCYAP1R1,CLUAP1,CLGN,DSN1,RRM1,GF…	348	9	3.86335
up	weak	457	GO_Molecular_Function_2021	motor activity (GO:0003774)	'Jul/57'	0.000141078	0.0467539	6.57617	APPBP2;KIF21A;KIF1B;SMC3;KIF5A;DYNC2H1;KIF13A	ZNF101,UBE2Q2,HAUS5,RABGAP1L,NME5,PLEKHH2,COL7A1,ZNF382,ADSS2,FHDC1,LPAR4,NUBP1,ANAPC4,PYROXD1,ADD2,TMEM67,DNAJC2,CYFIP2,TBCE,HDAC2,SMC3,MAP2K3,SYT17,SMARCD2,ZNF486,MED12L,ERBB4,DRAM1,ACTL6A,TTC37,CCDC47,PGBD3,MASP1,FHOD3,VWA8,DCXR,PHKA1,ZNF496,CELSR1,FDXR,USP9Y,ABCB6,BRWD1,NPAS3,GALNT16,OLA1,FOXN2,EIF2A,SQLE,SCAMP5,ZFP91,CENPL,TMEM59,HMG20A,SLC66A3,SKAP2,GTF2H3,ADCYAP1R1,CLUAP1,CLGN,DSN1,RRM1,GF…	348	7	3.85054
up	weak	1065	Reactome_2022	Organelle Biogenesis And Maintenance R-HSA-1852241	'15/255'	0.000217085	0.175839	3.09593	APOOL;C2CD3;PPRC1;BBS4;WDR19;WDR35;CLUAP1;ATP5MC2;ACTR1A;HAUS5;TMEM67;NPHP1;DYNC2H1;TCTN2;ATP5F1C	ZNF101,UBE2Q2,HAUS5,RABGAP1L,NME5,PLEKHH2,COL7A1,ZNF382,ADSS2,FHDC1,LPAR4,NUBP1,ANAPC4,PYROXD1,ADD2,TMEM67,DNAJC2,CYFIP2,TBCE,HDAC2,SMC3,MAP2K3,SYT17,SMARCD2,ZNF486,MED12L,ERBB4,DRAM1,ACTL6A,TTC37,CCDC47,PGBD3,MASP1,FHOD3,VWA8,DCXR,PHKA1,ZNF496,CELSR1,FDXR,USP9Y,ABCB6,BRWD1,NPAS3,GALNT16,OLA1,FOXN2,EIF2A,SQLE,SCAMP5,ZFP91,CENPL,TMEM59,HMG20A,SLC66A3,SKAP2,GTF2H3,ADCYAP1R1,CLUAP1,CLGN,DSN1,RRM1,GF…	348	15	3.66337
up	weak	456	GO_Molecular_Function_2021	microtubule motor activity (GO:0003777)	'6/48'	0.000384922	0.0467539	6.74075	APPBP2;KIF21A;KIF1B;SMC3;KIF5A;KIF13A	ZNF101,UBE2Q2,HAUS5,RABGAP1L,NME5,PLEKHH2,COL7A1,ZNF382,ADSS2,FHDC1,LPAR4,NUBP1,ANAPC4,PYROXD1,ADD2,TMEM67,DNAJC2,CYFIP2,TBCE,HDAC2,SMC3,MAP2K3,SYT17,SMARCD2,ZNF486,MED12L,ERBB4,DRAM1,ACTL6A,TTC37,CCDC47,PGBD3,MASP1,FHOD3,VWA8,DCXR,PHKA1,ZNF496,CELSR1,FDXR,USP9Y,ABCB6,BRWD1,NPAS3,GALNT16,OLA1,FOXN2,EIF2A,SQLE,SCAMP5,ZFP91,CENPL,TMEM59,HMG20A,SLC66A3,SKAP2,GTF2H3,ADCYAP1R1,CLUAP1,CLGN,DSN1,RRM1,GF…	348	6	3.41463
up	weak	706	Reactome_2022	Cilium Assembly R-HSA-5617833	'11/169'	0.000644911	0.199446	3.43867	C2CD3;BBS4;WDR19;WDR35;CLUAP1;ACTR1A;HAUS5;TMEM67;NPHP1;DYNC2H1;TCTN2	ZNF101,UBE2Q2,HAUS5,RABGAP1L,NME5,PLEKHH2,COL7A1,ZNF382,ADSS2,FHDC1,LPAR4,NUBP1,ANAPC4,PYROXD1,ADD2,TMEM67,DNAJC2,CYFIP2,TBCE,HDAC2,SMC3,MAP2K3,SYT17,SMARCD2,ZNF486,MED12L,ERBB4,DRAM1,ACTL6A,TTC37,CCDC47,PGBD3,MASP1,FHOD3,VWA8,DCXR,PHKA1,ZNF496,CELSR1,FDXR,USP9Y,ABCB6,BRWD1,NPAS3,GALNT16,OLA1,FOXN2,EIF2A,SQLE,SCAMP5,ZFP91,CENPL,TMEM59,HMG20A,SLC66A3,SKAP2,GTF2H3,ADCYAP1R1,CLUAP1,CLGN,DSN1,RRM1,GF…	348	11	3.1905
up	weak	70	GO_Cellular_Component_2021	ciliary membrane (GO:0060170)	'4/21'	0.000738689	0.043952	10.4824	TCTN2;TMEM67;BBS4;EFCAB7	ZNF101,UBE2Q2,HAUS5,RABGAP1L,NME5,PLEKHH2,COL7A1,ZNF382,ADSS2,FHDC1,LPAR4,NUBP1,ANAPC4,PYROXD1,ADD2,TMEM67,DNAJC2,CYFIP2,TBCE,HDAC2,SMC3,MAP2K3,SYT17,SMARCD2,ZNF486,MED12L,ERBB4,DRAM1,ACTL6A,TTC37,CCDC47,PGBD3,MASP1,FHOD3,VWA8,DCXR,PHKA1,ZNF496,CELSR1,FDXR,USP9Y,ABCB6,BRWD1,NPAS3,GALNT16,OLA1,FOXN2,EIF2A,SQLE,SCAMP5,ZFP91,CENPL,TMEM59,HMG20A,SLC66A3,SKAP2,GTF2H3,ADCYAP1R1,CLUAP1,CLGN,DSN1,RRM1,GF…	348	4	3.13154
up	weak	169	GO_Cellular_Component_2021	neuron projection (GO:0043005)	'18/394'	0.00111529	0.0442488	2.39518	SYP;PTEN;ZWINT;ATCAY;ATP7A;UHMK1;ADCYAP1R1;DOCK7;KIF1B;DIP2B;SCN3A;ANK3;NEFM;FGF13;PSEN1;CHRNB4;ANK2;INPP5K	ZNF101,UBE2Q2,HAUS5,RABGAP1L,NME5,PLEKHH2,COL7A1,ZNF382,ADSS2,FHDC1,LPAR4,NUBP1,ANAPC4,PYROXD1,ADD2,TMEM67,DNAJC2,CYFIP2,TBCE,HDAC2,SMC3,MAP2K3,SYT17,SMARCD2,ZNF486,MED12L,ERBB4,DRAM1,ACTL6A,TTC37,CCDC47,PGBD3,MASP1,FHOD3,VWA8,DCXR,PHKA1,ZNF496,CELSR1,FDXR,USP9Y,ABCB6,BRWD1,NPAS3,GALNT16,OLA1,FOXN2,EIF2A,SQLE,SCAMP5,ZFP91,CENPL,TMEM59,HMG20A,SLC66A3,SKAP2,GTF2H3,ADCYAP1R1,CLUAP1,CLGN,DSN1,RRM1,GF…	348	18	2.95261
up	weak	164	GO_Cellular_Component_2021	motile cilium (GO:0031514)	'5/42'	0.00148736	0.0442488	6.49225	DYNC2H1;BBS4;WDR19;NPHP1;ZBBX	ZNF101,UBE2Q2,HAUS5,RABGAP1L,NME5,PLEKHH2,COL7A1,ZNF382,ADSS2,FHDC1,LPAR4,NUBP1,ANAPC4,PYROXD1,ADD2,TMEM67,DNAJC2,CYFIP2,TBCE,HDAC2,SMC3,MAP2K3,SYT17,SMARCD2,ZNF486,MED12L,ERBB4,DRAM1,ACTL6A,TTC37,CCDC47,PGBD3,MASP1,FHOD3,VWA8,DCXR,PHKA1,ZNF496,CELSR1,FDXR,USP9Y,ABCB6,BRWD1,NPAS3,GALNT16,OLA1,FOXN2,EIF2A,SQLE,SCAMP5,ZFP91,CENPL,TMEM59,HMG20A,SLC66A3,SKAP2,GTF2H3,ADCYAP1R1,CLUAP1,CLGN,DSN1,RRM1,GF…	348	5	2.82759
up	weak	755	Reactome_2022	Degradation Of Extracellular Matrix R-HSA-1474228	'4/68'	0.0482355	0.550967	3.28114	COL14A1;CASP3;PSEN1;CTSB	ZNF101,UBE2Q2,HAUS5,RABGAP1L,NME5,PLEKHH2,COL7A1,ZNF382,ADSS2,FHDC1,LPAR4,NUBP1,ANAPC4,PYROXD1,ADD2,TMEM67,DNAJC2,CYFIP2,TBCE,HDAC2,SMC3,MAP2K3,SYT17,SMARCD2,ZNF486,MED12L,ERBB4,DRAM1,ACTL6A,TTC37,CCDC47,PGBD3,MASP1,FHOD3,VWA8,DCXR,PHKA1,ZNF496,CELSR1,FDXR,USP9Y,ABCB6,BRWD1,NPAS3,GALNT16,OLA1,FOXN2,EIF2A,SQLE,SCAMP5,ZFP91,CENPL,TMEM59,HMG20A,SLC66A3,SKAP2,GTF2H3,ADCYAP1R1,CLUAP1,CLGN,DSN1,RRM1,GF…	348	4	1.31663
down	weak	1280	Reactome_2022	Extracellular Matrix Organization R-HSA-1474244	'50/198'	3.74e-20	4.58e-17	4.80309	ITGA5;COL2A1;LTBP3;LAMC3;COL5A2;COL18A1;COL4A2;CAPN15;COL5A1;LAMA5;FBN1;PHYKPL;ITGA1;TGFB3;SCUBE1;NID2;COL6A2;COL1A2;FBN2;HSPG2;LOXL2;COL12A1;LRP4;COL16A1;COL9A2;PCOLCE;ADAM8;CAPN7;LAMB1;BMP4;COL20A1;COL13A1;COL6A1;COL23A1;MMP2;ITGA4;FBLN1;FBN3;CAPN10;ITGA8;ITGA10;LAMA2;MMP14;COL25A1;BMP1;COL1A1;LAMA1;DMD;ADAMTS3;CAPN1	AFAP1L1,ITGA5,NUP85,KNL1,OPTN,COL2A1,TBL1X,WDPCP,C11orf80,TRIP10,TBX3,GEMIN2,GSK3B-DT,PLCH2,RCN3,DECR1,PLXND1,NSDHL,ZNF569,MIR181A1HG,PRUNE1,RTEL1-TNFRSF6B,PRR11,LDLR,NID2,B4GALT4,NUCB1,DPAGT1,RPUSD4,NDUFA11,PLCB1,ATP1B2,C3orf52,RIMS3,COL12A1,NOC2L,RAB1B,TMEM106A,ZNF276,TPCN2,CDKAL1,COL20A1,METTL25B,TRY-GTA4-1,WFIKKN1,GNB3,MIR3164,SLC25A4,ITGA8,SH3BP1,WDR86,ARHGEF6,CRYZL2P-SEC16B,ERO1B,LOC1027242…	954	50	19.4268
down	weak	97	GO_Cellular_Component_2021	collagen-containing extracellular matrix (GO:0062023)	'48/214'	3.91e-17	1.24e-14	4.25538	COL2A1;LTBP3;TGFB1I1;ADAMTS20;LAMC3;COL5A2;COL18A1;COL4A2;COL5A1;ANXA11;LAMA5;FBN1;TGFB3;ADAMTS10;NID2;FRAS1;COL6A2;COL1A2;FBN2;HSPG2;LOXL2;TNC;SERPINB6;COL12A1;COL16A1;COL9A2;PCOLCE;POSTN;LAMB1;GPC1;COL6A1;COL20A1;COL13A1;MMP2;COL23A1;FBLN1;CSPG4;MXRA5;LAMA2;AEBP1;COL25A1;COL1A1;HMCN1;LAMA1;ITIH4;ADAMTS3;NTN5;THBS4	AFAP1L1,ITGA5,NUP85,KNL1,OPTN,COL2A1,TBL1X,WDPCP,C11orf80,TRIP10,TBX3,GEMIN2,GSK3B-DT,PLCH2,RCN3,DECR1,PLXND1,NSDHL,ZNF569,MIR181A1HG,PRUNE1,RTEL1-TNFRSF6B,PRR11,LDLR,NID2,B4GALT4,NUCB1,DPAGT1,RPUSD4,NDUFA11,PLCB1,ATP1B2,C3orf52,RIMS3,COL12A1,NOC2L,RAB1B,TMEM106A,ZNF276,TPCN2,CDKAL1,COL20A1,METTL25B,TRY-GTA4-1,WFIKKN1,GNB3,MIR3164,SLC25A4,ITGA8,SH3BP1,WDR86,ARHGEF6,CRYZL2P-SEC16B,ERO1B,LOC1027242…	954	48	16.4082
down	weak	1139	Reactome_2022	Collagen Chain Trimerization R-HSA-8948216	'16/33'	3.18e-12	1.94e-09	9.04857	COL9A2;COL25A1;COL2A1;COL6A1;COL20A1;COL13A1;COL6A2;COL23A1;COL1A1;COL5A2;COL18A1;COL4A2;COL1A2;COL5A1;COL12A1;COL16A1	AFAP1L1,ITGA5,NUP85,KNL1,OPTN,COL2A1,TBL1X,WDPCP,C11orf80,TRIP10,TBX3,GEMIN2,GSK3B-DT,PLCH2,RCN3,DECR1,PLXND1,NSDHL,ZNF569,MIR181A1HG,PRUNE1,RTEL1-TNFRSF6B,PRR11,LDLR,NID2,B4GALT4,NUCB1,DPAGT1,RPUSD4,NDUFA11,PLCB1,ATP1B2,C3orf52,RIMS3,COL12A1,NOC2L,RAB1B,TMEM106A,ZNF276,TPCN2,CDKAL1,COL20A1,METTL25B,TRY-GTA4-1,WFIKKN1,GNB3,MIR3164,SLC25A4,ITGA8,SH3BP1,WDR86,ARHGEF6,CRYZL2P-SEC16B,ERO1B,LOC1027242…	954	16	11.4977
down	weak	1138	Reactome_2022	Collagen Biosynthesis And Modifying Enzymes R-HSA-1650814	'19/54'	3.08e-11	1.26e-08	6.58628	COL2A1;COL5A2;COL18A1;COL4A2;COL5A1;COL6A2;COL1A2;COL12A1;COL16A1;COL9A2;PCOLCE;COL6A1;COL20A1;COL13A1;COL23A1;COL25A1;BMP1;COL1A1;ADAMTS3	AFAP1L1,ITGA5,NUP85,KNL1,OPTN,COL2A1,TBL1X,WDPCP,C11orf80,TRIP10,TBX3,GEMIN2,GSK3B-DT,PLCH2,RCN3,DECR1,PLXND1,NSDHL,ZNF569,MIR181A1HG,PRUNE1,RTEL1-TNFRSF6B,PRR11,LDLR,NID2,B4GALT4,NUCB1,DPAGT1,RPUSD4,NDUFA11,PLCB1,ATP1B2,C3orf52,RIMS3,COL12A1,NOC2L,RAB1B,TMEM106A,ZNF276,TPCN2,CDKAL1,COL20A1,METTL25B,TRY-GTA4-1,WFIKKN1,GNB3,MIR3164,SLC25A4,ITGA8,SH3BP1,WDR86,ARHGEF6,CRYZL2P-SEC16B,ERO1B,LOC1027242…	954	19	10.5112
down	weak	1141	Reactome_2022	Collagen Formation R-HSA-1474290	'20/67'	2.79e-10	8.53e-08	5.59228	COL2A1;COL5A2;COL18A1;COL4A2;COL5A1;COL6A2;COL1A2;LOXL2;COL12A1;COL16A1;COL9A2;PCOLCE;COL6A1;COL20A1;COL13A1;COL23A1;COL25A1;BMP1;COL1A1;ADAMTS3	AFAP1L1,ITGA5,NUP85,KNL1,OPTN,COL2A1,TBL1X,WDPCP,C11orf80,TRIP10,TBX3,GEMIN2,GSK3B-DT,PLCH2,RCN3,DECR1,PLXND1,NSDHL,ZNF569,MIR181A1HG,PRUNE1,RTEL1-TNFRSF6B,PRR11,LDLR,NID2,B4GALT4,NUCB1,DPAGT1,RPUSD4,NDUFA11,PLCB1,ATP1B2,C3orf52,RIMS3,COL12A1,NOC2L,RAB1B,TMEM106A,ZNF276,TPCN2,CDKAL1,COL20A1,METTL25B,TRY-GTA4-1,WFIKKN1,GNB3,MIR3164,SLC25A4,ITGA8,SH3BP1,WDR86,ARHGEF6,CRYZL2P-SEC16B,ERO1B,LOC1027242…	954	20	9.55448
down	weak	1209	Reactome_2022	Degradation Of Extracellular Matrix R-HSA-1474228	'20/68'	3.75e-10	9.17e-08	5.51032	COL18A1;CAPN15;LAMA5;PHYKPL;SCUBE1;HSPG2;COL12A1;COL16A1;COL9A2;ADAM8;CAPN7;LAMB1;MMP2;COL13A1;COL23A1;CAPN10;MMP14;COL25A1;BMP1;CAPN1	AFAP1L1,ITGA5,NUP85,KNL1,OPTN,COL2A1,TBL1X,WDPCP,C11orf80,TRIP10,TBX3,GEMIN2,GSK3B-DT,PLCH2,RCN3,DECR1,PLXND1,NSDHL,ZNF569,MIR181A1HG,PRUNE1,RTEL1-TNFRSF6B,PRR11,LDLR,NID2,B4GALT4,NUCB1,DPAGT1,RPUSD4,NDUFA11,PLCB1,ATP1B2,C3orf52,RIMS3,COL12A1,NOC2L,RAB1B,TMEM106A,ZNF276,TPCN2,CDKAL1,COL20A1,METTL25B,TRY-GTA4-1,WFIKKN1,GNB3,MIR3164,SLC25A4,ITGA8,SH3BP1,WDR86,ARHGEF6,CRYZL2P-SEC16B,ERO1B,LOC1027242…	954	20	9.42611
down	weak	161	GO_Cellular_Component_2021	integral component of plasma membrane (GO:0005887)	'64/732'	0.000178425	0.00810561	1.63576	ATP11A;PDGFRB;SLC12A4;STRA6;PLPPR2;TFRC;IL11RA;TCIRG1;PCDH11X;LRP1;AJAP1;ENPEP;PLXND1;PLPPR3;LDLR;TNFRSF1A;LNPEP;LRRN4;ADGRB1;PCDHGC5;ATP1B2;KCNQ5;TRPV4;MFSD12;MYMK;CHRNG;ITPR3;AXL;ADAM8;ADCY2;SEMA3F;CD9;CD320;EDNRA;CSPG4;SLC25A4;CACNA1C;CACNA1H;IL1R1;RHBDL1;PTH1R;GPR75;IL6ST;NPY1R;MMP14;PTPRB;CNTNAP1;GRIN2D;OBSCN;SLC24A1;COL25A1;TRPM4;SLC7A8;TRABD2B;LMTK2;TMEM150A;CLPTM1;SEMA3A;PODXL2;ACVRL1;FZD…	AFAP1L1,ITGA5,NUP85,KNL1,OPTN,COL2A1,TBL1X,WDPCP,C11orf80,TRIP10,TBX3,GEMIN2,GSK3B-DT,PLCH2,RCN3,DECR1,PLXND1,NSDHL,ZNF569,MIR181A1HG,PRUNE1,RTEL1-TNFRSF6B,PRR11,LDLR,NID2,B4GALT4,NUCB1,DPAGT1,RPUSD4,NDUFA11,PLCB1,ATP1B2,C3orf52,RIMS3,COL12A1,NOC2L,RAB1B,TMEM106A,ZNF276,TPCN2,CDKAL1,COL20A1,METTL25B,TRY-GTA4-1,WFIKKN1,GNB3,MIR3164,SLC25A4,ITGA8,SH3BP1,WDR86,ARHGEF6,CRYZL2P-SEC16B,ERO1B,LOC1027242…	954	64	3.74854
down	weak	1970	Reactome_2022	Signaling By GPCR R-HSA-372790	'31/310'	0.00103621	0.034251	1.8636	ITGA5;CAMK4;PLPPR2;ITPR1;PLPPR3;PIK3R2;ARHGEF16;PDE4D;DGKZ;PLCB1;PDE1C;GRK2;ITPR3;ADCY2;GNB3;MAPK3;EDNRA;PTH1R;NPY1R;ARHGEF6;OBSCN;ARRB1;PRKAR2A;WNT11;FZD2;PIK3CA;FZD4;PDE8A;ADCY5;MCF2L;ARHGEF1	AFAP1L1,ITGA5,NUP85,KNL1,OPTN,COL2A1,TBL1X,WDPCP,C11orf80,TRIP10,TBX3,GEMIN2,GSK3B-DT,PLCH2,RCN3,DECR1,PLXND1,NSDHL,ZNF569,MIR181A1HG,PRUNE1,RTEL1-TNFRSF6B,PRR11,LDLR,NID2,B4GALT4,NUCB1,DPAGT1,RPUSD4,NDUFA11,PLCB1,ATP1B2,C3orf52,RIMS3,COL12A1,NOC2L,RAB1B,TMEM106A,ZNF276,TPCN2,CDKAL1,COL20A1,METTL25B,TRY-GTA4-1,WFIKKN1,GNB3,MIR3164,SLC25A4,ITGA8,SH3BP1,WDR86,ARHGEF6,CRYZL2P-SEC16B,ERO1B,LOC1027242…	954	31	2.98455
down	weak	136	GO_Cellular_Component_2021	extracellular membrane-bounded organelle (GO:0065010)	'6/43'	0.029697	0.255646	2.71463	GRIA4;CD9;COL6A2;TFRC;MAN1B1;COL12A1	AFAP1L1,ITGA5,NUP85,KNL1,OPTN,COL2A1,TBL1X,WDPCP,C11orf80,TRIP10,TBX3,GEMIN2,GSK3B-DT,PLCH2,RCN3,DECR1,PLXND1,NSDHL,ZNF569,MIR181A1HG,PRUNE1,RTEL1-TNFRSF6B,PRR11,LDLR,NID2,B4GALT4,NUCB1,DPAGT1,RPUSD4,NDUFA11,PLCB1,ATP1B2,C3orf52,RIMS3,COL12A1,NOC2L,RAB1B,TMEM106A,ZNF276,TPCN2,CDKAL1,COL20A1,METTL25B,TRY-GTA4-1,WFIKKN1,GNB3,MIR3164,SLC25A4,ITGA8,SH3BP1,WDR86,ARHGEF6,CRYZL2P-SEC16B,ERO1B,LOC1027242…	954	6	1.52729
down	weak	137	GO_Cellular_Component_2021	extracellular vesicle (GO:1903561)	'6/45'	0.0361865	0.255646	2.595	GRIA4;CD9;COL6A2;TFRC;MAN1B1;COL12A1	AFAP1L1,ITGA5,NUP85,KNL1,OPTN,COL2A1,TBL1X,WDPCP,C11orf80,TRIP10,TBX3,GEMIN2,GSK3B-DT,PLCH2,RCN3,DECR1,PLXND1,NSDHL,ZNF569,MIR181A1HG,PRUNE1,RTEL1-TNFRSF6B,PRR11,LDLR,NID2,B4GALT4,NUCB1,DPAGT1,RPUSD4,NDUFA11,PLCB1,ATP1B2,C3orf52,RIMS3,COL12A1,NOC2L,RAB1B,TMEM106A,ZNF276,TPCN2,CDKAL1,COL20A1,METTL25B,TRY-GTA4-1,WFIKKN1,GNB3,MIR3164,SLC25A4,ITGA8,SH3BP1,WDR86,ARHGEF6,CRYZL2P-SEC16B,ERO1B,LOC1027242…	954	6	1.44145

## Sheet: RPE
Gene ontology (GO) and reactome enrichment analysis of genes that have differential abundance between PRPF8 iCLIP experiments done using RP13 and RP13-Cas9 iPSC-derived retinal pigment epithelium.
Direction	Strength	Column1	library	Term	Overlap	P-value	Adjusted P-value	Odds Ratio	Genes	sig_genes	nSig_genes	nGenes	#NAME?
up	intermediate	58	GO_Cellular_Component_2021	basolateral plasma membrane (GO:0016323)	'10/100'	0.000592473	0.136269	3.69804	SLC16A1;SLC29A4;CNNM2;ATP1A1;TFRC;SLC2A1;SLC16A8;SLC41A1;ERBB4;LIN7A	PIR-FIGF,EIF4H,LOC107986031,ABCC9,RBL1,UBR4,MLLT10,ATP2B3,LOC107984909,CAPN7,POLR2J4,ZNF331,EMC3-AS1,LOC730101,POLR3H,CNOT11,MAP3K5,HERC4,RECQL5,LOC400499,ESPN,NOP16,PLAGL1,PARP4,DESI2,RANBP9,DEDD,SPATA6,TMEM177,ST6GALNAC4,PDLIM5,CCDC62,HHAT,IL34,PLD3,MAP3K12,FBXO38,ATP6V1C1,KLHDC3,SNORD55,TULP4,B4GALT6,PLCB4,SYNE1,NVL,TF,RNF220,KIF13B,GABBR2,ALKBH8,SETD3,ERBB4,MRPS21,LOC100128398,XRN1,DNAH7,USP3…	409	10	3.22733
up	intermediate	296	GO_Molecular_Function_2021	RNA binding (GO:0003723)	'55/1235'	0.000699366	0.156372	1.64801	SYNE1;PA2G4;NVL;PPARGC1A;PRKDC;HSPA8;IMP4;DNAJC21;POLR1G;EIF4H;TSFM;LARP6;NOP16;ALKBH8;DHX34;DYNC1H1;GTPBP1;MRPS21;FASN;RACK1;ZC3H15;CASC3;XRN1;TCOF1;SRF;TFRC;MARK2;TRAP1;LARP7;GCN1;GDI2;MYO5A;FNDC3A;SPATS2;RCC1L;KRR1;ENO1;UBE2O;GSPT1;SARS1;ZNF598;IMMT;NIFK;NCOA5;MRPL3;PPAN;SF3B4;FKBP4;CDC5L;RC3H2;DDX50;GFM1;BAG4;FBL;MAP4	PIR-FIGF,EIF4H,LOC107986031,ABCC9,RBL1,UBR4,MLLT10,ATP2B3,LOC107984909,CAPN7,POLR2J4,ZNF331,EMC3-AS1,LOC730101,POLR3H,CNOT11,MAP3K5,HERC4,RECQL5,LOC400499,ESPN,NOP16,PLAGL1,PARP4,DESI2,RANBP9,DEDD,SPATA6,TMEM177,ST6GALNAC4,PDLIM5,CCDC62,HHAT,IL34,PLD3,MAP3K12,FBXO38,ATP6V1C1,KLHDC3,SNORD55,TULP4,B4GALT6,PLCB4,SYNE1,NVL,TF,RNF220,KIF13B,GABBR2,ALKBH8,SETD3,ERBB4,MRPS21,LOC100128398,XRN1,DNAH7,USP3…	409	55	3.1553
up	intermediate	534	GO_Molecular_Function_2021	protein homodimerization activity (GO:0042803)	'26/458'	0.000764655	0.156372	2.07716	SYNE1;KYAT1;TPI1;ERBB4;FBLN5;RACK1;VEGFA;SRF;TFRC;BCL2L1;PSAP;CACYBP;ENO1;SARS1;MSH3;GALE;XPNPEP1;MAP3K12;HM13;CEP43;ABCB9;HSD17B4;RAB11FIP4;MAP3K5;CSF1R;HMOX1	PIR-FIGF,EIF4H,LOC107986031,ABCC9,RBL1,UBR4,MLLT10,ATP2B3,LOC107984909,CAPN7,POLR2J4,ZNF331,EMC3-AS1,LOC730101,POLR3H,CNOT11,MAP3K5,HERC4,RECQL5,LOC400499,ESPN,NOP16,PLAGL1,PARP4,DESI2,RANBP9,DEDD,SPATA6,TMEM177,ST6GALNAC4,PDLIM5,CCDC62,HHAT,IL34,PLD3,MAP3K12,FBXO38,ATP6V1C1,KLHDC3,SNORD55,TULP4,B4GALT6,PLCB4,SYNE1,NVL,TF,RNF220,KIF13B,GABBR2,ALKBH8,SETD3,ERBB4,MRPS21,LOC100128398,XRN1,DNAH7,USP3…	409	26	3.11653
up	intermediate	692	Reactome_2022	Basigin Interactions R-HSA-210991	'4/19'	0.00184522	0.667564	8.09343	PPIL2;SLC16A1;ITGA6;SLC16A8	PIR-FIGF,EIF4H,LOC107986031,ABCC9,RBL1,UBR4,MLLT10,ATP2B3,LOC107984909,CAPN7,POLR2J4,ZNF331,EMC3-AS1,LOC730101,POLR3H,CNOT11,MAP3K5,HERC4,RECQL5,LOC400499,ESPN,NOP16,PLAGL1,PARP4,DESI2,RANBP9,DEDD,SPATA6,TMEM177,ST6GALNAC4,PDLIM5,CCDC62,HHAT,IL34,PLD3,MAP3K12,FBXO38,ATP6V1C1,KLHDC3,SNORD55,TULP4,B4GALT6,PLCB4,SYNE1,NVL,TF,RNF220,KIF13B,GABBR2,ALKBH8,SETD3,ERBB4,MRPS21,LOC100128398,XRN1,DNAH7,USP3…	409	4	2.73395
up	intermediate	1431	Reactome_2022	Transport Of Small Molecules R-HSA-382551	'24/449'	0.00267385	0.667564	1.94995	TF;CLCN3;SLC2A1;ABCC9;LIPG;ADD3;ATP2B3;CYB5R2;TFRC;SLC16A8;SCARB1;SLC41A1;PSMD11;SLC35B4;SLC16A1;AFG3L2;SLC22A5;ATP6V1C1;ABCB8;SLC29A4;ABCB9;SLC27A1;OS9;HMOX1	PIR-FIGF,EIF4H,LOC107986031,ABCC9,RBL1,UBR4,MLLT10,ATP2B3,LOC107984909,CAPN7,POLR2J4,ZNF331,EMC3-AS1,LOC730101,POLR3H,CNOT11,MAP3K5,HERC4,RECQL5,LOC400499,ESPN,NOP16,PLAGL1,PARP4,DESI2,RANBP9,DEDD,SPATA6,TMEM177,ST6GALNAC4,PDLIM5,CCDC62,HHAT,IL34,PLD3,MAP3K12,FBXO38,ATP6V1C1,KLHDC3,SNORD55,TULP4,B4GALT6,PLCB4,SYNE1,NVL,TF,RNF220,KIF13B,GABBR2,ALKBH8,SETD3,ERBB4,MRPS21,LOC100128398,XRN1,DNAH7,USP3…	409	24	2.57286
up	intermediate	1020	Reactome_2022	Metabolism Of Steroids R-HSA-8957322	'9/105'	0.00322317	0.667564	3.17819	MSMO1;LRP2;FASN;NCOA6;SEC24A;SQLE;HSD17B4;LMBR1;SEC24B	PIR-FIGF,EIF4H,LOC107986031,ABCC9,RBL1,UBR4,MLLT10,ATP2B3,LOC107984909,CAPN7,POLR2J4,ZNF331,EMC3-AS1,LOC730101,POLR3H,CNOT11,MAP3K5,HERC4,RECQL5,LOC400499,ESPN,NOP16,PLAGL1,PARP4,DESI2,RANBP9,DEDD,SPATA6,TMEM177,ST6GALNAC4,PDLIM5,CCDC62,HHAT,IL34,PLD3,MAP3K12,FBXO38,ATP6V1C1,KLHDC3,SNORD55,TULP4,B4GALT6,PLCB4,SYNE1,NVL,TF,RNF220,KIF13B,GABBR2,ALKBH8,SETD3,ERBB4,MRPS21,LOC100128398,XRN1,DNAH7,USP3…	409	9	2.49172
up	intermediate	391	GO_Molecular_Function_2021	estradiol 17-beta-dehydrogenase activity (GO:0004303)	'02/5'	0.00776937	0.353075	15.879	HSD17B7;HSD17B4	PIR-FIGF,EIF4H,LOC107986031,ABCC9,RBL1,UBR4,MLLT10,ATP2B3,LOC107984909,CAPN7,POLR2J4,ZNF331,EMC3-AS1,LOC730101,POLR3H,CNOT11,MAP3K5,HERC4,RECQL5,LOC400499,ESPN,NOP16,PLAGL1,PARP4,DESI2,RANBP9,DEDD,SPATA6,TMEM177,ST6GALNAC4,PDLIM5,CCDC62,HHAT,IL34,PLD3,MAP3K12,FBXO38,ATP6V1C1,KLHDC3,SNORD55,TULP4,B4GALT6,PLCB4,SYNE1,NVL,TF,RNF220,KIF13B,GABBR2,ALKBH8,SETD3,ERBB4,MRPS21,LOC100128398,XRN1,DNAH7,USP3…	409	2	2.10961
up	intermediate	457	GO_Molecular_Function_2021	magnesium ion transmembrane transporter activity (GO:0015095)	'02/7'	0.0157048	0.442987	11.6429	CNNM2;SLC41A1	PIR-FIGF,EIF4H,LOC107986031,ABCC9,RBL1,UBR4,MLLT10,ATP2B3,LOC107984909,CAPN7,POLR2J4,ZNF331,EMC3-AS1,LOC730101,POLR3H,CNOT11,MAP3K5,HERC4,RECQL5,LOC400499,ESPN,NOP16,PLAGL1,PARP4,DESI2,RANBP9,DEDD,SPATA6,TMEM177,ST6GALNAC4,PDLIM5,CCDC62,HHAT,IL34,PLD3,MAP3K12,FBXO38,ATP6V1C1,KLHDC3,SNORD55,TULP4,B4GALT6,PLCB4,SYNE1,NVL,TF,RNF220,KIF13B,GABBR2,ALKBH8,SETD3,ERBB4,MRPS21,LOC100128398,XRN1,DNAH7,USP3…	409	2	1.80397
up	intermediate	461	GO_Molecular_Function_2021	metal ion transmembrane transporter activity (GO:0046873)	'3/19'	0.0161908	0.442987	6.2794	CNNM2;SLC41A1;ATP2B3	PIR-FIGF,EIF4H,LOC107986031,ABCC9,RBL1,UBR4,MLLT10,ATP2B3,LOC107984909,CAPN7,POLR2J4,ZNF331,EMC3-AS1,LOC730101,POLR3H,CNOT11,MAP3K5,HERC4,RECQL5,LOC400499,ESPN,NOP16,PLAGL1,PARP4,DESI2,RANBP9,DEDD,SPATA6,TMEM177,ST6GALNAC4,PDLIM5,CCDC62,HHAT,IL34,PLD3,MAP3K12,FBXO38,ATP6V1C1,KLHDC3,SNORD55,TULP4,B4GALT6,PLCB4,SYNE1,NVL,TF,RNF220,KIF13B,GABBR2,ALKBH8,SETD3,ERBB4,MRPS21,LOC100128398,XRN1,DNAH7,USP3…	409	3	1.79073
up	intermediate	469	GO_Molecular_Function_2021	microtubule motor activity (GO:0003777)	'4/35'	0.0173869	0.442987	4.44068	KIF26A;KIF1B;DNAH7;KIF13B	PIR-FIGF,EIF4H,LOC107986031,ABCC9,RBL1,UBR4,MLLT10,ATP2B3,LOC107984909,CAPN7,POLR2J4,ZNF331,EMC3-AS1,LOC730101,POLR3H,CNOT11,MAP3K5,HERC4,RECQL5,LOC400499,ESPN,NOP16,PLAGL1,PARP4,DESI2,RANBP9,DEDD,SPATA6,TMEM177,ST6GALNAC4,PDLIM5,CCDC62,HHAT,IL34,PLD3,MAP3K12,FBXO38,ATP6V1C1,KLHDC3,SNORD55,TULP4,B4GALT6,PLCB4,SYNE1,NVL,TF,RNF220,KIF13B,GABBR2,ALKBH8,SETD3,ERBB4,MRPS21,LOC100128398,XRN1,DNAH7,USP3…	409	4	1.75978
up	intermediate	963	Reactome_2022	Interleukin-4 And Interleukin-13 Signaling R-HSA-6785807	'5/55'	0.0204792	0.667564	3.47533	HSPA8;VEGFA;BCL2L1;LAMA5;HMOX1	PIR-FIGF,EIF4H,LOC107986031,ABCC9,RBL1,UBR4,MLLT10,ATP2B3,LOC107984909,CAPN7,POLR2J4,ZNF331,EMC3-AS1,LOC730101,POLR3H,CNOT11,MAP3K5,HERC4,RECQL5,LOC400499,ESPN,NOP16,PLAGL1,PARP4,DESI2,RANBP9,DEDD,SPATA6,TMEM177,ST6GALNAC4,PDLIM5,CCDC62,HHAT,IL34,PLD3,MAP3K12,FBXO38,ATP6V1C1,KLHDC3,SNORD55,TULP4,B4GALT6,PLCB4,SYNE1,NVL,TF,RNF220,KIF13B,GABBR2,ALKBH8,SETD3,ERBB4,MRPS21,LOC100128398,XRN1,DNAH7,USP3…	409	5	1.68869
up	intermediate	488	GO_Molecular_Function_2021	organic cation transmembrane transporter activity (GO:0015101)	'02/9'	0.0259195	0.442987	9.19051	SLC22A5;SLC29A4	PIR-FIGF,EIF4H,LOC107986031,ABCC9,RBL1,UBR4,MLLT10,ATP2B3,LOC107984909,CAPN7,POLR2J4,ZNF331,EMC3-AS1,LOC730101,POLR3H,CNOT11,MAP3K5,HERC4,RECQL5,LOC400499,ESPN,NOP16,PLAGL1,PARP4,DESI2,RANBP9,DEDD,SPATA6,TMEM177,ST6GALNAC4,PDLIM5,CCDC62,HHAT,IL34,PLD3,MAP3K12,FBXO38,ATP6V1C1,KLHDC3,SNORD55,TULP4,B4GALT6,PLCB4,SYNE1,NVL,TF,RNF220,KIF13B,GABBR2,ALKBH8,SETD3,ERBB4,MRPS21,LOC100128398,XRN1,DNAH7,USP3…	409	2	1.58637
up	intermediate	1008	Reactome_2022	Membrane Trafficking R-HSA-199991	'22/499'	0.031048	0.667564	1.59738	TF;HSPA8;KIF13B;DYNC1H1;SEC24B;RAB3GAP2;TFRC;GDI2;MYO5A;COPS5;KIF26A;GCC2;COPS2;RAB5B;USP6NL;KIF1B;EPS15L1;COPS6;LRP2;SEC24A;RAB32;MIA3	PIR-FIGF,EIF4H,LOC107986031,ABCC9,RBL1,UBR4,MLLT10,ATP2B3,LOC107984909,CAPN7,POLR2J4,ZNF331,EMC3-AS1,LOC730101,POLR3H,CNOT11,MAP3K5,HERC4,RECQL5,LOC400499,ESPN,NOP16,PLAGL1,PARP4,DESI2,RANBP9,DEDD,SPATA6,TMEM177,ST6GALNAC4,PDLIM5,CCDC62,HHAT,IL34,PLD3,MAP3K12,FBXO38,ATP6V1C1,KLHDC3,SNORD55,TULP4,B4GALT6,PLCB4,SYNE1,NVL,TF,RNF220,KIF13B,GABBR2,ALKBH8,SETD3,ERBB4,MRPS21,LOC100128398,XRN1,DNAH7,USP3…	409	22	1.50797
up	intermediate	170	GO_Cellular_Component_2021	nuclear lumen (GO:0031981)	'27/643'	0.0312782	0.482326	1.51919	MXI1;SYNE1;PA2G4;NVL;E2F5;PRKDC;IMP4;DNAJC21;BRWD1;POLR1G;NOP16;CHD7;ANP32B;NWD1;SPIDR;PBRM1;TCOF1;MDN1;DEDD;KRR1;NIFK;SF3B4;DDX50;ABCB8;ZBED6;SNAPC1;FBL	PIR-FIGF,EIF4H,LOC107986031,ABCC9,RBL1,UBR4,MLLT10,ATP2B3,LOC107984909,CAPN7,POLR2J4,ZNF331,EMC3-AS1,LOC730101,POLR3H,CNOT11,MAP3K5,HERC4,RECQL5,LOC400499,ESPN,NOP16,PLAGL1,PARP4,DESI2,RANBP9,DEDD,SPATA6,TMEM177,ST6GALNAC4,PDLIM5,CCDC62,HHAT,IL34,PLD3,MAP3K12,FBXO38,ATP6V1C1,KLHDC3,SNORD55,TULP4,B4GALT6,PLCB4,SYNE1,NVL,TF,RNF220,KIF13B,GABBR2,ALKBH8,SETD3,ERBB4,MRPS21,LOC100128398,XRN1,DNAH7,USP3…	409	27	1.50476
up	intermediate	407	GO_Molecular_Function_2021	growth factor activity (GO:0008083)	'3/25'	0.033875	0.442987	4.79987	OSGIN2;PTN;VEGFA	PIR-FIGF,EIF4H,LOC107986031,ABCC9,RBL1,UBR4,MLLT10,ATP2B3,LOC107984909,CAPN7,POLR2J4,ZNF331,EMC3-AS1,LOC730101,POLR3H,CNOT11,MAP3K5,HERC4,RECQL5,LOC400499,ESPN,NOP16,PLAGL1,PARP4,DESI2,RANBP9,DEDD,SPATA6,TMEM177,ST6GALNAC4,PDLIM5,CCDC62,HHAT,IL34,PLD3,MAP3K12,FBXO38,ATP6V1C1,KLHDC3,SNORD55,TULP4,B4GALT6,PLCB4,SYNE1,NVL,TF,RNF220,KIF13B,GABBR2,ALKBH8,SETD3,ERBB4,MRPS21,LOC100128398,XRN1,DNAH7,USP3…	409	3	1.47012
up	intermediate	100	GO_Cellular_Component_2021	dendrite (GO:0030425)	'9/163'	0.0457413	0.482326	2.04234	LRP2;RACK1;HSPA8;MARK2;CHRM3;PPP1R9A;STRN4;KIF1B;STRN3	PIR-FIGF,EIF4H,LOC107986031,ABCC9,RBL1,UBR4,MLLT10,ATP2B3,LOC107984909,CAPN7,POLR2J4,ZNF331,EMC3-AS1,LOC730101,POLR3H,CNOT11,MAP3K5,HERC4,RECQL5,LOC400499,ESPN,NOP16,PLAGL1,PARP4,DESI2,RANBP9,DEDD,SPATA6,TMEM177,ST6GALNAC4,PDLIM5,CCDC62,HHAT,IL34,PLD3,MAP3K12,FBXO38,ATP6V1C1,KLHDC3,SNORD55,TULP4,B4GALT6,PLCB4,SYNE1,NVL,TF,RNF220,KIF13B,GABBR2,ALKBH8,SETD3,ERBB4,MRPS21,LOC100128398,XRN1,DNAH7,USP3…	409	9	1.33969
down	intermediate	858	Reactome_2022	Regulation Of TP53 Activity R-HSA-5633007	'9/126'	0.000127787	0.0774391	5.10835	TAF1;EHMT1;TBP;RBBP8;TP53;PRKAG1;SGK1;CHD4;BARD1	GOLGA5,ITSN1,RPS19BP1,CTCF,TP53,CREBL2,SNX17,CKAP2,MCPH1,CHD4,TCF4,PLEKHH2,NBPF3,SULT1C4,TAF1,POLR3B,TTN,SH3PXD2A,MELTF-AS1,TMEM129,OTUD6B,CSF1,STAT3,ADAMTS5,KIAA2013,DNAH1,IL17RE,KLHDC4,PAGR1,RUFY3,ARRDC4,MAP4K2,LOC122526780,NDC1,DET1,PPP1R9B,TTC7A,WDCP,AKNA,AMOT,ARHGAP12,TET2,GP1BB,ZNF438,TLCD4,LOC100505841,C21orf91,UHRF1BP1L,ATP5IF1,MEGF6,BORCS7,RUBCN,CLASRP,SGCD,MBOAT1,TLK2,GPS1,CPXM2,BCL7A,H…	216	9	3.89351
down	intermediate	262	GO_Molecular_Function_2021	glutamate receptor binding (GO:0035254)	'03/11'	0.000519091	0.0925101	20.2844	SQSTM1;GNAS;HOMER1	GOLGA5,ITSN1,RPS19BP1,CTCF,TP53,CREBL2,SNX17,CKAP2,MCPH1,CHD4,TCF4,PLEKHH2,NBPF3,SULT1C4,TAF1,POLR3B,TTN,SH3PXD2A,MELTF-AS1,TMEM129,OTUD6B,CSF1,STAT3,ADAMTS5,KIAA2013,DNAH1,IL17RE,KLHDC4,PAGR1,RUFY3,ARRDC4,MAP4K2,LOC122526780,NDC1,DET1,PPP1R9B,TTC7A,WDCP,AKNA,AMOT,ARHGAP12,TET2,GP1BB,ZNF438,TLCD4,LOC100505841,C21orf91,UHRF1BP1L,ATP5IF1,MEGF6,BORCS7,RUBCN,CLASRP,SGCD,MBOAT1,TLK2,GPS1,CPXM2,BCL7A,H…	216	3	3.28476
down	intermediate	862	Reactome_2022	Regulation Of TP53 Activity Thru Phosphorylation R-HSA-6804756	'6/70'	0.000663902	0.201162	6.20665	TAF1;TBP;RBBP8;TP53;PRKAG1;BARD1	GOLGA5,ITSN1,RPS19BP1,CTCF,TP53,CREBL2,SNX17,CKAP2,MCPH1,CHD4,TCF4,PLEKHH2,NBPF3,SULT1C4,TAF1,POLR3B,TTN,SH3PXD2A,MELTF-AS1,TMEM129,OTUD6B,CSF1,STAT3,ADAMTS5,KIAA2013,DNAH1,IL17RE,KLHDC4,PAGR1,RUFY3,ARRDC4,MAP4K2,LOC122526780,NDC1,DET1,PPP1R9B,TTC7A,WDCP,AKNA,AMOT,ARHGAP12,TET2,GP1BB,ZNF438,TLCD4,LOC100505841,C21orf91,UHRF1BP1L,ATP5IF1,MEGF6,BORCS7,RUBCN,CLASRP,SGCD,MBOAT1,TLK2,GPS1,CPXM2,BCL7A,H…	216	6	3.1779
down	intermediate	190	GO_Molecular_Function_2021	RNA polymerase II general transcription initiation factor binding (GO:0001091)	'02/3'	0.000680221	0.0925101	47.4109	TCF4;TBP	GOLGA5,ITSN1,RPS19BP1,CTCF,TP53,CREBL2,SNX17,CKAP2,MCPH1,CHD4,TCF4,PLEKHH2,NBPF3,SULT1C4,TAF1,POLR3B,TTN,SH3PXD2A,MELTF-AS1,TMEM129,OTUD6B,CSF1,STAT3,ADAMTS5,KIAA2013,DNAH1,IL17RE,KLHDC4,PAGR1,RUFY3,ARRDC4,MAP4K2,LOC122526780,NDC1,DET1,PPP1R9B,TTC7A,WDCP,AKNA,AMOT,ARHGAP12,TET2,GP1BB,ZNF438,TLCD4,LOC100505841,C21orf91,UHRF1BP1L,ATP5IF1,MEGF6,BORCS7,RUBCN,CLASRP,SGCD,MBOAT1,TLK2,GPS1,CPXM2,BCL7A,H…	216	2	3.16735
down	intermediate	61	GO_Cellular_Component_2021	dendrite (GO:0030425)	'9/163'	0.000857264	0.12128	3.94197	PPP1R9B;HOMER1;CPEB3;NTRK2;ADGRB1;RELN;MARK2;KIF1C;RUFY3	GOLGA5,ITSN1,RPS19BP1,CTCF,TP53,CREBL2,SNX17,CKAP2,MCPH1,CHD4,TCF4,PLEKHH2,NBPF3,SULT1C4,TAF1,POLR3B,TTN,SH3PXD2A,MELTF-AS1,TMEM129,OTUD6B,CSF1,STAT3,ADAMTS5,KIAA2013,DNAH1,IL17RE,KLHDC4,PAGR1,RUFY3,ARRDC4,MAP4K2,LOC122526780,NDC1,DET1,PPP1R9B,TTC7A,WDCP,AKNA,AMOT,ARHGAP12,TET2,GP1BB,ZNF438,TLCD4,LOC100505841,C21orf91,UHRF1BP1L,ATP5IF1,MEGF6,BORCS7,RUBCN,CLASRP,SGCD,MBOAT1,TLK2,GPS1,CPXM2,BCL7A,H…	216	9	3.06689
down	intermediate	234	GO_Molecular_Function_2021	core promoter sequence-specific DNA binding (GO:0001046)	'4/33'	0.00149208	0.129126	8.98104	TP53;TAF1;TBP;FOXP1	GOLGA5,ITSN1,RPS19BP1,CTCF,TP53,CREBL2,SNX17,CKAP2,MCPH1,CHD4,TCF4,PLEKHH2,NBPF3,SULT1C4,TAF1,POLR3B,TTN,SH3PXD2A,MELTF-AS1,TMEM129,OTUD6B,CSF1,STAT3,ADAMTS5,KIAA2013,DNAH1,IL17RE,KLHDC4,PAGR1,RUFY3,ARRDC4,MAP4K2,LOC122526780,NDC1,DET1,PPP1R9B,TTC7A,WDCP,AKNA,AMOT,ARHGAP12,TET2,GP1BB,ZNF438,TLCD4,LOC100505841,C21orf91,UHRF1BP1L,ATP5IF1,MEGF6,BORCS7,RUBCN,CLASRP,SGCD,MBOAT1,TLK2,GPS1,CPXM2,BCL7A,H…	216	4	2.82621
down	intermediate	354	GO_Molecular_Function_2021	protein serine/threonine kinase activity (GO:0004674)	'11/290'	0.00480593	0.15618	2.68738	TAF1;RIOK3;ACVR1;TTN;TLK2;SQSTM1;MARK2;SGK1;MAP4K2;CDKL2;LIMK2	GOLGA5,ITSN1,RPS19BP1,CTCF,TP53,CREBL2,SNX17,CKAP2,MCPH1,CHD4,TCF4,PLEKHH2,NBPF3,SULT1C4,TAF1,POLR3B,TTN,SH3PXD2A,MELTF-AS1,TMEM129,OTUD6B,CSF1,STAT3,ADAMTS5,KIAA2013,DNAH1,IL17RE,KLHDC4,PAGR1,RUFY3,ARRDC4,MAP4K2,LOC122526780,NDC1,DET1,PPP1R9B,TTC7A,WDCP,AKNA,AMOT,ARHGAP12,TET2,GP1BB,ZNF438,TLCD4,LOC100505841,C21orf91,UHRF1BP1L,ATP5IF1,MEGF6,BORCS7,RUBCN,CLASRP,SGCD,MBOAT1,TLK2,GPS1,CPXM2,BCL7A,H…	216	11	2.31822
down	intermediate	560	Reactome_2022	Establishment Of Sister Chromatid Cohesion R-HSA-2468052	'02/9'	0.00768603	0.590371	17.4598	PDS5A;PDS5B	GOLGA5,ITSN1,RPS19BP1,CTCF,TP53,CREBL2,SNX17,CKAP2,MCPH1,CHD4,TCF4,PLEKHH2,NBPF3,SULT1C4,TAF1,POLR3B,TTN,SH3PXD2A,MELTF-AS1,TMEM129,OTUD6B,CSF1,STAT3,ADAMTS5,KIAA2013,DNAH1,IL17RE,KLHDC4,PAGR1,RUFY3,ARRDC4,MAP4K2,LOC122526780,NDC1,DET1,PPP1R9B,TTC7A,WDCP,AKNA,AMOT,ARHGAP12,TET2,GP1BB,ZNF438,TLCD4,LOC100505841,C21orf91,UHRF1BP1L,ATP5IF1,MEGF6,BORCS7,RUBCN,CLASRP,SGCD,MBOAT1,TLK2,GPS1,CPXM2,BCL7A,H…	216	2	2.1143
down	intermediate	0	GO_Cellular_Component_2021	9+2 motile cilium (GO:0097729)	'3/27'	0.00769753	0.188589	8.47303	DNAH1;IFT27;ATP1B3	GOLGA5,ITSN1,RPS19BP1,CTCF,TP53,CREBL2,SNX17,CKAP2,MCPH1,CHD4,TCF4,PLEKHH2,NBPF3,SULT1C4,TAF1,POLR3B,TTN,SH3PXD2A,MELTF-AS1,TMEM129,OTUD6B,CSF1,STAT3,ADAMTS5,KIAA2013,DNAH1,IL17RE,KLHDC4,PAGR1,RUFY3,ARRDC4,MAP4K2,LOC122526780,NDC1,DET1,PPP1R9B,TTC7A,WDCP,AKNA,AMOT,ARHGAP12,TET2,GP1BB,ZNF438,TLCD4,LOC100505841,C21orf91,UHRF1BP1L,ATP5IF1,MEGF6,BORCS7,RUBCN,CLASRP,SGCD,MBOAT1,TLK2,GPS1,CPXM2,BCL7A,H…	216	3	2.11365
down	intermediate	503	Reactome_2022	Cohesin Loading Onto Chromatin R-HSA-2470946	'02/10'	0.00951209	0.590371	15.7959	PDS5A;PDS5B	GOLGA5,ITSN1,RPS19BP1,CTCF,TP53,CREBL2,SNX17,CKAP2,MCPH1,CHD4,TCF4,PLEKHH2,NBPF3,SULT1C4,TAF1,POLR3B,TTN,SH3PXD2A,MELTF-AS1,TMEM129,OTUD6B,CSF1,STAT3,ADAMTS5,KIAA2013,DNAH1,IL17RE,KLHDC4,PAGR1,RUFY3,ARRDC4,MAP4K2,LOC122526780,NDC1,DET1,PPP1R9B,TTC7A,WDCP,AKNA,AMOT,ARHGAP12,TET2,GP1BB,ZNF438,TLCD4,LOC100505841,C21orf91,UHRF1BP1L,ATP5IF1,MEGF6,BORCS7,RUBCN,CLASRP,SGCD,MBOAT1,TLK2,GPS1,CPXM2,BCL7A,H…	216	2	2.02172
down	intermediate	717	Reactome_2022	Mitotic Telophase/Cytokinesis R-HSA-68884	'02/11'	0.0115105	0.590371	14.4213	PDS5A;PDS5B	GOLGA5,ITSN1,RPS19BP1,CTCF,TP53,CREBL2,SNX17,CKAP2,MCPH1,CHD4,TCF4,PLEKHH2,NBPF3,SULT1C4,TAF1,POLR3B,TTN,SH3PXD2A,MELTF-AS1,TMEM129,OTUD6B,CSF1,STAT3,ADAMTS5,KIAA2013,DNAH1,IL17RE,KLHDC4,PAGR1,RUFY3,ARRDC4,MAP4K2,LOC122526780,NDC1,DET1,PPP1R9B,TTC7A,WDCP,AKNA,AMOT,ARHGAP12,TET2,GP1BB,ZNF438,TLCD4,LOC100505841,C21orf91,UHRF1BP1L,ATP5IF1,MEGF6,BORCS7,RUBCN,CLASRP,SGCD,MBOAT1,TLK2,GPS1,CPXM2,BCL7A,H…	216	2	1.9389
down	intermediate	769	Reactome_2022	Ovarian Tumor Domain Proteases R-HSA-5689896	'3/32'	0.0123501	0.590371	7.16696	TP53;ZRANB1;PROC	GOLGA5,ITSN1,RPS19BP1,CTCF,TP53,CREBL2,SNX17,CKAP2,MCPH1,CHD4,TCF4,PLEKHH2,NBPF3,SULT1C4,TAF1,POLR3B,TTN,SH3PXD2A,MELTF-AS1,TMEM129,OTUD6B,CSF1,STAT3,ADAMTS5,KIAA2013,DNAH1,IL17RE,KLHDC4,PAGR1,RUFY3,ARRDC4,MAP4K2,LOC122526780,NDC1,DET1,PPP1R9B,TTC7A,WDCP,AKNA,AMOT,ARHGAP12,TET2,GP1BB,ZNF438,TLCD4,LOC100505841,C21orf91,UHRF1BP1L,ATP5IF1,MEGF6,BORCS7,RUBCN,CLASRP,SGCD,MBOAT1,TLK2,GPS1,CPXM2,BCL7A,H…	216	3	1.90833
down	intermediate	306	GO_Molecular_Function_2021	microtubule motor activity (GO:0003777)	'3/35'	0.0157659	0.272039	6.55992	DNAH1;KIF1C;DNAH7	GOLGA5,ITSN1,RPS19BP1,CTCF,TP53,CREBL2,SNX17,CKAP2,MCPH1,CHD4,TCF4,PLEKHH2,NBPF3,SULT1C4,TAF1,POLR3B,TTN,SH3PXD2A,MELTF-AS1,TMEM129,OTUD6B,CSF1,STAT3,ADAMTS5,KIAA2013,DNAH1,IL17RE,KLHDC4,PAGR1,RUFY3,ARRDC4,MAP4K2,LOC122526780,NDC1,DET1,PPP1R9B,TTC7A,WDCP,AKNA,AMOT,ARHGAP12,TET2,GP1BB,ZNF438,TLCD4,LOC100505841,C21orf91,UHRF1BP1L,ATP5IF1,MEGF6,BORCS7,RUBCN,CLASRP,SGCD,MBOAT1,TLK2,GPS1,CPXM2,BCL7A,H…	216	3	1.80228
down	intermediate	343	GO_Molecular_Function_2021	protein homodimerization activity (GO:0042803)	'13/458'	0.0226555	0.304789	1.99415	GOLGA5;IRF3;CSF1;STAT3;NR2F2;ACVR1;CDADC1;NTRK2;EXT1;GCA;UHRF1BP1L;BARD1;ATP5IF1	GOLGA5,ITSN1,RPS19BP1,CTCF,TP53,CREBL2,SNX17,CKAP2,MCPH1,CHD4,TCF4,PLEKHH2,NBPF3,SULT1C4,TAF1,POLR3B,TTN,SH3PXD2A,MELTF-AS1,TMEM129,OTUD6B,CSF1,STAT3,ADAMTS5,KIAA2013,DNAH1,IL17RE,KLHDC4,PAGR1,RUFY3,ARRDC4,MAP4K2,LOC122526780,NDC1,DET1,PPP1R9B,TTC7A,WDCP,AKNA,AMOT,ARHGAP12,TET2,GP1BB,ZNF438,TLCD4,LOC100505841,C21orf91,UHRF1BP1L,ATP5IF1,MEGF6,BORCS7,RUBCN,CLASRP,SGCD,MBOAT1,TLK2,GPS1,CPXM2,BCL7A,H…	216	13	1.64483
down	intermediate	471	Reactome_2022	CDC42 GTPase Cycle R-HSA-9013148	'5/119'	0.0348973	0.590371	3.07302	ITSN1;FAM13B;CDC42EP3;SH3PXD2A;FGD1	GOLGA5,ITSN1,RPS19BP1,CTCF,TP53,CREBL2,SNX17,CKAP2,MCPH1,CHD4,TCF4,PLEKHH2,NBPF3,SULT1C4,TAF1,POLR3B,TTN,SH3PXD2A,MELTF-AS1,TMEM129,OTUD6B,CSF1,STAT3,ADAMTS5,KIAA2013,DNAH1,IL17RE,KLHDC4,PAGR1,RUFY3,ARRDC4,MAP4K2,LOC122526780,NDC1,DET1,PPP1R9B,TTC7A,WDCP,AKNA,AMOT,ARHGAP12,TET2,GP1BB,ZNF438,TLCD4,LOC100505841,C21orf91,UHRF1BP1L,ATP5IF1,MEGF6,BORCS7,RUBCN,CLASRP,SGCD,MBOAT1,TLK2,GPS1,CPXM2,BCL7A,H…	216	5	1.45721
up	strong	233	GO_Molecular_Function_2021	estradiol 17-beta-dehydrogenase activity (GO:0004303)	'02/5'	0.00143259	0.163402	37.7299	HSD17B7;HSD17B4	DNAJC21,PPM1H,NFIL3,RAB11FIP4,LTN1,GLUL,LOC112267917,SHANK3,DYNC1H1,TNFAIP2,RNF220,NWD1,CCDC134,CROCC,PSMD11,SLC29A4,STK39,MSH3,FEM1B,CNNM2,LOC100421344,NPHP4,MLLT10,PPP2R5C,SEC14L2,DEDD,HSD17B4,PDK1,ANKMY1,COPS5,SLC35F5,OSGIN2,SPEF2,KATNAL2,TRAP1,EIF4H,ANP32B,RASSF2,DCAF4L1,STRN4,GDI2,PTAR1,ZNF785,RAB5B,PDLIM5,LIPE,RSKR,KANK1,HSPA8,SMC6,PPM1L,SLC22A5,SERPINE3,STOX1,ITGA6,LYPLA1,KYAT1,GABBR2,XPNP…	173	2	2.84388
up	strong	270	GO_Molecular_Function_2021	metal ion transmembrane transporter activity (GO:0046873)	'3/19'	0.00147981	0.163402	14.9711	ATP2B3;SLC41A1;CNNM2	DNAJC21,PPM1H,NFIL3,RAB11FIP4,LTN1,GLUL,LOC112267917,SHANK3,DYNC1H1,TNFAIP2,RNF220,NWD1,CCDC134,CROCC,PSMD11,SLC29A4,STK39,MSH3,FEM1B,CNNM2,LOC100421344,NPHP4,MLLT10,PPP2R5C,SEC14L2,DEDD,HSD17B4,PDK1,ANKMY1,COPS5,SLC35F5,OSGIN2,SPEF2,KATNAL2,TRAP1,EIF4H,ANP32B,RASSF2,DCAF4L1,STRN4,GDI2,PTAR1,ZNF785,RAB5B,PDLIM5,LIPE,RSKR,KANK1,HSPA8,SMC6,PPM1L,SLC22A5,SERPINE3,STOX1,ITGA6,LYPLA1,KYAT1,GABBR2,XPNP…	173	3	2.82979
up	strong	266	GO_Molecular_Function_2021	magnesium ion transmembrane transporter activity (GO:0015095)	'02/7'	0.00296061	0.163402	27.6647	SLC41A1;CNNM2	DNAJC21,PPM1H,NFIL3,RAB11FIP4,LTN1,GLUL,LOC112267917,SHANK3,DYNC1H1,TNFAIP2,RNF220,NWD1,CCDC134,CROCC,PSMD11,SLC29A4,STK39,MSH3,FEM1B,CNNM2,LOC100421344,NPHP4,MLLT10,PPP2R5C,SEC14L2,DEDD,HSD17B4,PDK1,ANKMY1,COPS5,SLC35F5,OSGIN2,SPEF2,KATNAL2,TRAP1,EIF4H,ANP32B,RASSF2,DCAF4L1,STRN4,GDI2,PTAR1,ZNF785,RAB5B,PDLIM5,LIPE,RSKR,KANK1,HSPA8,SMC6,PPM1L,SLC22A5,SERPINE3,STOX1,ITGA6,LYPLA1,KYAT1,GABBR2,XPNP…	173	2	2.52862
up	strong	243	GO_Molecular_Function_2021	growth factor activity (GO:0008083)	'3/25'	0.00332976	0.163402	11.4437	VEGFA;OSGIN2;PTN	DNAJC21,PPM1H,NFIL3,RAB11FIP4,LTN1,GLUL,LOC112267917,SHANK3,DYNC1H1,TNFAIP2,RNF220,NWD1,CCDC134,CROCC,PSMD11,SLC29A4,STK39,MSH3,FEM1B,CNNM2,LOC100421344,NPHP4,MLLT10,PPP2R5C,SEC14L2,DEDD,HSD17B4,PDK1,ANKMY1,COPS5,SLC35F5,OSGIN2,SPEF2,KATNAL2,TRAP1,EIF4H,ANP32B,RASSF2,DCAF4L1,STRN4,GDI2,PTAR1,ZNF785,RAB5B,PDLIM5,LIPE,RSKR,KANK1,HSPA8,SMC6,PPM1L,SLC22A5,SERPINE3,STOX1,ITGA6,LYPLA1,KYAT1,GABBR2,XPNP…	173	3	2.47759
up	strong	583	Reactome_2022	Interleukin-4 And Interleukin-13 Signaling R-HSA-6785807	'4/55'	0.00443123	0.642001	6.7857	VEGFA;BCL2L1;HMOX1;HSPA8	DNAJC21,PPM1H,NFIL3,RAB11FIP4,LTN1,GLUL,LOC112267917,SHANK3,DYNC1H1,TNFAIP2,RNF220,NWD1,CCDC134,CROCC,PSMD11,SLC29A4,STK39,MSH3,FEM1B,CNNM2,LOC100421344,NPHP4,MLLT10,PPP2R5C,SEC14L2,DEDD,HSD17B4,PDK1,ANKMY1,COPS5,SLC35F5,OSGIN2,SPEF2,KATNAL2,TRAP1,EIF4H,ANP32B,RASSF2,DCAF4L1,STRN4,GDI2,PTAR1,ZNF785,RAB5B,PDLIM5,LIPE,RSKR,KANK1,HSPA8,SMC6,PPM1L,SLC22A5,SERPINE3,STOX1,ITGA6,LYPLA1,KYAT1,GABBR2,XPNP…	173	4	2.35348
up	strong	290	GO_Molecular_Function_2021	organic cation transmembrane transporter activity (GO:0015101)	'02/9'	0.00499481	0.163402	21.8375	SLC22A5;SLC29A4	DNAJC21,PPM1H,NFIL3,RAB11FIP4,LTN1,GLUL,LOC112267917,SHANK3,DYNC1H1,TNFAIP2,RNF220,NWD1,CCDC134,CROCC,PSMD11,SLC29A4,STK39,MSH3,FEM1B,CNNM2,LOC100421344,NPHP4,MLLT10,PPP2R5C,SEC14L2,DEDD,HSD17B4,PDK1,ANKMY1,COPS5,SLC35F5,OSGIN2,SPEF2,KATNAL2,TRAP1,EIF4H,ANP32B,RASSF2,DCAF4L1,STRN4,GDI2,PTAR1,ZNF785,RAB5B,PDLIM5,LIPE,RSKR,KANK1,HSPA8,SMC6,PPM1L,SLC22A5,SERPINE3,STOX1,ITGA6,LYPLA1,KYAT1,GABBR2,XPNP…	173	2	2.30148
up	strong	308	GO_Molecular_Function_2021	protein homodimerization activity (GO:0042803)	'12/458'	0.0101658	0.240047	2.32662	HMOX1;RAB11FIP4;ABCB9;CEP43;VEGFA;BCL2L1;KYAT1;MAP3K12;SRF;HSD17B4;MSH3;XPNPEP1	DNAJC21,PPM1H,NFIL3,RAB11FIP4,LTN1,GLUL,LOC112267917,SHANK3,DYNC1H1,TNFAIP2,RNF220,NWD1,CCDC134,CROCC,PSMD11,SLC29A4,STK39,MSH3,FEM1B,CNNM2,LOC100421344,NPHP4,MLLT10,PPP2R5C,SEC14L2,DEDD,HSD17B4,PDK1,ANKMY1,COPS5,SLC35F5,OSGIN2,SPEF2,KATNAL2,TRAP1,EIF4H,ANP32B,RASSF2,DCAF4L1,STRN4,GDI2,PTAR1,ZNF785,RAB5B,PDLIM5,LIPE,RSKR,KANK1,HSPA8,SMC6,PPM1L,SLC22A5,SERPINE3,STOX1,ITGA6,LYPLA1,KYAT1,GABBR2,XPNP…	173	12	1.99286
up	strong	179	GO_Molecular_Function_2021	RNA binding (GO:0003723)	'24/1235'	0.0144767	0.24688	1.72508	DNAJC21;GDI2;ZNF598;TSFM;CDC5L;ZC3H15;FKBP4;DYNC1H1;HSPA8;DDX50;SF3B4;NOP16;GTPBP1;CASC3;FNDC3A;GSPT1;NCOA5;SRF;PPAN;TRAP1;EIF4H;BAG4;MAP4;PA2G4	DNAJC21,PPM1H,NFIL3,RAB11FIP4,LTN1,GLUL,LOC112267917,SHANK3,DYNC1H1,TNFAIP2,RNF220,NWD1,CCDC134,CROCC,PSMD11,SLC29A4,STK39,MSH3,FEM1B,CNNM2,LOC100421344,NPHP4,MLLT10,PPP2R5C,SEC14L2,DEDD,HSD17B4,PDK1,ANKMY1,COPS5,SLC35F5,OSGIN2,SPEF2,KATNAL2,TRAP1,EIF4H,ANP32B,RASSF2,DCAF4L1,STRN4,GDI2,PTAR1,ZNF785,RAB5B,PDLIM5,LIPE,RSKR,KANK1,HSPA8,SMC6,PPM1L,SLC22A5,SERPINE3,STOX1,ITGA6,LYPLA1,KYAT1,GABBR2,XPNP…	173	24	1.83933
up	strong	863	Reactome_2022	Transport Of Small Molecules R-HSA-382551	'11/449'	0.0213037	0.642001	2.17133	CYB5R2;HMOX1;ABCB9;SLC22A5;PSMD11;SLC29A4;ATP6V1C1;ATP2B3;ADD3;SLC41A1;ABCB8	DNAJC21,PPM1H,NFIL3,RAB11FIP4,LTN1,GLUL,LOC112267917,SHANK3,DYNC1H1,TNFAIP2,RNF220,NWD1,CCDC134,CROCC,PSMD11,SLC29A4,STK39,MSH3,FEM1B,CNNM2,LOC100421344,NPHP4,MLLT10,PPP2R5C,SEC14L2,DEDD,HSD17B4,PDK1,ANKMY1,COPS5,SLC35F5,OSGIN2,SPEF2,KATNAL2,TRAP1,EIF4H,ANP32B,RASSF2,DCAF4L1,STRN4,GDI2,PTAR1,ZNF785,RAB5B,PDLIM5,LIPE,RSKR,KANK1,HSPA8,SMC6,PPM1L,SLC22A5,SERPINE3,STOX1,ITGA6,LYPLA1,KYAT1,GABBR2,XPNP…	173	11	1.67154
up	strong	621	Reactome_2022	Metabolism Of Steroids R-HSA-8957322	'4/105'	0.0390739	0.642001	3.55714	LRP2;SQLE;MSMO1;HSD17B4	DNAJC21,PPM1H,NFIL3,RAB11FIP4,LTN1,GLUL,LOC112267917,SHANK3,DYNC1H1,TNFAIP2,RNF220,NWD1,CCDC134,CROCC,PSMD11,SLC29A4,STK39,MSH3,FEM1B,CNNM2,LOC100421344,NPHP4,MLLT10,PPP2R5C,SEC14L2,DEDD,HSD17B4,PDK1,ANKMY1,COPS5,SLC35F5,OSGIN2,SPEF2,KATNAL2,TRAP1,EIF4H,ANP32B,RASSF2,DCAF4L1,STRN4,GDI2,PTAR1,ZNF785,RAB5B,PDLIM5,LIPE,RSKR,KANK1,HSPA8,SMC6,PPM1L,SLC22A5,SERPINE3,STOX1,ITGA6,LYPLA1,KYAT1,GABBR2,XPNP…	173	4	1.40811
up	strong	55	GO_Cellular_Component_2021	dendrite (GO:0030425)	'5/163'	0.048778	0.424675	2.81042	STRN4;CHRM3;KIF1B;LRP2;HSPA8	DNAJC21,PPM1H,NFIL3,RAB11FIP4,LTN1,GLUL,LOC112267917,SHANK3,DYNC1H1,TNFAIP2,RNF220,NWD1,CCDC134,CROCC,PSMD11,SLC29A4,STK39,MSH3,FEM1B,CNNM2,LOC100421344,NPHP4,MLLT10,PPP2R5C,SEC14L2,DEDD,HSD17B4,PDK1,ANKMY1,COPS5,SLC35F5,OSGIN2,SPEF2,KATNAL2,TRAP1,EIF4H,ANP32B,RASSF2,DCAF4L1,STRN4,GDI2,PTAR1,ZNF785,RAB5B,PDLIM5,LIPE,RSKR,KANK1,HSPA8,SMC6,PPM1L,SLC22A5,SERPINE3,STOX1,ITGA6,LYPLA1,KYAT1,GABBR2,XPNP…	173	5	1.31178
down	strong	454	Reactome_2022	Ovarian Tumor Domain Proteases R-HSA-5689896	'3/32'	0.00193936	0.210674	14.1027	TP53;PROC;ZRANB1	ACVR1,KLHDC4,ZNF25,IFT81,CPXM2,SMUG1,RUFY3,CTNNA1,WDCP,AGFG2,PDS5B,ARFGEF3,USP35,CDKL2,PAGR1,ERC2,AKAP7,ACAD10,IFT27,ADK,CDADC1,AKNA,PROC,ZNF131,TRIM17,BARD1,MCPH1,ATP7B,KIF1C,NR2F2,MARK2,GCA,ITSN1,ZSCAN32,CSF1,NUCKS1,ARID2,NCBP3,BORCS7,FAM120AOS,LOC122526780,TP53,ADAMTS1,SNX17,LOC100505841,SH3PXD2A,DNAH7,MPHOSPH10,FAM13B,EXT1,ARRDC4,RMND5B,PROS2P,BICRA,SQSTM1,TMEM108,ZNF233,PRKAG1,RELN,PPM1K,CWC…	111	3	2.71234
down	strong	352	Reactome_2022	Establishment Of Sister Chromatid Cohesion R-HSA-2468052	'02/9'	0.00209171	0.210674	34.2021	PDS5A;PDS5B	ACVR1,KLHDC4,ZNF25,IFT81,CPXM2,SMUG1,RUFY3,CTNNA1,WDCP,AGFG2,PDS5B,ARFGEF3,USP35,CDKL2,PAGR1,ERC2,AKAP7,ACAD10,IFT27,ADK,CDADC1,AKNA,PROC,ZNF131,TRIM17,BARD1,MCPH1,ATP7B,KIF1C,NR2F2,MARK2,GCA,ITSN1,ZSCAN32,CSF1,NUCKS1,ARID2,NCBP3,BORCS7,FAM120AOS,LOC122526780,TP53,ADAMTS1,SNX17,LOC100505841,SH3PXD2A,DNAH7,MPHOSPH10,FAM13B,EXT1,ARRDC4,RMND5B,PROS2P,BICRA,SQSTM1,TMEM108,ZNF233,PRKAG1,RELN,PPM1K,CWC…	111	2	2.6795
down	strong	282	Reactome_2022	CDC42 GTPase Cycle R-HSA-9013148	'5/119'	0.00237335	0.210674	6.10276	FGD1;ITSN1;FAM13B;CDC42EP3;SH3PXD2A	ACVR1,KLHDC4,ZNF25,IFT81,CPXM2,SMUG1,RUFY3,CTNNA1,WDCP,AGFG2,PDS5B,ARFGEF3,USP35,CDKL2,PAGR1,ERC2,AKAP7,ACAD10,IFT27,ADK,CDADC1,AKNA,PROC,ZNF131,TRIM17,BARD1,MCPH1,ATP7B,KIF1C,NR2F2,MARK2,GCA,ITSN1,ZSCAN32,CSF1,NUCKS1,ARID2,NCBP3,BORCS7,FAM120AOS,LOC122526780,TP53,ADAMTS1,SNX17,LOC100505841,SH3PXD2A,DNAH7,MPHOSPH10,FAM13B,EXT1,ARRDC4,RMND5B,PROS2P,BICRA,SQSTM1,TMEM108,ZNF233,PRKAG1,RELN,PPM1K,CWC…	111	5	2.62464
down	strong	190	GO_Molecular_Function_2021	microtubule motor activity (GO:0003777)	'3/35'	0.0025161	0.237938	12.9082	DNAH7;DNAH1;KIF1C	ACVR1,KLHDC4,ZNF25,IFT81,CPXM2,SMUG1,RUFY3,CTNNA1,WDCP,AGFG2,PDS5B,ARFGEF3,USP35,CDKL2,PAGR1,ERC2,AKAP7,ACAD10,IFT27,ADK,CDADC1,AKNA,PROC,ZNF131,TRIM17,BARD1,MCPH1,ATP7B,KIF1C,NR2F2,MARK2,GCA,ITSN1,ZSCAN32,CSF1,NUCKS1,ARID2,NCBP3,BORCS7,FAM120AOS,LOC122526780,TP53,ADAMTS1,SNX17,LOC100505841,SH3PXD2A,DNAH7,MPHOSPH10,FAM13B,EXT1,ARRDC4,RMND5B,PROS2P,BICRA,SQSTM1,TMEM108,ZNF233,PRKAG1,RELN,PPM1K,CWC…	111	3	2.59927
down	strong	307	Reactome_2022	Cohesin Loading Onto Chromatin R-HSA-2470946	'02/10'	0.00260135	0.210674	30.9426	PDS5A;PDS5B	ACVR1,KLHDC4,ZNF25,IFT81,CPXM2,SMUG1,RUFY3,CTNNA1,WDCP,AGFG2,PDS5B,ARFGEF3,USP35,CDKL2,PAGR1,ERC2,AKAP7,ACAD10,IFT27,ADK,CDADC1,AKNA,PROC,ZNF131,TRIM17,BARD1,MCPH1,ATP7B,KIF1C,NR2F2,MARK2,GCA,ITSN1,ZSCAN32,CSF1,NUCKS1,ARID2,NCBP3,BORCS7,FAM120AOS,LOC122526780,TP53,ADAMTS1,SNX17,LOC100505841,SH3PXD2A,DNAH7,MPHOSPH10,FAM13B,EXT1,ARRDC4,RMND5B,PROS2P,BICRA,SQSTM1,TMEM108,ZNF233,PRKAG1,RELN,PPM1K,CWC…	111	2	2.5848
down	strong	430	Reactome_2022	Mitotic Telophase/Cytokinesis R-HSA-68884	'02/11'	0.00316327	0.210674	28.25	PDS5A;PDS5B	ACVR1,KLHDC4,ZNF25,IFT81,CPXM2,SMUG1,RUFY3,CTNNA1,WDCP,AGFG2,PDS5B,ARFGEF3,USP35,CDKL2,PAGR1,ERC2,AKAP7,ACAD10,IFT27,ADK,CDADC1,AKNA,PROC,ZNF131,TRIM17,BARD1,MCPH1,ATP7B,KIF1C,NR2F2,MARK2,GCA,ITSN1,ZSCAN32,CSF1,NUCKS1,ARID2,NCBP3,BORCS7,FAM120AOS,LOC122526780,TP53,ADAMTS1,SNX17,LOC100505841,SH3PXD2A,DNAH7,MPHOSPH10,FAM13B,EXT1,ARRDC4,RMND5B,PROS2P,BICRA,SQSTM1,TMEM108,ZNF233,PRKAG1,RELN,PPM1K,CWC…	111	2	2.49986
down	strong	46	GO_Cellular_Component_2021	dendrite (GO:0030425)	'5/163'	0.00895195	0.40796	4.44653	RUFY3;MARK2;KIF1C;RELN;CPEB3	ACVR1,KLHDC4,ZNF25,IFT81,CPXM2,SMUG1,RUFY3,CTNNA1,WDCP,AGFG2,PDS5B,ARFGEF3,USP35,CDKL2,PAGR1,ERC2,AKAP7,ACAD10,IFT27,ADK,CDADC1,AKNA,PROC,ZNF131,TRIM17,BARD1,MCPH1,ATP7B,KIF1C,NR2F2,MARK2,GCA,ITSN1,ZSCAN32,CSF1,NUCKS1,ARID2,NCBP3,BORCS7,FAM120AOS,LOC122526780,TP53,ADAMTS1,SNX17,LOC100505841,SH3PXD2A,DNAH7,MPHOSPH10,FAM13B,EXT1,ARRDC4,RMND5B,PROS2P,BICRA,SQSTM1,TMEM108,ZNF233,PRKAG1,RELN,PPM1K,CWC…	111	5	2.04808
down	strong	205	GO_Molecular_Function_2021	protein homodimerization activity (GO:0042803)	'9/458'	0.00952719	0.237938	2.78605	GCA;BARD1;ACVR1;CSF1;EXT1;CDADC1;ATP5IF1;GOLGA5;NR2F2	ACVR1,KLHDC4,ZNF25,IFT81,CPXM2,SMUG1,RUFY3,CTNNA1,WDCP,AGFG2,PDS5B,ARFGEF3,USP35,CDKL2,PAGR1,ERC2,AKAP7,ACAD10,IFT27,ADK,CDADC1,AKNA,PROC,ZNF131,TRIM17,BARD1,MCPH1,ATP7B,KIF1C,NR2F2,MARK2,GCA,ITSN1,ZSCAN32,CSF1,NUCKS1,ARID2,NCBP3,BORCS7,FAM120AOS,LOC122526780,TP53,ADAMTS1,SNX17,LOC100505841,SH3PXD2A,DNAH7,MPHOSPH10,FAM13B,EXT1,ARRDC4,RMND5B,PROS2P,BICRA,SQSTM1,TMEM108,ZNF233,PRKAG1,RELN,PPM1K,CWC…	111	9	2.02104
down	strong	509	Reactome_2022	Regulation Of TP53 Activity Thru Phosphorylation R-HSA-6804756	'3/70'	0.017292	0.420455	6.48387	PRKAG1;TP53;BARD1	ACVR1,KLHDC4,ZNF25,IFT81,CPXM2,SMUG1,RUFY3,CTNNA1,WDCP,AGFG2,PDS5B,ARFGEF3,USP35,CDKL2,PAGR1,ERC2,AKAP7,ACAD10,IFT27,ADK,CDADC1,AKNA,PROC,ZNF131,TRIM17,BARD1,MCPH1,ATP7B,KIF1C,NR2F2,MARK2,GCA,ITSN1,ZSCAN32,CSF1,NUCKS1,ARID2,NCBP3,BORCS7,FAM120AOS,LOC122526780,TP53,ADAMTS1,SNX17,LOC100505841,SH3PXD2A,DNAH7,MPHOSPH10,FAM13B,EXT1,ARRDC4,RMND5B,PROS2P,BICRA,SQSTM1,TMEM108,ZNF233,PRKAG1,RELN,PPM1K,CWC…	111	3	1.76216
down	strong	0	GO_Cellular_Component_2021	9+2 motile cilium (GO:0097729)	'2/27'	0.0186156	0.40796	11.8003	DNAH1;IFT27	ACVR1,KLHDC4,ZNF25,IFT81,CPXM2,SMUG1,RUFY3,CTNNA1,WDCP,AGFG2,PDS5B,ARFGEF3,USP35,CDKL2,PAGR1,ERC2,AKAP7,ACAD10,IFT27,ADK,CDADC1,AKNA,PROC,ZNF131,TRIM17,BARD1,MCPH1,ATP7B,KIF1C,NR2F2,MARK2,GCA,ITSN1,ZSCAN32,CSF1,NUCKS1,ARID2,NCBP3,BORCS7,FAM120AOS,LOC122526780,TP53,ADAMTS1,SNX17,LOC100505841,SH3PXD2A,DNAH7,MPHOSPH10,FAM13B,EXT1,ARRDC4,RMND5B,PROS2P,BICRA,SQSTM1,TMEM108,ZNF233,PRKAG1,RELN,PPM1K,CWC…	111	2	1.73012
down	strong	144	GO_Molecular_Function_2021	core promoter sequence-specific DNA binding (GO:0001046)	'2/33'	0.02717	0.237938	9.68275	TP53;FOXP1	ACVR1,KLHDC4,ZNF25,IFT81,CPXM2,SMUG1,RUFY3,CTNNA1,WDCP,AGFG2,PDS5B,ARFGEF3,USP35,CDKL2,PAGR1,ERC2,AKAP7,ACAD10,IFT27,ADK,CDADC1,AKNA,PROC,ZNF131,TRIM17,BARD1,MCPH1,ATP7B,KIF1C,NR2F2,MARK2,GCA,ITSN1,ZSCAN32,CSF1,NUCKS1,ARID2,NCBP3,BORCS7,FAM120AOS,LOC122526780,TP53,ADAMTS1,SNX17,LOC100505841,SH3PXD2A,DNAH7,MPHOSPH10,FAM13B,EXT1,ARRDC4,RMND5B,PROS2P,BICRA,SQSTM1,TMEM108,ZNF233,PRKAG1,RELN,PPM1K,CWC…	111	2	1.56591
down	strong	73	GO_Cellular_Component_2021	motile cilium (GO:0031514)	'2/40'	0.0387538	0.40796	8.00524	IFT81;IFT27	ACVR1,KLHDC4,ZNF25,IFT81,CPXM2,SMUG1,RUFY3,CTNNA1,WDCP,AGFG2,PDS5B,ARFGEF3,USP35,CDKL2,PAGR1,ERC2,AKAP7,ACAD10,IFT27,ADK,CDADC1,AKNA,PROC,ZNF131,TRIM17,BARD1,MCPH1,ATP7B,KIF1C,NR2F2,MARK2,GCA,ITSN1,ZSCAN32,CSF1,NUCKS1,ARID2,NCBP3,BORCS7,FAM120AOS,LOC122526780,TP53,ADAMTS1,SNX17,LOC100505841,SH3PXD2A,DNAH7,MPHOSPH10,FAM13B,EXT1,ARRDC4,RMND5B,PROS2P,BICRA,SQSTM1,TMEM108,ZNF233,PRKAG1,RELN,PPM1K,CWC…	111	2	1.41169
up	weak	455	GO_Molecular_Function_2021	RNA binding (GO:0003723)	'120/1235'	2.34e-06	0.00156076	1.59053	GCN1;SF3B2;TFRC;RPGR;RBM42;DDX21;DZIP3;RPF2;NOP53;ANKHD1;DDX49;BOP1;EPRS1;ZC3H13;PA2G4;LSM3;TENT4B;ZGRF1;ZC3H10;GOT2;LRPPRC;YTHDC2;PRPF6;PKN2;EWSR1;SART1;GAR1;ELP1;NOL7;PATL1;DDX50;RBM34;MYBBP1A;ARF1;PRKDC;PNPT1;RPL12;PKM;NFX1;RPL41;SND1;RPL9;ESF1;LARP4;FMR1;CAPRIN1;TSR1;PINX1;SRFBP1;RPS24;WDR3;SNRPA1;RPF1;NVL;UBAP2L;EIF4H;POLR2A;MAGOH;CLTC;NOP14;ADAT1;SYNE1;PABPC4;RPS25;UTP20;DDX11;POLRMT;ELAVL1…	MINK1,TIMM50,ZZEF1,ADAMTSL3,AMFR,REEP5,CPXM2,PDCD6IP,RBM42,CLN3,DNAJC7,MFSD9,NCKAP1,SEL1L,GALT,CCT2,NOP53,TRNF,LEO1,EPG5,FBXO42,BOP1,RAPGEF1,ZC3H13,ERBB4,MTOR,NBPF11,CDAN1,TBL1XR1,TTC21B,LOC122539214,CDH19,NRDC,RRM1,TENT4B,DENND4C,PTGR1,PTPN13,WSB2,ARIH1,ZGRF1,MAOB,GOT2,SPATA6,LRPPRC,MTMR6,ACVR2B,HES1,MTR,SNORD14E,POLA1,ARMCX6,TCTN3,DPAGT1,ADGRL2,BHLHE41,CTNS,PCBP1-AS1,RAB5IF,SHLD2,CLPB,ELP1,NBPF…	917	120	5.63144
up	weak	191	GO_Cellular_Component_2021	intracellular non-membrane-bounded organelle (GO:0043232)	'95/934'	4.57e-06	0.00158417	1.6533	GCN1;SNAPC3;TAOK2;VPS13A;DEDD;DDX21;RPF2;NOP53;SPATA5;BOP1;PA2G4;MAD1L1;TENT4B;CAPZA1;LRPPRC;CAPZB;POLA1;DYRK1A;KATNBL1;EWSR1;EPB41L1;SHLD2;NOL7;ZFY;KATNAL2;ZNF692;DDX50;RBM34;MYBBP1A;SMTN;NFX1;GAPDH;KANK1;RPL9;CCNO;LIPE;ATR;ZFP91;TAF13;FMR1;TSR1;PINX1;WDR3;RPF1;NAA10;NVL;ATM;MARS1;DCTN3;POLR2A;PRDM5;CLTC;NOP14;SYNE1;WRN;RPS25;KIF20B;UTP20;DDX11;NIN;CHD3;RIOX2;MCM3;CDC42BPA;NRDE2;NOP16;SETD2;PNKP…	MINK1,TIMM50,ZZEF1,ADAMTSL3,AMFR,REEP5,CPXM2,PDCD6IP,RBM42,CLN3,DNAJC7,MFSD9,NCKAP1,SEL1L,GALT,CCT2,NOP53,TRNF,LEO1,EPG5,FBXO42,BOP1,RAPGEF1,ZC3H13,ERBB4,MTOR,NBPF11,CDAN1,TBL1XR1,TTC21B,LOC122539214,CDH19,NRDC,RRM1,TENT4B,DENND4C,PTGR1,PTPN13,WSB2,ARIH1,ZGRF1,MAOB,GOT2,SPATA6,LRPPRC,MTMR6,ACVR2B,HES1,MTR,SNORD14E,POLA1,ARMCX6,TCTN3,DPAGT1,ADGRL2,BHLHE41,CTNS,PCBP1-AS1,RAB5IF,SHLD2,CLPB,ELP1,NBPF…	917	95	5.34053
up	weak	1277	Reactome_2022	Disease R-HSA-1643685	'115/1225'	1.91e-05	0.0233151	1.52857	TARBP1;POTEF;ADAMTSL3;NFKB1;PLCG1;SEC24A;RHBDF2;PDCD6IP;MOGS;ST6GALNAC4;NCKAP1;SEL1L;GALT;VPS39;SEC24B;GALE;EEF1G;MTOR;ERBB4;POLR2C;CBLL1;ST3GAL4;ACY1;PCCA;TBL1XR1;BRAF;NRG4;RRM1;MAPK14;VPS37B;MTR;POLA1;SQSTM1;DPAGT1;PKN2;PGM1;ATP1A3;APP;PARP4;SLC2A10;LYN;NUP214;RPL12;KPNA1;RPL41;SH3GL1;CBL;SND1;KANK1;RPL9;MAVS;CAMK2G;TAF13;KAT2A;MVB12A;LRP5;RPS24;KLKB1;PIGU;ATM;POLR2A;VEGFA;CLTC;GEMIN7;SLC22A5;S…	MINK1,TIMM50,ZZEF1,ADAMTSL3,AMFR,REEP5,CPXM2,PDCD6IP,RBM42,CLN3,DNAJC7,MFSD9,NCKAP1,SEL1L,GALT,CCT2,NOP53,TRNF,LEO1,EPG5,FBXO42,BOP1,RAPGEF1,ZC3H13,ERBB4,MTOR,NBPF11,CDAN1,TBL1XR1,TTC21B,LOC122539214,CDH19,NRDC,RRM1,TENT4B,DENND4C,PTGR1,PTPN13,WSB2,ARIH1,ZGRF1,MAOB,GOT2,SPATA6,LRPPRC,MTMR6,ACVR2B,HES1,MTR,SNORD14E,POLA1,ARMCX6,TCTN3,DPAGT1,ADGRL2,BHLHE41,CTNS,PCBP1-AS1,RAB5IF,SHLD2,CLPB,ELP1,NBPF…	917	115	4.71908
up	weak	251	GO_Cellular_Component_2021	nuclear lumen (GO:0031981)	'68/643'	3.29e-05	0.00515103	1.70387	DIAPH2;ZFC3H1;WDR43;SNAPC3;NOP14;NOL7;ZFY;TAOK2;SYNE1;KIAA0319L;H3-3A;ZNF692;DDX50;GTPBP4;RBM34;XRCC5;TOP2B;WRN;RPS25;KIF20B;MYBBP1A;UTP20;DDX11;ATM;DEDD;DDX21;PRKDC;NIN;RPF2;NOP53;CHD3;ABCB8;NFX1;BOP1;SPATS2L;PA2G4;RIOX2;MCM3;POLR2A;NVL;NRDE2;CCNO;DEDD2;TENT4B;NOP16;ZFP91;WDR36;TAF13;FMR1;TSR1;PINX1;RRP12;POLA1;WDR3;DIMT1;SLC30A5;RPF1;KATNBL1;PNKP;NAA10;MTX2;RPL19;EWSR1;MARS1;SRPK2;DCTN3;ZNF207;…	MINK1,TIMM50,ZZEF1,ADAMTSL3,AMFR,REEP5,CPXM2,PDCD6IP,RBM42,CLN3,DNAJC7,MFSD9,NCKAP1,SEL1L,GALT,CCT2,NOP53,TRNF,LEO1,EPG5,FBXO42,BOP1,RAPGEF1,ZC3H13,ERBB4,MTOR,NBPF11,CDAN1,TBL1XR1,TTC21B,LOC122539214,CDH19,NRDC,RRM1,TENT4B,DENND4C,PTGR1,PTPN13,WSB2,ARIH1,ZGRF1,MAOB,GOT2,SPATA6,LRPPRC,MTMR6,ACVR2B,HES1,MTR,SNORD14E,POLA1,ARMCX6,TCTN3,DPAGT1,ADGRL2,BHLHE41,CTNS,PCBP1-AS1,RAB5IF,SHLD2,CLPB,ELP1,NBPF…	917	68	4.48289
up	weak	254	GO_Cellular_Component_2021	nucleolus (GO:0005730)	'67/637'	4.45e-05	0.00515103	1.69356	DIAPH2;ZFC3H1;WDR43;SNAPC3;NOP14;NOL7;ZFY;TAOK2;SYNE1;KIAA0319L;ZNF692;DDX50;GTPBP4;RBM34;XRCC5;TOP2B;WRN;RPS25;KIF20B;MYBBP1A;UTP20;DDX11;ATM;DEDD;DDX21;PRKDC;NIN;RPF2;NOP53;CHD3;ABCB8;NFX1;BOP1;SPATS2L;PA2G4;RIOX2;MCM3;POLR2A;NVL;NRDE2;CCNO;DEDD2;TENT4B;NOP16;ZFP91;WDR36;TAF13;FMR1;TSR1;PINX1;RRP12;POLA1;WDR3;DIMT1;SLC30A5;RPF1;KATNBL1;PNKP;NAA10;MTX2;RPL19;EWSR1;MARS1;SRPK2;DCTN3;ZNF207;PRDM5	MINK1,TIMM50,ZZEF1,ADAMTSL3,AMFR,REEP5,CPXM2,PDCD6IP,RBM42,CLN3,DNAJC7,MFSD9,NCKAP1,SEL1L,GALT,CCT2,NOP53,TRNF,LEO1,EPG5,FBXO42,BOP1,RAPGEF1,ZC3H13,ERBB4,MTOR,NBPF11,CDAN1,TBL1XR1,TTC21B,LOC122539214,CDH19,NRDC,RRM1,TENT4B,DENND4C,PTGR1,PTPN13,WSB2,ARIH1,ZGRF1,MAOB,GOT2,SPATA6,LRPPRC,MTMR6,ACVR2B,HES1,MTR,SNORD14E,POLA1,ARMCX6,TCTN3,DPAGT1,ADGRL2,BHLHE41,CTNS,PCBP1-AS1,RAB5IF,SHLD2,CLPB,ELP1,NBPF…	917	67	4.35131
up	weak	1591	Reactome_2022	Membrane Trafficking R-HSA-199991	'55/499'	6.23e-05	0.0380591	1.77024	BET1;CLTC;COPG1;KIF26A;HPS4;APP;RABGAP1;TBC1D16;COPS2;SEC24A;TFRC;EXOC5;TBC1D8B;TMED2;GALNT2;KIF20B;COG6;SPTBN2;COPS6;CYTH3;GOLGA1;SCOC;COPS8;DTNBP1;SEC24B;NBAS;KIF3B;SH3GL1;CBL;ANK2;KIF13B;PPP6R1;GGA2;DENND4C;EXOC6;SYNJ1;RAB6A;KIF21B;VPS37B;MAN1A2;CAPZA1;CHMP6;CAPZB;PIP5K1C;MVB12A;PACSIN2;M6PR;VPS53;KIF1B;LRP2;UBQLN1;NECAP2;OCRL;TSC1;DCTN3	MINK1,TIMM50,ZZEF1,ADAMTSL3,AMFR,REEP5,CPXM2,PDCD6IP,RBM42,CLN3,DNAJC7,MFSD9,NCKAP1,SEL1L,GALT,CCT2,NOP53,TRNF,LEO1,EPG5,FBXO42,BOP1,RAPGEF1,ZC3H13,ERBB4,MTOR,NBPF11,CDAN1,TBL1XR1,TTC21B,LOC122539214,CDH19,NRDC,RRM1,TENT4B,DENND4C,PTGR1,PTPN13,WSB2,ARIH1,ZGRF1,MAOB,GOT2,SPATA6,LRPPRC,MTMR6,ACVR2B,HES1,MTR,SNORD14E,POLA1,ARMCX6,TCTN3,DPAGT1,ADGRL2,BHLHE41,CTNS,PCBP1-AS1,RAB5IF,SHLD2,CLPB,ELP1,NBPF…	917	55	4.20523
up	weak	744	GO_Molecular_Function_2021	microtubule motor activity (GO:0003777)	'9/35'	0.000281819	0.0864997	4.18434	KIF20B;STARD9;KIF26A;KIF13B;KIF1B;KIF3B;SMC3;DNAH7;KIF21B	MINK1,TIMM50,ZZEF1,ADAMTSL3,AMFR,REEP5,CPXM2,PDCD6IP,RBM42,CLN3,DNAJC7,MFSD9,NCKAP1,SEL1L,GALT,CCT2,NOP53,TRNF,LEO1,EPG5,FBXO42,BOP1,RAPGEF1,ZC3H13,ERBB4,MTOR,NBPF11,CDAN1,TBL1XR1,TTC21B,LOC122539214,CDH19,NRDC,RRM1,TENT4B,DENND4C,PTGR1,PTPN13,WSB2,ARIH1,ZGRF1,MAOB,GOT2,SPATA6,LRPPRC,MTMR6,ACVR2B,HES1,MTR,SNORD14E,POLA1,ARMCX6,TCTN3,DPAGT1,ADGRL2,BHLHE41,CTNS,PCBP1-AS1,RAB5IF,SHLD2,CLPB,ELP1,NBPF…	917	9	3.55003
up	weak	94	GO_Cellular_Component_2021	basolateral plasma membrane (GO:0016323)	'12/100'	0.0268176	0.320887	1.94232	ERBB2;DLG3;CTNNB1;ANK2;EZR;SLC29A4;ERBB4;TFRC;SLC23A2;SLC2A1;LIN7A;SLC16A3	MINK1,TIMM50,ZZEF1,ADAMTSL3,AMFR,REEP5,CPXM2,PDCD6IP,RBM42,CLN3,DNAJC7,MFSD9,NCKAP1,SEL1L,GALT,CCT2,NOP53,TRNF,LEO1,EPG5,FBXO42,BOP1,RAPGEF1,ZC3H13,ERBB4,MTOR,NBPF11,CDAN1,TBL1XR1,TTC21B,LOC122539214,CDH19,NRDC,RRM1,TENT4B,DENND4C,PTGR1,PTPN13,WSB2,ARIH1,ZGRF1,MAOB,GOT2,SPATA6,LRPPRC,MTMR6,ACVR2B,HES1,MTR,SNORD14E,POLA1,ARMCX6,TCTN3,DPAGT1,ADGRL2,BHLHE41,CTNS,PCBP1-AS1,RAB5IF,SHLD2,CLPB,ELP1,NBPF…	917	12	1.57158
up	weak	1187	Reactome_2022	Cilium Assembly R-HSA-5617833	'17/163'	0.0335541	0.480939	1.67325	SCLT1;CEP250;IQCB1;TTC21B;CCT2;TMEM67;TTC26;TCTN3;EXOC6;DYNC2I1;KIF3B;BBS5;PPP2R1A;EXOC5;CCT4;DYNC2H1;DCTN3	MINK1,TIMM50,ZZEF1,ADAMTSL3,AMFR,REEP5,CPXM2,PDCD6IP,RBM42,CLN3,DNAJC7,MFSD9,NCKAP1,SEL1L,GALT,CCT2,NOP53,TRNF,LEO1,EPG5,FBXO42,BOP1,RAPGEF1,ZC3H13,ERBB4,MTOR,NBPF11,CDAN1,TBL1XR1,TTC21B,LOC122539214,CDH19,NRDC,RRM1,TENT4B,DENND4C,PTGR1,PTPN13,WSB2,ARIH1,ZGRF1,MAOB,GOT2,SPATA6,LRPPRC,MTMR6,ACVR2B,HES1,MTR,SNORD14E,POLA1,ARMCX6,TCTN3,DPAGT1,ADGRL2,BHLHE41,CTNS,PCBP1-AS1,RAB5IF,SHLD2,CLPB,ELP1,NBPF…	917	17	1.47425
up	weak	111	GO_Cellular_Component_2021	cilium (GO:0005929)	'17/164'	0.0352858	0.340939	1.66297	DNAI4;CAMSAP3;IQCB1;TTC21B;IQCG;TMEM67;CFAP69;TTLL4;TCTN3;NME5;DYNC2I1;KIF3B;TTC26;CBL;DNAH7;MOSMO;DYNC2H1	MINK1,TIMM50,ZZEF1,ADAMTSL3,AMFR,REEP5,CPXM2,PDCD6IP,RBM42,CLN3,DNAJC7,MFSD9,NCKAP1,SEL1L,GALT,CCT2,NOP53,TRNF,LEO1,EPG5,FBXO42,BOP1,RAPGEF1,ZC3H13,ERBB4,MTOR,NBPF11,CDAN1,TBL1XR1,TTC21B,LOC122539214,CDH19,NRDC,RRM1,TENT4B,DENND4C,PTGR1,PTPN13,WSB2,ARIH1,ZGRF1,MAOB,GOT2,SPATA6,LRPPRC,MTMR6,ACVR2B,HES1,MTR,SNORD14E,POLA1,ARMCX6,TCTN3,DPAGT1,ADGRL2,BHLHE41,CTNS,PCBP1-AS1,RAB5IF,SHLD2,CLPB,ELP1,NBPF…	917	17	1.4524
down	weak	289	GO_Molecular_Function_2021	GTPase regulator activity (GO:0030695)	'16/178'	0.000148038	0.0605477	3.02653	TBC1D17;ALS2;LRRK2;RALGDS;OCRL;RAB3GAP1;DEPDC5;RALBP1;SEC23A;RALGAPA2;SLIT2;RGS6;ITGB1BP1;RALGAPB;SIPA1;GPS1	PLCB3,BUD23,TBC1D17,ASB1,RYK,LAMB1,EEA1,FAM168A,CCDC28A,AKAP7,YIPF1,MYO15B,SIVA1,SPATS2L,EZH1,MTRF1L,OGFOD2,EP300,SUCLG2,ROBO2,ARHGEF1,ARNTL,GOLIM4,RBL2,IL17RE,GTPBP2,EIF5B,FAM13A,USP34,SCYL1,NFE2L2,TMEM94,LRRC58,ASCC3,WDR90,ANXA3,C2CD3,LOC100507379,SPAG17,RMDN3,SMYD5,UBA6,ATP10A,ADK,CD46,DNAAF9,CSTF3,NRXN2,MIR6809,RC3H1,NOX4,INTU,PELI3,RAB34,HSPA9,HSP90B1,PDHA1,GPT,ITSN1,KCNAB1,SFR1,CXXC1,POLR3A…	445	16	3.82963
down	weak	176	GO_Cellular_Component_2021	nBAF complex (GO:0071565)	'04/10'	0.000170101	0.0216879	13.8138	SMARCA4;SMARCC2;SMARCC1;SMARCA2	PLCB3,BUD23,TBC1D17,ASB1,RYK,LAMB1,EEA1,FAM168A,CCDC28A,AKAP7,YIPF1,MYO15B,SIVA1,SPATS2L,EZH1,MTRF1L,OGFOD2,EP300,SUCLG2,ROBO2,ARHGEF1,ARNTL,GOLIM4,RBL2,IL17RE,GTPBP2,EIF5B,FAM13A,USP34,SCYL1,NFE2L2,TMEM94,LRRC58,ASCC3,WDR90,ANXA3,C2CD3,LOC100507379,SPAG17,RMDN3,SMYD5,UBA6,ATP10A,ADK,CD46,DNAAF9,CSTF3,NRXN2,MIR6809,RC3H1,NOX4,INTU,PELI3,RAB34,HSPA9,HSP90B1,PDHA1,GPT,ITSN1,KCNAB1,SFR1,CXXC1,POLR3A…	445	4	3.76929
down	weak	181	GO_Cellular_Component_2021	npBAF complex (GO:0071564)	'04/10'	0.000170101	0.0216879	13.8138	SMARCA4;SMARCC2;SMARCC1;SMARCA2	PLCB3,BUD23,TBC1D17,ASB1,RYK,LAMB1,EEA1,FAM168A,CCDC28A,AKAP7,YIPF1,MYO15B,SIVA1,SPATS2L,EZH1,MTRF1L,OGFOD2,EP300,SUCLG2,ROBO2,ARHGEF1,ARNTL,GOLIM4,RBL2,IL17RE,GTPBP2,EIF5B,FAM13A,USP34,SCYL1,NFE2L2,TMEM94,LRRC58,ASCC3,WDR90,ANXA3,C2CD3,LOC100507379,SPAG17,RMDN3,SMYD5,UBA6,ATP10A,ADK,CD46,DNAAF9,CSTF3,NRXN2,MIR6809,RC3H1,NOX4,INTU,PELI3,RAB34,HSPA9,HSP90B1,PDHA1,GPT,ITSN1,KCNAB1,SFR1,CXXC1,POLR3A…	445	4	3.76929
down	weak	575	GO_Molecular_Function_2021	protein serine/threonine kinase activity (GO:0004674)	'21/290'	0.000317449	0.0649183	2.43223	GRK2;EIF2AK3;CDK20;ATR;LIMK2;MAP3K4;TLK2;MARK2;SIK3;ROCK2;TTN;TAF1;CPNE3;RPS6KC1;CHUK;CDK11A;MAPKAPK5;LRRK2;PRKAB2;MAP4K2;CDK13	PLCB3,BUD23,TBC1D17,ASB1,RYK,LAMB1,EEA1,FAM168A,CCDC28A,AKAP7,YIPF1,MYO15B,SIVA1,SPATS2L,EZH1,MTRF1L,OGFOD2,EP300,SUCLG2,ROBO2,ARHGEF1,ARNTL,GOLIM4,RBL2,IL17RE,GTPBP2,EIF5B,FAM13A,USP34,SCYL1,NFE2L2,TMEM94,LRRC58,ASCC3,WDR90,ANXA3,C2CD3,LOC100507379,SPAG17,RMDN3,SMYD5,UBA6,ATP10A,ADK,CD46,DNAAF9,CSTF3,NRXN2,MIR6809,RC3H1,NOX4,INTU,PELI3,RAB34,HSPA9,HSP90B1,PDHA1,GPT,ITSN1,KCNAB1,SFR1,CXXC1,POLR3A…	445	21	3.49833
down	weak	1386	Reactome_2022	RUNX1 Interacts With Co-Factors Whose Precise Effect On RUNX1 Targets Is Not Known R-HSA-8939243	'6/31'	0.000341103	0.179114	6.67149	SMARCC1;SMARCA2;SMARCC2;ARID2;SMARCA4;EP300	PLCB3,BUD23,TBC1D17,ASB1,RYK,LAMB1,EEA1,FAM168A,CCDC28A,AKAP7,YIPF1,MYO15B,SIVA1,SPATS2L,EZH1,MTRF1L,OGFOD2,EP300,SUCLG2,ROBO2,ARHGEF1,ARNTL,GOLIM4,RBL2,IL17RE,GTPBP2,EIF5B,FAM13A,USP34,SCYL1,NFE2L2,TMEM94,LRRC58,ASCC3,WDR90,ANXA3,C2CD3,LOC100507379,SPAG17,RMDN3,SMYD5,UBA6,ATP10A,ADK,CD46,DNAAF9,CSTF3,NRXN2,MIR6809,RC3H1,NOX4,INTU,PELI3,RAB34,HSPA9,HSP90B1,PDHA1,GPT,ITSN1,KCNAB1,SFR1,CXXC1,POLR3A…	445	6	3.46711
down	weak	920	Reactome_2022	EGR2 And SOX10-mediated Initiation Of Schwann Cell Myelination R-HSA-9619665	'5/23'	0.000615175	0.179114	7.55392	TEAD1;HMGCR;LAMB1;UTRN;SMARCA4	PLCB3,BUD23,TBC1D17,ASB1,RYK,LAMB1,EEA1,FAM168A,CCDC28A,AKAP7,YIPF1,MYO15B,SIVA1,SPATS2L,EZH1,MTRF1L,OGFOD2,EP300,SUCLG2,ROBO2,ARHGEF1,ARNTL,GOLIM4,RBL2,IL17RE,GTPBP2,EIF5B,FAM13A,USP34,SCYL1,NFE2L2,TMEM94,LRRC58,ASCC3,WDR90,ANXA3,C2CD3,LOC100507379,SPAG17,RMDN3,SMYD5,UBA6,ATP10A,ADK,CD46,DNAAF9,CSTF3,NRXN2,MIR6809,RC3H1,NOX4,INTU,PELI3,RAB34,HSPA9,HSP90B1,PDHA1,GPT,ITSN1,KCNAB1,SFR1,CXXC1,POLR3A…	445	5	3.211
down	weak	1446	Reactome_2022	Regulation Of TP53 Activity Thru Phosphorylation R-HSA-6804756	'7/70'	0.00610786	0.261292	3.43786	MAPKAPK5;NOC2L;POLR1A;PRKAB2;TP53;TAF1;RAD9B	PLCB3,BUD23,TBC1D17,ASB1,RYK,LAMB1,EEA1,FAM168A,CCDC28A,AKAP7,YIPF1,MYO15B,SIVA1,SPATS2L,EZH1,MTRF1L,OGFOD2,EP300,SUCLG2,ROBO2,ARHGEF1,ARNTL,GOLIM4,RBL2,IL17RE,GTPBP2,EIF5B,FAM13A,USP34,SCYL1,NFE2L2,TMEM94,LRRC58,ASCC3,WDR90,ANXA3,C2CD3,LOC100507379,SPAG17,RMDN3,SMYD5,UBA6,ATP10A,ADK,CD46,DNAAF9,CSTF3,NRXN2,MIR6809,RC3H1,NOX4,INTU,PELI3,RAB34,HSPA9,HSP90B1,PDHA1,GPT,ITSN1,KCNAB1,SFR1,CXXC1,POLR3A…	445	7	2.21411
down	weak	1442	Reactome_2022	Regulation Of TP53 Activity R-HSA-5633007	'10/126'	0.00614739	0.261292	2.69015	MAPKAPK5;NOC2L;POLR1A;PRKAB2;TP53;TAF1;RAD9B;TP53BP2;EP300;CHD4	PLCB3,BUD23,TBC1D17,ASB1,RYK,LAMB1,EEA1,FAM168A,CCDC28A,AKAP7,YIPF1,MYO15B,SIVA1,SPATS2L,EZH1,MTRF1L,OGFOD2,EP300,SUCLG2,ROBO2,ARHGEF1,ARNTL,GOLIM4,RBL2,IL17RE,GTPBP2,EIF5B,FAM13A,USP34,SCYL1,NFE2L2,TMEM94,LRRC58,ASCC3,WDR90,ANXA3,C2CD3,LOC100507379,SPAG17,RMDN3,SMYD5,UBA6,ATP10A,ADK,CD46,DNAAF9,CSTF3,NRXN2,MIR6809,RC3H1,NOX4,INTU,PELI3,RAB34,HSPA9,HSP90B1,PDHA1,GPT,ITSN1,KCNAB1,SFR1,CXXC1,POLR3A…	445	10	2.21131
down	weak	144	GO_Cellular_Component_2021	intracellular non-membrane-bounded organelle (GO:0043232)	'43/934'	0.00685135	0.218741	1.53889	PPL;BUD23;SF3B3;FXR1;PDHA1;TSG101;RAB3GAP1;SH3PXD2B;GNL3L;PDS5A;ATR;CCND2;ABHD14B;VPS13A;NOC2L;POLR1A;UTP20;OSBP;SPATS2L;ROCK2;TAF1;WEE1;PNKP;CPNE3;FMN2;TRAF7;ZNF300;TP53;SMARCA4;IDH3G;ITGB1BP1;NAT10;GOLGA3;CDC14B;SYNE1;RBL2;RNF213;TENM1;UTRN;TRA2A;CALD1;ANAPC5;NOC4L	PLCB3,BUD23,TBC1D17,ASB1,RYK,LAMB1,EEA1,FAM168A,CCDC28A,AKAP7,YIPF1,MYO15B,SIVA1,SPATS2L,EZH1,MTRF1L,OGFOD2,EP300,SUCLG2,ROBO2,ARHGEF1,ARNTL,GOLIM4,RBL2,IL17RE,GTPBP2,EIF5B,FAM13A,USP34,SCYL1,NFE2L2,TMEM94,LRRC58,ASCC3,WDR90,ANXA3,C2CD3,LOC100507379,SPAG17,RMDN3,SMYD5,UBA6,ATP10A,ADK,CD46,DNAAF9,CSTF3,NRXN2,MIR6809,RC3H1,NOX4,INTU,PELI3,RAB34,HSPA9,HSP90B1,PDHA1,GPT,ITSN1,KCNAB1,SFR1,CXXC1,POLR3A…	445	43	2.16422
down	weak	187	GO_Cellular_Component_2021	nucleolus (GO:0005730)	'31/637'	0.00984321	0.228183	1.62165	BUD23;SF3B3;FXR1;PDHA1;TSG101;GNL3L;CCND2;ABHD14B;NOC2L;POLR1A;UTP20;OSBP;SPATS2L;TAF1;WEE1;PNKP;CPNE3;FMN2;TRAF7;ZNF300;TP53;SMARCA4;IDH3G;GOLGA3;CDC14B;NAT10;SYNE1;RBL2;RNF213;TRA2A;NOC4L	PLCB3,BUD23,TBC1D17,ASB1,RYK,LAMB1,EEA1,FAM168A,CCDC28A,AKAP7,YIPF1,MYO15B,SIVA1,SPATS2L,EZH1,MTRF1L,OGFOD2,EP300,SUCLG2,ROBO2,ARHGEF1,ARNTL,GOLIM4,RBL2,IL17RE,GTPBP2,EIF5B,FAM13A,USP34,SCYL1,NFE2L2,TMEM94,LRRC58,ASCC3,WDR90,ANXA3,C2CD3,LOC100507379,SPAG17,RMDN3,SMYD5,UBA6,ATP10A,ADK,CD46,DNAAF9,CSTF3,NRXN2,MIR6809,RC3H1,NOX4,INTU,PELI3,RAB34,HSPA9,HSP90B1,PDHA1,GPT,ITSN1,KCNAB1,SFR1,CXXC1,POLR3A…	445	31	2.00686
down	weak	184	GO_Cellular_Component_2021	nuclear lumen (GO:0031981)	'30/643'	0.0187461	0.29974	1.5511	BUD23;SF3B3;FXR1;PDHA1;TSG101;GNL3L;CCND2;ABHD14B;NOC2L;UTP20;OSBP;SPATS2L;TAF1;WEE1;CPNE3;PNKP;FMN2;TRAF7;ZNF300;TP53;SMARCA4;IDH3G;GOLGA3;CDC14B;NAT10;SYNE1;RBL2;RNF213;TRA2A;NOC4L	PLCB3,BUD23,TBC1D17,ASB1,RYK,LAMB1,EEA1,FAM168A,CCDC28A,AKAP7,YIPF1,MYO15B,SIVA1,SPATS2L,EZH1,MTRF1L,OGFOD2,EP300,SUCLG2,ROBO2,ARHGEF1,ARNTL,GOLIM4,RBL2,IL17RE,GTPBP2,EIF5B,FAM13A,USP34,SCYL1,NFE2L2,TMEM94,LRRC58,ASCC3,WDR90,ANXA3,C2CD3,LOC100507379,SPAG17,RMDN3,SMYD5,UBA6,ATP10A,ADK,CD46,DNAAF9,CSTF3,NRXN2,MIR6809,RC3H1,NOX4,INTU,PELI3,RAB34,HSPA9,HSP90B1,PDHA1,GPT,ITSN1,KCNAB1,SFR1,CXXC1,POLR3A…	445	30	1.72709
down	weak	479	GO_Molecular_Function_2021	microtubule motor activity (GO:0003777)	'4/35'	0.0229245	0.358722	4.07859	KIF5B;DYNC1I2;DNAH1;DNAH7	PLCB3,BUD23,TBC1D17,ASB1,RYK,LAMB1,EEA1,FAM168A,CCDC28A,AKAP7,YIPF1,MYO15B,SIVA1,SPATS2L,EZH1,MTRF1L,OGFOD2,EP300,SUCLG2,ROBO2,ARHGEF1,ARNTL,GOLIM4,RBL2,IL17RE,GTPBP2,EIF5B,FAM13A,USP34,SCYL1,NFE2L2,TMEM94,LRRC58,ASCC3,WDR90,ANXA3,C2CD3,LOC100507379,SPAG17,RMDN3,SMYD5,UBA6,ATP10A,ADK,CD46,DNAAF9,CSTF3,NRXN2,MIR6809,RC3H1,NOX4,INTU,PELI3,RAB34,HSPA9,HSP90B1,PDHA1,GPT,ITSN1,KCNAB1,SFR1,CXXC1,POLR3A…	445	4	1.6397
down	weak	1154	Reactome_2022	Membrane Trafficking R-HSA-199991	'24/499'	0.0244002	0.385596	1.59907	TBC1D17;TSG101;RAB3GAP1;GRK2;ITSN1;SEC23A;PICALM;CALM1;RALGAPB;CLINT1;OCRL;AP2A1;COPG1;COG5;GPS1;ALS2;RALGAPA2;PUM1;KIF5B;GOLIM4;GDI2;SBF1;PRKAB2;DYNC1I2	PLCB3,BUD23,TBC1D17,ASB1,RYK,LAMB1,EEA1,FAM168A,CCDC28A,AKAP7,YIPF1,MYO15B,SIVA1,SPATS2L,EZH1,MTRF1L,OGFOD2,EP300,SUCLG2,ROBO2,ARHGEF1,ARNTL,GOLIM4,RBL2,IL17RE,GTPBP2,EIF5B,FAM13A,USP34,SCYL1,NFE2L2,TMEM94,LRRC58,ASCC3,WDR90,ANXA3,C2CD3,LOC100507379,SPAG17,RMDN3,SMYD5,UBA6,ATP10A,ADK,CD46,DNAAF9,CSTF3,NRXN2,MIR6809,RC3H1,NOX4,INTU,PELI3,RAB34,HSPA9,HSP90B1,PDHA1,GPT,ITSN1,KCNAB1,SFR1,CXXC1,POLR3A…	445	24	1.61261
down	weak	563	GO_Molecular_Function_2021	protein homodimerization activity (GO:0042803)	'22/458'	0.0306652	0.358722	1.59705	FXR1;STARD3NL;TSG101;ACTN1;EEA1;KYAT1;CDADC1;MYOM1;SPPL2A;CHUK;ALS2;SLIT2;SYNE1;G6PD;TPR;MFSD1;LRRK2;ACOX2;TENM1;TENM2;PAXX;HOGA1	PLCB3,BUD23,TBC1D17,ASB1,RYK,LAMB1,EEA1,FAM168A,CCDC28A,AKAP7,YIPF1,MYO15B,SIVA1,SPATS2L,EZH1,MTRF1L,OGFOD2,EP300,SUCLG2,ROBO2,ARHGEF1,ARNTL,GOLIM4,RBL2,IL17RE,GTPBP2,EIF5B,FAM13A,USP34,SCYL1,NFE2L2,TMEM94,LRRC58,ASCC3,WDR90,ANXA3,C2CD3,LOC100507379,SPAG17,RMDN3,SMYD5,UBA6,ATP10A,ADK,CD46,DNAAF9,CSTF3,NRXN2,MIR6809,RC3H1,NOX4,INTU,PELI3,RAB34,HSPA9,HSP90B1,PDHA1,GPT,ITSN1,KCNAB1,SFR1,CXXC1,POLR3A…	445	22	1.51335
down	weak	1169	Reactome_2022	Metabolism Of Steroids R-HSA-8957322	'7/105'	0.046296	0.464296	2.29166	ACOX2;HMGCR;STARD3NL;OSBP;SEC23A;ACACB;HELZ2	PLCB3,BUD23,TBC1D17,ASB1,RYK,LAMB1,EEA1,FAM168A,CCDC28A,AKAP7,YIPF1,MYO15B,SIVA1,SPATS2L,EZH1,MTRF1L,OGFOD2,EP300,SUCLG2,ROBO2,ARHGEF1,ARNTL,GOLIM4,RBL2,IL17RE,GTPBP2,EIF5B,FAM13A,USP34,SCYL1,NFE2L2,TMEM94,LRRC58,ASCC3,WDR90,ANXA3,C2CD3,LOC100507379,SPAG17,RMDN3,SMYD5,UBA6,ATP10A,ADK,CD46,DNAAF9,CSTF3,NRXN2,MIR6809,RC3H1,NOX4,INTU,PELI3,RAB34,HSPA9,HSP90B1,PDHA1,GPT,ITSN1,KCNAB1,SFR1,CXXC1,POLR3A…	445	7	1.33446

## Sheet: RO
Gene ontology (GO) and reactome enrichment analysis of genes that have differential abundance between PRPF8 iCLIP experiments done using RP13 and RP13-Cas9 iPSC-derived retinal organoids.
Direction	Strength	Column1	library	Term	Overlap	P-value	Adjusted P-value	Odds Ratio	Genes	sig_genes	nSig_genes	nGenes	#NAME?
up	intermediate	400	GO_Molecular_Function_2021	translation initiation factor activity (GO:0003743)	'4/38'	0.000678512	0.166914	11.2361	EIF4E3;EIF3D;EIF2B4;EIF2B5	BCL2L2,LRRC4B,CDH2,LEO1,SNX4,CDC5L,CASP9,MBTD1,STARD9,PSMA3-AS1,GPN2,CPT1A,DNAH7,ARFGEF1,HOXB8,KLHL22,GCGR,PLEKHG1,ADCK1,SELENOF,USP14,PSEN1,ERC2,GNB1,SVEP1,LBR,PLSCR4,RALGPS1,PMPCA,MCM3,TBC1D25,OTULIN,TNFAIP2,ZNF8,ICMT,TMEM181,SEC62,LOC107984805,PCSK4,ZNF75A,RBM22,GSPT1,BBS1,RANBP3,LIX1L,CCDC159,MEX3B,INTS14,MATR3,SGO2,SAMD14,TMPRSS9,UQCRB,OLFM1,ASH2L,PPM1F,TTLL1,HAGH,HYOU1,SNORA49,ZNF639,EIF2B5…	168	4	3.16844
up	intermediate	98	GO_Cellular_Component_2021	intercalated disc (GO:0014704)	'3/22'	0.00155296	0.268663	14.8783	CDH2;OBSL1;SCN5A	BCL2L2,LRRC4B,CDH2,LEO1,SNX4,CDC5L,CASP9,MBTD1,STARD9,PSMA3-AS1,GPN2,CPT1A,DNAH7,ARFGEF1,HOXB8,KLHL22,GCGR,PLEKHG1,ADCK1,SELENOF,USP14,PSEN1,ERC2,GNB1,SVEP1,LBR,PLSCR4,RALGPS1,PMPCA,MCM3,TBC1D25,OTULIN,TNFAIP2,ZNF8,ICMT,TMEM181,SEC62,LOC107984805,PCSK4,ZNF75A,RBM22,GSPT1,BBS1,RANBP3,LIX1L,CCDC159,MEX3B,INTS14,MATR3,SGO2,SAMD14,TMPRSS9,UQCRB,OLFM1,ASH2L,PPM1F,TTLL1,HAGH,HYOU1,SNORA49,ZNF639,EIF2B5…	168	3	2.80884
up	intermediate	433	Reactome_2022	Activation Of Phototransduction Cascade R-HSA-2485179	'2/8'	0.00299832	0.543568	27.9871	GNB1;PDE6B	BCL2L2,LRRC4B,CDH2,LEO1,SNX4,CDC5L,CASP9,MBTD1,STARD9,PSMA3-AS1,GPN2,CPT1A,DNAH7,ARFGEF1,HOXB8,KLHL22,GCGR,PLEKHG1,ADCK1,SELENOF,USP14,PSEN1,ERC2,GNB1,SVEP1,LBR,PLSCR4,RALGPS1,PMPCA,MCM3,TBC1D25,OTULIN,TNFAIP2,ZNF8,ICMT,TMEM181,SEC62,LOC107984805,PCSK4,ZNF75A,RBM22,GSPT1,BBS1,RANBP3,LIX1L,CCDC159,MEX3B,INTS14,MATR3,SGO2,SAMD14,TMPRSS9,UQCRB,OLFM1,ASH2L,PPM1F,TTLL1,HAGH,HYOU1,SNORA49,ZNF639,EIF2B5…	168	2	2.52312
up	intermediate	799	Reactome_2022	Recycling Of eIF2:GDP R-HSA-72731	'2/8'	0.00299832	0.543568	27.9871	EIF2B4;EIF2B5	BCL2L2,LRRC4B,CDH2,LEO1,SNX4,CDC5L,CASP9,MBTD1,STARD9,PSMA3-AS1,GPN2,CPT1A,DNAH7,ARFGEF1,HOXB8,KLHL22,GCGR,PLEKHG1,ADCK1,SELENOF,USP14,PSEN1,ERC2,GNB1,SVEP1,LBR,PLSCR4,RALGPS1,PMPCA,MCM3,TBC1D25,OTULIN,TNFAIP2,ZNF8,ICMT,TMEM181,SEC62,LOC107984805,PCSK4,ZNF75A,RBM22,GSPT1,BBS1,RANBP3,LIX1L,CCDC159,MEX3B,INTS14,MATR3,SGO2,SAMD14,TMPRSS9,UQCRB,OLFM1,ASH2L,PPM1F,TTLL1,HAGH,HYOU1,SNORA49,ZNF639,EIF2B5…	168	2	2.52312
up	intermediate	96	GO_Cellular_Component_2021	integral component of postsynaptic specialization membrane (GO:0099060)	'2/11'	0.00576775	0.294178	20.6822	LRRC4B;CDH2	BCL2L2,LRRC4B,CDH2,LEO1,SNX4,CDC5L,CASP9,MBTD1,STARD9,PSMA3-AS1,GPN2,CPT1A,DNAH7,ARFGEF1,HOXB8,KLHL22,GCGR,PLEKHG1,ADCK1,SELENOF,USP14,PSEN1,ERC2,GNB1,SVEP1,LBR,PLSCR4,RALGPS1,PMPCA,MCM3,TBC1D25,OTULIN,TNFAIP2,ZNF8,ICMT,TMEM181,SEC62,LOC107984805,PCSK4,ZNF75A,RBM22,GSPT1,BBS1,RANBP3,LIX1L,CCDC159,MEX3B,INTS14,MATR3,SGO2,SAMD14,TMPRSS9,UQCRB,OLFM1,ASH2L,PPM1F,TTLL1,HAGH,HYOU1,SNORA49,ZNF639,EIF2B5…	168	2	2.23899
up	intermediate	325	GO_Molecular_Function_2021	neurexin family protein binding (GO:0042043)	'2/12'	0.00687333	0.268066	19.0264	SYTL2;CPE	BCL2L2,LRRC4B,CDH2,LEO1,SNX4,CDC5L,CASP9,MBTD1,STARD9,PSMA3-AS1,GPN2,CPT1A,DNAH7,ARFGEF1,HOXB8,KLHL22,GCGR,PLEKHG1,ADCK1,SELENOF,USP14,PSEN1,ERC2,GNB1,SVEP1,LBR,PLSCR4,RALGPS1,PMPCA,MCM3,TBC1D25,OTULIN,TNFAIP2,ZNF8,ICMT,TMEM181,SEC62,LOC107984805,PCSK4,ZNF75A,RBM22,GSPT1,BBS1,RANBP3,LIX1L,CCDC159,MEX3B,INTS14,MATR3,SGO2,SAMD14,TMPRSS9,UQCRB,OLFM1,ASH2L,PPM1F,TTLL1,HAGH,HYOU1,SNORA49,ZNF639,EIF2B5…	168	2	2.16283
up	intermediate	387	GO_Molecular_Function_2021	sodium:chloride symporter activity (GO:0015378)	'1/2'	0.0210857	0.268066	56.7743	SLC12A2	BCL2L2,LRRC4B,CDH2,LEO1,SNX4,CDC5L,CASP9,MBTD1,STARD9,PSMA3-AS1,GPN2,CPT1A,DNAH7,ARFGEF1,HOXB8,KLHL22,GCGR,PLEKHG1,ADCK1,SELENOF,USP14,PSEN1,ERC2,GNB1,SVEP1,LBR,PLSCR4,RALGPS1,PMPCA,MCM3,TBC1D25,OTULIN,TNFAIP2,ZNF8,ICMT,TMEM181,SEC62,LOC107984805,PCSK4,ZNF75A,RBM22,GSPT1,BBS1,RANBP3,LIX1L,CCDC159,MEX3B,INTS14,MATR3,SGO2,SAMD14,TMPRSS9,UQCRB,OLFM1,ASH2L,PPM1F,TTLL1,HAGH,HYOU1,SNORA49,ZNF639,EIF2B5…	168	1	1.67601
up	intermediate	153	GO_Cellular_Component_2021	rough endoplasmic reticulum (GO:0005791)	'2/22'	0.022448	0.294178	10.5636	PSEN1;SEC62	BCL2L2,LRRC4B,CDH2,LEO1,SNX4,CDC5L,CASP9,MBTD1,STARD9,PSMA3-AS1,GPN2,CPT1A,DNAH7,ARFGEF1,HOXB8,KLHL22,GCGR,PLEKHG1,ADCK1,SELENOF,USP14,PSEN1,ERC2,GNB1,SVEP1,LBR,PLSCR4,RALGPS1,PMPCA,MCM3,TBC1D25,OTULIN,TNFAIP2,ZNF8,ICMT,TMEM181,SEC62,LOC107984805,PCSK4,ZNF75A,RBM22,GSPT1,BBS1,RANBP3,LIX1L,CCDC159,MEX3B,INTS14,MATR3,SGO2,SAMD14,TMPRSS9,UQCRB,OLFM1,ASH2L,PPM1F,TTLL1,HAGH,HYOU1,SNORA49,ZNF639,EIF2B5…	168	2	1.64882
up	intermediate	173	GO_Molecular_Function_2021	11-cis retinal binding (GO:0005502)	'1/3'	0.0314623	0.268066	40.5505	OPN3	BCL2L2,LRRC4B,CDH2,LEO1,SNX4,CDC5L,CASP9,MBTD1,STARD9,PSMA3-AS1,GPN2,CPT1A,DNAH7,ARFGEF1,HOXB8,KLHL22,GCGR,PLEKHG1,ADCK1,SELENOF,USP14,PSEN1,ERC2,GNB1,SVEP1,LBR,PLSCR4,RALGPS1,PMPCA,MCM3,TBC1D25,OTULIN,TNFAIP2,ZNF8,ICMT,TMEM181,SEC62,LOC107984805,PCSK4,ZNF75A,RBM22,GSPT1,BBS1,RANBP3,LIX1L,CCDC159,MEX3B,INTS14,MATR3,SGO2,SAMD14,TMPRSS9,UQCRB,OLFM1,ASH2L,PPM1F,TTLL1,HAGH,HYOU1,SNORA49,ZNF639,EIF2B5…	168	1	1.50221
up	intermediate	193	GO_Molecular_Function_2021	GTPase binding (GO:0051020)	'5/184'	0.0463142	0.268066	2.85659	CHML;RASA1;GNB1;SPTBN1;RAP1GAP	BCL2L2,LRRC4B,CDH2,LEO1,SNX4,CDC5L,CASP9,MBTD1,STARD9,PSMA3-AS1,GPN2,CPT1A,DNAH7,ARFGEF1,HOXB8,KLHL22,GCGR,PLEKHG1,ADCK1,SELENOF,USP14,PSEN1,ERC2,GNB1,SVEP1,LBR,PLSCR4,RALGPS1,PMPCA,MCM3,TBC1D25,OTULIN,TNFAIP2,ZNF8,ICMT,TMEM181,SEC62,LOC107984805,PCSK4,ZNF75A,RBM22,GSPT1,BBS1,RANBP3,LIX1L,CCDC159,MEX3B,INTS14,MATR3,SGO2,SAMD14,TMPRSS9,UQCRB,OLFM1,ASH2L,PPM1F,TTLL1,HAGH,HYOU1,SNORA49,ZNF639,EIF2B5…	168	5	1.33429
down	intermediate	1239	Reactome_2022	Gene Expression (Transcription) R-HSA-74160	'88/1226'	2.1e-05	0.0251054	1.6349	AGO3;ZNF625;WDR33;ZNF470;MAX;DHX38;RBBP8;SMAD4;CSTF3;ZNF189;INTS9;PSMF1;THOC2;RNMT;RRP8;ZNF718;E2F8;MED15;ELL;PMS2;POLR2B;THOC1;CHD3;NR1D2;ZNF112;NUP98;BLM;GSK3B;ZNF287;ZNF26;FASN;SMARCA4;GADD45A;GSR;CAMK2B;CDK5;PLK3;NR2C2;CDC16;ZNF573;ZFP90;ZNF250;SKIL;PCF11;ZNF569;ZNF419;ZNF577;EED;MTA3;PSMD11;ZNF350;NRBF2;JMY;ZNF557;ZNF420;WRN;PHF20;SKP2;ZNF706;TOP3A;PRKAA2;NUP54;GTF3C3;TOPBP1;CNOT1;PSMD2;ZNF1…	SETBP1,RALGAPA1,PCDH15,STON2,CNKSR3,PCYT2,WDR33,MYO9A,PODN,FOSL2,ZNF470,ZXDA,COL6A6,SGMS1,DGKH,SANBR,CHD7,EFCAB7,SPOP,CAPN2,TUBGCP6,WBP11,SMAD4,SMC2,B4GALT1,RGS16,ABLIM2,ATP6V1H,SNX15,PEX13,WIPF2,IFT88,CERT1,NUMB,THOC2,TTC21B,UQCRFS1,TAF5L,HSP90AB4P,MED15,ADPRM,LOC107984492,CELF4,C7orf33,LINC00653,LOC112268022,FBXL19,PMS2,VPS26B,KLF3,EFHD2,PTPA,RPL17-C18orf32,DTNB,SNX27,GFM2,KATNB1,MAN1A2,ZNF449,…	733	88	4.67772
down	intermediate	380	GO_Molecular_Function_2021	Y-form DNA binding (GO:0000403)	'4/5'	2.19e-05	0.00905077	17.7729	BLM;WRN;RBBP8;RAD18	SETBP1,RALGAPA1,PCDH15,STON2,CNKSR3,PCYT2,WDR33,MYO9A,PODN,FOSL2,ZNF470,ZXDA,COL6A6,SGMS1,DGKH,SANBR,CHD7,EFCAB7,SPOP,CAPN2,TUBGCP6,WBP11,SMAD4,SMC2,B4GALT1,RGS16,ABLIM2,ATP6V1H,SNX15,PEX13,WIPF2,IFT88,CERT1,NUMB,THOC2,TTC21B,UQCRFS1,TAF5L,HSP90AB4P,MED15,ADPRM,LOC107984492,CELF4,C7orf33,LINC00653,LOC112268022,FBXL19,PMS2,VPS26B,KLF3,EFHD2,PTPA,RPL17-C18orf32,DTNB,SNX27,GFM2,KATNB1,MAN1A2,ZNF449,…	733	4	4.66052
down	intermediate	714	GO_Molecular_Function_2021	protein serine/threonine kinase activity (GO:0004674)	'31/304'	3.2e-05	0.00905077	2.28948	TESK1;TLK2;RPS6KA5;GSK3B;NRK;PAK5;EIF2AK3;RPS6KA6;SRPK1;STK39;STK38L;ACVR1;TTN;CAMK2B;CDK5;ROCK1;PRKAA2;TTBK1;PHKG2;STK24;PLK3;MARK4;NEK4;CDK19;MAP4K5;MAST3;HUNK;CPNE3;PIK3R4;MAP2K1;OXSR1	SETBP1,RALGAPA1,PCDH15,STON2,CNKSR3,PCYT2,WDR33,MYO9A,PODN,FOSL2,ZNF470,ZXDA,COL6A6,SGMS1,DGKH,SANBR,CHD7,EFCAB7,SPOP,CAPN2,TUBGCP6,WBP11,SMAD4,SMC2,B4GALT1,RGS16,ABLIM2,ATP6V1H,SNX15,PEX13,WIPF2,IFT88,CERT1,NUMB,THOC2,TTC21B,UQCRFS1,TAF5L,HSP90AB4P,MED15,ADPRM,LOC107984492,CELF4,C7orf33,LINC00653,LOC112268022,FBXL19,PMS2,VPS26B,KLF3,EFHD2,PTPA,RPL17-C18orf32,DTNB,SNX27,GFM2,KATNB1,MAN1A2,ZNF449,…	733	31	4.4951
down	intermediate	1673	Reactome_2022	RNA Polymerase II Transcription R-HSA-73857	'80/1109'	4.33e-05	0.0251054	1.63679	AGO3;ZNF625;WDR33;ZNF470;MAX;DHX38;RBBP8;SMAD4;CSTF3;ZNF189;INTS9;PSMF1;THOC2;RNMT;ZNF718;E2F8;MED15;ELL;PMS2;POLR2B;THOC1;CHD3;NR1D2;ZNF112;BLM;GSK3B;ZNF287;ZNF26;FASN;SMARCA4;GADD45A;GSR;CAMK2B;CDK5;PLK3;NR2C2;CDC16;ZNF573;ZFP90;ZNF250;SKIL;PCF11;ZNF569;ZNF419;ZNF577;EED;PSMD11;ZNF350;NRBF2;JMY;ZNF557;ZNF420;WRN;PHF20;SKP2;ZNF706;TOP3A;PRKAA2;TOPBP1;PSMD2;ZNF143;CNOT1;ZFHX3;ZNF613;RNGTT;USP7;TA…	SETBP1,RALGAPA1,PCDH15,STON2,CNKSR3,PCYT2,WDR33,MYO9A,PODN,FOSL2,ZNF470,ZXDA,COL6A6,SGMS1,DGKH,SANBR,CHD7,EFCAB7,SPOP,CAPN2,TUBGCP6,WBP11,SMAD4,SMC2,B4GALT1,RGS16,ABLIM2,ATP6V1H,SNX15,PEX13,WIPF2,IFT88,CERT1,NUMB,THOC2,TTC21B,UQCRFS1,TAF5L,HSP90AB4P,MED15,ADPRM,LOC107984492,CELF4,C7orf33,LINC00653,LOC112268022,FBXL19,PMS2,VPS26B,KLF3,EFHD2,PTPA,RPL17-C18orf32,DTNB,SNX27,GFM2,KATNB1,MAN1A2,ZNF449,…	733	80	4.36337
down	intermediate	1859	Reactome_2022	Signaling By Hedgehog R-HSA-5358351	'17/125'	6.23e-05	0.0251054	3.06063	SPOPL;IFT52;EVC;PSMF1;IFT88;PSMD9;TTC21B;NUMB;PSMD11;DISP2;PSMD2;PRKAR2A;GSK3B;DZIP1;EFCAB7;DYNC2H1;SPOP	SETBP1,RALGAPA1,PCDH15,STON2,CNKSR3,PCYT2,WDR33,MYO9A,PODN,FOSL2,ZNF470,ZXDA,COL6A6,SGMS1,DGKH,SANBR,CHD7,EFCAB7,SPOP,CAPN2,TUBGCP6,WBP11,SMAD4,SMC2,B4GALT1,RGS16,ABLIM2,ATP6V1H,SNX15,PEX13,WIPF2,IFT88,CERT1,NUMB,THOC2,TTC21B,UQCRFS1,TAF5L,HSP90AB4P,MED15,ADPRM,LOC107984492,CELF4,C7orf33,LINC00653,LOC112268022,FBXL19,PMS2,VPS26B,KLF3,EFHD2,PTPA,RPL17-C18orf32,DTNB,SNX27,GFM2,KATNB1,MAN1A2,ZNF449,…	733	17	4.20554
down	intermediate	776	GO_Molecular_Function_2021	tau-protein kinase activity (GO:0050321)	'6/20'	0.000212598	0.0401102	6.89999	CDK5;ROCK1;TTBK1;PHKG2;GSK3B;MARK4	SETBP1,RALGAPA1,PCDH15,STON2,CNKSR3,PCYT2,WDR33,MYO9A,PODN,FOSL2,ZNF470,ZXDA,COL6A6,SGMS1,DGKH,SANBR,CHD7,EFCAB7,SPOP,CAPN2,TUBGCP6,WBP11,SMAD4,SMC2,B4GALT1,RGS16,ABLIM2,ATP6V1H,SNX15,PEX13,WIPF2,IFT88,CERT1,NUMB,THOC2,TTC21B,UQCRFS1,TAF5L,HSP90AB4P,MED15,ADPRM,LOC107984492,CELF4,C7orf33,LINC00653,LOC112268022,FBXL19,PMS2,VPS26B,KLF3,EFHD2,PTPA,RPL17-C18orf32,DTNB,SNX27,GFM2,KATNB1,MAN1A2,ZNF449,…	733	6	3.67244
down	intermediate	1241	Reactome_2022	Generic Transcription Pathway R-HSA-212436	'69/995'	0.000459817	0.087004	1.56086	ZNF419;ZNF577;AGO3;EED;CHD3;ZNF625;NR1D2;PSMD11;ZNF112;ZNF470;BLM;MAX;ZNF350;NRBF2;GSK3B;ZNF287;JMY;ZNF557;RBBP8;ZNF420;ZNF180;ZNF26;FASN;SMARCA4;SKIL;WRN;TAF2;SIN3B;SMAD4;PHF20;GADD45A;SKP2;CHD4;GSR;ZNF706;CAMK2B;ZNF189;MRE11;TOP3A;PSMF1;CDK5;RNMT;ZNF718;TOPBP1;PRKAA2;PSMD2;E2F8;CNOT1;PLK3;MED15;NR2C2;CDC16;PDZD2;ZFHX3;ZNF573;ELL;ZNF621;PMS2;ZNF613;POLR2B;ZFP90;CDC23;ZNF250;GTF2H1;ZNF596;USP7;ZN…	SETBP1,RALGAPA1,PCDH15,STON2,CNKSR3,PCYT2,WDR33,MYO9A,PODN,FOSL2,ZNF470,ZXDA,COL6A6,SGMS1,DGKH,SANBR,CHD7,EFCAB7,SPOP,CAPN2,TUBGCP6,WBP11,SMAD4,SMC2,B4GALT1,RGS16,ABLIM2,ATP6V1H,SNX15,PEX13,WIPF2,IFT88,CERT1,NUMB,THOC2,TTC21B,UQCRFS1,TAF5L,HSP90AB4P,MED15,ADPRM,LOC107984492,CELF4,C7orf33,LINC00653,LOC112268022,FBXL19,PMS2,VPS26B,KLF3,EFHD2,PTPA,RPL17-C18orf32,DTNB,SNX27,GFM2,KATNB1,MAN1A2,ZNF449,…	733	69	3.33741
down	intermediate	1087	Reactome_2022	Disease R-HSA-1643685	'82/1304'	0.00251543	0.126715	1.41216	PRKAR2A;EIF2AK3;RBBP8;SPTBN1;CAPN2;ZDHHC5;SMAD4;JAK1;PARP10;B4GALT1;TTF2;STAT3;ATP6V1H;WIPF2;TRIP11;PSMF1;GOLGA7;RNMT;WASF3;BRMS1L;ELL;PMS2;POLR2B;PIK3R4;MAP2K1;DDOST;CHD3;NUP98;BLM;CANX;GSK3B;ZFYVE9;FGF1;CAMK2B;CDK5;IMPDH2;RPS12;CDC16;HNRNPK;SRD5A3;CBL;TLN1;EED;MTA3;PSMD11;PDGFRB;MTR;SRPK1;WRN;ATP1A2;SHC1;GNGT2;MYO10;SKP2;TOP3A;ADAMTS3;APP;ROCK1;NUP54;TOPBP1;PSMD2;TRIM24;MAP4K5;BAD;RNGTT;TAF2;PS…	SETBP1,RALGAPA1,PCDH15,STON2,CNKSR3,PCYT2,WDR33,MYO9A,PODN,FOSL2,ZNF470,ZXDA,COL6A6,SGMS1,DGKH,SANBR,CHD7,EFCAB7,SPOP,CAPN2,TUBGCP6,WBP11,SMAD4,SMC2,B4GALT1,RGS16,ABLIM2,ATP6V1H,SNX15,PEX13,WIPF2,IFT88,CERT1,NUMB,THOC2,TTC21B,UQCRFS1,TAF5L,HSP90AB4P,MED15,ADPRM,LOC107984492,CELF4,C7orf33,LINC00653,LOC112268022,FBXL19,PMS2,VPS26B,KLF3,EFHD2,PTPA,RPL17-C18orf32,DTNB,SNX27,GFM2,KATNB1,MAN1A2,ZNF449,…	733	82	2.59939
down	intermediate	974	Reactome_2022	Cell Cycle R-HSA-1640170	'39/544'	0.00447937	0.14343	1.59894	GORASP1;UIMC1;PSMD11;LEMD3;NUP98;BLM;MAX;CLASP2;GSK3B;RBBP8;SUN2;NUP88;WRN;TUBGCP6;PPP6C;LEMD2;PHF20;SYNE2;SKP2;LIN54;MRE11;ORC3;TOP3A;PSMF1;CENPE;TOPBP1;NUP54;USO1;RTEL1;PSMD2;POT1;KIF23;NUP210;CDC16;POLR2B;CDC23;SMC3;LPIN3;PSMD9	SETBP1,RALGAPA1,PCDH15,STON2,CNKSR3,PCYT2,WDR33,MYO9A,PODN,FOSL2,ZNF470,ZXDA,COL6A6,SGMS1,DGKH,SANBR,CHD7,EFCAB7,SPOP,CAPN2,TUBGCP6,WBP11,SMAD4,SMC2,B4GALT1,RGS16,ABLIM2,ATP6V1H,SNX15,PEX13,WIPF2,IFT88,CERT1,NUMB,THOC2,TTC21B,UQCRFS1,TAF5L,HSP90AB4P,MED15,ADPRM,LOC107984492,CELF4,C7orf33,LINC00653,LOC112268022,FBXL19,PMS2,VPS26B,KLF3,EFHD2,PTPA,RPL17-C18orf32,DTNB,SNX27,GFM2,KATNB1,MAN1A2,ZNF449,…	733	39	2.34878
down	intermediate	1296	Reactome_2022	Immune System R-HSA-168256	'74/1241'	0.0138046	0.249101	1.32941	UBE2R2;PSMD11;ATP11B;VAPA;NUP98;UBE2F;RPS6KA5;CANX;NUP88;NEDD4;SMARCA4;PTPRJ;SHC1;JAK1;PTPRB;ARSA;ARPC2;B4GALT1;TTF2;UBR2;MYO10;THEM4;STAT3;SKP2;SIAH1;LAMA5;SEC61G;ATP6V1H;WIPF2;CAMK2B;MRE11;PYGL;SGIP1;UBE4A;BRWD1;IGF2R;PSMF1;PGM2;CENPE;GOLGA7;APP;ROCK1;NUP54;ARL8A;TNFAIP3;MAP2K1;PSMD2;IMPDH2;NLRX1;MGRN1;MALT1;NFKBIE;HGSNAT;KIF23;NUP210;QSOX1;CDC16;TOM1;PDZD2;GSN;SDCBP;WASF3;FBXL19;NFASC;ATP8A1;T…	SETBP1,RALGAPA1,PCDH15,STON2,CNKSR3,PCYT2,WDR33,MYO9A,PODN,FOSL2,ZNF470,ZXDA,COL6A6,SGMS1,DGKH,SANBR,CHD7,EFCAB7,SPOP,CAPN2,TUBGCP6,WBP11,SMAD4,SMC2,B4GALT1,RGS16,ABLIM2,ATP6V1H,SNX15,PEX13,WIPF2,IFT88,CERT1,NUMB,THOC2,TTC21B,UQCRFS1,TAF5L,HSP90AB4P,MED15,ADPRM,LOC107984492,CELF4,C7orf33,LINC00653,LOC112268022,FBXL19,PMS2,VPS26B,KLF3,EFHD2,PTPA,RPL17-C18orf32,DTNB,SNX27,GFM2,KATNB1,MAN1A2,ZNF449,…	733	74	1.85998
down	intermediate	1304	Reactome_2022	Infectious Disease R-HSA-5663205	'46/721'	0.0168098	0.26443	1.4184	EED;ZDHHC9;MTA3;CHD3;PSMD11;NUP98;PRKAR2A;CANX;GSK3B;SRPK1;NUP88;ZDHHC5;ATP1A2;JAK1;PARP10;GNGT2;ARPC2;MYO10;P2RX4;CHD4;ATP6V1H;WIPF2;SGIP1;PSMF1;GOLGA7;ROCK1;RNMT;NUP54;MAP2K1;PSMD2;IMPDH2;NUP210;RPS12;WASF3;HNRNPK;BRMS1L;ELL;POLR2B;RNGTT;GTF2H1;PIK3R4;KDM1A;DDOST;CBL;TAF2;PSMD9	SETBP1,RALGAPA1,PCDH15,STON2,CNKSR3,PCYT2,WDR33,MYO9A,PODN,FOSL2,ZNF470,ZXDA,COL6A6,SGMS1,DGKH,SANBR,CHD7,EFCAB7,SPOP,CAPN2,TUBGCP6,WBP11,SMAD4,SMC2,B4GALT1,RGS16,ABLIM2,ATP6V1H,SNX15,PEX13,WIPF2,IFT88,CERT1,NUMB,THOC2,TTC21B,UQCRFS1,TAF5L,HSP90AB4P,MED15,ADPRM,LOC107984492,CELF4,C7orf33,LINC00653,LOC112268022,FBXL19,PMS2,VPS26B,KLF3,EFHD2,PTPA,RPL17-C18orf32,DTNB,SNX27,GFM2,KATNB1,MAN1A2,ZNF449,…	733	46	1.77444
up	strong	77	GO_Cellular_Component_2021	rough endoplasmic reticulum (GO:0005791)	'2/22'	0.00518076	0.198584	22.9913	SEC62;PSEN1	CPT1A,SLC12A2,LEO1,LIX1L,RAB15,DHRS12,MBTD1,LOC102723512,POLR1B,HOXB8,UQCRB,ZNF260,UVSSA,COLGALT1,CEP44,BBS1,PIANP,RAP1GAP,ARFGEF1,MEGF9,GSPT1,FAM8A1,OTULIN,DUSP10,R3HDM2,MEX3B,PSEN1,KLHL22,SGO2,SAMD14,OSBPL3,CDC5L,TBC1D25,POLR3C,PMPCA,TANC2,RETREG2,SETD4,RBM48,TSN,HEXA,UBA5,NEUROG1,TMPRSS9,LOC107984805,MTDH,PLEKHG4B,MMAB,RALGPS1,ADCK1,COL4A5,ZNF75A,TTLL1,SEC62,MIOS,OPN3,DNAH7,EIF3D,PLEKHG1,ZNF35…	78	2	2.28561
up	strong	50	GO_Cellular_Component_2021	lysosome (GO:0005764)	'6/367'	0.00937752	0.198584	3.77759	GNB1;HEXA;PSEN1;MIOS;ATP6V0A2;KLHL22	CPT1A,SLC12A2,LEO1,LIX1L,RAB15,DHRS12,MBTD1,LOC102723512,POLR1B,HOXB8,UQCRB,ZNF260,UVSSA,COLGALT1,CEP44,BBS1,PIANP,RAP1GAP,ARFGEF1,MEGF9,GSPT1,FAM8A1,OTULIN,DUSP10,R3HDM2,MEX3B,PSEN1,KLHL22,SGO2,SAMD14,OSBPL3,CDC5L,TBC1D25,POLR3C,PMPCA,TANC2,RETREG2,SETD4,RBM48,TSN,HEXA,UBA5,NEUROG1,TMPRSS9,LOC107984805,MTDH,PLEKHG4B,MMAB,RALGPS1,ADCK1,COL4A5,ZNF75A,TTLL1,SEC62,MIOS,OPN3,DNAH7,EIF3D,PLEKHG1,ZNF35…	78	6	2.02791
up	strong	198	GO_Molecular_Function_2021	sodium:chloride symporter activity (GO:0015378)	'1/2'	0.00981774	0.182681	122.706	SLC12A2	CPT1A,SLC12A2,LEO1,LIX1L,RAB15,DHRS12,MBTD1,LOC102723512,POLR1B,HOXB8,UQCRB,ZNF260,UVSSA,COLGALT1,CEP44,BBS1,PIANP,RAP1GAP,ARFGEF1,MEGF9,GSPT1,FAM8A1,OTULIN,DUSP10,R3HDM2,MEX3B,PSEN1,KLHL22,SGO2,SAMD14,OSBPL3,CDC5L,TBC1D25,POLR3C,PMPCA,TANC2,RETREG2,SETD4,RBM48,TSN,HEXA,UBA5,NEUROG1,TMPRSS9,LOC107984805,MTDH,PLEKHG4B,MMAB,RALGPS1,ADCK1,COL4A5,ZNF75A,TTLL1,SEC62,MIOS,OPN3,DNAH7,EIF3D,PLEKHG1,ZNF35…	78	1	2.00799
up	strong	106	GO_Molecular_Function_2021	GTPase binding (GO:0051020)	'4/184'	0.0128709	0.182681	5.12932	RAP1GAP;GNB1;SPTBN1;CHML	CPT1A,SLC12A2,LEO1,LIX1L,RAB15,DHRS12,MBTD1,LOC102723512,POLR1B,HOXB8,UQCRB,ZNF260,UVSSA,COLGALT1,CEP44,BBS1,PIANP,RAP1GAP,ARFGEF1,MEGF9,GSPT1,FAM8A1,OTULIN,DUSP10,R3HDM2,MEX3B,PSEN1,KLHL22,SGO2,SAMD14,OSBPL3,CDC5L,TBC1D25,POLR3C,PMPCA,TANC2,RETREG2,SETD4,RBM48,TSN,HEXA,UBA5,NEUROG1,TMPRSS9,LOC107984805,MTDH,PLEKHG4B,MMAB,RALGPS1,ADCK1,COL4A5,ZNF75A,TTLL1,SEC62,MIOS,OPN3,DNAH7,EIF3D,PLEKHG1,ZNF35…	78	4	1.89039
up	strong	58	GO_Cellular_Component_2021	mitochondrial membrane (GO:0031966)	'6/397'	0.0134326	0.198584	3.48573	CPT1A;UQCRB;BCL2L2;ADCK1;PSEN1;PMPCA	CPT1A,SLC12A2,LEO1,LIX1L,RAB15,DHRS12,MBTD1,LOC102723512,POLR1B,HOXB8,UQCRB,ZNF260,UVSSA,COLGALT1,CEP44,BBS1,PIANP,RAP1GAP,ARFGEF1,MEGF9,GSPT1,FAM8A1,OTULIN,DUSP10,R3HDM2,MEX3B,PSEN1,KLHL22,SGO2,SAMD14,OSBPL3,CDC5L,TBC1D25,POLR3C,PMPCA,TANC2,RETREG2,SETD4,RBM48,TSN,HEXA,UBA5,NEUROG1,TMPRSS9,LOC107984805,MTDH,PLEKHG4B,MMAB,RALGPS1,ADCK1,COL4A5,ZNF75A,TTLL1,SEC62,MIOS,OPN3,DNAH7,EIF3D,PLEKHG1,ZNF35…	78	6	1.87184
up	strong	91	GO_Molecular_Function_2021	11-cis retinal binding (GO:0005502)	'1/3'	0.0146909	0.182681	87.6415	OPN3	CPT1A,SLC12A2,LEO1,LIX1L,RAB15,DHRS12,MBTD1,LOC102723512,POLR1B,HOXB8,UQCRB,ZNF260,UVSSA,COLGALT1,CEP44,BBS1,PIANP,RAP1GAP,ARFGEF1,MEGF9,GSPT1,FAM8A1,OTULIN,DUSP10,R3HDM2,MEX3B,PSEN1,KLHL22,SGO2,SAMD14,OSBPL3,CDC5L,TBC1D25,POLR3C,PMPCA,TANC2,RETREG2,SETD4,RBM48,TSN,HEXA,UBA5,NEUROG1,TMPRSS9,LOC107984805,MTDH,PLEKHG4B,MMAB,RALGPS1,ADCK1,COL4A5,ZNF75A,TTLL1,SEC62,MIOS,OPN3,DNAH7,EIF3D,PLEKHG1,ZNF35…	78	1	1.83295
up	strong	217	Reactome_2022	Activation Of Phototransduction Cascade R-HSA-2485179	'1/8'	0.0387036	0.358562	36.0763	GNB1	CPT1A,SLC12A2,LEO1,LIX1L,RAB15,DHRS12,MBTD1,LOC102723512,POLR1B,HOXB8,UQCRB,ZNF260,UVSSA,COLGALT1,CEP44,BBS1,PIANP,RAP1GAP,ARFGEF1,MEGF9,GSPT1,FAM8A1,OTULIN,DUSP10,R3HDM2,MEX3B,PSEN1,KLHL22,SGO2,SAMD14,OSBPL3,CDC5L,TBC1D25,POLR3C,PMPCA,TANC2,RETREG2,SETD4,RBM48,TSN,HEXA,UBA5,NEUROG1,TMPRSS9,LOC107984805,MTDH,PLEKHG4B,MMAB,RALGPS1,ADCK1,COL4A5,ZNF75A,TTLL1,SEC62,MIOS,OPN3,DNAH7,EIF3D,PLEKHG1,ZNF35…	78	1	1.41225
down	strong	475	GO_Molecular_Function_2021	tau-protein kinase activity (GO:0050321)	'5/20'	5.03e-05	0.0175426	12.7744	TTBK1;GSK3B;MARK4;ROCK1;PHKG2	N4BP2,ARHGEF40,RAB3GAP1,NCL,REEP4,AKAP6,DSTN,ECI1,LRCH3,COL2A1,JMY,SMC2,TLCD3A,CANX,MIR222HG,ZNF621,JAK1,CUL4A,LINC02340,HSP90AB4P,KIAA0232,KIN,GMCL1,POLG2,ZBTB6,ZBTB37,ZNF419,KBTBD3,NR1D2,NEPRO,USO1,PCDHGC5,PTPRJ,DNAJC15,GCGR,GRM4,HLCS,RALGAPA1,DPP3,DZIP1,FBXL12,LOC107984950,XPNPEP3,DENND5B,TWNK,TOP3A,GPR137B,DNAJC30,TOM1L1,LIN54,MBTD1,POLH,CCDC74A,ZNF250,NBPF15,CROCCP3,KRI1,DHX38,EPM2A-DT,LPIN3…	337	5	4.29873
down	strong	1253	Reactome_2022	Signaling By Hedgehog R-HSA-5358351	'10/125'	0.000337075	0.162637	4.0176	PSMD11;SPOPL;GSK3B;PSMD9;DZIP1;PSMF1;NUMB;IFT52;DISP2;PRKAR2A	N4BP2,ARHGEF40,RAB3GAP1,NCL,REEP4,AKAP6,DSTN,ECI1,LRCH3,COL2A1,JMY,SMC2,TLCD3A,CANX,MIR222HG,ZNF621,JAK1,CUL4A,LINC02340,HSP90AB4P,KIAA0232,KIN,GMCL1,POLG2,ZBTB6,ZBTB37,ZNF419,KBTBD3,NR1D2,NEPRO,USO1,PCDHGC5,PTPRJ,DNAJC15,GCGR,GRM4,HLCS,RALGAPA1,DPP3,DZIP1,FBXL12,LOC107984950,XPNPEP3,DENND5B,TWNK,TOP3A,GPR137B,DNAJC30,TOM1L1,LIN54,MBTD1,POLH,CCDC74A,ZNF250,NBPF15,CROCCP3,KRI1,DHX38,EPM2A-DT,LPIN3…	337	10	3.47227
down	strong	1114	Reactome_2022	RNA Polymerase II Transcription R-HSA-73857	'41/1109'	0.000373448	0.162637	1.8598	ZNF287;ZNF250;PSMF1;ZNF419;CDC16;NR1D2;MED15;DHX38;PDZD2;ZNF470;ZNF573;WDR33;ZNF569;ZNF112;ZNF180;PRKAA2;USP7;ZNF557;CSTF3;CDC23;RNGTT;PSMD11;WRN;PSMD9;JMY;CHD4;SKIL;GTF2H1;SKP2;INTS9;TOP3A;E2F8;ZNF621;GSK3B;ZNF350;ZNF26;ZNF613;KMT2D;AGO3;SIN3B;NR2C2	N4BP2,ARHGEF40,RAB3GAP1,NCL,REEP4,AKAP6,DSTN,ECI1,LRCH3,COL2A1,JMY,SMC2,TLCD3A,CANX,MIR222HG,ZNF621,JAK1,CUL4A,LINC02340,HSP90AB4P,KIAA0232,KIN,GMCL1,POLG2,ZBTB6,ZBTB37,ZNF419,KBTBD3,NR1D2,NEPRO,USO1,PCDHGC5,PTPRJ,DNAJC15,GCGR,GRM4,HLCS,RALGAPA1,DPP3,DZIP1,FBXL12,LOC107984950,XPNPEP3,DENND5B,TWNK,TOP3A,GPR137B,DNAJC30,TOM1L1,LIN54,MBTD1,POLH,CCDC74A,ZNF250,NBPF15,CROCCP3,KRI1,DHX38,EPM2A-DT,LPIN3…	337	41	3.42777
down	strong	792	Reactome_2022	Gene Expression (Transcription) R-HSA-74160	'43/1226'	0.000794044	0.230537	1.76136	ZNF287;ZNF250;NUP98;PSMF1;ZNF419;CDC16;NR1D2;MED15;DHX38;PDZD2;ZNF470;ZNF573;WDR33;ZNF569;ZNF112;ZNF180;PRKAA2;USP7;ZNF557;CSTF3;CDC23;RNGTT;PSMD11;WRN;PSMD9;JMY;CHD4;SKIL;GTF2H1;SKP2;NUP210;INTS9;TOP3A;E2F8;ZNF621;GSK3B;ZNF350;ZNF26;ZNF613;KMT2D;AGO3;SIN3B;NR2C2	N4BP2,ARHGEF40,RAB3GAP1,NCL,REEP4,AKAP6,DSTN,ECI1,LRCH3,COL2A1,JMY,SMC2,TLCD3A,CANX,MIR222HG,ZNF621,JAK1,CUL4A,LINC02340,HSP90AB4P,KIAA0232,KIN,GMCL1,POLG2,ZBTB6,ZBTB37,ZNF419,KBTBD3,NR1D2,NEPRO,USO1,PCDHGC5,PTPRJ,DNAJC15,GCGR,GRM4,HLCS,RALGAPA1,DPP3,DZIP1,FBXL12,LOC107984950,XPNPEP3,DENND5B,TWNK,TOP3A,GPR137B,DNAJC30,TOM1L1,LIN54,MBTD1,POLH,CCDC74A,ZNF250,NBPF15,CROCCP3,KRI1,DHX38,EPM2A-DT,LPIN3…	337	43	3.10016
down	strong	794	Reactome_2022	Generic Transcription Pathway R-HSA-212436	'36/995'	0.00126159	0.274712	1.80668	ZNF287;ZNF250;PSMF1;ZNF419;CDC16;NR1D2;MED15;PDZD2;ZNF470;ZNF573;ZNF569;ZNF112;ZNF180;PRKAA2;USP7;ZNF557;CDC23;PSMD11;WRN;PSMD9;JMY;CHD4;SKIL;GTF2H1;SKP2;TOP3A;E2F8;ZNF621;GSK3B;ZNF350;ZNF26;ZNF613;KMT2D;AGO3;SIN3B;NR2C2	N4BP2,ARHGEF40,RAB3GAP1,NCL,REEP4,AKAP6,DSTN,ECI1,LRCH3,COL2A1,JMY,SMC2,TLCD3A,CANX,MIR222HG,ZNF621,JAK1,CUL4A,LINC02340,HSP90AB4P,KIAA0232,KIN,GMCL1,POLG2,ZBTB6,ZBTB37,ZNF419,KBTBD3,NR1D2,NEPRO,USO1,PCDHGC5,PTPRJ,DNAJC15,GCGR,GRM4,HLCS,RALGAPA1,DPP3,DZIP1,FBXL12,LOC107984950,XPNPEP3,DENND5B,TWNK,TOP3A,GPR137B,DNAJC30,TOM1L1,LIN54,MBTD1,POLH,CCDC74A,ZNF250,NBPF15,CROCCP3,KRI1,DHX38,EPM2A-DT,LPIN3…	337	36	2.89908
down	strong	438	GO_Molecular_Function_2021	protein serine/threonine kinase activity (GO:0004674)	'15/304'	0.00224316	0.390977	2.454	TTN;HUNK;STK38L;GSK3B;TTBK1;CDK19;STK39;MARK4;MAP4K5;PRKAA2;ACVR1;ROCK1;RPS6KA5;STK24;PHKG2	N4BP2,ARHGEF40,RAB3GAP1,NCL,REEP4,AKAP6,DSTN,ECI1,LRCH3,COL2A1,JMY,SMC2,TLCD3A,CANX,MIR222HG,ZNF621,JAK1,CUL4A,LINC02340,HSP90AB4P,KIAA0232,KIN,GMCL1,POLG2,ZBTB6,ZBTB37,ZNF419,KBTBD3,NR1D2,NEPRO,USO1,PCDHGC5,PTPRJ,DNAJC15,GCGR,GRM4,HLCS,RALGAPA1,DPP3,DZIP1,FBXL12,LOC107984950,XPNPEP3,DENND5B,TWNK,TOP3A,GPR137B,DNAJC30,TOM1L1,LIN54,MBTD1,POLH,CCDC74A,ZNF250,NBPF15,CROCCP3,KRI1,DHX38,EPM2A-DT,LPIN3…	337	15	2.64914
down	strong	227	GO_Molecular_Function_2021	Y-form DNA binding (GO:0000403)	'2/5'	0.00431942	0.390977	21.4693	WRN;RAD18	N4BP2,ARHGEF40,RAB3GAP1,NCL,REEP4,AKAP6,DSTN,ECI1,LRCH3,COL2A1,JMY,SMC2,TLCD3A,CANX,MIR222HG,ZNF621,JAK1,CUL4A,LINC02340,HSP90AB4P,KIAA0232,KIN,GMCL1,POLG2,ZBTB6,ZBTB37,ZNF419,KBTBD3,NR1D2,NEPRO,USO1,PCDHGC5,PTPRJ,DNAJC15,GCGR,GRM4,HLCS,RALGAPA1,DPP3,DZIP1,FBXL12,LOC107984950,XPNPEP3,DENND5B,TWNK,TOP3A,GPR137B,DNAJC30,TOM1L1,LIN54,MBTD1,POLH,CCDC74A,ZNF250,NBPF15,CROCCP3,KRI1,DHX38,EPM2A-DT,LPIN3…	337	2	2.36457
down	strong	611	Reactome_2022	Cell Cycle R-HSA-1640170	'20/544'	0.0126576	0.4072	1.81517	PPP6C;NUP98;SMC3;PSMF1;CDC16;USO1;LPIN3;UIMC1;KIF23;CDC23;PSMD11;WRN;PSMD9;LEMD3;SKP2;NUP210;SUN2;TOP3A;GSK3B;LIN54	N4BP2,ARHGEF40,RAB3GAP1,NCL,REEP4,AKAP6,DSTN,ECI1,LRCH3,COL2A1,JMY,SMC2,TLCD3A,CANX,MIR222HG,ZNF621,JAK1,CUL4A,LINC02340,HSP90AB4P,KIAA0232,KIN,GMCL1,POLG2,ZBTB6,ZBTB37,ZNF419,KBTBD3,NR1D2,NEPRO,USO1,PCDHGC5,PTPRJ,DNAJC15,GCGR,GRM4,HLCS,RALGAPA1,DPP3,DZIP1,FBXL12,LOC107984950,XPNPEP3,DENND5B,TWNK,TOP3A,GPR137B,DNAJC30,TOM1L1,LIN54,MBTD1,POLH,CCDC74A,ZNF250,NBPF15,CROCCP3,KRI1,DHX38,EPM2A-DT,LPIN3…	337	20	1.89765
down	strong	686	Reactome_2022	Deubiquitination R-HSA-5688426	'10/218'	0.0184492	0.4072	2.29394	PSMD11;POLG2;TNFAIP3;PSMD9;CNKSR3;SKP2;PSMF1;USP7;INO80;UIMC1	N4BP2,ARHGEF40,RAB3GAP1,NCL,REEP4,AKAP6,DSTN,ECI1,LRCH3,COL2A1,JMY,SMC2,TLCD3A,CANX,MIR222HG,ZNF621,JAK1,CUL4A,LINC02340,HSP90AB4P,KIAA0232,KIN,GMCL1,POLG2,ZBTB6,ZBTB37,ZNF419,KBTBD3,NR1D2,NEPRO,USO1,PCDHGC5,PTPRJ,DNAJC15,GCGR,GRM4,HLCS,RALGAPA1,DPP3,DZIP1,FBXL12,LOC107984950,XPNPEP3,DENND5B,TWNK,TOP3A,GPR137B,DNAJC30,TOM1L1,LIN54,MBTD1,POLH,CCDC74A,ZNF250,NBPF15,CROCCP3,KRI1,DHX38,EPM2A-DT,LPIN3…	337	10	1.73402
up	weak	73	GO_Cellular_Component_2021	early endosome membrane (GO:0031901)	'7/77'	0.000524736	0.0730893	5.36578	NEU3;LLGL1;ATP9A;RAB14;EPHA4;TMEM184A;SNX4	CASP9,CCDC159,DLG3,PPIEL,ACOX1,COMMD3,R3HDM2,CEP290,RNA5-8SP6,CDC73,ROBO3,ERBIN,MDH2,ST6GALNAC2,TECPR2,PTPN21,VXN,COPS8,HMGN1,ZNF618,JAKMIP2,KIF13A,DNAI7,SSH2,CEP95,TCTN1,DTX4,WDFY2,RER1,GANC,UTP25,MFSD11,TNS1,KNL1,SLF2,ABHD11,PTPRG,ST7,ADAMTSL4-AS2,FASTKD1,RYR1,EFHC2,LGR5,IGHMBP2,STK11IP,FKTN,GRIA2,CDC42BPB,SLC26A11,KMT2A,ARIH1,UNC13A,ANKS1A,FKBP4,LRPPRC,PLCE1,PLEKHM2,RHOT2,PHACTR1,TFB1M,CCDC28B…	291	7	3.28006
up	weak	625	Reactome_2022	Competing Endogenous RNAs (ceRNAs) Regulate PTEN Translation R-HSA-8948700	'3/10'	0.000667841	0.251567	18.3033	MOV10;AGO3;AGO1	CASP9,CCDC159,DLG3,PPIEL,ACOX1,COMMD3,R3HDM2,CEP290,RNA5-8SP6,CDC73,ROBO3,ERBIN,MDH2,ST6GALNAC2,TECPR2,PTPN21,VXN,COPS8,HMGN1,ZNF618,JAKMIP2,KIF13A,DNAI7,SSH2,CEP95,TCTN1,DTX4,WDFY2,RER1,GANC,UTP25,MFSD11,TNS1,KNL1,SLF2,ABHD11,PTPRG,ST7,ADAMTSL4-AS2,FASTKD1,RYR1,EFHC2,LGR5,IGHMBP2,STK11IP,FKTN,GRIA2,CDC42BPB,SLC26A11,KMT2A,ARIH1,UNC13A,ANKS1A,FKBP4,LRPPRC,PLCE1,PLEKHM2,RHOT2,PHACTR1,TFB1M,CCDC28B…	291	3	3.17533
up	weak	318	GO_Molecular_Function_2021	dipeptidyl-peptidase activity (GO:0008239)	'3/10'	0.000667841	0.121088	18.3033	DPP4;DPP8;DPP7	CASP9,CCDC159,DLG3,PPIEL,ACOX1,COMMD3,R3HDM2,CEP290,RNA5-8SP6,CDC73,ROBO3,ERBIN,MDH2,ST6GALNAC2,TECPR2,PTPN21,VXN,COPS8,HMGN1,ZNF618,JAKMIP2,KIF13A,DNAI7,SSH2,CEP95,TCTN1,DTX4,WDFY2,RER1,GANC,UTP25,MFSD11,TNS1,KNL1,SLF2,ABHD11,PTPRG,ST7,ADAMTSL4-AS2,FASTKD1,RYR1,EFHC2,LGR5,IGHMBP2,STK11IP,FKTN,GRIA2,CDC42BPB,SLC26A11,KMT2A,ARIH1,UNC13A,ANKS1A,FKBP4,LRPPRC,PLCE1,PLEKHM2,RHOT2,PHACTR1,TFB1M,CCDC28B…	291	3	3.17533
up	weak	260	GO_Molecular_Function_2021	actin binding (GO:0003779)	'9/132'	0.000740599	0.121088	3.98959	SSH2;MICAL3;MRTFA;MACF1;SYNE1;GIPC1;DBNL;MYO6;PHACTR1	CASP9,CCDC159,DLG3,PPIEL,ACOX1,COMMD3,R3HDM2,CEP290,RNA5-8SP6,CDC73,ROBO3,ERBIN,MDH2,ST6GALNAC2,TECPR2,PTPN21,VXN,COPS8,HMGN1,ZNF618,JAKMIP2,KIF13A,DNAI7,SSH2,CEP95,TCTN1,DTX4,WDFY2,RER1,GANC,UTP25,MFSD11,TNS1,KNL1,SLF2,ABHD11,PTPRG,ST7,ADAMTSL4-AS2,FASTKD1,RYR1,EFHC2,LGR5,IGHMBP2,STK11IP,FKTN,GRIA2,CDC42BPB,SLC26A11,KMT2A,ARIH1,UNC13A,ANKS1A,FKBP4,LRPPRC,PLCE1,PLEKHM2,RHOT2,PHACTR1,TFB1M,CCDC28B…	291	9	3.13042
up	weak	72	GO_Cellular_Component_2021	early endosome (GO:0005769)	'12/219'	0.000749634	0.0730893	3.18509	NEU3;LLGL1;WDFY2;ATP9A;RAB14;EPHA4;TM9SF4;TMEM184A;PPP1R21;SNX4;VPS33A;VPS8	CASP9,CCDC159,DLG3,PPIEL,ACOX1,COMMD3,R3HDM2,CEP290,RNA5-8SP6,CDC73,ROBO3,ERBIN,MDH2,ST6GALNAC2,TECPR2,PTPN21,VXN,COPS8,HMGN1,ZNF618,JAKMIP2,KIF13A,DNAI7,SSH2,CEP95,TCTN1,DTX4,WDFY2,RER1,GANC,UTP25,MFSD11,TNS1,KNL1,SLF2,ABHD11,PTPRG,ST7,ADAMTSL4-AS2,FASTKD1,RYR1,EFHC2,LGR5,IGHMBP2,STK11IP,FKTN,GRIA2,CDC42BPB,SLC26A11,KMT2A,ARIH1,UNC13A,ANKS1A,FKBP4,LRPPRC,PLCE1,PLEKHM2,RHOT2,PHACTR1,TFB1M,CCDC28B…	291	12	3.12515
up	weak	968	Reactome_2022	Regulation Of PTEN mRNA Translation R-HSA-8943723	'3/11'	0.000905843	0.251567	16.7106	MOV10;AGO3;AGO1	CASP9,CCDC159,DLG3,PPIEL,ACOX1,COMMD3,R3HDM2,CEP290,RNA5-8SP6,CDC73,ROBO3,ERBIN,MDH2,ST6GALNAC2,TECPR2,PTPN21,VXN,COPS8,HMGN1,ZNF618,JAKMIP2,KIF13A,DNAI7,SSH2,CEP95,TCTN1,DTX4,WDFY2,RER1,GANC,UTP25,MFSD11,TNS1,KNL1,SLF2,ABHD11,PTPRG,ST7,ADAMTSL4-AS2,FASTKD1,RYR1,EFHC2,LGR5,IGHMBP2,STK11IP,FKTN,GRIA2,CDC42BPB,SLC26A11,KMT2A,ARIH1,UNC13A,ANKS1A,FKBP4,LRPPRC,PLCE1,PLEKHM2,RHOT2,PHACTR1,TFB1M,CCDC28B…	291	3	3.04295
up	weak	123	GO_Cellular_Component_2021	lysosome (GO:0005764)	'14/367'	0.00808665	0.149003	2.20163	NEU3;STK11IP;KLHL22;EPG5;RAB14;SDC4;SLC26A11;DPP4;SLC38A9;AP1B1;VPS33A;MYO6;PLEKHM2;GPC4	CASP9,CCDC159,DLG3,PPIEL,ACOX1,COMMD3,R3HDM2,CEP290,RNA5-8SP6,CDC73,ROBO3,ERBIN,MDH2,ST6GALNAC2,TECPR2,PTPN21,VXN,COPS8,HMGN1,ZNF618,JAKMIP2,KIF13A,DNAI7,SSH2,CEP95,TCTN1,DTX4,WDFY2,RER1,GANC,UTP25,MFSD11,TNS1,KNL1,SLF2,ABHD11,PTPRG,ST7,ADAMTSL4-AS2,FASTKD1,RYR1,EFHC2,LGR5,IGHMBP2,STK11IP,FKTN,GRIA2,CDC42BPB,SLC26A11,KMT2A,ARIH1,UNC13A,ANKS1A,FKBP4,LRPPRC,PLCE1,PLEKHM2,RHOT2,PHACTR1,TFB1M,CCDC28B…	291	14	2.09223
up	weak	537	Reactome_2022	Activation Of Phototransduction Cascade R-HSA-2485179	'2/8'	0.00874203	0.350264	16.0962	GNAT1;PDE6B	CASP9,CCDC159,DLG3,PPIEL,ACOX1,COMMD3,R3HDM2,CEP290,RNA5-8SP6,CDC73,ROBO3,ERBIN,MDH2,ST6GALNAC2,TECPR2,PTPN21,VXN,COPS8,HMGN1,ZNF618,JAKMIP2,KIF13A,DNAI7,SSH2,CEP95,TCTN1,DTX4,WDFY2,RER1,GANC,UTP25,MFSD11,TNS1,KNL1,SLF2,ABHD11,PTPRG,ST7,ADAMTSL4-AS2,FASTKD1,RYR1,EFHC2,LGR5,IGHMBP2,STK11IP,FKTN,GRIA2,CDC42BPB,SLC26A11,KMT2A,ARIH1,UNC13A,ANKS1A,FKBP4,LRPPRC,PLCE1,PLEKHM2,RHOT2,PHACTR1,TFB1M,CCDC28B…	291	2	2.05839
up	weak	614	Reactome_2022	Cilium Assembly R-HSA-5617833	'8/171'	0.0137782	0.376396	2.74133	DYNC2I2;TCTN1;CEP290;CKAP5;DCTN1;IFT52;FBF1;CEP89	CASP9,CCDC159,DLG3,PPIEL,ACOX1,COMMD3,R3HDM2,CEP290,RNA5-8SP6,CDC73,ROBO3,ERBIN,MDH2,ST6GALNAC2,TECPR2,PTPN21,VXN,COPS8,HMGN1,ZNF618,JAKMIP2,KIF13A,DNAI7,SSH2,CEP95,TCTN1,DTX4,WDFY2,RER1,GANC,UTP25,MFSD11,TNS1,KNL1,SLF2,ABHD11,PTPRG,ST7,ADAMTSL4-AS2,FASTKD1,RYR1,EFHC2,LGR5,IGHMBP2,STK11IP,FKTN,GRIA2,CDC42BPB,SLC26A11,KMT2A,ARIH1,UNC13A,ANKS1A,FKBP4,LRPPRC,PLCE1,PLEKHM2,RHOT2,PHACTR1,TFB1M,CCDC28B…	291	8	1.86081
down	weak	1459	Reactome_2022	Disease R-HSA-1643685	'180/1304'	3.58e-11	5.18e-08	1.70368	MTA2;POLR1B;HDAC2;PHF21A;CCNK;SLC16A1;MSH2;MAP2K2;SEL1L;RPS27A;CDC25B;ITGB1;ADCY1;PTK2;STAT5B;SKP2;NUP210;NAGLU;PSMB4;ARID4A;AHCYL1;SPTBN1;TRIM24;VAV2;GNAI2;POLA1;PSMB7;CUX1;ERCC3;AP2B1;CDK5;ANAPC4;CHD3;GCLM;NUP153;KREMEN1;PDGFRA;MRE11;PARP10;PSMB1;RICTOR;RRM1;RANBP1;GNB2;CREBBP;GPC1;SEC31A;RPS12;ZC3HAV1;POLR2A;ATP1B3;CAMK4;EGF;KANK1;ATP6V1H;KIF5B;TAF2;HEXA;CHMP7;STAT2;SEC13;PDCD6IP;AP1G1;USH2A;P…	HMGN4,TMEM131,RPS27A,NAE1,TTC7A,RTCB,DHTKD1,LTV1,SHLD3,PSMB7,RICTOR,NBEA,TP53INP1,R3HDM1,HAPLN3,CRACD,USP21,ZNF625,ATPSCKMT,FAM133B,SEC13,SYNJ2BP,GLS2,WDFY3,ANKS6,ERCC6,TIPRL,SERINC1,RMND5A,KCND1,APLP2,BRAF,CNP,MKI67,FAM204A,ENO1,LINC01473,MINDY1,ATP6V0C,CRISPLD1,UFM1,CFAP20,RTN4,CLCN2,CARS2,ACO2,HEATR5A,STRADB,KALRN,HID1,SORCS2,DAP3,COPA,ST7,GRIK4,ILDR2,SLC12A4,FH,F5,SOX6,MED16,SCYL1,CLASRP,DNAJ…	1361	180	10.4461
down	weak	1704	Reactome_2022	Immune System R-HSA-168256	'162/1241'	2.25e-08	1.14e-05	1.59431	RAB18;PDZD11;COL1A2;RPS27A;ITGB1;PRKDC;UBE2Q2;PTK2;STAT5B;SKP2;NUP210;ERP44;PSMB4;AHCYL1;VAV2;PSMB7;AP2B1;ANAPC4;ALAD;NUP153;MRE11;UBA1;FBXO11;PROS1;PSMB1;RICTOR;CREBBP;TCP1;SEC31A;MALT1;USP14;ATP6V1H;HERC1;KIF5B;SRP14;STAT2;SEC13;REL;CSF1;GPR75-ASB3;PYGB;AP1G1;MANBA;PDZD2;PRKN;ENAH;PSMD12;IQGAP2;ADGRE5;SH3KBP1;CAPN1;AAMP;CAPZA2;DHX36;THEM4;RPS6KA5;VCL;EIF4G1;C1S;PJA2;PPP2R1B;SAMHD1;ATP6V0C;LIFR;…	HMGN4,TMEM131,RPS27A,NAE1,TTC7A,RTCB,DHTKD1,LTV1,SHLD3,PSMB7,RICTOR,NBEA,TP53INP1,R3HDM1,HAPLN3,CRACD,USP21,ZNF625,ATPSCKMT,FAM133B,SEC13,SYNJ2BP,GLS2,WDFY3,ANKS6,ERCC6,TIPRL,SERINC1,RMND5A,KCND1,APLP2,BRAF,CNP,MKI67,FAM204A,ENO1,LINC01473,MINDY1,ATP6V0C,CRISPLD1,UFM1,CFAP20,RTN4,CLCN2,CARS2,ACO2,HEATR5A,STRADB,KALRN,HID1,SORCS2,DAP3,COPA,ST7,GRIK4,ILDR2,SLC12A4,FH,F5,SOX6,MED16,SCYL1,CLASRP,DNAJ…	1361	162	7.64807
down	weak	1455	Reactome_2022	Deubiquitination R-HSA-5688426	'45/218'	2.35e-08	1.14e-05	2.47284	TRRAP;PSME4;VCP;UIMC1;RPS27A;RCE1;USP28;VDAC2;SKP2;INO80D;CNKSR3;PSMB4;STAM;TNKS2;PRKN;USP34;INO80;TANK;WDR48;KDM1B;PSMD12;USP48;PSMB7;FOXK1;RNF123;OTUD7B;IDE;STAMBPL1;CCP110;USP3;USP15;PSMB1;USP32;TNKS;BIRC2;RAD23B;USP24;HIF1A;TOMM70;PSMD2;PSMA5;PSMA2;PSME3;ZRANB1;USP14	HMGN4,TMEM131,RPS27A,NAE1,TTC7A,RTCB,DHTKD1,LTV1,SHLD3,PSMB7,RICTOR,NBEA,TP53INP1,R3HDM1,HAPLN3,CRACD,USP21,ZNF625,ATPSCKMT,FAM133B,SEC13,SYNJ2BP,GLS2,WDFY3,ANKS6,ERCC6,TIPRL,SERINC1,RMND5A,KCND1,APLP2,BRAF,CNP,MKI67,FAM204A,ENO1,LINC01473,MINDY1,ATP6V0C,CRISPLD1,UFM1,CFAP20,RTN4,CLCN2,CARS2,ACO2,HEATR5A,STRADB,KALRN,HID1,SORCS2,DAP3,COPA,ST7,GRIK4,ILDR2,SLC12A4,FH,F5,SOX6,MED16,SCYL1,CLASRP,DNAJ…	1361	45	7.62829
down	weak	1714	Reactome_2022	Infectious Disease R-HSA-5663205	'105/721'	4.11e-08	1.49e-05	1.76079	MTA2;HDAC2;PHF21A;CCNK;MAP2K2;RPS27A;ADCY1;ITGB1;PTK2;NUP210;PSMB4;ARID4A;AHCYL1;VAV2;GNAI2;PSMB7;ERCC3;AP2B1;NUP153;CHD3;PARP10;PSMB1;RRM1;RANBP1;GNB2;CREBBP;GPC1;RPS12;POLR2A;ATP1B3;ATP6V1H;TAF2;CHMP7;STAT2;SEC13;PDCD6IP;AP1G1;USH2A;PARP6;ENTPD5;RPL8;POLR2B;PSMD12;EED;SH3KBP1;ENO1;VPS45;PSMD2;PSMA5;UVRAG;IFNAR1;DYNLL2;PRKAR2B;ST6GALNAC4;PARP9;ITPR3;RPL18;VCP;PSME4;AAAS;WIPF1;NFKB2;EDEM2;RNF213;…	HMGN4,TMEM131,RPS27A,NAE1,TTC7A,RTCB,DHTKD1,LTV1,SHLD3,PSMB7,RICTOR,NBEA,TP53INP1,R3HDM1,HAPLN3,CRACD,USP21,ZNF625,ATPSCKMT,FAM133B,SEC13,SYNJ2BP,GLS2,WDFY3,ANKS6,ERCC6,TIPRL,SERINC1,RMND5A,KCND1,APLP2,BRAF,CNP,MKI67,FAM204A,ENO1,LINC01473,MINDY1,ATP6V0C,CRISPLD1,UFM1,CFAP20,RTN4,CLCN2,CARS2,ACO2,HEATR5A,STRADB,KALRN,HID1,SORCS2,DAP3,COPA,ST7,GRIK4,ILDR2,SLC12A4,FH,F5,SOX6,MED16,SCYL1,CLASRP,DNAJ…	1361	105	7.38662
down	weak	1334	Reactome_2022	Cell Cycle R-HSA-1640170	'82/544'	3.12e-07	9.03e-05	1.81268	POLR1B;RPS27A;CDC25B;ZW10;SKP2;SHQ1;NUP210;PSMB4;NEK7;POLE;ZWILCH;POLE3;POLA1;PSMB7;ANAPC4;NUP153;MRE11;PSMB1;PCNT;POLR2A;MCM8;CEP131;SYNE2;PCM1;CHMP7;SEC13;TUBGCP3;SYNE1;POLR2B;PSMD12;CEP63;PPP2R1B;PSMD2;PSMA5;DYNLL2;RSF1;WRN;PRKAR2B;HID1;PSME4;AAAS;PPP2R5C;KIF23;SPAST;PHF8;RAD21;ABL1;PPP2R5D;RFC2;SFI1;PSMA2;RBBP4;NCAPH2;SRC;BLM;SMARCA5;CKAP5;CDC27;UIMC1;CENPF;NUP88;TPR;PPP2R5E;TAOK1;CDK6;TOPBP1…	HMGN4,TMEM131,RPS27A,NAE1,TTC7A,RTCB,DHTKD1,LTV1,SHLD3,PSMB7,RICTOR,NBEA,TP53INP1,R3HDM1,HAPLN3,CRACD,USP21,ZNF625,ATPSCKMT,FAM133B,SEC13,SYNJ2BP,GLS2,WDFY3,ANKS6,ERCC6,TIPRL,SERINC1,RMND5A,KCND1,APLP2,BRAF,CNP,MKI67,FAM204A,ENO1,LINC01473,MINDY1,ATP6V0C,CRISPLD1,UFM1,CFAP20,RTN4,CLCN2,CARS2,ACO2,HEATR5A,STRADB,KALRN,HID1,SORCS2,DAP3,COPA,ST7,GRIK4,ILDR2,SLC12A4,FH,F5,SOX6,MED16,SCYL1,CLASRP,DNAJ…	1361	82	6.50611
down	weak	1006	GO_Molecular_Function_2021	protein serine/threonine kinase activity (GO:0004674)	'53/304'	4.89e-07	0.000379969	2.08763	SMG1;PRKCQ;TNIK;CCNK;PAK5;GRK6;RPS6KA6;NLK;EIF2AK4;ERN1;CAMK2B;TAOK1;CDK6;STK10;PRKDC;SGK1;CPNE3;TESK1;TTN;MAST3;ROCK2;PIK3R4;ALPK1;TLK2;NEK7;SLK;TRIO;STK4;BRD4;BRAF;STK39;CDKL5;UHMK1;CAMK2G;CDK5;RPS6KA5;OXSR1;MARK4;CSNK1G1;MAP4K3;STK38L;PRKD1;EGFR;MAPK10;ILK;PRKAA1;CAMK4;CDC42BPB;TLK1;MAP2K1;ACVR2A;KALRN;CDK8	HMGN4,TMEM131,RPS27A,NAE1,TTC7A,RTCB,DHTKD1,LTV1,SHLD3,PSMB7,RICTOR,NBEA,TP53INP1,R3HDM1,HAPLN3,CRACD,USP21,ZNF625,ATPSCKMT,FAM133B,SEC13,SYNJ2BP,GLS2,WDFY3,ANKS6,ERCC6,TIPRL,SERINC1,RMND5A,KCND1,APLP2,BRAF,CNP,MKI67,FAM204A,ENO1,LINC01473,MINDY1,ATP6V0C,CRISPLD1,UFM1,CFAP20,RTN4,CLCN2,CARS2,ACO2,HEATR5A,STRADB,KALRN,HID1,SORCS2,DAP3,COPA,ST7,GRIK4,ILDR2,SLC12A4,FH,F5,SOX6,MED16,SCYL1,CLASRP,DNAJ…	1361	53	6.31067
down	weak	453	GO_Molecular_Function_2021	GTPase binding (GO:0051020)	'35/184'	5.9e-06	0.00171644	2.27261	RAB34;NCKAP1;USP6NL;MYO1C;PEX5;AP1G1;ALS2;MYO5B;TRIOBP;SPTBN1;DOCK4;TRIP11;ANKRD27;BRAF;MYO9B;RIMS1;IQGAP2;CDKL5;TBC1D30;ENO1;CHM;MTSS2;FNBP1L;RANBP1;UNC13B;AMBRA1;GNB2;RTKN;MARCHF5;EXOC5;PICALM;DOCK7;SORL1;EVI5;MYCBP2	HMGN4,TMEM131,RPS27A,NAE1,TTC7A,RTCB,DHTKD1,LTV1,SHLD3,PSMB7,RICTOR,NBEA,TP53INP1,R3HDM1,HAPLN3,CRACD,USP21,ZNF625,ATPSCKMT,FAM133B,SEC13,SYNJ2BP,GLS2,WDFY3,ANKS6,ERCC6,TIPRL,SERINC1,RMND5A,KCND1,APLP2,BRAF,CNP,MKI67,FAM204A,ENO1,LINC01473,MINDY1,ATP6V0C,CRISPLD1,UFM1,CFAP20,RTN4,CLCN2,CARS2,ACO2,HEATR5A,STRADB,KALRN,HID1,SORCS2,DAP3,COPA,ST7,GRIK4,ILDR2,SLC12A4,FH,F5,SOX6,MED16,SCYL1,CLASRP,DNAJ…	1361	35	5.229
down	weak	2356	Reactome_2022	Signaling By Hedgehog R-HSA-5358351	'24/125'	0.000141705	0.00586256	2.29541	PSME4;VCP;RPGRIP1L;SEL1L;RPS27A;ADCY1;PSMB4;PTCH2;DYNC2H1;PSMD12;PSMB7;EVC;IFT88;PSMB1;ADCY2;OS9;PSMD2;PSMA5;PSMA2;CUL3;PSME3;NUMB;TTC21B;PRKAR2B	HMGN4,TMEM131,RPS27A,NAE1,TTC7A,RTCB,DHTKD1,LTV1,SHLD3,PSMB7,RICTOR,NBEA,TP53INP1,R3HDM1,HAPLN3,CRACD,USP21,ZNF625,ATPSCKMT,FAM133B,SEC13,SYNJ2BP,GLS2,WDFY3,ANKS6,ERCC6,TIPRL,SERINC1,RMND5A,KCND1,APLP2,BRAF,CNP,MKI67,FAM204A,ENO1,LINC01473,MINDY1,ATP6V0C,CRISPLD1,UFM1,CFAP20,RTN4,CLCN2,CARS2,ACO2,HEATR5A,STRADB,KALRN,HID1,SORCS2,DAP3,COPA,ST7,GRIK4,ILDR2,SLC12A4,FH,F5,SOX6,MED16,SCYL1,CLASRP,DNAJ…	1361	24	3.84861
down	weak	1359	Reactome_2022	Cilium Assembly R-HSA-5617833	'28/171'	0.000665274	0.0155374	1.9541	CKAP5;CEP131;PCM1;ARL6;CCT5;RPGRIP1L;CEP162;INPP5E;SCLT1;AHI1;BBS1;DYNC2H1;TRIP11;DYNC1H1;CEP63;MARK4;CCP110;IFT88;SFI1;PCNT;BBS4;TCP1;EXOC5;DYNLL2;TTC21B;EXOC7;IFT27;PRKAR2B	HMGN4,TMEM131,RPS27A,NAE1,TTC7A,RTCB,DHTKD1,LTV1,SHLD3,PSMB7,RICTOR,NBEA,TP53INP1,R3HDM1,HAPLN3,CRACD,USP21,ZNF625,ATPSCKMT,FAM133B,SEC13,SYNJ2BP,GLS2,WDFY3,ANKS6,ERCC6,TIPRL,SERINC1,RMND5A,KCND1,APLP2,BRAF,CNP,MKI67,FAM204A,ENO1,LINC01473,MINDY1,ATP6V0C,CRISPLD1,UFM1,CFAP20,RTN4,CLCN2,CARS2,ACO2,HEATR5A,STRADB,KALRN,HID1,SORCS2,DAP3,COPA,ST7,GRIK4,ILDR2,SLC12A4,FH,F5,SOX6,MED16,SCYL1,CLASRP,DNAJ…	1361	28	3.177
down	weak	1629	Reactome_2022	Gene Expression (Transcription) R-HSA-74160	'136/1226'	0.000946102	0.0180257	1.3282	POLR1B;MTA2;HDAC2;RNPS1;CCNK;MSH2;ZNF573;COL1A2;RPS27A;SKP2;ESRRG;NUP210;PSMB4;ZNF155;ZNF250;PSMB7;ERCC3;RPRD2;CDK5;ANAPC4;CHD3;ZFP30;KMT2E;NUP153;MRE11;POU2F2;PSMB1;RICTOR;ELL2;FASN;TP53INP1;CREBBP;KMT2D;POLR2A;ZNF74;GRIA2;CAMK4;ZNF625;MEAF6;TAF2;LAMTOR4;ZNF337;SEC13;GLS2;ZNF570;ZNF420;INTS8;ZNF273;RRM2B;ERCC6;DROSHA;CNOT1;BRD7;SGK1;PDZD2;POLR2B;PSMD12;EED;ESRRA;UPF3B;YAF2;INTS9;PPP2R1B;JMY;LIFR…	HMGN4,TMEM131,RPS27A,NAE1,TTC7A,RTCB,DHTKD1,LTV1,SHLD3,PSMB7,RICTOR,NBEA,TP53INP1,R3HDM1,HAPLN3,CRACD,USP21,ZNF625,ATPSCKMT,FAM133B,SEC13,SYNJ2BP,GLS2,WDFY3,ANKS6,ERCC6,TIPRL,SERINC1,RMND5A,KCND1,APLP2,BRAF,CNP,MKI67,FAM204A,ENO1,LINC01473,MINDY1,ATP6V0C,CRISPLD1,UFM1,CFAP20,RTN4,CLCN2,CARS2,ACO2,HEATR5A,STRADB,KALRN,HID1,SORCS2,DAP3,COPA,ST7,GRIK4,ILDR2,SLC12A4,FH,F5,SOX6,MED16,SCYL1,CLASRP,DNAJ…	1361	136	3.02406
down	weak	2139	Reactome_2022	RNA Polymerase II Transcription R-HSA-73857	'122/1109'	0.00230986	0.0301322	1.31321	POLR1B;MTA2;HDAC2;RNPS1;CCNK;MSH2;ZNF573;COL1A2;RPS27A;SKP2;ESRRG;PSMB4;ZNF155;ZNF250;PSMB7;ERCC3;RPRD2;CDK5;ANAPC4;CHD3;ZFP30;KMT2E;MRE11;POU2F2;PSMB1;RICTOR;ELL2;FASN;TP53INP1;CREBBP;KMT2D;POLR2A;ZNF74;GRIA2;CAMK4;ZNF625;MEAF6;TAF2;LAMTOR4;ZNF337;GLS2;ZNF570;ZNF420;INTS8;ZNF273;RRM2B;CNOT1;BRD7;SGK1;PDZD2;POLR2B;PSMD12;EED;ESRRA;UPF3B;YAF2;INTS9;PPP2R1B;JMY;LIFR;PSMD2;PSMA5;NR3C2;WRN;CDK8;PRKCQ…	HMGN4,TMEM131,RPS27A,NAE1,TTC7A,RTCB,DHTKD1,LTV1,SHLD3,PSMB7,RICTOR,NBEA,TP53INP1,R3HDM1,HAPLN3,CRACD,USP21,ZNF625,ATPSCKMT,FAM133B,SEC13,SYNJ2BP,GLS2,WDFY3,ANKS6,ERCC6,TIPRL,SERINC1,RMND5A,KCND1,APLP2,BRAF,CNP,MKI67,FAM204A,ENO1,LINC01473,MINDY1,ATP6V0C,CRISPLD1,UFM1,CFAP20,RTN4,CLCN2,CARS2,ACO2,HEATR5A,STRADB,KALRN,HID1,SORCS2,DAP3,COPA,ST7,GRIK4,ILDR2,SLC12A4,FH,F5,SOX6,MED16,SCYL1,CLASRP,DNAJ…	1361	122	2.63641
down	weak	1	GO_Cellular_Component_2021	9+2 motile cilium (GO:0097729)	'8/29'	0.00241457	0.0415965	3.36832	RPGR;ATP1A1;SPEF2;CUL3;ATP1B3;IFT88;IFT27;IQCG	HMGN4,TMEM131,RPS27A,NAE1,TTC7A,RTCB,DHTKD1,LTV1,SHLD3,PSMB7,RICTOR,NBEA,TP53INP1,R3HDM1,HAPLN3,CRACD,USP21,ZNF625,ATPSCKMT,FAM133B,SEC13,SYNJ2BP,GLS2,WDFY3,ANKS6,ERCC6,TIPRL,SERINC1,RMND5A,KCND1,APLP2,BRAF,CNP,MKI67,FAM204A,ENO1,LINC01473,MINDY1,ATP6V0C,CRISPLD1,UFM1,CFAP20,RTN4,CLCN2,CARS2,ACO2,HEATR5A,STRADB,KALRN,HID1,SORCS2,DAP3,COPA,ST7,GRIK4,ILDR2,SLC12A4,FH,F5,SOX6,MED16,SCYL1,CLASRP,DNAJ…	1361	8	2.61716
down	weak	541	GO_Molecular_Function_2021	Y-form DNA binding (GO:0000403)	'3/5'	0.00553309	0.122835	7.42299	WRN;RAD18;BLM	HMGN4,TMEM131,RPS27A,NAE1,TTC7A,RTCB,DHTKD1,LTV1,SHLD3,PSMB7,RICTOR,NBEA,TP53INP1,R3HDM1,HAPLN3,CRACD,USP21,ZNF625,ATPSCKMT,FAM133B,SEC13,SYNJ2BP,GLS2,WDFY3,ANKS6,ERCC6,TIPRL,SERINC1,RMND5A,KCND1,APLP2,BRAF,CNP,MKI67,FAM204A,ENO1,LINC01473,MINDY1,ATP6V0C,CRISPLD1,UFM1,CFAP20,RTN4,CLCN2,CARS2,ACO2,HEATR5A,STRADB,KALRN,HID1,SORCS2,DAP3,COPA,ST7,GRIK4,ILDR2,SLC12A4,FH,F5,SOX6,MED16,SCYL1,CLASRP,DNAJ…	1361	3	2.25703
down	weak	549	GO_Molecular_Function_2021	actin binding (GO:0003779)	'20/132'	0.00884319	0.14501	1.81295	PDLIM4;SYNE2;GSN;ITGB1;FLII;PTK2;MYO6;TLN2;PRKN;ABL1;RDX;SYNE1;MYO9B;IQGAP2;MICAL3;MYH10;VCL;DMD;CCDC88A;CGN	HMGN4,TMEM131,RPS27A,NAE1,TTC7A,RTCB,DHTKD1,LTV1,SHLD3,PSMB7,RICTOR,NBEA,TP53INP1,R3HDM1,HAPLN3,CRACD,USP21,ZNF625,ATPSCKMT,FAM133B,SEC13,SYNJ2BP,GLS2,WDFY3,ANKS6,ERCC6,TIPRL,SERINC1,RMND5A,KCND1,APLP2,BRAF,CNP,MKI67,FAM204A,ENO1,LINC01473,MINDY1,ATP6V0C,CRISPLD1,UFM1,CFAP20,RTN4,CLCN2,CARS2,ACO2,HEATR5A,STRADB,KALRN,HID1,SORCS2,DAP3,COPA,ST7,GRIK4,ILDR2,SLC12A4,FH,F5,SOX6,MED16,SCYL1,CLASRP,DNAJ…	1361	20	2.05339
down	weak	1632	Reactome_2022	Generic Transcription Pathway R-HSA-212436	'105/995'	0.0146972	0.0840186	1.25304	POLR1B;MTA2;HDAC2;CCNK;MSH2;ZNF573;COL1A2;RPS27A;SKP2;ESRRG;PSMB4;ZNF155;ZNF250;PSMB7;ERCC3;CDK5;ANAPC4;CHD3;ZFP30;KMT2E;MRE11;PSMB1;RICTOR;FASN;TP53INP1;CREBBP;KMT2D;POLR2A;ZNF74;GRIA2;CAMK4;ZNF625;MEAF6;TAF2;LAMTOR4;ZNF337;GLS2;ZNF570;ZNF420;ZNF273;RRM2B;CNOT1;BRD7;SGK1;PDZD2;POLR2B;PSMD12;EED;ESRRA;YAF2;PPP2R1B;JMY;LIFR;PSMD2;PSMA5;NR3C2;WRN;CDK8;PRKCQ;PSME4;ZNF112;PPP2R5C;CNOT10;NFYB;RORB;CAM…	HMGN4,TMEM131,RPS27A,NAE1,TTC7A,RTCB,DHTKD1,LTV1,SHLD3,PSMB7,RICTOR,NBEA,TP53INP1,R3HDM1,HAPLN3,CRACD,USP21,ZNF625,ATPSCKMT,FAM133B,SEC13,SYNJ2BP,GLS2,WDFY3,ANKS6,ERCC6,TIPRL,SERINC1,RMND5A,KCND1,APLP2,BRAF,CNP,MKI67,FAM204A,ENO1,LINC01473,MINDY1,ATP6V0C,CRISPLD1,UFM1,CFAP20,RTN4,CLCN2,CARS2,ACO2,HEATR5A,STRADB,KALRN,HID1,SORCS2,DAP3,COPA,ST7,GRIK4,ILDR2,SLC12A4,FH,F5,SOX6,MED16,SCYL1,CLASRP,DNAJ…	1361	105	1.83277
down	weak	1089	GO_Molecular_Function_2021	tau-protein kinase activity (GO:0050321)	'5/20'	0.0241323	0.246721	3.1312	CDK5;ROCK2;MARK4;TAOK1;PRKAA1	HMGN4,TMEM131,RPS27A,NAE1,TTC7A,RTCB,DHTKD1,LTV1,SHLD3,PSMB7,RICTOR,NBEA,TP53INP1,R3HDM1,HAPLN3,CRACD,USP21,ZNF625,ATPSCKMT,FAM133B,SEC13,SYNJ2BP,GLS2,WDFY3,ANKS6,ERCC6,TIPRL,SERINC1,RMND5A,KCND1,APLP2,BRAF,CNP,MKI67,FAM204A,ENO1,LINC01473,MINDY1,ATP6V0C,CRISPLD1,UFM1,CFAP20,RTN4,CLCN2,CARS2,ACO2,HEATR5A,STRADB,KALRN,HID1,SORCS2,DAP3,COPA,ST7,GRIK4,ILDR2,SLC12A4,FH,F5,SOX6,MED16,SCYL1,CLASRP,DNAJ…	1361	5	1.6174
down	weak	1266	Reactome_2022	BBSome-mediated Cargo-Targeting To Cilium R-HSA-5620922	'5/20'	0.0241323	0.108894	3.1312	BBS4;TCP1;ARL6;BBS1;CCT5	HMGN4,TMEM131,RPS27A,NAE1,TTC7A,RTCB,DHTKD1,LTV1,SHLD3,PSMB7,RICTOR,NBEA,TP53INP1,R3HDM1,HAPLN3,CRACD,USP21,ZNF625,ATPSCKMT,FAM133B,SEC13,SYNJ2BP,GLS2,WDFY3,ANKS6,ERCC6,TIPRL,SERINC1,RMND5A,KCND1,APLP2,BRAF,CNP,MKI67,FAM204A,ENO1,LINC01473,MINDY1,ATP6V0C,CRISPLD1,UFM1,CFAP20,RTN4,CLCN2,CARS2,ACO2,HEATR5A,STRADB,KALRN,HID1,SORCS2,DAP3,COPA,ST7,GRIK4,ILDR2,SLC12A4,FH,F5,SOX6,MED16,SCYL1,CLASRP,DNAJ…	1361	5	1.6174
down	weak	1325	Reactome_2022	Cargo Trafficking To Periciliary Membrane R-HSA-5620920	'8/43'	0.0280367	0.117544	2.28224	BBS4;TCP1;ARL6;EXOC5;BBS1;CCT5;EXOC7;INPP5E	HMGN4,TMEM131,RPS27A,NAE1,TTC7A,RTCB,DHTKD1,LTV1,SHLD3,PSMB7,RICTOR,NBEA,TP53INP1,R3HDM1,HAPLN3,CRACD,USP21,ZNF625,ATPSCKMT,FAM133B,SEC13,SYNJ2BP,GLS2,WDFY3,ANKS6,ERCC6,TIPRL,SERINC1,RMND5A,KCND1,APLP2,BRAF,CNP,MKI67,FAM204A,ENO1,LINC01473,MINDY1,ATP6V0C,CRISPLD1,UFM1,CFAP20,RTN4,CLCN2,CARS2,ACO2,HEATR5A,STRADB,KALRN,HID1,SORCS2,DAP3,COPA,ST7,GRIK4,ILDR2,SLC12A4,FH,F5,SOX6,MED16,SCYL1,CLASRP,DNAJ…	1361	8	1.55227
down	weak	322	GO_Cellular_Component_2021	rough endoplasmic reticulum (GO:0005791)	'5/22'	0.0355539	0.248325	2.85251	LRPAP1;UBA1;SPPL3;SUCO;PSEN1	HMGN4,TMEM131,RPS27A,NAE1,TTC7A,RTCB,DHTKD1,LTV1,SHLD3,PSMB7,RICTOR,NBEA,TP53INP1,R3HDM1,HAPLN3,CRACD,USP21,ZNF625,ATPSCKMT,FAM133B,SEC13,SYNJ2BP,GLS2,WDFY3,ANKS6,ERCC6,TIPRL,SERINC1,RMND5A,KCND1,APLP2,BRAF,CNP,MKI67,FAM204A,ENO1,LINC01473,MINDY1,ATP6V0C,CRISPLD1,UFM1,CFAP20,RTN4,CLCN2,CARS2,ACO2,HEATR5A,STRADB,KALRN,HID1,SORCS2,DAP3,COPA,ST7,GRIK4,ILDR2,SLC12A4,FH,F5,SOX6,MED16,SCYL1,CLASRP,DNAJ…	1361	5	1.44911
down	weak	271	GO_Cellular_Component_2021	non-motile cilium (GO:0097730)	'5/23'	0.0423238	0.254615	2.73096	PCM1;BBS4;AHI1;DYNLL2;IFT88	HMGN4,TMEM131,RPS27A,NAE1,TTC7A,RTCB,DHTKD1,LTV1,SHLD3,PSMB7,RICTOR,NBEA,TP53INP1,R3HDM1,HAPLN3,CRACD,USP21,ZNF625,ATPSCKMT,FAM133B,SEC13,SYNJ2BP,GLS2,WDFY3,ANKS6,ERCC6,TIPRL,SERINC1,RMND5A,KCND1,APLP2,BRAF,CNP,MKI67,FAM204A,ENO1,LINC01473,MINDY1,ATP6V0C,CRISPLD1,UFM1,CFAP20,RTN4,CLCN2,CARS2,ACO2,HEATR5A,STRADB,KALRN,HID1,SORCS2,DAP3,COPA,ST7,GRIK4,ILDR2,SLC12A4,FH,F5,SOX6,MED16,SCYL1,CLASRP,DNAJ…	1361	5	1.37342
down	weak	236	GO_Cellular_Component_2021	lysosome (GO:0005764)	'41/367'	0.0490251	0.267799	1.32419	HEXA;LAMTOR4;SEC13;TMEM106B;COL6A1;SPG11;NCSTN;AP1G1;MANBA;LRP2;NAGLU;SLC12A4;MYO6;RPTOR;ANKRD27;GNS;TOM1L1;EPG5;AGRN;SIDT2;ANXA6;UBA1;PSEN1;ATP6V0C;ITFG2;DNAJC5;WDR41;GNB2;CTSH;SLC26A11;GPC1;GPR137B;UVRAG;WDR11;SRC;EGF;LMBRD1;SNX14;GYG1;CHID1;ATP6V1H	HMGN4,TMEM131,RPS27A,NAE1,TTC7A,RTCB,DHTKD1,LTV1,SHLD3,PSMB7,RICTOR,NBEA,TP53INP1,R3HDM1,HAPLN3,CRACD,USP21,ZNF625,ATPSCKMT,FAM133B,SEC13,SYNJ2BP,GLS2,WDFY3,ANKS6,ERCC6,TIPRL,SERINC1,RMND5A,KCND1,APLP2,BRAF,CNP,MKI67,FAM204A,ENO1,LINC01473,MINDY1,ATP6V0C,CRISPLD1,UFM1,CFAP20,RTN4,CLCN2,CARS2,ACO2,HEATR5A,STRADB,KALRN,HID1,SORCS2,DAP3,COPA,ST7,GRIK4,ILDR2,SLC12A4,FH,F5,SOX6,MED16,SCYL1,CLASRP,DNAJ…	1361	41	1.30958
