# Supplementary material for: PRPF8-mediated dysregulation of hBrr2 helicase disrupts human spliceosome kinetics and 5´-splice-site selection causing tissue-specific defects
Source: Nat Commun. 2024 Apr 11;15:3138. doi: 10.1038/s41467-024-47253-0 (PMC11009313; doi:10.1038/s41467-024-47253-0)
Supplement: Supplementary file 13 — Supplementary Data 10 [file 41467_2024_47253_MOESM13_ESM.xlsx]

## Sheet: KiO prot
Protein names	Gene names	Log2 Difference patients vs controls	-Log10 p-value patients vs controls	Unique peptides	Sequence coverage [%]	Mol. weight [kDa]
HAUS augmin-like complex subunit 1	HAUS1	-1.88563	0.357656	1	3.5	22.744
B-cell CLL/lymphoma 7 protein family member A	BCL7A	-1.5324	0.487729	1	3.8	22.81
Cleavage stimulation factor subunit 2 tau variant	CSTF2T	-1.22397	1.02435	1	8.6	64.436
Coiled-coil and C2 domain-containing protein 1A	CC2D1A	-1.06262	0.292881	2	1.7	103.93
GPN-loop GTPase 1	GPN1	-1.05823	0.365797	1	4.3	41.74
Non-histone chromosomal protein HMG-14	HMGN1	-1.03477	0.596471	4	43	10.659
Dihydropyrimidinase-related protein 5	DPYSL5	-1.02416	0.462859	5	10.3	61.421
Cellular retinoic acid-binding protein 1	CRABP1	-0.966082	0.433871	12	84.7	15.565
Pleiotrophin	PTN	-0.958399	0.633792	1	6	18.942
CAP-Gly domain-containing linker protein 1	CLIP1	-0.949779	0.620925	1	1.3	156.78
EKC/KEOPS complex subunit TPRKB	TPRKB	-0.941265	0.418553	1	12.7	16.093
Olfactomedin-like protein 3	OLFML3	-0.928583	0.342258	1	2.8	32.45
Hermansky-Pudlak syndrome 5 protein	HPS5	-0.889432	0.363025	1	0.9	114.82
Parathymosin	PTMS	-0.874023	0.577589	3	22.5	11.53
Putative heat shock protein HSP 90-beta 4	HSP90AB4P	-0.843433	0.21443	2	11.3	58.264
Tubulin-specific chaperone A	TBCA	-0.843012	1.18837	6	47.2	12.855
Alpha-enolase	ENO1	-0.842725	0.234329	2	73	36.928
Kinetochore protein Spc24	SPC24	-0.834399	1.01959	1	13.2	22.478
Cytochrome P450 1B1	CYP1B1	-0.805505	0.246769	1	1.8	60.845
Histone H2B type 1-K;Histone H2B type F-S	HIST1H2BK;H2BFS	-0.795878	0.385604	0	68.3	13.89
Immunoglobulin superfamily DCC subclass member 3	IGDCC3	-0.777026	0.486286	1	1.5	86.723
Transcription elongation factor A protein-like 5	TCEAL5	-0.771685	0.184993	1	11.7	23.307
Sperm acrosome membrane-associated protein 6´┐¢	SPACA6	-0.726465	0.229641	1	4.7	24.386
CGG triplet repeat-binding protein 1	CGGBP1	-0.725544	1.35593	1	5.4	18.82
RNA-binding motif protein, X chromosome;RNA-binding motif protein, X chromosome, N-terminally processed	RBMX	-0.722205	1.18802	1	17.2	40.846
Multifunctional protein ADE2;Phosphoribosylaminoimidazole-succinocarboxamide synthase;Phosphoribosylaminoimidazole carboxylase	PAICS	-0.710537	0.774495	15	38.6	47.079
Interferon-inducible double-stranded RNA-dependent protein kinase activator A	PRKRA	-0.698374	0.999432	6	27.1	31.635
Protein SCAF11	SCAF11	-0.695847	0.830707	1	1.2	128.87
Charged multivesicular body protein 7	CHMP7	-0.677146	1.27412	1	14.7	18.625
Protein CutA	CUTA	-0.665225	0.841747	2	17.9	16.832
Regulator of nonsense transcripts 3B	UPF3B	-0.660219	0.554855	2	4.5	56.213
Maleylacetoacetate isomerase	GSTZ1	-0.646584	0.202704	1	4.6	19.471
Fatty acid-binding protein, brain	FABP7	-0.642229	0.670402	2	24.2	14.889
Geranylgeranyl transferase type-1 subunit beta	PGGT1B	-0.641952	0.610792	3	13	33.829
Ketimine reductase mu-crystallin	CRYM	-0.641582	1.34728	7	28	33.775
Microtubule-associated proteins 1A/1B light chain 3B;Microtubule-associated proteins 1A/1B light chain 3 beta 2;Microtubule-associated proteins 1A/1B light chain 3A	MAP1LC3B;MAP1LC3B2;MAP1LC3A	-0.633872	1.10586	2	16.8	14.688
Cellular nucleic acid-binding protein	CNBP	-0.625421	0.269116	6	36.9	17.692
Heterogeneous nuclear ribonucleoproteins C1/C2	HNRNPC	-0.615641	0.723534	21	67.6	32.337
Transmembrane protein 263	TMEM263	-0.608321	0.394926	1	17.2	11.748
POU domain, class 3, transcription factor 2;POU domain, class 3, transcription factor 3;POU domain, class 3, transcription factor 4;POU domain, class 3, transcription factor 1	POU3F2;POU3F3;POU3F4;POU3F1	-0.598231	0.46518	2	7	26.841
Peptidyl-prolyl cis-trans isomerase NIMA-interacting 4	PIN4	-0.591655	0.612391	5	32.8	13.81
Regulator of microtubule dynamics protein 3	RMDN3	-0.589174	0.667383	2	5.5	52.118
Cyclin-K	CCNK	-0.587955	0.512617	3	8.7	41.293
Putative ataxin-7-like protein 3B	ATXN7L3B	-0.578666	0.253305	1	13.4	10.771
Serine/arginine-rich splicing factor 11	SRSF11	-0.577566	0.375468	3	7.5	53.413
DNA polymerase epsilon catalytic subunit A	POLE	-0.576807	2.50646	1	0.5	261.51
Uncharacterized protein KIAA1211	KIAA1211	-0.573892	0.294754	1	0.8	136.76
Zinc finger protein 638	ZNF638	-0.571363	0.811394	4	5	128.49
Transcription factor IIIB 90 kDa subunit	BRF1	-0.569413	0.953379	1	1.8	47.978
Methyl-CpG-binding domain protein 4	MBD4	-0.567072	0.533677	1	3.8	30.315
Collagen alpha-2(XI) chain	COL11A2	-0.562368	0.518115	1	2.8	31.959
Sarcoplasmic reticulum histidine-rich calcium-binding protein	HRC	-0.554949	0.576954	1	1.4	80.243
Cellular retinoic acid-binding protein 2	CRABP2	-0.551901	0.477062	10	68.1	15.693
Plexin-A1;Plexin-A4;Plexin-A3;Plexin-A2	PLXNA1;PLXNA4;PLXNA3;PLXNA2	-0.551111	0.680671	3	1.4	211.06
PERQ amino acid-rich with GYF domain-containing protein 2	GIGYF2	-0.549533	0.334607	1	1.4	148.63
Transgelin-3	TAGLN3	-0.54805	0.242156	3	17.6	22.472
Methionine aminopeptidase 2	METAP2	-0.544272	0.646665	3	8.6	52.891
Syntaxin-3	STX3	-0.54356	0.587371	1	5.2	28.86
Hypoxia up-regulated protein 1	HYOU1	-0.534327	0.773312	42	47.4	111.33
Influenza virus NS1A-binding protein	IVNS1ABP	-0.533938	0.633922	1	2	71.729
Phosphoserine aminotransferase	PSAT1	-0.533675	1.3855	18	57.8	40.422
SAFB-like transcription modulator	SLTM	-0.532914	0.355855	6	7.4	117.15
Collagen alpha-1(XIV) chain	COL14A1	-0.528783	0.602449	27	17.3	193.51
Centrosomal protein of 85 kDa	CEP85	-0.527491	0.509501	1	10.8	22.242
Protein timeless homolog	TIMELESS	-0.526736	0.962274	1	2	138.53
O-acetyl-ADP-ribose deacetylase 1	OARD1	-0.526502	0.640739	1	7.9	17.025
Histone lysine demethylase PHF8	PHF8	-0.525908	0.207431	1	0.8	98.289
Eukaryotic translation initiation factor 1;Eukaryotic translation initiation factor 1b	EIF1;EIF1B	-0.524586	0.671212	2	26.5	12.732
RNA-binding protein NOB1	NOB1	-0.521843	0.497726	2	5.8	46.674
Transcription elongation factor A protein 1	TCEA1	-0.520772	0.290664	5	20.7	31.664
Neurofilament medium polypeptide	NEFM	-0.519185	0.465127	26	33.1	102.47
Retinal rod rhodopsin-sensitive cGMP 3,5-cyclic phosphodiesterase subunit delta	PDE6D	-0.518223	0.739722	1	12.7	17.42
Protein lin-28 homolog B	LIN28B	-0.517658	0.553329	3	16	27.083
V-type proton ATPase 16 kDa proteolipid subunit	ATP6V0C	-0.516789	0.171747	1	11.6	15.736
Armadillo repeat protein deleted in velo-cardio-facial syndrome	ARVCF	-0.515345	0.409605	2	2.4	97.684
Iron-sulfur cluster assembly 1 homolog, mitochondrial	ISCA1	-0.511203	0.375925	2	11.4	19.288
COMM domain-containing protein 6	COMMD6	-0.510651	0.851723	2	24.7	9.638
SAP30-binding protein	SAP30BP	-0.510264	1.21812	3	12	32.068
Cystatin-C	CST3	-0.507808	0.292856	2	13.7	15.799
Tetraspanin-14	TSPAN14	-0.504911	0.706106	2	12.2	16.901
HIRA-interacting protein 3	HIRIP3	-0.504794	0.332287	1	2.5	61.956
Leukocyte surface antigen CD47	CD47	-0.503816	0.44058	3	9.6	31.742
Tyrosine-protein kinase BAZ1B	BAZ1B	-0.503805	0.373785	21	16.6	170.45
Transcriptional repressor p66-beta;Transcriptional repressor p66-alpha	GATAD2B;GATAD2A	-0.502117	0.341838	1	1.9	65.26
Homeobox protein PKNOX1;Homeobox protein PKNOX2	PKNOX1;PKNOX2	-0.4981	0.37892	1	2	44.628
Homer protein homolog 3	HOMER3	-0.497114	0.910809	1	5.5	35.954
RNA-binding protein 34	RBM34	-0.494955	0.742226	4	10.9	48.564
Polymerase delta-interacting protein 3	POLDIP3	-0.493019	0.970805	1	2.3	42.894
Heterogeneous nuclear ribonucleoprotein U	HNRNPU	-0.49131	0.561669	4	47	90.583
Eukaryotic translation initiation factor 3 subunit J	EIF3J	-0.491155	0.426437	9	34.5	29.062
Calpastatin	CAST	-0.490455	0.396545	4	8.8	63.665
Ribosomal L1 domain-containing protein 1	RSL1D1	-0.487255	0.379391	16	31.6	54.972
Nuclear ubiquitous casein and cyclin-dependent kinase substrate 1	NUCKS1	-0.487071	0.372284	11	49.8	22.775
U1 small nuclear ribonucleoprotein C	SNRPC	-0.487008	0.288909	3	21.4	17.394
10 kDa heat shock protein, mitochondrial	HSPE1	-0.4863	0.243942	11	81.4	10.932
F-box only protein 2	FBXO2	-0.484986	1.50923	1	6.4	33.327
Tether containing UBX domain for GLUT4	ASPSCR1	-0.483653	0.377733	3	6.5	60.182
Coiled-coil domain-containing protein 97	CCDC97	-0.482491	0.739833	1	3.5	38.946
COX assembly mitochondrial protein homolog	CMC1	-0.480255	0.210229	2	17.9	12.49
Thioredoxin reductase 1, cytoplasmic	TXNRD1	-0.473247	0.727214	18	43.7	54.753
Prefoldin subunit 5	PFDN5	-0.472035	0.67069	4	47.4	17.328
Ribosome biogenesis regulatory protein homolog	RRS1	-0.471344	0.390157	4	10.1	41.193
Protein Daple	CCDC88C	-0.46839	1.13024	3	2	228.23
Small nuclear ribonucleoprotein Sm D2	SNRPD2	-0.46777	0.505172	9	67.8	13.527
tRNA (guanine(37)-N1)-methyltransferase	TRMT5	-0.467598	0.832213	3	5.1	58.246
Histone H2A type 2-A;Histone H2A type 2-C	HIST2H2AA3;HIST2H2AC	-0.466345	0.185297	1	74.6	14.095
ATP-citrate synthase	ACLY	-0.465636	0.237333	1	28.8	120.84
Proteasome assembly chaperone 1	PSMG1	-0.465066	0.562827	2	7.5	30.288
Urotensin-2	UTS2	-0.463801	0.192873	1	6.5	14.295
60S ribosomal protein L22	RPL22	-0.463736	0.755078	4	50.8	14.787
Nitric oxide synthase-interacting protein	NOSIP	-0.460074	0.472479	2	5.6	33.172
Carbonic anhydrase 14	CA14	-0.459583	0.68251	1	4.2	37.667
Poly(rC)-binding protein 1	PCBP1	-0.456617	0.770596	6	39.6	37.497
Phosphoserine phosphatase	PSPH	-0.455871	0.575433	3	13.8	25.007
Pre-mRNA-splicing regulator WTAP	WTAP	-0.453564	0.670534	2	6.1	44.243
Heterogeneous nuclear ribonucleoprotein U	HNRNPU	-0.451857	0.380993	1	45.9	88.979
Moesin	MSN	-0.451681	0.616726	27	61.4	67.819
Nucleolar and coiled-body phosphoprotein 1	NOLC1	-0.451054	0.451365	6	10.4	73.602
Nucleophosmin	NPM1	-0.449909	0.309689	15	63.3	32.575
Pleckstrin homology domain-containing family J member 1	PLEKHJ1	-0.449553	0.542193	1	9.4	17.551
Peptidyl-prolyl cis-trans isomerase NIMA-interacting 1	PIN1	-0.449493	1.04067	2	21.5	18.243
Proteasome subunit beta type-2	PSMB2	-0.447244	0.637799	7	41.3	22.836
Myristoylated alanine-rich C-kinase substrate	MARCKS	-0.444726	0.211854	12	62.7	31.554
Protein canopy homolog 2	CNPY2	-0.444474	1.14687	8	58.8	20.652
Eukaryotic translation initiation factor 5	EIF5	-0.439821	0.962904	9	27.1	49.222
Cytochrome c oxidase assembly factor 5	COA5	-0.438932	0.48622	1	24.3	8.3755
PEST proteolytic signal-containing nuclear protein	PCNP	-0.437715	0.302816	1	12.3	13.544
Asparagine synthetase [glutamine-hydrolyzing]	ASNS	-0.436467	0.842833	13	30.5	54.817
E3 ubiquitin-protein ligase RBBP6	RBBP6	-0.435582	1.11638	1	10.2	13.235
Arginyl-tRNA--protein transferase 1	ATE1	-0.433958	0.282542	1	2.3	59.031
High mobility group protein HMG-I/HMG-Y	HMGA1	-0.433183	0.235533	2	56.1	11.676
Poly(rC)-binding protein 2	PCBP2	-0.427812	0.595241	9	42.9	38.15
5-phosphohydroxy-L-lysine phospho-lyase	PHYKPL	-0.427455	0.15086	1	1.8	49.71
Cystathionine beta-synthase	CBS	-0.42465	0.589659	14	32.3	60.586
Zinc finger protein 423	ZNF423	-0.424242	0.3454	3	2	137.95
Bifunctional lysine-specific demethylase and histidyl-hydroxylase NO66	NO66	-0.424068	0.292107	1	3.3	48.687
Keratinocyte-associated protein 2	KRTCAP2	-0.423543	0.124535	1	12.5	14.678
Small nuclear ribonucleoprotein E	SNRPE	-0.423416	0.769527	3	38	10.803
Phosphorylated adapter RNA export protein	PHAX	-0.42328	0.492344	1	2.8	44.402
Protein C10	C12orf57	-0.422431	0.785844	2	24.6	13.178
Apoptosis regulator BAX	BAX	-0.421694	0.875507	5	43.3	18.129
Serine/threonine-protein phosphatase 2A 65 kDa regulatory subunit A beta isoform	PPP2R1B	-0.421266	0.511289	1	11.9	61.313
Eyes absent homolog 3	EYA3	-0.421233	0.213418	1	3.1	48.652
Survival of motor neuron-related-splicing factor 30	SMNDC1	-0.420561	0.470828	1	4.2	26.711
HIV Tat-specific factor 1	HTATSF1	-0.419636	0.55707	16	23.6	85.852
Tetraspanin-10	TSPAN10	-0.419243	0.784975	1	2.3	36.498
Ran-specific GTPase-activating protein	RANBP1	-0.417458	0.523988	7	51	23.239
Proteasome subunit beta type-4	PSMB4	-0.416651	0.580132	7	39.4	29.204
14-3-3 protein sigma	SFN	-0.416223	0.713694	1	18.5	24.336
Calreticulin	CALR	-0.414923	0.84403	23	66.4	48.141
Double-stranded RNA-binding protein Staufen homolog 2	STAU2	-0.413525	0.286551	2	3.6	52.009
Nucleoside diphosphate kinase A	NME1	-0.413214	0.665248	1	57.2	17.149
Exostosin-like 3	EXTL3	-0.411931	0.764207	1	1.4	104.75
Gem-associated protein 6	GEMIN6	-0.411071	0.328139	1	6	18.824
Mannose-1-phosphate guanyltransferase beta	GMPPB	-0.410952	0.128591	3	8.3	39.834
Proteasome subunit alpha type-7	PSMA7	-0.410944	0.664963	12	63.3	27.887
Proteasome subunit alpha type-3	PSMA3	-0.409847	0.796887	13	52	27.647
Protein FAM49A	FAM49A	-0.409469	0.719267	1	7.1	37.312
Hippocalcin-like protein 1;Neuron-specific calcium-binding protein hippocalcin	HPCAL1;HPCA	-0.408684	0.191723	2	29.5	22.313
Diphosphoinositol polyphosphate phosphohydrolase 3-beta	NUDT11	-0.408083	0.369644	1	15.9	18.559
Transcription factor BTF3 homolog 4	BTF3L4	-0.408065	0.426166	6	69	17.27
Endoplasmin	HSP90B1	-0.408032	0.771305	43	57.4	92.468
Ataxin-2	ATXN2	-0.407927	0.497245	1	0.9	106.05
PC4 and SFRS1-interacting protein	PSIP1	-0.406097	0.427672	18	33.8	60.103
Atherin	SAMD1	-0.406065	0.682212	1	1.3	56.051
DNA-directed RNA polymerase III subunit RPC8	POLR3H	-0.403399	0.298454	1	16	19.658
Negative elongation factor A	NELFA	-0.401255	0.609582	2	3.8	57.276
Coiled-coil domain-containing protein 43	CCDC43	-0.400477	0.710977	1	5.8	16.758
Nuclear autoantigenic sperm protein	NASP	-0.400337	0.645451	35	57.7	85.237
Cytochrome P450 11B2, mitochondrial	CYP11B2	-0.399292	0.942354	1	1.8	57.559
RNA-binding protein 33	RBM33	-0.39894	0.232095	1	0.9	129.98
Peptidyl-prolyl cis-trans isomerase FKBP2	FKBP2	-0.396838	1.12102	3	19	15.649
Zinc transporter ZIP6	SLC39A6	-0.3968	0.499167	1	1.2	85.046
Putative WASP homolog-associated protein with actin, membranes and microtubules-like protein 1	WHAMMP3	-0.396665	0.825777	1	5.9	18.091
Sodium bicarbonate cotransporter 3	SLC4A7	-0.396479	0.751157	3	2.9	140.76
Coronin-1C	CORO1C	-0.396464	0.495914	14	27.4	53.248
Choline transporter-like protein 1	SLC44A1	-0.395912	0.205067	1	2.5	73.011
Histone H3.2	HIST2H3A	-0.395846	0.381338	1	69.1	15.388
Proteasome subunit alpha type-2	PSMA2	-0.395526	0.61865	8	50.4	25.898
Centromere protein H	CENPH	-0.394609	0.504315	1	4.9	28.481
Thioredoxin, mitochondrial	TXN2	-0.394511	0.513053	2	18.7	18.383
Hepatoma-derived growth factor-related protein 2	HDGFRP2	-0.394417	0.45069	10	21.6	74.229
Serine/threonine-protein phosphatase 1 regulatory subunit 10	PPP1R10	-0.393097	0.780315	3	3.7	99.057
Glycine--tRNA ligase	GARS	-0.39264	0.934478	21	36.5	77.53
Glycerol-3-phosphate acyltransferase 4	AGPAT6	-0.392606	0.521499	1	2.2	52.07
40S ribosomal protein S8	RPS8	-0.392175	0.956575	10	46.2	24.205
Bifunctional methylenetetrahydrofolate dehydrogenase/cyclohydrolase, mitochondrial;NAD-dependent methylenetetrahydrofolate dehydrogenase;Methenyltetrahydrofolate cyclohydrolase;Probable bifunctional methylenetetrahydrofolate dehydrogenase/cyclohydrolase 2;NAD-dependent methylenetetrahydrofolate dehydrogenase;Methenyltetrahydrofolate cyclohydrolase	MTHFD2;MTHFD2L	-0.391898	0.45284	2	6	26.849
Regulation of nuclear pre-mRNA domain-containing protein 1B	RPRD1B	-0.391441	0.63882	6	21.5	36.899
Nucleolysin TIA-1 isoform p40	TIA1	-0.391261	0.278957	1	11.4	42.963
Ribonucleoside-diphosphate reductase subunit M2	RRM2	-0.391195	0.480504	1	3.3	44.877
LDLR chaperone MESD	MESDC2	-0.390617	0.655955	8	33.3	26.076
14-3-3 protein gamma;14-3-3 protein gamma, N-terminally processed	YWHAG	-0.390315	1.07336	8	57.1	28.302
Glucosamine-6-phosphate isomerase 1	GNPDA1	-0.388789	0.882838	8	57.4	32.668
Tubulin-specific chaperone E	TBCE	-0.387031	1.01981	3	5.1	59.345
14-3-3 protein epsilon	YWHAE	-0.384456	0.669004	17	77.6	29.174
High mobility group protein HMG-I/HMG-Y	HMGA1	-0.384435	0.322669	1	51	10.679
Protein DEK	DEK	-0.384398	0.621171	23	61.3	42.674
RNA polymerase-associated protein RTF1 homolog	RTF1	-0.384083	0.598823	5	7.2	80.313
Uncharacterized protein C7orf50	C7orf50	-0.384057	1.13578	2	17	22.083
Chromobox protein homolog 2	CBX2	-0.383932	0.365966	1	2.1	56.08
Helicase-like transcription factor	HLTF	-0.382547	0.626427	3	3.9	99.918
Trans-Golgi network integral membrane protein 2	TGOLN2	-0.382243	0.146273	7	23.1	45.879
Retinoic acid-induced protein 1	RAI1	-0.382211	0.325644	1	1.1	104.32
Oxysterol-binding protein-related protein 9	OSBPL9	-0.381723	0.979418	4	7.5	81.786
Arginine and glutamate-rich protein 1	ARGLU1	-0.381705	0.421763	10	22.7	33.216
Protein canopy homolog 3	CNPY3	-0.380057	0.543233	6	23.7	30.748
Cell adhesion molecule 1	CADM1	-0.379969	0.690854	3	10.8	36.915
Poly(A) RNA polymerase, mitochondrial	MTPAP	-0.378249	0.636659	4	8.6	66.171
Tumor necrosis factor receptor superfamily member 10B	TNFRSF10B	-0.377849	0.234076	1	2.9	45.083
C-Jun-amino-terminal kinase-interacting protein 3	MAPK8IP3	-0.377661	0.578262	1	2.8	147.46
Protein TFG	TFG	-0.376715	1.08473	6	27.9	30.921
1-phosphatidylinositol 4,5-bisphosphate phosphodiesterase delta-1	PLCD1	-0.376632	0.644064	1	2.1	85.664
Proteasome subunit beta type-3	PSMB3	-0.375266	0.521536	6	37.6	22.949
Microtubule-associated protein 1B;MAP1B heavy chain;MAP1 light chain LC1	MAP1B	-0.373746	0.391982	41	23.2	270.63
TBC1 domain family member 15	TBC1D15	-0.373637	0.576261	4	6.7	77.394
High mobility group nucleosome-binding domain-containing protein 5	HMGN5	-0.372675	0.248678	9	34.8	31.524
DnaJ homolog subfamily C member 3	DNAJC3	-0.37166	0.490496	7	16.1	57.579
Putative nucleoside diphosphate kinase	NME2P1	-0.371304	0.31309	1	66.4	15.529
1-acyl-sn-glycerol-3-phosphate acyltransferase delta	AGPAT4	-0.370985	1.41072	2	13	24.951
1-phosphatidylinositol 4,5-bisphosphate phosphodiesterase eta-1	PLCH1	-0.369158	0.783816	1	0.8	114.5
Peptidyl-prolyl cis-trans isomerase B	PPIB	-0.369008	1.11655	11	47.2	23.742
Rab GDP dissociation inhibitor alpha	GDI1	-0.368948	0.737777	8	40.9	50.582
14-3-3 protein zeta/delta	YWHAZ	-0.368731	0.530382	13	75.9	27.745
78 kDa glucose-regulated protein	HSPA5	-0.368112	0.262319	37	56.3	72.332
Adenylate kinase 2, mitochondrial;Adenylate kinase 2, mitochondrial, N-terminally processed	AK2	-0.367589	0.409425	13	66.1	24.648
Polycomb protein EED	EED	-0.367291	0.311751	4	11.5	45.524
Proteasome subunit alpha type-1	PSMA1	-0.367147	0.473516	16	65	29.555
DNA polymerase beta	POLB	-0.366578	0.271531	6	18.5	38.177
Protein-methionine sulfoxide oxidase MICAL1	MICAL1	-0.3658	0.389201	2	2.3	108.55
Protein disulfide-isomerase A6	PDIA6	-0.36548	0.975441	19	52.4	47.837
Secreted frizzled-related protein 2	SFRP2	-0.365417	0.441593	3	9.8	33.49
Ras GTPase-activating protein-binding protein 2	G3BP2	-0.365264	0.449766	5	11.1	50.817
Death-inducer obliterator 1	DIDO1	-0.364747	0.303166	4	2.2	243.87
SNARE-associated protein Snapin	SNAPIN	-0.364353	0.592206	3	26.5	14.874
ELMO domain-containing protein 2	ELMOD2	-0.36428	0.755359	4	13.3	34.96
Survival motor neuron protein	SMN1	-0.363389	0.354768	2	11.6	27.135
ADP-ribosylation factor GTPase-activating protein 1	ARFGAP1	-0.363273	0.309757	2	7.2	39.705
Mitochondrial import receptor subunit TOM20 homolog	TOMM20	-0.363251	0.380919	3	18.6	16.298
Zinc transporter 1	SLC30A1	-0.362804	0.244449	1	2	55.299
E3 ubiquitin-protein ligase CBL	CBL	-0.36258	0.45116	2	3.5	99.632
F-box only protein 22	FBXO22	-0.360891	0.960894	2	4.5	44.508
Copine-1	CPNE1	-0.360711	1.56842	11	23.3	59.058
Ubiquilin-2	UBQLN2	-0.360478	0.428049	2	7.2	65.695
RNA-binding protein 25	RBM25	-0.360429	0.447715	14	16.4	100.18
Deoxyguanosine kinase, mitochondrial	DGUOK	-0.35969	0.925482	1	6	17.256
PHD finger protein 10	PHF10	-0.358945	0.427672	1	3.5	51.289
Prefoldin subunit 6	PFDN6	-0.358914	0.296479	8	45.7	14.582
Mitogen-activated protein kinase kinase kinase MLT	ZAK	-0.357565	0.400981	1	4.8	35.467
Segment polarity protein dishevelled homolog DVL-2	DVL2	-0.356559	0.339196	3	3.9	78.947
Proteasome activator complex subunit 3	PSME3	-0.355455	1.69173	4	18.1	29.506
Perforin-1	PRF1	-0.353677	0.112586	1	1.4	61.377
Heterogeneous nuclear ribonucleoprotein D-like	HNRNPDL	-0.352973	0.707395	13	54.5	27.191
STAM-binding protein	STAMBP	-0.351168	1.67307	2	6.6	48.076
La-related protein 1	LARP1	-0.351101	1.50453	5	6.6	116.46
39S ribosomal protein L16, mitochondrial	MRPL16	-0.350777	0.206015	2	8.4	28.449
Protein lin-28 homolog A	LIN28A	-0.350156	0.264159	4	24.9	22.743
Gamma-aminobutyric acid receptor-associated protein-like 2	GABARAPL2	-0.349796	0.971324	3	35	13.667
60S ribosomal protein L26	RPL26	-0.349644	0.306581	2	49	17.258
GRIP1-associated protein 1	GRIPAP1	-0.3496	0.302565	5	12.1	68.204
Paxillin	PXN	-0.348213	0.129658	1	3.1	46.603
Neudesin	NENF	-0.348002	0.327211	1	5.8	18.856
Thymosin beta-15B;Thymosin beta-15A	TMSB15B;TMSB15A	-0.347593	0.226817	2	40	5.2288
U2 snRNP-associated SURP motif-containing protein	U2SURP	-0.347152	0.71651	13	13	118.29
GPI inositol-deacylase	PGAP1	-0.345805	0.465777	2	2.5	67.973
MARCKS-related protein	MARCKSL1	-0.343862	0.25172	6	69.2	19.529
Heat shock protein HSP 90-alpha	HSP90AA1	-0.342972	0.355672	32	63.5	84.659
Histone H2B type 1-M;Histone H2B type 1-N;Histone H2B type 1-H;Histone H2B type 2-F;Histone H2B type 1-C/E/F/G/I;Histone H2B type 1-D	HIST1H2BM;HIST1H2BN;HIST1H2BH;HIST2H2BF;HIST1H2BC;HIST1H2BD	-0.342911	0.40372	0	68.3	13.989
Copine-2	CPNE2	-0.342767	0.39445	1	5.2	49.89
Eukaryotic translation initiation factor 4 gamma 2	EIF4G2	-0.342399	0.751263	12	13	98.149
Inositol-3-phosphate synthase 1	ISYNA1	-0.34229	0.615913	1	26.5	61.067
Shootin-1	KIAA1598	-0.342147	0.193677	1	2.2	52.635
Prolyl 3-hydroxylase OGFOD1	OGFOD1	-0.341381	0.964701	2	4.4	63.245
Ferritin heavy chain;Ferritin heavy chain, N-terminally processed	FTH1	-0.341133	0.159289	12	72.1	21.225
High mobility group protein B2	HMGB2	-0.340239	0.200315	10	37.8	24.033
Forkhead box protein K1	FOXK1	-0.3395	0.442824	2	2.5	75.456
Disks large-associated protein 4	DLGAP4	-0.339095	0.296625	5	12.4	49.478
Zinc finger protein with KRAB and SCAN domains 1	ZKSCAN1	-0.338931	0.554113	1	1.8	63.629
Vacuolar fusion protein CCZ1 homolog;Vacuolar fusion protein CCZ1 homolog B	CCZ1;CCZ1B	-0.338507	0.414031	1	2.1	55.866
Protein enabled homolog	ENAH	-0.33826	0.97231	9	17.3	60.348
GTPase KRas;GTPase KRas, N-terminally processed	KRAS	-0.336103	0.621346	1	20.2	21.424
Phosphatidylinositol 4-kinase type 2-alpha	PI4K2A	-0.336022	1.00669	4	8.8	54.022
ATP-binding cassette sub-family F member 1	ABCF1	-0.335759	0.30517	15	21.4	95.925
E3 ubiquitin-protein ligase TRIM4	TRIM4	-0.334954	0.717484	1	3.7	34.193
RNA-binding protein Musashi homolog 1	MSI1	-0.334944	0.324827	6	32.6	39.124
CTTNBP2 N-terminal-like protein	CTTNBP2NL	-0.334872	0.452223	1	1.4	70.157
39S ribosomal protein L11, mitochondrial	MRPL11	-0.334261	1.05719	5	29.2	20.683
Peptidyl-prolyl cis-trans isomerase G	PPIG	-0.333539	0.558538	5	6.8	88.616
Golgi to ER traffic protein 4 homolog	GET4	-0.333279	1.06678	3	13.1	30.522
Prefoldin subunit 4	PFDN4	-0.332975	0.791002	4	37.3	15.314
ADP-ribosylation factor-like protein 6-interacting protein 4	ARL6IP4	-0.332122	0.357181	3	9.2	44.158
Syntaxin-12	STX12	-0.332083	0.354067	2	8.7	31.642
Ganglioside-induced differentiation-associated protein 1	GDAP1	-0.33198	0.24977	1	3.8	33.479
Proteasome subunit alpha type-4	PSMA4	-0.331685	0.509907	13	56.3	29.483
Small nuclear ribonucleoprotein F	SNRPF	-0.331461	0.447484	1	8.1	9.7251
Tropomyosin alpha-3 chain	TPM3	-0.331391	0.182621	0	59.1	28.955
Proteasome subunit alpha type-5	PSMA5	-0.331025	0.523614	11	60.6	26.411
Glycogen phosphorylase, liver form	PYGL	-0.330949	1.07305	5	10	93.133
Signal recognition particle subunit SRP72	SRP72	-0.330697	0.388838	11	18	74.605
Centromere protein V	CENPV	-0.330586	0.395022	7	38.9	29.946
COP9 signalosome complex subunit 7b	COPS7B	-0.330229	1.71493	5	29.5	29.622
Rho-associated protein kinase 2	ROCK2	-0.329643	0.364097	15	12.8	160.9
Importin-7	IPO7	-0.329546	0.7039	16	20.2	119.52
Pinin	PNN	-0.329498	0.549505	10	17	81.627
40S ribosomal protein S9	RPS9	-0.328204	0.973498	14	52.1	22.591
Spartin	SPG20	-0.327846	0.408206	4	6.8	72.832
Negative elongation factor C/D	NELFCD	-0.327163	0.555947	2	4.6	65.478
Sn1-specific diacylglycerol lipase beta	DAGLB	-0.324732	0.874516	1	2.6	43.191
Proteasome subunit beta type-5	PSMB5	-0.324337	0.351105	7	31.2	28.48
Cysteine and histidine-rich domain-containing protein 1	CHORDC1	-0.323868	0.28193	6	30	35.286
Proteasome subunit beta type-1	PSMB1	-0.323842	0.450324	9	43.2	26.489
Secreted frizzled-related protein 3	FRZB	-0.321435	0.419093	1	3.4	36.254
Prefoldin subunit 3	VBP1	-0.320462	0.642584	10	47.9	22.254
Farnesyl pyrophosphate synthase	FDPS	-0.320265	1.39096	10	28	40.532
Angiopoietin-related protein 2	ANGPTL2	-0.319144	0.187578	1	2.4	57.104
Eukaryotic translation initiation factor 2D	EIF2D	-0.318625	0.800721	1	3.7	51.013
Disks large homolog 1	DLG1	-0.31799	0.307567	3	3.6	95.165
Putative peptidyl-tRNA hydrolase PTRHD1	PTRHD1	-0.317183	0.285324	1	6.4	15.805
Peroxiredoxin-1	PRDX1	-0.316919	0.295373	12	74.9	22.11
BET1 homolog	BET1	-0.316162	0.364271	1	15.3	13.289
Protein FAM3C	FAM3C	-0.315589	0.673196	2	9.3	24.68
Ephrin type-A receptor 2	EPHA2	-0.31539	0.411332	2	3.8	108.27
LIM and senescent cell antigen-like-containing domain protein 1	LIMS1	-0.31523	0.783957	7	23.7	37.251
Arfaptin-1	ARFIP1	-0.314963	0.208067	1	3.5	38.598
Coiled-coil domain-containing protein 77	CCDC77	-0.313805	0.362348	1	2.2	53.978
Syntaphilin	SNPH	-0.313762	0.177586	1	2	53.536
Proteasome subunit alpha type-6	PSMA6	-0.313646	0.445327	15	65	27.399
Zinc finger protein 573;Zinc finger protein 322;Zinc finger protein 227;Zinc finger and SCAN domain-containing protein 20	ZNF573;ZNF322;ZNF227;ZSCAN20	-0.313644	0.328892	0	5	67.781
Far upstream element-binding protein 3	FUBP3	-0.313306	0.695615	7	19.6	61.64
Protein FAM49B	FAM49B	-0.311612	0.750265	10	38.9	36.748
Ribosome biogenesis protein NSA2 homolog	NSA2	-0.310603	0.346836	2	6.2	30.065
Proteasome assembly chaperone 2	PSMG2	-0.310484	0.879039	3	12.9	26.321
Zinc finger protein 771	ZNF771	-0.310345	0.6312	2	5	35.702
Tripartite motif-containing protein 2	TRIM2	-0.310161	0.360301	5	10.3	81.529
Protein disulfide-isomerase A4	PDIA4	-0.309797	0.515411	38	59.1	72.932
Radixin	RDX	-0.309051	0.667929	19	44.8	68.563
Protein disulfide-isomerase A3	PDIA3	-0.308855	0.704437	33	65.9	56.782
Ribonucleases P/MRP protein subunit POP1	POP1	-0.308538	0.245179	1	0.9	114.71
Leucine-rich repeat flightless-interacting protein 2	LRRFIP2	-0.307085	1.32139	2	5.5	45.413
General transcription factor IIH subunit 1	GTF2H1	-0.306736	0.484846	1	2.5	48.738
Synaptobrevin homolog YKT6	YKT6	-0.306678	1.00723	5	32.9	18.58
Calcyclin-binding protein	CACYBP	-0.305851	0.521827	14	66.2	26.21
Serine--tRNA ligase, cytoplasmic	SARS	-0.305765	0.578505	20	45.5	58.777
Probable ATP-dependent RNA helicase DDX20	DDX20	-0.305393	0.337452	1	1.1	92.239
Transferrin receptor protein 1;Transferrin receptor protein 1, serum form	TFRC	-0.304426	0.557904	14	20	84.87
Tyrosine--tRNA ligase, cytoplasmic;Tyrosine--tRNA ligase, cytoplasmic, N-terminally processed	YARS	-0.302396	1.14709	28	51.3	59.143
Dr1-associated corepressor	DRAP1	-0.302162	1.05922	2	10.2	22.35
6-phosphogluconate dehydrogenase, decarboxylating	PGD	-0.301251	0.316684	21	50.9	51.872
Kinesin light chain 1	KLC1	-0.300888	0.586331	9	26.7	62.825
DnaJ homolog subfamily B member 9	DNAJB9	-0.300635	0.329779	1	6.3	25.518
Triosephosphate isomerase	TPI1	-0.300314	0.476402	17	75.9	30.791
Stress-70 protein, mitochondrial	HSPA9	-0.299683	0.763355	35	58	73.68
Protein wntless homolog	WLS	-0.29914	0.314867	3	4.4	62.551
Serine/threonine-protein phosphatase PGAM5, mitochondrial	PGAM5	-0.298966	0.846256	7	24.2	32.004
Zinc finger protein 512	ZNF512	-0.298874	0.539633	9	25.7	56.361
Histidine--tRNA ligase, cytoplasmic	HARS	-0.297877	0.632408	13	32.8	57.41
Amyloid-like protein 2	APLP2	-0.297545	0.163398	1	1	79.237
ATP-dependent RNA helicase DDX54	DDX54	-0.297496	0.694093	7	8.2	98.594
Double-stranded RNA-binding protein Staufen homolog 1	STAU1	-0.297461	0.692685	5	14.7	54.933
Growth/differentiation factor 15	GDF15	-0.297302	0.410886	1	5.2	34.14
PHD finger protein 6	PHF6	-0.297139	0.183819	7	19.9	37.628
Tripartite motif-containing protein 65	TRIM65	-0.296918	0.245744	2	5.6	57.353
Glycogenin-2	GYG2	-0.296845	0.375018	2	3.7	44.294
HD domain-containing protein 2	HDDC2	-0.296725	0.645049	3	14.2	23.39
Cytoplasmic dynein 1 intermediate chain 2	DYNC1I2	-0.296345	0.364027	14	34.8	68.426
Leucine-rich repeat-containing protein 40	LRRC40	-0.296069	0.626104	8	14.5	68.249
TSC22 domain family protein 3	TSC22D3	-0.295659	0.410117	2	13.9	13.286
Serine/threonine-protein phosphatase 5	PPP5C	-0.29536	0.938048	14	33.9	56.878
Epidermal growth factor receptor substrate 15-like 1	EPS15L1	-0.295015	0.262731	12	21.5	66.478
Neurofilament light polypeptide	NEFL	-0.294741	0.345324	7	12.9	61.516
Elongation factor 1-gamma	EEF1G	-0.294334	1.20597	21	41	50.118
Mitotic spindle assembly checkpoint protein MAD2A	MAD2L1	-0.294143	0.614302	9	44.4	23.51
Proteasome subunit beta type-7	PSMB7	-0.29301	0.622337	5	21.7	29.965
Superkiller viralicidic activity 2-like 2	SKIV2L2	-0.29223	0.961989	16	16.4	117.8
Zinc finger CCCH domain-containing protein 11A	ZC3H11A	-0.292036	0.267617	6	5.9	89.13
Protein AAR2 homolog	AAR2	-0.291513	0.356656	2	7.3	43.472
LIM domain and actin-binding protein 1	LIMA1	-0.290527	0.241143	1	1.8	51.218
Polyadenylate-binding protein 4	PABPC4	-0.290368	0.588168	9	25.5	69.578
Alanine--tRNA ligase, cytoplasmic	AARS	-0.29025	0.788572	35	41.9	106.81
ASNSD1 upstream open reading frame protein	ASDURF	-0.290002	0.271002	2	20.8	11.25
DDRGK domain-containing protein 1	DDRGK1	-0.289951	0.362301	4	16	35.475
Neuronal calcium sensor 1	NCS1	-0.289858	0.151239	1	5.8	19.728
Cilia- and flagella-associated protein 20	CFAP20	-0.289677	0.606125	3	16.6	22.774
Nucleolin	NCL	-0.289536	0.660761	38	48	76.613
ATP synthase F(0) complex subunit C1, mitochondrial;ATP synthase F(0) complex subunit C2, mitochondrial;ATP synthase F(0) complex subunit C3, mitochondrial	ATP5G1;ATP5G2;ATP5G3	-0.289341	0.361908	2	27.9	14.277
Nucleolar RNA helicase 2	DDX21	-0.289252	0.611918	18	26.6	87.343
Protein Churchill	CHURC1	-0.289057	0.362867	1	9.4	16.111
Homeobox protein cut-like 1;Protein CASP	CUX1	-0.287986	0.404314	2	1.3	147.07
Inosine-5-monophosphate dehydrogenase 2	IMPDH2	-0.287867	0.383189	22	48.1	55.804
Acidic fibroblast growth factor intracellular-binding protein	FIBP	-0.287596	0.464513	3	8.4	41.21
Erlin-1	ERLIN1	-0.286212	1.86864	5	21.3	39.171
Ribosome biogenesis protein BOP1	BOP1	-0.285623	0.489932	5	10.4	71.929
RalBP1-associated Eps domain-containing protein 1	REPS1	-0.285433	0.182057	2	2.8	76.837
Chromodomain-helicase-DNA-binding protein 8;Chromodomain-helicase-DNA-binding protein 6;Chromodomain-helicase-DNA-binding protein 9;Chromodomain-helicase-DNA-binding protein 7	CHD8;CHD6;CHD9;CHD7	-0.285174	0.321627	5	3	262.34
Histone H2A type 1-D;Histone H2A type 3;Histone H2A type 1-B/E	HIST1H2AD;HIST3H2A;HIST1H2AB	-0.284986	0.214674	1	74.6	14.107
Nuclease EXOG, mitochondrial	EXOG	-0.284353	0.196519	2	5.7	41.084
DnaJ homolog subfamily B member 11	DNAJB11	-0.283149	0.70633	12	35.5	40.513
Isopentenyl-diphosphate Delta-isomerase 1	IDI1	-0.28281	0.578933	9	37	32.485
Insulin-like growth factor 2 mRNA-binding protein 3	IGF2BP3	-0.282658	0.499989	21	43.5	63.704
RUN and FYVE domain-containing protein 1	RUFY1	-0.281951	0.492351	2	4.3	69.077
Peroxiredoxin-2	PRDX2	-0.281918	0.214797	11	63.1	21.892
Centrosomal protein of 131 kDa	CEP131	-0.281744	0.451733	2	2.2	117.4
General transcription factor II-I	GTF2I	-0.281177	0.572647	30	32.2	107.97
DCC-interacting protein 13-alpha	APPL1	-0.280788	0.433073	2	3.5	79.663
2,4-dienoyl-CoA reductase, mitochondrial	DECR1	-0.280589	0.456613	13	46.6	34.994
Ribonuclease P protein subunit p30	RPP30	-0.280513	0.701862	2	7.1	29.321
Peptidyl-prolyl cis-trans isomerase FKBP4;Peptidyl-prolyl cis-trans isomerase FKBP4, N-terminally processed	FKBP4	-0.279906	0.724493	24	61	51.804
Protein furry homolog-like	FRYL	-0.279412	0.243378	2	0.6	339.59
Ubiquinone biosynthesis monooxygenase COQ6, mitochondrial	COQ6	-0.279224	0.414238	2	4.1	50.869
Core histone macro-H2A.2	H2AFY2	-0.279012	0.278386	18	58.6	40.058
40S ribosomal protein S3	RPS3	-0.278901	1.00956	18	73.7	26.688
UBX domain-containing protein 4	UBXN4	-0.278825	0.210356	1	1.4	56.777
Cytochrome c oxidase assembly protein COX15 homolog	COX15	-0.278502	1.23931	1	2.1	43.835
60S ribosomal protein L36a	RPL36A	-0.278391	0.201147	2	38.7	12.441
Eukaryotic translation initiation factor 2 subunit 2	EIF2S2	-0.278278	0.663241	12	44.7	38.388
Zinc finger CCCH domain-containing protein 18	ZC3H18	-0.278102	0.348755	7	10	106.38
Fanconi anemia group I protein	FANCI	-0.277895	0.404028	2	1.4	142.44
Arf-GAP with Rho-GAP domain, ANK repeat and PH domain-containing protein 1	ARAP1	-0.277766	0.255527	1	2.1	77.549
Kinesin-1 heavy chain	KIF5B	-0.277749	0.562006	28	44.4	109.68
Ras-related protein Rab-25	RAB25	-0.277584	0.0832596	1	8.5	23.495
Nuclear mitotic apparatus protein 1	NUMA1	-0.277308	0.3133	62	31.3	236.51
Stromal membrane-associated protein 1	SMAP1	-0.277021	0.481542	3	6.2	47.861
60S ribosomal protein L35a	RPL35A	-0.276663	0.798758	8	52.7	12.538
Pre-mRNA-splicing factor RBM22	RBM22	-0.276134	0.347932	3	7	41.151
BRISC complex subunit Abro1	FAM175B	-0.275923	0.261738	2	6.7	46.9
Eukaryotic translation initiation factor 2 subunit 3;Putative eukaryotic translation initiation factor 2 subunit 3-like protein	EIF2S3;EIF2S3L	-0.275629	0.799809	14	32	51.109
UBX domain-containing protein 7	UBXN7	-0.275378	0.404712	1	1.8	54.862
Microtubule-associated protein RP/EB family member 2	MAPRE2	-0.275147	0.263652	2	6.2	29.091
Guanine nucleotide-binding protein-like 3-like protein	GNL3L	-0.274874	0.473393	2	3.8	65.572
Copper chaperone for superoxide dismutase	CCS	-0.274814	0.156582	6	18.2	29.04
40S ribosomal protein S16	RPS16	-0.274714	1.11284	11	57.5	16.445
DNA damage-binding protein 1	DDB1	-0.274337	1.02089	43	39	126.97
Protein Red	IK	-0.274144	0.185597	3	7.5	65.601
Eukaryotic translation initiation factor 4 gamma 1	EIF4G1	-0.274066	1.04115	12	11.1	154.8
Rab GTPase-binding effector protein 1	RABEP1	-0.273549	0.140906	8	9	95.478
Eukaryotic translation initiation factor 1A, X-chromosomal;Eukaryotic translation initiation factor 1A, Y-chromosomal	EIF1AX;EIF1AY	-0.273523	0.521022	4	26.4	16.46
Proteasome subunit beta type-6	PSMB6	-0.273285	0.31346	7	32.6	25.357
U3 small nucleolar RNA-associated protein 6 homolog	UTP6	-0.273216	0.547726	3	5.7	70.193
NSFL1 cofactor p47	NSFL1C	-0.2727	0.959542	9	26	37.325
Chromodomain-helicase-DNA-binding protein 1	CHD1	-0.272377	0.536148	3	4.2	196.59
Pumilio domain-containing protein KIAA0020	KIAA0020	-0.271817	0.588973	3	3.5	73.584
Zinc transporter ZIP4	SLC39A4	-0.271638	0.115874	2	3.9	66.177
E3 ubiquitin-protein ligase HERC2	HERC2	-0.271271	0.441686	1	0.3	527.22
Transcription elongation factor B polypeptide 1	TCEB1	-0.270402	0.271817	6	65.2	12.473
Serine/arginine repetitive matrix protein 2	SRRM2	-0.270209	0.266036	20	8.1	299.61
Heat shock protein 105 kDa	HSPH1	-0.270122	0.418012	19	30	92.115
Ubiquitin domain-containing protein UBFD1	UBFD1	-0.269967	0.278846	1	3.9	33.382
Sperm-associated antigen 7	SPAG7	-0.269914	0.408253	3	20.3	26.034
Mesencephalic astrocyte-derived neurotrophic factor	MANF	-0.269034	0.268799	11	46.7	20.7
MKI67 FHA domain-interacting nucleolar phosphoprotein	NIFK	-0.269024	0.737278	1	4.8	34.222
Protein-lysine N-methyltransferase METTL10	METTL10	-0.268695	0.379422	1	5.5	31.83
Phosphorylated CTD-interacting factor 1	PCIF1	-0.268169	0.241883	1	1.6	80.669
Integrin alpha-8;Integrin alpha-8 heavy chain;Integrin alpha-8 light chain	ITGA8	-0.266776	0.267437	2	1.9	117.47
Thioredoxin	TXN	-0.26593	0.20822	7	62.9	11.737
Paralemmin-1	PALM	-0.265747	0.280345	5	12.8	37.157
CAP-Gly domain-containing linker protein 2	CLIP2	-0.265681	0.239974	3	3.5	111.78
Claspin	CLSPN	-0.265234	0.0551681	1	0.7	144.17
HEAT repeat-containing protein 1;HEAT repeat-containing protein 1, N-terminally processed	HEATR1	-0.265219	0.844619	14	6	242.37
Insulin-like growth factor 2 mRNA-binding protein 1	IGF2BP1	-0.264596	0.441306	27	51.3	63.48
Protein O-linked-mannose beta-1,4-N-acetylglucosaminyltransferase 2	POMGNT2	-0.264508	1.0039	1	1.7	66.615
Structural maintenance of chromosomes protein 2	SMC2	-0.264336	0.314751	20	19.7	124.92
Late secretory pathway protein AVL9 homolog	AVL9	-0.263707	0.303784	1	1.5	65.313
DnaJ homolog subfamily C member 7	DNAJC7	-0.263664	0.410525	6	15.2	56.44
3-ketodihydrosphingosine reductase	KDSR	-0.263642	0.56259	2	8.1	36.187
Proteasomal ATPase-associated factor 1	PAAF1	-0.263103	0.290163	1	2.7	40.439
SH3 and PX domain-containing protein 2B	SH3PXD2B	-0.262755	0.433445	3	3.2	101.58
Histone H1.2	HIST1H1C	-0.262601	0.0723533	7	52.6	21.364
RNA-binding protein MEX3A	MEX3A	-0.262494	0.43294	1	5	54.173
Adenylyl cyclase-associated protein 1	CAP1	-0.2619	0.782475	19	45.9	51.901
Coiled-coil domain-containing protein 58	CCDC58	-0.261804	0.873498	5	50	16.62
Breakpoint cluster region protein	BCR	-0.2611	0.472189	2	3.2	142.82
Mediator of DNA damage checkpoint protein 1	MDC1	-0.260801	0.328789	3	3.8	116.63
MAP kinase-activated protein kinase 2;MAP kinase-activated protein kinase 3	MAPKAPK2;MAPKAPK3	-0.260585	0.470893	3	7.3	42.202
Rab GTPase-binding effector protein 2	RABEP2	-0.260233	0.214226	2	3	59.316
Regulation of nuclear pre-mRNA domain-containing protein 1A	RPRD1A	-0.259969	0.491048	6	26.6	35.719
Ras-related protein Rab-4A;Ras-related protein Rab-4B	RAB4A;RAB4B	-0.259836	0.528495	2	8.7	24.389
60S ribosomal protein L6	RPL6	-0.259629	0.252576	19	53.1	32.728
E3 ubiquitin-protein ligase BRE1A	RNF20	-0.259537	0.214944	4	4.9	113.66
Craniofacial development protein 1	CFDP1	-0.259495	0.273675	5	21.2	24.061
Reticulon-1	RTN1	-0.259325	0.150246	2	7.7	23.575
Tubulin beta-6 chain	TUBB6	-0.259272	0.131948	5	45.3	49.857
Protein ITFG3	ITFG3	-0.258086	0.436459	2	4	59.659
DnaJ homolog subfamily C member 8	DNAJC8	-0.257844	0.444376	8	30	29.841
Glutathione S-transferase omega-1	GSTO1	-0.25707	0.449331	11	39.8	27.566
Uncharacterized protein C17orf62	C17orf62	-0.256904	0.188818	2	9.2	19.436
Protein lin-54 homolog	LIN54	-0.256733	0.247878	1	3.2	56.283
Migration and invasion enhancer 1	MIEN1	-0.256537	0.138572	2	15.7	12.403
M-phase phosphoprotein 8	MPHOSPH8	-0.25603	0.784661	2	4	97.181
BolA-like protein 2	BOLA2	-0.255964	0.422983	3	51.2	10.116
Plasma protease C1 inhibitor	SERPING1	-0.255226	0.289753	1	2.5	49.757
Importin-8	IPO8	-0.254861	0.208508	3	2.9	119.94
Translin	TSN	-0.253908	0.349734	9	41.7	26.183
Queuine tRNA-ribosyltransferase subunit QTRTD1	QTRTD1	-0.253829	0.420032	3	14	33.471
Acylamino-acid-releasing enzyme	APEH	-0.253757	0.277364	16	25.5	81.224
Propionyl-CoA carboxylase beta chain, mitochondrial	PCCB	-0.253737	0.574326	12	27.3	58.215
Protein Jade-3	JADE3	-0.253615	0.174062	1	1.2	93.807
Midkine	MDK	-0.253093	0.441214	9	55.9	15.585
Splicing factor 3B subunit 6	SF3B6	-0.253059	0.37779	4	38.4	14.585
ERO1-like protein alpha	ERO1L	-0.252669	0.732248	9	22.2	54.392
Elongation factor 1-alpha 1;Putative elongation factor 1-alpha-like 3	EEF1A1;EEF1A1P5	-0.252587	0.362154	30	62.6	50.14
Serotransferrin	TF	-0.251939	0.393891	6	9.5	77.063
La-related protein 4	LARP4	-0.251794	0.10376	1	2.7	49.951
Inorganic pyrophosphatase	PPA1	-0.251596	0.565761	18	74.7	32.66
Checkpoint protein HUS1	HUS1	-0.251495	0.68505	1	3.5	29.287
WASH complex subunit strumpellin	KIAA0196	-0.251472	0.491779	5	4.9	134.28
Glucose 1,6-bisphosphate synthase	PGM2L1	-0.250816	0.236982	1	3.4	70.441
DENN domain-containing protein 4C	DENND4C	-0.250619	0.0977912	1	0.4	180.33
DnaJ homolog subfamily C member 2;DnaJ homolog subfamily C member 2, N-terminally processed	DNAJC2	-0.250133	0.372937	2	3.3	65.913
Histone deacetylase complex subunit SAP30	SAP30	-0.250101	0.452083	2	9.5	23.306
BUD13 homolog	BUD13	-0.250054	0.140213	1	1.9	55.567
Tubulin-specific chaperone C	TBCC	-0.250054	0.341899	1	3.8	39.248
WD repeat-containing protein 63	WDR63	-0.249056	0.402238	2	3.1	98.3
Spectrin beta chain, non-erythrocytic 4	SPTBN4	-0.248863	0.335298	1	2.3	243.42
Pericentriolar material 1 protein	PCM1	-0.248716	0.26977	2	1.1	210.11
Unconventional myosin-IXb	MYO9B	-0.248237	0.504734	7	3.7	229.14
ADP-ribosylation factor-binding protein GGA1	GGA1	-0.248157	0.234122	2	3.4	61.378
Nucleoporin NUP53	NUP35	-0.247574	0.24076	1	5.8	33.12
Replication protein A 70 kDa DNA-binding subunit;Replication protein A 70 kDa DNA-binding subunit, N-terminally processed	RPA1	-0.247452	0.665096	24	45.8	68.137
Sickle tail protein homolog	KIAA1217	-0.247182	0.37055	3	1.8	162.36
Eukaryotic translation initiation factor 3 subunit H	EIF3H	-0.24693	0.619034	11	31.8	39.93
Peptidyl-prolyl cis-trans isomerase FKBP5;Peptidyl-prolyl cis-trans isomerase FKBP5, N-terminally processed	FKBP5	-0.246796	0.636232	11	28.4	51.212
Peptidyl-prolyl cis-trans isomerase FKBP7	FKBP7	-0.246638	0.245672	3	26.8	14.562
Probable dimethyladenosine transferase	DIMT1	-0.245673	0.479889	3	9.6	35.236
60S ribosomal protein L12	RPL12	-0.245401	0.349719	9	63.6	17.818
Haloacid dehalogenase-like hydrolase domain-containing protein 2	HDHD2	-0.245297	0.256933	3	17	28.536
U4/U6.U5 tri-snRNP-associated protein 1	SART1	-0.245275	0.698275	5	9.9	90.254
Acyl-CoA desaturase	SCD	-0.245106	0.217217	1	3.6	41.522
F-actin-capping protein subunit beta	CAPZB	-0.244545	0.455584	11	36.4	30.628
Drebrin-like protein	DBNL	-0.244428	0.334191	3	10.5	48.207
Vezatin	VEZT	-0.244102	0.363791	1	2.8	65.424
Heterogeneous nuclear ribonucleoprotein A/B	HNRNPAB	-0.243893	0.197668	10	36.1	30.588
Golgin subfamily B member 1	GOLGB1	-0.243368	0.250325	10	3.6	367.42
YTH domain-containing family protein 3;YTH domain-containing family protein 1	YTHDF3;YTHDF1	-0.243076	0.706441	1	4.4	63.86
Sigma non-opioid intracellular receptor 1	SIGMAR1	-0.242605	0.375912	2	19.8	11.992
Kinesin-like protein KIF3B;Kinesin-like protein KIF3B, N-terminally processed;Kinesin-like protein KIF3C	KIF3B;KIF3C	-0.242363	0.079425	2	2	85.124
Guanine nucleotide-binding protein G(s) subunit alpha isoforms short;Guanine nucleotide-binding protein G(s) subunit alpha isoforms XLas	GNAS	-0.242093	0.323819	8	24.3	44.179
Putative RNA-binding protein Luc7-like 1	LUC7L	-0.241857	0.467393	3	28	38.405
Histone H3	HIST2H3PS2	-0.241617	0.161254	2	41.2	15.43
Proteasomal ubiquitin receptor ADRM1	ADRM1	-0.241267	0.393458	5	14.7	42.153
Signal recognition particle 9 kDa protein	SRP9	-0.240798	0.233833	6	62.8	10.112
Multiple epidermal growth factor-like domains protein 6	MEGF6	-0.240098	0.104839	1	0.7	128.61
Cytosolic Fe-S cluster assembly factor NUBP1	NUBP1	-0.239958	0.187782	1	8.1	33.412
D-tyrosyl-tRNA(Tyr) deacylase 1	DTD1	-0.239633	0.179937	3	14.8	23.423
Aspartate aminotransferase, cytoplasmic	GOT1	-0.23932	0.27695	19	56.2	46.247
Collagen alpha-1(XXVI) chain	COL26A1	-0.239047	0.446826	3	6.2	45.13
Receptor-type tyrosine-protein phosphatase alpha;Receptor-type tyrosine-protein phosphatase epsilon	PTPRA;PTPRE	-0.237937	0.6666	2	2.4	89.702
Cell growth-regulating nucleolar protein	LYAR	-0.237789	0.345725	5	12.4	43.614
Eukaryotic translation initiation factor 4E type 2	EIF4E2	-0.237744	0.481513	2	9	27.026
Integrator complex subunit 1	INTS1	-0.237579	0.321084	2	1	244.29
Guanine nucleotide-binding protein G(q) subunit alpha	GNAQ	-0.237232	0.426614	2	15.9	42.142
Uncharacterized protein C12orf29	C12orf29	-0.237117	0.303178	1	3.3	34.723
Eukaryotic translation initiation factor 5B	EIF5B	-0.237007	0.508549	19	17	138.83
Endoplasmic reticulum resident protein 29	ERP29	-0.236492	0.177588	7	34.5	28.993
Tubulin alpha-8 chain	TUBA8	-0.236468	0.22013	1	43.1	42.953
Toll-like receptor 1	TLR1	-0.236073	0.0931135	1	1.4	90.29
Ubiquitin-like protein ISG15	ISG15	-0.235996	0.993247	2	10.9	17.887
Centromere protein V-like protein 2	CENPVL2	-0.235816	0.185831	1	2.9	29.887
DNA ligase 1	LIG1	-0.235622	0.778735	5	8	88.515
Cleavage and polyadenylation specificity factor subunit 4	CPSF4	-0.235302	0.134699	2	9.5	27.419
E3 SUMO-protein ligase RanBP2	RANBP2	-0.235173	0.496912	17	10.2	358.2
Huntingtin	HTT	-0.234888	0.329905	4	1.6	347.6
Protein CIP2A	KIAA1524	-0.234845	0.402661	5	5.5	102.18
Adenylate kinase isoenzyme 1	AK1	-0.234802	0.637966	5	28.4	21.635
Myeloid-derived growth factor	MYDGF	-0.234664	0.260533	6	27.2	18.795
Sorting nexin-17	SNX17	-0.234428	0.352039	1	3.6	49.998
Protein MAK16 homolog	MAK16	-0.234291	0.52934	4	24.7	35.368
Heterogeneous nuclear ribonucleoprotein A0	HNRNPA0	-0.234055	0.344246	11	48.5	30.84
Bifunctional glutamate/proline--tRNA ligase;Glutamate--tRNA ligase;Proline--tRNA ligase	EPRS	-0.233851	0.75195	47	37.2	170.59
Fatty acid desaturase 1	FADS1	-0.233712	0.188866	4	9.5	51.964
Lymphoid-specific helicase	HELLS	-0.233063	0.255882	3	5.1	81.636
Exocyst complex component 4	EXOC4	-0.232465	0.315263	5	6.1	110.5
S-methyl-5-thioadenosine phosphorylase	MTAP	-0.232455	0.479668	11	45.2	26.278
Endothelial differentiation-related factor 1	EDF1	-0.232283	0.191089	6	41.2	16.368
Dynein light chain Tctex-type 1	DYNLT1	-0.2314	0.540561	3	42.5	12.452
S-formylglutathione hydrolase	ESD	-0.231061	0.351435	8	36.5	31.462
DNA polymerase delta catalytic subunit	POLD1	-0.230765	0.386551	11	11.6	123.63
SUMO-activating enzyme subunit 2	UBA2	-0.230575	0.575577	16	31.2	71.223
Histone H2B type 1-L;Histone H2B type 1-A	HIST1H2BL;HIST1H2BA	-0.230392	0.157665	0	68.3	13.952
Translation initiation factor eIF-2B subunit alpha	EIF2B1	-0.230326	0.468306	6	21.3	33.712
Phosphatidylethanolamine-binding protein 1;Hippocampal cholinergic neurostimulating peptide	PEBP1	-0.230239	0.205537	11	79.1	21.057
Ankyrin repeat and MYND domain-containing protein 2	ANKMY2	-0.230098	0.489769	2	4.8	49.298
Hepatoma-derived growth factor	HDGF	-0.229777	0.474428	20	73.3	26.788
Rho-associated protein kinase 1	ROCK1	-0.229536	0.323192	8	8	158.17
Heat shock protein HSP 90-beta	HSP90AB1	-0.229014	0.393888	24	63.4	83.263
Dyslexia-associated protein KIAA0319-like protein	KIAA0319L	-0.228972	0.294632	1	2.6	54.656
Tryptophan--tRNA ligase, mitochondrial	WARS2	-0.228968	0.397947	3	7.5	40.146
Clustered mitochondria protein homolog	CLUH	-0.228862	0.619567	3	3	146.67
Leucine-rich repeat LGI family member 2	LGI2	-0.228755	0.593247	1	2.2	62.298
Basic leucine zipper and W2 domain-containing protein 2	BZW2	-0.228566	0.299614	11	23.6	48.162
Glutathione S-transferase P	GSTP1	-0.228542	0.184169	12	60.5	23.356
U3 small nucleolar RNA-associated protein 18 homolog	UTP18	-0.228424	0.17963	2	4.7	62.003
Serine/arginine repetitive matrix protein 1	SRRM1	-0.228381	0.174205	13	14.9	102.12
Tetratricopeptide repeat protein 4	TTC4	-0.228278	0.162193	1	2.3	44.678
Pescadillo homolog	PES1	-0.228044	0.631593	7	13.4	68.002
60S ribosomal protein L11	RPL11	-0.227654	0.347345	11	57.3	20.252
COP9 signalosome complex subunit 4	COPS4	-0.227408	0.795287	11	41.2	40.196
Dynactin subunit 1	DCTN1	-0.227336	0.324968	25	26.9	136.82
Estradiol 17-beta-dehydrogenase 11	HSD17B11	-0.227067	0.345547	2	8.7	32.935
Transmembrane protein 106B	TMEM106B	-0.226805	0.0751968	1	3.6	31.127
Prolyl endopeptidase-like	PREPL	-0.226623	0.62621	3	6	73.351
Parafibromin	CDC73	-0.226399	0.22866	5	9.4	60.576
RNA-binding protein 5	RBM5	-0.226285	0.790366	4	4.8	92.153
40S ribosomal protein S4, Y isoform 1	RPS4Y1	-0.226077	0.165471	2	39.2	29.455
Cysteine-rich with EGF-like domain protein 2	CRELD2	-0.225355	0.126185	1	4.9	35.288
Fragile X mental retardation syndrome-related protein 2	FXR2	-0.225239	0.408173	4	11.9	74.222
WD40 repeat-containing protein SMU1;WD40 repeat-containing protein SMU1, N-terminally processed	SMU1	-0.225161	1.44516	14	32.6	57.543
Bromodomain-containing protein 4	BRD4	-0.225098	0.666209	4	12.6	80.462
Uncharacterized protein C3orf38	C3orf38	-0.224214	0.121915	1	2.4	37.28
RWD domain-containing protein 4	RWDD4	-0.22416	0.304007	1	5.3	21.25
La-related protein 7	LARP7	-0.224074	0.36056	3	6.3	67.653
Rap1 GTPase-GDP dissociation stimulator 1	RAP1GDS1	-0.223858	0.751372	7	11.8	61.036
Dihydropteridine reductase	QDPR	-0.223545	0.326795	7	40.2	25.789
Periodic tryptophan protein 2 homolog	PWP2	-0.222553	0.330342	2	2	102.45
THO complex subunit 1	THOC1	-0.22244	1.05694	9	15.4	75.665
Cyclic AMP-dependent transcription factor ATF-1;Cyclic AMP-responsive element-binding protein 1	ATF1;CREB1	-0.221895	0.356425	2	15.7	11.535
Heat shock 70 kDa protein 6;Putative heat shock 70 kDa protein 7	HSPA6;HSPA7	-0.221666	0.170683	1	15.1	71.027
Peptidyl-prolyl cis-trans isomerase FKBP8	FKBP8	-0.221588	0.421122	8	22.3	44.648
Heat shock 70 kDa protein 13	HSPA13	-0.221147	0.31736	3	6.2	51.927
Structural maintenance of chromosomes protein 4	SMC4	-0.221145	0.382209	21	16.7	147.18
Integral membrane protein 2C;CT-BRI3	ITM2C	-0.221106	0.324875	5	21.7	30.223
SUMO-activating enzyme subunit 1;SUMO-activating enzyme subunit 1, N-terminally processed	SAE1	-0.220302	0.484421	18	60.4	38.449
TAR DNA-binding protein 43	TARDBP	-0.220039	0.271986	9	28	44.739
Serine/threonine-protein kinase PAK 4	PAK4	-0.219853	0.755032	5	11.7	47.924
Rho-related GTP-binding protein RhoG	RHOG	-0.219831	0.273524	5	28.3	21.308
UBX domain-containing protein 1	UBXN1	-0.219824	0.291588	6	24.9	33.325
Selenoprotein H	SELH	-0.219713	0.464639	3	26.2	13.453
Peroxisomal biogenesis factor 19	PEX19	-0.219588	0.957594	6	28.4	29.259
Protein LYRIC	MTDH	-0.219195	0.343527	5	9.6	63.836
ATP-binding cassette sub-family B member 7, mitochondrial	ABCB7	-0.21911	0.459706	5	8.6	78.159
BRCA2 and CDKN1A-interacting protein	BCCIP	-0.218544	0.327298	5	17.1	36.214
PTB domain-containing engulfment adapter protein 1	GULP1	-0.218366	0.207225	1	4.5	22.566
DNA-directed RNA polymerases I, II, and III subunit RPABC1	POLR2E	-0.218117	0.502492	5	27.6	24.551
Huntingtin-interacting protein 1	HIP1	-0.21776	0.517148	4	3.8	110.66
Katanin p60 ATPase-containing subunit A-like 1	KATNAL1	-0.217751	0.391698	1	3.3	55.392
Symplekin	SYMPK	-0.21698	0.745799	6	7.2	141.15
Bcl-2-associated transcription factor 1	BCLAF1	-0.216126	0.149079	7	9	105.95
Ubiquitin-conjugating enzyme E2 variant 1	UBE2V1	-0.215994	0.234889	4	63.3	16.495
Zinc finger protein 219	ZNF219	-0.215951	0.190262	2	3	76.876
Condensin complex subunit 2	NCAPH	-0.215832	0.164475	5	7	82.562
AT-rich interactive domain-containing protein 1B	ARID1B	-0.215758	0.267145	1	3.4	162.47
AP-1 complex subunit gamma-1	AP1G1	-0.21562	0.475255	14	17	91.35
Secernin-2	SCRN2	-0.215495	0.213876	2	7.7	41.294
Phosphoribosyl pyrophosphate synthase-associated protein 1	PRPSAP1	-0.214847	0.415984	1	7.3	39.393
Desmocollin-2;Desmocollin-3	DSC2;DSC3	-0.214811	0.205414	4	4.3	93.768
Calcium homeostasis endoplasmic reticulum protein	CHERP	-0.214422	0.542556	3	3.9	103.7
Ribosome biogenesis protein BMS1 homolog	BMS1	-0.21442	0.399544	3	2.2	145.81
14-3-3 protein theta	YWHAQ	-0.214035	0.376148	12	69	27.764
Vacuolar protein sorting-associated protein 11 homolog	VPS11	-0.213968	0.267119	4	4.6	107.84
Melanoma inhibitory activity protein 3	MIA3	-0.213892	0.359869	9	6	206.89
Reticulocalbin-1	RCN1	-0.213626	0.629092	12	45.6	38.89
Grancalcin	GCA	-0.213355	0.239773	1	3.2	24.01
DNA polymerase epsilon subunit 3	POLE3	-0.213351	1.40873	2	18.4	16.859
Lipoxygenase homology domain-containing protein 1	LOXHD1	-0.213263	0.353473	1	0.4	235.67
SRSF protein kinase 2;SRSF protein kinase 2 N-terminal;SRSF protein kinase 2 C-terminal	SRPK2	-0.213214	0.188249	2	4.8	77.526
26S protease regulatory subunit 10B	PSMC6	-0.213112	1.02104	17	50.4	44.172
Beta-adducin	ADD2	-0.213099	0.471626	1	1.8	62.466
Chromosome alignment-maintaining phosphoprotein 1	CHAMP1	-0.213075	1.52003	9	14.9	89.098
Pre-rRNA-processing protein TSR1 homolog	TSR1	-0.213007	0.267182	4	6.2	91.809
60S ribosomal protein L21	RPL21	-0.212791	0.30115	10	48.1	18.565
Protein SDA1 homolog	SDAD1	-0.212549	0.515871	1	1.7	68.455
RNA polymerase-associated protein LEO1	LEO1	-0.2125	0.219862	5	6.8	75.403
Chromosome-associated kinesin KIF4A;Chromosome-associated kinesin KIF4B	KIF4A;KIF4B	-0.21248	0.188666	3	2.6	128.46
Syntaxin-7	STX7	-0.21245	0.259648	4	18.8	27.4
Guanine nucleotide-binding protein-like 3	GNL3	-0.212214	0.535458	9	14.9	60.54
Mitogen-activated protein kinase kinase kinase kinase 2	MAP4K2	-0.212209	0.182151	2	3.3	90.808
Ufm1-specific protease 2	UFSP2	-0.211834	0.416776	1	3.2	53.261
ATP-dependent 6-phosphofructokinase, muscle type	PFKM	-0.21181	0.797157	26	44.7	85.182
Histone H2B type 3-B	HIST3H2BB	-0.211726	0.395515	1	68.3	13.908
Glomulin	GLMN	-0.210572	0.545824	3	4.7	68.207
Histone H3.1;Histone H3.1t;Histone H3.3C	HIST1H3A;HIST3H3;H3F3C	-0.210301	0.158839	1	69.1	15.404
G patch domain and KOW motifs-containing protein	GPKOW	-0.210218	0.714658	3	5.3	52.228
Transcription initiation factor IIA subunit 2	GTF2A2	-0.210194	0.24237	1	8.3	12.457
Protein FAM98B	FAM98B	-0.21011	0.541293	7	34.5	37.19
Phosphopantothenate--cysteine ligase	PPCS	-0.209983	0.52328	3	9	34.005
UPF0415 protein C7orf25	C7orf25	-0.209909	0.214336	1	1.9	46.45
Density-regulated protein	DENR	-0.209738	0.24601	5	31.8	22.092
Ephrin type-B receptor 4;Ephrin type-B receptor 3	EPHB4;EPHB3	-0.209734	0.290457	1	2.6	108.27
Eukaryotic translation initiation factor 4 gamma 3	EIF4G3	-0.209719	0.292106	3	4.2	146.87
Chromodomain-helicase-DNA-binding protein 1-like	CHD1L	-0.209694	0.210976	6	7.9	88.418
Inverted formin-2	INF2	-0.209503	0.666113	4	5.2	135.62
Kinesin-associated protein 3	KIFAP3	-0.208955	0.313359	1	2.7	86.289
Ubiquitin-conjugating enzyme E2 D4;Ubiquitin-conjugating enzyme E2 D1	UBE2D4;UBE2D1	-0.208555	0.316803	1	19.7	16.649
General vesicular transport factor p115	USO1	-0.207937	0.669745	15	22.2	107.89
Protein PRRC2C	PRRC2C	-0.207796	0.112663	3	1.4	291.09
Ubiquitin carboxyl-terminal hydrolase 14	USP14	-0.207745	0.895869	24	43.4	52.385
Coactosin-like protein	COTL1	-0.207548	0.161003	9	66.9	15.945
Cob(I)yrinic acid a,c-diamide adenosyltransferase, mitochondrial	MMAB	-0.20739	0.598157	2	14	27.388
E3 ubiquitin-protein ligase UHRF1	UHRF1	-0.207313	0.289482	5	7.1	89.813
Kinetochore-associated protein 1	KNTC1	-0.207086	0.256741	2	0.6	250.75
Cleavage and polyadenylation specificity factor subunit 7	CPSF7	-0.206917	0.339351	7	16.9	51.095
RNA 3-terminal phosphate cyclase-like protein	RCL1	-0.206802	1.2035	2	6.2	40.842
Afadin	MLLT4	-0.206594	0.829191	6	4.9	182
Dipeptidyl peptidase 2	DPP7	-0.206536	0.132331	8	17.9	54.341
GrpE protein homolog 1, mitochondrial	GRPEL1	-0.206429	0.212974	4	19.8	24.279
Nucleosome-remodeling factor subunit BPTF	BPTF	-0.206094	0.161148	9	3.3	322.21
Transcription elongation regulator 1	TCERG1	-0.205979	0.707109	21	20.7	123.9
Ribonucleoside-diphosphate reductase large subunit	RRM1	-0.20584	0.306054	19	27	90.069
Selenide, water dikinase 1	SEPHS1	-0.205774	0.422287	4	18.1	35.479
Probable U3 small nucleolar RNA-associated protein 11	UTP11L	-0.205639	0.418198	2	5.5	30.446
Leucine-rich PPR motif-containing protein, mitochondrial	LRPPRC	-0.205423	0.763872	53	43.5	157.9
TAF6-like RNA polymerase II p300/CBP-associated factor-associated factor 65 kDa subunit 6L	TAF6L	-0.204875	0.322243	1	1.6	67.814
RNA-binding motif protein, X-linked 2	RBMX2	-0.204694	0.101433	1	4	37.335
Ras-related protein Rab-27A;Ras-related protein Rab-27B	RAB27A;RAB27B	-0.204544	0.419712	1	4.7	24.041
Glutamine--fructose-6-phosphate aminotransferase [isomerizing] 1	GFPT1	-0.204344	0.360128	22	38.3	76.758
ER membrane protein complex subunit 1	EMC1	-0.204308	0.486175	8	9.9	109.42
Protein SON	SON	-0.204186	0.10179	13	7.2	259.59
tRNA (cytosine(34)-C(5))-methyltransferase	NSUN2	-0.203705	0.414098	16	23.6	86.47
Isocitrate dehydrogenase [NADP] cytoplasmic	IDH1	-0.20363	0.575032	24	67.6	46.659
Nucleolar protein 11	NOL11	-0.203605	0.774635	4	5.6	81.123
Cation-independent mannose-6-phosphate receptor	IGF2R	-0.202972	0.222937	41	20.6	274.37
Repressor of RNA polymerase III transcription MAF1 homolog	MAF1	-0.202732	0.181924	1	5.1	28.77
1-phosphatidylinositol 4,5-bisphosphate phosphodiesterase gamma-1	PLCG1	-0.202703	0.724159	13	9.9	148.53
D-glucuronyl C5-epimerase	GLCE	-0.202557	0.274693	1	2.4	70.1
DNA-directed RNA polymerases I, II, and III subunit RPABC3	POLR2H	-0.202408	0.355772	6	57.3	17.143
Cullin-2	CUL2	-0.20189	0.751441	10	11.7	86.982
Telomerase-binding protein EST1A	SMG6	-0.201784	0.156801	1	0.8	160.46
Spermidine synthase	SRM	-0.201525	1.37372	7	35.1	33.824
Cyclin-dependent kinase 11B;Cyclin-dependent kinase 11A	CDK11B;CDK11A	-0.201378	0.414432	10	12.2	92.619
Laminin subunit alpha-1	LAMA1	-0.201265	0.199286	79	33.3	337.08
Osteopetrosis-associated transmembrane protein 1	OSTM1	-0.200927	0.195382	1	4.5	37.256
Cysteine protease ATG4B	ATG4B	-0.200838	0.738943	3	11.3	42.621
Probable 28S rRNA (cytosine(4447)-C(5))-methyltransferase	NOP2	-0.200651	1.40973	5	10.7	69.614
60S ribosomal protein L30	RPL30	-0.200433	0.334118	7	66.1	12.784
Remodeling and spacing factor 1	RSF1	-0.200408	0.280241	6	6.7	163.82
Exosome complex component RRP4	EXOSC2	-0.200308	0.697525	5	28.1	29.408
Exosome component 10	EXOSC10	-0.200299	0.454025	6	7.1	98.088
Mitotic spindle-associated MMXD complex subunit MIP18	FAM96B	-0.199916	0.676623	3	30.7	17.663
WW domain-binding protein 2	WBP2	-0.199615	0.492431	4	18.4	28.087
Non-specific lipid-transfer protein	SCP2	-0.19942	0.366095	10	18.3	54.415
Ras-related protein Rab-8A;Ras-related protein Rab-8B	RAB8A;RAB8B	-0.199347	0.334631	5	33.3	23.668
Cleavage and polyadenylation specificity factor subunit 5	NUDT21	-0.199221	0.203406	11	52	26.227
Purine nucleoside phosphorylase	PNP	-0.199124	0.268068	9	40.8	32.118
Neurochondrin	NCDN	-0.199016	0.353589	1	1.5	77.242
Lys-63-specific deubiquitinase BRCC36	BRCC3	-0.198511	0.152111	3	13.4	33.149
Regulator of chromosome condensation	RCC1	-0.198263	0.659695	7	25.9	44.969
Fibrillin-2	FBN2	-0.198191	0.185606	71	34.2	314.77
Calcium/calmodulin-dependent protein kinase type II subunit delta	CAMK2D	-0.197756	0.179556	1	29.1	54.113
REST corepressor 3	RCOR3	-0.197593	0.345972	2	5.6	50.376
Importin-9	IPO9	-0.197564	0.492224	19	19.5	115.96
Integrator complex subunit 12	INTS12	-0.197561	0.251467	1	3.7	48.807
Sedoheptulokinase	SHPK	-0.197546	0.54795	2	4.2	51.49
Mitochondrial import receptor subunit TOM6 homolog	TOMM6	-0.197275	0.190463	2	56.8	8.0019
HHIP-like protein 1	HHIPL1	-0.197269	0.645154	1	1.6	67.88
Superoxide dismutase [Mn], mitochondrial	SOD2	-0.19721	0.371879	6	33	19.73
PHD finger protein 3	PHF3	-0.197181	0.233703	1	1.2	219.81
DnaJ homolog subfamily C member 16	DNAJC16	-0.197097	0.139833	1	2.8	53.986
ELAV-like protein 2;ELAV-like protein 4	ELAVL2;ELAVL4	-0.196848	0.116004	1	6.4	38.015
Guanine nucleotide-binding protein subunit beta-like protein 1	GNB1L	-0.196643	0.148592	1	4.7	22.896
40S ribosomal protein S15a	RPS15A	-0.196362	0.259108	8	62.3	14.839
Polypyrimidine tract-binding protein 2	PTBP2	-0.195921	0.270765	3	5.3	57.49
Coiled-coil domain-containing protein 25	CCDC25	-0.195772	0.617262	2	8.2	24.479
Heterogeneous nuclear ribonucleoprotein M	HNRNPM	-0.195631	0.476683	41	65.7	73.62
FACT complex subunit SPT16	SUPT16H	-0.194983	0.613482	37	38.8	119.91
Ras-related protein Rab-43	RAB43	-0.194396	0.156841	1	5.2	23.339
SPRY domain-containing protein 4	SPRYD4	-0.194118	0.104724	1	5.3	23.128
Protein FAM84B	FAM84B	-0.193753	0.36868	1	3.5	34.474
Mitochondrial glutamate carrier 1	SLC25A22	-0.193006	0.596933	3	9.3	34.47
ATP-dependent RNA helicase DDX19B;ATP-dependent RNA helicase DDX19A	DDX19B;DDX19A	-0.192596	0.741714	16	40.4	50.489
39S ribosomal protein L30, mitochondrial	MRPL30	-0.192404	0.197951	2	12.2	15.191
Rhotekin	RTKN	-0.192192	0.531643	2	5.3	56.665
THO complex subunit 5 homolog	THOC5	-0.191903	0.261618	6	9.4	78.507
Phosphoribosylformylglycinamidine synthase	PFAS	-0.191888	0.224154	18	13.8	144.73
Oligoribonuclease, mitochondrial	REXO2	-0.191822	0.343995	1	5	23.207
Protein RCC2	RCC2	-0.191814	0.922127	27	60	56.084
Structural maintenance of chromosomes protein 1B	SMC1B	-0.191777	0.123084	2	0.7	135.84
Protein RUFY3	RUFY3	-0.191346	0.136712	1	4.1	52.964
Non-syndromic hearing impairment protein 5	DFNA5	-0.191178	0.194752	2	6	54.554
Serine racemase	SRR	-0.191013	0.131496	2	7.1	36.566
Peptidyl-prolyl cis-trans isomerase-like 1	PPIL1	-0.190844	0.351386	5	36.1	18.237
14-3-3 protein eta	YWHAH	-0.190709	0.33216	12	67.5	28.218
Solute carrier family 2, facilitated glucose transporter member 14;Solute carrier family 2, facilitated glucose transporter member 3	SLC2A14;SLC2A3	-0.190696	0.143594	1	3.6	44.891
Coronin-1A	CORO1A	-0.190114	0.235706	3	8.7	51.026
DNA ligase 3	LIG3	-0.189701	0.382493	17	21.3	95.801
Histone-lysine N-methyltransferase setd3	SETD3	-0.189513	0.16217	2	5.6	32.54
Synaptogyrin-1	SYNGR1	-0.189437	0.170427	1	6.3	21.038
Mediator of RNA polymerase II transcription subunit 24	MED24	-0.189161	0.335257	2	2	108.94
Acyl-protein thioesterase 1	LYPLA1	-0.189147	0.476926	4	18.2	22.875
Dolichyldiphosphatase 1	DOLPP1	-0.189088	0.525647	2	9.7	22.134
Kinase D-interacting substrate of 220 kDa	KIDINS220	-0.189079	0.594146	1	0.8	115.31
E3 ubiquitin-protein ligase RBX1;E3 ubiquitin-protein ligase RBX1, N-terminally processed	RBX1	-0.189064	0.316305	1	7.4	12.274
Protein farnesyltransferase/geranylgeranyltransferase type-1 subunit alpha	FNTA	-0.188887	0.321217	6	22.1	36.492
Suppressor of SWI4 1 homolog	PPAN	-0.18883	0.8352	3	5.9	51.9
40S ribosomal protein S11	RPS11	-0.188797	0.218359	11	55.7	18.431
EF-hand domain-containing protein D2	EFHD2	-0.188507	0.248223	1	3.8	26.697
Dual specificity tyrosine-phosphorylation-regulated kinase 1A;Dual specificity tyrosine-phosphorylation-regulated kinase 1B	DYRK1A;DYRK1B	-0.188442	0.512661	6	10.3	59.802
Enhancer of rudimentary homolog	ERH	-0.18844	0.23364	5	51	12.259
Kinesin-like protein KIF11	KIF11	-0.188128	0.428835	3	3.1	119.16
Luc7-like protein 3	LUC7L3	-0.187864	0.358423	9	20.8	51.466
DNA polymerase delta subunit 2	POLD2	-0.18767	0.209839	4	11.5	51.289
Ran-binding protein 3	RANBP3	-0.187621	0.191482	6	14.6	53.41
Mitogen-activated protein kinase 3	MAPK3	-0.187241	0.399547	3	15.3	43.135
DNA repair protein XRCC1	XRCC1	-0.187093	0.667993	10	15.5	69.476
Cofilin-1	CFL1	-0.186697	0.268783	16	80.1	18.502
Actin-like protein 6A	ACTL6A	-0.186646	0.516912	9	22.1	47.46
Ephrin type-A receptor 7	EPHA7	-0.186546	0.194758	4	5.2	112.1
ELKS/Rab6-interacting/CAST family member 1	ERC1	-0.186537	0.333747	7	6.8	113.92
Geranylgeranyl transferase type-2 subunit beta	RABGGTB	-0.186462	0.453077	2	5.7	36.924
Structural maintenance of chromosomes protein 3	SMC3	-0.186236	0.404473	41	36.9	141.54
Bifunctional lysine-specific demethylase and histidyl-hydroxylase MINA	MINA	-0.185769	0.0700748	1	4.7	23.909
Structural maintenance of chromosomes protein 1A	SMC1A	-0.185335	0.449441	49	37.8	143.23
N-acetylserotonin O-methyltransferase-like protein	ASMTL	-0.185014	0.739204	19	34.9	68.856
Protein misato homolog 1	MSTO1	-0.184937	0.145738	2	5.4	42.151
cAMP-regulated phosphoprotein 19	ARPP19	-0.184503	0.0921012	1	17	12.323
Leucine--tRNA ligase, cytoplasmic	LARS	-0.184307	0.575598	31	28.3	134.46
Protein spire homolog 1	SPIRE1	-0.1841	0.186071	2	2.7	67.056
Replication factor C subunit 2	RFC2	-0.183816	0.23691	9	34.2	39.157
Protein virilizer homolog	KIAA1429	-0.183773	0.642891	5	2.7	201.05
Microtubule-actin cross-linking factor 1, isoforms 1/2/3/5	MACF1	-0.18365	0.407496	0	7.9	614.15
Sestrin-3;Sestrin-2	SESN3;SESN2	-0.183242	0.112377	1	4.2	41.521
28S ribosomal protein S12, mitochondrial	MRPS12	-0.183109	0.278715	2	23.2	15.173
Lupus La protein	SSB	-0.183033	0.181631	20	49.8	46.836
Ataxin-3	ATXN3	-0.18282	0.578956	1	5.5	20.633
NEDD4-binding protein 1	N4BP1	-0.182777	0.13293	1	1.1	100.38
Phospholipase A-2-activating protein	PLAA	-0.182586	0.371674	15	20.3	87.156
Girdin	CCDC88A	-0.182243	0.472417	3	1.9	207.79
Dehydrogenase/reductase SDR family member 11	DHRS11	-0.182232	0.343146	1	3.5	24.843
Recombining binding protein suppressor of hairless	RBPJ	-0.182056	0.250196	2	6.6	45.641
Calcium-regulated heat stable protein 1	CARHSP1	-0.181492	0.158132	4	28.6	15.892
ER lumen protein-retaining receptor 2;ER lumen protein-retaining receptor 1	KDELR2;KDELR1	-0.181402	0.856605	2	10.2	21.241
Serine/threonine-protein kinase MRCK beta	CDC42BPB	-0.181348	0.451212	9	7	194.31
S-phase kinase-associated protein 1	SKP1	-0.18132	0.349948	9	58.9	18.658
Twinfilin-1	TWF1	-0.181185	0.378178	6	24.3	40.282
C-1-tetrahydrofolate synthase, cytoplasmic;Methylenetetrahydrofolate dehydrogenase;Methenyltetrahydrofolate cyclohydrolase;Formyltetrahydrofolate synthetase;C-1-tetrahydrofolate synthase, cytoplasmic, N-terminally processed	MTHFD1	-0.180958	0.39612	37	47.7	101.53
Amidophosphoribosyltransferase	PPAT	-0.180734	0.519244	11	23.2	57.398
Alpha-synuclein	SNCA	-0.180298	0.221585	1	17.9	11.372
Putative E3 ubiquitin-protein ligase UBR7	UBR7	-0.180249	0.189431	2	3.8	47.998
Neurocalcin-delta	NCALD	-0.180177	0.240465	3	36.3	22.245
Armadillo repeat-containing protein 1	ARMC1	-0.180031	0.81671	3	10.3	31.28
Glycerol-3-phosphate dehydrogenase 1-like protein	GPD1L	-0.179805	0.271718	1	2.8	38.418
Sorbitol dehydrogenase	SORD	-0.179643	0.216943	9	26.6	38.324
E3 ubiquitin-protein ligase listerin	LTN1	-0.179638	0.611654	5	3.4	200.55
Rab GDP dissociation inhibitor beta	GDI2	-0.179547	0.240617	18	60.7	50.663
60S ribosomal protein L3	RPL3	-0.179535	0.39679	23	57.8	46.108
Zinc transporter ZIP14	SLC39A14	-0.179477	0.398777	1	2.5	52.838
N-alpha-acetyltransferase 15, NatA auxiliary subunit	NAA15	-0.17946	0.525137	15	17.8	101.27
m7GpppN-mRNA hydrolase	DCP2	-0.179454	0.203018	1	2.9	44.408
E3 ubiquitin-protein ligase RNF126	RNF126	-0.179432	0.167914	1	4.5	33.861
Oxygen-dependent coproporphyrinogen-III oxidase, mitochondrial	CPOX	-0.179108	1.09562	6	14.3	50.151
Aspartate--tRNA ligase, mitochondrial	DARS2	-0.179103	0.480571	2	4.5	73.562
WD repeat-containing protein 3	WDR3	-0.179085	0.59878	8	11.1	106.1
39S ribosomal protein L1, mitochondrial	MRPL1	-0.178655	0.796212	6	19.4	36.908
Ras-related protein Rab-7a	RAB7A	-0.178639	1.16161	15	79.7	23.489
Transcription elongation factor SPT5	SUPT5H	-0.178538	0.631137	11	12.3	120.5
Vesicle-fusing ATPase	NSF	-0.178432	0.384411	22	31.9	82.593
Lactoylglutathione lyase	GLO1	-0.178432	0.236758	10	66.3	19.043
DNA-directed RNA polymerase III subunit RPC3	POLR3C	-0.178351	0.357341	1	1.9	60.611
Latent-transforming growth factor beta-binding protein 1	LTBP1	-0.177641	0.216236	6	4.4	152.93
Protein FAM98A	FAM98A	-0.177582	0.306572	3	11.4	55.272
Four and a half LIM domains protein 1	FHL1	-0.177565	0.167526	8	33.9	31.895
Phosphatidylinositide phosphatase SAC2	INPP5F	-0.177387	0.0917902	1	5.1	43.817
Voltage-dependent anion-selective channel protein 1	VDAC1	-0.177223	0.440169	19	85.2	30.772
UDP-glucose:glycoprotein glucosyltransferase 1	UGGT1	-0.177188	0.881095	29	24.6	174.97
Aspartate aminotransferase, mitochondrial	GOT2	-0.177041	0.237071	22	50.5	47.517
Kinesin light chain 2	KLC2	-0.176973	0.398485	3	14.1	68.934
DNA mismatch repair protein Msh3	MSH3	-0.175849	0.214319	5	4.3	127.41
Tyrosine-protein phosphatase non-receptor type 1	PTPN1	-0.175774	0.171092	6	13.8	49.966
Tripeptidyl-peptidase 2	TPP2	-0.175429	0.924787	16	17.1	138.35
Protein diaphanous homolog 1	DIAPH1	-0.175093	0.331503	8	6.2	138.91
Adenylosuccinate synthetase isozyme 2	ADSS	-0.174924	0.328513	10	23	50.097
Alpha- and gamma-adaptin-binding protein p34	AAGAB	-0.174834	0.395842	2	11.4	34.593
Calnexin	CANX	-0.174751	0.29917	29	41.3	71.502
L-lactate dehydrogenase B chain	LDHB	-0.174722	0.244674	18	54.8	36.638
Ankyrin repeat and SAM domain-containing protein 1A	ANKS1A	-0.17471	0.0881253	1	3.4	33.882
Testin	TES	-0.174396	0.177757	10	27.4	46.91
Golgi resident protein GCP60	ACBD3	-0.174162	0.449373	3	11.2	60.593
Histone-lysine N-methyltransferase EHMT2	EHMT2	-0.174071	0.423745	7	6.6	129.02
SWI/SNF complex subunit SMARCC1	SMARCC1	-0.174041	0.41173	16	25.4	122.87
Mth938 domain-containing protein	AAMDC	-0.174023	0.873385	3	28.7	13.332
Polypyrimidine tract-binding protein 3	PTBP3	-0.173824	0.299551	3	12.3	56.501
Fatty acid-binding protein, epidermal	FABP5	-0.173604	0.344222	9	71.9	15.164
Histone H2A type 1-J;Histone H2A type 1-H;Histone H2A type 1;Histone H2A type 1-C;Histone H2A.J	HIST1H2AJ;HIST1H2AH;HIST1H2AG;HIST1H2AC;H2AFJ	-0.173448	0.108402	0	75.8	13.936
Neurogenic locus notch homolog protein 4;Notch 4 extracellular truncation;Notch 4 intracellular domain	NOTCH4	-0.173107	0.136003	1	2.7	61.261
Hydroxyacyl-coenzyme A dehydrogenase, mitochondrial	HADH	-0.173082	0.533653	11	52.5	34.293
Nucleoside diphosphate kinase, mitochondrial	NME4	-0.173064	0.128141	1	12	12.978
Zinc finger protein 93	ZNF93	-0.172953	0.196883	0	6.1	70.97
Protein XRP2	RP2	-0.172932	0.325072	2	5.7	39.641
Trafficking protein particle complex subunit 11	TRAPPC11	-0.172683	0.22486	1	3.7	47.631
Pre-mRNA-processing factor 19	PRPF19	-0.172359	0.911277	16	40.3	55.18
Cleavage and polyadenylation specificity factor subunit 6	CPSF6	-0.172349	0.329081	7	16.5	52.325
THUMP domain-containing protein 1	THUMPD1	-0.172158	0.846483	11	37.4	39.315
Tyrosine-protein phosphatase non-receptor type 9	PTPN9	-0.17156	0.16235	1	1.3	68.019
RNA polymerase II-associated factor 1 homolog	PAF1	-0.17156	0.665665	6	15.3	55.472
DnaJ homolog subfamily A member 2	DNAJA2	-0.171486	0.671263	10	27.4	45.745
Cleavage stimulation factor subunit 2	CSTF2	-0.171179	0.553966	1	6.1	59.251
Protein kinase C and casein kinase substrate in neurons protein 2	PACSIN2	-0.170998	0.741945	12	24.5	55.738
DnaJ homolog subfamily C member 9	DNAJC9	-0.170966	0.401211	6	25	29.909
T-complex protein 1 subunit zeta	CCT6A	-0.170839	0.265055	23	50.1	58.024
Microsomal glutathione S-transferase 1	MGST1	-0.170795	0.142524	2	16.1	9.9836
Dystroglycan;Alpha-dystroglycan;Beta-dystroglycan	DAG1	-0.170649	0.344648	7	9.6	97.44
S-adenosyl-L-methionine-dependent tRNA 4-demethylwyosine synthase	TYW1;TYW1B	-0.170581	0.270491	1	3.9	43.7
Transcription elongation factor B polypeptide 2	TCEB2	-0.170556	0.513812	9	64.4	13.133
7-dehydrocholesterol reductase	DHCR7	-0.170398	0.113145	7	15.8	54.489
GTPase Era, mitochondrial	ERAL1	-0.170354	0.085951	1	4.3	30.039
Unconventional myosin-Ib	MYO1B	-0.170322	0.303024	22	19.2	131.98
Sphingolipid delta(4)-desaturase DES1	DEGS1	-0.170272	0.104126	1	4.6	37.866
Ribosyldihydronicotinamide dehydrogenase [quinone]	NQO2	-0.170201	0.154803	2	11.7	25.918
Tropomyosin alpha-3 chain	TPM3	-0.169807	0.0734765	1	43.9	32.95
Spondin-1	SPON1	-0.169436	0.106695	7	11.3	90.973
D-3-phosphoglycerate dehydrogenase	PHGDH	-0.169418	0.324583	22	48	56.65
CUGBP Elav-like family member 1	CELF1	-0.169315	0.247266	5	15.1	51.545
Rho GTPase-activating protein 17	ARHGAP17	-0.169239	0.470517	3	4.7	87.608
Platelet-activating factor acetylhydrolase IB subunit alpha	PAFAH1B1	-0.168856	0.478403	15	40	46.637
Putative RNA-binding protein 15B	RBM15B	-0.168527	0.701529	3	8.9	63.155
Translin-associated protein X	TSNAX	-0.168475	0.526078	8	35.2	33.112
Syndecan-1	SDC1	-0.168119	0.0755371	1	5.5	32.461
Double-stranded RNA-specific adenosine deaminase	ADAR	-0.16808	0.69896	13	14.1	103.64
Importin-4	IPO4	-0.167921	0.0461727	4	4.6	118.71
E2/E3 hybrid ubiquitin-protein ligase UBE2O	UBE2O	-0.167799	0.347755	10	10.2	141.29
Serine/threonine-protein kinase VRK1	VRK1	-0.167756	0.759009	7	19.2	45.476
Heat shock 70 kDa protein 4	HSPA4	-0.167631	0.657188	42	55.5	94.33
Mucosa-associated lymphoid tissue lymphoma translocation protein 1	MALT1	-0.167386	0.258631	1	1.1	91.08
Guanine nucleotide-binding protein G(I)/G(S)/G(O) subunit gamma-2	GNG2	-0.166675	0.119586	1	22.5	7.8501
BTB/POZ domain-containing protein KCTD15	KCTD15	-0.166645	0.274741	2	6.8	26.476
Exportin-7	XPO7	-0.166641	0.353724	18	19.9	123.91
Pyruvate kinase PKM	PKM	-0.166475	0.117911	1	71.8	58.061
Galectin-related protein	LGALSL	-0.166264	0.301871	1	6.4	18.986
Protein RRP5 homolog	PDCD11	-0.166113	0.460331	26	16.8	208.7
26S proteasome non-ATPase regulatory subunit 6	PSMD6	-0.165813	0.385458	18	44.5	45.531
Coatomer subunit gamma-2	COPG2	-0.165511	0.515296	13	19.3	97.621
Vesicle-associated membrane protein-associated protein B/C	VAPB	-0.165437	0.125687	4	25.5	27.228
39S ribosomal protein L13, mitochondrial	MRPL13	-0.165227	0.466008	5	29.2	20.692
Tetraspanin-6	TSPAN6	-0.165188	0.145564	5	21.2	27.563
Cytochrome c oxidase assembly factor 7	COA7	-0.16482	0.0739053	1	5.6	25.709
Cystathionine gamma-lyase	CTH	-0.164683	0.663295	3	9.4	39.505
Peptidyl-prolyl cis-trans isomerase D	PPID	-0.164579	0.533072	12	33.8	40.763
REST corepressor 2	RCOR2	-0.164416	0.0981927	3	9.9	58.011
Dynein heavy chain 8, axonemal	DNAH8	-0.163676	0.209188	1	0.2	510.44
Derlin-1	DERL1	-0.163619	0.168381	3	11.3	26.423
Cyclin-dependent kinase 4	CDK4	-0.16345	0.370645	3	17.2	33.729
Cleavage stimulation factor subunit 1	CSTF1	-0.163312	0.376006	4	10	48.357
Zyxin	ZYX	-0.163134	0.134072	3	6.6	61.277
Poly(U)-binding-splicing factor PUF60	PUF60	-0.162618	0.516834	17	36	58.171
Unconventional myosin-XVIIIa	MYO18A	-0.162576	0.161192	8	6.9	196.44
Protein kish-A	TMEM167A	-0.162563	0.24653	1	12.5	8.0598
Zinc finger RNA-binding protein	ZFR	-0.162531	0.330787	8	10.5	117.01
Importin subunit alpha-1	KPNA2	-0.162078	0.283332	3	5.9	57.861
Eukaryotic translation initiation factor 3 subunit B	EIF3B	-0.161921	0.586387	24	33.5	92.48
Talin-2	TLN2	-0.161599	1.12477	10	9.4	271.61
WD repeat-containing protein 48	WDR48	-0.161576	0.214051	2	3.7	45.551
Protein odr-4 homolog	ODR4	-0.161277	0.185833	4	15.2	37.773
UDP-glucose 6-dehydrogenase	UGDH	-0.161039	0.283628	20	50.4	55.023
Isoleucine--tRNA ligase, cytoplasmic	IARS	-0.160895	0.597572	32	30	144.5
Stress-induced-phosphoprotein 1	STIP1	-0.160838	0.221039	35	57.6	62.639
Protein jagged-1	JAG1	-0.160795	0.099954	3	1.8	133.8
Bleomycin hydrolase	BLMH	-0.160748	0.186484	17	38.5	52.562
Ubiquitin carboxyl-terminal hydrolase isozyme L3	UCHL3	-0.160737	0.418395	6	37	26.182
Cullin-4B	CUL4B	-0.160152	0.771864	6	12.3	84.016
Nuclear migration protein nudC	NUDC	-0.159633	0.144628	17	50.8	38.242
Chromobox protein homolog 5	CBX5	-0.159619	0.15301	10	64.9	22.225
Protein O-glucosyltransferase 1	POGLUT1	-0.159507	0.74621	2	4.3	46.189
Ras-related protein Rab-10	RAB10	-0.159413	0.707487	10	56	22.541
Protein IWS1 homolog	IWS1	-0.159407	0.103267	9	19.3	91.954
Ornithine aminotransferase, mitochondrial;Ornithine aminotransferase, hepatic form;Ornithine aminotransferase, renal form	OAT	-0.159258	0.700738	5	15.5	48.534
Histone chaperone ASF1A	ASF1A	-0.159228	0.127352	2	12.7	22.968
PHD finger protein 14	PHF14	-0.159089	0.123855	2	2.1	100.05
Elongator complex protein 2	ELP2	-0.158867	0.572208	7	9.3	84.887
Activator of 90 kDa heat shock protein ATPase homolog 1	AHSA1	-0.158811	0.748151	13	49.1	38.274
Quinone oxidoreductase PIG3	TP53I3	-0.158706	0.149684	10	33.1	35.536
ADP-ribosylation factor-binding protein GGA2	GGA2	-0.15846	0.165934	2	2.8	67.15
SAP domain-containing ribonucleoprotein	SARNP	-0.158246	0.218639	3	12.9	23.671
Ribulose-phosphate 3-epimerase	RPE	-0.157756	0.277019	3	23.1	17.57
Heterogeneous nuclear ribonucleoprotein K	HNRNPK	-0.157644	0.576683	1	66.6	48.562
DNA topoisomerase 2-alpha	TOP2A	-0.157313	0.349682	14	18	174.38
39S ribosomal protein L19, mitochondrial	MRPL19	-0.157267	0.31285	5	16.1	33.535
Replication factor C subunit 4	RFC4	-0.157139	0.271978	8	23.7	39.681
Heme oxygenase 2	HMOX2	-0.157086	0.159383	2	9.2	36.032
Protein arginine N-methyltransferase 3	PRMT3	-0.157068	0.274006	1	2.3	52.901
Myeloid-associated differentiation marker	MYADM	-0.15701	0.50609	2	10.2	35.273
Heat shock 70 kDa protein 14	HSPA14	-0.156807	0.118145	5	11	54.794
Glycogenin-1	GYG1	-0.156757	0.217108	5	14.6	39.383
Armadillo repeat-containing protein 6	ARMC6	-0.156597	0.188986	6	15.1	51.547
Translocation protein SEC62	SEC62	-0.156455	0.212904	5	11.5	45.861
60 kDa heat shock protein, mitochondrial	HSPD1	-0.156251	0.228548	36	79.2	61.054
Basic leucine zipper and W2 domain-containing protein 1	BZW1	-0.156121	0.183127	16	37.5	48.043
EGF domain-specific O-linked N-acetylglucosamine transferase	EOGT	-0.155934	0.189019	2	5	52.296
Protein phosphatase methylesterase 1	PPME1	-0.155852	0.2646	6	18.7	42.315
PDZ and LIM domain protein 1	PDLIM1	-0.155637	0.419249	2	7	36.071
Ras-related protein Rab-6A	RAB6A	-0.155489	0.493822	3	41.3	23.548
Condensin complex subunit 3	NCAPG	-0.155297	0.271721	11	12.1	114.33
Neuromodulin	GAP43	-0.154797	0.0585296	4	29.4	24.802
Diphthine synthase	DPH5	-0.154667	0.259011	2	11.5	26.025
Treacle protein	TCOF1	-0.154638	0.12435	18	14.3	148.25
Platelet-activating factor acetylhydrolase IB subunit beta	PAFAH1B2	-0.154048	0.230148	3	15.7	25.569
Aminoacyl tRNA synthase complex-interacting multifunctional protein 2	AIMP2	-0.154006	0.188913	8	29.1	35.348
DNA-(apurinic or apyrimidinic site) lyase;DNA-(apurinic or apyrimidinic site) lyase, mitochondrial	APEX1	-0.153797	0.197821	14	58.8	35.554
Probable ATP-dependent RNA helicase DDX52	DDX52	-0.153656	0.188	2	5.7	67.497
DNA mismatch repair protein Msh6	MSH6	-0.153628	0.279845	42	36.3	152.78
Matrix metalloproteinase-21	MMP21	-0.153461	0.0581588	1	1.4	65.043
Insulin-like growth factor 2 mRNA-binding protein 2	IGF2BP2	-0.153376	0.36283	22	51.8	61.842
Valine--tRNA ligase	VARS	-0.153348	0.567965	26	24.1	140.47
Serine/threonine-protein phosphatase 2A 56 kDa regulatory subunit delta isoform;Serine/threonine-protein phosphatase 2A 56 kDa regulatory subunit gamma isoform	PPP2R5D;PPP2R5C	-0.153216	0.128887	2	3	58.452
Cysteine-rich secretory protein LCCL domain-containing 1	CRISPLD1	-0.153166	0.185194	1	3.2	35.171
Pre-mRNA-splicing factor ATP-dependent RNA helicase PRP16	DHX38	-0.153118	0.223235	3	2.9	140.5
3(2),5-bisphosphate nucleotidase 1	BPNT1	-0.152912	0.257335	9	38.6	29.188
F-actin-capping protein subunit alpha-1	CAPZA1	-0.15281	0.245246	10	64.7	32.922
Synapse-associated protein 1	SYAP1	-0.15273	0.0965593	3	18.5	39.933
5-nucleotidase domain-containing protein 1	NT5DC1	-0.152467	0.255391	4	10.9	46.027
Very-long-chain (3R)-3-hydroxyacyl-CoA dehydratase 3	HACD3	-0.152341	0.413947	8	24.9	43.159
DnaJ homolog subfamily B member 1	DNAJB1	-0.152243	0.34873	15	41.2	38.044
Elongation factor 2	EEF2	-0.152145	0.242746	48	61.4	95.337
Coxsackievirus and adenovirus receptor	CXADR	-0.152136	0.370599	4	11.6	38.123
Fragile X mental retardation syndrome-related protein 1	FXR1	-0.152091	0.5608	13	29	69.72
General transcription factor 3C polypeptide 6	GTF3C6	-0.15207	0.263234	1	7	24.048
Tropomyosin beta chain	TPM2	-0.15203	0.0838564	1	44.7	32.989
Hexokinase-1	HK1	-0.15197	0.307211	23	27.3	101.08
Tubulin beta-3 chain	TUBB3	-0.151816	0.135991	8	57.6	50.432
Cytoplasmic dynein 1 light intermediate chain 2	DYNC1LI2	-0.151803	0.323411	5	16.9	54.099
Ubiquitin carboxyl-terminal hydrolase 48	USP48	-0.151342	0.268693	7	7.1	119.03
Cytochrome c-type heme lyase	HCCS	-0.151108	0.43929	1	4.9	30.601
CDK2-associated and cullin domain-containing protein 1	CACUL1	-0.150963	0.179767	1	6.3	33.584
Exportin-5	XPO5	-0.15062	0.293081	14	15	136.31
Malate dehydrogenase, cytoplasmic	MDH1	-0.150609	0.345377	16	42.3	38.627
ATP-citrate synthase	ACLY	-0.150526	0.292291	1	28.6	119.77
Single-stranded DNA-binding protein, mitochondrial	SSBP1	-0.150304	0.11428	4	33.8	17.259
40S ribosomal protein S4, X isoform	RPS4X	-0.150261	0.34306	8	58.2	29.597
Phospholipid hydroperoxide glutathione peroxidase, mitochondrial	GPX4	-0.149885	0.598296	7	44.1	19.525
Negative elongation factor E	NELFE	-0.149859	0.10348	1	3.1	40.215
WD repeat-containing protein 11	WDR11	-0.149709	0.0587206	6	6.3	136.68
UPF0160 protein MYG1, mitochondrial	C12orf10	-0.149576	0.424215	7	23.1	42.477
Vesicle transport protein GOT1B	GOLT1B	-0.149555	0.223389	1	6.5	15.425
POU domain, class 2, transcription factor 1	POU2F1	-0.149474	0.215862	3	7.4	68.143
60S ribosomal protein L13a	RPL13A	-0.149468	0.25963	10	44.8	23.577
Multifunctional methyltransferase subunit TRM112-like protein	TRMT112	-0.149466	0.264316	3	34.2	13.575
Manganese-transporting ATPase 13A1	ATP13A1	-0.149411	0.261123	5	3.8	132.95
Pyruvate kinase PKM	PKM	-0.149387	0.183499	3	79.7	57.936
Prostaglandin reductase 1	PTGR1	-0.149232	0.19357	13	55.1	32.895
Aldehyde dehydrogenase family 16 member A1	ALDH16A1	-0.149192	0.295909	5	8	85.126
Trimethylguanosine synthase	TGS1	-0.149	0.0961335	1	1.2	96.619
Pre-mRNA-processing factor 40 homolog A	PRPF40A	-0.14889	0.286066	16	18.7	105.93
Osteoclast-stimulating factor 1	OSTF1	-0.148741	0.335482	1	11.7	23.787
U3 small nucleolar ribonucleoprotein protein IMP3	IMP3	-0.148718	0.157756	3	23.4	21.85
Thyroid receptor-interacting protein 6	TRIP6	-0.148052	0.0962846	1	4.2	50.287
DmX-like protein 1	DMXL1	-0.147993	0.166812	1	0.3	337.83
Serine/threonine-protein kinase OSR1	OXSR1	-0.147982	0.595228	9	29	58.022
Glycerol-3-phosphate dehydrogenase, mitochondrial	GPD2	-0.147888	0.205988	16	33.9	67.531
T-complex protein 1 subunit eta	CCT7	-0.147729	0.172269	30	66.7	54.804
2-amino-3-ketobutyrate coenzyme A ligase, mitochondrial	GCAT	-0.147635	0.238325	3	8.4	45.285
39S ribosomal protein L53, mitochondrial	MRPL53	-0.147587	0.62793	2	16.1	12.107
Chromodomain-helicase-DNA-binding protein 4	CHD4	-0.147516	0.288566	43	25.8	218
S1 RNA-binding domain-containing protein 1	SRBD1	-0.147369	0.18488	2	2.2	111.77
Dual specificity protein kinase CLK3	CLK3	-0.147305	0.174058	1	2.9	58.588
Pantothenate kinase 1	PANK1	-0.147295	0.0960144	1	4.8	35.579
Replication protein A 32 kDa subunit	RPA2	-0.147103	0.369181	5	21.9	29.247
Ataxin-2-like protein	ATXN2L	-0.147073	0.159991	3	3.4	102.89
Serpin H1	SERPINH1	-0.147065	0.161651	21	55.7	46.44
Charged multivesicular body protein 6	CHMP6	-0.14634	0.180101	1	6.5	23.485
Constitutive coactivator of PPAR-gamma-like protein 1	FAM120A	-0.146234	0.226099	3	3.7	121.89
ATP synthase subunit gamma, mitochondrial	ATP5C1	-0.145937	0.187471	1	37.7	32.881
Phenylalanine--tRNA ligase beta subunit	FARSB	-0.145786	0.460593	18	30.6	66.115
Probable serine carboxypeptidase CPVL	CPVL	-0.145778	0.15557	6	15.1	54.163
UPF0609 protein C4orf27;Putative UPF0609 protein C4orf27-like	C4orf27	-0.145773	0.445855	7	20.5	39.436
Zinc finger protein 22	ZNF22	-0.145691	0.329314	3	13.4	25.915
Neural cell adhesion molecule L1	L1CAM	-0.145662	0.142656	1	1.8	138.91
General transcription factor 3C polypeptide 5	GTF3C5	-0.145396	0.193682	3	6.9	58.266
Exosome complex component RRP45	EXOSC9	-0.145255	0.364407	3	8	48.948
Structural maintenance of chromosomes flexible hinge domain-containing protein 1	SMCHD1	-0.145236	0.637821	27	14.2	226.37
Histone H1.5	HIST1H1B	-0.145145	0.0368814	14	47.3	22.58
Intraflagellar transport protein 22 homolog	IFT22	-0.145133	0.065575	3	19.5	20.835
Beta-mannosidase	MANBA	-0.145047	0.118014	7	8.6	100.89
Acidic leucine-rich nuclear phosphoprotein 32 family member A	ANP32A	-0.14498	0.115329	9	42.2	28.585
Phosphoglucomutase-2	PGM2	-0.144937	0.198453	13	26.1	68.283
Serrate RNA effector molecule homolog	SRRT	-0.144542	0.422937	20	25	100.15
Laminin subunit alpha-4	LAMA4	-0.144205	0.113956	9	6.8	201.77
ATP-dependent RNA helicase DDX18	DDX18	-0.144204	0.735578	12	20.1	75.406
Geranylgeranyl transferase type-2 subunit alpha	RABGGTA	-0.144082	0.220921	9	15	65.071
Src substrate cortactin	CTTN	-0.144033	0.122993	5	13.5	57.466
mRNA cap guanine-N7 methyltransferase	RNMT	-0.143677	0.360233	7	14.7	54.843
Vacuolar protein sorting-associated protein 28 homolog	VPS28	-0.143613	0.116933	2	11.3	25.425
Amyloid beta A4 protein;N-APP;Soluble APP-alpha;Soluble APP-beta;C99;Beta-amyloid protein 42;Beta-amyloid protein 40;C83;P3(42);P3(40);C80;Gamma-secretase C-terminal fragment 59;Gamma-secretase C-terminal fragment 57;Gamma-secretase C-terminal fragment 50;C31	APP	-0.143562	0.153568	8	13.6	82.915
1-phosphatidylinositol 3-phosphate 5-kinase	PIKFYVE	-0.143464	0.199474	2	1.1	237.13
Transcription initiation factor TFIID subunit 9B;Transcription initiation factor TFIID subunit 9	TAF9B;TAF9	-0.14336	0.382526	2	6.8	27.622
Pumilio homolog 2;Pumilio homolog 1	PUM2;PUM1	-0.143318	0.239981	2	1.8	106.21
CCA tRNA nucleotidyltransferase 1, mitochondrial	TRNT1	-0.143212	0.471628	7	18.1	47.828
Peroxisomal targeting signal 1 receptor	PEX5	-0.14317	0.441855	2	3.5	66.83
Probable ATP-dependent RNA helicase DDX10	DDX10	-0.143146	0.605548	5	7.2	100.89
Anthrax toxin receptor 1	ANTXR1	-0.142933	0.117978	1	3.4	33.279
Dihydropyrimidinase-related protein 3	DPYSL3	-0.142795	0.216864	9	30.7	61.963
Protein scribble homolog	SCRIB	-0.142726	0.36005	2	1.5	165.24
Reticulocalbin-2	RCN2	-0.142701	0.316118	13	47.9	36.876
Ubiquitin-conjugating enzyme E2 L3	UBE2L3	-0.142688	0.174657	7	63.6	17.861
Band 4.1-like protein 2	EPB41L2	-0.142558	0.227689	15	25.8	95.541
Profilin-2	PFN2	-0.142557	0.438632	2	42.1	15.088
Very-long-chain 3-oxoacyl-CoA reductase	HSD17B12	-0.142451	0.104778	9	38.1	34.324
Anamorsin	CIAPIN1	-0.142225	0.585791	5	17.4	32.212
Biogenesis of lysosome-related organelles complex 1 subunit 1	BLOC1S1	-0.142131	0.244918	1	8.8	14.311
Glutaredoxin-related protein 5, mitochondrial	GLRX5	-0.141887	0.296671	2	21	16.628
Snurportin-1	SNUPN	-0.141857	0.103107	2	5	41.142
Creatine kinase U-type, mitochondrial;Creatine kinase S-type, mitochondrial	CKMT1A;CKMT2	-0.141622	0.0315402	1	3.8	47.036
Calsyntenin-1;Soluble Alc-alpha;CTF1-alpha	CLSTN1	-0.141437	0.122391	1	1.1	108.64
Prefoldin subunit 2	PFDN2	-0.141295	0.230626	6	43.5	16.648
RCC1 and BTB domain-containing protein 2	RCBTB2	-0.141276	0.101269	1	2.1	57.769
Type II inositol 1,4,5-trisphosphate 5-phosphatase	INPP5B	-0.141245	0.283297	2	2	85.62
Heterogeneous nuclear ribonucleoprotein L-like	HNRNPLL	-0.141093	0.307018	11	31.1	56.466
Nucleolar protein of 40 kDa	ZCCHC17	-0.140937	0.114657	2	10.6	24.918
Asparagine--tRNA ligase, cytoplasmic	NARS	-0.140887	0.39043	20	46.2	62.942
Mitochondrial-processing peptidase subunit beta	PMPCB	-0.14078	0.495745	9	25.8	54.366
Kinesin-like protein KIF2A	KIF2A	-0.140574	0.263451	10	15	75.042
PAX3- and PAX7-binding protein 1	PAXBP1	-0.140332	0.107008	2	2.3	104.8
DNA methyltransferase 1-associated protein 1	DMAP1	-0.140287	0.519848	4	9	52.992
Alcohol dehydrogenase class-3	ADH5	-0.140153	0.386642	16	42.2	39.724
Glutathione reductase, mitochondrial	GSR	-0.140135	0.188238	14	43.8	51.7
Dual specificity mitogen-activated protein kinase kinase 6	MAP2K6	-0.140024	0.391439	5	34.4	37.492
Mothers against decapentaplegic homolog 4	SMAD4	-0.140007	0.332402	4	6.2	60.438
Eukaryotic translation initiation factor 5A-1;Eukaryotic translation initiation factor 5A-1-like;Eukaryotic translation initiation factor 5A-2	EIF5A;EIF5AL1;EIF5A2	-0.139962	0.136345	10	84.4	16.832
Nucleolar complex protein 4 homolog	NOC4L	-0.139905	0.356981	2	3.3	58.467
Single-stranded DNA-binding protein 3;Single-stranded DNA-binding protein 2;Single-stranded DNA-binding protein 4	SSBP3;SSBP2;SSBP4	-0.139848	0.369029	2	5.5	37.697
Methylthioribulose-1-phosphate dehydratase	APIP	-0.139791	0.107652	1	8.3	22.858
Nicotinate-nucleotide pyrophosphorylase [carboxylating]	QPRT	-0.139541	0.14791	9	38	30.845
Fructose-bisphosphate aldolase C	ALDOC	-0.139521	0.301741	11	50	39.455
Catenin delta-1	CTNND1	-0.139362	0.273419	10	19.2	65.64
Eukaryotic translation initiation factor 3 subunit G	EIF3G	-0.139351	0.618621	7	26.9	35.611
Calmodulin-3	CALM3	-0.139324	0.126834	9	57.7	16.837
Kelch repeat and BTB domain-containing protein 11	KBTBD11	-0.139246	0.144404	6	15.7	65.719
Uridine 5-monophosphate synthase;Orotate phosphoribosyltransferase;Orotidine 5-phosphate decarboxylase	UMPS	-0.138354	0.339059	8	14.6	52.221
E3 ubiquitin-protein ligase BRE1B	RNF40	-0.138199	0.130977	6	8.2	113.68
Nuclear export mediator factor NEMF	NEMF	-0.138132	0.183774	2	1.7	118.02
Protein kinase C-binding protein 1	ZMYND8	-0.137971	0.207697	6	8	138.03
Ferritin light chain	FTL	-0.137968	0.0479826	9	54.9	20.019
Charged multivesicular body protein 4b	CHMP4B	-0.137854	0.113854	6	27.7	24.95
DnaJ homolog subfamily B member 6;DnaJ homolog subfamily B member 3;DnaJ homolog subfamily B member 8	DNAJB6;DNAJB3;DNAJB8	-0.13772	0.392725	1	9.5	26.899
Ras-related protein Rab-1B	RAB1B	-0.137606	0.343538	6	74.1	22.171
Nucleoprotein TPR	TPR	-0.137543	0.342643	59	24.5	267.29
SURP and G-patch domain-containing protein 2	SUGP2	-0.137479	0.420929	11	11.4	115.18
U4/U6 small nuclear ribonucleoprotein Prp3	PRPF3	-0.137148	0.190476	2	3.7	77.528
Nucleobindin-1	NUCB1	-0.136748	0.392294	17	40.8	53.879
TSC22 domain family protein 1;TSC22 domain family protein 4;TSC22 domain family protein 2	TSC22D1;TSC22D4;TSC22D2	-0.136153	0.525291	2	13.2	15.68
Limbic system-associated membrane protein	LSAMP	-0.136146	0.245136	1	3	37.393
Vacuolar-sorting protein SNF8	SNF8	-0.13613	0.213024	2	6.6	28.736
Guanine nucleotide-binding protein G(I)/G(S)/G(O) subunit gamma-5	GNG5	-0.135969	0.0827359	3	67.6	7.3184
Calcineurin subunit B type 1	PPP3R1	-0.1358	0.127167	1	5.9	19.3
Prolyl 3-hydroxylase 3	LEPREL2	-0.135793	0.160544	5	8	62.294
Zinc finger protein 280C	ZNF280C	-0.135708	0.158299	2	2.3	83.095
26S protease regulatory subunit 4	PSMC1	-0.1357	0.42291	19	48.9	49.184
Leucine carboxyl methyltransferase 1	LCMT1	-0.135636	0.191649	2	5.1	38.379
Histone-lysine N-methyltransferase SETDB1	SETDB1	-0.135192	0.362421	4	3.3	143.16
Eukaryotic translation initiation factor 3 subunit C;Eukaryotic translation initiation factor 3 subunit C-like protein	EIF3C;EIF3CL	-0.135137	0.217375	21	21.4	104.1
Transmembrane emp24 domain-containing protein 10	TMED10	-0.135123	0.433148	8	39.3	24.976
Gem-associated protein 5	GEMIN5	-0.135079	0.269499	9	7.2	168.59
DNA replication licensing factor MCM2	MCM2	-0.134689	0.189106	26	33.5	101.89
Transketolase	TKT	-0.134651	0.208466	30	62.8	67.877
Low molecular weight phosphotyrosine protein phosphatase	ACP1	-0.134484	0.250631	2	58.2	18.042
60 kDa SS-A/Ro ribonucleoprotein	TROVE2	-0.133963	0.141194	16	30.3	60.67
PITH domain-containing protein 1	PITHD1	-0.133918	0.217392	3	13.3	24.178
Epidermal growth factor receptor substrate 15	EPS15	-0.1337	0.068199	3	8.2	64.375
Protein polybromo-1	PBRM1	-0.133693	0.356973	14	8.3	182.12
Proliferating cell nuclear antigen	PCNA	-0.133692	0.117022	13	61.7	28.768
Eukaryotic translation initiation factor 3 subunit D	EIF3D	-0.133673	0.988348	13	37.5	58.14
FH1/FH2 domain-containing protein 1	FHOD1	-0.133654	0.391499	1	0.9	126.55
Phosphoglycolate phosphatase	PGP	-0.133649	0.787925	6	20.9	34.006
Histone acetyltransferase KAT8	KAT8	-0.133607	0.313913	2	8.7	52.402
Beta-1,3-glucosyltransferase	B3GALTL	-0.132888	1.33504	2	3	56.563
TRIO and F-actin-binding protein	TRIOBP	-0.132808	0.101412	2	2.9	68.04
Sister chromatid cohesion protein PDS5 homolog B	PDS5B	-0.132322	0.512765	23	19.8	158.28
Zinc transporter 7	SLC30A7	-0.132222	0.141902	1	4	41.625
28S ribosomal protein S28, mitochondrial	MRPS28	-0.132044	0.280152	3	21.9	20.843
Thymidylate synthase	TYMS	-0.132022	0.0922961	3	12.5	35.716
Ubiquitin carboxyl-terminal hydrolase isozyme L1	UCHL1	-0.131798	0.118625	9	50.7	24.824
Protein OS-9	OS9	-0.131797	0.256284	3	6.5	60.846
AP-1 complex subunit mu-1	AP1M1	-0.131777	0.248229	11	28.8	48.586
Regulator of nonsense transcripts 1	UPF1	-0.131277	0.570524	27	30.5	123.03
SHC-transforming protein 1	SHC1	-0.131192	0.125359	1	3.3	46.668
Splicing factor, proline- and glutamine-rich	SFPQ	-0.131162	0.200033	20	34.4	76.149
Small glutamine-rich tetratricopeptide repeat-containing protein alpha	SGTA	-0.131023	0.147078	8	28.1	34.063
Protein canopy homolog 4	CNPY4	-0.131018	0.175823	3	14.5	28.309
Transmembrane emp24 domain-containing protein 9	TMED9	-0.13099	0.417068	5	37.4	27.277
E3 ubiquitin-protein ligase UBR4	UBR4	-0.130963	0.499896	25	5.5	571.85
Acetyl-CoA acetyltransferase, cytosolic	ACAT2	-0.130721	0.170056	15	64	41.35
mRNA turnover protein 4 homolog	MRTO4	-0.130637	0.214577	5	22.6	27.56
FAD-linked sulfhydryl oxidase ALR	GFER	-0.130602	0.108749	1	9.6	15.029
Epidermal growth factor-like protein 7	EGFL7	-0.130559	0.236801	5	18.7	29.617
LanC-like protein 2	LANCL2	-0.130351	0.327723	3	9.1	50.854
Protein cereblon	CRBN	-0.130318	0.162528	4	11.6	50.474
Retinoblastoma-binding protein 5	RBBP5	-0.130037	0.580235	8	17.2	55.071
Pleiotropic regulator 1	PLRG1	-0.12977	0.362738	4	6.5	56.289
Copine-3	CPNE3	-0.129715	0.311183	13	25.9	60.13
40S ribosomal protein S18	RPS18	-0.129676	0.103697	11	57.2	17.718
Sin3 histone deacetylase corepressor complex component SDS3	SUDS3	-0.129647	0.0643253	1	3	38.136
Dynein light chain roadblock-type 1;Dynein light chain roadblock-type 2	DYNLRB1;DYNLRB2	-0.129619	0.114167	4	38.5	10.921
Caspase-3;Caspase-3 subunit p17;Caspase-3 subunit p12	CASP3	-0.129604	0.578419	3	10.1	31.608
Transcription activator BRG1	SMARCA4	-0.129587	0.338207	27	18.2	181.26
T-complex protein 1 subunit alpha	TCP1	-0.129511	0.182559	25	56.7	60.343
Intraflagellar transport protein 172 homolog	IFT172	-0.129502	0.120099	1	1	172.44
Eukaryotic peptide chain release factor GTP-binding subunit ERF3A	GSPT1	-0.129125	0.334794	6	28.5	55.755
Protein kinase C and casein kinase substrate in neurons protein 3	PACSIN3	-0.129061	0.241257	5	14.2	48.486
Methionine--tRNA ligase, cytoplasmic	MARS	-0.129028	0.332686	28	35.9	101.11
Sorting nexin-1	SNX1	-0.128897	0.552841	6	16	51.812
Transportin-1	TNPO1	-0.128609	0.860823	14	29.2	102.35
UPF0598 protein C8orf82	C8orf82	-0.128047	0.195087	1	8.7	22.808
Probable cysteine--tRNA ligase, mitochondrial	CARS2	-0.127811	0.244825	2	3.4	62.223
Dynein light chain 2, cytoplasmic	DYNLL2	-0.127747	0.133084	2	57.3	10.35
Ubiquitin-like protein 4A	UBL4A	-0.127641	0.0394305	1	10.2	17.776
Dystrophin	DMD	-0.127578	0.143499	1	1.7	68.933
Syntaxin-10	STX10	-0.127548	0.59144	1	5.5	22.445
Glyceraldehyde-3-phosphate dehydrogenase	GAPDH	-0.127307	0.104742	17	73.1	36.053
T-complex protein 1 subunit gamma	CCT3	-0.127283	0.229114	30	57.1	60.533
Glutamine-rich protein 1	QRICH1	-0.126989	0.195612	6	8.4	86.435
Tetratricopeptide repeat protein 19, mitochondrial	TTC19	-0.126926	0.344425	3	7.4	42.456
Interferon regulatory factor 2-binding protein 2	IRF2BP2	-0.126795	0.46893	2	9.6	59.48
Staphylococcal nuclease domain-containing protein 1	SND1	-0.126331	0.710366	39	52.5	102
DNA replication licensing factor MCM5	MCM5	-0.126316	0.215953	24	36.4	82.285
Lysophosphatidylcholine acyltransferase 1	LPCAT1	-0.126243	0.107954	4	8.1	59.151
40S ribosomal protein S3a	RPS3A	-0.126235	0.17763	18	60.6	29.945
Importin subunit alpha-7	KPNA6	-0.126079	0.399785	2	13.4	60.029
Notchless protein homolog 1	NLE1	-0.126026	0.0968858	2	3.9	53.32
Cysteine and glycine-rich protein 1	CSRP1	-0.125977	0.168277	2	13.5	20.567
EMILIN-3	EMILIN3	-0.125883	0.259714	2	5.4	39.603
Myotubularin-related protein 3;Myotubularin-related protein 4	MTMR3;MTMR4	-0.125785	0.246587	1	0.8	129.44
Zinc finger BED domain-containing protein 1	ZBED1	-0.125731	0.239605	1	2.4	78.155
Glucocorticoid modulatory element-binding protein 1	GMEB1	-0.125666	0.0929488	1	1.6	61.327
Diphosphomevalonate decarboxylase	MVD	-0.125634	0.644519	7	20	43.404
Spermatid perinuclear RNA-binding protein	STRBP	-0.125555	0.266285	2	8.4	71.966
Thioredoxin-related transmembrane protein 4	TMX4	-0.1253	0.106222	1	3.4	38.952
Arf-GAP with coiled-coil, ANK repeat and PH domain-containing protein 2	ACAP2	-0.125167	0.186501	5	6.9	88.028
Leucine zipper transcription factor-like protein 1	LZTFL1	-0.124924	0.293518	5	18.4	34.592
Gamma-glutamyl hydrolase	GGH	-0.124911	0.0696033	14	47.2	35.964
Fragile X mental retardation protein 1	FMR1	-0.124756	0.199446	6	15	66.245
Protein arginine N-methyltransferase 2	PRMT2	-0.124651	0.128396	1	3.9	25.493
mRNA export factor	RAE1	-0.124627	0.190837	7	26.6	40.968
CTP synthase 1	CTPS1	-0.124437	0.197905	19	42.5	66.69
Enolase-phosphatase E1	ENOPH1	-0.124434	0.589708	6	27.2	28.932
Ezrin	EZR	-0.124383	0.10882	19	50.9	69.412
YTH domain-containing family protein 2	YTHDF2	-0.124092	0.267273	1	5.7	56.877
39S ribosomal protein L23, mitochondrial	MRPL23	-0.124021	0.279466	2	18.3	17.781
Medium-chain specific acyl-CoA dehydrogenase, mitochondrial	ACADM	-0.12399	0.132273	10	26.4	46.588
N6-adenosine-methyltransferase subunit METTL14	METTL14	-0.123778	0.412584	1	2.2	52.15
Pachytene checkpoint protein 2 homolog	TRIP13	-0.123567	0.189727	6	16	48.55
Signal recognition particle subunit SRP68	SRP68	-0.123412	0.542761	9	17.4	67.303
Neurolysin, mitochondrial	NLN	-0.12341	0.400994	8	13.2	80.651
Heat shock protein 75 kDa, mitochondrial	TRAP1	-0.123336	0.152388	15	26.1	74.267
WD repeat-containing protein 87	WDR87	-0.122881	0.0258809	1	0.2	333.18
DnaJ homolog subfamily C member 17	DNAJC17	-0.122856	0.191741	1	5.9	34.687
7,8-dihydro-8-oxoguanine triphosphatase	NUDT1	-0.122594	0.23629	2	17.9	17.951
Dynamin-1-like protein	DNM1L	-0.122499	0.378542	11	16.5	78.099
Kinesin-like protein KIF22	KIF22	-0.122371	0.176518	1	3.4	66.306
Tubulin-specific chaperone D	TBCD	-0.122339	0.38528	12	11.9	132.6
Niemann-Pick C1 protein	NPC1	-0.121877	0.204806	5	3.8	142.17
Smad nuclear-interacting protein 1	SNIP1	-0.121857	0.101745	1	4.8	45.777
14-3-3 protein beta/alpha;14-3-3 protein beta/alpha, N-terminally processed	YWHAB	-0.121807	0.141745	5	48.8	27.85
Conserved oligomeric Golgi complex subunit 4	COG4	-0.121794	0.129532	5	6.9	89.082
Kynurenine--oxoglutarate transaminase 3	CCBL2	-0.121766	0.218795	10	24	51.4
Melanoma-associated antigen D2	MAGED2	-0.121591	0.342186	12	18	64.953
DNA mismatch repair protein Msh2	MSH2	-0.12147	0.272903	33	41.1	104.74
Serine/threonine-protein kinase PAK 2;PAK-2p27;PAK-2p34	PAK2	-0.121454	0.370409	7	29.6	58.042
RNA-binding protein PNO1	PNO1	-0.121285	0.219949	2	8.3	27.924
Spliceosome RNA helicase DDX39B	DDX39B	-0.121267	0.610528	10	56.3	48.991
Tetratricopeptide repeat protein 38	TTC38	-0.121222	0.256531	4	11.5	52.787
WD repeat-containing protein 70	WDR70	-0.121222	0.402483	4	6.4	73.2
NHL repeat-containing protein 2	NHLRC2	-0.121119	0.222078	10	16.9	79.443
Transcription intermediary factor 1-beta	TRIM28	-0.121089	0.426474	34	58.2	88.549
Dihydrolipoyllysine-residue acetyltransferase component of pyruvate dehydrogenase complex, mitochondrial	DLAT	-0.120876	0.1971	13	21.2	68.996
Exportin-4	XPO4	-0.120666	0.143234	4	3	130.14
DnaJ homolog subfamily B member 2	DNAJB2	-0.120528	0.234106	2	11.9	30.568
Glucosidase 2 subunit beta	PRKCSH	-0.120525	0.194079	16	37	59.177
Switch-associated protein 70	SWAP70	-0.120419	0.0883904	2	2.9	68.997
Chloride intracellular channel protein 4	CLIC4	-0.120418	0.1617	11	55.7	28.772
Pre-mRNA-processing factor 17	CDC40	-0.120094	0.143214	3	4.8	65.521
Mitochondrial import receptor subunit TOM34	TOMM34	-0.120057	0.201394	2	8.7	34.559
Exportin-2	CSE1L	-0.12001	0.258764	30	32.8	107.78
Protein argonaute-2	AGO2	-0.119428	0.542791	3	5.9	93.619
Endonuclease III-like protein 1	NTHL1	-0.1194	0.196073	1	5.7	32.838
Sorcin	SRI	-0.119361	0.182635	7	40	20.006
Syntenin-1	SDCBP	-0.119275	0.0682782	1	22.6	32.316
Active breakpoint cluster region-related protein	ABR	-0.119155	0.332743	3	6	93.706
Ubiquitin-conjugating enzyme E2 variant 2	UBE2V2	-0.119035	0.124861	4	62.8	16.363
Ras-related protein Rab-14	RAB14	-0.118996	0.446784	8	44.2	23.897
Glucose-6-phosphatase 3	G6PC3	-0.118745	0.512251	1	6.1	38.734
Polyadenylate-binding protein 2	PABPN1	-0.118523	0.41051	7	29.7	31.496
Serine/threonine-protein phosphatase PP1-gamma catalytic subunit	PPP1CC	-0.118508	0.849015	2	58.2	36.983
ATP-binding cassette sub-family E member 1	ABCE1	-0.118286	0.242674	19	33.2	67.314
Caspase-6;Caspase-6 subunit p18;Caspase-6 subunit p11	CASP6	-0.118284	0.241733	2	6.5	33.31
Protein mago nashi homolog 2	MAGOHB	-0.118221	0.309409	1	48	17.276
4-aminobutyrate aminotransferase, mitochondrial	ABAT	-0.118201	0.255777	9	20	56.438
Glucoside xylosyltransferase 1	GXYLT1	-0.118145	0.255906	1	2.9	46.8
Dimethyladenosine transferase 1, mitochondrial	TFB1M	-0.117861	0.326605	1	2.9	39.542
Nucleolar pre-ribosomal-associated protein 1	URB1	-0.117815	0.0715164	1	0.4	254.39
Malate dehydrogenase, mitochondrial	MDH2	-0.117702	0.0775627	19	64.5	35.503
Peptidyl-prolyl cis-trans isomerase A;Peptidyl-prolyl cis-trans isomerase A, N-terminally processed	PPIA	-0.117521	0.0899874	6	78.8	18.012
Nuclear inhibitor of protein phosphatase 1;Activator of RNA decay	PPP1R8	-0.117509	0.763804	6	23.9	38.478
Cell cycle and apoptosis regulator protein 2	CCAR2	-0.117221	0.360289	28	41.5	103.14
Exosome complex component MTR3	EXOSC6	-0.116898	0.263717	5	20.6	28.235
Malectin	MLEC	-0.116736	0.335709	8	29.1	32.233
AP2-associated protein kinase 1	AAK1	-0.116691	0.0942099	1	1.6	93.577
Zinc finger protein 668	ZNF668	-0.116567	0.153655	1	1.5	67.889
Vacuolar protein sorting-associated protein 45	VPS45	-0.116557	0.354924	4	10.8	61.983
Prostaglandin E synthase 3	PTGES3	-0.116506	0.284135	7	55.4	16.476
Protein 4.1	EPB41	-0.116496	0.411125	8	15.5	86.602
Cadherin-2	CDH2	-0.11642	0.0769015	4	8.2	97.039
Sodium/potassium-transporting ATPase subunit beta-3	ATP1B3	-0.116373	0.336732	5	16.5	31.512
Nesprin-2	SYNE2	-0.116148	0.312369	18	2.9	796.43
Dihydropyrimidinase-related protein 1	CRMP1	-0.116027	0.104588	7	20.1	62.183
Serpin B6	SERPINB6	-0.116018	0.0362636	12	39.9	42.621
Phosphatidylglycerophosphatase and protein-tyrosine phosphatase 1	PTPMT1	-0.115918	0.0824762	2	15.3	15.689
PRA1 family protein 2	PRAF2	-0.115886	0.151981	3	16.3	19.258
Cysteine-rich with EGF-like domain protein 1	CRELD1	-0.11578	0.102481	6	14.8	45.439
Transcriptional regulator ATRX	ATRX	-0.115687	0.188214	6	3.2	259.84
Hydroxymethylglutaryl-CoA synthase, cytoplasmic	HMGCS1	-0.115586	0.337779	12	22.5	57.293
Telomeric repeat-binding factor 2-interacting protein 1	TERF2IP	-0.115552	0.283491	5	15.3	44.259
Golgin subfamily A member 2	GOLGA2	-0.115518	0.255278	8	13	113.08
28S ribosomal protein S26, mitochondrial	MRPS26	-0.115416	0.292548	1	4.9	24.211
Eukaryotic translation initiation factor 4E	EIF4E	-0.115382	0.124369	6	35.9	25.097
General transcription factor 3C polypeptide 3	GTF3C3	-0.115298	0.297937	7	11.2	101.27
Kinetochore protein NDC80 homolog	NDC80	-0.115264	0.14224	2	3.1	73.912
Protein FAM118B	FAM118B	-0.115202	0.27511	2	6.6	39.499
Long-chain-fatty-acid--CoA ligase 4	ACSL4	-0.115034	0.161843	8	15.1	74.435
WD repeat domain phosphoinositide-interacting protein 3	WDR45B	-0.114791	0.272934	1	3.5	38.121
COUP transcription factor 2;COUP transcription factor 1	NR2F2;NR2F1	-0.114687	0.400243	10	26.3	45.571
Ribosomal RNA processing protein 1 homolog B	RRP1B	-0.114548	0.203246	4	7.5	84.427
Voltage-dependent anion-selective channel protein 2	VDAC2	-0.114471	0.164102	16	69.7	31.566
Squalene synthase	FDFT1	-0.114465	1.22687	10	30	48.115
Interferon-induced, double-stranded RNA-activated protein kinase	EIF2AK2	-0.114356	0.240647	5	10	57.39
SWI/SNF-related matrix-associated actin-dependent regulator of chromatin subfamily A member 5	SMARCA5	-0.114161	0.226799	20	27.9	121.9
DCN1-like protein 1	DCUN1D1	-0.113968	0.0926007	3	9.7	30.124
Apolipoprotein O	APOO	-0.113931	0.335623	1	6.1	20.199
Tropomyosin alpha-1 chain	TPM1	-0.113859	0.0501076	1	44.5	28.385
Palmitoyl-protein thioesterase 1	PPT1	-0.113693	0.175782	8	26.1	34.193
Protein LSM12 homolog	LSM12	-0.113527	0.240683	2	11.3	21.701
Tetratricopeptide repeat protein 28	TTC28	-0.113311	0.207269	7	3	270.88
BRCA1-associated protein	BRAP	-0.112965	0.0747338	1	2.2	47.852
Heat shock cognate 71 kDa protein	HSPA8	-0.11291	0.109051	26	59	70.897
DNA (cytosine-5)-methyltransferase 1	DNMT1	-0.11252	0.179522	15	11.5	184.82
Protein phosphatase 1A	PPM1A	-0.112379	0.20127	3	13	35.957
N6-adenosine-methyltransferase 70 kDa subunit	METTL3	-0.112283	0.315891	4	15.8	25.479
Phosphoribosyltransferase domain-containing protein 1	PRTFDC1	-0.112267	0.127325	2	8	25.673
Putative oxidoreductase GLYR1	GLYR1	-0.112185	0.20033	5	12.9	51.499
Fructose-bisphosphate aldolase A	ALDOA	-0.112183	0.13837	18	71.4	39.42
Zinc finger MYM-type protein 2	ZMYM2	-0.111983	0.218302	9	6.9	154.91
Peroxiredoxin-5, mitochondrial	PRDX5	-0.111902	0.253812	8	59.3	17.031
Zinc finger protein Rlf	RLF	-0.111811	0.268308	1	0.6	217.95
Crk-like protein	CRKL	-0.111725	0.0900853	10	48.2	33.777
U3 small nucleolar RNA-interacting protein 2	RRP9	-0.111479	0.190959	6	16.2	51.84
Upstream stimulatory factor 2;Upstream stimulatory factor 1	USF2;USF1	-0.111234	0.0988946	1	3.7	23.988
UTP--glucose-1-phosphate uridylyltransferase	UGP2	-0.11123	0.113194	12	29.4	55.676
60S ribosomal protein L23	RPL23	-0.111155	0.105317	10	74.3	14.865
STE20/SPS1-related proline-alanine-rich protein kinase	STK39	-0.110893	0.0906486	3	9.1	57.937
Zinc finger MYM-type protein 4	ZMYM4	-0.110692	0.162023	7	5.2	136.33
T-complex protein 1 subunit delta	CCT4	-0.110544	0.121401	28	56.6	57.924
F-box only protein 7	FBXO7	-0.110493	0.311132	2	5.2	58.502
Forkhead box protein K2	FOXK2	-0.110379	0.141377	1	3	34.324
pre-rRNA processing protein FTSJ3	FTSJ3	-0.110218	0.341843	11	19	96.557
cAMP-dependent protein kinase type I-alpha regulatory subunit;cAMP-dependent protein kinase type I-alpha regulatory subunit, N-terminally processed	PRKAR1A	-0.110211	0.227749	11	25.2	42.981
General transcription factor 3C polypeptide 2	GTF3C2	-0.110172	0.569525	5	5.5	100.68
Intron-binding protein aquarius	AQR	-0.110109	0.37447	4	3.4	171.29
Casein kinase II subunit alpha;Casein kinase II subunit alpha 3	CSNK2A1;CSNK2A3	-0.110067	0.152637	5	17.9	45.143
Nucleolar protein 56	NOP56	-0.110019	0.346738	16	31.6	66.049
Rab GTPase-activating protein 1	RABGAP1	-0.109967	0.131056	9	10.6	121.74
Putative uncharacterized protein encoded by MIR22HG	MIR22HG	-0.109873	0.189507	1	14	6.4783
28S ribosomal protein S23, mitochondrial	MRPS23	-0.109866	0.480157	6	33.2	21.77
Zinc finger protein 320;Zinc finger protein 578;Zinc finger protein 808;Zinc finger protein 91	ZNF320;ZNF578;ZNF808;ZNF91	-0.10972	0.147535	0	5.5	59.326
Poly [ADP-ribose] polymerase 1	PARP1	-0.109688	0.113366	55	51.7	113.08
MORC family CW-type zinc finger protein 2	MORC2	-0.109665	0.0933319	1	0.8	110.72
Syntaxin-binding protein 1	STXBP1	-0.109523	0.064392	2	5.4	67.568
Nipped-B-like protein	NIPBL	-0.109469	0.350486	3	1.3	304.34
Peroxisomal multifunctional enzyme type 2;(3R)-hydroxyacyl-CoA dehydrogenase;Enoyl-CoA hydratase 2	HSD17B4	-0.109463	0.193261	28	50.4	79.685
Ethylmalonyl-CoA decarboxylase	ECHDC1	-0.10945	0.10457	1	15.7	7.7449
Chromobox protein homolog 1	CBX1	-0.10905	0.313321	7	55.1	21.418
C-terminal-binding protein 2	CTBP2	-0.109042	0.180981	7	29	48.944
Delta(24)-sterol reductase	DHCR24	-0.10884	0.187104	3	5.9	54.75
Poly(A) polymerase alpha;Poly(A) polymerase beta	PAPOLA;PAPOLB	-0.108797	0.138289	5	7.5	82.842
Golgi pH regulator A;Golgi pH regulator B	GPR89A;GPR89B	-0.10876	0.115219	1	3.6	38.484
CTP synthase 2	CTPS2	-0.10872	0.692537	10	21	65.677
Transforming growth factor-beta-induced protein ig-h3	TGFBI	-0.108705	0.206709	4	5.7	74.68
Sialic acid synthase	NANS	-0.1087	0.362737	8	30.1	40.307
SWI/SNF-related matrix-associated actin-dependent regulator of chromatin subfamily E member 1	SMARCE1	-0.108579	0.304541	7	31.1	34.39
4-trimethylaminobutyraldehyde dehydrogenase	ALDH9A1	-0.108414	0.224548	16	35.3	56.291
Coiled-coil-helix-coiled-coil-helix domain-containing protein 5	CHCHD5	-0.108368	0.334536	3	42.7	12.395
Cytosolic Fe-S cluster assembly factor NUBP2	NUBP2	-0.108185	0.232728	3	12.2	28.825
Transmembrane protein 192	TMEM192	-0.108052	0.377649	2	8.6	30.549
Dynactin subunit 5	DCTN5	-0.108023	0.0343388	1	11.9	9.74
Arylsulfatase B	ARSB	-0.108002	0.0601351	5	10.7	59.687
E3 ubiquitin-protein ligase KCMF1	KCMF1	-0.107687	0.102482	1	2.9	41.945
E3 ubiquitin-protein ligase TRIM71	TRIM71	-0.107576	0.0781154	1	0.9	93.384
Kinectin	KTN1	-0.107438	0.29166	24	19.4	149.61
WD repeat-containing protein 5	WDR5	-0.106878	0.224873	6	20.4	36.588
Adenosylhomocysteinase	AHCY	-0.106765	0.193499	20	51.2	47.716
Dynein light chain 1, cytoplasmic	DYNLL1	-0.106683	0.118188	2	57.3	10.366
Glutathione S-transferase Mu 3	GSTM3	-0.106665	0.159715	14	72.4	26.559
Splicing factor 3B subunit 3	SF3B3	-0.10663	0.365246	36	34.3	135.58
WD repeat domain phosphoinositide-interacting protein 2	WIPI2	-0.106629	0.0753051	2	4.2	46.383
15 kDa selenoprotein	SELENOF	-0.106524	0.102238	1	9.7	13.521
RNA polymerase II-associated protein 3	RPAP3	-0.106363	0.118358	4	6.5	75.718
Glutamate--cysteine ligase regulatory subunit	GCLM	-0.106343	0.305443	1	5.8	30.727
Voltage-dependent anion-selective channel protein 3	VDAC3	-0.106108	0.207707	14	61.5	30.658
cGMP-dependent protein kinase 1	PRKG1	-0.106074	0.0995643	14	21.6	76.364
Proteasome activator complex subunit 4	PSME4	-0.106042	0.095543	3	2.2	211.33
GMP synthase [glutamine-hydrolyzing]	GMPS	-0.10603	0.575234	25	42.9	76.715
Fatty acid synthase;[Acyl-carrier-protein] S-acetyltransferase;[Acyl-carrier-protein] S-malonyltransferase;3-oxoacyl-[acyl-carrier-protein] synthase;3-oxoacyl-[acyl-carrier-protein] reductase;3-hydroxyacyl-[acyl-carrier-protein] dehydratase;Enoyl-[acyl-carrier-protein] reductase;Oleoyl-[acyl-carrier-protein] hydrolase	FASN	-0.105871	0.270675	87	45.9	273.42
Atlastin-3	ATL3	-0.105783	0.458578	9	20.3	60.541
Nucleoporin GLE1	GLE1	-0.105699	0.108054	1	2.4	75.406
Translocon-associated protein subunit gamma	SSR3	-0.105541	0.0796191	2	11.9	21.08
Coatomer subunit beta	COPB1	-0.105519	0.461045	25	30.6	107.14
ADP-ribosylation factor 5	ARF5	-0.105433	0.350413	5	63.3	20.529
NHP2-like protein 1;NHP2-like protein 1, N-terminally processed	NHP2L1	-0.105398	0.180087	7	53.9	14.173
NEDD8	NEDD8	-0.105209	0.0735709	2	17.3	9.0714
Threonylcarbamoyladenosine tRNA methylthiotransferase	CDKAL1	-0.105149	0.0732485	2	4.9	54.666
X-ray repair cross-complementing protein 5	XRCC5	-0.105067	0.146449	28	45.5	82.704
AP-1 complex subunit beta-1	AP1B1	-0.104872	0.156228	1	28.8	103.92
CCAAT/enhancer-binding protein zeta	CEBPZ	-0.104859	0.124347	4	4	120.97
U2 small nuclear ribonucleoprotein B	SNRPB2	-0.104635	0.205626	6	36.4	25.486
Protein DPCD	DPCD	-0.1045	0.177791	5	23.2	23.239
Thiopurine S-methyltransferase	TPMT	-0.104437	0.171458	2	5.7	28.18
ATP-dependent RNA helicase DDX42	DDX42	-0.104433	0.986994	9	15.9	90.067
Thioredoxin domain-containing protein 5	TXNDC5	-0.104093	0.131903	11	37	47.628
Paired box protein Pax-8	PAX8	-0.104078	0.14087	2	13.2	31.044
ADP-ribosylation factor 4	ARF4	-0.104074	0.144345	5	57.8	20.511
40S ribosomal protein S26;Putative 40S ribosomal protein S26-like 1	RPS26;RPS26P11	-0.103942	0.152439	4	37.4	13.015
Oxysterol-binding protein-related protein 1	OSBPL1A	-0.103941	0.160547	3	2.8	108.47
Zinc finger protein 362	ZNF362	-0.103882	0.103519	1	3.1	45.814
Ribosome biogenesis protein WDR12	WDR12	-0.103404	0.291281	8	27.7	47.707
A disintegrin and metalloproteinase with thrombospondin motifs 7	ADAMTS7	-0.103383	0.0413829	2	2	184.09
WD repeat-containing protein 7	WDR7	-0.10328	0.144491	1	1	160.51
DNA replication licensing factor MCM6	MCM6	-0.103187	0.13566	32	43	92.888
Gamma-soluble NSF attachment protein	NAPG	-0.103055	0.125279	9	28.2	34.746
Chromatin complexes subunit BAP18	BAP18	-0.102913	0.0903254	2	19.2	17.9
Fibronectin;Anastellin;Ugl-Y1;Ugl-Y2;Ugl-Y3	FN1	-0.102432	0.078648	29	15.2	272.32
Dynein heavy chain 3, axonemal	DNAH3	-0.102346	0.258878	1	0.4	216.08
FAS-associated factor 1	FAF1	-0.101963	0.37766	6	13.9	56.933
Importin-5	IPO5	-0.101748	0.186734	30	35.7	123.63
Nardilysin	NRD1	-0.101609	0.0949678	5	4.5	131.7
Tropomyosin alpha-3 chain	TPM3	-0.101573	0.0551226	0	67.7	29.032
Nuclear protein localization protein 4 homolog	NPLOC4	-0.101379	0.357042	10	20.1	68.119
Serine/threonine-protein phosphatase 2B catalytic subunit alpha isoform	PPP3CA	-0.101278	0.675032	3	14.3	52.671
DnaJ homolog subfamily A member 1	DNAJA1	-0.101252	0.187506	12	37.3	44.868
ER membrane protein complex subunit 2	EMC2	-0.101236	0.341296	2	7.4	34.833
Helicase SKI2W	SKIV2L	-0.10086	0.273112	12	14	137.75
Striatin-3	STRN3	-0.10082	0.47852	5	7.9	77.744
Scaffold attachment factor B1	SAFB	-0.100777	0.184222	17	33	102.64
Riboflavin kinase	RFK	-0.100703	0.0438453	1	5.8	17.623
Tight junction-associated protein 1	TJAP1	-0.100698	0.107532	1	1.8	60.72
DNA replication licensing factor MCM3	MCM3	-0.100464	0.215577	39	52.6	90.98
Cyclin-dependent kinase 9	CDK9	-0.100227	0.120364	3	9.7	42.777
Splicing factor 3A subunit 2	SF3A2	-0.10018	0.136461	5	11.6	49.255
Eukaryotic translation initiation factor 2 subunit 1	EIF2S1	-0.100139	0.305807	15	51.1	36.112
MAGUK p55 subfamily member 6;MAGUK p55 subfamily member 2	MPP6;MPP2	-0.10013	0.336161	2	4.3	61.116
Plasma membrane calcium-transporting ATPase 1	ATP2B1	-0.0995607	0.134569	6	13.7	129.15
AP-3 complex subunit beta-1	AP3B1	-0.0994301	0.500461	11	10.7	116.19
NAD-dependent protein deacetylase sirtuin-6	SIRT6	-0.0994242	0.0568487	1	3.7	39.118
Trifunctional purine biosynthetic protein adenosine-3;Phosphoribosylamine--glycine ligase;Phosphoribosylformylglycinamidine cyclo-ligase;Phosphoribosylglycinamide formyltransferase	GART	-0.0991416	0.252406	30	35.7	107.77
Homogentisate 1,2-dioxygenase	HGD	-0.0990677	0.0824423	3	7.2	49.963
Alkaline phosphatase, tissue-nonspecific isozyme	ALPL	-0.0989618	0.0341203	1	2.2	48.908
Fatty aldehyde dehydrogenase	ALDH3A2	-0.0989508	0.238336	10	19.2	54.847
Methyl-CpG-binding protein 2	MECP2	-0.0989262	0.0936212	7	20.3	53.323
Palmitoyltransferase ZDHHC17;Palmitoyltransferase ZDHHC13	ZDHHC17;ZDHHC13	-0.0986187	0.0986319	1	4.9	22.844
Protein SET;Protein SETSIP	SET;SETSIP	-0.0985341	0.041347	8	35.2	33.488
Importin subunit alpha-3	KPNA4	-0.0984276	0.316284	5	30.1	57.886
RNA-binding protein 28	RBM28	-0.0980974	0.0994872	9	11.3	85.737
WD repeat-containing protein 36	WDR36	-0.0979794	0.203513	7	8.3	105.32
Serine palmitoyltransferase 2	SPTLC2	-0.0978858	0.111897	2	3.6	62.924
Alpha-tubulin N-acetyltransferase 1	ATAT1	-0.0978661	0.132399	3	12.3	33.99
Zinc finger CCHC domain-containing protein 8	ZCCHC8	-0.0978468	0.0604538	3	7.1	78.576
Mitotic checkpoint protein BUB3	BUB3	-0.0978184	0.299956	12	46.3	36.954
Nuclear pore complex protein Nup50	NUP50	-0.0974866	0.289847	1	3.6	46.862
Transcription elongation factor SPT4	SUPT4H1	-0.0971315	0.219475	2	13.7	13.193
Nucleoside diphosphate kinase B	NME2	-0.0969423	0.0707672	2	73.4	30.137
Protein disulfide-isomerase TMX3	TMX3	-0.0968204	0.141892	3	9.7	51.871
Splicing factor, arginine/serine-rich 19	SCAF1	-0.0966866	0.086255	4	3.4	139.27
Junctional adhesion molecule C	JAM3	-0.0966478	0.101515	3	16.2	29.223
Obg-like ATPase 1	OLA1	-0.0963637	0.17666	18	46.2	44.743
Nucleolar transcription factor 1	UBTF	-0.0963528	0.268417	15	19.9	89.405
DNA-directed RNA polymerases I, II, and III subunit RPABC2	POLR2F	-0.0963055	0.159366	1	5.5	14.478
Splicing factor 3A subunit 1	SF3A1	-0.0962363	0.154374	22	39.3	88.885
Arginine--tRNA ligase, cytoplasmic	RARS	-0.096107	0.233803	24	40.2	75.378
Methyltransferase-like protein 7A	METTL7A	-0.0960431	0.114231	5	27.9	28.319
Signal recognition particle receptor subunit beta	SRPRB	-0.0958972	0.118498	9	41.3	29.702
Formin-like protein 2	FMNL2	-0.0958728	0.160303	2	2.4	123.32
ADP-ribosylation factor-like protein 2-binding protein	ARL2BP	-0.0958586	0.24837	2	13.8	17.711
Deoxycytidine kinase	DCK	-0.0958419	0.145605	3	12.3	30.518
Core-binding factor subunit beta	CBFB	-0.0957471	0.527378	5	25.3	21.508
Fibronectin type-III domain-containing protein 3A	FNDC3A	-0.095704	0.365604	9	10	125.82
Protein deglycase DJ-1	PARK7	-0.095325	0.183201	12	66.1	19.891
Polycystin-2	PKD2	-0.0949823	0.0705441	1	1.1	98.837
Tyrosine-protein phosphatase non-receptor type 13	PTPN13	-0.0949037	0.100212	3	1.2	255.92
Neutral cholesterol ester hydrolase 1	NCEH1	-0.09488	0.0907084	1	4.7	31.167
Methionine synthase	MTR	-0.0948498	0.606813	9	8.5	134.79
Diablo homolog, mitochondrial	DIABLO	-0.094804	0.161572	6	35.5	21.232
Protein Hikeshi	C11orf73	-0.0947841	0.239257	1	6.6	21.627
Fibronectin type III and SPRY domain-containing protein 1	FSD1	-0.094776	0.0593126	1	1.4	55.819
Protein O-GlcNAcase	MGEA5	-0.0947287	0.230328	8	14.3	95.33
Adenylosuccinate lyase	ADSL	-0.0946601	0.180847	9	20.9	54.889
CCR4-NOT transcription complex subunit 10	CNOT10	-0.0945516	0.117451	2	3.1	82.18
DnaJ homolog subfamily B member 4	DNAJB4	-0.0945473	0.292386	1	8.3	37.806
Polypeptide N-acetylgalactosaminyltransferase 1;Polypeptide N-acetylgalactosaminyltransferase 1 soluble form	GALNT1	-0.0939924	0.123486	4	8.4	64.218
Rho GDP-dissociation inhibitor 1	ARHGDIA	-0.0939575	0.157573	8	53.9	23.207
Arsenite methyltransferase	AS3MT	-0.0939476	0.161029	6	19.7	41.747
Leukocyte elastase inhibitor	SERPINB1	-0.0939008	0.0350776	5	15.6	42.741
Glyoxylate reductase/hydroxypyruvate reductase	GRHPR	-0.0938923	0.139221	10	37.2	35.668
Dynein assembly factor 5, axonemal	DNAAF5	-0.0938803	0.130718	13	21.8	93.52
E3 SUMO-protein ligase PIAS4	PIAS4	-0.093405	0.0613708	1	4.1	56.503
GTP-binding protein SAR1a	SAR1A	-0.0933989	0.104015	3	35.4	22.367
Elongation factor 1-delta	EEF1D	-0.0933626	0.0855708	1	59.8	31.121
DNA polymerase delta subunit 3	POLD3	-0.093114	0.105081	4	11.2	51.4
Dihydropyrimidinase-related protein 4	DPYSL4	-0.0929356	0.12408	8	14.7	61.877
Hexokinase-2	HK2	-0.0929209	0.0597544	4	7	102.38
ATPase family AAA domain-containing protein 1	ATAD1	-0.0927612	0.254294	2	8.9	40.744
NEDD8-conjugating enzyme Ubc12	UBE2M	-0.0924904	0.207062	7	33.9	20.9
Leucyl-cystinyl aminopeptidase;Leucyl-cystinyl aminopeptidase, pregnancy serum form	LNPEP	-0.0922609	0.151309	10	12.7	115.06
OX-2 membrane glycoprotein	CD200	-0.0922529	0.404144	2	11.9	30.331
Heterogeneous nuclear ribonucleoprotein A1;Heterogeneous nuclear ribonucleoprotein A1, N-terminally processed	HNRNPA1	-0.0921298	0.166965	2	49.8	29.386
Chromodomain-helicase-DNA-binding protein 2	CHD2	-0.0920377	0.0646627	2	2.9	200.56
Nucleolysin TIAR	TIAL1	-0.0916551	0.214317	4	24.5	41.59
Nucleoredoxin	NXN	-0.0916084	0.116189	8	23.9	48.392
Nuclear transport factor 2	NUTF2	-0.0913779	0.170913	6	74.8	14.478
Cullin-3	CUL3	-0.0913219	0.355742	9	11.8	88.929
Isoaspartyl peptidase/L-asparaginase;Isoaspartyl peptidase/L-asparaginase alpha chain;Isoaspartyl peptidase/L-asparaginase beta chain	ASRGL1	-0.0912526	0.0594421	3	19.4	18.98
Squamous cell carcinoma antigen recognized by T-cells 3	SART3	-0.0912254	0.201305	24	25.9	109.93
WD repeat-containing protein 75	WDR75	-0.0912192	0.0770692	2	2	94.498
Protein ERGIC-53	LMAN1	-0.0910164	0.310604	19	42.9	57.548
Tyrosine-protein kinase transmembrane receptor ROR2	ROR2	-0.0909587	0.215689	3	4.2	104.76
m7GpppX diphosphatase	DCPS	-0.0908497	0.0946025	7	24.9	38.608
Serine/threonine-protein phosphatase 6 regulatory subunit 3	PPP6R3	-0.0907434	0.234838	10	14	94.444
Gamma-enolase	ENO2	-0.0905932	0.112278	7	36.4	47.268
Cytosolic acyl coenzyme A thioester hydrolase	ACOT7	-0.0903506	0.120632	12	39.6	37.419
CLIP-associating protein 1	CLASP1	-0.0903338	0.104255	5	3.2	162.11
Serine/threonine-protein kinase N2	PKN2	-0.0903135	0.215178	1	3.6	75.171
CD166 antigen	ALCAM	-0.0901085	0.113844	4	7.9	63.664
NTF2-related export protein 1	NXT1	-0.0900158	0.0982269	1	14.3	15.847
Aminoacyl tRNA synthase complex-interacting multifunctional protein 1;Endothelial monocyte-activating polypeptide 2	AIMP1	-0.0898777	0.18944	10	46.8	34.352
Replication factor C subunit 3	RFC3	-0.0897799	0.144902	8	26.1	40.556
BRO1 domain-containing protein BROX	BROX	-0.0896023	0.417939	4	13.4	46.476
Vacuolar protein sorting-associated protein VTA1 homolog	VTA1	-0.0895852	0.159255	8	30.3	33.879
Dolichol-phosphate mannosyltransferase subunit 1	DPM1	-0.0895479	0.21318	7	28.1	29.634
Very-long-chain enoyl-CoA reductase	TECR	-0.0895032	0.0828313	7	19.8	36.034
Myelin expression factor 2	MYEF2	-0.0893641	0.318366	8	13.9	61.929
Prolyl endopeptidase	PREP	-0.0893237	0.212726	21	36.1	80.699
Prohibitin-2	PHB2	-0.0893035	0.127768	20	62.5	33.296
UPF0317 protein C14orf159, mitochondrial	C14orf159	-0.0891989	0.0822517	5	9.8	62.4
Protein S100-A11;Protein S100-A11, N-terminally processed	S100A11	-0.0890868	0.11243	5	49.5	11.74
General transcription factor 3C polypeptide 1	GTF3C1	-0.089068	0.191674	13	7.6	236.28
Eukaryotic peptide chain release factor subunit 1	ETF1	-0.0890238	0.144781	12	28	45.462
RNA polymerase-associated protein CTR9 homolog	CTR9	-0.0890004	0.268786	8	9	133.5
ADP-ribosylation factor-like protein 8B	ARL8B	-0.0885412	0.109134	1	22	21.539
Fascin	FSCN1	-0.0881507	0.2002	29	68.6	54.529
40S ribosomal protein S2	RPS2	-0.0880953	0.127816	14	52.6	31.324
Mitochondrial genome maintenance exonuclease 1	MGME1	-0.0880567	0.102249	3	9.6	39.42
Tryptophan--tRNA ligase, cytoplasmic;T1-TrpRS;T2-TrpRS	WARS	-0.0879859	0.230302	10	25.1	53.165
Mediator of RNA polymerase II transcription subunit 28	MED28	-0.0879066	0.589959	2	15.2	19.52
Glutamine synthetase	GLUL	-0.0877515	0.166609	7	17.2	42.064
Programmed cell death protein 5	PDCD5	-0.0874809	0.158077	6	44.8	14.285
Sarcoplasmic/endoplasmic reticulum calcium ATPase 2	ATP2A2	-0.0874772	0.282997	32	35.2	114.76
Probable global transcription activator SNF2L1	SMARCA1	-0.0874516	0.158255	7	14.7	121.14
U6 snRNA-associated Sm-like protein LSm2	LSM2	-0.0873327	0.139871	5	66.3	10.834
Importin-11	IPO11	-0.0873037	0.196465	5	5.4	112.53
CAD protein;Glutamine-dependent carbamoyl-phosphate synthase;Aspartate carbamoyltransferase;Dihydroorotase	CAD	-0.0869164	0.185806	46	27.7	242.98
Cold shock domain-containing protein E1	CSDE1	-0.0869077	0.254295	16	22.6	85.746
Ubiquitin-conjugating enzyme E2 D3;Ubiquitin-conjugating enzyme E2 D2	UBE2D3;UBE2D2	-0.0868701	0.141171	3	40.8	16.687
AH receptor-interacting protein	AIP	-0.0868523	0.340079	5	20	37.636
Kynurenine--oxoglutarate transaminase 1	CCBL1	-0.0868309	0.0685181	2	5.4	42.55
Protein CASC4	CASC4	-0.0867207	0.0462667	2	9	20.934
N-alpha-acetyltransferase 50	NAA50	-0.0866542	0.190167	7	39.6	19.398
High mobility group protein B1;Putative high mobility group protein B1-like 1	HMGB1;HMGB1P1	-0.0866397	0.0328364	13	45.1	24.893
Zinc finger protein 516	ZNF516	-0.0865119	0.0459559	1	0.6	124.29
Nucleolar protein 9	NOP9	-0.0864084	0.0696405	2	3	58.161
Heterogeneous nuclear ribonucleoproteins A2/B1	HNRNPA2B1	-0.0861703	0.132232	19	60.6	37.429
Tubulin alpha chain-like 3	TUBAL3	-0.0860973	0.0660956	1	11.6	45.517
Myeloid leukemia factor 2	MLF2	-0.0856274	0.0349783	1	3.6	28.147
Myosin-10	MYH10	-0.0855751	0.149413	88	56.2	232.53
Profilin-2	PFN2	-0.0855745	0.155106	2	42.1	15.046
GTP-binding nuclear protein Ran	RAN	-0.0855151	0.0895173	13	57.4	24.423
Protein-lysine N-methyltransferase N6AMT2	N6AMT2	-0.0854944	0.101315	1	5.6	24.505
Copper transport protein ATOX1	ATOX1	-0.085419	0.259772	3	39.7	7.4016
Non-POU domain-containing octamer-binding protein	NONO	-0.0850866	0.401546	16	38.4	54.231
G-rich sequence factor 1	GRSF1	-0.0850615	0.0881306	4	13.8	36.613
ATP-dependent RNA helicase DHX36	DHX36	-0.0850377	0.310248	8	10.8	111.48
28S ribosomal protein S27, mitochondrial	MRPS27	-0.0850324	0.814783	9	26.8	47.611
UPF0600 protein C5orf51	C5orf51	-0.0849486	0.0958659	1	4.8	33.62
Mitotic spindle assembly checkpoint protein MAD1	MAD1L1	-0.084877	0.068977	5	10.3	83.066
RNA-binding motif protein, X chromosome;RNA-binding motif protein, X chromosome, N-terminally processed	RBMX	-0.0848311	0.0989814	0	18.4	42.331
AP-1 complex subunit sigma-1A;AP-1 complex subunit sigma-2	AP1S1;AP1S2	-0.0847074	0.607626	4	25.3	18.733
RNA exonuclease 4	REXO4	-0.0846453	0.0532199	1	3.2	28.39
Disabled homolog 2-interacting protein	DAB2IP	-0.0846158	0.200091	1	1	106.76
28S ribosomal protein S10, mitochondrial	MRPS10	-0.0845451	0.0788247	1	9	22.999
Adapter molecule crk	CRK	-0.0845111	0.0739101	6	23.7	33.83
Glutaredoxin-3	GLRX3	-0.0842787	0.0614868	7	28.7	37.432
NADPH--cytochrome P450 reductase	POR	-0.0840884	0.454015	15	29.1	76.689
Exosome complex component RRP42	EXOSC7	-0.0839485	0.288349	8	29.6	31.821
Ribosomal RNA small subunit methyltransferase NEP1	EMG1	-0.0836423	0.429351	3	15.2	26.72
Protein transport protein Sec31A	SEC31A	-0.0833683	0.400477	25	23.9	121.65
Ubiquitin-like modifier-activating enzyme 6	UBA6	-0.0831055	0.312152	22	24.2	117.97
Acetyl-CoA carboxylase 1;Biotin carboxylase	ACACA	-0.0828431	0.17331	18	9.2	257.24
60S ribosomal protein L14	RPL14	-0.0827723	0.0457927	5	24.7	23.432
Prolyl 4-hydroxylase subunit alpha-2	P4HA2	-0.0827348	0.102065	4	11.1	60.632
Ubiquitin-fold modifier 1	UFM1	-0.0826584	0.0868773	2	17.6	9.1175
Guanine nucleotide-binding protein subunit beta-2-like 1;Guanine nucleotide-binding protein subunit beta-2-like 1, N-terminally processed	GNB2L1	-0.0825158	0.311708	18	68.1	35.076
ATR-interacting protein	ATRIP	-0.0824464	0.17944	1	1.7	72.361
General transcription factor IIE subunit 1	GTF2E1	-0.0824205	0.0991877	2	5	49.452
RNA-binding protein 4;RNA-binding protein 4B	RBM4;RBM4B	-0.0823987	0.170858	9	33.2	40.313
Replication factor C subunit 5	RFC5	-0.0823633	0.115293	8	26.2	38.496
THUMP domain-containing protein 3	THUMPD3	-0.0822916	0.115875	2	4.7	57.002
Ubiquitin conjugation factor E4 B	UBE4B	-0.0822442	0.0541562	2	2.2	121.82
Torsin-1A	TOR1A	-0.0820926	0.054144	1	3.3	37.808
Ras-related protein Rab-11B;Ras-related protein Rab-11A	RAB11B;RAB11A	-0.0818114	0.242599	10	45.9	24.488
Cyclin-dependent kinase 2	CDK2	-0.081643	0.150633	7	33.2	33.929
Dolichyl-diphosphooligosaccharide--protein glycosyltransferase subunit STT3B	STT3B	-0.0816016	0.338227	12	15.6	93.673
Probable glutathione peroxidase 8	GPX8	-0.0815538	0.507601	4	16.7	23.881
Tubulin-folding cofactor B	TBCB	-0.0812991	0.196929	9	37.3	27.325
Transcription initiation factor IIA subunit 1;Transcription initiation factor IIA alpha chain;Transcription initiation factor IIA beta chain	GTF2A1	-0.081265	0.0443948	2	7.4	41.513
Cleavage and polyadenylation specificity factor subunit 2	CPSF2	-0.0809545	0.175425	7	10.4	88.486
Nucleoporin Nup43	NUP43	-0.0806816	0.21884	6	19.5	42.15
Splicing factor, arginine/serine-rich 15	SCAF4	-0.0800544	0.0552987	4	4.7	123.64
RNA-binding protein 8A	RBM8A	-0.0800489	0.0815245	6	46.6	19.889
U8 snoRNA-decapping enzyme	NUDT16	-0.0797616	0.0987633	4	27	17.676
Stathmin-2	STMN2	-0.0796928	0.0409053	1	15.1	20.828
Cysteine and glycine-rich protein 2	CSRP2	-0.0796864	0.128531	2	11.9	20.954
Ribose-phosphate pyrophosphokinase 1	PRPS1	-0.0796642	0.128122	4	40.3	34.834
Zinc finger protein 687	ZNF687	-0.0793421	0.0910297	1	0.9	115.57
Transducin beta-like protein 3	TBL3	-0.0790658	0.26816	5	9.9	89.034
Proliferation-associated protein 2G4	PA2G4	-0.0789998	0.13519	20	69	43.786
KH domain-containing, RNA-binding, signal transduction-associated protein 1	KHDRBS1	-0.0789177	0.138899	8	26	48.227
TGF-beta-activated kinase 1 and MAP3K7-binding protein 1	TAB1	-0.0789131	0.165815	3	9.3	49.917
Carbonyl reductase [NADPH] 3	CBR3	-0.0788957	0.0835166	1	13.4	30.85
39S ribosomal protein L43, mitochondrial	MRPL43	-0.0786999	0.0942174	2	11.3	17.853
DNA replication licensing factor MCM4	MCM4	-0.078661	0.169715	29	41	96.557
N-alpha-acetyltransferase 25, NatB auxiliary subunit	NAA25	-0.0786196	0.578312	5	4.8	112.29
Protein phosphatase 1H	PPM1H	-0.0785166	0.0586715	1	1.8	56.447
WD repeat and HMG-box DNA-binding protein 1	WDHD1	-0.0785009	0.285731	5	7.4	112.7
NADH-cytochrome b5 reductase 3;NADH-cytochrome b5 reductase 3 membrane-bound form;NADH-cytochrome b5 reductase 3 soluble form	CYB5R3	-0.0779863	0.177288	15	55	31.628
Ubiquitin-like modifier-activating enzyme 1	UBA1	-0.0777238	0.105604	40	50.1	113.8
NADH dehydrogenase [ubiquinone] iron-sulfur protein 7, mitochondrial	NDUFS7	-0.0774826	0.196221	3	15.5	22.202
Histone-binding protein RBBP7	RBBP7	-0.0773257	0.123514	4	29.2	47.82
STE20-like serine/threonine-protein kinase	SLK	-0.077088	0.17386	14	14	138.99
Dihydropyrimidinase-related protein 2	DPYSL2	-0.0770646	0.240709	21	64.3	62.293
Ankyrin repeat and KH domain-containing protein 1	ANKHD1	-0.0767563	0.183859	1	0.3	269.45
Monofunctional C1-tetrahydrofolate synthase, mitochondrial	MTHFD1L	-0.0767173	0.1297	7	9.9	105.79
RNA-binding protein MEX3D;RNA-binding protein MEX3B;RNA-binding E3 ubiquitin-protein ligase MEX3C	MEX3D;MEX3B;MEX3C	-0.076527	0.0674614	1	3.4	64.882
DNA-directed RNA polymerase III subunit RPC2	POLR3B	-0.076285	0.226099	2	1.7	121.12
C2 domain-containing protein 5	C2CD5	-0.0762142	0.0657322	3	2.9	110.45
Histone H1.3	HIST1H1D	-0.0760925	0.0221421	8	50.7	22.35
NADH dehydrogenase [ubiquinone] 1 alpha subcomplex assembly factor 3	NDUFAF3	-0.0760047	0.168318	2	16.5	13.842
JmjC domain-containing protein 7	JMJD7	-0.0759942	0.0422676	1	1	100.09
Exocyst complex component 1	EXOC1	-0.0758624	0.266786	4	4.3	100.28
Septin-5	SEPTIN5	-0.0757863	0.135506	2	6	42.777
Hematological and neurological expressed 1 protein;Hematological and neurological expressed 1 protein, N-terminally processed	HN1	-0.0757359	0.0609696	1	9.3	11.023
Echinoderm microtubule-associated protein-like 1	EML1	-0.0756887	0.0593982	2	3.1	89.86
Lariat debranching enzyme	DBR1	-0.0755712	0.0971251	3	6.1	61.554
Phosphatidylinositol 4-phosphate 3-kinase C2 domain-containing subunit alpha	PIK3C2A	-0.0755422	0.11278	4	2.4	190.68
Acyl-coenzyme A thioesterase 13;Acyl-coenzyme A thioesterase 13, N-terminally processed	ACOT13	-0.0753482	0.0996495	2	18.8	12.366
COMM domain-containing protein 4	COMMD4	-0.0753113	0.260847	4	29.6	21.764
WD repeat-containing protein 61;WD repeat-containing protein 61, N-terminally processed	WDR61	-0.0752635	0.497508	8	37.7	33.58
Serine/threonine-protein phosphatase 2A catalytic subunit alpha isoform	PPP2CA	-0.0751902	0.160837	2	46.9	35.594
Transmembrane emp24 domain-containing protein 2	TMED2	-0.0747854	0.0947097	6	32.3	22.761
Puromycin-sensitive aminopeptidase	NPEPPS	-0.0747369	0.174858	31	34.5	103.28
39S ribosomal protein L50, mitochondrial	MRPL50	-0.0747328	0.12588	5	30.4	18.325
LisH domain-containing protein ARMC9	ARMC9	-0.0744923	0.135147	1	1.2	75.706
A-kinase anchor protein 8	AKAP8	-0.0744605	0.0822948	4	7.4	76.107
rRNA 2-O-methyltransferase fibrillarin	FBL	-0.0743493	0.21975	10	40.8	33.784
H/ACA ribonucleoprotein complex subunit 1	GAR1	-0.0743083	0.0444329	3	14.6	20.834
THO complex subunit 2	THOC2	-0.0741753	0.179045	9	6.2	182.77
Syntaxin-binding protein 2	STXBP2	-0.0741599	0.104276	4	8.6	66.137
PH-interacting protein	PHIP	-0.0741493	0.130348	3	1.8	206.69
Dynactin subunit 2	DCTN2	-0.0741357	0.0744944	14	41.4	44.23
Sorting nexin-6;Sorting nexin-6, N-terminally processed	SNX6	-0.0738585	0.692558	10	31	46.648
Polyphosphoinositide phosphatase	FIG4	-0.0738002	0.226232	1	0.9	103.63
Ubiquitin-conjugating enzyme E2 G1;Ubiquitin-conjugating enzyme E2 G1, N-terminally processed	UBE2G1	-0.0736838	0.122903	5	32.4	19.509
Transcription factor YY2	YY2	-0.0736532	0.425679	2	14	41.347
DNA-directed RNA polymerase I subunit RPA1	POLR1A	-0.0733938	0.146572	2	1.2	194.81
Ubiquitin-protein ligase E3A	UBE3A	-0.0733251	0.153902	10	13.4	97.967
Putative phospholipase B-like 2;Putative phospholipase B-like 2 32 kDa form;Putative phospholipase B-like 2 45 kDa form	PLBD2	-0.0733199	0.0404402	10	18.5	65.471
Thimet oligopeptidase	THOP1	-0.0732268	0.160003	12	17.4	78.839
Cell surface glycoprotein MUC18	MCAM	-0.073082	0.168947	4	8.5	71.607
Protein PML	PML	-0.0730677	0.159955	4	7.7	62.006
Collagen triple helix repeat-containing protein 1	CTHRC1	-0.0730602	0.0433938	3	13.5	24.77
Inorganic pyrophosphatase 2, mitochondrial	PPA2	-0.0729808	0.0689383	14	50.9	37.92
Bifunctional polynucleotide phosphatase/kinase;Polynucleotide 3-phosphatase;Polynucleotide 5-hydroxyl-kinase	PNKP	-0.0729087	0.186303	7	14.4	57.076
N-acetyltransferase 10	NAT10	-0.0728481	0.186814	15	16.7	115.73
Alpha-adducin	ADD1	-0.0728465	0.264319	5	12.5	56.285
40S ribosomal protein S20	RPS20	-0.0727941	0.073619	5	32.8	13.373
Cullin-associated NEDD8-dissociated protein 1	CAND1	-0.0727613	0.0817472	35	32.3	136.37
NADH-cytochrome b5 reductase 2	CYB5R2	-0.0726426	0.0298152	1	4.6	27.043
Cytohesin-3;Cytohesin-2	CYTH3;CYTH2	-0.0725085	0.107071	2	5.5	46.291
Polycomb complex protein BMI-1;Polycomb group RING finger protein 2	BMI1;PCGF2	-0.0723768	0.0876092	2	4.6	36.949
Probable ATP-dependent RNA helicase DDX47	DDX47	-0.072191	0.0656588	5	15	45.169
Nuclear RNA export factor 1	NXF1	-0.0721038	0.548545	9	17	70.182
Ankycorbin	RAI14	-0.071994	0.0909015	2	2.3	106.9
Glutamate dehydrogenase 1, mitochondrial;Glutamate dehydrogenase 2, mitochondrial	GLUD1;GLUD2	-0.0719634	0.0788101	22	45.2	61.397
Exportin-T	XPOT	-0.071653	0.150456	14	16.3	109.96
26S proteasome non-ATPase regulatory subunit 5	PSMD5	-0.0715785	0.139464	12	31	56.195
Glucosamine-6-phosphate isomerase 2	GNPDA2	-0.071568	0.0982495	1	27.8	29.173
E3 ubiquitin/ISG15 ligase TRIM25	TRIM25	-0.0714667	0.310961	6	10.8	70.973
Gamma-glutamylcyclotransferase	GGCT	-0.0709929	0.0296919	8	44.1	21.007
Nucleolar protein 58	NOP58	-0.0709307	0.118741	17	39.7	59.578
RNA-binding protein Musashi homolog 2	MSI2	-0.070774	0.0689682	2	14.3	35.196
Protein farnesyltransferase subunit beta	FNTB	-0.0707404	0.121241	1	3.7	48.773
Interferon regulatory factor 2-binding protein 1	IRF2BP1	-0.0702176	0.122442	2	4.5	61.687
T-complex protein 1 subunit theta	CCT8	-0.0700864	0.0650726	30	57.1	59.62
Ubiquitin-like-conjugating enzyme ATG3	ATG3	-0.0700263	0.0594125	2	7.4	35.467
Calcium/calmodulin-dependent protein kinase type 1D;Calcium/calmodulin-dependent protein kinase type 1	CAMK1D;CAMK1	-0.0695608	0.192573	2	8.4	40.189
Ribosomal RNA processing protein 1 homolog A	RRP1	-0.0695267	0.129758	3	8.9	52.839
Serine/threonine-protein kinase PAK 1	PAK1	-0.0693682	0.0551116	5	24.4	60.646
Rho GTPase-activating protein 1	ARHGAP1	-0.0692431	0.0881948	4	8.9	50.435
Protein DDI1 homolog 2	DDI2	-0.0692292	0.0564748	2	7.9	46.571
Cyclin-dependent kinase 1	CDK1	-0.0691784	0.0991088	13	60.9	34.095
DBIRD complex subunit ZNF326	ZNF326	-0.0691185	0.113733	4	16.2	43.1
Vesicle transport protein USE1	USE1	-0.0691005	0.0565508	1	4.2	29.371
Probable hydrolase PNKD	PNKD	-0.0690275	0.0373239	1	10.6	15.396
Origin recognition complex subunit 5	ORC5	-0.0690091	0.0538985	3	8.3	37.413
Protein arginine N-methyltransferase 6	PRMT6	-0.0688487	0.0863052	1	4.8	32.508
Vesicular integral-membrane protein VIP36	LMAN2	-0.0688299	0.2537	9	37.1	40.228
Complement C1q tumor necrosis factor-related protein 7	C1QTNF7	-0.0688051	0.145695	1	5.2	30.683
Nucleolar protein 10	NOL10	-0.0687739	0.0977447	3	4.7	74.508
DNA replication complex GINS protein PSF3	GINS3	-0.0686859	0.0664368	2	6.3	28.774
Exosome complex exonuclease RRP44	DIS3	-0.0685219	0.0747148	13	15.3	109
CD81 antigen	CD81	-0.0684855	0.100348	3	18.6	25.809
Histone H2A type 2-B	HIST2H2AB	-0.0684381	0.018379	3	76.2	13.995
Aldose reductase	AKR1B1	-0.0681482	0.257462	16	56	35.853
Polyribonucleotide nucleotidyltransferase 1, mitochondrial	PNPT1	-0.068005	0.357589	12	18.1	85.95
Transcription factor RFX3	RFX3	-0.067877	0.0405849	1	3.4	79.356
Histone deacetylase 2	HDAC2	-0.0677921	0.215118	13	48.2	55.364
SWI/SNF complex subunit SMARCC2	SMARCC2	-0.0677761	0.113678	17	23.5	124.84
Ras-related protein Rab-3D;Ras-related protein Rab-3A	RAB3D;RAB3A	-0.0677661	0.140786	3	16	24.267
Protein arginine N-methyltransferase 1	PRMT1	-0.0677504	0.074233	16	45.2	39.928
Laminin subunit beta-1	LAMB1	-0.0677302	0.0389202	59	40.3	198.04
Cullin-5	CUL5	-0.0677284	0.135847	6	8.6	90.954
Translation initiation factor eIF-2B subunit gamma	EIF2B3	-0.0676548	0.154281	5	18	44.803
High mobility group protein HMGI-C	HMGA2	-0.0676235	0.0220284	8	65.1	11.832
Zinc finger protein ubi-d4	DPF2	-0.0675363	0.171435	7	22.8	44.155
Set1/Ash2 histone methyltransferase complex subunit ASH2	ASH2L	-0.0675067	0.114538	8	12.9	68.722
Echinoderm microtubule-associated protein-like 2	EML2	-0.0674757	0.0739086	1	1.5	70.678
COBW domain-containing protein 1;COBW domain-containing protein 2;COBW domain-containing protein 3;COBW domain-containing protein 5;COBW domain-containing protein 6	CBWD1;CBWD2;CBWD3;CBWD5;CBWD6	-0.0674318	0.160844	2	6.1	40.42
Dolichyl-diphosphooligosaccharide--protein glycosyltransferase subunit DAD1	DAD1	-0.0673593	0.130722	4	35.4	12.497
Adenylyl cyclase-associated protein 2	CAP2	-0.0673426	0.0716476	2	6.7	52.823
SRA stem-loop-interacting RNA-binding protein, mitochondrial	SLIRP	-0.0672473	0.120504	5	55.1	12.122
Threonine--tRNA ligase, cytoplasmic	TARS	-0.0671363	0.217047	16	30.8	83.434
Cyclin-dependent kinase 6	CDK6	-0.0669781	0.0881516	4	19	36.938
Ubiquitin-conjugating enzyme E2 E3;Ubiquitin-conjugating enzyme E2 E2;Ubiquitin-conjugating enzyme E2 E1	UBE2E3;UBE2E2;UBE2E1	-0.0669479	0.0678863	5	30.4	22.912
3-hydroxyacyl-CoA dehydrogenase type-2	HSD17B10	-0.0668936	0.0734075	14	73.9	26.923
Peptidyl-prolyl cis-trans isomerase-like 3	PPIL3	-0.0668447	0.200303	3	23	18.154
Aldehyde dehydrogenase family 1 member A3	ALDH1A3	-0.066257	0.031884	1	7.4	56.108
Vesicle-trafficking protein SEC22b	SEC22B	-0.0662206	0.235677	7	37.7	24.74
Ubiquitin carboxyl-terminal hydrolase isozyme L5	UCHL5	-0.0661479	0.0770745	2	5.7	36.079
Serine/threonine-protein phosphatase 2A catalytic subunit beta isoform	PPP2CB	-0.0659892	0.0529086	2	46.9	35.575
Caprin-1	CAPRIN1	-0.0657805	0.0948003	6	8.5	76.861
Selenium-binding protein 1	SELENBP1	-0.0655913	0.0793434	12	34.1	52.39
U4/U6.U5 tri-snRNP-associated protein 2	USP39	-0.0653662	0.067285	9	18.8	65.38
Serine palmitoyltransferase 1	SPTLC1	-0.0653432	0.181441	9	24.1	52.743
Exosome complex component RRP41	EXOSC4	-0.0651667	0.106228	4	18.8	26.383
Nuclear cap-binding protein subunit 2	NCBP2	-0.065126	0.100216	4	22.4	18.001
Eukaryotic translation initiation factor 3 subunit L	EIF3L	-0.0651021	0.133992	20	37.6	66.726
Deoxycytidylate deaminase	DCTD	-0.064909	0.0763297	4	30.9	20.016
Protein PAXX	C9orf142	-0.0648968	0.126774	2	15.2	21.639
Inositol monophosphatase 1	IMPA1	-0.064846	0.12807	7	24.4	36.694
Ras-related C3 botulinum toxin substrate 1;Ras-related C3 botulinum toxin substrate 3;Ras-related C3 botulinum toxin substrate 2	RAC1;RAC3;RAC2	-0.0647161	0.079474	8	47.9	21.45
Disintegrin and metalloproteinase domain-containing protein 10	ADAM10	-0.0646674	0.178428	11	18.3	84.141
Mitochondrial-processing peptidase subunit alpha	PMPCA	-0.0646099	0.32442	13	29.9	58.252
Prolow-density lipoprotein receptor-related protein 1;Low-density lipoprotein receptor-related protein 1 85 kDa subunit;Low-density lipoprotein receptor-related protein 1 515 kDa subunit;Low-density lipoprotein receptor-related protein 1 intracellular domain	LRP1	-0.0645424	0.1071	23	6.1	504.6
60S ribosomal protein L5	RPL5	-0.0644179	0.051713	14	39.4	34.362
Integrin-linked kinase-associated serine/threonine phosphatase 2C	ILKAP	-0.0643634	0.138911	6	15.1	42.906
Ras-related protein Rab-5A	RAB5A	-0.0643204	0.215774	4	50.2	22.178
Cohesin subunit SA-2	STAG2	-0.0642	0.143813	8	7.3	141.32
Cofilin-2	CFL2	-0.0640429	0.183748	4	46.4	18.736
Serine/threonine-protein kinase 38-like	STK38L	-0.0640214	0.125848	2	7.1	54.002
E3 ubiquitin-protein ligase HUWE1	HUWE1	-0.0639835	0.253163	48	11.5	480.19
Breast cancer metastasis-suppressor 1	BRMS1	-0.0639629	0.0627308	1	3.3	28.46
60S acidic ribosomal protein P0;60S acidic ribosomal protein P0-like	RPLP0;RPLP0P6	-0.0639111	0.0447042	13	58	34.273
Ras-related protein Rab-5C	RAB5C	-0.063899	0.278553	6	65.3	23.482
Heterogeneous nuclear ribonucleoprotein U-like protein 2	HNRNPUL2	-0.063795	0.385449	31	48.2	85.104
Trafficking protein particle complex subunit 2-like protein	TRAPPC2L	-0.06371	0.0664812	2	12.9	16.058
Serine/threonine-protein phosphatase 4 catalytic subunit	PPP4C	-0.0636588	0.107996	3	17.6	35.08
Histidine triad nucleotide-binding protein 1	HINT1	-0.0636379	0.0602625	5	54.8	13.802
Nucleolar GTP-binding protein 2	GNL2	-0.0635952	0.518896	4	4.8	83.654
Quinone oxidoreductase-like protein 1	CRYZL1	-0.0630983	0.0382699	2	5.4	38.696
Small ubiquitin-related modifier 1;Small ubiquitin-related modifier	SUMO1	-0.0630085	0.0685077	4	34.7	11.557
Ran-binding protein 10;Ran-binding protein 9	RANBP10;RANBP9	-0.0629423	0.0770974	1	2.9	64.541
UMP-CMP kinase	CMPK1	-0.0629181	0.0666033	6	29.4	25.855
Glucose-6-phosphate 1-dehydrogenase	G6PD	-0.0628649	0.127871	23	49.3	59.256
Ragulator complex protein LAMTOR1	LAMTOR1	-0.0628474	0.132168	1	6.8	17.745
Cirhin	CIRH1A	-0.0628273	0.189524	5	7.1	76.889
60S ribosomal protein L24	RPL24	-0.0625268	0.0555225	11	50.3	17.779
Branched-chain-amino-acid aminotransferase, cytosolic	BCAT1	-0.0622709	0.102457	5	15.8	42.837
Nucleolar GTP-binding protein 1	GTPBP4	-0.0621596	0.433231	11	17.7	73.964
Deoxynucleotidyltransferase terminal-interacting protein 1	DNTTIP1	-0.0621351	0.0419117	1	5.5	37.013
Glutaryl-CoA dehydrogenase, mitochondrial	GCDH	-0.0617068	0.057646	3	7.2	47.355
Histone-lysine N-methyltransferase SMYD3	SMYD3	-0.061651	0.106464	3	11	49.097
N-alpha-acetyltransferase 35, NatC auxiliary subunit	NAA35	-0.0615901	0.112698	1	3.1	33.165
Mitochondrial import receptor subunit TOM70	TOMM70A	-0.0615112	0.191001	19	35.2	67.454
RNA-binding protein 12B	RBM12B	-0.0614251	0.122393	17	18.3	118.1
Anaphase-promoting complex subunit 7	ANAPC7	-0.0613894	0.0381344	3	5	60.002
Transmembrane emp24 domain-containing protein 7	TMED7	-0.0613823	0.0734383	7	19.3	46.172
Erlin-2	ERLIN2	-0.061375	0.288083	11	41	37.839
Guanylate kinase	GUK1	-0.0613393	0.0859386	4	26.4	21.725
Cullin-1	CUL1	-0.0612403	0.133612	11	14.7	89.677
FAS-associated factor 2	FAF2	-0.0609645	0.114213	7	18	52.623
Opioid-binding protein/cell adhesion molecule	OPCML	-0.0609437	0.0333698	1	6.6	33.574
Solute carrier family 41 member 3	SLC41A3	-0.0606873	0.0443927	1	4.9	39.828
DNA-directed RNA polymerase II subunit RPB4	POLR2D	-0.0606476	0.10875	2	23.2	16.311
Conserved oligomeric Golgi complex subunit 7	COG7	-0.0606475	0.165571	2	2.3	86.343
Syntenin-1	SDCBP	-0.0605024	0.0930873	1	23.3	31.761
Small nuclear ribonucleoprotein Sm D3	SNRPD3	-0.0602847	0.0940492	4	55.8	13.291
Xaa-Pro dipeptidase	PEPD	-0.0602783	0.0526184	10	21.3	54.548
Microsomal glutathione S-transferase 2	MGST2	-0.0602115	0.0609294	1	18.2	8.3587
Protein Niban	FAM129A	-0.0601933	0.0593867	2	1.9	103.13
60S ribosomal protein L9	RPL9	-0.0601386	0.0586153	11	69.3	21.863
Methionine adenosyltransferase 2 subunit beta	MAT2B	-0.0600769	0.213241	9	35.9	37.551
DNA fragmentation factor subunit alpha	DFFA	-0.0600568	0.06291	3	13	36.521
Vacuolar protein sorting-associated protein 4B	VPS4B	-0.060024	0.0746538	4	19.8	49.301
Activity-dependent neuroprotector homeobox protein	ADNP	-0.0599355	0.117087	7	6.6	123.56
Pterin-4-alpha-carbinolamine dehydratase	PCBD1	-0.0599089	0.0441672	4	51.9	11.999
Four and a half LIM domains protein 3	FHL3	-0.0598274	0.0730642	5	15.7	31.192
Cytoplasmic protein NCK1	NCK1	-0.0597925	0.155423	5	14.1	42.864
Septin-7	SEPTIN7	-0.0596831	0.159966	12	33	50.679
Serine/threonine-protein kinase PRP4 homolog	PRPF4B	-0.0596415	0.102951	7	7.4	116.99
Neurabin-2	PPP1R9B	-0.0594125	0.0548391	3	4.9	89.333
Serine/threonine-protein phosphatase 2A 56 kDa regulatory subunit epsilon isoform	PPP2R5E	-0.0592365	0.109001	1	3.3	46.179
Signal transducer and activator of transcription 1-alpha/beta	STAT1	-0.0592192	0.121271	10	15.4	83.042
Eukaryotic translation initiation factor 3 subunit F	EIF3F	-0.0591993	0.200888	11	32.8	37.563
Ras-related protein Rab-31	RAB31	-0.0591248	0.225163	2	26.3	21.569
Condensin complex subunit 1	NCAPD2	-0.0588615	0.174137	5	5.1	157.18
Cytochrome c oxidase assembly factor 4 homolog, mitochondrial	COA4	-0.0585779	0.1184	2	28.7	10.134
ELAV-like protein 1	ELAVL1	-0.058536	0.0703196	10	42.6	36.091
Interleukin enhancer-binding factor 2	ILF2	-0.0580999	0.044187	16	57.4	43.062
Sec1 family domain-containing protein 1	SCFD1	-0.0580266	0.329117	6	8.6	72.379
Immunity-related GTPase family Q protein	IRGQ	-0.0578878	0.158004	7	15.1	62.717
Structural maintenance of chromosomes protein 5	SMC5	-0.0578491	0.200695	3	3.7	128.81
Histone H4	HIST1H4A	-0.0578159	0.0556723	11	60.2	11.367
Putative homeobox protein Meis3-like 1;Homeobox protein Meis2;Homeobox protein Meis3;Putative homeobox protein Meis3-like 2;Homeobox protein Meis1	MEIS3P1;MEIS2;MEIS3;MEIS3P2;MEIS1	-0.0577429	0.023002	1	2.9	30.204
Cysteine--tRNA ligase, cytoplasmic	CARS	-0.0576772	0.127804	8	12.3	82.845
RNA-binding protein Raly	RALY	-0.0576286	0.214323	15	47.7	32.463
Nucleoporin p54	NUP54	-0.0576031	0.145331	9	20.3	55.435
Methylosome subunit pICln	CLNS1A	-0.0575814	0.118873	3	22.8	26.215
Glyoxalase domain-containing protein 4	GLOD4	-0.0575483	0.114929	15	56	33.232
Golgi phosphoprotein 3	GOLPH3	-0.0570091	0.161007	4	16.1	33.81
PHD finger-like domain-containing protein 5A	PHF5A	-0.0568405	0.0962026	6	55.5	12.405
RNA-binding protein 14	RBM14	-0.0567834	0.137663	5	15.1	69.491
F-box only protein 3	FBXO3	-0.0566242	0.114366	1	5.4	46.974
Gasdermin-D	GSDMD	-0.056509	0.0916634	1	3.1	52.8
Thioredoxin-like protein 4A	TXNL4A	-0.0560919	0.0793045	1	7.7	16.786
Coatomer subunit epsilon	COPE	-0.0560674	0.233443	7	34.4	34.482
Caldesmon	CALD1	-0.056067	0.038245	11	20.3	61.212
Cleavage and polyadenylation specificity factor subunit 3	CPSF3	-0.0560134	0.136442	10	14.9	77.485
tRNA pseudouridine synthase A, mitochondrial	PUS1	-0.0556788	0.0818129	4	10.3	44.377
Probable rRNA-processing protein EBP2	EBNA1BP2	-0.0555534	0.187924	5	20.6	34.852
Plastin-1	PLS1	-0.0555368	0.0320732	1	5.6	70.253
Cytoplasmic dynein 1 heavy chain 1	DYNC1H1	-0.0551825	0.117593	169	41.5	532.4
Protein quaking	QKI	-0.0550673	0.0893595	5	15.8	35.232
Histidine triad nucleotide-binding protein 3	HINT3	-0.0550551	0.0747712	1	10.4	20.361
Histone-lysine N-methyltransferase EHMT1	EHMT1	-0.0550384	0.110183	2	2.9	141.46
7SK snRNA methylphosphate capping enzyme	MEPCE	-0.0549761	0.210261	7	10.3	74.354
Serine-threonine kinase receptor-associated protein	STRAP	-0.0545135	0.0979925	15	56	38.438
Serine/threonine-protein phosphatase 2A 55 kDa regulatory subunit B alpha isoform	PPP2R2A	-0.0542683	0.137647	7	38.7	51.691
Acidic leucine-rich nuclear phosphoprotein 32 family member E	ANP32E	-0.0542563	0.0631312	5	28.2	25.125
Alpha-actinin-1	ACTN1	-0.054237	0.151939	22	51.3	103.06
Beta-enolase	ENO3	-0.0542175	0.0735374	3	23.3	42.248
NEDD8 ultimate buster 1	NUB1	-0.0540751	0.0875106	2	2.8	69.118
DNA-3-methyladenine glycosylase	MPG	-0.0539961	0.0492745	3	11.7	30.824
Protein VAC14 homolog	VAC14	-0.0538542	0.172015	11	15.2	87.972
Ragulator complex protein LAMTOR2	LAMTOR2	-0.0537011	0.0464245	2	16.7	15.609
Nuclear factor NF-kappa-B p105 subunit;Nuclear factor NF-kappa-B p50 subunit	NFKB1	-0.0536727	0.416486	3	4.3	105.43
Eukaryotic translation initiation factor 4B	EIF4B	-0.0536541	0.0663766	8	15.2	69.15
rRNA/tRNA 2-O-methyltransferase fibrillarin-like protein 1	FBLL1	-0.0535595	0.0898477	1	11.1	34.803
Eukaryotic translation initiation factor 3 subunit E	EIF3E	-0.0535112	0.108366	13	30.8	52.22
BAG family molecular chaperone regulator 5	BAG5	-0.0534671	0.0857209	2	3.4	51.199
Transmembrane protein 11, mitochondrial	TMEM11	-0.0533321	0.0497645	1	8.3	21.541
39S ribosomal protein L3, mitochondrial	MRPL3	-0.0533269	0.229636	5	13.5	38.632
Kinesin-like protein KIF13B	KIF13B	-0.0532891	0.0574968	1	0.6	202.79
Protein lin-7 homolog C	LIN7C	-0.0531871	0.0628927	3	15.2	21.834
Galactosylgalactosylxylosylprotein 3-beta-glucuronosyltransferase 3	B3GAT3	-0.0530532	0.131828	1	2.9	34.624
Slit homolog 3 protein	SLIT3	-0.0528269	0.0457216	2	1.4	162.16
Vigilin	HDLBP	-0.0526452	0.145242	30	23.7	141.45
Spindlin-1	SPIN1	-0.0525906	0.0726434	3	14.1	29.6
Profilin-1	PFN1	-0.0525374	0.0560239	11	89.3	15.054
COP9 signalosome complex subunit 5	COPS5	-0.0525365	0.0710957	7	22.2	37.578
Phospholipase B-like 1;Phospholipase B-like 1 chain A;Phospholipase B-like 1 chain B;Phospholipase B-like 1 chain C	PLBD1	-0.0524947	0.0402715	4	8.7	63.254
Zinc finger CCHC domain-containing protein 3	ZCCHC3	-0.0522366	0.191073	13	32.5	43.547
Sentrin-specific protease 3	SENP3	-0.0521893	0.153171	4	6.8	65.009
Cysteine desulfurase, mitochondrial	NFS1	-0.0521202	0.0608443	5	18.1	44.017
Pre-mRNA-processing factor 6	PRPF6	-0.0519367	0.172224	19	21.2	102.43
Membrane-associated progesterone receptor component 2	PGRMC2	-0.0518548	0.0596347	4	26	23.818
Voltage-dependent calcium channel gamma-6 subunit	CACNG6	-0.0517916	0.119886	1	2.7	28.129
UPF0696 protein C11orf68	C11orf68	-0.0514346	0.170827	2	10	27.354
Ras-related protein Rab-32	RAB32	-0.0512541	0.0837223	3	15.1	24.997
Dihydrolipoyllysine-residue succinyltransferase component of 2-oxoglutarate dehydrogenase complex, mitochondrial	DLST	-0.051142	0.0432296	14	31.1	48.755
Histone-binding protein RBBP4	RBBP4	-0.0511398	0.162399	8	49.3	46.158
Heterogeneous nuclear ribonucleoprotein H;Heterogeneous nuclear ribonucleoprotein H, N-terminally processed	HNRNPH1	-0.0510532	0.105727	9	46.8	49.229
Diphosphoinositol polyphosphate phosphohydrolase 1	NUDT3	-0.0507997	0.130313	4	27.9	19.471
Zinc finger CCCH domain-containing protein 15	ZC3H15	-0.0507921	0.0466883	2	18.5	18.947
Protein phosphatase 1 regulatory subunit 7	PPP1R7	-0.0507893	0.044366	9	33.3	41.564
Cleavage stimulation factor subunit 3	CSTF3	-0.0507412	0.145067	6	8.8	82.921
60S ribosomal protein L7a	RPL7A	-0.0505889	0.0275243	12	38	29.995
60S ribosomal protein L37a	RPL37A	-0.0504829	0.0397856	6	58.7	10.275
Ubiquitin thioesterase OTUB1	OTUB1	-0.0503438	0.185475	11	53.1	31.284
Methylosome protein 50	WDR77	-0.0502246	0.126719	6	30.1	36.724
Formin-like protein 3	FMNL3	-0.0501503	0.0835942	2	3	111.26
Nodal modulator 2;Nodal modulator 1;Nodal modulator 3	NOMO2;NOMO1;NOMO3	-0.0501333	0.315753	18	17.9	134.19
Cancer-related nucleoside-triphosphatase	NTPCR	-0.049847	0.0984241	5	30.5	20.713
TIP41-like protein	TIPRL	-0.0497833	0.302852	9	35.7	31.444
Cell differentiation protein RCD1 homolog	RQCD1	-0.0496548	0.074943	3	9.1	36.836
T-complex protein 1 subunit beta	CCT2	-0.0495124	0.0527328	28	69.2	57.488
Cell division cycle 5-like protein	CDC5L	-0.0494788	0.129136	9	12.3	92.25
N-acetylgalactosaminyltransferase 7	GALNT7	-0.0493835	0.0665953	4	6.2	75.388
Coatomer subunit beta	COPB2	-0.0493366	0.431096	29	37.9	99.045
Ras-related protein Rab-24	RAB24	-0.0486817	0.0522147	2	9.9	23.124
Tropomyosin alpha-4 chain	TPM4	-0.048556	0.0260685	5	54.8	28.521
40S ribosomal protein S6	RPS6	-0.0485425	0.0432557	11	39.4	28.68
Ubiquitin-associated protein 2-like	UBAP2L	-0.0485416	0.0363777	2	1.7	103.17
Oxysterol-binding protein-related protein 8	OSBPL8	-0.0485358	0.172463	5	6.8	96.955
Serine hydroxymethyltransferase, cytosolic	SHMT1	-0.0485109	0.0942927	6	20	49.027
KDEL motif-containing protein 2	KDELC2	-0.0484188	0.181555	3	4.5	58.572
Putative pre-mRNA-splicing factor ATP-dependent RNA helicase DHX16	DHX16	-0.0483738	0.20025	2	3.3	119.26
Magnesium-dependent phosphatase 1	MDP1	-0.0483438	0.0895801	2	18.9	14.038
FACT complex subunit SSRP1	SSRP1	-0.048226	0.0406178	25	41.2	81.074
Dipeptidyl peptidase 3	DPP3	-0.0482126	0.0372479	20	37.9	82.588
Sperm-specific antigen 2	SSFA2	-0.0481958	0.0628029	1	0.8	121.45
Mitochondrial ribonuclease P protein 1	TRMT10C	-0.0481173	0.0829064	9	20.1	47.346
Ras-related GTP-binding protein D	RRAGD	-0.0480017	0.0206531	1	16.5	45.587
V-type proton ATPase subunit H	ATP6V1H	-0.0478001	0.058831	6	15.1	54.151
Rotatin	RTTN	-0.0476869	0.0317346	1	1.2	67.688
Bystin	BYSL	-0.0475132	0.0363141	1	2.5	49.601
Phosphoacetylglucosamine mutase	PGM3	-0.047333	0.210209	8	14.8	59.851
Serine/threonine-protein phosphatase 6 regulatory ankyrin repeat subunit A	ANKRD28	-0.0472313	0.0671573	4	5	112.96
Zinc finger protein 358	ZNF358	-0.0472285	0.0585528	2	3.5	59.286
Regulator of nonsense transcripts 2	UPF2	-0.0471487	0.211913	1	0.8	147.81
Dephospho-CoA kinase domain-containing protein	DCAKD	-0.0465989	0.107256	3	14.7	26.55
Lysine-specific demethylase 3B	KDM3B	-0.0465262	0.084023	4	6.2	84.711
Prohibitin	PHB	-0.0463491	0.0516487	17	67.3	29.804
Ubiquitin carboxyl-terminal hydrolase 10	USP10	-0.0461287	0.0803574	7	8.9	87.133
Protein arginine N-methyltransferase 5;Protein arginine N-methyltransferase 5, N-terminally processed	PRMT5	-0.0459766	0.04935	10	20.3	72.683
28S ribosomal protein S2, mitochondrial	MRPS2	-0.0459597	0.0829525	3	9.1	33.249
Serine/threonine-protein phosphatase 6 catalytic subunit;Serine/threonine-protein phosphatase 6 catalytic subunit, N-terminally processed	PPP6C	-0.0458889	0.184105	10	30.7	38.946
Programmed cell death protein 10	PDCD10	-0.0457705	0.0755341	3	11.8	24.701
KIF1-binding protein	KIAA1279	-0.0457616	0.0416138	1	1.9	71.813
EMILIN-1	EMILIN1	-0.045445	0.0407199	13	15.6	106.69
Mitochondrial fission regulator 1-like	MTFR1L	-0.0453649	0.0539344	1	5.9	22.772
Phosphomevalonate kinase	PMVK	-0.0452896	0.0483156	5	27.6	21.995
Lamin-B2	LMNB2	-0.0449739	0.0932536	34	56.1	69.948
Glutamate-rich WD repeat-containing protein 1	GRWD1	-0.0447865	0.138521	4	12.8	49.419
Intraflagellar transport protein 74 homolog	IFT74	-0.0446363	0.0355874	1	2.7	42.331
Chitinase domain-containing protein 1	CHID1	-0.0445726	0.113238	9	26.5	41.677
Protein phosphatase 1F	PPM1F	-0.0445658	0.163395	4	17.4	38.518
Protein VPRBP	VPRBP	-0.0444693	0.0951047	4	3.3	169.01
ATP-dependent RNA helicase DDX1	DDX1	-0.0443565	0.0667685	28	45.8	82.431
Programmed cell death 6-interacting protein	PDCD6IP	-0.0442786	0.304614	29	33.4	96.022
Poly(ADP-ribose) glycohydrolase ARH3	ADPRHL2	-0.0442675	0.117589	5	18.7	38.946
Vacuolar protein sorting-associated protein 4A	VPS4A	-0.0439749	0.081975	3	16.9	48.897
Importin subunit alpha-4	KPNA3	-0.0438971	0.150998	2	14.6	57.81
Histone deacetylase 1	HDAC1	-0.0438409	0.221063	14	39.2	55.102
Adenosine kinase	ADK	-0.04383	0.14201	9	29.6	40.545
Transmembrane protein 230	TMEM230	-0.0435998	0.0501198	1	10	13.188
Tyrosine-protein phosphatase non-receptor type 23	PTPN23	-0.0434177	0.15084	13	8.3	178.97
Ras-related protein Rab-1A	RAB1A	-0.0434091	0.0893957	7	75.6	22.677
AP-3 complex subunit delta-1	AP3D1	-0.0434076	0.120583	14	14.6	125.04
Methyl-CpG-binding domain protein 3	MBD3	-0.0433879	0.224738	3	15.1	29.014
General transcription factor IIF subunit 1	GTF2F1	-0.0432724	0.0250743	6	19	58.24
Proteasome-associated protein ECM29 homolog	ECM29	-0.043128	0.113071	7	3.6	204.29
Syndecan-2	SDC2	-0.0428319	0.0513808	1	4.5	22.16
Pseudouridylate synthase 7 homolog	PUS7	-0.0428027	0.173123	6	10	75.035
Integrin alpha-5;Integrin alpha-5 heavy chain;Integrin alpha-5 light chain	ITGA5	-0.0427685	0.0704731	3	3.1	114.54
Peptidyl-prolyl cis-trans isomerase-like 2	PPIL2	-0.0424617	0.0451801	2	5.2	58.823
E3 UFM1-protein ligase 1	UFL1	-0.0424337	0.149826	16	25.6	89.594
DNA-dependent protein kinase catalytic subunit	PRKDC	-0.0422056	0.17613	158	39.5	469.08
Trophoblast glycoprotein	TPBG	-0.0421584	0.0828052	3	6.4	46.031
NudC domain-containing protein 1	NUDCD1	-0.0420653	0.0659079	8	15.9	56.613
Tyrosine-protein phosphatase non-receptor type 12	PTPN12	-0.0419478	0.0541012	2	2.9	72.777
NAD kinase 2, mitochondrial	NADK2	-0.041883	0.034191	4	9.7	49.432
Ribosomal biogenesis protein LAS1L	LAS1L	-0.0418402	0.160673	10	17.4	81.242
Supervillin	SVIL	-0.0417497	0.114635	3	2	200.84
Serine/threonine-protein phosphatase PP1-beta catalytic subunit	PPP1CB	-0.0416096	0.304344	5	55	37.186
14 kDa phosphohistidine phosphatase	PHPT1	-0.0415394	0.0626834	9	81.6	13.832
Receptor-interacting serine/threonine-protein kinase 1	RIPK1	-0.0414531	0.0398684	1	2.7	70.732
Centromere protein C	CENPC	-0.0413995	0.0777768	1	1.2	106.83
U4/U6 small nuclear ribonucleoprotein Prp31	PRPF31	-0.0413906	0.0825095	6	13.2	54.909
Growth hormone-inducible transmembrane protein	GHITM	-0.0413897	0.0606461	6	15.4	37.205
AT-rich interactive domain-containing protein 1A	ARID1A	-0.0413574	0.219492	13	10.7	205.92
Aspartate--tRNA ligase, cytoplasmic	DARS	-0.0411625	0.135628	30	63.7	57.136
Fucose-1-phosphate guanylyltransferase	FPGT	-0.0410204	0.0523461	1	2.1	68.009
Phosphatidylinositol 3,4,5-trisphosphate 5-phosphatase 2	INPPL1	-0.0407593	0.0930747	4	3.4	113.18
Insulin-like growth factor 1 receptor;Insulin-like growth factor 1 receptor alpha chain;Insulin-like growth factor 1 receptor beta chain;Insulin receptor;Insulin receptor subunit alpha;Insulin receptor subunit beta	IGF1R;INSR	-0.0405875	0.0306309	2	1.5	154.79
Exosome complex component RRP46	EXOSC5	-0.0405457	0.0909549	3	20	25.249
28S ribosomal protein S15, mitochondrial	MRPS15	-0.0399845	0.0707036	5	15.6	29.842
Voltage-dependent calcium channel subunit alpha-2/delta-2;Voltage-dependent calcium channel subunit alpha-2-2;Voltage-dependent calcium channel subunit delta-2	CACNA2D2	-0.0399218	0.0450037	4	3.9	122.12
p21-activated protein kinase-interacting protein 1	PAK1IP1	-0.0398753	0.0247018	1	2.8	43.963
ATP synthase mitochondrial F1 complex assembly factor 2	ATPAF2	-0.0396932	0.0375622	3	11.1	32.772
Heme-binding protein 2	HEBP2	-0.0396097	0.0827576	6	38.5	22.875
E3 ubiquitin-protein ligase TRIM33	TRIM33	-0.0395969	0.0590237	2	1.7	120.54
Terminal uridylyltransferase 4;Terminal uridylyltransferase 7	ZCCHC11;ZCCHC6	-0.0395725	0.0631168	2	1.2	185.16
Rab-3A-interacting protein	RAB3IP	-0.0395587	0.0240444	1	3.1	28.642
39S ribosomal protein L45, mitochondrial	MRPL45	-0.0394721	0.0321433	4	14.4	35.351
Xaa-Pro aminopeptidase 1	XPNPEP1	-0.0393358	0.0857851	15	29.2	67.226
U1 small nuclear ribonucleoprotein A	SNRPA	-0.0391618	0.0726048	7	29.4	31.279
E3 ubiquitin-protein ligase TRIP12	TRIP12	-0.038986	0.0545048	3	3.1	192.07
Serine/threonine-protein phosphatase 2A 65 kDa regulatory subunit A alpha isoform	PPP2R1A	-0.0388044	0.112329	18	48.9	65.308
cAMP-dependent protein kinase type II-alpha regulatory subunit	PRKAR2A	-0.038655	0.0772844	8	32.7	43.066
Rab-like protein 3	RABL3	-0.0385773	0.0565002	3	18.2	26.422
Vasodilator-stimulated phosphoprotein	VASP	-0.038531	0.326102	3	5.3	39.829
Conserved oligomeric Golgi complex subunit 8	COG8	-0.0385066	0.133668	2	4.2	68.423
Schlafen family member 5	SLFN5	-0.038369	0.0816921	8	9	101.05
Transcription factor p65	RELA	-0.0383204	0.0267727	5	11.7	58.806
Putative GTP-binding protein 6	GTPBP6	-0.0382456	0.0539439	2	7.8	56.897
Metastasis-associated protein MTA1	MTA1	-0.0382362	0.0834119	7	15.6	79.192
Lysine-specific demethylase PHF2	PHF2	-0.0382022	0.160778	1	1.2	120.77
Ribosomal protein S6 kinase alpha-1	RPS6KA1	-0.0381999	0.0883342	6	19.1	81.146
Phosphatidate cytidylyltransferase 2	CDS2	-0.0380562	0.0411366	3	8.5	51.417
Superoxide dismutase [Cu-Zn]	SOD1	-0.0379885	0.0203937	11	81.2	15.936
Ankyrin-3	ANK3	-0.0379623	0.115219	4	4.7	111.1
60S ribosomal protein L35	RPL35	-0.0379162	0.0386601	6	35	14.551
Probable ATP-dependent RNA helicase DDX5	DDX5	-0.0378633	0.0400598	21	52.3	69.147
Transmembrane protein 231	TMEM231	-0.0377692	0.026213	2	5.4	36.058
Serine/threonine-protein phosphatase 4 regulatory subunit 3A	SMEK1	-0.0377607	0.206594	11	14.3	93.895
Echinoderm microtubule-associated protein-like 4	EML4	-0.0376881	0.0465368	20	20.6	102.44
Methyltransferase-like protein 16	METTL16	-0.0376556	0.0359847	1	1.6	63.62
AP-3 complex subunit mu-1	AP3M1	-0.0374963	0.187011	7	22	46.939
WD repeat-containing protein 41	WDR41	-0.037395	0.0660309	3	7.4	51.727
Nuclear pore complex protein Nup98-Nup96;Nuclear pore complex protein Nup98;Nuclear pore complex protein Nup96	NUP98	-0.037324	0.105113	13	8.8	186.27
[truncated: 2,294 more rows]

## Sheet: RO prot_RNA
Protein IDs	Protein names	Gene names	GeneID	RNA log2FoldChange	lfcSE	pvalue	padj	Protein log2 diff (P/C)	-Log 10 p-value	Unique peptides	Sequence coverage [%]	Mol. weight [kDa]
P14136;P14136-3;P14136-2	Glial fibrillary acidic protein	GFAP	ENSG00000131095	-6.35407	0.812268	5.17e-15	5.68e-12	-2.94664	1.39853	30	68.3	49.88
P02511	Alpha-crystallin B chain	CRYAB	ENSG00000109846	-1.24198	0.235781	1.38e-07	6.42e-06	-2.55062	3.21881	10	60	20.159
P09382	Galectin-1	LGALS1	ENSG00000100097	-3.92668	0.634299	5.99e-10	7.72e-08	-2.27255	1.60923	7	64.4	14.716
P08572	Collagen alpha-2(IV) chain;Canstatin	COL4A2	ENSG00000134871	-0.69778	0.211707	0.000980842	0.0076098	-2.21816	1.25265	8	7.3	167.55
P50993	Sodium/potassium-transporting ATPase subunit alpha-2	ATP1A2	ENSG00000018625	-2.26276	0.422062	8.27e-08	4.22e-06	-2.18563	1.34303	16	38.8	112.26
Q05707-2;Q05707;Q05707-3;Q5VSY0-2;Q8IWI9-3;Q8IWI9	Collagen alpha-1(XIV) chain	COL14A1	ENSG00000187955	-3.95761	0.82049	1.41e-06	4.11e-05	-2.14445	1.50917	45	31.4	191.9
P12111-4	Collagen alpha-3(VI) chain	COL6A3	ENSG00000163359	-3.96932	0.948729	2.87e-05	0.000464696	-2.11456	1.27122	2	38.7	278.2
P04083	Annexin A1	ANXA1	ENSG00000135046	-3.70044	0.745073	6.82e-07	2.32e-05	-2.07861	2.35955	19	60.1	38.714
P04792	Heat shock protein beta-1	HSPB1	ENSG00000106211	-2.00522	0.378101	1.14e-07	5.39e-06	-2.02662	2.2771	13	72.2	22.782
P02452;CON__Q862S4	Collagen alpha-1(I) chain	COL1A1	ENSG00000108821	-3.2853	0.704316	3.09e-06	7.83e-05	-1.90448	1.06621	30	28.8	138.94
P08493;P08493-2	Matrix Gla protein	MGP	ENSG00000111341	-5.15026	0.862791	2.38e-09	2.45e-07	-1.84837	2.00653	2	19.4	12.353
Q6UWY5	Olfactomedin-like protein 1	OLFML1	ENSG00000183801	-2.37168	0.618682	0.000126364	0.00150755	-1.84195	1.48576	3	7	45.95
O00339-3;O00339-2;O00339;O00339-4	Matrilin-2	MATN2	ENSG00000132561	-0.989381	0.32292	0.002185	0.0141445	-1.77954	1.75193	7	9.8	102.23
P12110;P12110-3;P12110-2	Collagen alpha-2(VI) chain	COL6A2	ENSG00000142173	-1.08051	0.32462	0.000873022	0.00693788	-1.75878	1.30238	25	32.6	108.58
Q96A23;Q96A23-2;Q86YQ8-2;Q9HCH3-2;Q8IYJ1;O95741;Q9UBL6-2;Q86YQ8;Q9HCH3;O95741-2;Q9UBL6	Copine-4	CPNE4	ENSG00000196353	-1.43673	0.350801	4.21e-05	0.000626595	-1.73787	3.01999	2	4.8	62.394
P21980;P21980-2;P49221	Protein-glutamine gamma-glutamyltransferase 2	TGM2	ENSG00000198959	-2.28342	0.634954	0.000322913	0.00316337	-1.66987	1.43616	11	18.5	77.328
P23142-4	Fibulin-1	FBLN1	ENSG00000077942	-2.34183	0.605934	0.000111166	0.00136354	-1.667	0.887976	2	28.8	74.433
P13611-2;P13611-5;P13611;P13611-4;P13611-3	Versican core protein	VCAN	ENSG00000038427	-2.46309	0.472905	1.9e-07	8.34e-06	-1.5899	1.74964	12	5.9	265.05
Q53GG5-3;Q53GG5-2;Q53GG5	PDZ and LIM domain protein 3	PDLIM3	ENSG00000154553	-1.87837	0.346195	5.77e-08	3.12e-06	-1.53874	1.88386	1	7.9	20.214
Q15582	Transforming growth factor-beta-induced protein ig-h3	TGFBI	ENSG00000120708	-4.8859	0.918259	1.03e-07	5.03e-06	-1.49979	1.13422	20	39.4	74.68
P10643;CON__Q29RQ1	Complement component C7	C7	ENSG00000112936	-3.25688	0.610479	9.56e-08	4.75e-06	-1.49106	1.96241	7	11	93.517
Q99715;Q99715-4;Q99715-2	Collagen alpha-1(XII) chain	COL12A1	ENSG00000111799	-2.32144	0.473287	9.35e-07	3e-05	-1.49094	2.75983	60	24.2	333.14
P04271	Protein S100-B	S100B	ENSG00000160307	-2.32187	0.619373	0.000177727	0.00197421	-1.47377	1.0157	2	23.9	10.713
P07355;P07355-2;A6NMY6	Annexin A2;Putative annexin A2-like protein	ANXA2;ANXA2P2	ENSG00000182718;ENSG00000231991	-2.05702	0.451233	1.0905e-05	0.000196919	-1.47229	1.50214	26	73.2	38.604
P10620-2;P10620	Microsomal glutathione S-transferase 1	MGST1	ENSG00000008394	-2.74386	0.49676	3.32e-08	2.04e-06	-1.46997	1.1863	2	16.1	9.9836
P07585;P07585-2;P07585-3;P07585-4;P07585-5	Decorin	DCN	ENSG00000011465	-5.17672	0.982002	1.35e-07	6.28e-06	-1.46331	1.03694	10	31.5	39.746
O43692;Q9H0B8-3;Q9H0B8-2;Q9H0B8	Peptidase inhibitor 15	PI15	ENSG00000137558	-3.64827	0.693323	1.42e-07	6.58e-06	-1.4627	1.77449	4	22.1	29.065
P08123	Collagen alpha-2(I) chain	COL1A2	ENSG00000164692	-1.365	0.359136	0.000144241	0.00167672	-1.42674	0.988721	31	24.9	129.31
P21810	Biglycan	BGN	ENSG00000182492	-4.73064	0.820132	8.01e-09	6.41e-07	-1.42553	1.26582	12	46.2	41.654
P29972;P29972-4;P29972-2;P29972-3	Aquaporin-1	AQP1	ENSG00000240583	-5.97293	0.720634	1.15e-16	2.93e-13	-1.35749	1.1225	4	31.2	28.526
P47895;P30837	Aldehyde dehydrogenase family 1 member A3	ALDH1A3	ENSG00000184254	-2.14563	0.655773	0.00106824	0.00814849	-1.32042	1.11889	4	10.5	56.108
Q06828	Fibromodulin	FMOD	ENSG00000122176	-2.39948	0.735776	0.00110957	0.00837916	-1.31283	1.91892	6	15.4	43.178
P14384	Carboxypeptidase M	CPM	ENSG00000135678	-1.04497	0.37759	0.00564944	0.0293769	-1.29422	0.688572	1	1.8	50.513
P02795;P13640-2;P13640;P80294;P04731;Q8N339	Metallothionein-2;Metallothionein-1G	MT2A;MT1G	ENSG00000125148;ENSG00000125144	-2.74876	0.67578	8.6433e-05	0.00099124	-1.29237	2.03272	1	65.6	6.0422
P23471-3;P23471-2;P23471	Receptor-type tyrosine-protein phosphatase zeta	PTPRZ1	ENSG00000106278	-1.3498	0.249058	5.97e-08	3.19e-06	-1.29229	1.08755	5	3.7	162.66
Q14573;Q14643-4;Q14571;Q14643-3;Q14643-8;Q14643-7;Q14643-5;Q14643-6;Q14643-2;Q14643	Inositol 1,4,5-trisphosphate receptor type 3;Inositol 1,4,5-trisphosphate receptor type 1;Inositol 1,4,5-trisphosphate receptor type 2	ITPR3;ITPR1;ITPR2	ENSG00000123104;ENSG00000150995	-1.76852	0.265366	4.035e-09	3.225e-07	-1.29049	1.66946	1	0.4	304.1
P0C0L4;P0C0L4-2;P0C0L5	Complement C4-A;Complement C4 beta chain;Complement C4-A alpha chain;C4a anaphylatoxin;C4b-A;C4d-A;Complement C4 gamma chain;Complement C4-B;Complement C4 beta chain;Complement C4-B alpha chain;C4a anaphylatoxin;C4b-B;C4d-B;Complement C4 gamma chain	C4A;C4B	ENSG00000244731;ENSG00000224389	-2.1135	0.312157	1.3e-11	3.145e-09	-1.2809	3.23057	17	14.9	192.78
P12111-2;P12111;P12111-3;P12111-5	Collagen alpha-3(VI) chain	COL6A3	ENSG00000163359	-3.96932	0.948729	2.87e-05	0.000464696	-1.26246	0.920119	2	33.8	321.35
P05362	Intercellular adhesion molecule 1	ICAM1	ENSG00000090339	-4.13785	0.666297	5.29e-10	6.96e-08	-1.26146	2.34441	2	4.5	57.825
P17931	Galectin-3	LGALS3	ENSG00000131981	-1.65474	0.400581	3.61e-05	0.000557263	-1.24265	1.32787	9	34	26.152
P41219;P41219-2	Peripherin	PRPH	ENSG00000135406	-2.16301	0.448169	1.39e-06	4.07e-05	-1.20664	1.38154	16	38.7	53.65
Q15063-3;Q15063-5;Q15063	Periostin	POSTN	ENSG00000133110	-4.0856	0.828222	8.1e-07	2.67e-05	-1.19622	1.3482	2	36.2	87.253
P08758	Annexin A5	ANXA5	ENSG00000164111	-0.887525	0.234441	0.000153274	0.00175947	-1.19184	1.12698	24	80.6	35.936
P51884	Lumican	LUM	ENSG00000139329	-4.0163	0.670214	2.07e-09	2.2e-07	-1.18123	1.7035	6	33.7	38.429
P17661	Desmin	DES	ENSG00000175084	-3.48828	0.66531	1.58e-07	7.12e-06	-1.16496	1.58279	4	16.6	53.535
P05156	Complement factor I;Complement factor I heavy chain;Complement factor I light chain	CFI	ENSG00000205403	-0.831529	0.200459	3.35e-05	0.000526129	-1.14656	1.76339	1	1.5	65.75
P02751-1;P02751-3;P02751-17;P02751;P02751-7;P02751-6;P02751-8;P02751-11;P02751-14;P02751-9;P02751-5;P02751-10;P02751-13;P02751-4;P02751-12;P02751-16;P02751-2	Fibronectin;Anastellin;Ugl-Y1;Ugl-Y2;Ugl-Y3	FN1	ENSG00000115414	-1.31455	0.363185	0.00029515	0.00295176	-1.14545	2.24334	55	29.8	262.62
Q15063-4;Q15063-2;Q15063-7;Q15063-6;CON__Q2KJC7	Periostin	POSTN	ENSG00000133110	-4.0856	0.828222	8.1e-07	2.67e-05	-1.14169	0.889428	1	35.4	83.849
O75828	Carbonyl reductase [NADPH] 3	CBR3	ENSG00000159231	-1.86951	0.456765	4.26e-05	0.000632895	-1.13864	1.39964	1	13.4	30.85
P23142;P23142-2;P23142-3	Fibulin-1	FBLN1	ENSG00000077942	-2.34183	0.605934	0.000111166	0.00136354	-1.10879	1.05602	2	35.3	77.213
P02545-2;P02545-6;P02545;P02545-3;P02545-5;P02545-4;REV__Q5VX52	Prelamin-A/C;Lamin-A/C	LMNA	ENSG00000160789	-1.13736	0.296402	0.000124435	0.00148818	-1.10374	1.75765	36	64.9	65.134
Q14956-2;Q14956	Transmembrane glycoprotein NMB	GPNMB	ENSG00000136235	-6.13079	0.714509	9.45e-18	3.57e-14	-1.07749	0.7427	2	4.8	62.642
P02649	Apolipoprotein E	APOE	ENSG00000130203	-1.08808	0.238201	4.93e-06	0.000114296	-1.07479	1.18061	19	74.4	36.154
P39059	Collagen alpha-1(XV) chain;Restin;Restin-2;Restin-3;Restin-4	COL15A1	ENSG00000204291	-3.46313	0.714932	1.27e-06	3.82e-05	-1.06113	1.64207	6	4	141.72
Q9HAT2-2;Q9HAT2	Sialate O-acetylesterase	SIAE	ENSG00000110013	-1.40483	0.31242	6.91e-06	0.000148646	-1.05708	1.24049	4	8.6	54.572
P37059	Estradiol 17-beta-dehydrogenase 2	HSD17B2	ENSG00000086696	-3.24133	0.739319	1.16e-05	0.000226381	-1.05675	0.578838	1	2.3	42.785
P01023;P20742-2;P20742	Alpha-2-macroglobulin	A2M	ENSG00000175899	-4.7225	0.860637	4.08e-08	2.4e-06	-1.05662	0.784513	3	4.1	163.29
O60687	Sushi repeat-containing protein SRPX2	SRPX2	ENSG00000102359	-4.34163	0.810759	8.55e-08	4.32e-06	-1.03852	1.44903	1	2.6	52.971
Q86UK0-2;Q86UK0	ATP-binding cassette sub-family A member 12	ABCA12	ENSG00000144452	-0.972884	0.344701	0.0047666	0.0258492	-1.03326	1.88192	1	0.7	256.96
Q8N6G6	ADAMTS-like protein 1	ADAMTSL1	ENSG00000178031	-1.02973	0.321005	0.00133733	0.00966979	-1.01816	0.857143	2	1.4	193.41
P00352	Retinal dehydrogenase 1	ALDH1A1	ENSG00000165092	-2.40546	0.761857	0.00159205	0.0110196	-1.01744	0.62786	15	42.1	54.861
Q8IVN8	Somatomedin-B and thrombospondin type-1 domain-containing protein	SBSPON	ENSG00000164764	-2.09606	0.440109	1.91e-06	5.26e-05	-1.01681	1.17998	2	8.7	29.61
P50454	Serpin H1	SERPINH1	ENSG00000149257	-1.90176	0.37351	3.55e-07	1.39e-05	-1.01315	1.564	18	46.9	46.44
Q96GP6-2;Q96GP6	Scavenger receptor class F member 2	SCARF2	ENSG00000244486	-1.47161	0.354396	3.29e-05	0.000519649	-0.999556	0.617977	1	1.4	91.72
P24821;P24821-4;P24821-3;P24821-5;P24821-2;P24821-6	Tenascin	TNC	ENSG00000041982	-1.62261	0.500251	0.00118033	0.00878483	-0.99679	1.13027	37	23.7	240.85
Q8IUX7;Q8IUX7-2;Q8N436	Adipocyte enhancer-binding protein 1	AEBP1	ENSG00000106624	-1.22362	0.329679	0.000205987	0.00221506	-0.99457	1.31398	23	25.1	130.93
Q9UBI6	Guanine nucleotide-binding protein G(I)/G(S)/G(O) subunit gamma-12	GNG12	ENSG00000172380	-3.58515	0.576222	4.91e-10	6.63e-08	-0.931859	1.43588	4	66.7	8.0061
P01034	Cystatin-C	CST3	ENSG00000101439	-1.55852	0.231283	1.6e-11	3.68e-09	-0.931803	1.34507	2	13.7	15.799
P16144-5;P16144-4;P16144-2;P16144-3;P16144	Integrin beta-4	ITGB4	ENSG00000132470	-1.76508	0.347068	3.66e-07	1.43e-05	-0.918315	0.935192	1	1.3	106.78
P50281;Q9Y5R2;P51511	Matrix metalloproteinase-14	MMP14	ENSG00000157227	-2.07827	0.353198	4e-09	3.67e-07	-0.915958	1.82921	10	17.9	65.893
P20810-4;P20810-8;P20810-2;P20810;P20810-9;P20810-5;P20810-10;P20810-7;P20810-6;P20810-3	Calpastatin	CAST	ENSG00000153113	-1.36346	0.281841	1.31e-06	3.9e-05	-0.902956	1.68658	7	13.8	71.894
P05997	Collagen alpha-2(V) chain	COL5A2	ENSG00000204262	-2.06093	0.478615	1.66e-05	0.000303137	-0.902495	1.18982	7	8.9	144.91
P02461;P02461-2	Collagen alpha-1(III) chain	COL3A1	ENSG00000168542	-2.70367	0.807008	0.00080741	0.00652005	-0.9007	0.84017	3	4.6	138.56
K7EJ46;K7EJ46-2	Small integral membrane protein 22	SMIM22	ENSG00000267795	-2.06259	0.780475	0.00822403	0.0390076	-0.887591	1.41067	2	31.3	9.2487
O00161-2;O00161	Synaptosomal-associated protein 23	SNAP23	ENSG00000092531	-0.54036	0.208478	0.00954393	0.0433631	-0.886566	1.0119	1	8.9	17.789
P00533;P00533-2;P00533-4;P00533-3	Epidermal growth factor receptor	EGFR	ENSG00000146648	-1.39879	0.232024	1.65e-09	1.81e-07	-0.869524	1.98353	2	3.3	134.28
Q14112-2;Q14112	Nidogen-2	NID2	ENSG00000087303	-4.45894	0.728224	9.18e-10	1.08e-07	-0.865195	1.2835	16	15.6	140.86
Q9UFN0;Q9BS92	Protein NipSnap homolog 3A	NIPSNAP3A	ENSG00000136783	-0.591257	0.152968	0.000110983	0.00136228	-0.864975	2.66609	7	33.6	28.466
Q70UQ0;Q70UQ0-2	Inhibitor of nuclear factor kappa-B kinase-interacting protein	IKBIP	ENSG00000166130	-1.12022	0.296612	0.000158915	0.00181199	-0.8491	1.84217	5	22.6	39.309
Q8N6Y2;Q8N6Y2-2	Leucine-rich repeat-containing protein 17	LRRC17	ENSG00000128606	-1.34781	0.389286	0.000535647	0.00471139	-0.846995	0.533873	9	20.2	51.799
Q10589-2;Q10589	Bone marrow stromal antigen 2	BST2	ENSG00000130303	-3.00932	0.666102	6.25e-06	0.000137228	-0.846136	0.521554	1	6	18.394
Q9P2E9;Q9P2E9-3	Ribosome-binding protein 1	RRBP1	ENSG00000125844	-0.88708	0.211325	2.7e-05	0.000443058	-0.833014	1.79891	24	34.1	152.45
Q9NRN5;Q9NRN5-2;Q9NRN5-3	Olfactomedin-like protein 3	OLFML3	ENSG00000116774	-1.82999	0.515547	0.000385808	0.0036421	-0.825581	0.581386	9	24.4	46.01
Q70UQ0-4	Inhibitor of nuclear factor kappa-B kinase-interacting protein	IKBIP	ENSG00000166130	-1.12022	0.296612	0.000158915	0.00181199	-0.821291	1.88276	4	16.7	43.083
P0CW18	Serine protease 56	PRSS56	ENSG00000237412	-1.09494	0.391146	0.00512118	0.0273406	-0.81717	1.14849	2	4.6	64.596
Q9BY76-3;Q9BY76-2;Q9BY76	Angiopoietin-related protein 4	ANGPTL4	ENSG00000167772	-4.15519	0.62037	2.11e-11	4.7e-09	-0.813721	0.649745	1	6.7	26.853
P08133;P08133-2	Annexin A6	ANXA6	ENSG00000197043	-0.970631	0.246784	8.38e-05	0.00109146	-0.808458	1.24892	42	67	75.872
P02794	Ferritin heavy chain;Ferritin heavy chain, N-terminally processed	FTH1	ENSG00000167996	-0.572139	0.138282	3.51e-05	0.000544581	-0.804684	1.66093	9	61.2	21.225
Q96CX2;Q6ZWB6	BTB/POZ domain-containing protein KCTD12	KCTD12	ENSG00000178695	-0.710981	0.281123	0.0114364	0.0495817	-0.799252	0.636807	4	15.4	35.7
P67936;Q2TAC2-2;Q2TAC2	Tropomyosin alpha-4 chain	TPM4	ENSG00000167460	-0.835242	0.245921	0.000682811	0.00570719	-0.79191	1.50665	5	56	28.521
Q9BW30	Tubulin polymerization-promoting protein family member 3	TPPP3	ENSG00000159713	-2.01202	0.419904	1.65e-06	4.65e-05	-0.791777	0.608969	7	39.2	18.985
P78539-3;P78539-5;P78539-2;P78539;P78539-4	Sushi repeat-containing protein SRPX	SRPX	ENSG00000101955	-3.73387	0.73195	3.37e-07	1.33e-05	-0.785156	1.07999	5	14.1	45.12
P31949	Protein S100-A11;Protein S100-A11, N-terminally processed	S100A11	ENSG00000163191	-4.04406	0.78173	2.3e-07	9.67e-06	-0.778631	1.22188	3	23.8	11.74
P07093-2;P07093-3;P07093	Glia-derived nexin	SERPINE2	ENSG00000135919	-3.11319	0.592937	1.52e-07	6.9e-06	-0.766359	0.641014	9	27.7	44
Q9H3G5	Probable serine carboxypeptidase CPVL	CPVL	ENSG00000106066	-2.29027	0.5795	7.75e-05	0.00102348	-0.764915	0.797872	9	20.8	54.163
Q12884	Prolyl endopeptidase FAP;Antiplasmin-cleaving enzyme FAP, soluble form	FAP	ENSG00000078098	-2.48452	0.440303	1.67e-08	1.16e-06	-0.753074	1.51543	3	3.6	87.711
Q9Y646	Carboxypeptidase Q	CPQ	ENSG00000104324	-0.647414	0.164664	8.43e-05	0.00109619	-0.750589	2.06121	4	7.2	51.887
Q01995	Transgelin	TAGLN	ENSG00000149591	-2.25478	0.562045	6.03e-05	0.000841871	-0.735016	1.41793	10	52.7	22.611
P12814;P12814-3;P12814-2;P12814-4;P35609-2;P35609;Q08043	Alpha-actinin-1	ACTN1	ENSG00000072110	-0.705417	0.217095	0.00115672	0.00866217	-0.734271	2.24186	24	52.8	103.06
P16152;P16152-2	Carbonyl reductase [NADPH] 1	CBR1	ENSG00000159228	-0.640745	0.161422	7.21e-05	0.000967579	-0.730711	1.54992	14	74.7	30.375
Q14315-2;Q14315	Filamin-C	FLNC	ENSG00000128591	-1.01748	0.284877	0.00035476	0.00340476	-0.730449	1.05758	85	47.1	287.28
Q9H6R3;Q9H6R3-2	Acyl-CoA synthetase short-chain family member 3, mitochondrial	ACSS3	ENSG00000111058	-0.49914	0.173599	0.00403713	0.0227192	-0.719334	0.96304	4	7.1	74.777
P09493-9	Tropomyosin alpha-1 chain	TPM1	ENSG00000140416	-1.0226	0.286182	0.000352567	0.00338658	-0.707241	0.858144	0	48.9	32.736
Q9BS40	Latexin	LXN	ENSG00000079257	-2.54075	0.503578	4.53e-07	1.68e-05	-0.693048	2.97493	1	8.1	25.75
O15460-2;O15460	Prolyl 4-hydroxylase subunit alpha-2	P4HA2	ENSG00000072682	-1.11816	0.26436	2.34e-05	0.000395783	-0.693039	2.01837	6	15.2	60.632
Q9BXJ0	Complement C1q tumor necrosis factor-related protein 5	C1QTNF5	ENSG00000223953	-2.91753	0.556451	1.58e-07	7.12e-06	-0.68535	1.94345	4	19.8	25.298
Q9UBG0	C-type mannose receptor 2	MRC2	ENSG00000011028	-0.784215	0.25596	0.00218532	0.0141445	-0.679988	1.04055	17	14.7	166.67
P09486	SPARC	SPARC	ENSG00000113140	-1.48509	0.354151	2.75e-05	0.000448522	-0.679238	1.01383	5	24.4	34.632
P50995-2;P50995	Annexin A11	ANXA11	ENSG00000122359	-1.75435	0.362197	1.27e-06	3.82e-05	-0.671504	1.32846	11	24.2	51.242
Q99062-2	Granulocyte colony-stimulating factor receptor	CSF3R	ENSG00000119535	-3.01788	1.15481	0.0089671	0.0414963	-0.667745	1.73048	1	1.3	85.12
O15230;O15230-2	Laminin subunit alpha-5	LAMA5	ENSG00000130702	-1.07535	0.264713	4.86e-05	0.000705707	-0.66663	1.24217	28	9.8	399.73
P40199	Carcinoembryonic antigen-related cell adhesion molecule 6	CEACAM6	ENSG00000086548	-5.9232	1.72641	0.000601511	0.00516386	-0.663093	0.704742	3	17.4	37.194
P42785;P42785-2	Lysosomal Pro-X carboxypeptidase	PRCP	ENSG00000137509	-0.803724	0.208562	0.000116374	0.00141567	-0.661755	0.85089	13	28.8	55.799
O15143	Actin-related protein 2/3 complex subunit 1B	ARPC1B	ENSG00000130429	-1.70993	0.437225	9.2e-05	0.00117289	-0.656946	2.21094	5	12.1	40.949
P54802	Alpha-N-acetylglucosaminidase;Alpha-N-acetylglucosaminidase 82 kDa form;Alpha-N-acetylglucosaminidase 77 kDa form	NAGLU	ENSG00000108784	-0.64402	0.177357	0.000282092	0.00284965	-0.649664	1.43531	12	23.4	82.265
Q13976;Q13976-2	cGMP-dependent protein kinase 1	PRKG1	ENSG00000185532	-0.9402	0.2537	0.000210597	0.0022575	-0.635098	0.736036	1	1.8	76.364
Q14002;Q14002-2	Carcinoembryonic antigen-related cell adhesion molecule 7	CEACAM7	ENSG00000007306	-7.3707	1.34467	4.22e-08	2.46e-06	-0.63066	0.559567	5	26.4	29.379
Q6YN16;Q6YN16-2	Hydroxysteroid dehydrogenase-like protein 2	HSDL2	ENSG00000119471	-1.14838	0.215906	1.04e-07	5.06e-06	-0.628196	1.555	6	13.2	45.394
P01024	Complement C3;Complement C3 beta chain;C3-beta-c;Complement C3 alpha chain;C3a anaphylatoxin;Acylation stimulating protein;Complement C3b alpha chain;Complement C3c alpha chain fragment 1;Complement C3dg fragment;Complement C3g fragment;Complement C3d fragment;Complement C3f fragment;Complement C3c alpha chain fragment 2	C3	ENSG00000125730	-3.5358	0.828034	1.95e-05	0.000344317	-0.626886	1.46857	2	2.8	187.15
P07686	Beta-hexosaminidase subunit beta;Beta-hexosaminidase subunit beta chain B;Beta-hexosaminidase subunit beta chain A	HEXB	ENSG00000049860	-0.748747	0.212092	0.000415108	0.00384925	-0.623446	0.994268	15	25	63.111
Q01469;A8MUU1	Fatty acid-binding protein, epidermal	FABP5	ENSG00000164687	-2.07955	0.392223	1.15e-07	5.42e-06	-0.617118	0.97482	9	71.9	15.164
P15586-2;P15586	N-acetylglucosamine-6-sulfatase	GNS	ENSG00000135677	-0.595188	0.141822	2.71e-05	0.000444083	-0.616285	0.884912	9	17.3	59.988
P04439;P04439-2;P17693-6;P17693-2;P17693-5;P17693	HLA class I histocompatibility antigen, A-3 alpha chain	HLA-A	ENSG00000206503	-1.1498	0.230647	6.19e-07	2.16e-05	-0.611167	0.741596	3	21.6	40.84
P61769	Beta-2-microglobulin;Beta-2-microglobulin form pI 5.3	B2M	ENSG00000166710	-1.87891	0.362233	2.14e-07	9.1e-06	-0.610968	1.95132	2	16.8	13.714
Q9Y625	Glypican-6;Secreted glypican-6	GPC6	ENSG00000183098	-0.871937	0.180334	1.33e-06	3.94e-05	-0.610757	0.683545	3	8.3	62.735
Q16270-2;Q16270	Insulin-like growth factor-binding protein 7	IGFBP7	ENSG00000163453	-4.58522	0.678903	1.44e-11	3.42e-09	-0.603604	0.767921	6	30.5	28.86
P38571-2;P38571	Lysosomal acid lipase/cholesteryl ester hydrolase	LIPA	ENSG00000107798	-0.855178	0.17613	1.2e-06	3.65e-05	-0.60333	1.36951	2	5.2	39.111
Q13228-2;Q13228;Q13228-4;Q13228-3	Selenium-binding protein 1	SELENBP1	ENSG00000143416	-1.90711	0.37727	4.3e-07	1.62e-05	-0.60165	1.14166	6	16.9	45.348
P98160	Basement membrane-specific heparan sulfate proteoglycan core protein;Endorepellin;LG3 peptide	HSPG2	ENSG00000142798	-1.63913	0.391436	2.82e-05	0.000458806	-0.598783	1.33352	51	16.6	468.83
P13726-2;P13726	Tissue factor	F3	ENSG00000117525	-0.661246	0.14114	2.8e-06	7.17e-05	-0.596139	1.8213	2	10.5	27.145
P40121-2;P40121	Macrophage-capping protein	CAPG	ENSG00000042493	-1.90399	0.480192	7.34e-05	0.000980698	-0.590911	1.44573	3	9.6	36.856
P09493-4;P09493-10	Tropomyosin alpha-1 chain	TPM1	ENSG00000140416	-1.0226	0.286182	0.000352567	0.00338658	-0.587512	1.07732	0	47.9	32.847
P60903	Protein S100-A10	S100A10	ENSG00000197747	-3.23955	0.813158	6.78e-05	0.000924392	-0.585559	0.894995	2	17.5	11.203
O95817	BAG family molecular chaperone regulator 3	BAG3	ENSG00000151929	-0.646961	0.160044	5.29e-05	0.000757069	-0.584855	1.14342	2	4.7	61.594
Q15149;Q15149-7;Q15149-8;Q15149-9;Q15149-5;Q15149-4;Q15149-6;Q15149-2;Q15149-3	Plectin	PLEC	ENSG00000178209	-0.710881	0.199928	0.000376993	0.00357954	-0.583386	1.10265	153	38.3	531.78
Q9BSJ8;Q9BSJ8-2	Extended synaptotagmin-1	ESYT1	ENSG00000139641	-0.597724	0.208917	0.00422234	0.0235318	-0.57295	1.08408	7	7.4	122.85
Q9NZM1-2;Q9NZM1-6;Q9NZM1;Q9NZM1-3;Q9NZM1-5;REV__P24752;Q9NZM1-4;Q9NZM1-8;Q9NZM1-7	Myoferlin	MYOF	ENSG00000138119	-4.49061	0.687925	6.68e-11	1.25e-08	-0.56532	1.04097	15	8.3	229.89
P21333-2;P21333	Filamin-A	FLNA	ENSG00000196924	-0.923974	0.241729	0.000132183	0.00156157	-0.563007	1.47364	80	47.6	280.01
O94919	Endonuclease domain-containing 1 protein	ENDOD1	ENSG00000149218	-1.11174	0.190267	5.13e-09	4.48e-07	-0.5621	1.86328	8	24.2	55.016
Q5T9L3-2;Q5T9L3;Q5T9L3-3	Protein wntless homolog	WLS	ENSG00000116729	-6.5226	0.857316	2.78e-14	2.2e-11	-0.550541	0.369176	2	2.8	62.551
P21741;P21741-2	Midkine	MDK	ENSG00000110492	-1.1034	0.241928	5.09e-06	0.000117493	-0.548689	0.656811	2	14	15.585
P17936;P17936-2	Insulin-like growth factor-binding protein 3	IGFBP3	ENSG00000146674	-2.64457	0.588848	7.09e-06	0.000151774	-0.546159	0.942665	3	9.6	31.674
Q09666;Q09666-2	Neuroblast differentiation-associated protein AHNAK	AHNAK	ENSG00000124942	-0.889244	0.259977	0.000625137	0.00532902	-0.544426	0.918802	32	19.4	629.09
P18206;P18206-2;P18206-3	Vinculin	VCL	ENSG00000035403	-0.908778	0.252864	0.000325713	0.0031853	-0.536856	1.66778	31	29	123.8
P57087-3;P57087;P57087-2	Junctional adhesion molecule B	JAM2	ENSG00000154721	-0.690958	0.143661	1.51e-06	4.34e-05	-0.535766	1.69573	3	12.2	34.554
O75718	Cartilage-associated protein	CRTAP	ENSG00000170275	-0.980016	0.196507	6.13e-07	2.14e-05	-0.533689	1.02842	6	17.2	46.561
Q9Y6C2;Q9Y6C2-2	EMILIN-1	EMILIN1	ENSG00000138080	-1.60626	0.475369	0.000727558	0.00599914	-0.532932	0.89371	20	24.5	106.69
P11047;REV__Q9NQS7-2;REV__Q9NQS7	Laminin subunit gamma-1	LAMC1	ENSG00000135862	-0.74917	0.238671	0.00169572	0.0115631	-0.529815	1.61503	40	30.6	177.6
Q9UK22	F-box only protein 2	FBXO2	ENSG00000116661	-1.35374	0.413942	0.00107409	0.0081814	-0.524295	0.564471	5	25.3	33.327
P04632;Q96L46	Calpain small subunit 1	CAPNS1	ENSG00000126247	-0.649596	0.173448	0.000180257	0.00199645	-0.523106	0.99825	6	28	28.315
Q9BTZ2;Q9BTZ2-7;Q9BTZ2-2;Q9BTZ2-8;Q9BTZ2-4;P0CG22	Dehydrogenase/reductase SDR family member 4;Putative dehydrogenase/reductase SDR family member 4-like 1	DHRS4;DHRS4L1	ENSG00000157326;ENSG00000225766	-0.573254	0.170428	0.000816171	0.0064026	-0.517829	1.49497	2	6.1	29.537
P52565;P52565-2	Rho GDP-dissociation inhibitor 1	ARHGDIA	ENSG00000141522	-0.510095	0.195665	0.00913435	0.0420544	-0.513714	0.787828	9	64.7	23.207
P22570-4;P22570-5;P22570;P22570-7;P22570-3;P22570-6;P22570-2	NADPH:adrenodoxin oxidoreductase, mitochondrial	FDXR	ENSG00000161513	-0.80747	0.191049	2.37e-05	0.000400069	-0.512204	1.74783	8	18	48.056
O75369-2;O75369-9;O75369;O75369-8;O75369-6;O75369-3;O75369-7;O75369-5;O75369-4	Filamin-B	FLNB	ENSG00000136068	-1.24574	0.286973	1.42e-05	0.000266291	-0.508347	0.978829	30	20.1	275.66
Q12857-2;Q12857-3;Q12857;Q12857-4;O00712-2;O00712;O00712-4;O00712-5	Nuclear factor 1 A-type;Nuclear factor 1 B-type	NFIA;NFIB	ENSG00000162599	-0.944822	0.243034	0.000101235	0.00126732	-0.508244	0.852455	1	6.8	54.619
Q9NRW3	DNA dC->dU-editing enzyme APOBEC-3C	APOBEC3C	ENSG00000244509	-1.2178	0.243635	5.78e-07	2.04e-05	-0.508079	3.7116	1	6.8	22.826
Q9P0V9-3;Q9P0V9;Q9P0V9-2	Septin-10	SEPTIN10	ENSG00000186522	-1.19582	0.271951	1.1e-05	0.000215481	-0.507674	0.527973	3	11.6	50.065
P27105;P27105-2	Erythrocyte band 7 integral membrane protein	STOM	ENSG00000148175	-0.821396	0.261889	0.00171016	0.0116382	-0.50713	0.695112	11	49.3	31.73
Q96DG6	Carboxymethylenebutenolidase homolog	CMBL	ENSG00000164237	-1.25303	0.241229	2.05e-07	8.84e-06	-0.506119	1.25361	8	31.8	28.048
Q969Z3-2;Q969Z3	Mitochondrial amidoxime reducing component 2	MTARC2	ENSG00000117791	-0.651302	0.23498	0.00557586	0.0291011	-0.505026	0.766094	2	8.2	29.103
P08727	Keratin, type I cytoskeletal 19	KRT19	ENSG00000171345	-3.85847	1.03233	0.000185764	0.00204149	-0.50323	0.242004	1	67.5	44.105
Q9Y6R1-4;Q9Y6R1-2;Q9Y6R1;Q9Y6R1-5;Q9Y6R1-3	Electrogenic sodium bicarbonate cotransporter 1	SLC4A4	ENSG00000080493	-1.18791	0.380276	0.00178523	0.0120622	-0.50279	0.466328	2	3	112.27
P46527	Cyclin-dependent kinase inhibitor 1B	CDKN1B	ENSG00000111276	0.697395	0.194341	0.000332569	0.00323856	0.525027	1.18449	1	10.1	22.073
Q04726-2;Q04726-7;Q04726-3;Q04726-6;Q04726-5;Q04726-4;Q04726;Q04727-2;Q04727-4;Q04724;Q04727;Q04727-3;Q04725-2;Q04725;Q04725-3	Transducin-like enhancer protein 3	TLE3	ENSG00000140332	0.588174	0.15425	0.000137216	0.00161158	0.582616	1.61159	8	13.9	82.221
Q8WTR4-5;Q8WTR4-4;Q8WTR4-3;Q8WTR4-2;Q8WTR4	Glycerophosphodiester phosphodiesterase domain-containing protein 5	GDPD5	ENSG00000158555	0.803433	0.312905	0.0102387	0.0457321	0.61815	0.508647	1	3.6	40.577
P20839-3;P20839-7;P20839-5;P20839-6;P20839;P20839-2;P20839-4	Inosine-5-monophosphate dehydrogenase 1	IMPDH1	ENSG00000106348	0.757577	0.299896	0.0115327	0.0499189	0.688393	0.577874	14	32.9	60.437
Q9UI32	Glutaminase liver isoform, mitochondrial	GLS2	ENSG00000135423	0.58808	0.197742	0.00293969	0.0177819	0.710509	0.731413	1	1.2	66.322
Q9C037-3;Q9C037-2;Q9C037	E3 ubiquitin-protein ligase TRIM4	TRIM4	ENSG00000146833	0.611674	0.235366	0.00935454	0.0427828	0.832292	0.757255	1	3.1	34.193
P05114	Non-histone chromosomal protein HMG-14	HMGN1	ENSG00000205581	0.56961	0.179459	0.00150334	0.0105494	0.851729	0.953944	6	52	10.659

## Sheet: RO prot
Protein names	Gene names	Protein IDs	Log2 Difference Patient vs control	-Log10 p-value Patient vs control	Unique peptides	Sequence coverage [%]	Mol. weight [kDa]
Estrogen sulfotransferase	SULT1E1	P49888	-3.5559	0.760493	1	2.4	35.126
Metallothionein-3	MT3	P25713	-1.9886	1.64478	1	16.2	6.927
Tenascin-X	TNXB	P22105-1;P22105;P22105-4	-1.66138	2.09995	1	1.5	458.22
Calmodulin-like protein 5	CALML5	Q9NZT1	-1.5874	1.50332	1	8.9	15.892
PDZ and LIM domain protein 3	PDLIM3	Q53GG5-3;Q53GG5-2;Q53GG5	-1.53874	1.88386	1	7.9	20.214
Carboxypeptidase M	CPM	P14384	-1.29422	0.688572	1	1.8	50.513
Metallothionein-2;Metallothionein-1G	MT2A;MT1G	P02795;P13640-2;P13640;P80294;P04731;Q8N339	-1.29237	2.03272	1	65.6	6.0422
Inositol 1,4,5-trisphosphate receptor type 3;Inositol 1,4,5-trisphosphate receptor type 1;Inositol 1,4,5-trisphosphate receptor type 2	ITPR3;ITPR1;ITPR2	Q14573;Q14643-4;Q14571;Q14643-3;Q14643-8;Q14643-7;Q14643-5;Q14643-6;Q14643-2;Q14643	-1.29049	1.66946	1	0.4	304.1
Desmocollin-1	DSC1	Q08554-2;Q08554	-1.25706	1.98541	1	2.5	93.834
Complement factor I;Complement factor I heavy chain;Complement factor I light chain	CFI	P05156	-1.14656	1.76339	1	1.5	65.75
Periostin	POSTN	Q15063-4;Q15063-2;Q15063-7;Q15063-6;CON__Q2KJC7	-1.14169	0.889428	1	35.4	83.849
Carbonyl reductase [NADPH] 3	CBR3	O75828	-1.13864	1.39964	1	13.4	30.85
Beta-crystallin B1	CRYBB1	P53674	-1.07118	0.568778	1	4	28.023
Estradiol 17-beta-dehydrogenase 2	HSD17B2	P37059	-1.05675	0.578838	1	2.3	42.785
Atrial natriuretic peptide receptor 1	NPR1	P16066	-1.04388	1.34548	1	0.8	118.92
Sushi repeat-containing protein SRPX2	SRPX2	O60687	-1.03852	1.44903	1	2.6	52.971
ATP-binding cassette sub-family A member 12	ABCA12	Q86UK0-2;Q86UK0	-1.03326	1.88192	1	0.7	256.96
Scavenger receptor class F member 2	SCARF2	Q96GP6-2;Q96GP6	-0.999556	0.617977	1	1.4	91.72
Fibrillin-3	FBN3	Q75N90	-0.974501	1.9548	1	0.5	300.35
Adenylate cyclase type 6	ADCY6	O43306-2;O43306	-0.951193	1.71959	1	1.6	124.86
Integrin beta-4	ITGB4	P16144-5;P16144-4;P16144-2;P16144-3;P16144	-0.918315	0.935192	1	1.3	106.78
Golgi phosphoprotein 3-like	GOLPH3L	Q9H4A5	-0.916013	0.62475	1	3.5	32.767
Spliceosome-associated protein CWC15 homolog	CWC15	Q9P013	-0.914518	1.30626	1	4.4	26.624
Synaptosomal-associated protein 23	SNAP23	O00161-2;O00161	-0.886566	1.0119	1	8.9	17.789
CSC1-like protein 1	TMEM63A	O94886	-0.883279	1.53431	1	1.2	92.125
Metallothionein-1X	MT1X	P80297	-0.85499	1.23291	1	65.6	6.0683
Bone marrow stromal antigen 2	BST2	Q10589-2;Q10589	-0.846136	0.521554	1	6	18.394
Angiopoietin-related protein 4	ANGPTL4	Q9BY76-3;Q9BY76-2;Q9BY76	-0.813721	0.649745	1	6.7	26.853
Glucagon;Glicentin;Glicentin-related polypeptide;Oxyntomodulin;Glucagon;Glucagon-like peptide 1;Glucagon-like peptide 1(7-37);Glucagon-like peptide 1(7-36);Glucagon-like peptide 2	GCG	P01275	-0.80537	0.240408	1	7.8	20.909
Polypeptide N-acetylgalactosaminyltransferase 14	GALNT14	Q96FL9-2;Q96FL9-4;Q96FL9;Q96FL9-3	-0.762779	0.716674	1	1.7	60.519
Tropomyosin alpha-3 chain	TPM3	P06753	-0.706922	1.43069	1	43.2	32.95
Peptidyl-prolyl cis-trans isomerase FKBP7	FKBP7	Q9Y680-1;Q9Y680-3;Q9Y680	-0.693934	1.70912	1	11.8	14.562
Latexin	LXN	Q9BS40	-0.693048	2.97493	1	8.1	25.75
Granulocyte colony-stimulating factor receptor	CSF3R	Q99062-2	-0.667745	1.73048	1	1.3	85.12
Coiled-coil domain-containing protein 158	CCDC158	Q5M9N0	-0.666912	1.64728	1	0.9	127.14
Heparan sulfate 2-O-sulfotransferase 1	HS2ST1	Q7LGA3-3;Q7LGA3;Q7LGA3-2	-0.648702	2.19466	1	11.4	26.757
cGMP-dependent protein kinase 1	PRKG1	Q13976;Q13976-2	-0.635098	0.736036	1	1.8	76.364
Actin, cytoplasmic 2;Actin, cytoplasmic 2, N-terminally processed	ACTG1	P63261	-0.589959	1.23213	1	74.4	41.792
ATP-citrate synthase	ACLY	P53396-2;P53396-3	-0.58524	0.784217	1	37.6	119.77
Neutral amino acid transporter A	SLC1A4	P43007-2;P43007	-0.562512	1.1735	1	4.3	24.619
RNA polymerase-associated protein LEO1	LEO1	Q8WVC0-2;Q8WVC0	-0.561232	1.53237	1	1.2	68.003
Protein POF1B	POF1B	Q8WVV4;Q8WVV4-1	-0.559998	0.177054	1	3.1	68.064
Tetratricopeptide repeat protein 38	TTC38	Q5R3I4	-0.557065	1.60393	1	4.3	52.787
Oxidation resistance protein 1	OXR1	Q8N573-3;Q8N573-2;Q8N573-5;Q8N573-8;Q8N573	-0.548767	0.936846	1	1.6	55.698
Rho GTPase-activating protein 17	ARHGAP17	Q68EM7-4;Q68EM7-2;Q68EM7-6;Q68EM7-5;Q68EM7	-0.545293	1.37604	1	5.8	25.76
Thymidine kinase 2, mitochondrial	TK2	O00142-5;O00142-2;O00142-3;O00142-4;O00142;O00142-6	-0.54059	1.99666	1	5.4	20.281
Spectrin alpha chain, non-erythrocytic 1	SPTAN1	Q13813-3	-0.523407	1.69264	1	55	282.28
Regulator of microtubule dynamics protein 1	RMDN1	Q96DB5-3;Q96DB5-2;Q96DB5	-0.517073	0.47408	1	4.8	30.847
Nuclear factor 1 A-type;Nuclear factor 1 B-type	NFIA;NFIB	Q12857-2;Q12857-3;Q12857;Q12857-4;O00712-2;O00712;O00712-4;O00712-5	-0.508244	0.852455	1	6.8	54.619
Required for meiotic nuclear division protein 1 homolog	RMND1	Q9NWS8-2;Q9NWS8	-0.508223	1.95459	1	4.2	27.846
DNA dC->dU-editing enzyme APOBEC-3C	APOBEC3C	Q9NRW3	-0.508079	3.7116	1	6.8	22.826
1-phosphatidylinositol 4,5-bisphosphate phosphodiesterase delta-3	PLCD3	Q8N3E9	-0.503835	0.691187	1	2.3	89.257
Keratin, type I cytoskeletal 19	KRT19	P08727	-0.50323	0.242004	1	67.5	44.105
Putative GTP-binding protein 6	GTPBP6	O43824	-0.500801	1.75073	1	3.7	56.897
Probable E3 ubiquitin-protein ligase HERC6	HERC6	Q8IVU3	-0.48755	0.912248	1	0.9	115.12
N-terminal Xaa-Pro-Lys N-methyltransferase 1;N-terminal Xaa-Pro-Lys N-methyltransferase 1, N-terminally processed	NTMT1	Q9BV86	-0.487192	0.865897	1	8.5	25.387
Tissue-type plasminogen activator;Tissue-type plasminogen activator chain A;Tissue-type plasminogen activator chain B	PLAT	P00750-2;P00750-4;P00750-3;P00750	-0.479713	1.14648	1	5.5	32.175
Glycine amidinotransferase, mitochondrial	GATM	P50440-3;P50440-2;P50440	-0.479576	0.754405	1	2.6	44.943
Thymosin beta-10	TMSB10	P63313	-0.479566	0.583826	1	63.6	5.0256
Semaphorin-3E	SEMA3E	O15041-2;O15041	-0.465608	0.691128	1	1.4	82.423
Retinoic acid receptor responder protein 2	RARRES2	Q99969	-0.455676	1.00986	1	6.7	18.617
Collagen alpha-1(VIII) chain;Vastatin	COL8A1	P27658	-0.452793	0.51527	1	2.6	73.363
Centrin-1;Centrin-2	CETN1;CETN2	Q12798;P41208	-0.45153	0.907326	1	5.2	19.57
Integrin beta-6	ITGB6	P18564-2;P18564	-0.448224	1.51868	1	1.3	74.957
ATP-binding cassette sub-family B member 8, mitochondrial;Multidrug resistance-associated protein 4	ABCB8;ABCC4	Q9NUT2-5;Q9NUT2-4;Q9NUT2-3;Q9NUT2-2;Q9NUT2;O15439-4;O15439-3;O15439-2;O15439	-0.443938	0.984374	1	1.6	59.382
Spectrin alpha chain, non-erythrocytic 1	SPTAN1	Q13813-2;Q13813;REV__Q04637-6;REV__Q04637-7;REV__Q04637-5;REV__Q04637-4;REV__Q04637-3;REV__Q04637;REV__Q04637-8;REV__Q04637-9	-0.442082	1.00947	1	54.5	285.09
T-complex protein 11-like protein 1	TCP11L1	Q9NUJ3	-0.433972	0.661666	1	4.1	57.034
Putative nucleoside diphosphate kinase	NME2P1	O60361	-0.430622	1.51677	1	52.6	15.529
F-BAR and double SH3 domains protein 1	FCHSD1	Q86WN1	-0.429338	1.0718	1	1.3	76.941
Acyl-CoA desaturase	SCD	O00767	-0.427759	0.788902	1	3.6	41.522
Coiled-coil domain-containing protein 178	CCDC178	Q5BJE1-3;Q5BJE1-2;Q5BJE1-4;Q5BJE1	-0.418014	0.317766	1	1.1	95.978
Mitochondrial fission factor	MFF	Q9GZY8-5;Q9GZY8-2;Q9GZY8	-0.415635	0.712732	1	6.7	27.105
Tubulin beta-2A chain	TUBB2A	Q13885	-0.409109	0.732948	1	69.4	49.906
Selenoprotein N	SEPN1	Q9NZV5-2;Q9NZV5	-0.406715	0.67735	1	1.6	62.033
Paraplegin	SPG7	Q9UQ90-2;Q9UQ90	-0.400971	1.09063	1	2.2	53.939
Liprin-beta-1	PPFIBP1	Q86W92-3;Q86W92-4;Q86W92-2;Q86W92	-0.400804	1.42458	1	3.4	96.964
Epidermal growth factor receptor substrate 15	EPS15	P42566-2;P42566	-0.400113	0.676986	1	2.7	64.375
NADH dehydrogenase [ubiquinone] flavoprotein 3, mitochondrial	NDUFV3	P56181	-0.399932	0.460817	1	14.8	11.94
Gamma-interferon-inducible lysosomal thiol reductase	IFI30	P13284	-0.390399	0.452442	1	3.6	27.963
Transmembrane protein 165	TMEM165	Q9HC07-2;Q9HC07	-0.388812	3.56121	1	6.9	28.432
Hematological and neurological expressed 1 protein;Hematological and neurological expressed 1 protein, N-terminally processed	HN1	Q9UK76-3;Q9UK76;Q9UK76-2	-0.387277	0.677562	1	9.3	11.023
Segment polarity protein dishevelled homolog DVL-2	DVL2	O14641;P54792-2;P54792;O14640-2;O14640	-0.384383	2.32799	1	4.2	78.947
Intraflagellar transport protein 25 homolog	HSPB11	Q9Y547	-0.382678	0.891028	1	7.6	16.297
Stromal interaction molecule 1	STIM1	Q13586-2;Q13586	-0.378616	1.09148	1	1.9	62.133
Sorting nexin-14	SNX14	Q9Y5W7-3;Q9Y5W7-4;Q9Y5W7	-0.374853	0.633523	1	1.5	104.01
Protein ITFG3	ITFG3	Q9H0X4-2;Q9H0X4	-0.373836	0.784327	1	1.7	58.387
UBX domain-containing protein 4	UBXN4	Q92575	-0.365065	0.645778	1	1.4	56.777
Pentraxin-related protein PTX3	PTX3	P26022	-0.363039	0.46074	1	2.9	41.975
Glutaredoxin-1	GLRX	P35754	-0.361858	1.14576	1	10.4	11.776
MAPK-interacting and spindle-stabilizing protein-like	MAPK1IP1L	Q8NDC0	-0.360982	1.02152	1	6.9	24.269
NLR family member X1	NLRX1	Q86UT6-2;Q86UT6	-0.352404	0.667479	1	1.5	101.87
Myosin light chain 1/3, skeletal muscle isoform;Myosin light chain 3	MYL1;MYL3	P05976-2;P05976;P08590	-0.351338	0.650829	1	14	16.684
Developmental pluripotency-associated protein 4	DPPA4	Q7L190	-0.349414	0.358225	1	4.9	33.54
Syndecan-2	SDC2	P34741	-0.349183	0.592693	1	4.5	22.16
Dehydrogenase/reductase SDR family member on chromosome X	DHRSX	Q8N5I4	-0.346523	0.529617	1	4.2	36.443
Vacuolar ATPase assembly integral membrane protein VMA21	VMA21	Q3ZAQ7	-0.345328	1.05907	1	11.9	11.354
Acetyl-CoA acetyltransferase, cytosolic	ACAT2	Q9BWD1;Q9BWD1-2	-0.342652	1.16513	1	5	41.35
F-box/LRR-repeat protein 19	FBXL19	Q6PCT2-2;Q6PCT2-3;Q6PCT2	-0.34219	1.44738	1	1.2	71.329
Toll-interacting protein	TOLLIP	Q9H0E2	-0.341826	0.79086	1	3.3	30.281
Transcription factor 25	TCF25	Q9BQ70	-0.340455	1.74908	1	1.3	76.666
ATP-binding cassette sub-family F member 3	ABCF3	Q9NUQ8-2;Q9NUQ8	-0.337148	1.06614	1	1.4	78.983
Peptidyl-tRNA hydrolase ICT1, mitochondrial	ICT1	Q14197	-0.334986	0.697569	1	4.9	23.63
Tax1-binding protein 3	TAX1BP3	O14907	-0.334896	0.453146	1	13.7	13.735
Vacuolar protein sorting-associated protein 4B	VPS4B	O75351	-0.334703	0.994374	1	10.4	49.301
Probable lysosomal cobalamin transporter	LMBRD1	Q9NUN5-4;Q9NUN5-2;Q9NUN5-3;Q9NUN5	-0.330675	0.967013	1	9.6	21.394
Seipin	BSCL2	Q96G97-3;Q96G97;Q96G97-4	-0.330235	0.416419	1	3.1	32.654
Choline transporter-like protein 4	SLC44A4	Q53GD3-3;Q53GD3	-0.31992	1.20354	1	2.2	70.761
Oligoribonuclease, mitochondrial	REXO2	Q9Y3B8-2;Q9Y3B8-3;Q9Y3B8	-0.319919	0.379165	1	5	23.207
Phosphoglycerate kinase 1	PGK1	P00558-2	-0.317317	0.127591	1	81.2	41.428
Protein arginine N-methyltransferase 3	PRMT3	O60678-2;O60678	-0.313558	0.479231	1	2.3	52.901
BCL-6 corepressor	BCOR	Q6W2J9-4;Q6W2J9-2;Q6W2J9	-0.307894	0.41746	1	0.5	186.23
Glucose-6-phosphate translocase	SLC37A4	O43826;O43826-2	-0.305763	0.854359	1	3	46.36
Lymphocyte function-associated antigen 3	CD58	P19256-2;P19256-3;P19256	-0.305205	0.78596	1	4.2	26.66
Disintegrin and metalloproteinase domain-containing protein 17	ADAM17	P78536-2;P78536	-0.30388	0.706609	1	1.2	78.542
Serine/threonine-protein kinase 11-interacting protein	STK11IP	Q8N1F8	-0.301297	0.717782	1	1.7	120.26
Switch-associated protein 70	SWAP70	Q9UH65	-0.301297	0.559152	1	2.1	68.997
39S ribosomal protein L41, mitochondrial	MRPL41	Q8IXM3	-0.299973	0.767639	1	8	15.383
Maleylacetoacetate isomerase	GSTZ1	O43708-2;O43708-3;O43708	-0.299378	1.25684	1	8.7	17.896
Neuronal calcium sensor 1	NCS1	P62166-2;P62166	-0.294316	0.368607	1	5.8	19.728
Sorting nexin-7	SNX7	Q9UNH6-2;Q9UNH6;Q9UNH6-3	-0.2927	1.29861	1	3.3	39.206
CD2 antigen cytoplasmic tail-binding protein 2	CD2BP2	O95400	-0.285054	0.207228	1	7	37.646
Actin, aortic smooth muscle;Actin, gamma-enteric smooth muscle	ACTA2;ACTG2	P62736;P63267;P63267-2	-0.284991	1.47767	1	66.3	42.009
Syndecan-4	SDC4	P31431-2;P31431	-0.282489	0.292867	1	9.2	16.545
Active breakpoint cluster region-related protein	ABR	Q12979-2;Q12979-3;Q12979-4;Q12979	-0.279645	0.747943	1	3.9	93.706
Solute carrier family 12 member 4	SLC12A4	Q9UP95-5;Q9UP95-2;Q9UP95-6;Q9UP95;Q9UP95-7;Q9UP95-3	-0.270905	0.427811	1	4.3	117.04
ATP-citrate synthase	ACLY	P53396	-0.269059	0.736428	1	37.7	120.84
V-type proton ATPase 116 kDa subunit a isoform 2	ATP6V0A2	Q9Y487	-0.268432	0.624035	1	2.2	98.081
Monoacylglycerol lipase ABHD6	ABHD6	Q9BV23	-0.26825	2.37972	1	2.7	38.33
Ubiquitin domain-containing protein UBFD1	UBFD1	O14562	-0.265935	0.336721	1	2.6	33.382
Galactosylceramide sulfotransferase	GAL3ST1	Q99999	-0.265235	0.237391	1	1.7	48.764
Zinc transporter 6	SLC30A6	Q6NXT4-4;Q6NXT4-3;Q6NXT4;Q6NXT4-2	-0.264849	0.679951	1	3.7	47.617
Synaptogyrin-3	SYNGR3	O43761	-0.26482	0.428141	1	6.6	24.555
Zinc finger protein basonuclin-2	BNC2	Q6ZN30-2;Q6ZN30	-0.263037	0.17554	1	1.2	101.33
Phosphoglycerate kinase 2	PGK2	P07205	-0.261925	0.727705	1	18	44.796
Multiple epidermal growth factor-like domains protein 10	MEGF10	Q96KG7-2;Q96KG7	-0.260753	0.342229	1	2.3	60.797
Mammalian ependymin-related protein 1	EPDR1	Q9UM22-2;Q9UM22	-0.260563	0.540301	1	12.2	9.8604
Mitochondrial pyruvate carrier 1	MPC1	Q9Y5U8	-0.260513	0.575008	1	6.4	12.347
Syntaxin-binding protein 2	STXBP2	Q15833-2;Q15833;Q15833-3	-0.259464	0.655607	1	3.1	66.137
U6 snRNA-associated Sm-like protein LSm1	LSM1	O15116	-0.257667	1.0652	1	14.3	15.179
Migration and invasion enhancer 1	MIEN1	Q9BRT3	-0.252256	0.471298	1	9.6	12.403
Torsin-1A-interacting protein 2	TOR1AIP2	Q8NFQ8	-0.252161	0.867577	1	5.3	51.263
Maestro heat-like repeat-containing protein family member 1	MROH1	Q8NDA8-3;Q8NDA8	-0.251283	0.763577	1	1.8	66.506
Protein-tyrosine sulfotransferase 1	TPST1	O60507	-0.249611	0.670384	1	4.3	42.188
Phosphatidylserine synthase 1	PTDSS1	P48651-3;P48651-2;P48651	-0.24657	0.596998	1	2.7	34.579
Transforming acidic coiled-coil-containing protein 1	TACC1	O75410-8;O75410-10;O75410-5;O75410-4;O75410-6;O75410-3;O75410-7;O75410-9;O75410;O75410-2	-0.242683	0.337143	1	7.8	17.815
Actin, cytoplasmic 1;Actin, cytoplasmic 1, N-terminally processed	ACTB	P60709;Q562R1;Q9BYX7	-0.241481	0.743	1	74.4	41.736
SH3 domain-binding glutamic acid-rich-like protein 2	SH3BGRL2	Q9UJC5	-0.240775	0.273072	1	14	12.326
STE20/SPS1-related proline-alanine-rich protein kinase	STK39	Q9UEW8-2;Q9UEW8	-0.240214	0.335793	1	4	57.937
Spermatid perinuclear RNA-binding protein	STRBP	Q96SI9-2;Q96SI9	-0.236475	1.55056	1	6.1	71.966
Major facilitator superfamily domain-containing protein 10	MFSD10	Q14728	-0.23633	1.04013	1	2	48.339
Protein Hook homolog 1	HOOK1	Q9UJC3-2;Q9UJC3	-0.233782	0.382869	1	1.6	80.021
Calponin-3	CNN3	Q15417-2	-0.229967	0.361349	1	25.3	31.737
Guanidinoacetate N-methyltransferase	GAMT	Q14353;Q14353-2	-0.225796	0.575517	1	6.8	26.318
Derlin-2	DERL2	Q9GZP9	-0.223691	0.357977	1	7.9	27.567
Choline dehydrogenase, mitochondrial	CHDH	Q8NE62	-0.222697	0.626818	1	2	65.358
Vesicle transport protein USE1	USE1	Q9NZ43	-0.216573	1.33817	1	3.9	29.371
Nuclear factor 1 X-type	NFIX	Q14938-6;Q14938-5;Q14938-3;Q14938-2;Q14938-4;Q14938	-0.216002	0.288238	1	7.9	47.91
Protein FAM134A	FAM134A	Q8NC44	-0.215868	1.03022	1	2	57.829
Suppression of tumorigenicity 5 protein	ST5	P78524-3;P78524-2;P78524	-0.212311	1.32777	1	2.1	70.244
Peroxisomal membrane protein PEX16	PEX16	Q9Y5Y5;Q9Y5Y5-2	-0.211725	0.77114	1	3	38.628
Cytohesin-2;Cytohesin-3	CYTH2;CYTH3	Q99418-2;O43739-2;Q99418;O43739	-0.20696	0.632352	1	3.5	46.489
Mitogen-activated protein kinase kinase kinase 7	MAP3K7	O43318-4;O43318-3;O43318-2;O43318	-0.206278	0.40648	1	1.6	53.739
E3 ubiquitin-protein ligase MARCH9	MARCHF9	Q86YJ5	-0.205941	0.671204	1	2.6	37.772
Nucleoredoxin-like protein 1	NXNL1	Q96CM4	-0.205483	0.132198	1	7.5	23.943
Elongation factor Tu GTP-binding domain-containing protein 1	EFTUD1	Q7Z2Z2-2;Q7Z2Z2	-0.203393	0.777904	1	0.7	119.89
Very long-chain acyl-CoA synthetase	SLC27A2	O14975	-0.202961	0.363338	1	1.3	70.311
Myeloid-associated differentiation marker	MYADM	Q96S97	-0.201951	0.341015	1	3.1	35.273
GTP-binding protein Rit1	RIT1	Q92963-2;Q92963;Q92963-3	-0.200569	0.325634	1	12.6	21.633
Leucine zipper putative tumor suppressor 3	LZTS3	O60299	-0.200057	0.431856	1	2.4	71.79
GDP-Man:Man(3)GlcNAc(2)-PP-Dol alpha-1,2-mannosyltransferase	ALG11	Q2TAA5	-0.198489	1.03365	1	1.8	55.65
Katanin p60 ATPase-containing subunit A-like 2	KATNAL2	Q8IYT4-2;Q8IYT4	-0.198036	0.438691	1	2.6	52.781
RING-box protein 2	RNF7	Q9UBF6-3;Q9UBF6-4;Q9UBF6-2;Q9UBF6	-0.193609	0.465783	1	24.4	9.642
2-deoxynucleoside 5-phosphate N-hydrolase 1	DNPH1	O43598-2;O43598	-0.193256	0.462484	1	11.5	16.187
39S ribosomal protein L13, mitochondrial	MRPL13	Q9BYD1	-0.192145	1.41219	1	8.4	20.692
Diphthine synthase	DPH5	Q9H2P9-3;Q9H2P9-2;Q9H2P9-6;Q9H2P9-4;Q9H2P9;Q9H2P9-5	-0.191964	0.925567	1	7.7	26.025
39S ribosomal protein L19, mitochondrial	MRPL19	P49406	-0.191842	0.475262	1	2.7	33.535
Alpha-protein kinase 3	ALPK3	Q96L96	-0.189256	0.172022	1	0.6	201.27
Urotensin-2	UTS2	O95399;O95399-2	-0.18848	0.705553	1	6.5	14.295
Lysosomal amino acid transporter 1 homolog	PQLC2	Q6ZP29-2;Q6ZP29-3;Q6ZP29	-0.187804	0.331176	1	7.2	19.77
Signal transducing adapter molecule 1	STAM	Q92783-2;Q92783	-0.186611	0.368747	1	4	44.971
Ran-binding protein 3	RANBP3	Q9H6Z4-3;Q9H6Z4-2;Q9H6Z4	-0.186091	0.569993	1	1.6	53.41
Allograft inflammatory factor 1-like	AIF1L	Q9BQI0-4;Q9BQI0-3;Q9BQI0;Q9BQI0-2	-0.186086	0.155061	1	9.8	11.816
Transducin beta-like protein 3	TBL3	Q12788	-0.181583	0.196936	1	3.3	89.034
Cyclin-dependent kinase 18	CDK18	Q07002;Q07002-3	-0.18046	0.38315	1	3.4	54.424
Ribulose-phosphate 3-epimerase	RPE	Q96AT9-5;Q96AT9-3;Q96AT9-4;Q96AT9-2;Q96AT9	-0.178078	0.348683	1	5.6	17.57
Helicase-like transcription factor	HLTF	Q14527-2;Q14527	-0.177767	0.291144	1	1	99.918
Transcription factor IIIB 90 kDa subunit	BRF1	Q92994-9;Q92994-3;Q92994-7;Q92994-8;Q92994-5;Q92994	-0.176591	0.544774	1	1.8	47.978
Reticulon-1	RTN1	Q16799;Q16799-2	-0.176446	0.201222	1	5.3	83.617
Charged multivesicular body protein 1a	CHMP1A	Q9HD42	-0.176134	0.684969	1	3.6	21.703
Cytochrome c oxidase assembly factor 6 homolog	COA6	Q5JTJ3-3;Q5JTJ3;Q5JTJ3-2	-0.17494	0.771427	1	16.5	9.4275
Selenoprotein M	SELM	Q8WWX9	-0.172441	0.176893	1	9.7	16.231
Insulin-like growth factor II;Insulin-like growth factor II;Insulin-like growth factor II Ala-25 Del;Preptin	IGF2	P01344;P01344-2;P01344-3	-0.170308	0.22595	1	5	20.14
COMM domain-containing protein 3	COMMD3	Q9UBI1	-0.169176	0.415931	1	4.6	22.151
Protein YIPF6	YIPF6	Q96EC8	-0.168946	0.408041	1	5.1	26.256
Nuclear envelope phosphatase-regulatory subunit 1	CNEP1R1	Q8N9A8-3;Q8N9A8	-0.166952	0.503617	1	23.4	5.6184
Phosphatidylinositol-glycan biosynthesis class X protein	PIGX	Q8TBF5;Q8TBF5-2	-0.165811	0.759538	1	4.7	28.788
DNA replication licensing factor MCM4	MCM4	P33991	-0.163948	0.123103	1	1.7	96.557
Tetraspanin-5	TSPAN5	P62079	-0.160682	0.29935	1	6	30.337
TNF receptor-associated factor 6	TRAF6	Q9Y4K3	-0.160222	0.284828	1	1.7	59.573
ER membrane protein complex subunit 10	EMC10	Q5UCC4-2;Q5UCC4	-0.159528	0.646115	1	6.7	26.806
U1 small nuclear ribonucleoprotein 70 kDa	SNRNP70	P08621-4	-0.158103	0.221308	1	19.6	39.19
Mannose-1-phosphate guanyltransferase alpha	GMPPA	Q96IJ6;Q96IJ6-2	-0.156424	0.500461	1	2.4	46.291
Synaptogyrin-2	SYNGR2	O43760;O43760-2	-0.156203	0.265229	1	4.5	24.81
Glutaminase kidney isoform, mitochondrial	GLS	O94925	-0.154037	0.629098	1	12.1	73.46
Zinc transporter ZIP1	SLC39A1	Q9NY26-2;Q9NY26	-0.153163	0.206403	1	5.4	23.589
Elongator complex protein 6	ELP6	Q0PNE2-2;Q0PNE2	-0.152718	0.530274	1	4.4	27.567
1-acyl-sn-glycerol-3-phosphate acyltransferase epsilon	AGPAT5	Q9NUQ2	-0.15193	0.244831	1	2.7	42.072
Selenoprotein W	SEPW1	P63302	-0.151075	0.484928	1	11.5	9.4479
COMM domain-containing protein 2	COMMD2	Q86X83-2;Q86X83	-0.150208	1.07414	1	5.9	19.119
Unconventional myosin-IXb	MYO9B	Q13459-2;Q13459	-0.149382	0.694602	1	0.4	229.14
Protein FAM45A;Protein FAM45B	FAM45A;FAM45B	Q8TCE6-2;Q8TCE6;Q6NSW5	-0.149241	0.67608	1	2.6	39.799
2-methoxy-6-polyprenyl-1,4-benzoquinol methylase, mitochondrial	COQ5	Q5HYK3	-0.14828	0.379024	1	4.9	37.14
Vezatin	VEZT	Q9HBM0-2;Q9HBM0	-0.147599	0.491965	1	2.8	65.424
Calcium/calmodulin-dependent protein kinase type II subunit delta	CAMK2D	Q13557-8;Q13557-10;Q13557;Q13557-6;Q13557-11;Q13557-9;Q13557-5;Q13557-3;Q13557-4;Q9UQM7;Q9UQM7-2	-0.146087	0.698547	1	45.6	54.127
Centromere protein H	CENPH	Q9H3R5	-0.145125	0.101227	1	4.9	28.481
Low molecular weight phosphotyrosine protein phosphatase	ACP1	P24666-2	-0.144243	0.195863	1	33.5	17.977
DNA fragmentation factor subunit alpha	DFFA	O00273-2;O00273	-0.143386	0.372109	1	6	29.41
Ceramide synthase 1	CERS1	P27544-2;P27544	-0.137705	0.218653	1	3	37.983
Clathrin light chain A	CLTA	P09496-2;P09496-5	-0.136005	0.201113	1	34.4	23.662
Phosphatidylinositol 3,4,5-trisphosphate 5-phosphatase 2	INPPL1	O15357-2;O15357	-0.134926	0.274313	1	1	113.18
ATP-binding cassette sub-family B member 9;ATP-binding cassette sub-family B member 5;Multidrug resistance protein 1;Multidrug resistance protein 3	ABCB9;ABCB5;ABCB1;ABCB4	Q9NP78-6;Q9NP78-5;Q9NP78-7;Q9NP78-2;Q9NP78;Q2M3G0-1;P08183-2;P21439-3;Q2M3G0;P21439-2;P08183;P21439	-0.134508	0.339691	1	1.3	75.283
Exostosin-like 3	EXTL3	O43909	-0.133437	0.895252	1	1.4	104.75
Fat storage-inducing transmembrane protein 2	FITM2	Q8N6M3	-0.132598	0.562496	1	5	29.855
Arylsulfatase D	ARSD	P51689-3;P51689	-0.132007	0.199334	1	3	54.933
ADP-ribosylation factor-like protein 8B	ARL8B	Q9NVJ2	-0.130096	0.229634	1	31.2	21.539
Beta-arrestin-2	ARRB2	P32121-5;P32121-2;P32121;P32121-3;P32121-4	-0.129275	1.08516	1	8.4	44.391
Importin subunit alpha-1	KPNA2	P52292	-0.128956	0.150047	1	1.7	57.861
Voltage-dependent anion-selective channel protein 2	VDAC2	P45880-2	-0.128174	0.862448	1	71.7	30.412
DOMON domain-containing protein FRRS1L	FRRS1L	Q9P0K9	-0.127924	0.267875	1	3.2	37.27
Mitochondrial import inner membrane translocase subunit Tim21	TIMM21	Q9BVV7	-0.126969	0.313471	1	4	28.202
Tubulin alpha-1A chain;Tubulin alpha-3E chain	TUBA1A;TUBA3E	Q71U36-2;Q71U36;P0DPH8;P0DPH7;P0DPH7-2;Q6PEY2	-0.126741	0.300555	1	72.6	46.297
Ubiquitin carboxyl-terminal hydrolase 30	USP30	Q70CQ3	-0.125718	0.334255	1	1.7	58.502
Unconventional myosin-X	MYO10	Q9HD67-3;Q9HD67	-0.122386	0.358675	1	1.1	163.55
Mucolipin-1	MCOLN1	Q9GZU1	-0.121842	0.474406	1	2.6	65.022
CaM kinase-like vesicle-associated protein	CAMKV	Q8NCB2-3;Q8NCB2-2;Q8NCB2	-0.121091	0.098618	1	2.1	51.686
Adaptin ear-binding coat-associated protein 2	NECAP2	Q9NVZ3-3;Q9NVZ3-4;Q9NVZ3;Q9NVZ3-2	-0.119949	0.227814	1	8.7	19.419
Hemoglobin subunit alpha	HBA1	P69905	-0.119699	0.138653	1	31	15.257
NEDD4 family-interacting protein 1	NDFIP1	Q9BT67-2;Q9BT67	-0.117679	0.184638	1	11.1	16.915
Bis(5-nucleosyl)-tetraphosphatase [asymmetrical]	NUDT2	P50583	-0.116184	0.160012	1	10.2	16.829
Interferon-induced transmembrane protein 1;Interferon-induced transmembrane protein 2;Interferon-induced transmembrane protein 3	IFITM1;IFITM2;IFITM3	P13164;Q01629;Q01628	-0.115333	0.448586	1	12.8	13.964
Carboxypeptidase A6	CPA6	Q8N4T0-2;Q8N4T0	-0.114936	0.194621	1	3.5	37.069
Calcium/calmodulin-dependent protein kinase type II subunit delta	CAMK2D	Q13557-12	-0.111949	1.70265	1	45.6	54.113
Galactose-3-O-sulfotransferase 3	GAL3ST3	Q96A11	-0.110495	0.22431	1	2.8	48.955
39S ribosomal protein L4, mitochondrial	MRPL4	Q9BYD3-2;Q9BYD3	-0.109239	0.297427	1	7.2	29.502
Protein quaking	QKI	Q96PU8-5;Q96PU8-9;Q96PU8-8;Q96PU8-6;Q96PU8-3;Q96PU8	-0.107898	0.0853049	1	5.4	35.232
DnaJ homolog subfamily C member 8	DNAJC8	O75937	-0.106878	0.214126	1	3.6	29.841
Uridine 5-monophosphate synthase;Orotate phosphoribosyltransferase;Orotidine 5-phosphate decarboxylase	UMPS	P11172-3;P11172	-0.10611	0.49404	1	2.3	42.495
MAGUK p55 subfamily member 7	MPP7	Q5T2T1-2;Q5T2T1	-0.10598	0.0876787	1	2.1	42.395
Endoplasmic reticulum-Golgi intermediate compartment protein 2	ERGIC2	Q96RQ1	-0.105586	0.301287	1	3.4	42.548
Focadhesin	FOCAD	Q5VW36	-0.104127	0.164972	1	0.9	200.07
Voltage-dependent anion-selective channel protein 2	VDAC2	P45880;P45880-1	-0.100969	0.536402	1	69.7	31.566
[Pyruvate dehydrogenase [acetyl-transferring]]-phosphatase 1, mitochondrial	PDP1	Q9P0J1;Q9P0J1-2	-0.0993265	0.326324	1	2.4	61.053
Testis-expressed sequence 264 protein	TEX264	Q9Y6I9	-0.0991231	0.484277	1	3.2	34.188
G-rich sequence factor 1	GRSF1	Q12849-5;Q12849	-0.0974391	0.316513	1	5	36.613
Kinesin-like protein KIF13B	KIF13B	Q9NQT8	-0.0972609	0.382496	1	0.6	202.79
Thioredoxin domain-containing protein 15	TXNDC15	Q96J42-2;Q96J42	-0.0970894	0.141296	1	5.5	38.066
Alpha-taxilin	TXLNA	P40222	-0.0963461	0.623067	1	1.6	61.89
Ras-specific guanine nucleotide-releasing factor 2	RASGRF2	O14827	-0.0953078	0.178391	1	1	140.76
Cytochrome c oxidase subunit 8A, mitochondrial	COX8A	P10176	-0.0945809	0.232462	1	13	7.579
PAX3- and PAX7-binding protein 1	PAXBP1	Q9Y5B6	-0.0944935	0.237928	1	1.2	104.8
Serine/threonine-protein kinase VRK2	VRK2	Q86Y07-4	-0.0940328	0.280443	1	2.8	44.41
Microtubule-associated proteins 1A/1B light chain 3B;Microtubule-associated proteins 1A/1B light chain 3 beta 2	MAP1LC3B;MAP1LC3B2	Q9GZQ8;A6NCE7	-0.0923809	0.12612	1	22.4	14.688
Procollagen C-endopeptidase enhancer 1	PCOLCE	Q15113	-0.0921849	0.0559954	1	2.2	47.972
Rho-related GTP-binding protein RhoC	RHOC	P08134	-0.0912279	0.22714	1	32.6	22.006
Armadillo repeat-containing protein 10	ARMC10	Q8N2F6-6;Q8N2F6-4;Q8N2F6-5;Q8N2F6-3;Q8N2F6-2;Q8N2F6	-0.0898662	0.371415	1	4.9	24.756
Protoporphyrinogen oxidase	PPOX	P50336	-0.0879738	1.31202	1	2.7	50.765
Nucleoside diphosphate kinase A	NME1	P15531;P15531-2	-0.0861673	0.0870267	1	57.2	17.149
40S ribosomal protein S27-like	RPS27L	Q71UM5	-0.0854987	0.317562	1	38.1	9.4771
BDNF/NT-3 growth factors receptor	NTRK2	Q16620-2;Q16620-3;Q16620-5;Q16620-6;Q16620;Q16620-4	-0.0852864	0.0781953	1	3.1	53.051
Stathmin-2	STMN2	Q93045;Q93045-2	-0.0850472	0.143343	1	15.1	20.828
39S ribosomal protein L53, mitochondrial	MRPL53	Q96EL3	-0.0840693	0.233055	1	8.9	12.107
Bloom syndrome protein	BLM	P54132	-0.0834828	0.613771	1	0.6	159
Translational activator of cytochrome c oxidase 1	TACO1	Q9BSH4	-0.0824908	0.15731	1	3.7	32.477
Carbohydrate sulfotransferase 6	CHST6	Q9GZX3	-0.0819545	0.164175	1	3	44.098
Suppressor of SWI4 1 homolog	PPAN	Q9NQ55-2;Q9NQ55;Q9NQ55-3	-0.0811512	0.474421	1	2.6	51.9
Phosphoribosyltransferase domain-containing protein 1	PRTFDC1	Q9NRG1-3;Q9NRG1-2;Q9NRG1	-0.0804921	0.206869	1	5.8	19.983
Zinc transporter ZIP6	SLC39A6	Q13433	-0.080209	0.227223	1	1.2	85.046
Dynamin-3	DNM3	Q9UQ16-2;Q9UQ16-3;Q9UQ16;Q9UQ16-4;Q9UQ16-5	-0.0796767	0.065945	1	9.7	96.681
Microfibril-associated glycoprotein 4	MFAP4	P55083;P55083-2	-0.0789461	0.0792633	1	7.1	28.648
Intraflagellar transport protein 122 homolog	IFT122	Q9HBG6-11;Q9HBG6-7;Q9HBG6-10;Q9HBG6-8;Q9HBG6-9;Q9HBG6-4;Q9HBG6-3;Q9HBG6-6;Q9HBG6;Q9HBG6-5	-0.0776255	0.168102	1	1.6	113.23
Acetyl-coenzyme A transporter 1	SLC33A1	O00400	-0.0775561	0.423675	1	2.4	60.908
RNA-binding protein 4B	RBM4B	Q9BQ04	-0.0772907	0.171631	1	22.3	40.149
Pro-cathepsin H;Cathepsin H mini chain;Cathepsin H;Cathepsin H heavy chain;Cathepsin H light chain	CTSH	P09668	-0.0760589	0.117078	1	3.9	37.393
Alpha-(1,3)-fucosyltransferase 11	FUT11	Q495W5-2;Q495W5	-0.0760241	0.142272	1	3.2	53.509
Liprin-alpha-3	PPFIA3	O75145-2;O75145	-0.0758819	0.155009	1	1.2	132.36
Negative elongation factor A	NELFA	Q9H3P2-7;Q9H3P2	-0.0758474	0.145258	1	3.8	28.416
Uridine-cytidine kinase-like 1	UCKL1	Q9NWZ5-4;Q9NWZ5	-0.0757039	0.208268	1	2.1	59.466
Methylglutaconyl-CoA hydratase, mitochondrial	AUH	Q13825-2;Q13825	-0.0754688	0.0825346	1	6.5	32.508
Importin-4	IPO4	Q8TEX9;Q8TEX9-2	-0.0727683	0.236834	1	0.9	118.71
Outer dense fiber protein 2	ODF2	Q5BJF6-2;Q5BJF6-3;Q5BJF6-4;Q5BJF6	-0.0726024	0.18229	1	2.4	88.577
Leptin receptor gene-related protein	LEPROT	O15243	-0.0724981	0.295589	1	9.9	14.254
Threonylcarbamoyladenosine tRNA methylthiotransferase	CDKAL1	Q5VV42-2;Q5VV42	-0.0714349	0.678012	1	2	54.666
TNF receptor-associated factor 3	TRAF3	Q13114-2;Q13114	-0.0702358	0.113194	1	2.3	55.305
Transmembrane protein 256	TMEM256	Q8N2U0	-0.0674508	0.0333972	1	7.1	11.741
L-fucose kinase	FUK	Q8N0W3;Q8N0W3-2	-0.0667994	0.179444	1	0.8	117.62
Craniofacial development protein 1	CFDP1	Q9UEE9-2;Q9UEE9	-0.0655576	0.121674	1	5.5	24.061
Thymidylate synthase	TYMS	P04818-2;P04818	-0.064471	0.108744	1	3.2	31.758
Ras-related protein Rab-8B	RAB8B	Q92930	-0.0640717	0.103034	1	21.7	23.584
AH receptor-interacting protein	AIP	O00170	-0.0584276	0.100674	1	4.5	37.636
MLN64 N-terminal domain homolog	STARD3NL	O95772-2;O95772	-0.0580515	0.213738	1	4.8	25.817
StAR-related lipid transfer protein 7, mitochondrial	STARD7	Q9NQZ5	-0.0569088	0.102031	1	3.2	43.113
E3 ubiquitin-protein ligase MARCH5	MARCHF5	Q9NX47	-0.0563659	0.117736	1	5.8	31.231
Armadillo repeat-containing X-linked protein 1	ARMCX1	Q9P291	-0.0562574	0.116436	1	4.4	49.18
Importin subunit alpha-7	KPNA6	O60684	-0.05557	0.168703	1	11.6	60.029
Protein phosphatase inhibitor 2	PPP1R2	P41236	-0.0539555	0.110417	1	4.4	23.015
Guanine nucleotide-binding protein G(olf) subunit alpha	GNAL	P38405-3	-0.053256	0.0862315	1	4.6	20.522
Alpha- and gamma-adaptin-binding protein p34	AAGAB	Q6PD74-2;Q6PD74	-0.0506449	0.0522343	1	13.1	22.719
Four and a half LIM domains protein 2	FHL2	Q14192	-0.0504299	0.0840967	1	3.9	32.193
Band 4.1-like protein 5	EPB41L5	Q9HCM4-2;Q9HCM4-4;Q9HCM4-3;Q9HCM4	-0.0495214	0.167388	1	2.6	57.885
Neutral alpha-glucosidase AB	GANAB	Q14697-2;Q14697-3	-0.0494401	0.116114	1	53.2	109.44
Williams-Beuren syndrome chromosomal region 16 protein	WBSCR16	Q96I51-2;Q96I51-3;Q96I51	-0.0490352	0.105152	1	5	38.441
Chitobiosyldiphosphodolichol beta-mannosyltransferase	ALG1	Q9BT22-2;Q9BT22	-0.0487159	0.100472	1	2.5	40.337
Prolyl 4-hydroxylase subunit alpha-1	P4HA1	P13674	-0.0480689	0.170008	1	50.6	61.049
DNA methyltransferase 1-associated protein 1	DMAP1	Q9NPF5	-0.0465511	0.0358124	1	3.4	52.992
Thyroid receptor-interacting protein 6	TRIP6	Q15654	-0.0448864	0.0599472	1	4.2	50.287
WD repeat-containing protein 47	WDR47	O94967-2;O94967;O94967-3;O94967-4	-0.0444535	0.120396	1	1.7	98.515
Ubiquitin-conjugating enzyme E2 H	UBE2H	P62256-2;P62256	-0.0437485	0.144896	1	9.9	17.174
Reactive oxygen species modulator 1	ROMO1	P60602	-0.0429555	0.141138	1	10.1	8.1828
Protein S100-A16	S100A16	Q96FQ6	-0.0425134	0.0467901	1	8.7	11.801
Nuclear factor NF-kappa-B p100 subunit;Nuclear factor NF-kappa-B p52 subunit	NFKB2	Q00653-3;Q00653-4;Q00653	-0.0420163	0.0900619	1	4.4	47.021
Guanine nucleotide-binding protein G(I)/G(S)/G(O) subunit gamma-10	GNG10	Q9H1X3-3;P50151	-0.0413655	0.0789271	1	9.8	16.499
Coiled-coil domain-containing protein 86	CCDC86	Q9H6F5	-0.0408289	0.0533096	1	3.1	40.235
Arfaptin-2	ARFIP2	P53365-2;P53365-3;P53365	-0.0406056	0.221173	1	6.2	29.044
TBC1 domain family member 10B	TBC1D10B	Q4KMP7	-0.0403709	0.127969	1	0.9	87.198
Tyrosine-protein kinase transmembrane receptor ROR2	ROR2	Q01974	-0.0388434	0.0349872	1	1.9	104.76
Dynactin subunit 5	DCTN5	Q9BTE1-3;Q9BTE1-2;Q9BTE1	-0.0379236	0.153661	1	13.1	9.74
Importin subunit alpha-4	KPNA3	O00505	-0.0374174	0.0806834	1	14	57.81
Clusterin-associated protein 1	CLUAP1	Q96AJ1-2;Q96AJ1	-0.0369139	0.0512928	1	6.5	29.093
Cyclin-dependent kinase 4	CDK4	P11802	-0.0348374	0.0560369	1	6.9	33.729
ATP-dependent RNA helicase DHX8	DHX8	Q14562	-0.0337996	0.0505522	1	2	139.31
Signal recognition particle 54 kDa protein	SRP54	P61011-2;P61011	-0.0336114	0.0830995	1	3.1	50.369
Zinc transporter ZIP14	SLC39A14	Q15043-2;Q15043-3;Q15043	-0.033549	0.0619214	1	2.5	52.838
Phosphatidylinositol glycan anchor biosynthesis class U protein	PIGU	Q9H490-2;Q9H490	-0.0326169	0.160853	1	2.7	47.61
Iron-sulfur cluster assembly enzyme ISCU, mitochondrial	ISCU	Q9H1K1	-0.0301199	0.0516848	1	5.4	17.999
Hemoglobin subunit epsilon	HBE1	P02100	-0.0300108	0.0861945	1	18.4	16.203
Ethanolaminephosphotransferase 1	EPT1	Q9C0D9	-0.0299788	0.108316	1	4	45.228
Zinc finger protein 638	ZNF638	Q14966-4;Q14966-3;Q14966	-0.0296448	0.0412307	1	1.6	128.49
Abhydrolase domain-containing protein 4	ABHD4	Q8TB40-2;Q8TB40	-0.0293918	0.0476933	1	9.4	20.239
Multiple PDZ domain protein	MPDZ	O75970-5;O75970-3;O75970-2;O75970	-0.0293183	0.0715096	1	0.6	214.8
Protein-lysine N-methyltransferase N6AMT2	N6AMT2	Q8WVE0	-0.0286933	0.0769342	1	5.6	24.505
ALK tyrosine kinase receptor	ALK	Q9UM73	-0.0286303	0.0418273	1	0.4	176.44
BCL2/adenovirus E1B 19 kDa protein-interacting protein 3	BNIP3	Q12983	-0.0285981	0.0537184	1	3.5	27.832
Peroxisomal targeting signal 1 receptor	PEX5	P50542-2;P50542-3;P50542;P50542-4	-0.0279953	0.0862345	1	1.8	66.83
E3 ubiquitin-protein ligase TRIM9	TRIM9	Q9C026-4;Q9C026;Q9C026-5	-0.0254643	0.0449925	1	2.5	89.761
Transmembrane protein 222	TMEM222	Q9H0R3-2;Q9H0R3	-0.0254195	0.12041	1	23.2	12.804
Ras-related protein Rab-9B;Ras-related protein Rab-9A	RAB9B;RAB9A	Q9NP90;P51151	-0.0247859	0.0290558	1	5.5	22.719
Exocyst complex component 6	EXOC6	Q8TAG9-2;Q8TAG9	-0.0247848	0.0326012	1	2.5	93.406
Microtubule-associated proteins 1A/1B light chain 3A	MAP1LC3A	Q9H492;Q9H492-2	-0.0238574	0.0263166	1	23.1	14.272
Rab-3A-interacting protein	RAB3IP	Q96QF0-8;Q96QF0-2;Q96QF0	-0.0223005	0.0689505	1	3.1	28.642
Fukutin-related protein	FKRP	Q9H9S5	-0.0222965	0.0399199	1	2.4	54.567
Cytochrome c oxidase subunit 7B, mitochondrial	COX7B	P24311	-0.0220179	0.0472172	1	8.8	9.1604
E3 ubiquitin-protein ligase CBL	CBL	P22681	-0.0213169	0.0414325	1	1.1	99.632
Aldo-keto reductase family 1 member C3	AKR1C3	P42330;P42330-2	-0.0207835	0.0329501	1	24.1	36.853
Poliovirus receptor	PVR	P15151-3;P15151-2;P15151-4;P15151	-0.020196	0.0396407	1	3.6	39.304
BRCA1-A complex subunit BRE	BRE	Q9NXR7-4;Q9NXR7-3;Q9NXR7;Q9NXR7-1	-0.0193616	0.0749017	1	2.9	42.697
CD82 antigen	CD82	P27701-2;P27701	-0.0188541	0.0383224	1	4.1	26.818
Small ubiquitin-related modifier 2	SUMO2	P61956-2;P61956	-0.0185428	0.0393461	1	31	8.1111
Heat shock 70 kDa protein 6;Putative heat shock 70 kDa protein 7	HSPA6;HSPA7	P17066;P48741	-0.018458	0.0375047	1	15.1	71.027
Paladin	PALD1	Q9ULE6	-0.0177728	0.0151416	1	1.6	96.753
S-adenosyl-L-methionine-dependent tRNA 4-demethylwyosine synthase	TYW1;TYW1B	Q9NV66-2;Q6NUM6;Q9NV66	-0.0170737	0.0464243	1	3.9	43.7
Inhibitor of nuclear factor kappa-B kinase subunit beta	IKBKB	O14920-4;O14920-2;O14920	-0.0166198	0.11646	1	1.9	79.508
MICOS complex subunit MIC60	IMMT	Q16891-4	-0.0157546	0.0732443	1	56.1	83.548
28S ribosomal protein S10, mitochondrial	MRPS10	P82664	-0.0143532	0.0209976	1	9	22.999
Exosome complex component MTR3	EXOSC6	Q5RKV6	-0.0141675	0.031692	1	8.1	28.235
cAMP-dependent protein kinase catalytic subunit gamma	PRKACG	P22612	-0.0126339	0.0151351	1	14.8	40.434
Synaptojanin-2-binding protein	SYNJ2BP	P57105	-0.0119072	0.049382	1	9.7	15.928
Glycerophosphodiester phosphodiesterase 1	GDE1	Q9NZC3	-0.0100114	0.0618952	1	2.4	37.718
Ribosome-releasing factor 2, mitochondrial	GFM2	Q969S9-5;Q969S9-4;Q969S9-2;Q969S9-3;Q969S9	-0.00958157	0.0226371	1	3.7	57.059
Serine/threonine-protein phosphatase 2B catalytic subunit alpha isoform	PPP3CA	Q08209;Q08209-5;Q08209-4	-0.00759323	0.0169589	1	17.7	58.687
Biogenesis of lysosome-related organelles complex 1 subunit 1	BLOC1S1	P78537-2;P78537	-0.00746481	0.0281089	1	8.8	14.311
Neutral alpha-glucosidase AB	GANAB	Q14697	-0.00739376	0.0412577	1	54.7	106.87
Bardet-Biedl syndrome 12 protein	BBS12	Q6ZW61	-0.00717711	0.035238	1	1.3	79.084
Tyrosine-protein phosphatase non-receptor type 12	PTPN12	Q05209-2;Q05209-3;Q05209	-0.00487709	0.0115968	1	1.7	72.777
Calcium/calmodulin-dependent protein kinase type IV	CAMK4	Q16566	-0.00451263	0.00296748	1	3	51.925
WD repeat-containing protein 92	WDR92	Q96MX6-2;Q96MX6	-0.00413632	0.00974234	1	5.6	32.127
WD repeat domain phosphoinositide-interacting protein 3	WDR45B	Q5MNZ6	0.000956694	0.00158978	1	3.5	38.121
Serine/threonine-protein phosphatase 2A 56 kDa regulatory subunit beta isoform	PPP2R5B	Q15173-2;Q15173	0.00185784	0.00452986	1	5.7	57.293
Ribosome biogenesis protein BRX1 homolog	BRIX1	Q8TDN6	0.0021894	0.00200212	1	3.7	41.401
AP-1 complex subunit gamma-like 2	AP1G2	O75843	0.0022223	0.00697269	1	1.1	87.116
Neurofibromin;Neurofibromin truncated	NF1	P21359-2;P21359-6;P21359	0.0024689	0.00322617	1	0.4	317.03
WD repeat-containing protein 6	WDR6	Q9NNW5	0.00349387	0.0107523	1	0.8	121.72
Phospholipase DDHD2	DDHD2	O94830	0.00380389	0.00522483	1	2.4	81.031
Nucleoside diphosphate kinase 7	NME7	Q9Y5B8-2;Q9Y5B8	0.00464495	0.00801264	1	3.2	38.187
Glutamine-dependent NAD(+) synthetase	NADSYN1	Q6IA69	0.00555046	0.00767896	1	1.4	79.284
Golgi pH regulator A;Golgi pH regulator B	GPR89A;GPR89B	B7ZAQ6-2;B7ZAQ6-3;P0CG08;B7ZAQ6	0.00615223	0.0179053	1	3.6	38.484
Transcription elongation factor A protein-like 5	TCEAL5	Q5H9L2	0.00770338	0.00474373	1	16	23.307
Cadherin-1;E-Cad/CTF1;E-Cad/CTF2;E-Cad/CTF3	CDH1	P12830-2;P12830	0.00783674	0.0102064	1	1.2	90.941
tRNA (guanine(26)-N(2))-dimethyltransferase	TRMT1	Q9NXH9-2;Q9NXH9	0.0079933	0.0313889	1	1.4	69.305
DnaJ homolog subfamily B member 9	DNAJB9	Q9UBS3	0.00825381	0.0192924	1	6.3	25.518
Protein MAL2	MAL2	Q969L2	0.00879216	0.00772626	1	6.2	19.125
Integrator complex subunit 3	INTS3	Q68E01-4;Q68E01-3;Q68E01-2;Q68E01	0.00925851	0.0123919	1	3.4	63.586
Ubiquitin-related modifier 1	URM1	Q9BTM9-3;Q9BTM9;Q9BTM9-2	0.00947022	0.0449226	1	20.6	7.1432
Protein Wnt-11	WNT11	O96014	0.00996359	0.00942456	1	3.7	39.179
28S ribosomal protein S33, mitochondrial	MRPS33	Q9Y291	0.0102668	0.0109319	1	8.5	12.629
Ubiquitin carboxyl-terminal hydrolase 34	USP34	Q70CQ2-3;Q70CQ2-2;Q70CQ2	0.0102732	0.020283	1	0.6	377.59
Tetraspanin-14	TSPAN14	Q8NG11-3;Q8NG11-2;Q8NG11	0.0121442	0.0177009	1	6.8	16.901
Ethylmalonyl-CoA decarboxylase	ECHDC1	Q9NTX5-4;Q9NTX5-5;Q9NTX5-3;Q9NTX5-6;Q9NTX5-2;Q9NTX5	0.0123106	0.0219723	1	15.7	7.7449
Intraflagellar transport protein 74 homolog	IFT74	Q96LB3-2;Q96LB3	0.0126013	0.0204414	1	2.7	42.331
TGF-beta-activated kinase 1 and MAP3K7-binding protein 1	TAB1	Q15750-2;Q15750	0.012852	0.0204123	1	4.3	49.917
Cytospin-A	SPECC1L	Q69YQ0-2;Q69YQ0	0.0129146	0.0494976	1	2	120.18
Methylosome subunit pICln	CLNS1A	P54105	0.0157594	0.0250831	1	11.8	26.215
Thrombospondin type-1 domain-containing protein 7A	THSD7A	Q9UPZ6	0.0157812	0.0199755	1	0.5	185.36
Beta-adrenergic receptor kinase 2;Beta-adrenergic receptor kinase 1	ADRBK2;ADRBK1	P35626;P25098	0.0159459	0.0290445	1	2.9	79.709
Cytochrome P450 4Z1	CYP4Z1	Q86W10	0.0173737	0.00714507	1	3.2	59.085
39S ribosomal protein L20, mitochondrial	MRPL20	Q9BYC9;Q9BYC9-2	0.0181	0.0522319	1	7.4	17.442
Armadillo repeat-containing protein 6	ARMC6	Q6NXE6-2;Q6NXE6	0.018894	0.0291522	1	3.8	51.547
Phosphatidylethanolamine N-methyltransferase	PEMT	Q9UBM1;Q9UBM1-3;Q9UBM1-2	0.0207838	0.0838024	1	6.5	22.134
Serine/threonine-protein kinase PAK 4	PAK4	O96013-2;O96013-3;O96013-4;O96013	0.0211395	0.108033	1	2.6	47.924
Copper transport protein ATOX1	ATOX1	O00244	0.0211492	0.0786098	1	13.2	7.4016
Cell division cycle protein 27 homolog	CDC27	P30260;P30260-2	0.023311	0.0855988	1	1.2	91.866
Myotubularin-related protein 3;Myotubularin-related protein 4	MTMR3;MTMR4	Q13615-3;Q13615-2;Q9NYA4;Q13615	0.025129	0.0539887	1	0.8	129.44
Androgen-induced gene 1 protein	AIG1	Q9NVV5-3;Q9NVV5-4;Q9NVV5;Q9NVV5-1	0.0260159	0.0873717	1	4.8	21.714
ASNSD1 upstream open reading frame protein	ASDURF	L0R819	0.027549	0.0544875	1	10.4	11.25
CMP-N-acetylneuraminate-beta-galactosamide-alpha-2,3-sialyltransferase 1	ST3GAL1	Q11201	0.0296165	0.0373169	1	3.5	39.075
LIM and calponin homology domains-containing protein 1	LIMCH1	Q9UPQ0-7;Q9UPQ0-9;Q9UPQ0-8;Q9UPQ0-6;Q9UPQ0-5;Q9UPQ0-10;Q9UPQ0-2;Q9UPQ0-4;Q9UPQ0;Q9UPQ0-3	0.0300473	0.116581	1	8	15.551
Nischarin	NISCH	Q9Y2I1-2;Q9Y2I1	0.0320941	0.0529277	1	1.7	110.19
BRISC and BRCA1-A complex member 1	BABAM1	Q9NWV8-2;Q9NWV8	0.0332313	0.105127	1	4.9	21.028
Katanin p60 ATPase-containing subunit A-like 1	KATNAL1	Q9BW62	0.034305	0.0565245	1	3.3	55.392
Membrane magnesium transporter 1	MMGT1	Q8N4V1;Q8N4V1-2	0.0348801	0.093458	1	6.9	14.686
Trafficking protein particle complex subunit 11	TRAPPC11	Q7Z392-2;Q7Z392-4;Q7Z392-3;Q7Z392	0.036478	0.0982466	1	3.7	47.631
WD repeat-containing protein 13	WDR13	Q9H1Z4-2;Q9H1Z4	0.0371207	0.144225	1	2.8	43.036
TRAF2 and NCK-interacting protein kinase	TNIK	Q9UKE5-8;Q9UKE5-5;Q9UKE5-7;Q9UKE5-3;Q9UKE5-6;Q9UKE5-2;Q9UKE5-4;Q9UKE5	0.0372297	0.0718759	1	2.6	144.25
Annexin A4	ANXA4	P09525-2	0.0381041	0.0588647	1	78.1	27.062
Glutaminase kidney isoform, mitochondrial	GLS	O94925-3	0.0388668	0.0647014	1	13.9	65.459
Rap1 GTPase-activating protein 2	RAP1GAP2	Q684P5-3;Q684P5-2;Q684P5	0.0396798	0.0213657	1	2.5	77.897
Tubulin alpha chain-like 3	TUBAL3	A6NHL2-2;A6NHL2	0.0397858	0.0885106	1	11.6	45.517
COMM domain-containing protein 7	COMMD7	Q86VX2-2;Q86VX2	0.0404816	0.137866	1	6	22.412
Zinc finger protein 598	ZNF598	Q86UK7-2;Q86UK7-3;Q86UK7	0.0406985	0.0917421	1	1.2	97.805
Uncharacterized protein C20orf96	C20orf96	Q9NUD7	0.0413991	0.0326743	1	4.7	42.859
Serine/threonine-protein kinase 38	STK38	Q15208	0.0426761	0.130607	1	4.3	54.19
Lys-63-specific deubiquitinase BRCC36	BRCC3	P46736-5;P46736-2;P46736-3;P46736	0.0427412	0.0663313	1	6.9	28.027
EH domain-binding protein 1	EHBP1	Q8NDI1-3;Q8NDI1-2;Q8NDI1	0.0444009	0.224252	1	0.9	132.32
NTF2-related export protein 1	NXT1	Q9UKK6	0.0444571	0.0535795	1	14.3	15.847
Protein unc-79 homolog	UNC79	Q9P2D8-2;Q9P2D8;Q9P2D8-3	0.0447001	0.0557591	1	0.4	275.43
Ubiquitin-60S ribosomal protein L40;Ubiquitin;60S ribosomal protein L40	UBA52	P62987	0.047323	0.0993415	1	53.9	14.728
Transmembrane protein 263	TMEM263	Q8WUH6	0.0497716	0.325508	1	17.2	11.748
Uncharacterized protein KIAA2013	KIAA2013	Q8IYS2;Q8IYS2-2	0.0500226	0.125898	1	2.7	69.156
Smad nuclear-interacting protein 1	SNIP1	Q8TAD8	0.050329	0.0405082	1	3.5	45.777
Heat shock factor-binding protein 1	HSBP1	O75506	0.0507232	0.298667	1	14.5	8.5435
BBSome-interacting protein 1	BBIP1	A8MTZ0-3;A8MTZ0-2;A8MTZ0	0.0551666	0.0581223	1	14.9	7.7001
E3 ubiquitin-protein ligase TRIM33	TRIM33	Q9UPN9-2;Q9UPN9	0.0557888	0.235255	1	0.9	120.54
Ribonucleoprotein PTB-binding 1	RAVER1	Q8IY67-3;Q8IY67;Q8IY67-2	0.0560084	0.133424	1	21.3	8.4193
Methylenetetrahydrofolate reductase	MTHFR	P42898;P42898-2	0.056759	0.148185	1	1.4	74.596
Regulator of nonsense transcripts 3B	UPF3B	Q9BZI7-2;Q9BZI7	0.0574258	0.071709	1	1.7	56.213
Agrin;Agrin N-terminal 110 kDa subunit;Agrin C-terminal 110 kDa subunit;Agrin C-terminal 90 kDa fragment;Agrin C-terminal 22 kDa fragment	AGRN	O00468-6;O00468-7	0.0601469	0.132479	1	22.6	214.84
Protein FAM63A	FAM63A	Q8N5J2-2;Q8N5J2-4;Q8N5J2;Q8N5J2-3	0.0612668	0.115385	1	2.8	36.458
Myeloid leukemia factor 2	MLF2	Q15773	0.0624521	0.503848	1	3.6	28.147
Transcription factor SOX-8	SOX8	P57073	0.0630578	0.275114	1	2	47.314
Cleft lip and palate transmembrane protein 1	CLPTM1	O96005-3;O96005-4;O96005	0.063986	0.0925638	1	1.4	65.596
Kin of IRRE-like protein 1	KIRREL	Q96J84;Q96J84-2	0.0650335	0.0936499	1	2.1	83.535
Dynein light chain Tctex-type 3	DYNLT3	P51808	0.0654674	0.101281	1	8.6	13.062
ATP-dependent RNA helicase DDX54	DDX54	Q8TDD1;Q8TDD1-2	0.0656072	0.128206	1	1.6	98.594
Putative zinc finger protein 730	ZNF730	Q6ZMV8	0.0657984	0.777903	1	1.4	59.039
Sulfite oxidase, mitochondrial	SUOX	P51687	0.0663664	0.2194	1	3.1	60.282
Carcinoembryonic antigen-related cell adhesion molecule 1	CEACAM1	P13688-2;P13688-8;P13688-10;P13688	0.067036	0.0492053	1	5.3	45.95
Cyclin-Y	CCNY	Q8ND76-3;Q8ND76-2;Q8ND76	0.0675537	0.256816	1	4.2	33.245
Glucoside xylosyltransferase 1	GXYLT1	Q4G148-2;Q4G148	0.0690451	0.250187	1	2.9	46.8
Arf-GAP with coiled-coil, ANK repeat and PH domain-containing protein 3	ACAP3	Q96P50	0.0696061	0.122789	1	1.9	92.494
BRISC complex subunit Abro1	FAM175B	Q15018	0.0697312	0.225901	1	4.1	46.9
Nephronectin	NPNT	Q6UXI9-2;Q6UXI9-5;Q6UXI9;Q6UXI9-4;Q6UXI9-6;Q6UXI9-3	0.0698644	0.195545	1	2.4	55.701
Phosphorylated CTD-interacting factor 1	PCIF1	Q9H4Z3	0.0703042	0.25887	1	1.6	80.669
DnaJ homolog subfamily C member 21	DNAJC21	Q5F1R6;Q5F1R6-3;Q5F1R6-2	0.0706266	0.19249	1	1.7	62.027
Phospholemman	FXYD1	O00168	0.0708282	0.0882355	1	13	10.441
Putative homeobox protein Meis3-like 1;Homeobox protein Meis2;Homeobox protein Meis3;Putative homeobox protein Meis3-like 2;Homeobox protein Meis1	MEIS3P1;MEIS2;MEIS3;MEIS3P2;MEIS1	A6NDR6;O14770-5;O14770-6;Q99687-3;A8K0S8;Q99687;O14770-7;O14770-8;O00470;O14770-3;O14770-2;Q99687-2;O00470-2;O14770-4;O14770	0.0708811	0.094372	1	2.9	30.204
SLIT-ROBO Rho GTPase-activating protein 1	SRGAP1	Q7Z6B7-2;Q7Z6B7	0.073134	0.306119	1	1.6	121.59
Arf-GAP with dual PH domain-containing protein 1	ADAP1	O75689-3;O75689;O75689-2	0.0754031	0.145034	1	4	35.353
PDZ domain-containing protein GIPC1	GIPC1	O14908-2;O14908	0.076656	0.141085	1	5.1	26.071
Death-associated protein kinase 3	DAPK3	O43293-2;O43293	0.0773473	0.161758	1	2.8	37.048
Myomesin-1	MYOM1	P52179-2;P52179	0.0786808	0.166498	1	0.6	177.7
Lipocalin-15	LCN15	Q6UWW0	0.0792961	0.204929	1	5.4	20.454
Ras-related GTP-binding protein D	RRAGD	Q9NQL2;Q9NQL2-2	0.0797543	0.133779	1	12.5	45.587
Survival of motor neuron-related-splicing factor 30	SMNDC1	O75940	0.0799855	0.124817	1	4.2	26.711
CCR4-NOT transcription complex subunit 7	CNOT7	Q9UIV1-2;Q9UIV1	0.0802703	0.23947	1	5.7	28.228
Aldo-keto reductase family 1 member C1;Aldo-keto reductase family 1 member C4;Aldo-keto reductase family 1 member C2	AKR1C1;AKR1C4;AKR1C2	Q04828;P17516;P52895;P52895-2	0.0811516	0.134369	1	24.5	36.788
Attractin	ATRN	O75882-3;O75882-2;O75882	0.0812657	0.367239	1	0.8	133.7
Squalene synthase	FDFT1	P37268-2;P37268-5;P37268	0.0818567	0.132028	1	4.2	40.769
Cysteine and glycine-rich protein 1	CSRP1	P21291	0.0819665	0.225801	1	8.8	20.567
Bifunctional lysine-specific demethylase and histidyl-hydroxylase MINA	MINA	Q8IUF8-3;Q8IUF8-4;Q8IUF8	0.0820955	0.118428	1	4.7	23.909
Echinoderm microtubule-associated protein-like 1	EML1	O00423;O00423-3	0.0828629	0.0937293	1	1.6	89.86
GRB2-associated-binding protein 1	GAB1	Q13480;Q13480-2	0.084742	0.150434	1	1.7	76.615
Myotubularin-related protein 6	MTMR6	Q9Y217-2;Q9Y217	0.0849345	0.377964	1	2	63.742
Volume-regulated anion channel subunit LRRC8E	LRRC8E	Q6NSJ5	0.085671	0.214736	1	2.1	90.246
SET and MYND domain-containing protein 5	SMYD5	Q6GMV2	0.085829	0.150938	1	2.6	47.34
14-3-3 protein sigma	SFN	P31947-2;P31947	0.0859031	0.23231	1	15.3	24.336
Mitochondrial intermembrane space import and assembly protein 40	CHCHD4	Q8N4Q1;Q8N4Q1-2	0.0860686	0.141999	1	12.7	15.996
Lipoma HMGIC fusion partner-like 2 protein	LHFPL2	Q6ZUX7	0.0866034	0.0795273	1	3.9	24.486
Mitochondrial import inner membrane translocase subunit Tim8 A	TIMM8A	O60220	0.0880926	0.193417	1	11.3	10.998
Purkinje cell protein 4	PCP4	P48539	0.0884744	0.0441188	1	14.5	6.7913
Palmdelphin	PALMD	Q9NP74	0.088837	0.10958	1	1.5	62.757
Cleavage stimulation factor subunit 3	CSTF3	Q12996;Q12996-3;Q12996-2	0.0890448	0.206937	1	3.3	82.921
Ras-related protein Rab-2B	RAB2B	Q8WUD1;Q8WUD1-2	0.0892722	0.169814	1	39.4	24.214
ATP synthase subunit gamma, mitochondrial	ATP5C1	P36542-2	0.0893241	0.314251	1	37.7	32.881
Pre-mRNA-splicing factor RBM22	RBM22	Q9NW64-2;Q9NW64	0.0896626	0.271626	1	3	41.151
Large neutral amino acids transporter small subunit 1	SLC7A5	Q01650	0.0904969	0.120509	1	3.6	55.01
40S ribosomal protein S27	RPS27	P42677	0.092657	0.615583	1	38.1	9.461
Centromere protein V-like protein 2	CENPVL2	P0DPI3;A0A0U1RR11;A0A0U1RRI6	0.0926975	0.0937859	1	2.9	29.887
N-acetylglucosamine-1-phosphotransferase subunit gamma	GNPTG	Q9UJJ9	0.0937088	0.313756	1	2.3	33.973
Synaptonemal complex protein SC65	LEPREL4	Q92791	0.0944494	0.22176	1	2.1	50.381
Partner of Y14 and mago	WIBG	Q9BRP8-2;Q9BRP8	0.0945499	0.180199	1	8.9	22.704
Kinesin light chain 2	KLC2	Q9H0B6;Q9H0B6-2	0.0950429	0.183089	1	8.4	68.934
Elongator complex protein 5	ELP5	Q8TE02-3;Q8TE02-2;Q8TE02;Q8TE02-4	0.0955273	0.505098	1	4.5	19.719
Protein LSM12 homolog	LSM12	Q3MHD2;Q3MHD2-2	0.0962576	0.134679	1	6.7	21.701
MICOS complex subunit MIC25	CHCHD6	Q9BRQ6	0.0968525	0.32756	1	6.8	26.457
Apolipoprotein O	APOO	Q9BUR5-2;Q9BUR5	0.0974108	0.128285	1	6.1	20.199
Arginyl-tRNA--protein transferase 1	ATE1	O95260	0.0979732	0.442588	1	2.5	59.09
Syntaxin-5	STX5	Q13190-2;Q13190	0.0986957	0.393904	1	7	34.086
RalBP1-associated Eps domain-containing protein 1	REPS1	Q96D71-2;Q96D71-4;Q96D71-3;Q96D71	0.100206	0.288624	1	1.7	76.837
E3 ubiquitin-protein ligase HACE1	HACE1	Q8IYU2-2;Q8IYU2-3;Q8IYU2	0.10243	0.258678	1	6.6	35.967
Cytosolic Fe-S cluster assembly factor NUBP1	NUBP1	P53384-2;P53384	0.102512	0.293324	1	8.1	33.412
Osteopetrosis-associated transmembrane protein 1	OSTM1	Q86WC4	0.104087	0.407111	1	4.5	37.256
Ceramide synthase 2	CERS2	Q96G23	0.104495	0.139827	1	4.2	44.876
Src substrate cortactin	CTTN	Q14247-3;Q14247	0.105243	0.178502	1	2.3	57.466
Mitochondrial import inner membrane translocase subunit Tim10 B	TIMM10B	Q9Y5J6	0.106287	0.285998	1	15.5	11.586
Rho GTPase-activating protein 28	ARHGAP28	Q9P2N2-3;Q9P2N2-5;Q9P2N2-2;Q9P2N2	0.111171	0.354125	1	1.7	61.955
Uncharacterized protein C19orf43	C19orf43	Q9BQ61	0.112344	0.838455	1	13.6	18.419
General transcription factor 3C polypeptide 3	GTF3C3	Q9Y5Q9	0.113562	0.311232	1	1.2	101.27
Transcription elongation factor A protein-like 4	TCEAL4	Q96EI5;Q96EI5-2	0.113995	0.135665	1	5.1	24.647
Serine/threonine-protein kinase BRSK2	BRSK2	Q8IWQ3-3;Q8IWQ3-2;Q8IWQ3-4;Q8IWQ3;Q8IWQ3-5;Q8IWQ3-6	0.114132	0.152293	1	4.6	74.74
Antizyme inhibitor 2	AZIN2	Q96A70-3;Q96A70-4;Q96A70;Q96A70-2	0.11534	0.156769	1	1.9	39.356
Oxysterol-binding protein-related protein 9	OSBPL9	Q96SU4-7;Q96SU4-2;Q96SU4;Q96SU4-6	0.116973	0.339357	1	1	81.165
Protein lin-7 homolog A	LIN7A	O14910	0.117378	0.351403	1	4.7	25.996
Nucleoporin NUP53	NUP35	Q8NFH5-2;Q8NFH5	0.118801	0.162826	1	5.8	33.12
Methyltransferase-like protein 17, mitochondrial	METTL17	Q9H7H0-2;Q9H7H0;Q9H7H0-3	0.118859	1.30304	1	1.8	49.6
Progressive ankylosis protein homolog	ANKH	Q9HCJ1-2;Q9HCJ1	0.12043	0.227582	1	4.1	32.259
Mitochondrial import receptor subunit TOM5 homolog	TOMM5	Q8N4H5;Q8N4H5-3;Q8N4H5-2	0.120501	0.402573	1	15.7	6.0352
Ribosome biogenesis protein BMS1 homolog	BMS1	Q14692	0.121523	0.230218	1	0.7	145.81
TRMT1-like protein	TRMT1L	Q7Z2T5-2;Q7Z2T5	0.121982	0.202506	1	2.6	43.951
Leucine carboxyl methyltransferase 1	LCMT1	Q9UIC8;Q9UIC8-2	0.122332	0.510914	1	2.4	38.379
Transmembrane and ubiquitin-like domain-containing protein 1	TMUB1	Q9BVT8	0.122997	0.482558	1	4.9	26.261
Protein asunder homolog	ASUN	Q9NVM9-2;Q9NVM9	0.123176	0.308449	1	1.8	68.494
Methionine-R-sulfoxide reductase B2, mitochondrial	MSRB2	Q9Y3D2	0.124128	0.166681	1	15.9	19.536
Sodium/hydrogen exchanger 1	SLC9A1	P19634-2;P19634	0.124895	0.162656	1	2.3	61.012
S1 RNA-binding domain-containing protein 1	SRBD1	Q8N5C6	0.125659	0.543378	1	1	111.77
39S ribosomal protein L55, mitochondrial	MRPL55	Q7Z7F7;Q7Z7F7-2	0.126228	0.330069	1	11.7	15.128
Lysine-specific demethylase 3B	KDM3B	Q7LBC6	0.126394	1.28372	1	0.6	191.58
Serine/threonine-protein phosphatase PP1-alpha catalytic subunit	PPP1CA	P62136;P62136-2	0.126594	0.757582	1	43.6	37.512
Epithelial membrane protein 3	EMP3	P54852	0.131647	0.411064	1	8.6	18.429
Immunoglobulin-binding protein 1	IGBP1	P78318	0.131898	0.361443	1	3.8	39.221
HIG1 domain family member 1A, mitochondrial	HIGD1A	Q9Y241	0.132195	0.234329	1	19.4	10.143
Sin3 histone deacetylase corepressor complex component SDS3	SUDS3	Q9H7L9	0.132414	0.23122	1	3	38.136
Glycerophosphoinositol inositolphosphodiesterase GDPD2	GDPD2	Q9HCC8-2;Q9HCC8;Q9HCC8-3	0.132646	0.255055	1	2.4	52.186
Condensin complex subunit 3	NCAPG	Q9BPX3	0.132964	0.287072	1	2	114.33
Ribonuclease P protein subunit p29	POP4	O95707	0.133526	0.785562	1	5.5	25.424
Nesprin-3	SYNE3	Q6ZMZ3-3;Q6ZMZ3-2;Q6ZMZ3	0.135013	0.157066	1	2.9	68.581
Tetratricopeptide repeat protein 7B	TTC7B	Q86TV6;Q86TV6-2	0.135722	0.450204	1	1.7	94.178
Transmembrane protein with metallophosphoesterase domain	TMPPE	Q6ZT21-2;Q6ZT21	0.136609	0.201642	1	3.2	34.078
Pleckstrin homology domain-containing family J member 1	PLEKHJ1	Q9NW61	0.136756	0.357035	1	9.4	17.551
U3 small nucleolar RNA-associated protein 18 homolog	UTP18	Q9Y5J1	0.136981	0.735292	1	1.4	62.003
Ubiquitin-conjugating enzyme E2 Z	UBE2Z	Q9H832-2;Q9H832	0.138267	0.590647	1	6.1	28.075
Exocyst complex component 3-like protein 4	EXOC3L4	Q17RC7	0.138488	0.292637	1	1.2	79.895
Nucleolar complex protein 3 homolog	NOC3L	Q8WTT2	0.138623	0.229887	1	1.2	92.547
Leucine-rich repeat flightless-interacting protein 2	LRRFIP2	Q9Y608-3;Q9Y608-2;Q9Y608-4;Q9Y608-5;Q9Y608	0.138833	0.466899	1	14	11.736
RNA polymerase II subunit A C-terminal domain phosphatase SSU72	SSU72	Q9NP77-2;Q9NP77	0.138957	0.231307	1	9.8	16.931
Telomeric repeat-binding factor 2-interacting protein 1	TERF2IP	Q9NYB0	0.139552	0.215068	1	4.3	44.259
Thymosin beta-15B;Thymosin beta-15A	TMSB15B;TMSB15A	P0CG35;P0CG34	0.140349	0.113177	1	24.4	5.2288
Polypeptide N-acetylgalactosaminyltransferase 11	GALNT11	Q8NCW6	0.140402	0.380044	1	1.8	68.918
Rhodopsin	RHO	P08100	0.140939	0.0692438	1	4	38.892
Chromodomain-helicase-DNA-binding protein 3	CHD3	Q12873-2;Q12873;Q12873-3	0.14561	0.7737	1	3.6	222.86
SAP domain-containing ribonucleoprotein	SARNP	P82979	0.14602	0.237421	1	4.3	23.671
Death domain-associated protein 6	DAXX	Q9UER7-3;Q9UER7-5;Q9UER7-4;Q9UER7-2;Q9UER7	0.146821	0.145405	1	2.9	73.588
Protein MON2 homolog	MON2	Q7Z3U7-3;Q7Z3U7-2;Q7Z3U7-6;Q7Z3U7-5;Q7Z3U7	0.146919	0.836715	1	2.4	65.691
DNA-directed RNA polymerase II subunit RPB7	POLR2G	P62487	0.147423	0.211895	1	7.6	19.294
Mitotic spindle assembly checkpoint protein MAD2B	MAD2L2	Q9UI95	0.150107	0.274568	1	3.8	24.334
Nucleolar protein 10	NOL10	Q9BSC4-2;Q9BSC4-4;Q9BSC4	0.151876	0.776813	1	1.3	74.508
U3 small nucleolar ribonucleoprotein protein IMP3	IMP3	Q9NV31	0.154073	0.251993	1	8.2	21.85
WD repeat-containing protein 36	WDR36	Q8NI36	0.155015	0.833917	1	1.5	105.32
Mitochondrial ornithine transporter 1	SLC25A15	Q9Y619	0.155358	0.364001	1	3.3	32.736
AP-3 complex subunit sigma-2	AP3S2	Q7Z6K5-2;P59780-2;P59780	0.160904	0.373719	1	2	43.881
SWI/SNF-related matrix-associated actin-dependent regulator of chromatin subfamily D member 3	SMARCD3	Q6STE5-2;Q6STE5	0.162908	0.572345	1	1.9	53.687
Cytosolic Fe-S cluster assembly factor NUBP2	NUBP2	Q9Y5Y2	0.163557	0.405987	1	5.2	28.825
THO complex subunit 7 homolog	THOC7	Q6I9Y2	0.164174	0.319138	1	5.9	23.743
3-oxo-5-beta-steroid 4-dehydrogenase	AKR1D1	P51857-2;P51857	0.165124	0.307457	1	3.1	32.747
Glyceraldehyde-3-phosphate dehydrogenase	GAPDH	P04406-2	0.16618	0.735879	1	83.3	31.548
Transcription initiation factor IIA subunit 1;Transcription initiation factor IIA alpha chain;Transcription initiation factor IIA beta chain;TFIIA-alpha and beta-like factor	GTF2A1;GTF2A1L	P52655;P52655-2;Q9UNN4-2;Q9UNN4	0.166291	0.403355	1	4.8	41.513
Dynein heavy chain 3, axonemal	DNAH3	Q8TD57-3;Q8TD57	0.16673	1.00974	1	0.4	216.08
U6 snRNA-associated Sm-like protein LSm4	LSM4	Q9Y4Z0	0.168418	1.6638	1	8.6	15.35
E3 ubiquitin-protein ligase RNF114	RNF114	Q9Y508-2;Q9Y508	0.16853	0.373469	1	4.2	21.004
Lariat debranching enzyme	DBR1	Q9UK59	0.169254	0.301938	1	2.4	61.554
Obscurin	OBSCN	Q5VST9-5;Q5VST9-3;Q5VST9;Q5VST9-2;Q5VST9-6	0.169397	0.402151	1	0.4	427.04
Kinase suppressor of Ras 1	KSR1	Q8IVT5-4;Q8IVT5-3;Q8IVT5-2;Q8IVT5	0.169885	0.285671	1	0.9	84.696
WD repeat-containing protein 41	WDR41	Q9HAD4-2;Q9HAD4	0.17024	0.200217	1	2.2	45.505
FAD-dependent oxidoreductase domain-containing protein 1	FOXRED1	Q96CU9-2;Q96CU9-3;Q96CU9	0.171008	0.600102	1	8.4	30.658
Pterin-4-alpha-carbinolamine dehydratase 2	PCBD2	Q9H0N5	0.171667	1.85154	1	16.9	14.365
Lysosomal thioesterase PPT2	PPT2	Q9UMR5-2;Q9UMR5;Q9UMR5-3	0.173872	0.246832	1	4.7	34.055
Ras-related protein Rab-39B	RAB39B	Q96DA2	0.17437	0.503968	1	11.3	24.622
Gamma-taxilin	TXLNG	Q9NUQ3-2;Q9NUQ3	0.175013	0.547146	1	2.3	46.251
Pantothenate kinase 1	PANK1	Q8TE04-3;Q8TE04-2;Q8TE04-4;Q8TE04	0.176247	0.295438	1	4.8	35.579
AP2-associated protein kinase 1	AAK1	Q2M2I8-2;Q2M2I8	0.177198	0.215652	1	1	93.577
FAS-associated factor 1	FAF1	Q9UNN5-2;Q9UNN5	0.178208	0.583076	1	3.2	56.933
Ubiquitin-40S ribosomal protein S27a;Ubiquitin;40S ribosomal protein S27a;Polyubiquitin-B;Ubiquitin;Polyubiquitin-C;Ubiquitin	RPS27A;UBB;UBC	P62979;P0CG47;P0CG48	0.178568	0.300233	1	50	17.965
Syntenin-1	SDCBP	O00560-3;O00560	0.178764	0.35801	1	25.7	31.761
Armadillo repeat-containing protein 1	ARMC1	Q9NVT9-2;Q9NVT9	0.181167	0.395564	1	6.7	20.312
Dual specificity mitogen-activated protein kinase kinase 3	MAP2K3	P46734-2;P46734;P46734-3	0.182677	1.15857	1	18.9	36.172
Ribosome biogenesis protein BOP1	BOP1	Q14137-2;Q14137	0.183307	0.884077	1	1.4	71.929
RNA-binding motif, single-stranded-interacting protein 1;RNA-binding motif, single-stranded-interacting protein 3	RBMS1;RBMS3	P29558-2;P29558;Q6XE24-3;Q6XE24-4;Q6XE24-5;Q6XE24-2;Q6XE24	0.18352	0.867578	1	3.7	44.136
Serine/threonine-protein phosphatase 2A 55 kDa regulatory subunit B delta isoform	PPP2R2D	Q66LE6	0.185092	0.675899	1	14.1	52.042
F-box only protein 3	FBXO3	Q9UK99-3;Q9UK99-2;Q9UK99	0.189632	0.602978	1	5.4	46.974
Serine/threonine-protein phosphatase CPPED1	CPPED1	Q9BRF8-3;Q9BRF8-2;Q9BRF8	0.19017	0.849339	1	9	13.462
RNA 3-terminal phosphate cyclase-like protein	RCL1	Q9Y2P8-2;Q9Y2P8	0.190544	0.343454	1	4.3	20.283
28S ribosomal protein S36, mitochondrial	MRPS36	P82909	0.19096	0.353895	1	17.5	11.466
Nucleoporin NDC1	NDC1	Q9BTX1-3;Q9BTX1-6;Q9BTX1-5;Q9BTX1-2;Q9BTX1	0.191169	0.226994	1	2	63.572
Transmembrane protein 70, mitochondrial	TMEM70	Q9BUB7-2;Q9BUB7	0.191397	0.367194	1	7.5	18.57
39S ribosomal protein L33, mitochondrial	MRPL33	O75394	0.192397	0.289922	1	16.9	7.6191
tRNA-dihydrouridine(47) synthase [NAD(P)(+)]-like	DUS3L	Q96G46-3;Q96G46	0.194708	0.595808	1	2.9	46.106
Heterogeneous nuclear ribonucleoprotein U	HNRNPU	Q00839-2	0.197354	0.287613	1	44.7	88.979
Dihydropyrimidinase-related protein 1	CRMP1	Q14194-2	0.198984	0.574293	1	48.4	74.261
V-type proton ATPase subunit G 2	ATP6V1G2	O95670	0.199013	0.283476	1	22	13.604
Putative 60S ribosomal protein L39-like 5;60S ribosomal protein L39	RPL39P5;RPL39	Q59GN2;P62891	0.199208	0.311116	1	19.6	6.3225
E3 ubiquitin-protein ligase HECTD1	HECTD1	Q9ULT8	0.200264	0.50504	1	0.6	289.38
Transmembrane protein 120A	TMEM120A	Q9BXJ8-2;Q9BXJ8	0.203337	0.666438	1	5.3	35.915
Stromal membrane-associated protein 1	SMAP1	Q8IYB5-3;Q8IYB5-2;Q8IYB5	0.205222	0.8486	1	2.5	47.861
Uncharacterized protein C17orf59	C17orf59	Q96GS4	0.205299	0.457572	1	4.2	37.226
UPF0696 protein C11orf68	C11orf68	Q9H3H3-1;Q9H3H3;Q9H3H3-3	0.208759	0.460541	1	5.2	27.354
Lysosome-associated membrane glycoprotein 5	LAMP5	Q9UJQ1-2;Q9UJQ1	0.208916	0.144967	1	4.2	26.51
Ribonucleases P/MRP protein subunit POP1	POP1	Q99575	0.20974	0.676677	1	0.9	114.71
Golgi phosphoprotein 3	GOLPH3	Q9H4A6	0.209844	0.427763	1	5	33.81
Ankyrin repeat and SOCS box protein 5	ASB5	Q8WWX0-2;Q8WWX0	0.211523	0.722524	1	3.6	30.082
GTPase KRas;GTPase KRas, N-terminally processed	KRAS	P01116-2;P01116	0.212457	1.52033	1	20.2	21.424
Probable ergosterol biosynthetic protein 28	C14orf1	Q9UKR5	0.214639	0.537634	1	5.7	15.864
Nucleotide exchange factor SIL1	SIL1	Q9H173	0.214806	0.373707	1	2.6	52.084
POTE ankyrin domain family member E;POTE ankyrin domain family member F;POTE ankyrin domain family member I;POTE ankyrin domain family member J	POTEE;POTEF;POTEI;POTEJ	Q6S8J3;A5A3E0;P0CG38;P0CG39;Q6S8J3-3;A0JP26-2;A0JP26;Q6S545;A0JP26-3;A0A0A6YYL3;B2RU33;Q6S5H5;A6NI47;Q6S8J7;Q6S5H5-2;Q6S8J7-2;Q6S8J3-2;H3BUK9	0.217894	0.854735	1	8.4	121.36
Importin-8	IPO8	O15397-2;O15397	0.21839	0.334196	1	1.6	96.035
ATP synthase subunit gamma, mitochondrial	ATP5C1	P36542	0.219137	0.634026	1	37.9	32.996
Eukaryotic peptide chain release factor GTP-binding subunit ERF3B	GSPT2	Q8IYD1	0.221034	0.728703	1	11.1	68.882
Ankyrin repeat domain-containing protein 54	ANKRD54	Q6NXT1	0.221405	0.276062	1	9	32.505
Reticulon-4	RTN4	Q9NQC3-2	0.221509	0.50206	1	43.2	40.317
Triple QxxK/R motif-containing protein	TRIQK	Q629K1	0.22254	0.619812	1	16.3	9.6833
Small ubiquitin-related modifier 3;Small ubiquitin-related modifier 4	SUMO3;SUMO4	P55854-2;P55854;Q6EEV6	0.223596	0.444566	1	14.9	15.768
Protocadherin alpha-4	PCDHA4	Q9UN74-2;Q9UN74	0.224305	0.305568	1	1.6	86.157
Uncharacterized protein KIAA0195	KIAA0195	Q12767;Q12767-3;Q12767-2	0.229089	0.99819	1	0.8	151.15
Ubiquitin carboxyl-terminal hydrolase 46;Ubiquitin carboxyl-terminal hydrolase 12	USP46;USP12	P62068-2;P62068-4;P62068-3;P62068;O75317	0.229287	0.510223	1	3.6	26.243
ATP synthase subunit f, mitochondrial	ATP5J2	P56134-3;P56134	0.232129	1.13078	1	67.3	6.2953
Sodium- and chloride-dependent taurine transporter	SLC6A6	P31641	0.232965	0.241856	1	1.5	69.829
WD repeat-containing protein 75	WDR75	Q8IWA0	0.233034	1.12896	1	1.1	94.498
Heterogeneous nuclear ribonucleoprotein D0	HNRNPD	Q14103-4;Q14103-2	0.233199	0.870432	1	37.6	30.672
4-hydroxyphenylpyruvate dioxygenase-like protein	HPDL	Q96IR7	0.233724	0.384379	1	1.9	39.385
DNA polymerase delta subunit 2	POLD2	P49005	0.2348	0.396893	1	3	51.289
Potassium/sodium hyperpolarization-activated cyclic nucleotide-gated channel 1	HCN1	O60741	0.236001	0.219137	1	1.8	98.795
NADH dehydrogenase [ubiquinone] iron-sulfur protein 5	NDUFS5	O43920	0.236347	0.57823	1	11.3	12.517
Calcium-independent phospholipase A2-gamma	PNPLA8	Q9NP80-3;Q9NP80	0.236894	1.13911	1	2.5	77.031
Noelin-2	OLFM2	O95897	0.237519	0.285316	1	2	51.386
Extracellular superoxide dismutase [Cu-Zn]	SOD3	P08294	0.239821	0.141394	1	5.4	25.851
Tail-anchored protein insertion receptor WRB	WRB	O00258-2;O00258	0.241102	0.667596	1	8.6	16.011
RNA-binding motif protein, X-linked 2	RBMX2	Q9Y388	0.241111	1.01058	1	2.5	37.335
JmjC domain-containing protein 7	JMJD7	P0C869-8;P0C869-7;P0C869-6;P0C870	0.241574	0.262148	1	1	100.09
Arrestin domain-containing protein 1	ARRDC1	Q8N5I2	0.242181	0.511792	1	2.8	45.981
Histone acetyltransferase type B catalytic subunit	HAT1	O14929	0.244644	0.780906	1	2.4	49.512
RNA-binding protein 4	RBM4	Q9BWF3;Q9BWF3-4;Q9BWF3-3;Q9BWF3-2	0.247734	0.457715	1	25.5	40.313
CWF19-like protein 1	CWF19L1	Q69YN2-3;Q69YN2	0.249925	0.612987	1	3	45.536
Cytochrome c oxidase subunit 3	MT-CO3	P00414	0.251336	0.447949	1	4.2	29.95
Lysine-specific demethylase 5C;Lysine-specific demethylase 5D	KDM5C;KDM5D	P41229-4;Q9BY66-2;P41229-3;Q9BY66;P41229-2;P41229-5;P41229;Q9BY66-3	0.251514	0.946383	1	0.8	155.12
Spermatogenesis-associated protein 7	SPATA7	Q9P0W8-3;Q9P0W8-2;Q9P0W8	0.253493	0.576105	1	3.3	51.93
Homeobox protein OTX2;Homeobox protein OTX1	OTX2;OTX1	P32243;P32243-2;P32242	0.256097	0.966349	1	6.6	31.636
Transmembrane protein 258	TMEM258	P61165	0.256779	0.24207	1	10.1	9.0788
Histone H3.2	HIST2H3A	Q71DI3	0.259852	0.24321	1	62.5	15.388
Protein phosphatase 1 regulatory subunit 11	PPP1R11	O60927	0.2621	0.379777	1	19.8	13.952
G patch domain-containing protein 8	GPATCH8	Q9UKJ3-2;Q9UKJ3	0.262172	0.536619	1	1.1	155.19
Phospholipid-transporting ATPase IK	ATP8B3	O60423-3;O60423;O60423-1	0.263629	0.420067	1	0.6	143.7
Mini-chromosome maintenance complex-binding protein	MCMBP	Q9BTE3-2;Q9BTE3	0.265575	0.836901	1	2.7	72.748
Zinc finger CCCH domain-containing protein 11A	ZC3H11A	A0A1B0GTU1;O75152	0.266112	0.535838	1	1.1	88.936
Protein FAM127B;Protein FAM127A	FAM127B;FAM127A	Q9BWD3;A6ZKI3	0.26666	0.803111	1	8	13.188
Guanine nucleotide-binding protein G(I)/G(S)/G(O) subunit gamma-4	GNG4	P50150	0.266874	0.154077	1	22.7	8.3887
Threonine synthase-like 1	THNSL1	Q8IYQ7	0.267632	1.102	1	2.2	83.069
Mothers against decapentaplegic homolog 3;Mothers against decapentaplegic homolog 2	SMAD3;SMAD2	P84022-4;P84022-3;P84022-2;P84022;Q15796-2;Q15796	0.268291	1.08908	1	4.3	25.722
G-protein coupled receptor 124	GPR124	Q96PE1-2;Q96PE1	0.269808	0.390931	1	0.8	119.86
Lysine-specific demethylase 4A	KDM4A	O75164	0.270106	1.29003	1	0.8	120.66
U3 small nucleolar RNA-associated protein 6 homolog	UTP6	Q9NYH9	0.271043	0.54731	1	1.7	70.193
Lysine-specific demethylase PHF2	PHF2	O75151	0.271905	1.44883	1	1.2	120.77
Inositol-tetrakisphosphate 1-kinase	ITPK1	Q13572-2;Q13572	0.27368	0.73121	1	6.7	35.631
Dehydrogenase/reductase SDR family member 13	DHRS13	Q6UX07-3;Q6UX07-2;Q6UX07	0.27672	1.14629	1	7.1	32.249
Cytochrome c oxidase protein 20 homolog	COX20	Q5RI15;Q5RI15-2	0.27837	0.521457	1	10.2	13.291
UPF0600 protein C5orf51	C5orf51	A6NDU8	0.278537	0.490069	1	4.8	33.62
Zinc finger CCCH-type antiviral protein 1-like	ZC3HAV1L	Q96H79	0.278942	1.44336	1	3.7	32.962
WD repeat-containing protein 70	WDR70	Q9NW82	0.281757	1.45429	1	1.7	73.2
Alpha-synuclein	SNCA	P37840-2;P37840;P37840-3	0.283935	0.339489	1	33.9	11.372
Histone H2B type 3-B	HIST3H2BB	Q8N257;A0A2R8Y619	0.284676	0.450135	1	73	13.908
Histone H2A type 3;Histone H2A type 1-D;Histone H2A type 1-B/E	HIST3H2A;HIST1H2AD;HIST1H2AB	Q7L7L0;P20671;P04908;REV__Q8NB25-4;REV__Q8NB25-2;REV__Q8NB25-3;REV__Q8NB25;Q71UI9-5	0.285684	0.72085	1	65.4	14.121
Probable 28S rRNA (cytosine(4447)-C(5))-methyltransferase	NOP2	P46087-3;P46087-2;P46087;P46087-4	0.285831	0.417912	1	2.4	69.614
3-keto-steroid reductase	HSD17B7	P56937-3;P56937-2;P56937	0.285888	0.681585	1	4.9	34.475
Vacuolar-sorting protein SNF8	SNF8	Q96H20-2;Q96H20	0.288251	0.787397	1	3.1	28.736
LisH domain and HEAT repeat-containing protein KIAA1468	KIAA1468	Q9P260;Q9P260-2	0.288882	0.791986	1	0.6	134.63
Regulator of nonsense transcripts 2	UPF2	Q9HAU5	0.288967	1.3703	1	0.8	147.81
Metal transporter CNNM3	CNNM3	Q8NE01-2;Q8NE01-3;Q8NE01	0.289775	1.75987	1	1.7	70.631
Protein yippee-like 5	YPEL5	P62699	0.294269	0.644205	1	8.3	13.841
UPF0729 protein C18orf32	C18orf32	Q8TCD1	0.29542	1.07449	1	13.2	8.6693
Protein O-mannose kinase	POMK	Q9H5K3	0.296084	2.24723	1	3.1	40.05
Testican-1	SPOCK1	Q08629	0.296929	0.54147	1	4.3	49.124
Dihydropyrimidinase-related protein 1	CRMP1	Q14194	0.297235	0.401126	1	58.2	62.183
Sodium-coupled neutral amino acid transporter 1	SLC38A1	Q9H2H9	0.297576	0.330618	1	2.5	54.047
Upstream stimulatory factor 2;Upstream stimulatory factor 1	USF2;USF1	Q15853-4;P22415-2;Q15853-3;P22415;Q15853-2;Q15853	0.297697	0.346622	1	3.7	23.988
Protein cornichon homolog 4	CNIH4	Q9P003	0.29798	0.457067	1	14.4	16.093
Pericentriolar material 1 protein	PCM1	Q15154-3;Q15154-4;Q15154-2;Q15154-5;Q15154	0.300016	0.694687	1	1.7	59.209
AP-1 complex subunit sigma-2	AP1S2	P56377;P56377-2	0.300041	0.401595	1	14.6	18.615
DNA repair protein complementing XP-C cells	XPC	Q01831-2;Q01831	0.307587	1.17595	1	2.1	101.85
RNA polymerase II-associated protein 3	RPAP3	Q9H6T3-3;Q9H6T3-2;Q9H6T3	0.307856	0.563458	1	3.2	57.107
Cat eye syndrome critical region protein 2	CECR2	Q9BXF3-2;Q9BXF3-3;Q9BXF3	0.309789	0.279421	1	2.2	58.107
High mobility group protein HMG-I/HMG-Y	HMGA1	P17096-2	0.310405	0.331262	1	59.4	10.679
Paxillin	PXN	P49023-4;P49023-2;P49023;P49023-3	0.31166	0.810403	1	3.1	46.603
H(+)/Cl(-) exchange transporter 3;H(+)/Cl(-) exchange transporter 5	CLCN3;CLCN5	P51790-4;P51790-5;P51790;P51795-1;P51795;P51790-2	0.311958	0.466648	1	3.2	88.463
28S ribosomal protein S25, mitochondrial	MRPS25	P82663-3;P82663-2;P82663	0.319085	0.763856	1	13.2	14.952
Thrombospondin-2	THBS2	P35442	0.320421	0.41206	1	2.6	129.99
mRNA-decapping enzyme 1A	DCP1A	Q9NPI6-2;Q9NPI6	0.323661	0.332609	1	2	59.33
Protein argonaute-4	AGO4	Q9HCK5	0.324624	1.04217	1	14.3	97.096
Nucleolar protein 4;Nucleolar protein 4-like	NOL4;NOL4L	O94818-4;Q96MY1;O94818-2;O94818-3;O94818	0.326777	0.269486	1	3.7	39.293
Putative zinc finger protein 702;Zinc finger protein 525;Zinc finger protein 91;Zinc finger protein 845;Zinc finger protein 808;Zinc finger protein 62 homolog;Zinc finger protein 229;Zinc finger protein with KRAB and SCAN domains 7;Zinc finger protein 761;Zinc finger protein 888;Zinc finger protein 28;Zinc finger protein 816;Zinc finger protein 860;Zinc finger protein 813;Zinc finger protein 578;…	ZNF702P;ZNF525;ZNF91;ZNF845;ZNF808;ZFP62;ZNF229;ZKSCAN7;ZNF761;ZNF888;ZNF28;ZNF816;ZNF860;ZNF813;ZNF578;ZNF599;ZNF701;ZNF765;ZNF468;ZNF320;ZSCAN21;ZNF485	Q9H963;Q8N782;Q05481-2;Q96IR2;Q8N4W9;Q8NB50;Q8NB50-3;Q8N4W9-2;Q9UJW7;Q9UJW7-2;Q9P0L1;Q86XN6;P0CJ79;P17035;P17035-2;Q0VGE8;A6NHJ4;Q6ZN06;Q96N58;Q96NL3;Q9NV72;Q7L2R6;Q5VIY5;A2RRD8;Q9Y5A6;Q5VIY5-2;Q9NV72-2;Q8NCK3;Q8NCK3-2;Q05481	0.330331	0.886083	1	7	15.019
Uncharacterized protein C16orf45	C16orf45	Q96MC5-2;Q96MC5	0.331169	0.364819	1	5.9	21.645
Pre-mRNA-splicing factor ISY1 homolog	ISY1	Q9ULR0;Q9ULR0-2;Q9ULR0-1	0.332093	1.04247	1	6.7	32.992
Methylmalonic aciduria type A protein, mitochondrial	MMAA	Q8IVH4	0.334079	0.517037	1	5	46.538
PHD finger protein 1	PHF1	O43189-2;O43189	0.338603	0.774435	1	3.5	49.642
Chromodomain-helicase-DNA-binding protein 8	CHD8	Q9HCK8-2;Q9HCK8	0.339892	0.729215	1	1.3	262.34
Exosome complex component RRP43	EXOSC8	Q96B26	0.342493	1.3564	1	4	30.039
Ephrin type-A receptor 2	EPHA2	P29317;P29317-2	0.343856	1.41421	1	3.9	108.27
A disintegrin and metalloproteinase with thrombospondin motifs 3;A disintegrin and metalloproteinase with thrombospondin motifs 2	ADAMTS3;ADAMTS2	O15072;O95450	0.343999	0.292152	1	0.7	135.6
FYVE, RhoGEF and PH domain-containing protein 2	FGD2	Q7Z6J4-2	0.344745	0.513526	1	4.4	20.193
Cytochrome c oxidase subunit 1	MT-CO1	P00395	0.344768	0	1	4.9	57.041
Integral membrane protein GPR180	GPR180	Q86V85	0.344836	0.623945	1	2.3	49.395
Protein kish-A	TMEM167A	Q8TBQ9	0.345401	1.66321	1	12.5	8.0598
Histone-lysine N-methyltransferase EHMT2	EHMT2	Q96KQ7-2;Q96KQ7	0.345803	0.625964	1	1	129.02
Nuclear transcription factor Y subunit gamma	NFYC	Q13952-6;Q13952-7;Q13952-2;Q13952-5;Q13952-3;Q13952	0.346239	1.5797	1	3	33.702
Protein arginine N-methyltransferase 6	PRMT6	Q96LA8-2;Q96LA8	0.3523	1.07817	1	4.8	32.508
Pre-mRNA 3-end-processing factor FIP1	FIP1L1	Q6UN15-3;Q6UN15-5;Q6UN15	0.352418	0.670177	1	2.9	58.375
Protein transport protein Sec61 subunit gamma	SEC61G	P60059	0.35652	0.395416	1	17.6	7.7412
Ubiquitin conjugation factor E4 A	UBE4A	Q14139;Q14139-2	0.358173	0.703097	1	1.3	122.56
Histone H3.1;Histone H3.1t;Histone H3.3C	HIST1H3A;HIST3H3;H3F3C	P68431;Q16695;Q6NXT2	0.358383	0.588715	1	62.5	15.404
Complexin-3;Complexin-4	CPLX3;CPLX4	Q8WVH0;Q7Z7G2	0.35974	0.229067	1	5.1	17.556
Cleavage stimulation factor subunit 2;Cleavage stimulation factor subunit 2 tau variant	CSTF2;CSTF2T	P33240-2;P33240;Q9H0L4	0.36167	1.56561	1	3	59.251
U6 snRNA-associated Sm-like protein LSm6	LSM6	P62312	0.363943	1.75125	1	13.8	9.1275
Cytochrome b reductase 1	CYBRD1	Q53TN4-3;Q53TN4	0.370605	0.304319	1	5.3	25.087
Protein Red	IK	Q13123	0.37099	0.915053	1	1.8	65.601
Fibroblast growth factor 13	FGF13	Q92913-2;Q92913-4;Q92913-5;Q92913;Q92913-3	0.373887	0.645351	1	5.2	21.58
Tetraspanin-10	TSPAN10	Q9H1Z9	0.374874	1.2441	1	2.3	36.498
Prefoldin subunit 1	PFDN1	O60925	0.380868	0.3853	1	7.4	14.21
Protein mago nashi homolog 2	MAGOHB	Q96A72	0.381044	0.987422	1	47.3	17.276
Charged multivesicular body protein 7	CHMP7	Q8WUX9-2;Q8WUX9	0.385877	0.570521	1	14.7	18.625
D-glucuronyl C5-epimerase	GLCE	O94923	0.386251	0.70976	1	2.4	70.1
Neural cell adhesion molecule 1	NCAM1	P13591-1;P13591-4;P13591-3	0.386729	0.814694	1	48.3	93.36
Protein phosphatase 1E	PPM1E	Q8WY54	0.387226	0.418215	1	2	83.951
Semaphorin-3D	SEMA3D	O95025	0.387326	0.565089	1	1.5	89.65
Coiled-coil domain-containing protein 43	CCDC43	Q96MW1-2;Q96MW1	0.387495	1.61431	1	5.8	16.758
CSC1-like protein 2	TMEM63B	Q5T3F8-2;Q5T3F8-3;Q5T3F8	0.388158	0.771517	1	1.8	56.307
Protein NDNF	NDNF	Q8TB73	0.388845	0.719876	1	1.6	64.672
Splicing factor, arginine/serine-rich 19	SCAF1	Q9H7N4	0.39176	0.768189	1	0.8	139.27
Multiple epidermal growth factor-like domains protein 9	MEGF9	Q9H1U4	0.392117	0.450414	1	1.3	62.983
Nuclear RNA export factor 1	NXF1	Q9UBU9-2;Q9UBU9	0.393621	1.68643	1	4.2	40.475
Autophagy-related protein 16-1	ATG16L1	Q676U5-4;Q676U5-5;Q676U5-3;Q676U5-2;Q676U5	0.395708	1.30479	1	2.1	47.685
HIRA-interacting protein 3	HIRIP3	Q9BW71	0.396605	1.04655	1	2.5	61.956
Mitogen-activated protein kinase kinase kinase MLT	ZAK	Q9NYL2-2;Q9NYL2	0.399537	0.375132	1	2	51.582
Hypoxia-inducible factor 1-alpha inhibitor	HIF1AN	Q9NWT6	0.400274	0.996177	1	3.7	40.285
Putative heat shock protein HSP 90-beta 4	HSP90AB4P	Q58FF6	0.408259	0.610646	1	8.5	58.264
Zinc finger protein 117	ZNF117	Q03924	0.409575	0.794126	1	1.4	56.375
DDB1- and CUL4-associated factor 11	DCAF11	Q8TEB1-3;Q8TEB1-2;Q8TEB1	0.411856	1.58618	1	2.2	50.674
Cytosolic carboxypeptidase 1	AGTPBP1	Q9UPW5-2;Q9UPW5;Q9UPW5-3	0.412955	1.00317	1	0.8	133.86
Methyltransferase-like protein 16	METTL16	Q86W50	0.413385	1.08746	1	2.1	63.62
Histone H2A type 2-A;Histone H2A type 2-C	HIST2H2AA3;HIST2H2AC	Q6FI13;Q16777	0.416573	0.850099	1	65.4	14.095
39S ribosomal protein L54, mitochondrial	MRPL54	Q6P161	0.416597	1.13858	1	7.2	15.819
Histone H3-like centromeric protein A	CENPA	P49450-2;P49450	0.419266	0.732079	1	6.1	13.001
Deoxynucleotidyltransferase terminal-interacting protein 2	DNTTIP2	Q5QJE6	0.420127	0.668763	1	2.6	84.468
Elongation of very long chain fatty acids protein 4	ELOVL4	Q9GZR5	0.420994	0.488694	1	2.5	36.829
Phosphatidylinositol 4-phosphate 5-kinase type-1 alpha	PIP5K1A	Q99755-2;Q99755-4;Q99755-3;Q99755	0.421737	1.52293	1	5.2	56.052
Protocadherin gamma-C3	PCDHGC3	Q9UN70-2;Q9UN70	0.429814	3.84878	1	1	94.457
Sodium/hydrogen exchanger 7	SLC9A7	Q96T83	0.430555	0.894426	1	1.2	80.13
Anthrax toxin receptor 1	ANTXR1	Q9H6X2-3;Q9H6X2-4;Q9H6X2-6;Q9H6X2-2;Q9H6X2-5;Q9H6X2	0.431669	1.32326	1	3.4	33.279
BTB/POZ domain-containing protein KCTD3	KCTD3	Q9Y597-2	0.432903	0.69285	1	1.2	88.769
Putative heat shock protein HSP 90-beta 2	HSP90AB2P	Q58FF8	0.438306	0.646149	1	22.6	44.348
GTPase NRas	NRAS	P01111	0.439837	2.0152	1	16.9	21.229
Histone deacetylase 8	HDAC8	Q9BY41-4;Q9BY41	0.443388	0.883787	1	3.5	31.934
Costars family protein ABRACL	ABRACL	Q9P1F3	0.451282	0.437937	1	19.8	9.0564
Lysine-specific demethylase 3A	KDM3A	Q9Y4C1	0.452026	0.885943	1	1	147.34
YEATS domain-containing protein 4	YEATS4	O95619	0.454683	1.91549	1	4	26.499
Espin	ESPN	B1AK53	0.457506	0.180747	1	1.2	91.732
Diphosphoinositol polyphosphate phosphohydrolase 3-beta;Diphosphoinositol polyphosphate phosphohydrolase 3-alpha	NUDT11;NUDT10	Q96G61;Q8NFP7;Q9NZJ9-3	0.459629	1.16575	1	16.5	18.559
TBC1 domain family member 23	TBC1D23	Q9NUY8-2;Q9NUY8	0.460059	1.16825	1	2.5	76.5
Cytohesin-1	CYTH1	Q15438-3;Q15438-2;Q15438	0.465362	0.56847	1	4.1	39.47
Neural cell adhesion molecule 1	NCAM1	P13591;P13591-5;P13591-6	0.466001	1.4679	1	47.7	94.573
ADP-ribosylation factor GTPase-activating protein 1	ARFGAP1	Q8N6T3-5;Q8N6T3-3;Q8N6T3;Q8N6T3-2	0.474761	2.53427	1	5	39.705
Interferon regulatory factor 2-binding protein 1	IRF2BP1	Q8IU81	0.475719	3.28104	1	3.1	61.687
Bifunctional lysine-specific demethylase and histidyl-hydroxylase NO66	NO66	Q9H6W3-2;Q9H6W3	0.477661	1.45836	1	3.3	48.687
DNA-directed RNA polymerases I, II, and III subunit RPABC2	POLR2F	P61218	0.481914	1.10842	1	5.5	14.478
Vesicle transport protein GOT1B	GOLT1B	Q9Y3E0	0.482654	0.813846	1	6.5	15.425
Late secretory pathway protein AVL9 homolog	AVL9	Q8NBF6-2;Q8NBF6	0.482917	0.863345	1	1.5	65.313
Syntenin-1	SDCBP	O00560-2	0.485348	0.454091	1	24.9	32.316
Amino-terminal enhancer of split	AES	Q08117;Q08117-2	0.488117	1.2295	1	8.1	21.97
Mitotic-spindle organizing protein 1	MZT1	Q08AG7	0.490955	1.20069	1	19.5	8.4787
Vesicular, overexpressed in cancer, prosurvival protein 1	VOPP1	Q96AW1-4;Q96AW1-2;Q96AW1-3;Q96AW1	0.496062	0.45575	1	5.8	17.381
Phosducin-like protein	PDCL	Q13371-2;Q13371	0.498191	0.915003	1	5.5	24.902
Matrix metalloproteinase-23;Matrix metalloproteinase-23, soluble form	MMP23A	O75900;O75900-3;O75900-2	0.502437	1.98978	1	2.8	43.934
Tripartite motif-containing protein 67	TRIM67	Q6ZTA4-2;Q6ZTA4	0.502583	1.12231	1	4.4	78.072
Arginine/serine-rich coiled-coil protein 2	RSRC2	Q7L4I2-2;Q7L4I2	0.508384	2.46208	1	3.4	44.878
Nephrocystin-3	NPHP3	Q7Z494-2;Q7Z494	0.513475	0.813186	1	1.9	73.013
Calsyntenin-2	CLSTN2	Q9H4D0	0.522959	0.815637	1	1.7	107
SWI/SNF complex subunit SMARCC1	SMARCC1	Q92922	0.5231	0.880543	1	4.3	122.87
Cyclin-dependent kinase inhibitor 1B	CDKN1B	P46527	0.525027	1.18449	1	10.1	22.073
Probable histidine--tRNA ligase, mitochondrial	HARS2	P49590-2;P49590	0.528168	0.533088	1	8.1	54.114
E3 ubiquitin-protein ligase TRIM36	TRIM36	Q9NQ86-4;Q9NQ86	0.557375	0.439792	1	1.5	81.569
Bcl-2-like protein 1	BCL2L1	Q07817-2;Q07817-3;Q07817	0.571248	0.591292	1	5.3	18.894
GA-binding protein alpha chain	GABPA	Q06546	0.578279	1.4341	1	2.6	51.295
Basigin	BSG	P35613-3	0.581678	1.18455	1	64.2	19.438
NEDD8	NEDD8	Q15843	0.586809	0.747756	1	13.6	9.0714
Zinc finger CCCH domain-containing protein 13	ZC3H13	Q5T200-2;Q5T200	0.588072	1.70382	1	0.6	184.87
Atrial natriuretic peptide receptor 3	NPR3	P17342-2;P17342	0.592073	0.348724	1	1.7	59.766
NADH-ubiquinone oxidoreductase chain 2	MT-ND2	P03891	0.598281	1.86089	1	2.6	38.96
StAR-related lipid transfer protein 3	STARD3	Q14849-2;Q14849	0.599831	0.918954	1	2.3	48.6
Sialidase-3	NEU3	Q9UQ49;Q9UQ49-2	0.601196	0.950142	1	2.8	48.251
Ras-associated and pleckstrin homology domains-containing protein 1	RAPH1	Q70E73-5;Q70E73-2;Q70E73-8;Q70E73-7;Q70E73-4;Q70E73-3;Q70E73-9;Q70E73-6;Q70E73	0.607415	1.26618	1	1.5	66.949
Ubiquitin-like protein 5	UBL5	Q9BZL1	0.611599	1.11195	1	12.3	8.5468
Centrosomal protein POC5	POC5	Q8NA72-2;Q8NA72-3;Q8NA72	0.616583	2.37668	1	2	44.255
Protein S100-A4	S100A4	P26447	0.617639	1.44261	1	7.9	11.728
Glycerophosphodiester phosphodiesterase domain-containing protein 5	GDPD5	Q8WTR4-5;Q8WTR4-4;Q8WTR4-3;Q8WTR4-2;Q8WTR4	0.61815	0.508647	1	3.6	40.577
FUN14 domain-containing protein 1	FUNDC1	Q8IVP5	0.634621	1.55139	1	11	17.177
Centrosomal protein of 85 kDa	CEP85	Q6P2H3-3;Q6P2H3-4;Q6P2H3-2;Q6P2H3	0.635102	1.28851	1	10.8	22.242
GTPase HRas;GTPase HRas, N-terminally processed	HRAS	P01112-2;P01112	0.63963	0.888229	1	13.5	18.87
Guanylyl cyclase-activating protein 2	GUCA1B	Q9UMX6	0.657667	0.760132	1	9	23.419
Transmembrane and coiled-coil domains protein 2	TMCC2	O75069-3;O75069-5;O75069-2;O75069	0.661179	2.02434	1	2.6	51.658
Carbonic anhydrase-related protein 11	CA11	O75493	0.663885	0.834657	1	2.7	36.238
CUGBP Elav-like family member 3	CELF3	Q5SZQ8-4;Q5SZQ8-3;Q5SZQ8-2;Q5SZQ8	0.674026	0.761546	1	2.9	45.686
Agrin;Agrin N-terminal 110 kDa subunit;Agrin C-terminal 110 kDa subunit;Agrin C-terminal 90 kDa fragment;Agrin C-terminal 22 kDa fragment	AGRN	O00468-3;O00468-5;O00468-4;O00468;O00468-2	0.684386	1.38463	1	22.2	215.34
Beta-synuclein	SNCB	Q16143	0.691198	0.537348	1	23.1	14.288
Sulfotransferase 1A4;Sulfotransferase 1A3	SULT1A4;SULT1A3	P0DMN0;P0DMM9;P0DMM9-3;P0DMM9-2	0.700681	0.355655	1	13.2	34.196
Ephrin type-A receptor 5;Ephrin type-A receptor 3	EPHA5;EPHA3	P54756-3;P54756-2;P54756;P29320	0.706653	1.45637	1	3.2	107.7
Zinc finger protein 22	ZNF22	P17026	0.708342	0.911373	1	5.8	25.915
Extracellular serine/threonine protein kinase FAM20C	FAM20C	Q8IXL6	0.709354	0.712309	1	1.2	66.234
Glutaminase liver isoform, mitochondrial	GLS2	Q9UI32	0.710509	0.731413	1	1.2	66.322
Myc-associated zinc finger protein;Vascular endothelial zinc finger 1;POZ-, AT hook-, and zinc finger-containing protein 1	MAZ;VEZF1;PATZ1	P56270-3;P56270;P56270-2;Q14119;Q9HBE1-4;Q9HBE1-2;Q9HBE1-3;Q9HBE1	0.717607	1.39541	1	1.5	46.365
G protein-coupled receptor kinase 7	GRK7	Q8WTQ7	0.719337	0.488036	1	2.2	62.211
Sodium-coupled neutral amino acid transporter 3	SLC38A3	Q99624	0.726053	0.641268	1	3.2	55.772
Ubiquilin-4	UBQLN4	Q9NRR5-2;Q9NRR5	0.743858	0.809107	1	5.8	24.526
Torsin-2A	TOR2A	Q5JU69	0.760976	1.47398	1	5	35.714
Collagen alpha-2(XI) chain	COL11A2	P13942-8;P13942-6;P13942-7;P13942-4;P13942-5;P13942-2;P13942-3;P13942	0.76376	2.02745	1	1	159.89
Sodium/hydrogen exchanger 3	SLC9A3	P48764-2;P48764	0.780211	2.63499	1	1.3	91.903
Exportin-4	XPO4	Q9C0E2	0.790337	1.06518	1	0.9	130.14
Citrate lyase subunit beta-like protein, mitochondrial	CLYBL	Q8N0X4	0.792793	0.849421	1	3.8	37.359
Biotinidase	BTD	P43251-4;P43251;P43251-3;P43251-2	0.811116	2.57967	1	2.3	58.913
Metastasis suppressor protein 1	MTSS1	O43312-4;O43312;O43312-5	0.827568	1.79774	1	3.3	79.143
E3 ubiquitin-protein ligase TRIM4	TRIM4	Q9C037-3;Q9C037-2;Q9C037	0.832292	0.757255	1	3.1	34.193
60S ribosomal protein L36a-like	RPL36AL	Q969Q0	0.847291	3.00657	1	36.8	12.469
Neutral amino acid transporter B(0)	SLC1A5	Q15758	0.851207	1.57343	1	1.7	56.598
Visual system homeobox 2	VSX2	P58304	0.873816	1.62215	1	3.6	39.41
Cysteine protease ATG4B	ATG4B	Q9Y4P1-6;Q9Y4P1;Q9Y4P1-2	0.912004	0.766397	1	3.2	42.621
Beta-crystallin B3;Beta-crystallin B3, N-terminally processed	CRYBB3	P26998	0.923716	0.690795	1	5.7	24.252
Afadin- and alpha-actinin-binding protein	SSX2IP	Q9Y2D8-2;Q9Y2D8-3;Q9Y2D8	0.96333	2.07182	1	3.8	65.493
Purkinje cell protein 4-like protein 1	PCP4L1	A6NKN8	0.974697	1.15785	1	11.8	7.4762
Chromobox protein homolog 8	CBX8	Q9HC52	1.01676	1.07026	1	2.3	43.395
Thioredoxin reductase 2, mitochondrial	TXNRD2	Q9NNW7-4;Q9NNW7-3;Q9NNW7-2;Q9NNW7	1.09281	1.40881	1	4	30.291
Uncharacterized protein C2orf15	C2orf15	Q8WU43	1.11303	3.20348	1	5.6	13.69
Glutathione S-transferase Mu 1;Glutathione S-transferase Mu 4	GSTM1;GSTM4	P09488-2;P09488;Q03013-2;Q03013;Q03013-3	1.39148	0.740497	1	44.8	21.252
Transmembrane protein 50B	TMEM50B	P56557	1.54301	1.65833	1	5.1	17.936
Cholecystokinin;Cholecystokinin-58;Cholecystokinin-58 desnonopeptide;Cholecystokinin-39;Cholecystokinin-33;Cholecystokinin-25;Cholecystokinin-18;Cholecystokinin-12;Cholecystokinin-8;Cholecystokinin-7;Cholecystokinin-5	CCK	P06307	3.43545	1.16105	1	7.8	12.669
Collagen alpha-3(VI) chain	COL6A3	P12111-4	-2.11456	1.27122	2	38.7	278.2
Matrix Gla protein	MGP	P08493;P08493-2	-1.84837	2.00653	2	19.4	12.353
Copine-4	CPNE4	Q96A23;Q96A23-2;Q86YQ8-2;Q9HCH3-2;Q8IYJ1;O95741;Q9UBL6-2;Q86YQ8;Q9HCH3;O95741-2;Q9UBL6	-1.73787	3.01999	2	4.8	62.394
Fibulin-1	FBLN1	P23142-4	-1.667	0.887976	2	28.8	74.433
Protein S100-B	S100B	P04271	-1.47377	1.0157	2	23.9	10.713
Microsomal glutathione S-transferase 1	MGST1	P10620-2;P10620	-1.46997	1.1863	2	16.1	9.9836
Death-inducer obliterator 1	DIDO1	Q9BTC0;Q9BTC0-2;Q9BTC0-3;Q9BTC0-1	-1.34357	1.42689	2	1.1	243.87
Collagen alpha-3(VI) chain	COL6A3	P12111-2;P12111;P12111-3;P12111-5	-1.26246	0.920119	2	33.8	321.35
Intercellular adhesion molecule 1	ICAM1	P05362	-1.26146	2.34441	2	4.5	57.825
Periostin	POSTN	Q15063-3;Q15063-5;Q15063	-1.19622	1.3482	2	36.2	87.253
Fibulin-1	FBLN1	P23142;P23142-2;P23142-3	-1.10879	1.05602	2	35.3	77.213
Transmembrane glycoprotein NMB	GPNMB	Q14956-2;Q14956	-1.07749	0.7427	2	4.8	62.642
ADAMTS-like protein 1	ADAMTSL1	Q8N6G6	-1.01816	0.857143	2	1.4	193.41
Somatomedin-B and thrombospondin type-1 domain-containing protein	SBSPON	Q8IVN8	-1.01681	1.17998	2	8.7	29.61
Cystatin-C	CST3	P01034	-0.931803	1.34507	2	13.7	15.799
Small integral membrane protein 22	SMIM22	K7EJ46;K7EJ46-2	-0.887591	1.41067	2	31.3	9.2487
Epidermal growth factor receptor	EGFR	P00533;P00533-2;P00533-4;P00533-3	-0.869524	1.98353	2	3.3	134.28
C2 domain-containing protein 2	C2CD2	Q9Y426;Q9Y426-3;Q9Y426-2	-0.82819	1.03856	2	3.9	75.532
S-arrestin	SAG	P10523	-0.818346	0.437	2	7.4	45.119
Serine protease 56	PRSS56	P0CW18	-0.81717	1.14849	2	4.6	64.596
ATP-dependent RNA helicase DDX3Y	DDX3Y	O15523-2;O15523	-0.667856	0.43109	2	28.5	72.931
Lipid phosphate phosphohydrolase 1	PPAP2A	O14494;O14494-2	-0.659156	2.58713	2	6.7	32.156
Complement C3;Complement C3 beta chain;C3-beta-c;Complement C3 alpha chain;C3a anaphylatoxin;Acylation stimulating protein;Complement C3b alpha chain;Complement C3c alpha chain fragment 1;Complement C3dg fragment;Complement C3g fragment;Complement C3d fragment;Complement C3f fragment;Complement C3c alpha chain fragment 2	C3	P01024	-0.626886	1.46857	2	2.8	187.15
Neural cell adhesion molecule L1-like protein;Processed neural cell adhesion molecule L1-like protein	CHL1	O00533;O00533-2	-0.62277	0.872746	2	3	135.07
Beta-2-microglobulin;Beta-2-microglobulin form pI 5.3	B2M	P61769	-0.610968	1.95132	2	16.8	13.714
Lipid phosphate phosphohydrolase 3	PPAP2B	O14495	-0.610861	0.950941	2	7.1	35.116
Lysosomal acid lipase/cholesteryl ester hydrolase	LIPA	P38571-2;P38571	-0.60333	1.36951	2	5.2	39.111
Tissue factor	F3	P13726-2;P13726	-0.596139	1.8213	2	10.5	27.145
Protein S100-A10	S100A10	P60903	-0.585559	0.894995	2	17.5	11.203
BAG family molecular chaperone regulator 3	BAG3	O95817	-0.584855	1.14342	2	4.7	61.594
Sodium- and chloride-dependent GABA transporter 3	SLC6A11	P48066	-0.574142	0.603026	2	2.8	70.605
Profilin-2	PFN2	P35080-2	-0.557001	1.32518	2	60	15.088
Protein wntless homolog	WLS	Q5T9L3-2;Q5T9L3;Q5T9L3-3	-0.550541	0.369176	2	2.8	62.551
Midkine	MDK	P21741;P21741-2	-0.548689	0.656811	2	14	15.585
Inositol polyphosphate 1-phosphatase	INPP1	P49441	-0.53188	1.73892	2	8.8	43.998
Tubulin alpha-1C chain	TUBA1C	Q9BQE3	-0.525624	0.464644	2	62.6	49.895
Dehydrogenase/reductase SDR family member 4;Putative dehydrogenase/reductase SDR family member 4-like 1	DHRS4;DHRS4L1	Q9BTZ2;Q9BTZ2-7;Q9BTZ2-2;Q9BTZ2-8;Q9BTZ2-4;P0CG22	-0.517829	1.49497	2	6.1	29.537
Transmembrane protein 106B	TMEM106B	Q9NUM4	-0.50995	0.820474	2	7.7	31.127
Dihydropyrimidine dehydrogenase [NADP(+)]	DPYD	Q12882;Q12882-2	-0.509556	1.22495	2	1.5	111.4
Isoaspartyl peptidase/L-asparaginase;Isoaspartyl peptidase/L-asparaginase alpha chain;Isoaspartyl peptidase/L-asparaginase beta chain	ASRGL1	Q7L266;Q7L266-2	-0.507634	1.32781	2	9.1	32.054
Mitochondrial amidoxime reducing component 2	MTARC2	Q969Z3-2;Q969Z3	-0.505026	0.766094	2	8.2	29.103
Electrogenic sodium bicarbonate cotransporter 1	SLC4A4	Q9Y6R1-4;Q9Y6R1-2;Q9Y6R1;Q9Y6R1-5;Q9Y6R1-3	-0.50279	0.466328	2	3	112.27
Rho-related GTP-binding protein RhoG	RHOG	P84095	-0.497479	1.71237	2	8.9	21.308
SPARC-like protein 1	SPARCL1	Q14515-2;Q14515	-0.484083	0.833062	2	4.1	61.759
Vascular endothelial growth factor A	VEGFA	P15692-5;P15692-8;P15692-4;P15692-17;P15692-15;P15692-11;P15692-3;P15692-2;P15692;P15692-16;P15692-13;P15692-14	-0.472024	0.846635	2	12.6	20.218
Pyrroline-5-carboxylate reductase 3	PYCRL	Q53H96-2;Q53H96	-0.469518	0.434875	2	8.7	26.439
Polymerase I and transcript release factor	PTRF	Q6NZI2-2;Q6NZI2	-0.456307	1.96408	2	11.7	33.362
Lipoma-preferred partner	LPP	Q93052	-0.443627	1.09214	2	3.6	65.746
Annexin A4	ANXA4	P09525	-0.442351	0.397883	2	63.6	35.882
Tropomyosin alpha-1 chain	TPM1	P09493-5	-0.437277	0.710342	2	47.8	28.385
Alkaline phosphatase, tissue-nonspecific isozyme	ALPL	P05186;P05186-3;P05186-2	-0.435858	1.11938	2	4.2	57.304
Transmembrane 9 superfamily member 1	TM9SF1	O15321-2;O15321	-0.42895	1.39552	2	4.1	55.25
VPS10 domain-containing receptor SorCS1	SORCS1	Q8WY21-4;Q8WY21;Q8WY21-3;Q8WY21-2	-0.418282	0.49033	2	3.2	129.14
NAD(P)H dehydrogenase [quinone] 1	NQO1	P15559-3;P15559-2;P15559	-0.416067	0.309956	2	11.9	26.365
Echinoderm microtubule-associated protein-like 2	EML2	O95834;O95834-2;O95834-3	-0.415835	1.79789	2	3.7	70.678
Phospholipid scramblase 4	PLSCR4	Q9NRQ2-2;Q9NRQ2	-0.409094	0.910677	2	9.8	24.797
Arsenite methyltransferase	AS3MT	Q9HBK9;Q9HBK9-2	-0.407255	1.33649	2	8.8	41.747
Myosin-10	MYH10	P35580;P35580-3;REV__Q8IYT3;Q13439-3;Q13439-4;Q13439;Q13439-5	-0.4069	1.3583	2	55.8	229
Phosphatidylinositol 4-phosphate 3-kinase C2 domain-containing subunit alpha	PIK3C2A	O00443;O00443-2	-0.39904	1.24036	2	1.1	190.68
Methylthioribose-1-phosphate isomerase	MRI1	Q9BV20-2;Q9BV20	-0.394671	1.46107	2	5.9	34.529
TSC22 domain family protein 2;TSC22 domain family protein 1;TSC22 domain family protein 4	TSC22D2;TSC22D1;TSC22D4	O75157-2;O75157;Q15714-2;Q9Y3Q8-2;Q9Y3Q8;Q15714-3;Q15714	-0.393512	0.916914	2	2.6	76.391
Fibulin-5	FBLN5	Q9UBX5	-0.385298	0.747676	2	4.2	50.18
Wiskott-Aldrich syndrome protein family member 2	WASF2	Q9Y6W5-2;Q9Y6W5	-0.377915	0.6965	2	7.1	31.979
Leucine-rich repeat LGI family member 2	LGI2	Q8N0V4	-0.374447	0.756124	2	3.7	62.298
Hyaluronan and proteoglycan link protein 3	HAPLN3	Q96S86	-0.372546	0.284662	2	5.8	40.894
Iron-sulfur protein NUBPL	NUBPL	Q8TB37;Q8TB37-2	-0.369411	0.98457	2	9.1	34.082
Androglobin	ADGB	Q8N7X0	-0.367678	0.787476	2	2.6	189.71
Nucleoside diphosphate kinase B	NME2	P22392-2;P22392	-0.363928	0.789994	2	66.3	30.137
Gremlin-1	GREM1	O60565;O60565-2	-0.361736	0.283474	2	15.8	20.697
STAM-binding protein	STAMBP	O95630;O95630-2	-0.356839	0.908867	2	4.5	48.076
Retinitis pigmentosa 1-like 1 protein	RP1L1	Q8IWN7	-0.351791	0.649882	2	0.6	252.29
Sedoheptulokinase	SHPK	Q9UHJ6	-0.348411	0.731093	2	4	51.49
Non-syndromic hearing impairment protein 5	DFNA5	O60443	-0.345776	0.797509	2	5.2	54.554
Protein unc-45 homolog A	UNC45A	Q9H3U1;Q9H3U1-2;Q9H3U1-3	-0.345504	0.79105	2	2.5	103.08
Coiled-coil domain-containing protein 40	CCDC40	Q4G0X9-3;Q4G0X9;Q4G0X9-5;Q4G0X9-4;Q4G0X9-2	-0.341403	0.507302	2	2.1	107.15
Deoxyribonuclease-2-alpha	DNASE2	O00115-2;O00115	-0.340815	0.461767	2	6.2	33.615
Phosphoserine phosphatase	PSPH	P78330	-0.33326	0.594968	2	8	25.007
Synaptophysin-like protein 1	SYPL1	Q16563-2;Q16563	-0.332361	1.16761	2	10.8	26.411
Short-chain dehydrogenase/reductase 3	DHRS3	O75911	-0.328155	0.526261	2	9.9	33.548
Transmembrane protein 11, mitochondrial	TMEM11	P17152	-0.3267	0.606846	2	13	21.541
Protein CutA	CUTA	O60888-3;O60888;O60888-2	-0.324047	0.570559	2	17.9	16.832
Follistatin-related protein 1	FSTL1	Q12841;Q12841-2	-0.307796	0.955446	2	7.1	34.985
Mitotic spindle-associated MMXD complex subunit MIP18	FAM96B	Q9Y3D0	-0.307692	2.43769	2	17.2	17.663
Inner nuclear membrane protein Man1	LEMD3	Q9Y2U8	-0.306909	1.5564	2	3.4	99.996
Folate receptor alpha	FOLR1	P15328	-0.306749	1.1971	2	9.7	29.819
ATP synthase F(0) complex subunit C1, mitochondrial;ATP synthase F(0) complex subunit C2, mitochondrial;ATP synthase F(0) complex subunit C3, mitochondrial	ATP5G1;ATP5G2;ATP5G3	P05496;Q06055;P48201;Q06055-3;Q06055-2	-0.302463	1.09548	2	27.9	14.277
BRO1 domain-containing protein BROX	BROX	Q5VW32;Q5VW32-2	-0.302233	2.09335	2	7.1	46.476
Centromere-associated protein E	CENPE	Q02224-3;Q02224	-0.302184	1.59798	2	0.5	301.79
Twinfilin-2	TWF2	Q6IBS0	-0.301853	0.702942	2	14.9	39.548
28S ribosomal protein S30, mitochondrial	MRPS30	Q9NP92	-0.283768	1.48853	2	6.2	50.364
Receptor-type tyrosine-protein phosphatase alpha;Receptor-type tyrosine-protein phosphatase epsilon	PTPRA;PTPRE	P18433-6;P18433;P23469-3;P23469-2;P23469	-0.281293	0.572139	2	2.4	89.702
Low-density lipoprotein receptor-related protein 4	LRP4	O75096	-0.277863	0.404708	2	1	212.04
Protein HEG homolog 1	HEG1	Q9ULI3	-0.274491	0.750913	2	1.4	147.46
Disintegrin and metalloproteinase domain-containing protein 9	ADAM9	Q13443-2;Q13443	-0.269638	1.57407	2	3.2	72.359
Chloride transport protein 6	CLCN6	P51797-6;P51797;P51797-5;P51797-4;P51797-2;P51797-3	-0.269244	1.24253	2	4.3	94.659
Spartin	SPG20	Q8N0X7	-0.26756	0.86505	2	3.2	72.832
Alpha-(1,6)-fucosyltransferase	FUT8	Q9BYC5-2;Q9BYC5-3;Q9BYC5	-0.263256	0.747699	2	5.8	35.795
DBH-like monooxygenase protein 1	MOXD1	Q6UVY6-2;Q6UVY6	-0.262519	0.300847	2	7.2	62.7
Protein CLEC16A	CLEC16A	Q2KHT3-2;Q2KHT3	-0.26251	0.297319	2	1.7	103.55
Acyl-CoA-binding domain-containing protein 5	ACBD5	Q5T8D3-4;Q5T8D3-2;Q5T8D3-3;Q5T8D3	-0.261883	0.971632	2	4.8	46.268
cAMP-regulated phosphoprotein 19	ARPP19	P56211;P56211-2	-0.260359	0.667849	2	32.1	12.323
ARF GTPase-activating protein GIT1	GIT1	Q9Y2X7-3;Q9Y2X7;Q9Y2X7-2	-0.258624	0.602271	2	2.3	85.445
Breakpoint cluster region protein	BCR	P11274-2;P11274	-0.250113	0.977269	2	2.8	137.73
E3 ubiquitin-protein ligase RNF167	RNF167	Q9H6Y7	-0.247489	1.45593	2	4.6	38.298
Gamma-aminobutyric acid receptor-associated protein-like 2;Gamma-aminobutyric acid receptor-associated protein-like 1;Gamma-aminobutyric acid receptor-associated protein	GABARAPL2;GABARAPL1;GABARAP	P60520;Q9H0R8;O95166;Q9H0R8-2	-0.246612	0.856527	2	12.8	13.667
Phosphatidylinositol 5-phosphate 4-kinase type-2 alpha	PIP4K2A	P48426-2;P48426	-0.245439	0.455156	2	13.8	39.802
Histone-lysine N-methyltransferase SMYD3	SMYD3	Q9H7B4-3;Q9H7B4	-0.242415	0.506084	2	9.2	42.625
Programmed cell death protein 5	PDCD5	O14737;O14737-2	-0.23947	0.827097	2	16	14.285
Glycine cleavage system H protein, mitochondrial	GCSH	P23434	-0.238379	1.13415	2	17.3	18.884
Calponin-3	CNN3	Q15417;Q15417-3;Q99439-2;P51911-2;P51911;Q99439	-0.237857	0.430158	2	25.2	36.413
Carbonyl reductase family member 4	CBR4	Q8N4T8;Q8N4T8-2	-0.2374	0.983232	2	14.3	25.301
Epidermal growth factor receptor kinase substrate 8-like protein 2	EPS8L2	Q9H6S3-2;Q9H6S3;Q9H6S3-3	-0.232318	0.86381	2	6.4	37.112
Spectrin beta chain, non-erythrocytic 4	SPTBN4	Q9H254-4;Q9H254;Q9H254-2;Q9H254-5;Q9H254-3	-0.228472	0.141505	2	3	243.42
GTP-binding protein 10	GTPBP10	A4D1E9;A4D1E9-3;A4D1E9-2	-0.228321	0.746339	2	4.4	42.932
Glutathione peroxidase 7	GPX7	Q96SL4	-0.226219	0.458405	2	20.9	20.996
Down syndrome critical region protein 3	DSCR3	O14972-2;O14972	-0.22585	0.638733	2	13.3	29.884
Signal transducer and activator of transcription 2	STAT2	P52630-4;P52630	-0.224042	0.920357	2	3.9	97.456
COUP transcription factor 2;COUP transcription factor 1;Nuclear receptor subfamily 2 group F member 6	NR2F2;NR2F1;NR2F6	P24468-3;P24468-2;P24468;P10589;P10588	-0.222802	0.448045	2	6.5	29.162
Abl interactor 1	ABI1	Q8IZP0-10;Q8IZP0-8;Q8IZP0-7;Q8IZP0-2;Q8IZP0-4;Q8IZP0-3;Q8IZP0-5;Q8IZP0-6;Q8IZP0-9;Q8IZP0-12;Q8IZP0;Q8IZP0-11	-0.221885	0.587827	2	11.6	42.667
39S ribosomal protein L28, mitochondrial	MRPL28	Q13084	-0.218617	0.629433	2	8.2	30.156
Anion exchange protein 2	SLC4A2	P04920-2;P04920-3;P04920	-0.216483	0.440179	2	1	135.6
SH3 and PX domain-containing protein 2B	SH3PXD2B	A1X283	-0.216349	0.361324	2	2.5	101.58
39S ribosomal protein L38, mitochondrial	MRPL38	Q96DV4;Q96DV4-2	-0.212728	0.824691	2	5.5	44.596
Ensconsin	MAP7	Q14244-5;Q14244-3;Q14244-2;Q14244-6;Q14244-4;Q14244;Q14244-7	-0.210422	0.451326	2	3.3	66.937
Ras GTPase-activating protein-binding protein 2	G3BP2	Q9UN86-2;Q9UN86	-0.20205	0.327818	2	3.8	50.817
Protein CASC4	CASC4	Q6P4E1-2;Q6P4E1-5;Q6P4E1;Q6P4E1-3	-0.200049	2.25104	2	5.5	43.332
Endophilin-B1	SH3GLB1	Q9Y371-2;Q9Y371;Q9Y371-3	-0.197204	0.540468	2	7.5	43.196
Transmembrane emp24 domain-containing protein 3	TMED3	Q9Y3Q3;Q9Y3Q3-2	-0.195473	0.614263	2	14.3	24.777
39S ribosomal protein L37, mitochondrial	MRPL37	Q9BZE1	-0.195399	0.434781	2	5.9	48.117
Rab-like protein 3	RABL3	Q5HYI8	-0.192146	1.25622	2	9.3	26.422
LYR motif-containing protein 4	LYRM4	Q9HD34	-0.19205	0.926179	2	28.6	10.758
Nuclear factor NF-kappa-B p105 subunit;Nuclear factor NF-kappa-B p50 subunit	NFKB1	P19838-2;P19838;P19838-3	-0.190961	1.13193	2	3.2	105.43
Natural resistance-associated macrophage protein 2	SLC11A2	P49281-5;P49281-2;P49281;P49281-3;P49281-4	-0.190484	0.267969	2	4.7	61.048
Delta-aminolevulinic acid dehydratase	ALAD	P13716;P13716-2	-0.188539	0.758364	2	8.8	36.294
Pleckstrin homology domain-containing family M member 2	PLEKHM2	Q8IWE5-2;Q8IWE5	-0.187208	1.15552	2	2.9	110.55
Probable aminopeptidase NPEPL1	NPEPL1	Q8NDH3-2;Q8NDH3;Q8NDH3-3;Q8NDH3-5;Q8NDH3-4	-0.18533	0.810968	2	4.6	44.125
Oxysterol-binding protein-related protein 3;Oxysterol-binding protein-related protein 6	OSBPL3;OSBPL6	Q9H4L5-4;Q9H4L5-3;Q9H4L5-2;Q9H4L5;Q9BZF3-2;Q9BZF3-4;Q9BZF3;Q9BZF3-3;Q9BZF3-5	-0.185217	0.497079	2	3.3	93.787
UDP-glucose:glycoprotein glucosyltransferase 2	UGGT2	Q9NYU1;Q9NYU1-2	-0.18325	0.433404	2	1.7	174.73
Uncharacterized protein C6orf47	C6orf47	O95873	-0.182507	0.894302	2	5.1	31.71
Tubulointerstitial nephritis antigen-like	TINAGL1	Q9GZM7-3;Q9GZM7	-0.180466	0.705514	2	6.9	48.807
Glycosyltransferase 8 domain-containing protein 1	GLT8D1	Q68CQ7-2;Q68CQ7	-0.178691	0.382927	2	8.9	28.544
Dynein light chain 1, cytoplasmic	DYNLL1	P63167	-0.178166	1.31663	2	57.3	10.366
Methylcrotonoyl-CoA carboxylase subunit alpha, mitochondrial	MCCC1	Q96RQ3	-0.177562	0.196873	2	3.4	80.472
28S ribosomal protein S11, mitochondrial	MRPS11	P82912;P82912-2;P82912-3	-0.176485	0.537948	2	14.4	20.616
Nuclease EXOG, mitochondrial	EXOG	Q9Y2C4;Q9Y2C4-4	-0.174102	0.970966	2	4.9	41.084
Oxysterol-binding protein-related protein 2	OSBPL2	Q9H1P3-2;Q9H1P3	-0.173424	0.680308	2	5.1	53.97
Egl nine homolog 1	EGLN1	Q9GZT9-3;Q9GZT9-2;Q9GZT9	-0.172369	0.553406	2	7.1	36.486
Motile sperm domain-containing protein 2	MOSPD2	Q8NHP6;Q8NHP6-2	-0.17105	0.424668	2	3.5	59.745
Centromere protein F	CENPF	P49454	-0.170549	0.396313	2	0.4	357.52
39S ribosomal protein L27, mitochondrial	MRPL27	Q9P0M9	-0.168497	1.02327	2	17.6	16.073
ADP-ribosylation factor-like protein 2	ARL2	P36404;P36404-2	-0.168413	0.711612	2	10.9	20.878
Proline synthase co-transcribed bacterial homolog protein	PROSC	O94903	-0.16421	0.760631	2	6.5	30.344
ADP-ribosylation factor-like protein 8A	ARL8A	Q96BM9	-0.163945	0.55298	2	36	21.416
Polymerase delta-interacting protein 2	POLDIP2	Q9Y2S7	-0.158472	0.922206	2	6.5	42.033
Glucose-6-phosphatase 3	G6PC3	Q9BUM1	-0.158108	0.713411	2	8.4	38.734
Myosin-10	MYH10	P35580-4;P35580-5;P35580-2	-0.155028	0.595426	2	55.4	232.53
Protein pelota homolog	PELO	Q9BRX2	-0.154036	0.468166	2	4.7	43.359
Zinc finger CCHC domain-containing protein 3	ZCCHC3	Q9NUD5	-0.153767	0.249504	2	4.5	43.547
Neurabin-2	PPP1R9B	Q96SB3	-0.152133	0.393728	2	2.6	89.333
Grancalcin	GCA	P28676	-0.149918	0.135994	2	14.3	24.01
Survival motor neuron protein	SMN1	Q16637-4;Q16637-2;Q16637-3;Q16637	-0.149238	0.451555	2	4.4	27.135
NADH dehydrogenase [ubiquinone] complex I, assembly factor 7	NDUFAF7	Q7L592;Q7L592-2	-0.147782	0.750137	2	6.8	49.237
Pleckstrin homology domain-containing family A member 7	PLEKHA7	Q6IQ23-3;Q6IQ23;Q6IQ23-2	-0.146956	0.433719	2	2.7	79.103
Ribosomal protein S6 kinase alpha-5	RPS6KA5	O75582-2;O75582-3;O75582	-0.145297	0.171315	2	4.2	61.768
Transmembrane and coiled-coil domains protein 1	TMCC1	O94876-2;O94876	-0.143659	0.254997	2	6.1	53.003
Metallo-beta-lactamase domain-containing protein 2	MBLAC2	Q68D91;Q68D91-2	-0.143534	0.448542	2	8.2	31.371
Glutamate--cysteine ligase regulatory subunit	GCLM	P48507;P48507-2	-0.142601	0.504693	2	8.4	30.727
UPF0515 protein C19orf66	C19orf66	Q9NUL5-2;Q9NUL5;Q9NUL5-3;Q9NUL5-4	-0.141633	0.653157	2	10.8	27.524
SRC kinase signaling inhibitor 1	SRCIN1	Q9C0H9;Q9C0H9-2;Q9C0H9-4	-0.140914	0.292136	2	1.5	127.1
Zinc transporter 7	SLC30A7	Q8NEW0	-0.139585	1.38155	2	5.9	41.625
Tensin-3	TNS3	Q68CZ2-2;Q68CZ2;Q68CZ2-4;Q68CZ2-3	-0.139039	0.412045	2	1.9	129.06
Rho guanine nucleotide exchange factor 12	ARHGEF12	Q9NZN5-2;Q9NZN5	-0.13872	0.898928	2	2	171.11
Rho GTPase-activating protein 35	ARHGAP35	Q9NRY4	-0.137354	0.936295	2	1.6	170.51
Sorting nexin-4	SNX4	O95219	-0.134877	0.468596	2	6.7	51.908
Prolyl 3-hydroxylase 2	LEPREL1	Q8IVL5;Q8IVL5-2	-0.134685	0.370404	2	2.4	80.984
Methylmalonyl-CoA epimerase, mitochondrial	MCEE	Q96PE7	-0.133961	0.148183	2	12.5	18.749
Serine-protein kinase ATM	ATM	Q13315	-0.12954	0.252037	2	0.6	350.68
Non-lysosomal glucosylceramidase	GBA2	Q9HCG7-3;Q9HCG7-2;Q9HCG7	-0.127849	0.402333	2	3.8	72.11
Tropomodulin-2	TMOD2	Q9NZR1;Q9NZR1-2	-0.127711	0.14907	2	11.4	39.595
Transmembrane protein 68	TMEM68	Q96MH6-2;Q96MH6	-0.127423	0.491269	2	9.7	29.541
MAGUK p55 subfamily member 5	MPP5	Q8N3R9-2;Q8N3R9	-0.126449	0.342137	2	3.4	73.421
UDP-N-acetylhexosamine pyrophosphorylase-like protein 1	UAP1L1	Q3KQV9-2;Q3KQV9	-0.124714	0.12846	2	4.4	42.829
Volume-regulated anion channel subunit LRRC8A	LRRC8A	Q8IWT6	-0.122956	0.28985	2	4.2	94.198
NF-kappa-B inhibitor-interacting Ras-like protein 2	NKIRAS2	Q9NYR9-3;Q9NYR9-2;Q9NYR9	-0.11917	0.45704	2	15.6	14.91
E3 ubiquitin-protein ligase RNF123	RNF123	Q5XPI4;Q5XPI4-2	-0.117949	0.877442	2	1.4	148.51
Ubiquitin carboxyl-terminal hydrolase 24	USP24	Q9UPU5	-0.117115	0.231347	2	1.1	294.36
WW domain-containing oxidoreductase	WWOX	Q9NZC7-2;Q9NZC7;Q9NZC7-3;Q9NZC7-5	-0.113411	0.236617	2	6.6	41.127
Transcriptional regulator ATRX	ATRX	P46100-2;P46100-5;P46100-3;P46100-4;P46100	-0.112211	0.297502	2	1.4	259.84
Oxysterol-binding protein-related protein 1	OSBPL1A	Q9BXW6;Q9BXW6-2;Q9BXW6-4	-0.111653	0.400042	2	2.3	108.47
Apolipoprotein L2	APOL2	Q9BQE5	-0.11058	0.15015	2	5.3	37.092
Syntaxin-18	STX18	Q9P2W9	-0.110561	0.58132	2	6.6	38.673
Supervillin	SVIL	O95425-2;O95425-4;O95425-3;O95425	-0.109644	0.154441	2	1.2	200.84
Laminin subunit alpha-3	LAMA3	Q16787-4;Q16787-1;Q16787-3;Q16787	-0.109375	0.26919	2	1.1	184.05
Epididymis-specific alpha-mannosidase	MAN2B2	Q9Y2E5;Q9Y2E5-2	-0.109196	0.105157	2	2.9	113.98
Peptidyl-prolyl cis-trans isomerase FKBP1A	FKBP1A	P62942	-0.107508	0.218296	2	25	11.951
Bis(5-adenosyl)-triphosphatase ENPP4	ENPP4	Q9Y6X5	-0.105735	0.250649	2	5.3	51.641
Serine/threonine-protein kinase Nek7	NEK7	Q8TDX7;Q8TDX7-2	-0.104144	0.371462	2	7.3	34.551
Immunoglobulin superfamily member 3	IGSF3	O75054;O75054-2	-0.103863	0.126599	2	1.8	135.19
Peptidyl-prolyl cis-trans isomerase D	PPID	Q08752	-0.10287	0.426265	2	9.2	40.763
Synaptotagmin-11	SYT11	Q9BT88	-0.102639	0.209037	2	4.4	48.296
Signal peptidase complex subunit 3	SPCS3	P61009	-0.102565	0.515581	2	11.7	20.313
Polypeptide N-acetylgalactosaminyltransferase 16	GALNT16	Q8N428-2;Q8N428	-0.102179	0.111656	2	3.3	60.971
Death-associated protein 1	DAP	P51397	-0.0998889	0.251035	2	15.7	11.164
COP9 signalosome complex subunit 8	COPS8	Q99627-2;Q99627	-0.0998169	0.196004	2	16.9	17.909
Terminal uridylyltransferase 7;Terminal uridylyltransferase 4	ZCCHC6;ZCCHC11	Q5VYS8-6;Q5VYS8;Q5VYS8-4;Q5TAX3	-0.097567	0.19818	2	1.2	166.97
Type 2 phosphatidylinositol 4,5-bisphosphate 4-phosphatase	TMEM55A	Q8N4L2	-0.0975408	0.325471	2	6.6	28.081
Copper chaperone for superoxide dismutase	CCS	O14618	-0.0963577	0.222709	2	7.3	29.04
GRAM domain-containing protein 4	GRAMD4	Q6IC98	-0.0954255	0.265332	2	5	66.407
Ras-related protein Rab-3C	RAB3C	Q96E17	-0.0951273	0.0929473	2	15	25.952
Succinate dehydrogenase cytochrome b560 subunit, mitochondrial	SDHC	Q99643-5;Q99643-3;Q99643	-0.0928888	0.637466	2	18.1	12.474
Cerebellin-1;Cerebellin;[des-Ser1]-cerebellin;Cerebellin-2	CBLN1;CBLN2	P23435;Q8IUK8	-0.0923491	0.131479	2	7.8	21.097
39S ribosomal protein L24, mitochondrial	MRPL24	Q96A35	-0.0920597	0.481768	2	6.9	24.915
Protein arginine N-methyltransferase 2	PRMT2	P55345;P55345-6;P55345-7;P55345-2;P55345-4;P55345-5;P55345-3	-0.0913455	0.784378	2	4.6	49.041
H(+)/Cl(-) exchange transporter 7	CLCN7	P51798-2;P51798	-0.0896352	0.334598	2	3.5	86.025
COMM domain-containing protein 1	COMMD1	Q8N668;Q8N668-2	-0.0891648	0.121859	2	14.2	21.178
Ras-related protein Rab-4A	RAB4A	P20338	-0.0863332	0.345239	2	13.3	24.389
Charged multivesicular body protein 2b	CHMP2B	Q9UQN3-2;Q9UQN3	-0.084561	0.600515	2	11	19.1
NEDD8 ultimate buster 1	NUB1	Q9Y5A7-2;Q9Y5A7	-0.083262	0.319616	2	2.7	69.118
Endothelin-converting enzyme 1	ECE1	P42892-3;P42892-2;P42892-4;P42892	-0.082183	0.152826	2	2.1	85.561
Putative deoxyribonuclease TATDN1	TATDN1	Q6P1N9;Q6P1N9-2	-0.0785771	0.271005	2	8.1	33.601
Ragulator complex protein LAMTOR2	LAMTOR2	Q9Y2Q5-2;Q9Y2Q5;Q9Y2Q5-3	-0.076658	0.181296	2	16.7	15.609
Charged multivesicular body protein 3	CHMP3	Q9Y3E7;Q9Y3E7-2;Q9Y3E7-4;Q9Y3E7-3	-0.0763876	0.26309	2	7.2	25.073
Polyadenylate-binding protein-interacting protein 1	PAIP1	Q9H074-3;Q9H074-2;Q9H074	-0.0760039	0.143963	2	5.4	42.006
HD domain-containing protein 2	HDDC2	Q7Z4H3;Q7Z4H3-2;Q7Z4H3-3	-0.0738129	0.118055	2	8.8	23.39
Serine/threonine-protein kinase D2;Serine/threonine-protein kinase D1;Serine/threonine-protein kinase D3	PRKD2;PRKD1;PRKD3	Q9BZL6-2;Q9BZL6;Q9BZL6-3;Q15139;O94806	-0.0737692	0.359201	2	4.3	80.114
Fragile X mental retardation syndrome-related protein 2	FXR2	P51116	-0.0729824	0.257919	2	6.1	74.222
39S ribosomal protein L1, mitochondrial	MRPL1	Q9BYD6	-0.0727125	0.177877	2	6.8	36.908
Serine/threonine-protein phosphatase 2A catalytic subunit beta isoform	PPP2CB	P62714	-0.0689272	0.233762	2	59.2	35.575
Protein RRP5 homolog	PDCD11	Q14690	-0.0686527	0.879255	2	1.9	208.7
Tubulin beta-4A chain	TUBB4A	P04350	-0.068393	0.114112	2	66	49.585
39S ribosomal protein L50, mitochondrial	MRPL50	Q8N5N7-2;Q8N5N7	-0.067704	0.328584	2	17.8	15.524
WD repeat and FYVE domain-containing protein 3	WDFY3	Q8IZQ1-2;Q8IZQ1	-0.0672374	0.175924	2	0.7	393.36
Phosphatidylinositol 4,5-bisphosphate 3-kinase catalytic subunit beta isoform	PIK3CB	P42338	-0.066824	0.383623	2	1.8	122.76
Sideroflexin-5	SFXN5	Q8TD22	-0.0654113	0.0626196	2	9.4	37.124
Magnesium transporter MRS2 homolog, mitochondrial	MRS2	Q9HD23-2;Q9HD23;Q9HD23-4	-0.064576	0.106318	2	4.7	46.491
Gap junction alpha-1 protein	GJA1	P17302	-0.064385	0.0609437	2	4.2	43.008
Developmentally-regulated GTP-binding protein 1	DRG1	Q9Y295	-0.0641472	0.180141	2	7.6	40.542
Persulfide dioxygenase ETHE1, mitochondrial	ETHE1	O95571	-0.0633252	0.319527	2	9.1	27.873
NAD-dependent protein deacylase sirtuin-5, mitochondrial	SIRT5	Q9NXA8-4;Q9NXA8-3;Q9NXA8-2;Q9NXA8	-0.0632699	0.277703	2	8.4	21.688
Zinc finger protein 800	ZNF800	Q2TB10	-0.062746	0.233178	2	2.3	75.235
Geranylgeranyl transferase type-2 subunit beta	RABGGTB	P53611	-0.0614477	0.258107	2	5.7	36.924
Uroporphyrinogen decarboxylase	UROD	P06132	-0.0607013	0.0936102	2	7.1	40.786
Ankyrin repeat and SAM domain-containing protein 1A;Ankyrin repeat and sterile alpha motif domain-containing protein 1B	ANKS1A;ANKS1B	Q92625;Q7Z6G8-9;Q92625-2;Q7Z6G8-8;Q7Z6G8-10;Q7Z6G8-7;Q7Z6G8-2;Q7Z6G8-5;Q7Z6G8-4;Q7Z6G8-3;Q7Z6G8-6;Q7Z6G8	-0.0606132	0.146805	2	1.9	123.11
Stearoyl-CoA desaturase 5	SCD5	Q86SK9-2;Q86SK9	-0.0601674	0.132688	2	12.5	28.982
Parkinson disease 7 domain-containing protein 1	PDDC1	Q8NB37;Q8NB37-2;Q8NB37-4;Q8NB37-3	-0.0594645	0.38968	2	16.8	23.297
Sigma non-opioid intracellular receptor 1	SIGMAR1	Q99720-3;Q99720;Q99720-4;Q99720-5;Q99720-2	-0.0590427	0.142545	2	13	21.482
F-box only protein 7	FBXO7	Q9Y3I1;Q9Y3I1-3;Q9Y3I1-2	-0.0587897	0.205802	2	5.2	58.502
Vacuolar protein sorting-associated protein 8 homolog	VPS8	Q8N3P4-2;Q8N3P4-3;Q8N3P4	-0.0587882	0.301125	2	1.9	151.21
Probable global transcription activator SNF2L2	SMARCA2	P51531-2;P51531	-0.0586442	0.214631	2	6.9	179.28
Stonin-1	STON1	Q9Y6Q2-3;Q9Y6Q2;Q9Y6Q2-2	-0.0586139	0.14451	2	2.8	127.32
Peroxisomal carnitine O-octanoyltransferase	CROT	Q9UKG9;Q9UKG9-3	-0.0549184	0.121076	2	4.2	70.178
Peflin	PEF1	Q9UBV8	-0.0538633	0.510169	2	6.7	30.381
Prolyl 4-hydroxylase subunit alpha-1	P4HA1	P13674-2;P13674-3	-0.0536557	0.318876	2	50.6	60.966
Tyrosine-protein kinase Fyn	FYN	P06241;P06241-3;P06241-2	-0.0529665	0.0740064	2	6.3	60.761
Conserved oligomeric Golgi complex subunit 7	COG7	P83436	-0.0519563	0.135053	2	2.9	86.343
HEAT repeat-containing protein 1;HEAT repeat-containing protein 1, N-terminally processed	HEATR1	Q9H583	-0.0517814	0.0973889	2	0.8	242.37
Zinc phosphodiesterase ELAC protein 2	ELAC2	Q9BQ52-3;Q9BQ52-4;Q9BQ52;Q9BQ52-2	-0.0507096	0.189838	2	6.6	50.615
Tubulin alpha-8 chain	TUBA8	Q9NY65-2;Q9NY65	-0.0501169	0.0670441	2	45.4	42.953
TBC1 domain family member 17	TBC1D17	Q9HA65-3;Q9HA65-2;Q9HA65	-0.0497216	0.0773461	2	3	67.223
28S ribosomal protein S7, mitochondrial	MRPS7	Q9Y2R9	-0.0488789	0.116968	2	9.9	28.134
Immediate early response 3-interacting protein 1	IER3IP1	Q9Y5U9	-0.0486666	0.139138	2	34.1	8.9687
Transcription elongation factor A protein-like 3	TCEAL3	Q969E4;Q6IPX3-2;Q6IPX3	-0.048136	0.0588143	2	24	22.502
IgLON family member 5	IGLON5	A6NGN9	-0.0478591	0.0572514	2	8.3	36.794
T-cell immunomodulatory protein	ITFG1	Q8TB96	-0.0476232	0.0778493	2	3.8	68.107
Acyl-coenzyme A thioesterase 13;Acyl-coenzyme A thioesterase 13, N-terminally processed	ACOT13	Q9NPJ3-2;Q9NPJ3	-0.0446142	0.114029	2	18.8	12.366
Ubiquilin-1	UBQLN1	Q9UMX0-4;Q9UMX0-2;Q9UMX0;Q9UMX0-3;Q9UHD9	-0.0431488	0.113981	2	35.4	18.909
Ubiquitin-like protein 4A	UBL4A	P11441	-0.0430888	0.125948	2	15.3	17.776
1-phosphatidylinositol 4,5-bisphosphate phosphodiesterase eta-1	PLCH1	Q4KWH8-3;Q4KWH8-4;Q4KWH8-2;Q4KWH8;O75038-5;O75038-2;O75038-4;O75038-3;O75038	-0.0429474	0.173953	2	2.8	114.5
Ribosomal protein S6 kinase beta-1	RPS6KB1	P23443-4;P23443-3;P23443-2;P23443	-0.041277	0.223235	2	2	51.016
Epidermal growth factor receptor kinase substrate 8	EPS8	Q12929;Q12929-2	-0.0408269	0.0414345	2	2.6	91.88
F-box only protein 21	FBXO21	O94952-1;O94952	-0.0399213	0.146477	2	4.8	71.478
Metastasis-associated protein MTA1;Metastasis-associated protein MTA3	MTA1;MTA3	Q13330-2;Q13330-3;Q13330;Q9BTC8-2;Q9BTC8	-0.0397009	0.14392	2	4.4	49.017
28S ribosomal protein S12, mitochondrial	MRPS12	O15235	-0.0396769	0.163515	2	10.9	15.173
Charged multivesicular body protein 6	CHMP6	Q96FZ7	-0.0392492	0.162173	2	10.4	23.485
Protein tyrosine phosphatase type IVA 2;Protein tyrosine phosphatase type IVA 1	PTP4A2;PTP4A1	Q12974-3;Q12974-4;Q12974;Q93096;Q12974-2	-0.0388656	0.161282	2	15.4	15.669
Glucosamine 6-phosphate N-acetyltransferase	GNPNAT1	Q96EK6	-0.0384866	0.134665	2	9.8	20.749
Phosphofurin acidic cluster sorting protein 1	PACS1	Q6VY07;Q6VY07-2	-0.0384319	0.0689346	2	3.2	104.9
Probable rRNA-processing protein EBP2	EBNA1BP2	Q99848	-0.0380034	0.179694	2	7.2	34.852
Guanylyl cyclase-activating protein 1	GUCA1A	P43080	-0.0369202	0.0988407	2	18.9	22.919
Leucine-rich repeat-containing protein 37A3;Leucine-rich repeat-containing protein 37A;Leucine-rich repeat-containing protein 37A2	LRRC37A3;LRRC37A;LRRC37A2	O60309;A6NMS7;A6NM11	-0.0356508	0.17918	2	1.5	180.62
Serine/threonine-protein kinase MARK1	MARK1	Q9P0L2;Q9P0L2-3;Q9P0L2-2	-0.0355388	0.112214	2	9.4	89.002
A disintegrin and metalloproteinase with thrombospondin motifs 7	ADAMTS7	Q9UKP4	-0.035091	0.0610463	2	1.3	184.09
Multiple epidermal growth factor-like domains protein 8	MEGF8	Q7Z7M0-2;Q7Z7M0	-0.0330814	0.0715661	2	0.6	295.93
MICOS complex subunit MIC60	IMMT	Q16891-2;Q16891;Q16891-3	-0.0324134	0.105874	2	60.6	82.624
Thioredoxin-related transmembrane protein 4	TMX4	Q9H1E5	-0.0323931	0.150788	2	6.6	38.952
Alpha-1,6-mannosyl-glycoprotein 2-beta-N-acetylglucosaminyltransferase	MGAT2	Q10469	-0.0319057	0.0793276	2	3.4	51.55
COMM domain-containing protein 8	COMMD8	Q9NX08	-0.0302279	0.168677	2	12.6	21.09
RNA pseudouridylate synthase domain-containing protein 4	RPUSD4	Q96CM3;Q96CM3-2	-0.0297422	0.0707343	2	4.5	42.205
C1GALT1-specific chaperone 1	C1GALT1C1	Q96EU7	-0.0296226	0.0604131	2	5.3	36.382
GPI ethanolamine phosphate transferase 3	PIGO	Q8TEQ8-2;Q8TEQ8	-0.0292693	0.0691194	2	3.3	73.992
Sal-like protein 2	SALL2	Q9Y467	-0.0284002	0.0628025	2	3.1	105.31
Choline transporter-like protein 1	SLC44A1	Q8WWI5-3;Q8WWI5-2;Q8WWI5	-0.0283409	0.0542274	2	4	73.011
ATP-binding cassette sub-family B member 10, mitochondrial	ABCB10	Q9NRK6	-0.0277929	0.0610662	2	3.4	79.147
Serine/threonine-protein phosphatase 2A catalytic subunit alpha isoform	PPP2CA	P67775;P67775-2	-0.0266143	0.0540558	2	59.2	35.594
Putative peptidyl-tRNA hydrolase PTRHD1	PTRHD1	Q6GMV3	-0.0258598	0.0730878	2	15	15.805
Protein GPR107	GPR107	Q5VW38-2;Q5VW38-3;Q5VW38	-0.024548	0.0686377	2	4	61.975
Trafficking protein particle complex subunit 2-like protein	TRAPPC2L	Q9UL33-2;Q9UL33	-0.0222706	0.120144	2	12.9	16.058
RAC-gamma serine/threonine-protein kinase	AKT3	Q9Y243-2;Q9Y243	-0.022049	0.149242	2	11.6	54.031
Spondin-2	SPON2	Q9BUD6	-0.0219165	0.032666	2	4.8	35.846
Neurogenic locus notch homolog protein 1;Notch 1 extracellular truncation;Notch 1 intracellular domain	NOTCH1	P46531	-0.0206541	0.0254143	2	0.7	272.5
Protein BRICK1	BRK1	Q8WUW1;Q8WUW1-2	-0.0182447	0.0683785	2	18.7	8.7448
Striatin-interacting protein 1;Striatin-interacting protein 2	STRIP1;STRIP2	Q5VSL9-2;Q9ULQ0-2;Q9ULQ0;Q5VSL9;Q5VSL9-3	-0.017897	0.0531278	2	2.4	85.45
Neudesin	NENF	Q9UMX5	-0.0176543	0.0280531	2	11	18.856
39S ribosomal protein L21, mitochondrial	MRPL21	Q7Z2W9;Q7Z2W9-2	-0.0176262	0.0658627	2	8.3	22.814
SH3 domain-binding protein 1	SH3BP1	Q6ZT62;Q6ZT62-2;Q9Y3L3-2;Q9Y3L3	-0.0169591	0.126343	2	4.9	73.599
Ribosome production factor 2 homolog	RPF2	Q9H7B2	-0.0168221	0.046404	2	8.8	35.582
IQ motif and SEC7 domain-containing protein 1;IQ motif and SEC7 domain-containing protein 2	IQSEC1;IQSEC2	Q6DN90-2;Q6DN90;Q6DN90-3;Q5JU85-3;Q5JU85	-0.0153693	0.0321931	2	2.1	94.913
Glyceraldehyde-3-phosphate dehydrogenase	GAPDH	P04406;O14556	-0.0149101	0.0219906	2	73.4	36.053
Ribosomal protein 63, mitochondrial	MRPL57	Q9BQC6	-0.0142052	0.0391128	2	19.6	12.266
Myosin regulatory light polypeptide 9	MYL9	P24844;P24844-2	-0.0128222	0.0159801	2	56.4	19.827
Cytochrome c oxidase copper chaperone	COX17	Q14061	-0.0117455	0.0209032	2	36.5	6.9151
Rho GTPase-activating protein 32	ARHGAP32	A7KAX9;A7KAX9-2;A7KAX9-3	-0.0116835	0.0309469	2	1.3	230.53
Gem-associated protein 4	GEMIN4	P57678	-0.0115249	0.0403204	2	1.8	120.04
Protein FAM136A	FAM136A	Q96C01	-0.0107168	0.019014	2	10.9	15.641
Alpha-1,3/1,6-mannosyltransferase ALG2	ALG2	Q9H553-2;Q9H553	-0.0104457	0.0602906	2	7.4	37.017
Coiled-coil domain-containing protein 93	CCDC93	Q567U6	-0.010021	0.0182958	2	4.1	73.197
Nuclear factor 1 C-type	NFIC	P08651-4;P08651-5;P08651-3;P08651-6;P08651-2;P08651	-0.00952951	0.0182109	2	8.4	45.412
Exocyst complex component 6B	EXOC6B	Q9Y2D4-2;Q9Y2D4	-0.00887243	0.0230328	2	2.5	78.233
A-kinase anchor protein 9	AKAP9	Q99996-5;Q99996-3;Q99996;Q99996-1;Q99996-6;Q99996-4	-0.0084819	0.0137169	2	0.7	447.75
Eukaryotic translation initiation factor 4 gamma 3	EIF4G3	O43432-4;O43432;O43432-3	-0.00708588	0.0171609	2	1.8	146.87
Neogenin	NEO1	Q92859-3;Q92859-2;Q92859-4;Q92859	-0.0066642	0.0145187	2	1.8	154.3
Plexin-A1	PLXNA1	Q9UIW2	-0.00648538	0.0121547	2	1.9	211.06
Ubiquitin carboxyl-terminal hydrolase 48	USP48	Q86UV5-2;Q86UV5;Q86UV5-8;Q86UV5-4;Q86UV5-7;Q86UV5-5;Q86UV5-3	-0.00628289	0.0262904	2	2.1	112.96
Protein SMG9	SMG9	Q9H0W8-2;Q9H0W8	-0.00589013	0.00566959	2	4.6	54.787
Adrenodoxin, mitochondrial	FDX1	P10109	-0.00549754	0.0111034	2	9.8	19.393
15 kDa selenoprotein	SELENOF	O60613;O60613-2	-0.00431943	0.0235187	2	15.2	18.092
Metaxin-2	MTX2	O75431-2;O75431	-0.00420562	0.0194033	2	12.6	28.823
Tubulin beta-2B chain	TUBB2B	Q9BVA1	-0.00148225	0.00425007	2	70.3	49.953
Myomegalin	PDE4DIP	Q5VU43-6;Q5VU43-7;Q5VU43-13;Q5VU43-2;Q5VU43-3;Q5VU43;Q5VU43-4	0.000790993	0.000953215	2	2	112.28
Solute carrier family 35 member F1	SLC35F1	Q5T1Q4-2;Q5T1Q4	0.000939926	0.000629361	2	5.4	39.127
Sorting nexin-27	SNX27	Q96L92-2;Q96L92-3;Q96L92	0.00107408	0.00317564	2	5.3	50.879
Serine/threonine-protein kinase TBK1	TBK1	Q9UHD2	0.00147271	0.00682987	2	3.3	83.641
Nucleolar protein 9	NOP9	Q86U38;Q86U38-2	0.00217573	0.00508617	2	3.5	69.437
Transcription elongation factor A protein 1	TCEA1	P23193-2;P23193	0.00267768	0.00701362	2	7.5	31.664
Multiple coagulation factor deficiency protein 2	MCFD2	Q8NI22-2;Q8NI22-3;Q8NI22	0.00370145	0.00741373	2	43.6	10.718
Protein AAR2 homolog	AAR2	Q9Y312	0.00416327	0.0174321	2	7.3	43.472
Fibronectin type III and SPRY domain-containing protein 1	FSD1	Q9BTV5	0.00445692	0.016912	2	3.8	55.819
Histone H2A type 2-B	HIST2H2AB	Q8IUE6	0.00549499	0.00959551	2	69.2	13.995
BTB/POZ domain-containing protein KCTD18	KCTD18	Q6PI47-2;Q6PI47	0.00678563	0.0249603	2	12.4	26.526
Insulin-degrading enzyme	IDE	P14735;P14735-2	0.00698002	0.0136198	2	2.1	117.97
Calumenin	CALU	O43852-2;O43852-4;O43852-8;O43852-7	0.00724133	0.014101	2	44.1	37.134
Replication factor C subunit 4	RFC4	P35249-2;P35249	0.0077161	0.0128779	2	5.6	33.675
FAD-linked sulfhydryl oxidase ALR	GFER	P55789;P55789-2	0.00896637	0.0755793	2	18	23.449
60S ribosomal export protein NMD3	NMD3	Q96D46	0.00917761	0.0357135	2	4	57.603
AP-3 complex subunit sigma-1	AP3S1	Q92572	0.0091784	0.0263583	2	11.9	21.732
Plasma membrane calcium-transporting ATPase 3	ATP2B3	Q16720-8;Q16720-7;Q16720-6;Q16720-3;Q16720-5;Q16720-2;Q16720-4;Q16720	0.00941793	0.0156002	2	13.1	122.76
Transmembrane protein 160	TMEM160	Q9NX00	0.0110063	0.0415227	2	10.6	19.657
Tetratricopeptide repeat protein 28	TTC28	Q96AY4	0.0127267	0.0338552	2	1.1	270.88
DNA-directed RNA polymerases I and III subunit RPAC1	POLR1C	O15160-2;O15160	0.013421	0.030743	2	7.9	38.646
Protein transport protein Sec61 subunit alpha isoform 1	SEC61A1	P61619;P61619-3	0.013527	0.0642973	2	9.9	52.264
Reelin	RELN	P78509-3;P78509-2;P78509	0.016024	0.0130506	2	0.7	384.09
Rap1 GTPase-activating protein 1	RAP1GAP	P47736;P47736-2;P47736-3;P47736-4	0.0161043	0.048039	2	3.8	73.361
HLA class I histocompatibility antigen, Cw-7 alpha chain	HLA-C	P10321;P10321-2	0.0161154	0.0532398	2	23	40.648
Arfaptin-1	ARFIP1	P53367-2;P53367	0.0161491	0.0134576	2	5.6	38.598
E3 SUMO-protein ligase PIAS1	PIAS1	O75925;O75925-3;O75925-2	0.0173798	0.0474161	2	2.9	71.835
39S ribosomal protein L42, mitochondrial	MRPL42	Q9Y6G3	0.0176361	0.052623	2	26.1	16.661
Bromodomain-containing protein 4	BRD4	O60885-2;O60885-3;O60885	0.0176837	0.0231271	2	4.7	80.462
Procollagen galactosyltransferase 2	COLGALT2	Q8IYK4	0.0177322	0.0480376	2	3.2	72.923
Ubiquitin-like-conjugating enzyme ATG3	ATG3	Q9NT62-2;Q9NT62	0.0186357	0.108249	2	6.4	35.467
Putative RNA-binding protein Luc7-like 1	LUC7L	Q9NQ29-2;Q9NQ29-3;Q9NQ29	0.0193484	0.022911	2	20.9	38.405
Eukaryotic translation initiation factor 4E type 2	EIF4E2	O60573-2;O60573	0.0195647	0.0521937	2	11.1	27.026
Zinc finger protein ubi-d4	DPF2	Q92785-2;Q92785	0.0203884	0.0481945	2	14.5	23.598
Oxygen-dependent coproporphyrinogen-III oxidase, mitochondrial	CPOX	P36551	0.0226498	0.0420263	2	4.8	50.151
GTPase-activating protein and VPS9 domain-containing protein 1	GAPVD1	Q14C86-3;Q14C86-4;Q14C86-5;Q14C86-2;Q14C86;Q14C86-6	0.0230888	0.107983	2	1.5	159.75
E3 ubiquitin-protein ligase RBX1;E3 ubiquitin-protein ligase RBX1, N-terminally processed	RBX1	P62877	0.0237852	0.0754195	2	24.1	12.274
Calcineurin subunit B type 1	PPP3R1	P63098	0.0277544	0.0478878	2	10.6	19.3
Eukaryotic translation initiation factor 3 subunit G	EIF3G	O75821	0.0278655	0.224637	2	6.6	35.611
Tripartite motif-containing protein 26	TRIM26	Q12899	0.0282678	0.100996	2	3.5	62.165
Apolipoprotein A-V	APOA5	Q6Q788	0.0285248	0.118498	2	5.2	41.212
Inositol monophosphatase 3	IMPAD1	Q9NX62	0.0290802	0.104191	2	4.2	38.681
Pescadillo homolog	PES1	O00541-2;O00541	0.0293771	0.0926552	2	3.4	67.455
Endoplasmic reticulum mannosyl-oligosaccharide 1,2-alpha-mannosidase	MAN1B1	Q9UKM7	0.0300651	0.176436	2	3.1	79.579
Tartrate-resistant acid phosphatase type 5	ACP5	P13686	0.0304561	0.037104	2	5.8	36.598
Vesicle transport protein SEC20	BNIP1	Q12981;Q12981-2;Q12981-1	0.0308934	0.123627	2	7.5	26.132
ATP synthase subunit a	MT-ATP6	P00846	0.0316444	0.0867167	2	8.4	24.817
Calcium-binding and coiled-coil domain-containing protein 1	CALCOCO1	Q9P1Z2-4;Q9P1Z2-2;Q9P1Z2-3;Q9P1Z2	0.0318735	0.0784399	2	2.8	67.542
Zyxin	ZYX	Q15942;Q15942-2	0.0328649	0.134449	2	5.2	61.277
Ankycorbin	RAI14	Q9P0K7-4;Q9P0K7-3;Q9P0K7;Q9P0K7-2	0.032912	0.0734522	2	2.2	106.9
RAD50-interacting protein 1	RINT1	Q6NUQ1	0.0335518	0.17964	2	1.9	90.631
Up-regulated during skeletal muscle growth protein 5	USMG5	Q96IX5	0.0342753	0.107644	2	43.1	6.4575
AP-1 complex subunit sigma-1A	AP1S1	P61966;P61966-2;Q96PC3-3;Q96PC3-4;Q96PC3;Q96PC3-2	0.0352751	0.126684	2	25.3	18.733
Translation initiation factor eIF-2B subunit delta	EIF2B4	Q9UI10-3;Q9UI10;Q9UI10-2	0.0360811	0.0835409	2	5.6	57.457
Neurogenic locus notch homolog protein 2;Notch 2 extracellular truncation;Notch 2 intracellular domain	NOTCH2	Q04721	0.0380809	0.0287161	2	0.6	265.4
60S ribosomal protein L26-like 1	RPL26L1	Q9UNX3	0.0422606	0.174584	2	34.5	17.256
WSC domain-containing protein 1	WSCD1	Q658N2	0.0427191	0.0273935	2	3	65.693
General transcription factor IIF subunit 2	GTF2F2	P13984	0.0428236	0.0987261	2	6.8	28.38
Peptidyl-prolyl cis-trans isomerase-like 3	PPIL3	Q9H2H8;Q9H2H8-2	0.042966	0.173466	2	14.3	18.154
Protein kinase C and casein kinase substrate in neurons protein 3	PACSIN3	Q9UKS6	0.0435139	0.0873318	2	5.4	48.486
Rab5 GDP/GTP exchange factor	RABGEF1	Q9UJ41;Q9UJ41-4;Q9UJ41-3	0.0439158	0.138213	2	3.7	56.89
Tumor suppressor candidate 3	TUSC3	Q13454-2;Q13454	0.043939	0.0896442	2	7.2	39.558
Protein phosphatase 1B	PPM1B	O75688-4;O75688-2;O75688;O75688-3;O75688-5	0.0441519	0.250821	2	6.6	42.086
ATP-binding cassette sub-family F member 2	ABCF2	Q9UG63;Q9UG63-2	0.0456464	0.188549	2	3.4	71.289
Presenilin-1;Presenilin-1 NTF subunit;Presenilin-1 CTF subunit;Presenilin-1 CTF12	PSEN1	P49768-7;P49768-2;P49768;P49768-4;P49768-3;P49768-5;P49768-6	0.048283	0.364183	2	8.8	48.997
Protein kinase C zeta type	PRKCZ	Q05513-2;Q05513-3;Q05513	0.0488107	0.195313	2	7.6	46.621
Tetraspanin-7	TSPAN7	P41732	0.049001	0.0434396	2	8.8	27.574
Bardet-Biedl syndrome 5 protein	BBS5	Q8N3I7-2;Q8N3I7	0.0494555	0.16132	2	8.8	36.397
Probable E3 ubiquitin-protein ligase makorin-2	MKRN2	Q9H000-2;Q9H000	0.0514475	0.154017	2	5.9	41.984
Sialin	SLC17A5	Q9NRA2;Q9NRA2-2	0.0515869	0.103043	2	3.2	54.639
Unconventional myosin-Id	MYO1D	O94832	0.0532288	0.0763114	2	2.4	116.2
Calcium uniporter protein, mitochondrial	MCU	Q8NE86-3;Q8NE86-2;Q8NE86	0.0546387	0.0847945	2	7.6	35.158
Coatomer subunit zeta-1	COPZ1	P61923-5;P61923;P61923-4	0.055589	0.236082	2	13.1	18.374
Phosphoribosylformylglycinamidine synthase	PFAS	O15067	0.0559247	0.146094	2	1.4	144.73
Zinc finger CCCH domain-containing protein 18	ZC3H18	Q86VM9	0.056023	0.0915738	2	2.8	106.38
Transmembrane protein 230	TMEM230	Q96A57;Q96A57-2	0.0572574	0.16005	2	15.8	13.188
Mitochondrial import inner membrane translocase subunit Tim22	TIMM22	Q9Y584	0.0577169	0.194366	2	16	20.031
DNA (cytosine-5)-methyltransferase 1	DNMT1	P26358-3;P26358;P26358-2	0.0598932	0.108065	2	1.7	144.46
O-phosphoseryl-tRNA(Sec) selenium transferase	SEPSECS	Q9HD40-3;Q9HD40	0.0603306	0.130963	2	3.4	55.41
ADP-ribosylation factor-binding protein GGA2;ADP-ribosylation factor-binding protein GGA1;ADP-ribosylation factor-binding protein GGA3	GGA2;GGA1;GGA3	Q9UJY4;Q9UJY5-4;Q9UJY5-3;Q9UJY5;Q9NZ52-4;Q9UJY5-6;Q9NZ52	0.0605479	0.190447	2	2.3	67.15
Mevalonate kinase	MVK	Q03426	0.0626533	0.237089	2	5.6	42.45
Polyamine-modulated factor 1-binding protein 1	PMFBP1	Q8TBY8-3;Q8TBY8;Q8TBY8-1;Q8TBY8-4	0.0635057	0.184866	2	1.8	92.729
Nuclear-interacting partner of ALK	ZC3HC1	Q86WB0-3;Q86WB0;Q86WB0-2	0.0636443	0.133767	2	8.4	47.771
Hephaestin	HEPH	Q9BQS7-4;Q9BQS7-2;Q9BQS7;Q9BQS7-3	0.0637332	0.105726	2	2.7	100.62
Sphingolipid delta(4)-desaturase DES1	DEGS1	O15121	0.0637545	0.0672749	2	9.9	37.866
Cyclin-T2;Cyclin-T1	CCNT2;CCNT1	O60583-2;O60583;O60563-2;O60563	0.0648475	0.123269	2	2.6	73.681
Rod cGMP-specific 3,5-cyclic phosphodiesterase subunit alpha;Rod cGMP-specific 3,5-cyclic phosphodiesterase subunit beta	PDE6A;PDE6B	P16499;P35913-2;P35913	0.0650914	0.048526	2	3.3	99.546
7,8-dihydro-8-oxoguanine triphosphatase	NUDT1	P36639;P36639-3;P36639-2;P36639-1	0.065222	0.107867	2	17.9	17.951
Trans-2-enoyl-CoA reductase, mitochondrial	MECR	Q9BV79-2;Q9BV79	0.0654569	0.215719	2	7.7	32.228
Trafficking protein particle complex subunit 12	TRAPPC12	Q8WVT3	0.0668892	0.198024	2	2.4	79.374
Cytochrome b	MT-CYB	P00156	0.0671011	0.0400816	2	4.2	42.717
Major prion protein	PRNP	P04156	0.0681303	0.111387	2	6.7	27.661
Tripartite motif-containing protein 65	TRIM65	Q6PJ69	0.069358	0.137769	2	5.6	57.353
AKT-interacting protein	AKTIP	Q9H8T0;Q9H8T0-2	0.0700781	0.125619	2	9.6	33.128
Large proline-rich protein BAG6	BAG6	P46379-4;P46379-5;P46379-2;P46379;P46379-3	0.0708267	0.143624	2	3.2	96.798
60S ribosomal protein L36a	RPL36A	P83881	0.0721004	0.322458	2	38.7	12.441
Coiled-coil domain-containing protein 127	CCDC127	Q96BQ5	0.0730396	0.453646	2	7.7	30.834
Long-chain-fatty-acid--CoA ligase 5	ACSL5	Q9ULC5-4;Q9ULC5;Q9ULC5-3	0.0730938	0.154299	2	3.9	73.277
Transmembrane anterior posterior transformation protein 1 homolog	TAPT1	Q6NXT6-2;Q6NXT6	0.074432	0.177161	2	5	63.486
Translation initiation factor eIF-2B subunit gamma	EIF2B3	Q9NR50-3;Q9NR50-2;Q9NR50	0.0744356	0.754568	2	5.5	44.803
Nucleolar protein 6	NOL6	Q9H6R4-2;Q9H6R4-4;Q9H6R4;Q9H6R4-3	0.0761336	0.220496	2	2.2	112.3
Ragulator complex protein LAMTOR1	LAMTOR1	Q6IAA8	0.0765849	0.246617	2	21.7	17.745
Monocarboxylate transporter 8	SLC16A2	P36021	0.0771991	0.128403	2	4.5	59.511
Kinetochore-associated protein 1	KNTC1	P50748	0.077635	0.100321	2	0.6	250.75
Magnesium-dependent phosphatase 1	MDP1	Q86V88-3;Q86V88-2;Q86V88	0.0815513	0.285014	2	18.9	14.038
Thioredoxin-like protein 4A	TXNL4A	P83876	0.081917	0.230555	2	16.9	16.786
Mitogen-activated protein kinase kinase kinase kinase 5	MAP4K5	Q9Y4K4	0.0842655	0.143963	2	2.5	95.023
Junctophilin-1	JPH1	Q9HDC5	0.0842985	0.311507	2	2.1	71.685
Myelin protein zero-like protein 1	MPZL1	O95297-3;O95297-2;O95297;O95297-4	0.0851057	0.159397	2	10.5	22.761
Rab GTPase-binding effector protein 1	RABEP1	Q15276-2;Q15276	0.0853849	0.668845	2	1.8	95.478
Rab-like protein 2B;Rab-like protein 2A	RABL2B;RABL2A	Q9UNT1;Q9UNT1-2;Q9UNT1-3;Q9UBK7;Q9UBK7-2;Q9UBK7-3	0.08654	0.282467	2	7.9	26.101
Protein kinase C iota type	PRKCI	P41743	0.0867083	0.204157	2	6.2	68.262
Glypican-1;Secreted glypican-1	GPC1	P35052;P35052-2	0.0870806	0.196785	2	2.9	61.68
Zinc finger CCCH domain-containing protein 15	ZC3H15	Q8WU90-2;Q8WU90	0.0878974	0.652807	2	18.5	18.947
Ubiquitin-conjugating enzyme E2 D2;Ubiquitin-conjugating enzyme E2 D3	UBE2D2;UBE2D3	P62837-2;P62837;P61077;P61077-2;P61077-3	0.0882878	0.264936	2	44.9	13.635
Peptidyl-prolyl cis-trans isomerase C	PPIC	P45877	0.0884972	0.378843	2	10.8	22.763
Ras-related protein Rab-33B;Ras-related protein Rab-33A	RAB33B;RAB33A	Q9H082;Q14088	0.0907624	0.300361	2	7.9	25.717
Dolichol-phosphate mannosyltransferase subunit 3	DPM3	Q9P2X0;Q9P2X0-2	0.091248	0.454395	2	23.9	10.094
Protein crumbs homolog 2	CRB2	Q5IJ48-3;Q5IJ48-2;Q5IJ48	0.091776	0.199881	2	3.1	99.829
Secretory carrier-associated membrane protein 4	SCAMP4	Q969E2-2;Q969E2	0.0924313	0.124393	2	9.7	22.047
Ras-related protein Rap-2b	RAP2B	P61225	0.0928552	0.143513	2	18.6	20.504
Sphingomyelin phosphodiesterase 4	SMPD4	Q9NXE4-10;Q9NXE4-8;Q9NXE4-6;Q9NXE4-2;Q9NXE4-5;Q9NXE4-9;Q9NXE4-7;Q9NXE4-3;Q9NXE4;Q9NXE4-4	0.092991	0.207584	2	4.2	60.173
28S ribosomal protein S18b, mitochondrial	MRPS18B	Q9Y676	0.0939594	0.232489	2	7.8	29.395
Gamma-tubulin complex component 4	TUBGCP4	Q9UGJ1-2;Q9UGJ1	0.0946283	0.521183	2	3.5	76.017
ADP-ribosylation factor-like protein 6	ARL6	Q9H0F7;Q9H0F7-2	0.0952138	0.207412	2	14	21.097
Mitogen-activated protein kinase 14	MAPK14	Q16539-5;Q16539-3;Q16539-4;Q16539;Q16539-2	0.0958498	0.285576	2	8.2	29.388
Phosphatidylinositol 3,4,5-trisphosphate-dependent Rac exchanger 1 protein	PREX1	Q8TCU6-2;Q8TCU6-3;Q8TCU6	0.0963989	0.714614	2	4.3	106.09
GH3 domain-containing protein	GHDC	Q8N2G8-2;Q8N2G8-3;Q8N2G8	0.0975053	0.378817	2	7.4	51.459
Multiple inositol polyphosphate phosphatase 1	MINPP1	Q9UNW1;Q9UNW1-3;Q9UNW1-4;Q9UNW1-2	0.100134	0.337266	2	3.7	55.051
RING finger protein 121	RNF121	Q9H920;Q9H920-2	0.100207	0.178571	2	8	37.882
Lysine-specific demethylase 4B	KDM4B	O94953	0.100561	0.175486	2	3.4	121.9
RNA polymerase II-associated factor 1 homolog	PAF1	Q8N7H5-3;Q8N7H5-2;Q8N7H5	0.101437	0.352005	2	4.7	55.472
Protein FAM134C	FAM134C	Q86VR2	0.101493	0.160923	2	5.8	51.396
TOM1-like protein 2	TOM1L2	Q6ZVM7-3;Q6ZVM7-5;Q6ZVM7	0.102281	0.439788	2	3.7	50.508
Dermcidin;Survival-promoting peptide;DCD-1	DCD	P81605;P81605-2	0.102731	0.16942	2	12.7	11.284
LMBR1 domain-containing protein 2	LMBRD2	Q68DH5	0.103818	1.08875	2	3.5	81.171
Collagen type IV alpha-3-binding protein	COL4A3BP	Q9Y5P4-2;Q9Y5P4;Q9Y5P4-3	0.104737	0.595644	2	6	68.006
MOB kinase activator 1A;MOB kinase activator 1B	MOB1A;MOB1B	Q9H8S9-2;Q9H8S9;Q7L9L4;Q7L9L4-2	0.104814	0.89787	2	16.2	16.928
28S ribosomal protein S14, mitochondrial	MRPS14	O60783	0.107229	0.184353	2	18.8	15.139
Microfibrillar-associated protein 1	MFAP1	P55081	0.108366	0.266059	2	6.2	51.958
F-box/LRR-repeat protein 20;F-box/LRR-repeat protein 2	FBXL20;FBXL2	Q96IG2-2;Q96IG2;Q9UKC9-2;Q9UKC9	0.11125	0.684052	2	3.5	44.98
Trafficking protein particle complex subunit 9	TRAPPC9	Q96Q05-3;Q96Q05;Q96Q05-2	0.113038	0.260433	2	1.4	127.61
RNA polymerase II-associated protein 1	RPAP1	Q9BWH6-3;Q9BWH6;Q9BWH6-2	0.114792	0.536597	2	2.5	84.734
Ubiquitin-conjugating enzyme E2 R1	CDC34	P49427	0.115116	0.308939	2	6.4	26.736
Ubiquinol-cytochrome-c reductase complex assembly factor 1	UQCC1	Q9NVA1-4;Q9NVA1-2;Q9NVA1;Q9NVA1-3;Q9NVA1-5	0.11613	0.656031	2	9.9	31.333
Fatty acid desaturase 1	FADS1	O60427-2;O60427	0.117196	0.20317	2	4.2	42.473
Cirhin	CIRH1A	Q969X6-3;Q969X6	0.119583	0.398856	2	3.2	69.638
Heterogeneous nuclear ribonucleoprotein A3	HNRNPA3	P51991-2	0.120317	0.525857	2	35.7	37.029
Cytochrome c oxidase subunit 7C, mitochondrial	COX7C	P15954	0.123493	0.324276	2	28.6	7.2454
Telomeric repeat-binding factor 2	TERF2	Q15554-4;Q15554	0.123905	0.226249	2	8.9	32.298
COMM domain-containing protein 5	COMMD5	Q9GZQ3	0.124624	0.578597	2	8.5	24.67
Clathrin heavy chain 2	CLTCL1	P53675-2;P53675	0.125565	0.432911	2	11.6	180.29
Endoribonuclease Dicer	DICER1	Q9UPY3;Q9UPY3-2;Q9UPY3-3	0.128053	0.302293	2	1.5	218.68
Neurabin-1	PPP1R9A	Q9ULJ8;Q9ULJ8-4;Q9ULJ8-5;Q9ULJ8-3	0.128988	0.797834	2	2.5	123.34
60S ribosomal protein L26	RPL26	P61254	0.129915	0.283141	2	34.5	17.258
DNA polymerase subunit gamma-1	POLG	P54098	0.129936	0.323587	2	1.9	139.56
Rapamycin-insensitive companion of mTOR	RICTOR	Q6R327-3;Q6R327;Q6R327-4	0.130775	1.59314	2	1.3	195.01
Chondroitin sulfate proteoglycan 5	CSPG5	O95196;O95196-2;O95196-3	0.132584	0.385983	2	4.1	60.016
Ephrin-B2	EFNB2	P52799	0.132644	0.152703	2	6.3	36.923
DNA-directed RNA polymerase III subunit RPC2	POLR3B	Q9NW08-2;Q9NW08	0.138155	0.339935	2	1.8	121.12
Zinc finger MYM-type protein 4	ZMYM4	Q5VZL5-3;Q5VZL5-2;Q5VZL5-4;Q5VZL5	0.139646	0.361396	2	2	136.33
Disabled homolog 2-interacting protein;Ras GTPase-activating protein nGAP	DAB2IP;RASAL2	Q5VWQ8-3;Q5VWQ8-4;Q5VWQ8-2;Q5VWQ8-5;Q5VWQ8;Q9UJF2;Q9UJF2-2	0.14099	0.816176	2	2.6	106.76
Dol-P-Glc:Glc(2)Man(9)GlcNAc(2)-PP-Dol alpha-1,2-glucosyltransferase;Putative Dol-P-Glc:Glc(2)Man(9)GlcNAc(2)-PP-Dol alpha-1,2-glucosyltransferase	ALG10;ALG10B	Q5BKT4;Q5I7T1	0.141448	0.710202	2	5.3	55.605
Profilin-2	PFN2	P35080	0.143411	0.17647	2	60	15.046
Cytochrome c oxidase subunit 7A-related protein, mitochondrial	COX7A2L	O14548	0.144668	0.445847	2	14.9	12.615
Probable hydrolase PNKD	PNKD	Q8N490-2;Q8N490	0.14487	0.39215	2	18.3	15.396
Serine/threonine-protein kinase SMG1	SMG1	Q96Q15-2;Q96Q15;Q96Q15-4;Q96Q15-3	0.145049	0.580807	2	0.7	395.38
Serine/threonine-protein kinase 26;Serine/threonine-protein kinase 24;Serine/threonine-protein kinase 24 36 kDa subunit;Serine/threonine-protein kinase 24 12 kDa subunit;Serine/threonine-protein kinase 25	STK26;STK24;STK25	Q9P289-3;Q9P289;Q9Y6E0-2;Q9Y6E0;O00506-3;Q9P289-2;O00506-2;O00506	0.145741	0.681966	2	6.5	39.657
Regulator of microtubule dynamics protein 3	RMDN3	Q96TC7;Q96TC7-2	0.146675	0.814976	2	6.8	52.118
Isoamyl acetate-hydrolyzing esterase 1 homolog	IAH1	Q2TAA2;Q2TAA2-2	0.147493	0.0708818	2	8.5	27.598
Core-binding factor subunit beta	CBFB	Q13951;Q13951-2	0.148244	0.293344	2	12.6	21.508
TATA-binding protein-associated factor 172	BTAF1	O14981;O14981-2	0.149507	0.216593	2	1.2	206.89
DNA mismatch repair protein Msh3	MSH3	P20585	0.152317	0.311377	2	1.8	127.41
Long-chain fatty acid transport protein 4	SLC27A4	Q6P1M0	0.153019	0.363591	2	3.7	72.063
28S ribosomal protein S28, mitochondrial	MRPS28	Q9Y2Q9	0.153357	0.73368	2	8.6	20.843
Ras-related protein Rab-8A	RAB8A	P61006;P61006-2;P59190	0.155048	1.0152	2	25.6	23.668
Pituitary tumor-transforming gene 1 protein-interacting protein	PTTG1IP	P53801	0.159059	0.870966	2	13.9	20.324
Multidrug resistance-associated protein 1	ABCC1	P33527-6;P33527-4;P33527-2;P33527;P33527-9;P33527-8;P33527-7;P33527-5;P33527-3	0.159768	0.522837	2	1.3	157.68
E3 ubiquitin-protein ligase RING2;E3 ubiquitin-protein ligase RING1	RNF2;RING1	Q99496;Q06587-2;Q06587;Q99496-2	0.163616	0.623434	2	8.9	37.655
Serine/threonine-protein kinase TAO2	TAOK2	Q9UL54-2;Q9UL54-3;Q9UL54-4;Q9UL54	0.165326	0.689988	2	2.2	119.28
Protein FAM210A	FAM210A	Q96ND0	0.166964	0.555925	2	8.1	30.776
ER membrane protein complex subunit 4	EMC4	Q5J8M3-3;Q5J8M3-2;Q5J8M3	0.167488	0.339171	2	20.6	15.088
EVI5-like protein	EVI5L	Q96CN4;Q96CN4-2	0.168868	0.791416	2	2.1	91.375
SPRY domain-containing protein 7	SPRYD7	Q5W111;Q5W111-2	0.168998	1.12973	2	14.8	21.666
Growth/differentiation factor 15	GDF15	Q99988	0.171177	0.55146	2	8.1	34.14
Rho guanine nucleotide exchange factor 7	ARHGEF7	Q14155-6;Q14155-1;Q14155-5;Q14155-2;Q14155-3;Q14155	0.171715	1.24272	2	2.9	70.449
Vacuolar protein-sorting-associated protein 36	VPS36	Q86VN1;Q86VN1-2	0.173872	0.550721	2	6.5	43.816
Ena/VASP-like protein	EVL	Q9UI08-5;Q9UI08;Q9UI08-2;Q9UI08-4;Q9UI08-3	0.173873	0.155625	2	5.8	42.577
Centriolin	CNTRL	Q7Z7A1-5;Q7Z7A1;Q7Z7A1-4;Q7Z7A1-3;Q7Z7A1-2	0.175075	0.244419	2	0.9	268.24
Collagen alpha-6(IV) chain	COL4A6	Q14031-2;Q14031	0.175797	0.340904	2	1.5	163.63
ADP-ribosylation factor GTPase-activating protein 3	ARFGAP3	Q9NP61-2;Q9NP61	0.176119	1.16191	2	3.4	51.989
Serine/threonine-protein phosphatase 2B catalytic subunit beta isoform	PPP3CB	P16298-2;P16298-3;P16298;P16298-4	0.176528	0.212032	2	11.9	58.013
Histone deacetylase 3	HDAC3	O15379;O15379-2	0.176605	0.812632	2	5.6	48.847
Retinal rod rhodopsin-sensitive cGMP 3,5-cyclic phosphodiesterase subunit delta	PDE6D	O43924	0.177204	0.13688	2	20.7	17.42
Ras-related protein Rab-3B	RAB3B	P20337	0.177214	0.234279	2	15.1	24.758
5-AMP-activated protein kinase catalytic subunit alpha-2	PRKAA2	P54646	0.178487	1.63468	2	4.9	62.319
Protein PAT1 homolog 1	PATL1	Q86TB9-2;Q86TB9-4;Q86TB9	0.178527	0.603336	2	2.4	70.638
Pyridoxine-5-phosphate oxidase	PNPO	Q9NVS9-4;Q9NVS9-3;Q9NVS9	0.179029	0.273169	2	7.8	25.199
Signal peptidase complex subunit 1	SPCS1	Q9Y6A9	0.179091	0.636281	2	10.1	18.298
Histone lysine demethylase PHF8	PHF8	Q9UPP1-4;Q9UPP1-3;Q9UPP1-2;Q9UPP1;Q9UPP1-5	0.179179	0.281139	2	1.5	105.91
Inositol polyphosphate 5-phosphatase K	INPP5K	Q9BT40-2;Q9BT40	0.181339	0.82179	2	4.6	42.783
Collagen alpha-6(VI) chain	COL6A6	A6NMZ7	0.181561	0.177704	2	0.8	247.17
SAFB-like transcription modulator	SLTM	Q9NWH9	0.182178	0.243466	2	2.7	117.15
UPF0668 protein C10orf76	C10orf76	Q5T2E6;Q5T2E6-2	0.182806	1.22258	2	2.6	78.71
3-beta-hydroxysteroid-Delta(8),Delta(7)-isomerase	EBP	Q15125	0.183242	0.519765	2	12.2	26.352
Phosphatidylinositol 4-kinase alpha	PI4KA	P42356	0.183533	0.454509	2	0.9	236.83
TBC1 domain family member 24	TBC1D24	Q9ULP9-2;Q9ULP9	0.183585	0.815427	2	4.3	62.317
Riboflavin kinase	RFK	Q969G6	0.186648	0.206112	2	5.8	17.623
Poly(A)-specific ribonuclease PARN	PARN	O95453-2;O95453-3;O95453;O95453-4	0.186802	0.634497	2	3.6	66.574
Splicing factor 3B subunit 6	SF3B6	Q9Y3B4	0.186886	0.876444	2	17.6	14.585
Long-chain fatty acid transport protein 3	SLC27A3	Q5K4L6-2;Q5K4L6	0.186928	0.544884	2	4.5	69.607
Noelin	OLFM1	Q99784-5;Q99784-3;Q99784	0.187013	0.194624	2	5.9	52.814
Protein SCAI	SCAI	Q8N9R8;Q8N9R8-2	0.189025	0.967924	2	4.6	70.399
Latent-transforming growth factor beta-binding protein 3	LTBP3	Q9NS15-2;Q9NS15	0.189392	0.212807	2	2.1	134.29
Guanylate cyclase soluble subunit beta-1	GUCY1B3	Q02153-2;Q02153-3;Q02153	0.192073	1.25012	2	4.8	66.737
Splicing factor 1	SF1	Q15637-4;Q15637-6;Q15637-7;Q15637-3;Q15637-2;Q15637;Q15637-5	0.193395	0.542381	2	4.2	59.711
Nuclear pore complex protein Nup214	NUP214	P35658-2;P35658-4;P35658;P35658-3;P35658-5	0.19393	1.2163	2	1.3	212.57
Multifunctional methyltransferase subunit TRM112-like protein	TRMT112	Q9UI30-2;Q9UI30	0.194086	0.879396	2	23.3	13.575
Set1/Ash2 histone methyltransferase complex subunit ASH2	ASH2L	Q9UBL3-2;Q9UBL3-3;Q9UBL3	0.194384	0.436429	2	3	56.476
Vascular endothelial growth factor receptor 1	FLT1	P17948-4;P17948-2;P17948-3;P17948	0.194951	0.231866	2	3.7	60.916
Protein scribble homolog;Leucine-rich repeat-containing protein 1	SCRIB;LRRC1	Q14160;Q14160-3;Q9BTT6-2;Q9BTT6;Q14160-2	0.195156	0.698157	2	1.2	174.88
Protein phosphatase 1H	PPM1H	Q9ULR3	0.195755	0.29058	2	3.3	56.447
Dynein light chain 2, cytoplasmic	DYNLL2	Q96FJ2	0.195947	0.493808	2	57.3	10.35
Translation machinery-associated protein 7	TMA7	Q9Y2S6	0.196274	0.531375	2	25	7.0662
Transmembrane protein 132A	TMEM132A	Q24JP5-4;Q24JP5;Q24JP5-2	0.197126	0.583044	2	4	83.097
E3 ubiquitin-protein ligase UBR1	UBR1	Q8IWV7;Q8IWV7-2	0.198142	0.529833	2	1.1	200.21
RNA-binding protein Musashi homolog 2	MSI2	Q96DH6;Q96DH6-2;Q96DH6-3	0.199141	0.695267	2	14.3	35.196
Ras-related protein Rap-1A	RAP1A	P62834	0.199744	0.82922	2	45.7	20.987
Protein QIL1	QIL1	Q5XKP0	0.201455	0.279153	2	24.6	13.087
Acetyl-coenzyme A synthetase, cytoplasmic	ACSS2	Q9NR19;Q9NR19-2	0.203058	0.834301	2	2.4	78.579
Translation initiation factor IF-3, mitochondrial	MTIF3	Q9H2K0	0.203443	0.754362	2	5.4	31.725
NADH dehydrogenase [ubiquinone] 1 alpha subcomplex subunit 12	NDUFA12	Q9UI09;Q9UI09-2	0.205622	0.57882	2	17.9	17.114
Ran-binding protein 9;Ran-binding protein 10	RANBP9;RANBP10	Q96S59;Q6VN20-3;Q6VN20	0.207747	0.501897	2	4.3	77.846
Kalirin;Triple functional domain protein	KALRN;TRIO	O60229-2;O60229;O75962-5;O75962-2;O75962-4;O75962	0.207837	0.75671	2	1	192.23
Phosphoribosyl pyrophosphate synthase-associated protein 1	PRPSAP1	Q14558;Q14558-2	0.208484	0.500203	2	13.5	39.393
Negative elongation factor B	NELFB	Q8WX92;Q8WX92-2	0.208648	0.540559	2	3.8	65.697
DNA-directed RNA polymerase II subunit RPB11-b2;DNA-directed RNA polymerase II subunit RPB11-b1;DNA-directed RNA polymerase II subunit RPB11-a	POLR2J3;POLR2J2;POLR2J	Q9H1A7;Q9GZM3;P52435	0.214187	0.813513	2	15.7	13.092
Pre-mRNA-splicing factor ATP-dependent RNA helicase PRP16	DHX38	Q92620-2;Q92620	0.215958	0.980323	2	3.9	60.743
General transcription factor 3C polypeptide 5	GTF3C5	Q9Y5Q8-2;Q9Y5Q8;Q9Y5Q8-3	0.217525	0.602859	2	7.3	58.266
ELAV-like protein 2;ELAV-like protein 4;ELAV-like protein 3	ELAVL2;ELAVL4;ELAVL3	Q12926-2;Q12926;P26378-4;P26378-2;P26378-5;P26378-1;P26378-3;P26378;Q14576-2;Q14576	0.218231	0.423433	2	5.5	38.015
Kinesin light chain 4;Kinesin light chain 3	KLC4;KLC3	Q9NSK0;Q9NSK0-3;Q9NSK0-4;Q6P597-2;Q6P597;Q6P597-3;Q9NSK0-5	0.219215	0.81762	2	9.9	68.639
Cytochrome b-c1 complex subunit 9	UQCR10	Q9UDW1;Q9UDW1-2	0.22125	0.663796	2	39.7	7.3084
Vitamin K epoxide reductase complex subunit 1	VKORC1	Q9BQB6;Q9BQB6-3;Q9BQB6-2	0.221353	0.878204	2	12.3	18.234
Bifunctional heparan sulfate N-deacetylase/N-sulfotransferase 3;Heparan sulfate N-deacetylase 3;Heparan sulfate N-sulfotransferase 3;Bifunctional heparan sulfate N-deacetylase/N-sulfotransferase 4;Heparan sulfate N-deacetylase 4;Heparan sulfate N-sulfotransferase 4	NDST3;NDST4	O95803-3;O95803;O95803-2;Q9H3R1	0.221354	0.471947	2	2.5	64.296
Protein SON	SON	P18583-6;P18583-10;P18583-3;P18583-4;P18583-7;P18583;P18583-5;P18583-9;P18583-8;P18583-2	0.222907	0.827491	2	1.1	228.18
Peptidyl-prolyl cis-trans isomerase A;Peptidyl-prolyl cis-trans isomerase A, N-terminally processed	PPIA	P62937-2	0.224349	0.540612	2	51.4	11.418
Menin	MEN1	O00255-3;O00255-2;O00255	0.225567	0.739954	2	3.1	63.747
Ras-related protein Rap-2a	RAP2A	P10114;Q9Y3L5	0.225946	0.623771	2	14.2	20.615
U6 snRNA-associated Sm-like protein LSm2	LSM2	Q9Y333	0.226195	0.93633	2	27.4	10.834
Polyglutamine-binding protein 1	PQBP1	O60828-2;O60828;O60828-6;O60828-5;O60828-4;O60828-3	0.227593	0.33987	2	10.2	30.401
Neurotrypsin	PRSS12	P56730	0.228667	1.01476	2	2.2	97.066
Glutamine-rich protein 1	QRICH1	Q2TAL8	0.229005	0.515632	2	2.1	86.435
Peptidyl-tRNA hydrolase 2, mitochondrial	PTRH2	Q9Y3E5	0.230135	0.489438	2	18.4	19.193
Brain-specific angiogenesis inhibitor 1-associated protein 2	BAIAP2	Q9UQB8-3;Q9UQB8-5;Q9UQB8-4;Q9UQB8-6;Q9UQB8-2;Q9UQB8	0.230189	0.841841	2	3.9	56.625
E3 ubiquitin-protein ligase CHIP	STUB1	Q9UNE7-2;Q9UNE7	0.230577	0.770089	2	8.2	27.067
Reticulon-1	RTN1	Q16799-3	0.230779	0.369369	2	23.6	23.575
Probable ATP-dependent RNA helicase DDX47	DDX47	Q9H0S4-2;Q9H0S4	0.231141	0.470159	2	4.4	45.169
H/ACA ribonucleoprotein complex subunit 3	NOP10	Q9NPE3	0.231477	0.562322	2	37.5	7.7059
Monocarboxylate transporter 4	SLC16A3	O15427	0.232184	0.473654	2	4.3	49.469
Poly(A) polymerase alpha;Poly(A) polymerase beta	PAPOLA;PAPOLB	P51003;Q9NRJ5;P51003-2	0.233251	1.06434	2	3.9	82.842
Phosphorylase b kinase regulatory subunit alpha, liver isoform	PHKA2	P46019	0.238461	0.932294	2	1.5	138.41
Tight junction protein ZO-2	TJP2	Q9UDY2-5;Q9UDY2-4;Q9UDY2-2;Q9UDY2-6;Q9UDY2-3;Q9UDY2;Q9UDY2-7	0.239154	0.342431	2	1.5	111.66
Secreted frizzled-related protein 5	SFRP5	Q5T4F7	0.241885	0.241785	2	6.9	35.563
Dehydrogenase/reductase SDR family member 11	DHRS11	Q6UWP2-3;Q6UWP2	0.244842	0.277732	2	10.9	24.843
Tumor protein p53-inducible protein 11	TP53I11	O14683	0.249382	0.182135	2	13.2	21.054
Guanine nucleotide-binding protein subunit beta-5	GNB5	O14775-3;O14775-2;O14775	0.250872	0.573889	2	10.2	31.247
Phosphatidate cytidylyltransferase, mitochondrial	TAMM41	Q96BW9-2;Q96BW9-3;Q96BW9	0.251156	0.592135	2	9.2	35.907
U6 snRNA-associated Sm-like protein LSm3	LSM3	P62310	0.251424	1.63709	2	32.4	11.845
CLIP-associating protein 1	CLASP1	Q7Z460-2;Q7Z460-4;Q7Z460-5;Q7Z460-3;Q7Z460	0.255273	0.51033	2	2	162.11
Insulin;Insulin B chain;Insulin A chain;Insulin, isoform 2	INS;INS-IGF2	P01308;F8WCM5	0.255738	0.467904	2	25.5	11.981
Cyclin-dependent kinase 6	CDK6	Q00534	0.257869	0.45204	2	10.4	36.938
Calpain-6	CAPN6	Q9Y6Q1	0.259147	1.6775	2	3	74.576
Complement C1q-like protein 4	C1QL4	Q86Z23	0.264078	0.52673	2	10.9	24.909
Peroxisomal acyl-coenzyme A oxidase 3	ACOX3	O15254-2;O15254	0.264313	2.63956	2	4.6	69.574
Tubulin beta-8 chain	TUBB8	Q3ZCM7	0.265356	0.289719	2	24.3	49.775
NADH dehydrogenase [ubiquinone] 1 subunit C2	NDUFC2	O95298-2;O95298	0.266148	0.988511	2	20.8	11.399
Guanine nucleotide exchange factor DBS	MCF2L	O15068-5;O15068-4;O15068-3;O15068-2;O15068-6;O15068-8;O15068-10;O15068-9;O15068	0.266545	0.406606	2	3.1	102.17
Growth arrest-specific protein 1	GAS1	P54826	0.267839	0.924197	2	11.3	35.693
BRI3-binding protein	BRI3BP	Q8WY22	0.26922	0.757368	2	14.3	27.835
Probable ATP-dependent RNA helicase DDX56	DDX56	Q9NY93-2;Q9NY93	0.269912	1.77792	2	4.1	57.274
DNA-directed RNA polymerases I, II, and III subunit RPABC5	POLR2L	P62875	0.270568	0.593961	2	29.9	7.645
Calcium homeostasis endoplasmic reticulum protein	CHERP	Q8IWX8	0.270624	0.799654	2	3.2	103.7
Methyl-CpG-binding domain protein 1	MBD1	Q9UIS9-4;Q9UIS9-11;Q9UIS9-8;Q9UIS9-7;Q9UIS9-6;Q9UIS9-5;Q9UIS9-10;Q9UIS9-2;Q9UIS9;Q9UIS9-9;Q9UIS9-12	0.272021	0.52412	2	4.4	55.166
Protein-serine O-palmitoleoyltransferase porcupine	PORCN	Q9H237-4;Q9H237-3;Q9H237-2;Q9H237;Q9H237-5	0.273666	0.918623	2	4	51.018
Ubiquitin conjugation factor E4 B	UBE4B	O95155-3;O95155-2;O95155;O95155-4	0.274862	0.773496	2	3	121.82
GRAM domain-containing protein 1B	GRAMD1B	Q3KR37-3;Q3KR37-2;Q3KR37;Q3KR37-4	0.275597	1.21206	2	4.2	49.786
Interferon regulatory factor 2-binding protein-like	IRF2BPL	Q9H1B7	0.275725	0.361214	2	7.5	82.658
U6 snRNA-associated Sm-like protein LSm7	LSM7	Q9UK45	0.276532	1.3227	2	14.6	11.602
Coiled-coil domain-containing protein 134	CCDC134	Q9H6E4	0.278155	0.45219	2	9.2	26.56
BET1 homolog	BET1	O15155;O15155-2	0.280799	2.09077	2	24.6	13.289
Pre-mRNA-processing factor 17	CDC40	O60508	0.283624	0.753705	2	2.9	65.521
Biogenesis of lysosome-related organelles complex 1 subunit 2	BLOC1S2	Q6QNY1	0.283917	0.632402	2	16.2	15.961
Guanine nucleotide-binding protein subunit alpha-14	GNA14	O95837	0.289291	1.29018	2	16.9	41.57
Protein transport protein Sec16A	SEC16A	O15027-2;O15027-4;O15027-3;O15027;O15027-5	0.289386	1.7402	2	0.9	247.24
DNA-directed RNA polymerase II subunit RPB4	POLR2D	O15514	0.289674	1.09347	2	23.2	16.311
Probable 8-oxo-dGTP diphosphatase NUDT15	NUDT15	Q9NV35	0.28975	0.984165	2	15.2	18.609
Ephrin-B3	EFNB3	Q15768	0.290842	0.588113	2	5.6	35.834
NADH dehydrogenase [ubiquinone] 1 beta subcomplex subunit 1	NDUFB1	O75438;O75438-2	0.293324	1.03261	2	32.8	6.9611
Discoidin domain-containing receptor 2	DDR2	Q16832	0.295483	0.266732	2	4	96.735
Queuine tRNA-ribosyltransferase	QTRT1	Q9BXR0;Q9BXR0-2	0.298141	1.76647	2	7.4	44.047
Transcription elongation factor B polypeptide 1	TCEB1	Q15369-2;Q15369	0.299131	1.73058	2	19.8	10.832
Methionine aminopeptidase 1	METAP1	P53582	0.300161	0.52143	2	7.5	43.215
Translation machinery-associated protein 16	TMA16	Q96EY4	0.300448	0.412792	2	7.4	23.864
Junctional adhesion molecule C	JAM3	Q9BX67-2;Q9BX67	0.304429	1.22647	2	7.3	29.223
Proline dehydrogenase 1, mitochondrial	PRODH	O43272-2;O43272-1;O43272	0.30873	0.555774	2	4.7	56.197
Serine/arginine-rich splicing factor 12	SRSF12	Q8WXF0	0.31165	0.650234	2	15.7	30.512
Transcription elongation factor SPT4	SUPT4H1	P63272	0.31176	2.05137	2	13.7	13.193
Protein argonaute-3	AGO3	Q9H9G7;Q9H9G7-2	0.313776	0.862714	2	14.9	97.359
Calcium-regulated heat stable protein 1	CARHSP1	Q9Y2V2	0.318087	1.16998	2	18.4	15.892
Adenylyl cyclase-associated protein 2	CAP2	P40123;P40123-2;P40123-3	0.324493	1.34393	2	6.7	52.823
DCC-interacting protein 13-beta	APPL2	Q8NEU8-2;Q8NEU8;Q8NEU8-3	0.32461	0.578672	2	7.1	69.745
Dachshund homolog 1	DACH1	Q9UI36-4;Q9UI36-3;Q9UI36-2;Q9UI36	0.329602	1.21166	2	3.6	51.891
Histone-binding protein RBBP7	RBBP7	Q16576;Q16576-2	0.33424	0.920832	2	19.5	47.82
Chromodomain-helicase-DNA-binding protein 1-like	CHD1L	Q86WJ1-5;Q86WJ1-3;Q86WJ1-4;Q86WJ1-2;Q86WJ1	0.334909	0.993132	2	3.1	69.154
CCR4-NOT transcription complex subunit 10	CNOT10	Q9H9A5-4;Q9H9A5-3;Q9H9A5-2;Q9H9A5;Q9H9A5-6;Q9H9A5-5	0.336519	0.690567	2	3.3	76.967
Mitochondrial import inner membrane translocase subunit TIM14	DNAJC19	Q96DA6-2;Q96DA6	0.341409	0.627043	2	18.7	10.079
Clustered mitochondria protein homolog	CLUH	O75153	0.346729	1.49016	2	1.9	146.67
Collagen alpha-1(IX) chain	COL9A1	P20849-2;P20849	0.353563	0.371877	2	3.2	64.371
Rab GTPase-activating protein 1-like, isoform 10;Rab GTPase-activating protein 1-like	RABGAP1L	B7ZAP0;Q5R372-7;Q5R372-8;Q5R372-6;Q5R372-5	0.353818	0.909747	2	10.3	29.038
Mitochondrial inner membrane protein OXA1L	OXA1L	Q15070-2;Q15070	0.355595	0.75345	2	5	46.691
DnaJ homolog subfamily B member 4	DNAJB4	Q9UDY4	0.35647	0.506293	2	7.1	37.806
Inositol polyphosphate 5-phosphatase OCRL-1	OCRL	Q01968-2;Q01968	0.358235	0.61462	2	2.1	103.23
NADH dehydrogenase [ubiquinone] 1 alpha subcomplex subunit 13	NDUFA13	Q9P0J0;Q9P0J0-2	0.358347	1.33381	2	13.9	16.698
Tyrosyl-DNA phosphodiesterase 2	TDP2	O95551-3;O95551;O95551-2	0.364322	1.38508	2	7.7	32.176
WD repeat-containing protein 91	WDR91	A4D1P6-3;A4D1P6-2;A4D1P6	0.36434	0.823101	2	7.4	42.111
3-ketoacyl-CoA thiolase, peroxisomal	ACAA1	P09110;P09110-2	0.364492	1.47027	2	6.8	44.292
Cleavage and polyadenylation specificity factor subunit 2	CPSF2	Q9P2I0	0.36921	0.641366	2	2.2	88.486
EMILIN-3	EMILIN3	Q9NT22;Q9NT22-2	0.371315	0.539762	2	2	82.646
Protein transport protein Sec61 subunit alpha isoform 2	SEC61A2	Q9H9S3-2;Q9H9S3-3;Q9H9S3	0.37323	1.63736	2	10.8	48.786
Uncharacterized protein C3orf38	C3orf38	Q5JPI3-2;Q5JPI3	0.380938	1.64433	2	7.3	37.28
ATP-binding cassette sub-family A member 1;ATP-binding cassette sub-family A member 2	ABCA1;ABCA2	O95477;Q9BZC7-2;Q9BZC7;Q9BZC7-3;Q9BZC7-4	0.383301	1.64471	2	0.8	254.3
UBX domain-containing protein 7	UBXN7	O94888	0.383385	1.99032	2	3.5	54.862
NADH dehydrogenase [ubiquinone] iron-sulfur protein 6, mitochondrial	NDUFS6	O75380	0.385225	0.899398	2	23.4	13.711
Protein C10	C12orf57	Q99622	0.388168	1.01727	2	24.6	13.178
N-acetyltransferase 14	NAT14	Q8WUY8	0.392797	0.573481	2	16.5	21.65
Putative RNA-binding protein 15	RBM15	Q96T37-4;Q96T37-2;Q96T37-3;Q96T37	0.395124	0.966318	2	2.1	99.7
Protein Wnt-8b	WNT8B	Q93098	0.408283	0.849543	2	6.6	38.721
NADH dehydrogenase [ubiquinone] 1 subunit C1, mitochondrial	NDUFC1	O43677	0.408732	1.36222	2	27.6	8.7341
Mitochondrial import receptor subunit TOM22 homolog	TOMM22	Q9NS69	0.416132	0.510885	2	32.4	15.521
Small nuclear ribonucleoprotein F	SNRPF	P62306	0.418512	1.41197	2	17.4	9.7251
Protein BUD31 homolog	BUD31	P41223;P41223-2	0.42016	0.784493	2	13.9	17
Janus kinase and microtubule-interacting protein 1	JAKMIP1	Q96N16-6;Q96N16-7;Q96N16;Q96N16-5;Q96N16-2;Q96N16-4	0.426961	0.816287	2	8.4	45.989
Tubulin beta-4B chain	TUBB4B	P68371	0.42768	0.577431	2	66.7	49.83
Ceramide synthase 6;Ceramide synthase 5	CERS6;CERS5	Q6ZMG9;Q6ZMG9-2;Q8N5B7-2;Q8N5B7	0.427794	0.932171	2	3.6	44.889
Small nuclear ribonucleoprotein E	SNRPE	P62304	0.43182	1.19071	2	25	10.803
Desmocollin-2;Desmocollin-3	DSC2;DSC3	Q02487-2;Q14574-2;Q02487;Q14574	0.4337	1.41232	2	3.2	93.768
Ephrin-B1	EFNB1	P98172	0.434045	0.474531	2	7.8	38.006
28S ribosomal protein S6, mitochondrial	MRPS6	P82932	0.434171	0.825439	2	18.4	14.226
Receptor expression-enhancing protein 6	REEP6	Q96HR9-2;Q96HR9	0.442771	0.838386	2	13	20.733
SWI/SNF-related matrix-associated actin-dependent regulator of chromatin subfamily D member 1	SMARCD1	Q96GM5-2;Q96GM5	0.44432	1.04304	2	5.7	53.298
Fas apoptotic inhibitory molecule 1	FAIM	Q9NVQ4;Q9NVQ4-3;Q9NVQ4-2	0.445515	0.526765	2	10.6	20.215
Bromodomain adjacent to zinc finger domain protein 2B	BAZ2B	Q9UIF8-4;Q9UIF8-2;Q9UIF8-5;Q9UIF8-3;Q9UIF8	0.451706	0.962909	2	0.9	220.71
Structural maintenance of chromosomes protein 1B	SMC1B	Q8NDV3-2;Q8NDV3-3;Q8NDV3	0.454377	1.27667	2	0.7	135.84
Splicing factor 3B subunit 4	SF3B4	Q15427	0.462343	1.1531	2	5.2	44.385
TNF receptor-associated factor 2	TRAF2	Q12933-4;Q12933-3;Q12933;Q12933-2	0.473281	0.463077	2	6.1	53.055
Double-stranded RNA-specific editase 1	ADARB1	P78563-6;P78563-2;P78563-3;P78563-4;P78563;P78563-5	0.476491	0.958073	2	2.7	73.664
Lamina-associated polypeptide 2, isoform alpha;Thymopoietin;Thymopentin	TMPO	P42166	0.486007	1.02978	2	17	75.491
Uncharacterized protein KIAA1467	KIAA1467	A2RU67	0.488037	0.719476	2	3.9	67.038
Rho GTPase-activating protein SYDE1	SYDE1	Q6ZW31;Q6ZW31-2	0.488184	1.022	2	2.4	79.792
Trimeric intracellular cation channel type B	TMEM38B	Q9NVV0	0.490477	1.29163	2	7.6	32.509
Alpha/beta hydrolase domain-containing protein 14A	ABHD14A	Q9BUJ0	0.4916	0.67763	2	7	29.764
Chromatin target of PRMT1 protein	CHTOP	Q9Y3Y2-4;Q9Y3Y2;Q9Y3Y2-3	0.494155	0.449655	2	11.4	21.918
Serine/threonine-protein kinase MARK2	MARK2	Q7KZI7-10;Q7KZI7-4;Q7KZI7-8;Q7KZI7-11;Q7KZI7-6;Q7KZI7-3;Q7KZI7-14;Q7KZI7-12;Q7KZI7-9;Q7KZI7-16;Q7KZI7-5;Q7KZI7-15;Q7KZI7-2;Q7KZI7-7;Q7KZI7-13;Q7KZI7;Q96L34-2;Q96L34	0.499059	1.18632	2	7.7	77.068
High mobility group nucleosome-binding domain-containing protein 3	HMGN3	Q15651-2;Q15651	0.499194	0.927295	2	23.4	8.3774
Coagulation factor XIII A chain;Erythrocyte membrane protein band 4.2	F13A1;EPB42	P00488;P16452-3;P16452;P16452-2	0.504056	0.62165	2	2.3	83.266
Ras-related protein Rab-3D	RAB3D	O95716	0.507909	0.725077	2	24.7	24.267
Acyl-CoA:lysophosphatidylglycerol acyltransferase 1	LPGAT1	Q92604	0.509281	0.838585	2	5.7	43.089
Disks large homolog 1	DLG1	Q12959-5;Q12959-3;Q12959-6;Q12959-4;Q12959;Q12959-7;Q12959-2;Q12959-8;Q12959-9	0.511232	0.698456	2	1.9	95.165
Disks large homolog 3	DLG3	Q92796-3;Q92796-2;Q92796	0.51623	0.952739	2	8.5	42.111
Hydroxyacylglutathione hydrolase-like protein	HAGHL	Q6PII5-3;Q6PII5-2;Q6PII5;Q6PII5-4	0.52705	1.33642	2	7.4	22.285
Tax1-binding protein 1	TAX1BP1	Q86VP1-2;Q86VP1	0.531757	1.40401	2	1.9	86.256
Vesicular glutamate transporter 1	SLC17A7	Q9P2U7-2;Q9P2U7-3;Q9P2U7	0.534792	0.33228	2	3.9	53.946
Splicing factor 3A subunit 2	SF3A2	Q15428	0.5452	1.61438	2	4.1	49.255
High mobility group protein HMG-I/HMG-Y	HMGA1	P17096;P17096-3	0.561378	0.476483	2	63.6	11.676
Beta-arrestin-1	ARRB1	P49407-2;P49407	0.568801	1.21092	2	7.1	46.308
Mitochondrial import receptor subunit TOM6 homolog	TOMM6	Q96B49	0.569611	1.30998	2	56.8	8.0019
Homeobox protein SIX6;Homeobox protein SIX3	SIX6;SIX3	O95475;O95343	0.574761	0.863489	2	12.6	27.687
E3 ubiquitin-protein ligase RNF170	RNF170	Q96K19-2;Q96K19;Q96K19-5;Q96K19-4;Q96K19-6;Q96K19-3	0.59563	1.44784	2	8.1	26.65
Protein KIAA1045	KIAA1045	Q9UPV7	0.612046	1.31965	2	5.2	45.191
THO complex subunit 5 homolog	THOC5	Q13769	0.638347	1.08997	2	2.2	78.507
Transmembrane protein 35	TMEM35	Q53FP2	0.664084	1.39566	2	15	18.44
PEX5-related protein	PEX5L	Q8IYB4-8;Q8IYB4-7;Q8IYB4-4;Q8IYB4-5;Q8IYB4-3;Q8IYB4-6;Q8IYB4-2;Q8IYB4	0.672391	0.839517	2	4.8	48.529
Lysophosphatidylcholine acyltransferase 2	LPCAT2	Q7L5N7	0.686542	1.01436	2	3.1	60.207
Heterogeneous nuclear ribonucleoprotein D0	HNRNPD	Q14103-3;Q14103	0.725554	1.20292	2	40.2	32.834
Stromal cell-derived factor 1;SDF-1-beta(3-72);SDF-1-alpha(3-67)	CXCL12	P48061-2;P48061-5;P48061;P48061-6;P48061-3;P48061-4	0.740464	0.634145	2	18	10.103
Chromogranin-A;Vasostatin-1;Vasostatin-2;EA-92;ES-43;Pancreastatin;SS-18;WA-8;WE-14;LF-19;Catestatin;AL-11;GV-19;GR-44;ER-37;GE-25;Serpinin-RRG;Serpinin;p-Glu serpinin precursor	CHGA	P10645	0.766074	0.749236	2	9.6	50.688
SLIT and NTRK-like protein 2	SLITRK2	Q9H156-2;Q9H156	0.795481	0.945045	2	2.7	82.694
Angiopoietin-related protein 1	ANGPTL1	O95841	0.809829	0.637163	2	4.3	56.719
Uncharacterized protein C2orf71	C2orf71	A6NGG8	0.810587	1.45751	2	1.5	139.65
Nuclear receptor coactivator 5	NCOA5	Q9HCD5	0.869935	1.17541	2	3.5	65.536
Disheveled-associated activator of morphogenesis 1	DAAM1	Q9Y4D1-3;Q9Y4D1-2;Q9Y4D1	0.875941	0.525755	2	1.8	100.74
Microsomal triglyceride transfer protein large subunit	MTTP	P55157	0.925717	0.527492	2	1.9	99.35
Peptidyl-prolyl cis-trans isomerase E	PPIE	Q9UNP9-2;Q9UNP9;Q9UNP9-3	1.04308	1.52221	2	10.1	33.085
RNA-binding protein MEX3A;RNA-binding protein MEX3B;RNA-binding protein MEX3D;RNA-binding E3 ubiquitin-protein ligase MEX3C	MEX3A;MEX3B;MEX3D;MEX3C	A1L020;Q6ZN04;Q86XN8;Q5U5Q3;Q86XN8-2;Q86XN8-3	1.12449	1.40324	2	3.1	54.173
N-acetylgalactosaminyltransferase 7	GALNT7	Q86SF2	2.10262	1.03504	2	3	75.388
Olfactomedin-like protein 1	OLFML1	Q6UWY5	-1.84195	1.48576	3	7	45.95
Alpha-2-macroglobulin	A2M	P01023;P20742-2;P20742	-1.05662	0.784513	3	4.1	163.29
Retina-specific copper amine oxidase	AOC2	O75106-2;O75106;Q16853-2;Q16853	-0.994486	0.595161	3	4.9	80.515
Collagen alpha-1(III) chain	COL3A1	P02461;P02461-2	-0.9007	0.84017	3	4.6	138.56
Target of Nesh-SH3	ABI3BP	Q7Z7G0;Q7Z7G0-2;Q7Z7G0-3;Q7Z7G0-4	-0.886563	0.34128	3	3.6	117.89
Protein S100-A11;Protein S100-A11, N-terminally processed	S100A11	P31949	-0.778631	1.22188	3	23.8	11.74
Prolyl endopeptidase FAP;Antiplasmin-cleaving enzyme FAP, soluble form	FAP	Q12884	-0.753074	1.51543	3	3.6	87.711
Brevican core protein	BCAN	Q96GW7;Q96GW7-2	-0.747659	0.661	3	4.4	99.117
N(4)-(beta-N-acetylglucosaminyl)-L-asparaginase;Glycosylasparaginase alpha chain;Glycosylasparaginase beta chain	AGA	P20933	-0.722783	0.890352	3	11.8	37.208
Glutaminyl-peptide cyclotransferase-like protein	QPCTL	Q9NXS2-3;Q9NXS2	-0.707172	0.469566	3	11.1	32.911
Carcinoembryonic antigen-related cell adhesion molecule 6	CEACAM6	P40199	-0.663093	0.704742	3	17.4	37.194
HLA class I histocompatibility antigen, A-3 alpha chain	HLA-A	P04439;P04439-2;P17693-6;P17693-2;P17693-5;P17693	-0.611167	0.741596	3	21.6	40.84
Glypican-6;Secreted glypican-6	GPC6	Q9Y625	-0.610757	0.683545	3	8.3	62.735
Bardet-Biedl syndrome 7 protein	BBS7	Q8IWZ6-2;Q8IWZ6	-0.610029	0.940712	3	6	75.445
Macrophage-capping protein	CAPG	P40121-2;P40121	-0.590911	1.44573	3	9.6	36.856
Tumor protein D54	TPD52L2	O43399-6;O43399-2;O43399-4;O43399;O43399-3;O43399-5;O43399-7	-0.585481	1.5072	3	18.4	17.473
39S ribosomal protein L44, mitochondrial	MRPL44	Q9H9J2	-0.563077	1.33055	3	11.1	37.535
Insulin-like growth factor-binding protein 3	IGFBP3	P17936;P17936-2	-0.546159	0.942665	3	9.6	31.674
Junctional adhesion molecule B	JAM2	P57087-3;P57087;P57087-2	-0.535766	1.69573	3	12.2	34.554
Neurofascin	NFASC	O94856-4;O94856-12;O94856-10;O94856-3;O94856-8;O94856-11;O94856-6;O94856-9;O94856-7;O94856-13;O94856-5;O94856;O94856-2	-0.512957	0.501241	3	3.1	119.47
Neurocalcin-delta	NCALD	P61601	-0.509771	0.60501	3	46.1	22.245
Septin-10	SEPTIN10	Q9P0V9-3;Q9P0V9;Q9P0V9-2	-0.507674	0.527973	3	11.6	50.065
Myosin phosphatase Rho-interacting protein	MPRIP	Q6WCQ1-3;Q6WCQ1;Q6WCQ1-2	-0.488801	1.0312	3	4.8	114.05
Ras-related protein Rab-13	RAB13	P51153	-0.484772	1.07468	3	25.6	22.774
Reticulocalbin-3	RCN3	Q96D15	-0.479096	1.48226	3	10.7	37.493
Unconventional myosin-Ic	MYO1C	O00159-2;O00159-3;O00159	-0.475443	0.895674	3	3.4	117.91
Collagen alpha-1(IV) chain;Arresten;Collagen alpha-5(IV) chain	COL4A1;COL4A5	P02462;P29400;P29400-2	-0.456202	0.847158	3	2.3	160.61
Carcinoembryonic antigen-related cell adhesion molecule 5	CEACAM5	P06731-2;P06731;P13688-3;P31997;P13688-4;P13688-11;P13688-9;P13688-6;P13688-5	-0.449702	0.458711	3	8	76.723
Cell cycle exit and neuronal differentiation protein 1	CEND1	Q8N111	-0.438068	0.490433	3	21.5	14.954
5-nucleotidase domain-containing protein 1	NT5DC1	Q5TFE4-2;Q5TFE4	-0.437295	0.927013	3	8.4	46.027
Translocator protein	TSPO	P30536	-0.436554	0.871832	3	13.6	18.828
Kynurenine--oxoglutarate transaminase 1	CCBL1	Q16773;Q16773-2;Q16773-3	-0.407856	1.95057	3	7.8	47.875
Transmembrane protein 231	TMEM231	Q9H6L2;Q9H6L2-2	-0.404357	0.795951	3	8.2	36.058
Transmembrane protein 109	TMEM109	Q9BVC6	-0.401445	0.862831	3	12.8	26.21
Guanine nucleotide-binding protein subunit beta-4	GNB4	Q9HAV0	-0.397252	1.02015	3	22.6	37.567
Carboxypeptidase Z	CPZ	Q66K79-3;Q66K79-2;Q66K79	-0.388252	0.370447	3	8	58.59
Neurocan core protein	NCAN	O14594	-0.371309	0.516478	3	4.7	143.09
Pleckstrin homology domain-containing family B member 1	PLEKHB1	Q9UF11-4;Q9UF11-2;Q9UF11-3;Q9UF11	-0.362408	0.979076	3	15.9	21.254
Leukocyte cell-derived chemotaxin 1;Chondrosurfactant protein;Chondromodulin-1	LECT1	O75829-2;O75829	-0.357768	0.448974	3	11.4	36.974
Glutaredoxin-related protein 5, mitochondrial	GLRX5	Q86SX6	-0.347554	0.277925	3	28	16.628
Sorting nexin-3	SNX3	O60493;O60493-2;O60493-4;O60493-3	-0.34749	1.55503	3	24.7	18.762
Plexin domain-containing protein 2	PLXDC2	Q6UX71;Q6UX71-2	-0.347207	0.453534	3	6.2	59.582
Sulfhydryl oxidase 2	QSOX2	Q6ZRP7	-0.343758	0.713361	3	4.3	77.528
V-type proton ATPase 16 kDa proteolipid subunit	ATP6V0C	P27449	-0.334348	0.700854	3	38.1	15.736
Probable C-mannosyltransferase DPY19L1	DPY19L1	Q2PZI1;Q2PZI1-2	-0.325645	0.502297	3	7.1	77.318
Importin-11	IPO11	Q9UI26;Q9UI26-2	-0.312294	1.8131	3	4.2	112.53
5(3)-deoxyribonucleotidase, cytosolic type	NT5C	Q8TCD5;Q8TCD5-2	-0.304441	2.92892	3	26.9	23.382
Alpha-aminoadipic semialdehyde synthase, mitochondrial;Lysine ketoglutarate reductase;Saccharopine dehydrogenase	AASS	Q9UDR5	-0.3027	0.474322	3	3.8	102.13
Dehydrogenase/reductase SDR family member 7B	DHRS7B	Q6IAN0	-0.299468	1.03548	3	8.9	35.119
Ubiquitin fusion degradation protein 1 homolog	UFD1L	Q92890-3;Q92890;Q92890-1	-0.298319	0.87081	3	17.3	29.901
Meprin A subunit alpha	MEP1A	Q16819	-0.296327	0.190952	3	4.3	84.418
Anoctamin-10	ANO10	Q9NW15-2;Q9NW15;Q9NW15-3;Q9NW15-5;Q9NW15-4	-0.28493	2.32886	3	7.4	53.842
E3 ubiquitin-protein ligase RNF13	RNF13	O43567	-0.279862	0.64545	3	10.5	42.813
Magnesium transporter protein 1	MAGT1	Q9H0U3;Q9H0U3-2	-0.278399	1.41177	3	11.3	38.036
Diphosphomevalonate decarboxylase	MVD	P53602	-0.277798	0.414111	3	10.8	43.404
40S ribosomal protein S4, Y isoform 1	RPS4Y1	P22090	-0.272862	0.180636	3	33.1	29.455
Acyl-coenzyme A thioesterase 2, mitochondrial;Acyl-coenzyme A thioesterase 1	ACOT2;ACOT1	P49753;Q86TX2;P49753-2	-0.269727	0.214531	3	7.7	53.218
39S ribosomal protein L43, mitochondrial	MRPL43	Q8N983-4;Q8N983-3;Q8N983-2;Q8N983;Q8N983-6;Q8N983-7	-0.266398	0.919933	3	15.7	17.853
VPS10 domain-containing receptor SorCS2	SORCS2	Q96PQ0	-0.265905	0.221946	3	3.7	128.15
Sulfotransferase 1A1;Sulfotransferase 1A2	SULT1A1;SULT1A2	P50225;P50225-2;P50226;O75897-2;O75897	-0.26546	0.371193	3	21	34.165
Pyruvate kinase PKM	PKM	P14618;P14618-3;P30613-2;P30613	-0.263822	0.487971	3	79.8	57.936
Protein kinase C delta type;Protein kinase C delta type regulatory subunit;Protein kinase C delta type catalytic subunit	PRKCD	Q05655;Q05655-2	-0.263548	0.906065	3	3.6	77.504
Formin-like protein 2	FMNL2	Q96PY5;Q96PY5-3	-0.261453	0.443499	3	3.3	123.32
Protein spinster homolog 1	SPNS1	Q9H2V7-3;Q9H2V7-2;Q9H2V7;Q9H2V7-5;Q9H2V7-4	-0.255988	0.727966	3	16.7	49.012
Myosin regulatory light chain 12A;Myosin regulatory light chain 12B	MYL12A;MYL12B	P19105;O14950	-0.254037	0.56884	3	62.6	19.794
UV excision repair protein RAD23 homolog B	RAD23B	P54727;P54727-2	-0.248006	0.438728	3	18.1	43.171
UPF0505 protein C16orf62	C16orf62	Q7Z3J2-2;Q7Z3J2	-0.244557	1.2276	3	3.8	93.085
28S ribosomal protein S17, mitochondrial	MRPS17	Q9Y2R5	-0.236428	1.50653	3	44.6	14.502
Tetratricopeptide repeat protein 1	TTC1	Q99614	-0.235371	0.851983	3	13.4	33.526
Intraflagellar transport protein 140 homolog	IFT140	Q96RY7;Q96RY7-2	-0.234732	0.75917	3	2.2	165.19
Fumarylacetoacetate hydrolase domain-containing protein 2A;Fumarylacetoacetate hydrolase domain-containing protein 2B	FAHD2A;FAHD2B	Q96GK7;Q6P2I3	-0.232947	1.25273	3	9.9	34.596
Leukocyte elastase inhibitor	SERPINB1	P30740;P30740-2	-0.229006	0.282989	3	10	42.741
2-amino-3-ketobutyrate coenzyme A ligase, mitochondrial	GCAT	O75600;O75600-2	-0.228325	1.07143	3	8.1	45.285
Heme-binding protein 1	HEBP1	Q9NRV9	-0.227508	0.874398	3	19	21.097
DNA topoisomerase 2-alpha	TOP2A	P11388;P11388-2;P11388-3;P11388-4	-0.226164	0.467093	3	10	174.38
ER lumen protein-retaining receptor 1;ER lumen protein-retaining receptor 2	KDELR1;KDELR2	P24390;P24390-2;P33947-2;P33947	-0.217176	0.677736	3	17.9	24.542
Ribose-phosphate pyrophosphokinase 2	PRPS2	P11908;P11908-2	-0.208992	0.292805	3	39.3	34.769
Plastin-1	PLS1	Q14651	-0.206594	0.593819	3	11.1	70.253
Protein transport protein Sec24D	SEC24D	O94855;O94855-2	-0.205913	0.708351	3	4.1	113.01
Serine incorporator 1	SERINC1	Q9NRX5	-0.205087	1.62024	3	7.3	50.494
UV excision repair protein RAD23 homolog A	RAD23A	P54725-2;P54725-3;P54725	-0.203588	0.354943	3	20.5	33.433
P2X purinoceptor 4	P2RX4	Q99571-2;Q99571;Q99571-3	-0.202042	0.277652	3	11.1	45.305
Carbonic anhydrase 3	CA3	P07451	-0.201195	0.327599	3	12.7	29.557
Ubiquitin-like modifier-activating enzyme ATG7	ATG7	O95352-3;O95352-2;O95352	-0.199784	1.5708	3	5.5	68.617
5-oxoprolinase	OPLAH	O14841	-0.199766	0.390533	3	3.4	137.46
Guanine nucleotide-binding protein-like 3	GNL3	Q9BVP2-2;Q9BVP2	-0.197095	0.399609	3	5.6	60.54
Fatty-acid amide hydrolase 1	FAAH	O00519	-0.192257	0.414121	3	9	63.065
Thioredoxin domain-containing protein 17	TXNDC17	Q9BRA2	-0.185123	0.446352	3	30.1	13.941
CD63 antigen	CD63	P08962-3;P08962-2;P08962	-0.184827	2.49246	3	24.4	17.271
Lipase maturation factor 2	LMF2	Q9BU23;Q9BU23-2;Q9BU23-3	-0.179204	0.382273	3	3.5	79.697
CCA tRNA nucleotidyltransferase 1, mitochondrial	TRNT1	Q96Q11-2;Q96Q11	-0.178537	0.350855	3	8.2	47.828
Nucleoside diphosphate kinase 3	NME3	Q13232	-0.178366	0.319114	3	18.3	19.015
Ubiquitin-conjugating enzyme E2 variant 1	UBE2V1	Q13404;Q13404-8;Q13404-7;Q13404-2;Q13404-1;Q13404-6	-0.175945	0.400021	3	55.1	16.495
Alpha-mannosidase 2C1	MAN2C1	Q9NTJ4-3;Q9NTJ4-2;Q9NTJ4;Q9NTJ4-4	-0.174255	0.383238	3	3.8	104.69
CD59 glycoprotein	CD59	P13987;P13987-2	-0.171344	0.235245	3	23.4	14.177
Vacuolar protein sorting-associated protein 33A	VPS33A	Q96AX1	-0.17116	0.745503	3	4.7	67.61
28S ribosomal protein S16, mitochondrial	MRPS16	Q9Y3D3;Q9Y3D3-2	-0.170992	0.857302	3	27	15.345
Ras-related protein Rab-22A;Ras-related protein Rab-31	RAB22A;RAB31	Q9UL26;Q13636	-0.169562	0.340369	3	15.5	21.855
Pterin-4-alpha-carbinolamine dehydratase	PCBD1	P61457	-0.168112	0.354879	3	44.2	11.999
Voltage-gated potassium channel subunit beta-2;Voltage-gated potassium channel subunit beta-1	KCNAB2;KCNAB1	Q13303-4;Q13303-2;Q13303;Q13303-5;Q13303-3;Q14722-2;Q14722-3;Q14722	-0.164182	0.450534	3	7.7	33.656
Protein IMPACT	IMPACT	Q9P2X3;Q9P2X3-2	-0.164116	0.412516	3	12.5	36.476
39S ribosomal protein L2, mitochondrial	MRPL2	Q5T653	-0.163327	0.395888	3	13.4	33.3
DCC-interacting protein 13-alpha	APPL1	Q9UKG1	-0.163306	0.822487	3	5.8	79.663
Long-chain fatty acid transport protein 1	SLC27A1	Q6PCB7;Q6PCB7-2	-0.162289	0.986821	3	6.7	71.107
Microsomal glutathione S-transferase 3	MGST3	O14880	-0.161738	0.263647	3	28.9	16.516
GPI-anchor transamidase	PIGK	Q92643;Q92643-2	-0.16093	1.65077	3	8.9	45.251
Solute carrier family 12 member 2	SLC12A2	P55011-3;P55011	-0.159999	0.1484	3	2.7	129.68
Sorting nexin-9	SNX9	Q9Y5X1	-0.158943	0.464381	3	6.6	66.591
Twinfilin-1	TWF1	Q12792;Q12792-3;Q12792-4;Q9NR96-4	-0.157941	0.555542	3	14.3	40.282
Protein OS-9	OS9	Q13438-8;Q13438-5;Q13438-3;Q13438-2;Q13438-7;Q13438-4;Q13438;Q13438-6	-0.156705	0.570101	3	6.5	60.846
Protein phosphatase 1 regulatory subunit 21	PPP1R21	Q6ZMI0-4;Q6ZMI0-3;Q6ZMI0-5;Q6ZMI0-2;Q6ZMI0	-0.148589	0.331324	3	9.9	42.132
Growth arrest and DNA damage-inducible proteins-interacting protein 1	GADD45GIP1	Q8TAE8	-0.148288	0.403629	3	21.2	25.384
Transthyretin	TTR	P02766	-0.147066	0.65833	3	32.7	15.887
Mitogen-activated protein kinase kinase kinase kinase 4;Misshapen-like kinase 1	MAP4K4;MINK1	O95819-5;O95819;O95819-3;O95819-4;O95819-2;O95819-6;Q8N4C8;Q8N4C8-4;Q8N4C8-3;Q8N4C8-2;Q8N4C8-5;Q86T65;REV__Q8N3L3;Q5SQS7-2;Q86T65-4;Q5SQS7;Q9NRD5;Q9NRD5-2;Q5SQS7-3;REV__P49589-3;REV__P49589;REV__P49589-2;REV__P40222	-0.137226	1.19908	3	6	141.93
Tryptophan--tRNA ligase, mitochondrial	WARS2	Q9UGM6	-0.133415	0.43804	3	8.1	40.146
Leukocyte surface antigen CD47	CD47	Q08722-2;Q08722-3;Q08722-4;Q08722	-0.132462	0.283944	3	9.6	31.742
Dystrophin	DMD	P11532;P11532-2;P11532-8;P11532-7;P11532-5;P11532-6;P11532-17;P11532-11;P11532-4;P11532-12;P11532-15;P11532-14;P11532-3;P11532-18;P11532-9;P11532-13;P11532-16	-0.131985	0.159955	3	0.7	426.74
Ubiquitin-conjugating enzyme E2 K	UBE2K	P61086-3;P61086	-0.1311	1.19329	3	24.2	17.447
Ragulator complex protein LAMTOR4;Ragulator complex protein LAMTOR4, N-terminally processed	LAMTOR4	Q0VGL1	-0.129892	0.651953	3	35.4	10.741
Protein MGARP	MGARP	Q8TDB4	-0.128821	0.095843	3	30	25.389
NADH dehydrogenase [ubiquinone] flavoprotein 3, mitochondrial	NDUFV3	P56181-2	-0.126617	0.465235	3	9.9	50.983
COMM domain-containing protein 4	COMMD4	Q9H0A8;Q9H0A8-3;Q9H0A8-2	-0.124974	0.51353	3	20.1	21.764
Dynein light chain Tctex-type 1	DYNLT1	P63172	-0.120694	0.73762	3	42.5	12.452
Vacuolar protein sorting-associated protein 11 homolog	VPS11	Q9H270	-0.120342	0.472865	3	3.1	107.84
Transmembrane protein 205	TMEM205	Q6UW68	-0.120337	0.697909	3	20.6	21.198
Clathrin interactor 1	CLINT1	Q14677;Q14677-2;Q14677-3	-0.1197	0.453306	3	7	68.259
Abl interactor 2	ABI2	Q9NYB9-2;Q9NYB9-4;Q9NYB9;Q9NYB9-3	-0.119547	0.475872	3	12.2	52.445
Beta-lactamase-like protein 2	LACTB2	Q53H82	-0.118112	0.817107	3	9.4	32.805
Putative hydrolase RBBP9	RBBP9	O75884;O75884-2	-0.115795	0.248525	3	24.7	21
Protein RER1	RER1	O15258	-0.115151	0.306368	3	16.3	22.958
Serine/threonine-protein kinase OSR1	OXSR1	O95747	-0.114564	0.260705	3	10.2	58.022
Cation-dependent mannose-6-phosphate receptor	M6PR	P20645	-0.114499	0.481356	3	15.5	30.993
Conserved oligomeric Golgi complex subunit 8	COG8	Q96MW5	-0.11428	0.573664	3	7	68.423
Cytoplasmic dynein 1 intermediate chain 1	DYNC1I1	O14576-4;O14576-5;O14576-2;O14576;O14576-3;Q8WZ42-7;Q8WZ42-13;Q8WZ42-8;Q8WZ42;Q8WZ42-2;Q8WZ42-5;Q8WZ42-4;Q8WZ42-11;Q8WZ42-9;Q8WZ42-10;Q8WZ42-3;Q8WZ42-12	-0.114102	0.103992	3	10.8	67.801
Actin-related protein 2/3 complex subunit 3	ARPC3	O15145	-0.112403	0.366159	3	17.4	20.546
Translocon-associated protein subunit gamma	SSR3	Q9UNL2;Q9UNL2-2	-0.112022	0.694066	3	15.7	21.08
TRIO and F-actin-binding protein	TRIOBP	Q9H2D6-5;Q9H2D6-7;Q9H2D6-3;Q9H2D6-2;Q9H2D6	-0.10973	1.02969	3	4.2	68.04
Aldose 1-epimerase	GALM	Q96C23	-0.10728	0.178475	3	14	37.765
B-cell receptor-associated protein 29	BCAP29	Q9UHQ4;Q9UHQ4-2	-0.104852	0.841885	3	12.9	28.32
Transforming growth factor-beta receptor-associated protein 1	TGFBRAP1	Q8WUH2	-0.103062	0.347948	3	3.6	97.157
Receptor tyrosine-protein kinase erbB-2;Receptor tyrosine-protein kinase erbB-4;ERBB4 intracellular domain	ERBB2;ERBB4	P04626-5;P04626-4;P04626;P04626-3;P04626-2;P04626-6;Q15303-4;Q15303-3;Q15303-2;Q15303	-0.0996699	0.228653	3	3.9	134.85
Lysyl oxidase homolog 2	LOXL2	Q9Y4K0	-0.0975851	0.0956406	3	4.4	86.724
Calcineurin B homologous protein 1	CHP1	Q99653	-0.0970185	0.330773	3	24.6	22.456
WD repeat domain phosphoinositide-interacting protein 2	WIPI2	Q9Y4P8-2;Q9Y4P8-4;Q9Y4P8-6;Q9Y4P8;Q9Y4P8-3;Q9Y4P8-5	-0.0959882	1.01855	3	8.7	46.383
Protein FAM98A	FAM98A	Q8NCA5	-0.0924499	0.271362	3	12.9	55.272
ProSAAS;KEP;Big SAAS;Little SAAS;Big PEN-LEN;PEN;Little LEN;Big LEN	PCSK1N	Q9UHG2	-0.0918992	0.062944	3	16.5	27.372
Trophoblast glycoprotein	TPBG	Q13641	-0.0907605	0.14423	3	6.4	46.031
Cartilage acidic protein 1	CRTAC1	Q9NQ79-3;Q9NQ79-2;Q9NQ79	-0.0904082	0.0534293	3	8.9	68.059
SRA stem-loop-interacting RNA-binding protein, mitochondrial	SLIRP	Q9GZT3-2;Q9GZT3	-0.0875553	0.341983	3	32.7	12.122
Nurim	NRM	Q8IXM6;Q8IXM6-2	-0.086937	0.170211	3	9.2	29.379
26S proteasome non-ATPase regulatory subunit 9	PSMD9	O00233-2;O00233	-0.0858683	0.48961	3	15.8	22.764
39S ribosomal protein L22, mitochondrial	MRPL22	Q9NWU5;Q9NWU5-2;Q9NWU5-3	-0.0839765	0.144802	3	17	23.64
TBC1 domain family member 9B	TBC1D9B	Q66K14-2;Q66K14	-0.0830266	0.455089	3	2.2	138.67
Ragulator complex protein LAMTOR3	LAMTOR3	Q9UHA4-2;Q9UHA4	-0.082387	0.465483	3	28.2	12.941
Synapsin-1	SYN1	P17600-2;P17600	-0.0819221	0.0449029	3	4.2	70.032
Platelet-activating factor acetylhydrolase IB subunit beta	PAFAH1B2	P68402;P68402-3;P68402-2;P68402-4	-0.0787294	0.179942	3	14.8	25.569
Serine/threonine-protein kinase WNK1	WNK1	Q9H4A3-2;Q9H4A3;Q9H4A3-5;Q9H4A3-6;Q9H4A3-7;Q9BYP7-3;Q9BYP7-4;Q9BYP7-2;Q9BYP7;Q9H4A3-4	-0.0755767	0.297171	3	3.1	225.56
Transmembrane and coiled-coil domain-containing protein 1	TMCO1	Q9UM00-1;Q9UM00-2;Q9UM00	-0.0752103	0.675128	3	16.5	21.175
Lymphocyte antigen 6H	LY6H	O94772;O94772-2	-0.0720257	0.0698478	3	20.7	14.669
Golgi-associated PDZ and coiled-coil motif-containing protein	GOPC	Q9HD26-3;Q9HD26-2;Q9HD26	-0.0715593	0.317779	3	8.5	35.13
Protein prune homolog	PRUNE	Q86TP1;Q86TP1-2	-0.0713173	0.456217	3	9.5	50.199
Beta-1,3-glucosyltransferase	B3GALTL	Q6Y288	-0.0655611	0.263604	3	4.6	56.563
MOB kinase activator 3B	MOB3B	Q86TA1	-0.0630777	0.177422	3	17.1	25.463
Bcl-2-like protein 13	BCL2L13	Q9BXK5-4;Q9BXK5	-0.0626635	0.105137	3	15.2	34.6
Zinc transporter ZIP10	SLC39A10	Q9ULF5	-0.0622607	0.158713	3	3	94.131
Exocyst complex component 8	EXOC8	Q8IYI6	-0.0572555	0.205127	3	6.2	81.798
39S ribosomal protein L3, mitochondrial	MRPL3	P09001	-0.0562979	0.223651	3	9.8	38.632
Transmembrane and TPR repeat-containing protein 3	TMTC3	Q6ZXV5-2;Q6ZXV5	-0.0546726	0.205484	3	4	103.88
Metaxin-3	MTX3	Q5HYI7-4;Q5HYI7;Q5HYI7-5;Q5HYI7-2	-0.0540001	0.289478	3	14.1	27.901
Cysteine-rich with EGF-like domain protein 2	CRELD2	Q6UXH1-4;Q6UXH1;Q6UXH1-6;Q6UXH1-5;Q6UXH1-3;Q6UXH1-2	-0.0538806	0.0729657	3	10.2	35.288
MOB-like protein phocein	MOB4	Q9Y3A3-2;Q9Y3A3-3;Q9Y3A3	-0.0517851	0.130465	3	23.3	22.318
Breast carcinoma-amplified sequence 3	BCAS3	Q9H6U6-2;Q9H6U6-7;Q9H6U6;Q9H6U6-3;Q9H6U6-8;Q9H6U6-6	-0.0517457	0.180401	3	4.7	99.68
Ras-related protein Rab-4B	RAB4B	P61018;P61018-2	-0.048606	0.132255	3	19.2	23.586
Endophilin-B2	SH3GLB2	Q9NR46;Q9NR46-2	-0.0472653	0.152274	3	9.1	43.973
N-terminal kinase-like protein	SCYL1	Q96KG9-5;Q96KG9-3;Q96KG9-4;Q96KG9-6;Q96KG9-2;Q96KG9	-0.047227	0.0913713	3	7.2	69.237
Mitotic spindle assembly checkpoint protein MAD1	MAD1L1	Q9Y6D9;Q9Y6D9-3;Q9Y6D9-4	-0.0427713	0.0660703	3	5.4	83.066
Sentrin-specific protease 3	SENP3	Q9H4L4	-0.0411394	0.214001	3	4.4	65.009
Syntaxin-12	STX12	Q86Y82	-0.0389971	0.0713896	3	14.1	31.642
Sortilin	SORT1	Q99523-2;Q99523	-0.0377813	0.0758829	3	5.6	77.374
Transforming protein RhoA	RHOA	P61586	-0.0347888	0.120818	3	50.3	21.768
Serine/threonine-protein kinase 38-like	STK38L	Q9Y2H1;Q9Y2H1-2	-0.0345151	0.11325	3	8	54.002
Acyl carrier protein, mitochondrial	NDUFAB1	O14561	-0.0314966	0.201745	3	15.4	17.417
39S ribosomal protein L46, mitochondrial	MRPL46	Q9H2W6	-0.0314319	0.094481	3	11.5	31.705
Huntingtin	HTT	P42858	-0.031313	0.0720936	3	1.7	347.6
Ras-related protein Rab-6A	RAB6A	P20340-2;P20340;P20340-4;P20340-3	-0.031087	0.0962711	3	69.7	23.548
Mannose-P-dolichol utilization defect 1 protein	MPDU1	O75352-2;O75352	-0.0306578	0.17658	3	10.8	19.752
Collagen alpha-1(XXVI) chain	COL26A1	Q96A83-2;Q96A83	-0.0289943	0.017913	3	5	45.13
Pyrroline-5-carboxylate reductase 2	PYCR2	Q96C36	-0.0282854	0.124484	3	16.6	33.637
Serine/threonine-protein phosphatase 6 regulatory ankyrin repeat subunit A	ANKRD28	O15084;O15084-4;O15084-1;Q8N8A2-5;Q8N8A2-3;O15084-2;Q8N8A2-4;Q8N8A2;Q8N8A2-2	-0.0266918	0.0895221	3	3.2	112.96
DnaJ homolog subfamily B member 2	DNAJB2	P25686-2;P25686	-0.0258884	0.0630145	3	16.6	30.568
TBC1 domain family member 15	TBC1D15	Q8TC07-2;Q8TC07-3;Q8TC07	-0.0235903	0.0417076	3	4.3	77.394
ADP-ribosylation factor-like protein 6-interacting protein 4	ARL6IP4	Q66PJ3-2;Q66PJ3-7;Q66PJ3-5;Q66PJ3-4;Q66PJ3-3;Q66PJ3	-0.0219492	0.0270783	3	9.2	44.158
Acetyl-coenzyme A synthetase 2-like, mitochondrial	ACSS1	Q9NUB1-3;Q9NUB1-2;Q9NUB1;Q9NUB1-4	-0.0218473	0.0409187	3	6.5	62.721
Coiled-coil domain-containing protein 51	CCDC51	Q96ER9-2;Q96ER9	-0.0207325	0.034296	3	14.9	33.657
Alpha-1,3-mannosyl-glycoprotein 2-beta-N-acetylglucosaminyltransferase	MGAT1	P26572	-0.0203369	0.0232905	3	7	50.878
Spermatogenesis-associated protein 5	SPATA5	Q8NB90;Q8NB90-3;Q8NB90-2	-0.0201496	0.101097	3	4.9	97.903
SNARE-associated protein Snapin	SNAPIN	O95295	-0.0197333	0.0707119	3	26.5	14.874
Rho guanine nucleotide exchange factor 2	ARHGEF2	Q92974-3;Q92974-2;Q92974	-0.0196219	0.0382107	3	3.1	108.24
Zinc-binding alcohol dehydrogenase domain-containing protein 2	ZADH2	Q8N4Q0;Q8N4Q0-2	-0.0189958	0.0335053	3	10.6	40.14
Coiled-coil and C2 domain-containing protein 1A	CC2D1A	Q6P1N0-2;Q6P1N0	-0.0181083	0.0239336	3	3.5	103.93
U4/U6.U5 tri-snRNP-associated protein 1	SART1	O43290	-0.0172304	0.0252114	3	7.5	90.254
Cellular nucleic acid-binding protein	CNBP	P62633-7;P62633-3;P62633-2;P62633-8;P62633-5;P62633;P62633-4;P62633-6	-0.0171495	0.0513354	3	16.9	17.692
Nuclear receptor-binding protein	NRBP1	Q9UHY1	-0.0161882	0.0297103	3	6.5	59.844
Protein FAM91A1	FAM91A1	Q658Y4;P0C866	-0.0158312	0.0776319	3	3.5	93.908
Protein DPCD	DPCD	Q9BVM2	-0.0154784	0.0318637	3	13.8	23.239
Ubiquitin-fold modifier-conjugating enzyme 1	UFC1	Q9Y3C8	-0.0150704	0.0311338	3	16.2	19.458
Caspase-3;Caspase-3 subunit p17;Caspase-3 subunit p12	CASP3	P42574	-0.0149705	0.0521614	3	15.2	31.608
Mitochondrial import inner membrane translocase subunit Tim8 B	TIMM8B	Q9Y5J9	-0.0146627	0.0395861	3	36.1	9.3435
Ubiquitin-conjugating enzyme E2 variant 2	UBE2V2	Q15819	-0.0143522	0.0219866	3	56.6	16.363
Conserved oligomeric Golgi complex subunit 5	COG5	Q9UP83-3;Q9UP83;Q9UP83-2	-0.0119655	0.0347447	3	3.5	90.808
Myosin light chain 6B	MYL6B	P14649	-0.0118694	0.0301157	3	24	22.764
Plasminogen receptor (KT)	PLGRKT	Q9HBL7	-0.0105577	0.0362189	3	15.6	17.201
[Pyruvate dehydrogenase (acetyl-transferring)] kinase isozyme 3, mitochondrial	PDK3	Q15120;Q15120-2;REV__P78559;REV__P78559-2	-0.010114	0.0195668	3	8.4	46.938
Prothymosin alpha;Prothymosin alpha, N-terminally processed;Thymosin alpha-1	PTMA	P06454-2;P06454	-0.00933766	0.0101674	3	25.5	12.074
DNA-directed RNA polymerases I, II, and III subunit RPABC3	POLR2H	P52434;P52434-3;P52434-2;P52434-4;P52434-5	-0.00747943	0.0300585	3	36.7	17.143
FK506-binding protein 15	FKBP15	Q5T1M5;Q5T1M5-2;Q5T1M5-3	-0.00741824	0.020822	3	3.2	133.63
Mitochondrial dicarboxylate carrier	SLC25A10	Q9UBX3;Q9UBX3-2	-0.0068988	0.016491	3	10.1	31.282
N-alpha-acetyltransferase 10	NAA10	P41227-2;P41227;Q9BSU3	-0.00514102	0.0192627	3	15	24.783
Poly(A) RNA polymerase, mitochondrial	MTPAP	Q9NVV4;Q9NVV4-2	-0.00488957	0.0175039	3	6.2	66.171
Nicotinamide/nicotinic acid mononucleotide adenylyltransferase 1	NMNAT1	Q9HAN9	-0.00303435	0.00698927	3	11.1	31.932
Stromal cell-derived factor 2-like protein 1	SDF2L1	Q9HCN8	-0.00203331	0.00621454	3	17.6	23.598
Proteasome activator complex subunit 3	PSME3	P61289;P61289-3;P61289-2	-0.000186364	0.000439141	3	13.8	29.506
MICOS complex subunit MIC27	APOOL	Q6UXV4	0.00117453	0.0018074	3	14.6	29.159
Uncharacterized protein C2orf47, mitochondrial	C2orf47	Q8WWC4	0.00127959	0.00388317	3	10.7	32.544
Protein SCO1 homolog, mitochondrial	SCO1	O75880	0.00156156	0.00380516	3	8	33.814
Exosome complex component RRP40	EXOSC3	Q9NQT5;Q9NQT5-2	0.00206955	0.00682606	3	16.7	29.572
Mucin-2	MUC2	Q02817	0.00239968	0.00720706	3	0.7	540.29
40S ribosomal protein S28	RPS28	P62857	0.00355363	0.014641	3	46.4	7.8409
Vitamin K epoxide reductase complex subunit 1-like protein 1	VKORC1L1	Q8N0U8;Q8N0U8-2	0.00476257	0.0218177	3	15.9	19.835
Nucleosome-remodeling factor subunit BPTF	BPTF	Q12830-4;Q12830-2;Q12830	0.00556477	0.0158674	3	1.4	322.21
Cdc42 effector protein 4	CDC42EP4	Q9H3Q1;Q9H3Q1-2	0.00665259	0.0179179	3	15.7	37.979
Selenoprotein H	SELH	Q8IZQ5	0.00665959	0.0188981	3	21.3	13.453
Proteasome inhibitor PI31 subunit	PSMF1	Q92530	0.00669456	0.0106087	3	10.3	29.816
Transmembrane protein 192	TMEM192	Q8IY95-2;Q8IY95	0.00722893	0.0261893	3	14.2	30.549
Zinc transporter 1	SLC30A1	Q9Y6M5	0.0084846	0.0141156	3	5.7	55.299
Nuclear protein localization protein 4 homolog	NPLOC4	Q8TAT6;Q8TAT6-2	0.0101642	0.0666773	3	6.2	68.119
Double-stranded RNA-binding protein Staufen homolog 1	STAU1	O95793-2;O95793-3;O95793;Q9NUL3-4;Q9NUL3-6;Q9NUL3-8;Q9NUL3-3;Q9NUL3-7;Q9NUL3-2;Q9NUL3	0.0130764	0.0435159	3	7.9	54.933
1-acyl-sn-glycerol-3-phosphate acyltransferase alpha	AGPAT1	Q99943	0.0167151	0.0388615	3	8.8	31.716
Cytochrome c oxidase assembly protein COX15 homolog	COX15	Q7KZN9-2;Q7KZN9	0.0170453	0.0520641	3	7	43.835
Cell adhesion molecule 3	CADM3	Q8N126-3;Q8N126;Q8N126-2	0.0170669	0.0713507	3	11.1	38.326
Regulatory-associated protein of mTOR	RPTOR	Q8N122-3;Q8N122	0.017081	0.181899	3	2.7	131.51
Sclerostin domain-containing protein 1	SOSTDC1	Q6X4U4;Q6X4U4-2	0.0178163	0.0239279	3	16	23.306
Syntaxin-1B	STX1B	P61266-2;P61266	0.0182747	0.0162558	3	11.6	31.786
Spermatogenesis-defective protein 39 homolog	VIPAS39	Q9H9C1-2;Q9H9C1	0.0194409	0.0698582	3	6.8	51.581
Type 1 phosphatidylinositol 4,5-bisphosphate 4-phosphatase	TMEM55B	Q86T03;Q86T03-2	0.0224963	0.0726903	3	14.4	29.469
NudC domain-containing protein 2	NUDCD2	Q8WVJ2	0.0241101	0.0730505	3	23.6	17.676
39S ribosomal protein L11, mitochondrial	MRPL11	Q9Y3B7-2;Q9Y3B7;Q9Y3B7-3	0.0241965	0.0962669	3	16.9	18.205
Aspartate--tRNA ligase, mitochondrial	DARS2	Q6PI48	0.0249101	0.106572	3	5.9	73.562
Integral membrane protein 2C;CT-BRI3	ITM2C	Q9NQX7;Q9NQX7-3;Q9NQX7-2	0.0253875	0.0368187	3	10.1	30.223
60S ribosomal protein L36	RPL36	Q9Y3U8	0.0257587	0.0755924	3	28.6	12.254
Secreted frizzled-related protein 1	SFRP1	Q8N474	0.0262694	0.0627095	3	12.1	35.385
Cytospin-B	SPECC1	Q5M775-5;Q5M775-3;Q5M775-2;Q5M775-4;Q5M775;Q9BXL6-3;Q9BXL6-2;Q9BXL6	0.0265145	0.0594329	3	6	79.014
COMM domain-containing protein 6	COMMD6	Q7Z4G1;Q7Z4G1-2	0.0281939	0.0831551	3	40	9.638
Arf-GAP with coiled-coil, ANK repeat and PH domain-containing protein 2	ACAP2	Q15057	0.0286055	0.133228	3	3.7	88.028
Eukaryotic translation initiation factor 4H	EIF4H	Q15056-2;Q15056	0.030647	0.0405775	3	18.4	25.2
Small glutamine-rich tetratricopeptide repeat-containing protein beta	SGTB	Q96EQ0	0.0344997	0.0396082	3	9.5	33.429
ADP-ribosylation factor 6	ARF6	P62330	0.0355035	0.0794817	3	25.1	20.082
Alanyl-tRNA editing protein Aarsd1	AARSD1	Q9BTE6;Q9BTE6-2;Q9BTE6-3	0.0366601	0.0988974	3	8.3	45.479
DnaJ homolog subfamily B member 6	DNAJB6	O75190-2;O75190-3;O75190;O75190-4;Q8WWF6;Q8NHS0;Q7Z6W7	0.0366895	0.1298	3	15.8	26.899
Histidine triad nucleotide-binding protein 3	HINT3	Q9NQE9	0.0370044	0.120258	3	23.6	20.361
Bifunctional UDP-N-acetylglucosamine 2-epimerase/N-acetylmannosamine kinase;UDP-N-acetylglucosamine 2-epimerase (hydrolyzing);N-acetylmannosamine kinase	GNE	Q9Y223-4;Q9Y223-3;Q9Y223;Q9Y223-2;Q9Y223-5	0.0401266	0.0780848	3	7.1	71.277
Carbohydrate sulfotransferase 12	CHST12	Q9NRB3;Q8NET6-2;Q8NET6;Q9NPF2-2;Q9NPF2	0.0413009	0.0873899	3	8.2	48.414
SWI/SNF-related matrix-associated actin-dependent regulator of chromatin subfamily E member 1	SMARCE1	Q969G3-6;Q969G3-5;Q969G3-3;Q969G3-2;Q969G3-4;Q969G3	0.0416392	0.215573	3	17.1	34.39
NADH dehydrogenase [ubiquinone] 1 beta subcomplex subunit 5, mitochondrial	NDUFB5	O43674-2;O43674	0.0420434	0.142091	3	23.4	15.667
Reticulon-3	RTN3	O95197-3;O95197-6;O95197-5;O95197-4;O95197-7;O95197-2;O95197	0.0464121	0.126564	3	14.4	25.609
Beclin-1	BECN1	Q14457	0.0480359	0.517772	3	5.6	51.896
Mitochondrial import inner membrane translocase subunit Tim13	TIMM13	Q9Y5L4	0.0501508	0.134808	3	43.2	10.5
Protein cereblon	CRBN	Q96SW2-2;Q96SW2	0.0520929	0.489973	3	6.8	50.474
Sarcosine dehydrogenase, mitochondrial	SARDH	Q9UL12-2;Q9UL12	0.0524102	0.211949	3	5.1	82.961
Very-long-chain (3R)-3-hydroxyacyl-CoA dehydratase 2	HACD2	Q6Y1H2	0.0524725	0.43152	3	12.6	28.368
CCR4-NOT transcription complex subunit 2	CNOT2	Q9NZN8-2;Q9NZN8-5;Q9NZN8;Q9NZN8-4;Q9NZN8-3	0.0525795	0.228499	3	6.8	40.817
Target of rapamycin complex subunit LST8	MLST8	Q9BVC4;Q9BVC4-3;Q9BVC4-5;Q9BVC4-4	0.0526852	0.236738	3	14.1	35.876
39S ribosomal protein L45, mitochondrial	MRPL45	Q9BRJ2	0.0527351	0.140942	3	11.4	35.351
Medium-wave-sensitive opsin 1;Long-wave-sensitive opsin 1	OPN1MW;OPN1LW	P0DN78;P0DN77;P04001;P04000	0.0536095	0.0368976	3	7.4	40.584
Mitochondrial fission process protein 1	MTFP1	Q9UDX5;Q9UDX5-2	0.0545336	0.168304	3	21.7	18.01
SEC23-interacting protein	SEC23IP	Q9Y6Y8;Q9Y6Y8-2;O94830-2	0.0550416	0.356076	3	4.1	111.08
Carbohydrate sulfotransferase 7	CHST7	Q9NS84	0.0554745	0.0417972	3	7	54.266
Mth938 domain-containing protein	AAMDC	Q9H7C9;Q9H7C9-3;Q9H7C9-2	0.055743	0.223709	3	28.7	13.332
La-related protein 1	LARP1	Q6PKG0-3;Q6PKG0;Q659C4-7;Q659C4-6;Q659C4-5;Q659C4-9;Q659C4-2;Q659C4	0.0558418	0.194843	3	2.9	116.46
Eukaryotic translation initiation factor 4 gamma 1	EIF4G1	Q04637-6;Q04637-7;Q04637-5;Q04637-4;Q04637-3;Q04637;Q04637-8;Q04637-9;REV__Q8NEG2-2;REV__Q8NEG2	0.0567284	0.230562	3	2.4	154.8
Derlin-1	DERL1	Q9BUN8-2;Q9BUN8	0.0577392	0.321292	3	12.6	26.423
Asparagine synthetase [glutamine-hydrolyzing]	ASNS	P08243-3;P08243-2;P08243	0.0595124	0.239004	3	6.1	54.817
Cytochrome c oxidase subunit 6C	COX6C	P09669	0.0602499	0.0975033	3	21.3	8.7813
Zinc finger MYND domain-containing protein 11	ZMYND11	Q15326-4;Q15326-5;Q15326-2;Q15326-6;Q15326-3;Q15326	0.0620066	0.19585	3	4.5	60.052
Polyphosphoinositide phosphatase	FIG4	Q92562	0.0630251	0.263711	3	2.8	103.63
NADH dehydrogenase [ubiquinone] 1 beta subcomplex subunit 3	NDUFB3	O43676	0.0638471	0.176872	3	28.6	11.402
Type I inositol 3,4-bisphosphate 4-phosphatase	INPP4A	Q96PE3-2;Q96PE3-4;Q96PE3-3;Q96PE3	0.0648371	0.15987	3	3	105.7
YLP motif-containing protein 1	YLPM1	P49750-3;P49750-1;P49750	0.0679313	0.0963569	3	1.4	209.48
Gamma-glutamyltransferase 7;Gamma-glutamyltransferase 7 heavy chain;Gamma-glutamyltransferase 7 light chain	GGT7	Q9UJ14	0.069062	0.108229	3	4.8	70.466
Cancer-related nucleoside-triphosphatase	NTPCR	Q9BSD7	0.0692178	0.32858	3	16.3	20.713
Rab-like protein 6	RABL6	Q3YEC7-4;Q3YEC7-6;Q3YEC7-3;Q3YEC7;Q3YEC7-5;Q3YEC7-2	0.0694025	0.34075	3	15.2	29.585
Cyclin-G-associated kinase	GAK	O14976;O14976-2	0.0718566	0.203962	3	2.1	143.19
Acyl-coenzyme A thioesterase 8	ACOT8	O14734	0.0726807	0.364937	3	11.9	35.914
Selenide, water dikinase 1	SEPHS1	P49903-2;P49903-4;P49903	0.0744987	0.257277	3	10.3	35.479
Rhodopsin kinase	GRK1	Q15835	0.0750086	0.102156	3	8	63.525
Opticin	OPTC	Q9UBM4	0.0777048	0.0727972	3	9.3	37.26
Procollagen C-endopeptidase enhancer 2	PCOLCE2	Q9UKZ9	0.0777625	0.0980186	3	8.7	45.716
Leucine-rich repeat-containing protein 41	LRRC41	Q15345-3;Q15345	0.0777783	0.235034	3	4.7	79.297
Protein PAXX	C9orf142	Q9BUH6;Q9BUH6-2	0.0781063	0.249247	3	21.1	21.639
Nucleoporin p58/p45	NUPL1	Q9BVL2-2;Q9BVL2-3;Q9BVL2	0.0796661	0.280591	3	7.4	50.21
6.8 kDa mitochondrial proteolipid	MP68	P56378;P56378-2	0.0880028	0.203155	3	48.3	6.662
Symplekin	SYMPK	Q92797	0.088913	0.522669	3	3.1	141.15
RAC-alpha serine/threonine-protein kinase	AKT1	P31749-2;P31749;P31751	0.0896326	0.505773	3	13.6	48.346
Sodium/calcium exchanger 1	SLC8A1	P32418-5;P32418;P32418-2;P32418-3;P32418-4	0.0899211	0.149602	3	4	107.94
40S ribosomal protein S29	RPS29	P62273;P62273-2	0.0908492	0.425472	3	44.6	6.6767
Plexin-B1	PLXNB1	O43157-2;O43157	0.0910895	0.508894	3	1.8	214.41
Protein lin-7 homolog C	LIN7C	Q9NUP9	0.0912971	0.290054	3	16.8	21.834
Cytochrome c oxidase subunit 7A2, mitochondrial	COX7A2	P14406	0.0923477	0.223622	3	36.1	9.3959
60S ribosomal protein L37	RPL37	P61927	0.0935099	0.309098	3	23.7	11.078
Phosphatidylinositol 5-phosphate 4-kinase type-2 beta	PIP4K2B	P78356;P78356-2	0.0940646	0.494639	3	15.6	47.377
ATP synthase protein 8	MT-ATP8	P03928	0.0941145	0.449285	3	48.5	7.9916
GDP-L-fucose synthase	TSTA3	Q13630	0.0953295	0.470203	3	10.6	35.892
DNA repair protein XRCC1	XRCC1	P18887	0.0953845	0.33198	3	4.3	69.476
Cytochrome P450 2U1	CYP2U1	Q7Z449;Q7Z449-2	0.095533	0.333891	3	4.4	61.986
Epiplakin	EPPK1	P58107	0.0997719	0.231786	3	10.8	555.65
ATP-dependent RNA helicase DDX50	DDX50	Q9BQ39	0.101509	0.320861	3	3.5	82.564
Presenilins-associated rhomboid-like protein, mitochondrial;P-beta	PARL	Q9H300;Q9H300-2	0.101888	0.217685	3	7.7	42.19
RNA polymerase-associated protein RTF1 homolog	RTF1	Q92541	0.105145	0.261694	3	4.6	80.313
Guanine nucleotide-binding protein G(z) subunit alpha	GNAZ	P19086;Q03113-3;Q03113-2;Q03113	0.107033	0.156671	3	10.1	40.923
Formin-binding protein 1-like	FNBP1L	Q5T0N5-3;Q5T0N5-4;Q5T0N5-2;Q5T0N5-5;Q5T0N5	0.107609	0.253723	3	5.1	63.571
Serine/threonine-protein kinase WNK2	WNK2	Q9Y3S1-2;Q9Y3S1-4;Q9Y3S1;Q9Y3S1-3	0.108294	0.298934	3	2.4	234.95
WD repeat-containing protein 43	WDR43	Q15061	0.108804	0.281095	3	3.2	74.89
Wiskott-Aldrich syndrome protein family member 3	WASF3	Q9UPY6-2;Q9UPY6;Q92558	0.110855	0.414547	3	10	55.006
Vacuolar protein sorting-associated protein 53 homolog	VPS53	Q5VIR6;Q5VIR6-2;Q5VIR6-3;Q5VIR6-1	0.110957	0.544663	3	3.6	94.404
Copine-2	CPNE2	Q96FN4;Q96FN4-2	0.113693	0.145554	3	9.5	61.189
Ras GTPase-activating protein 1	RASA1	P20936-2;P20936-4;P20936;P20936-3	0.113823	0.537006	3	4.5	100.4
Alcohol dehydrogenase 1B;Alcohol dehydrogenase 1C;Alcohol dehydrogenase 1A	ADH1B;ADH1C;ADH1A	P00325-2;P00326;P00325;P07327	0.113826	0.070781	3	6.9	35.412
RNA-binding protein 14	RBM14	Q96PK6;Q96PK6-2	0.113996	0.245957	3	12.4	69.491
GrpE protein homolog 1, mitochondrial	GRPEL1	Q9HAV7	0.115089	0.245665	3	19.4	24.279
Low molecular weight phosphotyrosine protein phosphatase	ACP1	P24666;P24666-4;P24666-3	0.115105	0.255797	3	53.2	18.042
SNW domain-containing protein 1	SNW1	Q13573	0.115413	0.260848	3	7.6	61.494
Dynactin subunit 3	DCTN3	O75935-3;O75935-2;O75935	0.116585	0.365725	3	17.7	18.001
Thioredoxin, mitochondrial	TXN2	Q99757	0.116908	0.326995	3	21.7	18.383
Cytochrome c oxidase assembly protein COX14	COX14	Q96I36	0.120308	0.418576	3	40.4	6.5996
Centrosome-associated protein CEP250	CEP250	Q9BV73-2;Q9BV73	0.121848	0.720756	3	1.6	274.38
Macrophage migration inhibitory factor	MIF	P14174	0.122735	0.1474	3	23.5	12.476
40S ribosomal protein S30	FAU	P62861	0.126277	0.461601	3	30.5	6.6478
RUS1 family protein C16orf58	C16orf58	Q96GQ5;Q96GQ5-2	0.128834	0.290903	3	7.3	51.017
Spermatogenesis-associated protein 5-like protein 1	SPATA5L1	Q9BVQ7-2;Q9BVQ7	0.13138	0.336455	3	5.6	66.111
Cytochrome c oxidase subunit 5A, mitochondrial	COX5A	P20674	0.131552	0.421892	3	20.7	16.762
FXYD domain-containing ion transport regulator 6	FXYD6	Q9H0Q3;Q9H0Q3-2	0.132744	0.150932	3	45.3	10.542
F-box only protein 22	FBXO22	Q8NEZ5;Q8NEZ5-3;Q8NEZ5-2	0.134251	0.284987	3	6.7	44.508
Regulation of nuclear pre-mRNA domain-containing protein 1A	RPRD1A	Q96P16;Q96P16-3	0.134985	0.538091	3	16.7	35.719
Neurochondrin	NCDN	Q9UBB6-2;Q9UBB6;Q9UBB6-3	0.135056	1.10218	3	6.2	77.242
APC membrane recruitment protein 2	AMER2	Q8N7J2;Q8N7J2-2	0.137255	0.243253	3	8.3	69.506
Glutamate--cysteine ligase catalytic subunit	GCLC	P48506	0.137275	0.360866	3	5	72.765
Serine/threonine-protein phosphatase PP1-gamma catalytic subunit;Serine/threonine-protein phosphatase PP1-alpha catalytic subunit	PPP1CC;PPP1CA	P36873-2;P36873;P62136-3	0.137527	1.3459	3	46.9	38.518
Proprotein convertase subtilisin/kexin type 6	PCSK6	P29122-6;P29122-5;P29122-4;P29122-2;P29122-8;P29122;P29122-7	0.137971	0.207475	3	8	54.899
ADP-ribosylation factor-like protein 6-interacting protein 1	ARL6IP1	Q15041;Q15041-3;Q15041-2	0.141444	0.338174	3	22.7	23.362
Transmembrane protein 201	TMEM201	Q5SNT2-2;Q5SNT2	0.14176	0.317673	3	9.9	43.382
ATP-dependent RNA helicase DDX42	DDX42	Q86XP3-2;Q86XP3	0.143055	0.3769	3	4.4	90.067
PCI domain-containing protein 2	PCID2	Q5JVF3-3;Q5JVF3-2;Q5JVF3;Q5JVF3-4	0.144386	0.320858	3	8.2	43.374
pre-rRNA processing protein FTSJ3	FTSJ3	Q8IY81	0.14469	0.66771	3	5.3	96.557
Phosphatidylserine synthase 2	PTDSS2	Q9BVG9	0.145482	1.49402	3	9.2	56.252
Transmembrane protein 97	TMEM97	Q5BJF2	0.147256	0.459346	3	18.8	20.848
Alpha-1,2-mannosyltransferase ALG9	ALG9	Q9H6U8;Q9H6U8-3;Q9H6U8-2;Q9H6U8-4	0.148392	1.37903	3	7	69.863
Nuclear pore complex protein Nup88	NUP88	Q99567	0.15035	0.431408	3	6.3	83.541
Coiled-coil domain-containing protein 58	CCDC58	Q4VC31	0.150377	0.99521	3	25.7	16.62
NEDD8-conjugating enzyme Ubc12	UBE2M	P61081	0.151238	1.36203	3	16.9	20.9
5-3 exoribonuclease 2	XRN2	Q9H0D6-2;Q9H0D6	0.151714	1.63247	3	5.6	99.96
Ubiquinol-cytochrome-c reductase complex assembly factor 2	UQCC2	Q9BRT2	0.154482	0.65126	3	34.1	14.875
Parathymosin	PTMS	P20962	0.155725	0.159965	3	22.5	11.53
Geranylgeranyl pyrophosphate synthase	GGPS1	O95749;O95749-2	0.156673	0.430218	3	11.3	34.87
Serine/threonine-protein kinase PAK 1	PAK1	Q13153;Q13153-2	0.158466	0.392519	3	14.1	60.646
Protein VPRBP	VPRBP	Q9Y4B6-3;Q9Y4B6-2;Q9Y4B6	0.158512	0.495186	3	4.3	118.23
Polypyrimidine tract-binding protein 3	PTBP3	O95758-1;O95758-6;O95758-2;O95758;O95758-5;O95758-4;O95758-7	0.159822	0.243896	3	12.3	56.501
Sialidase-1	NEU1	Q99519	0.160115	0.484366	3	11.6	45.467
Serine/threonine-protein phosphatase 4 catalytic subunit	PPP4C	P60510	0.161374	0.355275	3	18.6	35.08
Cell division cycle protein 16 homolog	CDC16	Q13042-4;Q13042-3;Q13042-2;Q13042	0.162431	0.556062	3	5.7	60.37
Purine-rich element-binding protein gamma	PURG	Q9UJV8;Q9UJV8-2	0.162571	0.303233	3	7.2	39.555
Proteasomal ubiquitin receptor ADRM1	ADRM1	Q16186	0.163282	0.535646	3	8.8	42.153
U4/U6 small nuclear ribonucleoprotein Prp3	PRPF3	O43395	0.163403	0.328093	3	5	77.528
Sodium/hydrogen exchanger 6	SLC9A6	Q92581-2;Q92581-3;Q92581	0.167349	0.165142	3	4	77.916
Glycogen synthase kinase-3 alpha	GSK3A	P49840	0.168521	0.435158	3	21.7	50.98
COP9 signalosome complex subunit 7b	COPS7B	Q9H9Q2-2;Q9H9Q2;Q9H9Q2-3	0.169323	0.655286	3	23.6	18.157
H/ACA ribonucleoprotein complex subunit 2	NHP2	Q9NX24	0.170106	0.270351	3	24.8	17.201
Bardet-Biedl syndrome 1 protein	BBS1	Q8NFJ9-3;Q8NFJ9;Q8NFJ9-2	0.170158	0.340347	3	9.9	49.005
E3 ubiquitin-protein ligase TRIM56	TRIM56	Q9BRZ2;Q9BRZ2-2	0.172044	0.288108	3	5	81.487
Heat shock 70 kDa protein 14	HSPA14	Q0VDF9	0.173155	0.415708	3	7.7	54.794
Transcription factor BTF3	BTF3	P20290;P20290-2	0.176783	0.199748	3	30.1	22.168
NADH dehydrogenase [ubiquinone] 1 beta subcomplex subunit 8, mitochondrial	NDUFB8	O95169-3;O95169;O95169-2	0.176996	0.924369	3	27.1	18.479
Dual specificity protein phosphatase 3	DUSP3	P51452-2;P51452	0.180248	0.301283	3	24.3	16.162
Mitochondrial import inner membrane translocase subunit Tim23;Putative mitochondrial import inner membrane translocase subunit Tim23B	TIMM23;TIMM23B	O14925;Q5SRD1-2;Q5SRD1	0.182422	0.730541	3	22.5	21.943
Caseinolytic peptidase B protein homolog	CLPB	Q9H078-3;Q9H078-2;Q9H078;Q9H078-5;Q9H078-4	0.183064	0.802173	3	5.6	72.275
26S proteasome non-ATPase regulatory subunit 4	PSMD4	P55036-2;P55036	0.185327	0.334712	3	21.3	28.612
Mitochondrial import inner membrane translocase subunit Tim10	TIMM10	P62072	0.187603	0.425309	3	25.6	10.333
Cytoplasmic protein NCK2	NCK2	O43639	0.187966	0.412272	3	7.1	42.915
Coiled-coil domain-containing protein 124	CCDC124	Q96CT7	0.189028	0.605045	3	13	25.835
NAD-dependent protein deacetylase sirtuin-2	SIRT2	Q8IXJ6-2;Q8IXJ6-3;Q8IXJ6;Q8IXJ6-4;Q8IXJ6-5	0.192201	1.28351	3	7.7	39.515
EH domain-containing protein 3	EHD3	Q9NZN3;Q9NZN3-2	0.194367	0.396252	3	15.1	60.886
LIM domain and actin-binding protein 1	LIMA1	Q9UHB6;Q9UHB6-4;Q9UHB6-2;Q9UHB6-5;Q9UHB6-3	0.195064	0.655345	3	3.8	85.225
Nucleolysin TIAR	TIAL1	Q01085-2;Q01085;P31483-3	0.195859	0.819754	3	12.2	43.448
CUGBP Elav-like family member 1	CELF1	Q92879-5;Q92879-2;Q92879-3;Q92879-6;Q92879;Q92879-4	0.196205	0.820251	3	10.3	50.13
1-acyl-sn-glycerol-3-phosphate acyltransferase delta	AGPAT4	Q9NRZ5;Q9NRZ5-2	0.198163	0.678824	3	6.1	44.021
Far upstream element-binding protein 3	FUBP3	Q96I24;Q96I24-2	0.198198	0.85529	3	10	61.64
Phosphatidate cytidylyltransferase 1	CDS1	Q92903	0.198295	0.470404	3	8.5	53.303
Cytochrome c oxidase subunit NDUFA4	NDUFA4	O00483	0.200281	0.320018	3	30.9	9.3697
Heme oxygenase 2	HMOX2	P30519;P30519-2	0.200457	1.1382	3	11.4	36.032
DNA polymerase beta	POLB	P06746	0.200709	0.47534	3	10.7	38.177
D-dopachrome decarboxylase;D-dopachrome decarboxylase-like protein	DDT;DDTL	P30046-2;P30046;A6NHG4	0.205567	0.462022	3	29.9	11.323
Merlin	NF2	P35240-4;P35240-6;P35240-5;P35240-3;P35240;P35240-2;P35240-8;Q12999;P35240-10;P35240-7	0.205818	1.185	3	5.3	59.095
Trafficking protein particle complex subunit 5	TRAPPC5	Q8IUR0	0.205986	0.671323	3	14.9	20.783
Mitochondrial import inner membrane translocase subunit Tim9	TIMM9	Q9Y5J7	0.210137	0.353736	3	33.7	10.378
Serine/threonine-protein phosphatase 6 regulatory subunit 3	PPP6R3	Q5H9R7-3;Q5H9R7-4;Q5H9R7-6;Q5H9R7-2;Q5H9R7;Q5H9R7-5	0.210255	0.495894	3	3.7	88.908
Cytochrome c oxidase assembly factor 3 homolog, mitochondrial	COA3	Q9Y2R0	0.212015	0.542594	3	38.7	11.731
Prefoldin subunit 2	PFDN2	Q9UHV9	0.212725	0.811219	3	21.4	16.648
Protein tweety homolog 1	TTYH1	Q9H313-5;Q9H313;Q9H313-2;Q9H313-3;Q9H313-4	0.212993	0.388832	3	11.2	35.119
Exosome complex component RRP42	EXOSC7	Q15024	0.215456	0.475985	3	15.8	31.821
Cell adhesion molecule 4	CADM4	Q8NFZ8	0.217607	0.345108	3	10.8	42.785
General transcription factor IIF subunit 1	GTF2F1	P35269	0.219994	0.547169	3	8.1	58.24
Adenylosuccinate synthetase isozyme 1	ADSSL1	Q8N142;Q8N142-2	0.221963	1.08775	3	10.3	50.208
Protein OSCP1	OSCP1	Q8WVF1-2;Q8WVF1-3;Q8WVF1;Q8WVF1-4	0.224025	0.51683	3	9.4	38.81
Polycomb complex protein BMI-1;Polycomb group RING finger protein 2	BMI1;PCGF2	P35226;P35227	0.224224	0.471605	3	8	36.949
39S ribosomal protein L12, mitochondrial	MRPL12	P52815	0.225383	0.351893	3	17.7	21.348
Protein Mpv17	MPV17	P39210	0.226802	0.21357	3	21.6	19.733
TRPM8 channel-associated factor 1	TCAF1	Q9Y4C2-2;Q9Y4C2	0.231547	0.773252	3	3.9	101.89
Importin subunit alpha-3	KPNA4	O00629	0.231593	1.06387	3	20.7	57.886
Cytosolic endo-beta-N-acetylglucosaminidase	ENGASE	Q8NFI3;Q8NFI3-2;Q8NFI3-3	0.232123	0.461888	3	4.3	83.986
Histidine triad nucleotide-binding protein 2, mitochondrial	HINT2	Q9BX68	0.232929	0.622286	3	19	17.162
Intraflagellar transport protein 27 homolog	IFT27	Q9BW83-2;Q9BW83	0.234758	1.67452	3	16.8	20.423
Paired amphipathic helix protein Sin3a	SIN3A	Q96ST3	0.236531	0.720541	3	2.5	145.17
Zinc finger protein-like 1	ZFPL1	O95159	0.237175	1.02655	3	10.6	34.114
Vacuolar protein sorting-associated protein 13D	VPS13D	Q5THJ4-2;Q5THJ4	0.237803	0.770005	3	0.8	489.05
ATP-dependent RNA helicase DDX24	DDX24	Q9GZR7-2;Q9GZR7	0.239161	0.648615	3	6	90.297
Melanoma inhibitory activity protein 2	MIA2	Q96PC5;Q96PC5-14;Q96PC5-5;Q96PC5-7;Q96PC5-8;Q96PC5-10;Q96PC5-9;Q96PC5-11;Q96PC5-12;Q96PC5-6;Q96PC5-13;P0CG41;Q86UF2;Q8IX94;A4FU28;Q96RT6;A4D2H0	0.240963	1.64587	3	3	159.83
OX-2 membrane glycoprotein	CD200	P41217-2;P41217;P41217-3	0.242951	0.195231	3	18.2	30.331
Secretogranin-3	SCG3	Q8WXD2;Q8WXD2-2	0.244738	0.426175	3	8.5	53.005
Lamina-associated polypeptide 2, isoforms beta/gamma;Thymopoietin;Thymopentin	TMPO	P42167;P42167-2;P42167-3	0.247312	0.978161	3	24.4	50.67
Conserved oligomeric Golgi complex subunit 4	COG4	Q9H9E3;Q9H9E3-3;Q9H9E3-2	0.248109	1.26084	3	3.9	89.082
[truncated: 2,536 more rows]

## Sheet: RO GOCC
Enrichment FDR	nGenes	Pathway Genes	Fold Enrichment	Pathway	URL	Genes
2.99e-21	39	446	7.80251	Collagen-containing extracellular matrix	http://amigo.geneontology.org/amigo/term/GO:0062023	VCAN LTBP1 COL11A1 NID2 ICAM1 LGALS1 SRPX2 AEBP1 MGP COL12A1 FN1 F3 FMOD ANXA11 COL5A1 LGALS3 MATN2 POSTN COL4A2 ANXA1 LAMC1 LUM COL6A1 COL6A2 FBN3 HSPG2 SFRP2 SERPINH1 COL6A3 HTRA1 BGN ANXA2 THSD4 COL14A1 AGRN S100A4 TGM2 COL15A1 NA
7.21e-19	41	601	6.08715	External encapsulating structure	http://amigo.geneontology.org/amigo/term/GO:0030312	VCAN LTBP1 COL11A1 NID2 ICAM1 LGALS1 SRPX2 AEBP1 SPOCK2 MGP COL12A1 FN1 F3 FMOD ANXA11 COL5A1 LGALS3 MATN2 POSTN COL4A2 ANXA1 LAMC1 LUM COL6A1 COL6A2 FBN3 HSPG2 SFRP2 SERPINH1 MMP14 COL6A3 HTRA1 BGN ANXA2 THSD4 COL14A1 AGRN S100A4 TGM2 COL15A1 NA
7.21e-19	41	600	6.0973	Extracellular matrix	http://amigo.geneontology.org/amigo/term/GO:0031012	VCAN LTBP1 COL11A1 NID2 ICAM1 LGALS1 SRPX2 AEBP1 SPOCK2 MGP COL12A1 FN1 F3 FMOD ANXA11 COL5A1 LGALS3 MATN2 POSTN COL4A2 ANXA1 LAMC1 LUM COL6A1 COL6A2 FBN3 HSPG2 SFRP2 SERPINH1 MMP14 COL6A3 HTRA1 BGN ANXA2 THSD4 COL14A1 AGRN S100A4 TGM2 COL15A1 NA
3.48e-11	24	328	6.52893	Endoplasmic reticulum lumen	http://amigo.geneontology.org/amigo/term/GO:0005788	VCAN LTBP1 COL11A1 P4HA2 FKBP7 TF LGALS1 CST3 COL12A1 FN1 C3 COL5A1 COL4A2 LAMC1 COL6A1 COL6A2 SERPINH1 TOR2A COL6A3 COL14A1 COL15A1 NA
1.49e-08	13	105	11.0474	Collagen trimer	http://amigo.geneontology.org/amigo/term/GO:0005581	COL11A1 COL12A1 COL5A1 COL4A2 LUM COL6A1 COL6A2 SERPINH1 COL6A3 COL14A1 COL15A1 C1QTNF5 NA
5.58e-06	21	471	3.97835	Focal adhesion	http://amigo.geneontology.org/amigo/term/GO:0005925	RALA VIM VCL ACTN1 FAP ICAM1 HSPB1 DOCK7 CAT ARPC1B ANXA1 HSPG2 EGFR MMP14 TPM4 RHOG FLNA DPP4 TGM2 NA
5.58e-06	21	478	3.92009	Cell-substrate junction	http://amigo.geneontology.org/amigo/term/GO:0030055	RALA VIM VCL ACTN1 FAP ICAM1 HSPB1 DOCK7 CAT ARPC1B ANXA1 HSPG2 EGFR MMP14 TPM4 RHOG FLNA DPP4 TGM2 NA
5.58e-06	30	907	2.95134	Anchoring junction	http://amigo.geneontology.org/amigo/term/GO:0070161	RALA ATP1A2 VIM VCL ACTN1 FAP ICAM1 HSPB1 DOCK7 IGSF21 SSX2IP CAT ARPC1B DSC1 ANXA1 HSPG2 EGFR PDLIM3 JAM2 MMP14 TPM4 DES RHOG ANXA2 FLNA DPP4 TGM2 NA
3.07e-05	10	114	7.82708	Lysosomal lumen	http://amigo.geneontology.org/amigo/term/GO:0043202	VCAN LIPA NAGLU FMOD LUM HSPG2 SGSH BGN AGRN HEXA
6.37e-05	9	97	8.27895	Basement membrane	http://amigo.geneontology.org/amigo/term/GO:0005604	NID2 FN1 COL5A1 COL4A2 LAMC1 HSPG2 ANXA2 AGRN COL15A1
0.000143315	12	205	5.22314	Vacuolar lumen	http://amigo.geneontology.org/amigo/term/GO:0005775	VCAN LIPA NAGLU FMOD C3 LUM HSPG2 SGSH BGN ANXA2 AGRN HEXA
0.000279615	5	25	17.8457	Complex of collagen trimers	http://amigo.geneontology.org/amigo/term/GO:0098644	COL11A1 COL5A1 COL4A2 LUM NA
0.000807996	4	16	22.3072	Fibrillar collagen trimer	http://amigo.geneontology.org/amigo/term/GO:0005583	COL11A1 COL5A1 LUM NA
0.000807996	4	16	22.3072	Banded collagen fibril	http://amigo.geneontology.org/amigo/term/GO:0098643	COL11A1 COL5A1 LUM NA
0.00101797	9	143	5.61579	Sarcolemma	http://amigo.geneontology.org/amigo/term/GO:0042383	ATP1A2 VCL ANXA1 COL6A1 COL6A2 COL6A3 DES BGN ANXA2
0.00233106	8	125	5.71064	Actin filament	http://amigo.geneontology.org/amigo/term/GO:0005884	ACTN1 COTL1 ANXA1 TPM3 PDLIM3 TPM4 GNG12 FLNA
0.0024663	25	975	2.28792	Secretory granule	http://amigo.geneontology.org/amigo/term/GO:0030141	VCL ACTN1 PPIE TF ITPR3 CST3 COTL1 FN1 CAT ANXA11 ITPR2 C3 LGALS3 DSC1 SRP14 ABCA12 ITPR1 FTH1 RHOG CALML5 ANXA2 TMEM63A SPTAN1 HEXA NA
0.00278054	3	9	29.7429	Platelet dense tubular network membrane	http://amigo.geneontology.org/amigo/term/GO:0031095	ITPR3 ITPR2 ITPR1
0.0037321	3	10	26.7686	Fascia adherens	http://amigo.geneontology.org/amigo/term/GO:0005916	VCL ACTN1 DES
0.00436622	7	107	5.83739	U2-type spliceosomal complex	http://amigo.geneontology.org/amigo/term/GO:0005684	PPIE SNRNP70 SF3A2 SMU1 SNRPA1 CWC15 SNRPD1
0.00436622	3	11	24.3351	Platelet dense tubular network	http://amigo.geneontology.org/amigo/term/GO:0031094	ITPR3 ITPR2 ITPR1
0.00436622	10	224	3.98343	Ficolin-1-rich granule	http://amigo.geneontology.org/amigo/term/GO:0101002	VCL PPIE CST3 COTL1 CAT LGALS3 DSC1 SRP14 FTH1 CALML5
0.00436622	8	143	4.99182	Ficolin-1-rich granule lumen	http://amigo.geneontology.org/amigo/term/GO:1904813	VCL PPIE CST3 COTL1 CAT SRP14 FTH1 CALML5
0.00485966	6	79	6.77687	Actin filament bundle	http://amigo.geneontology.org/amigo/term/GO:0032432	ACTN1 CRYAB TPM3 PDLIM3 TPM4 FLNA
0.00508933	26	1110	2.09004	Supramolecular polymer	http://amigo.geneontology.org/amigo/term/GO:0099081	VIM VCL LTBP1 COL11A1 ACTN1 MT3 COTL1 HSPB1 CRYAB COL5A1 GFAP COL4A2 ANXA1 PRPH LUM COL6A1 TPM3 PDLIM3 LMNA COL6A3 TPM4 GNG12 DES THSD4 FLNA NA
0.00545151	13	374	3.10153	Vesicle lumen	http://amigo.geneontology.org/amigo/term/GO:0031983	VCL ACTN1 PPIE TF COTL1 FN1 CAT C3 SRP14 EGFR ANXA2 SPTAN1 NA
0.00571611	2	3	59.4858	Collagen type VI trimer	http://amigo.geneontology.org/amigo/term/GO:0005589	COL6A1 COL6A3
0.00571611	2	3	59.4858	Anchoring collagen complex	http://amigo.geneontology.org/amigo/term/GO:0030934	COL12A1 COL14A1
0.00571611	4	31	11.5134	U2-type catalytic step 2 spliceosome	http://amigo.geneontology.org/amigo/term/GO:0071007	PPIE SNRPA1 CWC15 SNRPD1
0.00571611	2	3	59.4858	Collagen beaded filament	http://amigo.geneontology.org/amigo/term/GO:0098647	COL6A1 COL6A3
0.00594716	16	542	2.63406	Actin cytoskeleton	http://amigo.geneontology.org/amigo/term/GO:0015629	VCL CAPG EPHA3 ACTN1 COTL1 CRYAB ARPC1B ANXA1 TPM3 PDLIM3 TPM4 MTSS1 GNG12 FLNA SPTAN1 NA
0.00635187	7	122	5.11968	Golgi lumen	http://amigo.geneontology.org/amigo/term/GO:0005796	VCAN FMOD LUM HSPG2 MMP14 BGN AGRN
0.00662226	26	1150	2.01735	Secretory vesicle	http://amigo.geneontology.org/amigo/term/GO:0099503	VCL ACTN1 PPIE MT3 TF ITPR3 CST3 COTL1 FN1 CAT ANXA11 ITPR2 C3 LGALS3 DSC1 SRP14 ABCA12 ITPR1 FTH1 RHOG CALML5 ANXA2 TMEM63A SPTAN1 HEXA NA
0.00791594	25	1102	2.02425	Supramolecular fiber	http://amigo.geneontology.org/amigo/term/GO:0099512	VIM VCL LTBP1 COL11A1 ACTN1 MT3 COTL1 HSPB1 CRYAB COL5A1 GFAP ANXA1 PRPH LUM COL6A1 TPM3 PDLIM3 LMNA COL6A3 TPM4 GNG12 DES THSD4 FLNA NA
0.00896586	21	865	2.16625	Lytic vacuole	http://amigo.geneontology.org/amigo/term/GO:0000323	VCAN CPQ LIPA NAGLU CAT FMOD ANXA11 C3 GFAP ANXA1 LUM COL6A1 HSPG2 FTH1 SGSH BGN ANXA2 AGRN TMEM63A DPP4 HEXA
0.00896586	21	865	2.16625	Lysosome	http://amigo.geneontology.org/amigo/term/GO:0005764	VCAN CPQ LIPA NAGLU CAT FMOD ANXA11 C3 GFAP ANXA1 LUM COL6A1 HSPG2 FTH1 SGSH BGN ANXA2 AGRN TMEM63A DPP4 HEXA
0.0090229	2	4	44.6144	Muscle thin filament tropomyosin	http://amigo.geneontology.org/amigo/term/GO:0005862	TPM3 TPM4
0.0095323	30	1455	1.83977	Supramolecular complex	http://amigo.geneontology.org/amigo/term/GO:0099080	VIM VCL LTBP1 COL11A1 ACTN1 MT3 COTL1 HSPB1 CRYAB COL5A1 GFAP COL4A2 ANXA1 PRPH LUM COL6A1 TPM3 PDLIM3 IGF2BP1 LMNA COL6A3 TPM4 GNG12 DES MEX3B THSD4 FLNA NA APOBEC3C MEX3A
0.0107968	12	368	2.90963	Secretory granule lumen	http://amigo.geneontology.org/amigo/term/GO:0034774	VCL ACTN1 PPIE TF COTL1 FN1 CAT C3 SRP14 ANXA2 SPTAN1 NA
0.0115533	12	372	2.87835	Cytoplasmic vesicle lumen	http://amigo.geneontology.org/amigo/term/GO:0060205	VCL ACTN1 PPIE TF COTL1 FN1 CAT C3 SRP14 ANXA2 SPTAN1 NA
0.0175047	3	21	12.747	U2 snRNP	http://amigo.geneontology.org/amigo/term/GO:0005686	SF3A2 SNRPA1 SNRPD1
0.0178772	2	6	29.7429	Collagen type XI trimer	http://amigo.geneontology.org/amigo/term/GO:0005592	COL11A1 NA
0.0178772	2	6	29.7429	FACIT collagen trimer	http://amigo.geneontology.org/amigo/term/GO:0005593	COL12A1 COL14A1
0.0178772	2	6	29.7429	Signal recognition particle, endoplasmic reticulum targeting	http://amigo.geneontology.org/amigo/term/GO:0005786	SRP14 SRP9
0.0178772	9	244	3.29122	Myofibril	http://amigo.geneontology.org/amigo/term/GO:0030016	VCL ACTN1 HSPB1 CRYAB TPM3 PDLIM3 TPM4 DES FLNA
0.0178772	2	6	29.7429	Signal recognition particle	http://amigo.geneontology.org/amigo/term/GO:0048500	SRP14 SRP9
0.0196498	5	80	5.5768	Cell-cell contact zone	http://amigo.geneontology.org/amigo/term/GO:0044291	ATP1A2 VCL ACTN1 JAM2 DES
0.0205646	14	519	2.40694	Cell-cell junction	http://amigo.geneontology.org/amigo/term/GO:0005911	ATP1A2 VCL ACTN1 IGSF21 SSX2IP DSC1 ANXA1 PDLIM3 JAM2 DES ANXA2 FLNA DPP4 NA
0.0207448	9	253	3.17414	Contractile fiber	http://amigo.geneontology.org/amigo/term/GO:0043292	VCL ACTN1 HSPB1 CRYAB TPM3 PDLIM3 TPM4 DES FLNA
0.0228562	2	7	25.4939	Cardiac myofibril	http://amigo.geneontology.org/amigo/term/GO:0097512	CRYAB DES
0.0267715	21	973	1.9258	Vacuole	http://amigo.geneontology.org/amigo/term/GO:0005773	VCAN CPQ LIPA NAGLU CAT FMOD ANXA11 C3 GFAP ANXA1 LUM COL6A1 HSPG2 FTH1 SGSH BGN ANXA2 AGRN TMEM63A DPP4 HEXA
0.0268352	8	217	3.28954	Spliceosomal complex	http://amigo.geneontology.org/amigo/term/GO:0005681	PPIE SNRNP70 SF3A2 SMU1 SNRPA1 LGALS3 CWC15 SNRPD1
0.0268352	4	54	6.60954	Intercalated disc	http://amigo.geneontology.org/amigo/term/GO:0014704	ATP1A2 VCL ACTN1 DES
0.0270095	2	8	22.3072	Pinosome	http://amigo.geneontology.org/amigo/term/GO:0044352	MMP14 ANXA2
0.0270095	2	8	22.3072	Macropinosome	http://amigo.geneontology.org/amigo/term/GO:0044354	MMP14 ANXA2
0.0270095	2	8	22.3072	Astrocyte end-foot	http://amigo.geneontology.org/amigo/term/GO:0097450	MT3 GFAP
0.0278788	8	221	3.23	Sarcomere	http://amigo.geneontology.org/amigo/term/GO:0030017	ACTN1 HSPB1 CRYAB TPM3 PDLIM3 TPM4 DES FLNA
0.0320143	6	136	3.93656	Z disc	http://amigo.geneontology.org/amigo/term/GO:0030018	ACTN1 HSPB1 CRYAB PDLIM3 DES FLNA
0.0320143	2	9	19.8286	Extrinsic component of external side of plasma membrane	http://amigo.geneontology.org/amigo/term/GO:0031232	TF ANXA1
0.0320143	2	9	19.8286	Basement membrane collagen trimer	http://amigo.geneontology.org/amigo/term/GO:0098651	COL4A2 COL15A1
0.0320143	2	9	19.8286	HFE-transferrin receptor complex	http://amigo.geneontology.org/amigo/term/GO:1990712	TF NA
0.0328169	5	96	4.64733	Catalytic step 2 spliceosome	http://amigo.geneontology.org/amigo/term/GO:0071013	PPIE SF3A2 SNRPA1 CWC15 SNRPD1
0.0390212	4	63	5.66532	U2-type precatalytic spliceosome	http://amigo.geneontology.org/amigo/term/GO:0071005	SF3A2 SMU1 SNRPA1 SNRPD1
0.0394529	20	960	1.85893	Cell surface	http://amigo.geneontology.org/amigo/term/GO:0009986	RALA FAP ICAM1 TF LGALS1 SRPX2 CRYAB IGSF21 F3 CSF3R C3 LGALS3 ANXA1 EPHA5 EGFR JAM2 BGN ANXA2 DPP4 NA
0.0410476	3	33	8.1117	Podosome	http://amigo.geneontology.org/amigo/term/GO:0002102	VCL CAPG TPM4
0.0416111	4	65	5.491	Precatalytic spliceosome	http://amigo.geneontology.org/amigo/term/GO:0071011	SF3A2 SMU1 SNRPA1 SNRPD1
0.043144	2	11	16.2234	Microfibril	http://amigo.geneontology.org/amigo/term/GO:0001527	LTBP1 THSD4
0.043144	6	148	3.61738	I band	http://amigo.geneontology.org/amigo/term/GO:0031674	ACTN1 HSPB1 CRYAB PDLIM3 DES FLNA
0.044289	4	67	5.32709	Tertiary granule lumen	http://amigo.geneontology.org/amigo/term/GO:1904724	CST3 FTH1 SPTAN1 NA
0.0454834	17	783	1.93728	Perinuclear region of cytoplasm	http://amigo.geneontology.org/amigo/term/GO:0048471	MT3 TF SBF1 APEX1 TPD52L2 PTGDS SET EPHA5 EGFR ITPR1 IGF2BP1 LMNA MEX3D ANXA2 S100A4 FLNA TGM2
0.0501734	4	70	5.09878	Sarcoplasmic reticulum	http://amigo.geneontology.org/amigo/term/GO:0016529	TMEM38B ITPR3 ITPR2 ITPR1
0.0512686	4	71	5.02697	Stress fiber	http://amigo.geneontology.org/amigo/term/GO:0001725	ACTN1 TPM3 PDLIM3 TPM4
0.0512686	4	71	5.02697	Contractile actin filament bundle	http://amigo.geneontology.org/amigo/term/GO:0097517	ACTN1 TPM3 PDLIM3 TPM4
0.0569952	7	209	2.98852	Tertiary granule	http://amigo.geneontology.org/amigo/term/GO:0070820	CST3 LGALS3 DSC1 FTH1 TMEM63A SPTAN1 NA
0.0710882	4	79	4.51791	Sarcoplasm	http://amigo.geneontology.org/amigo/term/GO:0016528	TMEM38B ITPR3 ITPR2 ITPR1
0.0710882	11	445	2.20565	Cell leading edge	http://amigo.geneontology.org/amigo/term/GO:0031252	VIM CAPG ACTN1 FAP SSX2IP EGFR IGF2BP1 MTSS1 RAPH1 ANXA2 DPP4
0.0715857	5	123	3.62718	Melanosome	http://amigo.geneontology.org/amigo/term/GO:0042470	CAPG SLC1A5 ANXA11 MMP14 ANXA2
0.0715857	4	80	4.46144	Actomyosin	http://amigo.geneontology.org/amigo/term/GO:0042641	ACTN1 TPM3 PDLIM3 TPM4
0.0715857	5	123	3.62718	Pigment granule	http://amigo.geneontology.org/amigo/term/GO:0048770	CAPG SLC1A5 ANXA11 MMP14 ANXA2
0.0747494	2	16	11.1536	U2-type prespliceosome	http://amigo.geneontology.org/amigo/term/GO:0071004	SNRNP70 SF3A2
0.0747494	2	16	11.1536	Prespliceosome	http://amigo.geneontology.org/amigo/term/GO:0071010	SNRNP70 SF3A2
0.0747494	4	82	4.35262	Spliceosomal snRNP complex	http://amigo.geneontology.org/amigo/term/GO:0097525	SNRNP70 SF3A2 SNRPA1 SNRPD1
0.077376	5	127	3.51294	Cortical cytoskeleton	http://amigo.geneontology.org/amigo/term/GO:0030863	VCL COTL1 TPM4 FLNA SPTAN1
0.0860939	6	180	2.97429	Adherens junction	http://amigo.geneontology.org/amigo/term/GO:0005912	VCL IGSF21 SSX2IP ANXA1 PDLIM3 ANXA2
0.0913245	4	88	4.05585	Rough endoplasmic reticulum	http://amigo.geneontology.org/amigo/term/GO:0005791	MT3 PTGDS SRP9 EPHA5
0.0990708	2	19	9.3925	U1 snRNP	http://amigo.geneontology.org/amigo/term/GO:0005685	SNRNP70 SNRPD1
0.0996748	4	91	3.92214	Small nuclear ribonucleoprotein complex	http://amigo.geneontology.org/amigo/term/GO:0030532	SNRNP70 SF3A2 SNRPA1 SNRPD1
0.105594	6	191	2.803	Ruffle	http://amigo.geneontology.org/amigo/term/GO:0001726	CAPG ACTN1 FAP EGFR MTSS1 ANXA2
0.105594	2	20	8.92287	Astrocyte projection	http://amigo.geneontology.org/amigo/term/GO:0097449	MT3 GFAP
0.125114	2	22	8.1117	Lamellipodium membrane	http://amigo.geneontology.org/amigo/term/GO:0031258	FAP DPP4
0.144123	2	24	7.43573	Intrinsic component of external side of plasma membrane	http://amigo.geneontology.org/amigo/term/GO:0031233	IGSF21 F3
0.144123	2	24	7.43573	Intrinsic component of mitochondrial outer membrane	http://amigo.geneontology.org/amigo/term/GO:0031306	FUNDC1 MFN2
0.145904	1	3	29.7429	Laminin-1 complex	http://amigo.geneontology.org/amigo/term/GO:0005606	LAMC1
0.145904	1	3	29.7429	Nuclear cap binding complex	http://amigo.geneontology.org/amigo/term/GO:0005846	NCBP2
0.145904	2	25	7.1383	Striated muscle thin filament	http://amigo.geneontology.org/amigo/term/GO:0005865	TPM3 TPM4
0.145904	1	3	29.7429	6-phosphofructokinase complex	http://amigo.geneontology.org/amigo/term/GO:0005945	PFKM
0.145904	1	3	29.7429	Myb complex	http://amigo.geneontology.org/amigo/term/GO:0031523	FLNA
0.145904	1	3	29.7429	Laminin-10 complex	http://amigo.geneontology.org/amigo/term/GO:0043259	LAMC1
0.145904	1	3	29.7429	Laminin-11 complex	http://amigo.geneontology.org/amigo/term/GO:0043260	LAMC1
0.145904	1	3	29.7429	Type III intermediate filament	http://amigo.geneontology.org/amigo/term/GO:0045098	PRPH
0.145904	1	3	29.7429	Lamellar body membrane	http://amigo.geneontology.org/amigo/term/GO:0097232	ABCA12
0.145904	4	106	3.36712	Sm-like protein family complex	http://amigo.geneontology.org/amigo/term/GO:0120114	SNRNP70 SF3A2 SNRPA1 SNRPD1
0.145904	1	3	29.7429	Serine-type peptidase complex	http://amigo.geneontology.org/amigo/term/GO:1905286	F3
0.146979	8	332	2.15009	Cell cortex	http://amigo.geneontology.org/amigo/term/GO:0005938	VCL COTL1 ITPR2 TPM4 RHOG ANXA2 FLNA SPTAN1
0.173271	1	4	22.3072	Collagen type V trimer	http://amigo.geneontology.org/amigo/term/GO:0005588	COL5A1
0.173271	1	4	22.3072	Lamin filament	http://amigo.geneontology.org/amigo/term/GO:0005638	LMNA
0.173271	1	4	22.3072	Signal recognition particle receptor complex	http://amigo.geneontology.org/amigo/term/GO:0005785	SRP9
0.173271	4	116	3.07685	Brush border	http://amigo.geneontology.org/amigo/term/GO:0005903	VCL ACTN1 ITPR3 FLNA
0.173271	2	29	6.15371	Desmosome	http://amigo.geneontology.org/amigo/term/GO:0030057	VCL DSC1
0.173271	1	4	22.3072	Early endosome lumen	http://amigo.geneontology.org/amigo/term/GO:0031905	NA
0.173271	2	29	6.15371	Myofilament	http://amigo.geneontology.org/amigo/term/GO:0036379	TPM3 TPM4
0.173271	7	283	2.20707	Basal part of cell	http://amigo.geneontology.org/amigo/term/GO:0045178	FAP TF SLC1A5 DOCK7 ANXA1 EGFR ANXA2
0.173271	1	4	22.3072	Epidermal lamellar body	http://amigo.geneontology.org/amigo/term/GO:0097209	ABCA12
0.173271	1	4	22.3072	Multivesicular body, internal vesicle	http://amigo.geneontology.org/amigo/term/GO:0097487	EGFR
0.173271	5	171	2.60903	Cluster of actin-based cell projections	http://amigo.geneontology.org/amigo/term/GO:0098862	VCL ACTN1 ITPR3 ADCY6 FLNA
0.187709	8	357	1.99952	Secretory granule membrane	http://amigo.geneontology.org/amigo/term/GO:0030667	ITPR3 ITPR2 LGALS3 DSC1 ABCA12 ITPR1 RHOG TMEM63A
0.187709	9	422	1.90298	Receptor complex	http://amigo.geneontology.org/amigo/term/GO:0043235	EPHA3 TF ITPR3 CSF3R ITPR2 EPHA5 EGFR NPR1 NA

## Sheet: RO KEGG
Enrichment FDR	nGenes	Pathway Genes	Fold Enrichment	Pathway	URL	Genes
3.55e-08	14	103	9.48878	Protein digestion and absorption	http://www.genome.jp/kegg-bin/show_pathway?hsa04974	ATP1A2 COL11A1 SLC1A5 COL12A1 COL5A1 COL4A2 COL6A1 COL6A2 COL6A3 COL14A1 DPP4 COL15A1 NA
0.000446839	9	88	7.13969	ECM-receptor interaction	http://www.genome.jp/kegg-bin/show_pathway?hsa04512	FN1 COL4A2 LAMC1 COL6A1 COL6A2 HSPG2 COL6A3 AGRN NA
0.00153958	7	60	8.14454	Mineral absorption	http://www.genome.jp/kegg-bin/show_pathway?hsa04978	ATP1A2 TF MT1G MT2A ATP2B2 FTH1 NA
0.00258016	8	92	6.07046	Salivary secretion	http://www.genome.jp/kegg-bin/show_pathway?hsa04970	ATP1A2 ITPR3 CST3 ITPR2 ITPR1 ATP2B2 ADCY6 CALML5
0.00324962	8	98	5.6988	Aldosterone synthesis and secretion	http://www.genome.jp/kegg-bin/show_pathway?hsa04925	ATP1A2 ITPR3 ITPR2 ITPR1 ATP2B2 NPR1 ADCY6 CALML5
0.00467536	11	200	3.83957	Focal adhesion	http://www.genome.jp/kegg-bin/show_pathway?hsa04510	VCL ACTN1 FN1 COL4A2 LAMC1 COL6A1 COL6A2 EGFR COL6A3 FLNA NA
0.010973	7	93	5.25454	GnRH signaling pathway	http://www.genome.jp/kegg-bin/show_pathway?hsa04912	ITPR3 ITPR2 EGFR ITPR1 MMP14 ADCY6 CALML5
0.0118351	6	69	6.07046	Renin secretion	http://www.genome.jp/kegg-bin/show_pathway?hsa04924	ITPR3 ITPR2 ITPR1 NPR1 ADCY6 CALML5
0.0176896	6	76	5.51134	Gastric acid secretion	http://www.genome.jp/kegg-bin/show_pathway?hsa04971	ATP1A2 ITPR3 ITPR2 ITPR1 ADCY6 CALML5
0.0465296	3	19	11.0227	Glycosaminoglycan degradation	http://www.genome.jp/kegg-bin/show_pathway?hsa00531	NAGLU SGSH HEXA
0.0465296	7	132	3.70206	Spliceosome	http://www.genome.jp/kegg-bin/show_pathway?hsa03040	PPIE SNRNP70 SF3A2 NCBP2 SNRPA1 CWC15 SNRPD1
0.0465296	8	166	3.36435	CGMP-PKG signaling pathway	http://www.genome.jp/kegg-bin/show_pathway?hsa04022	ATP1A2 ITPR3 ITPR2 ITPR1 ATP2B2 NPR1 ADCY6 CALML5
0.0465296	10	246	2.83782	Shigellosis	http://www.genome.jp/kegg-bin/show_pathway?hsa05131	VCL PFN2 ACTN1 ITPR3 ITPR2 C3 ARPC1B EGFR ITPR1 CAST
0.0484053	6	101	4.14715	Pancreatic secretion	http://www.genome.jp/kegg-bin/show_pathway?hsa04972	ATP1A2 ITPR3 ITPR2 ITPR1 ATP2B2 ADCY6
0.0484053	6	102	4.10649	Amoebiasis	http://www.genome.jp/kegg-bin/show_pathway?hsa05146	VCL ACTN1 HSPB1 FN1 COL4A2 LAMC1
0.0484555	7	138	3.5411	Estrogen signaling pathway	http://www.genome.jp/kegg-bin/show_pathway?hsa04915	FKBP5 ITPR3 ITPR2 EGFR ITPR1 ADCY6 CALML5
0.0516715	6	106	3.95153	Parathyroid hormone synthesis, secretion and action	http://www.genome.jp/kegg-bin/show_pathway?hsa04928	ITPR3 ITPR2 EGFR ITPR1 MMP14 ADCY6
0.0518486	5	75	4.65402	Thyroid hormone synthesis	http://www.genome.jp/kegg-bin/show_pathway?hsa04918	ATP1A2 ITPR3 ITPR2 ITPR1 ADCY6
0.074169	7	154	3.1732	Oxytocin signaling pathway	http://www.genome.jp/kegg-bin/show_pathway?hsa04921	ITPR3 ITPR2 EGFR ITPR1 NPR1 ADCY6 CALML5
0.0754151	5	84	4.15538	Complement and coagulation cascades	http://www.genome.jp/kegg-bin/show_pathway?hsa04610	C7 F3 C3 CFI NA
0.0831715	5	88	3.9665	Gap junction	http://www.genome.jp/kegg-bin/show_pathway?hsa04540	ITPR3 ITPR2 EGFR ITPR1 ADCY6
0.0831715	8	202	2.76477	Proteoglycans in cancer	http://www.genome.jp/kegg-bin/show_pathway?hsa05205	ITPR3 FN1 ITPR2 LUM HSPG2 EGFR ITPR1 FLNA
0.104646	5	97	3.59847	Phosphatidylinositol signaling system	http://www.genome.jp/kegg-bin/show_pathway?hsa04070	ITPR3 ITPR2 ITPR1 INPP1 CALML5
0.104646	6	134	3.12584	Vascular smooth muscle contraction	http://www.genome.jp/kegg-bin/show_pathway?hsa04270	ITPR3 ITPR2 ITPR1 NPR1 ADCY6 CALML5
0.104646	5	97	3.59847	Circadian entrainment	http://www.genome.jp/kegg-bin/show_pathway?hsa04713	ITPR3 ITPR1 GNG12 ADCY6 CALML5
0.104646	5	96	3.63596	Dilated cardiomyopathy	http://www.genome.jp/kegg-bin/show_pathway?hsa05414	TPM3 LMNA TPM4 ADCY6 DES
0.105004	5	98	3.56175	Inflammatory mediator regulation of TRP channels	http://www.genome.jp/kegg-bin/show_pathway?hsa04750	ITPR3 ITPR2 ITPR1 ADCY6 CALML5
0.105671	6	138	3.03523	Apelin signaling pathway	http://www.genome.jp/kegg-bin/show_pathway?hsa04371	ITPR3 ITPR2 ITPR1 GNG12 ADCY6 CALML5
0.105671	4	65	4.29602	Cortisol synthesis and secretion	http://www.genome.jp/kegg-bin/show_pathway?hsa04927	ITPR3 ITPR2 ITPR1 ADCY6
[truncated: 21 more rows]

## Sheet: RPE prot
Protein names	Protein IDs	Gene names	Log2 Difference patients vs Controls	-Log10 P-value patients vs Controls	Unique peptides	Sequence coverage [%]	Mol. weight [kDa]
[truncated: 4,574 more rows]

[truncated: 3 more sheets: RPE GOCC, RPE KEGG, RPE prot_RNA]
