# Supplementary material for: PRPF8-mediated dysregulation of hBrr2 helicase disrupts human spliceosome kinetics and 5´-splice-site selection causing tissue-specific defects
Source: Nat Commun. 2024 Apr 11;15:3138. doi: 10.1038/s41467-024-47253-0 (PMC11009313; doi:10.1038/s41467-024-47253-0)
Supplement: Supplementary file 15 — Source Data [file 41467_2024_47253_MOESM15_ESM.xlsx]

## Sheet: Contents Page
Sheet Name and Link	Figure
1C PEDF	1
1C VEGF	1
1C TEER	1
1C Phagocytosis	1
1F RO Quant	1
1G Mito	1
2F splicing reporter	2
2F Luciferase Summary Data	2
4B Incidence	4
4C Length	4
4D Normal	4
4E No Tail	4
4F Blob	4
4G SBF SEM	4
4H TZ Length	4
4I ARL13BCEP290	4
4J IFT88GT335	4
5B WB Quant	5
5E p-SF3B1	5
5G PolyA+ RNA	5
S1 Karyotype	S1
S3C Mitochondria	S3
S3D BML	S3
S3E Cell Area	S3
S3F Vacuoles	S3
S3G Stg3	S3
S3H Stg4	S3
S3I MLF	S3
S3J MLY	S3
S3K Coll	S3
S3L Amorph	S3
S5C DegRods	S5
S6D KiOEffic	S6
S6E Ki67	S6
S8A RO Incidence	S8
S8A RO Length	S8
S8B KiO Incidence	S8
S8B KiO Length	S8
S9C iCLIP Kurtosis	S9
S10A iPSC Total	S10
S10A iPSC WT	S10
S10A iPSC Mut	S10
S10A KiO Total	S10
S10A KiO WT	S10
S10A KiO Mut	S10
S10A RO Total	S10
S10A RO WT	S10
S10A RO Mut	S10
S10A RPE Total	S10
S10A RPE WT	S10
S10A RPE Mut	S10
S10B iPSC WB	S10
S10B KiO WB	S10
S10B RO WB	S10
S10B RPE WB	S10
uncropped gels and blots

## Sheet: 1C PEDF
Contents Page
RP13	RP13-Cas9
4597	2678
1187	-181.7
6585	4905

## Sheet: 1C Phagocytosis
Contents Page
RP13	RP13-Cas9
66.97	77.15
75.52	64.15
32.75	21.41

## Sheet: 1C TEER
Contents Page
RP13	RP13-Cas9
140.58	47.19
147.18	66.99
151.47	61.71
119.79	76.89
134.64	121.11
120.12	50.49
88.44	93.39
115.17	106.59
159.04	119.79
313.6	90.09
306.88	70.29
183.68	66.99
185.92	93.39
224	89.43
191.52	85.47
170.24	108.9
190.4	69.3
192.64	53.79
207.2	73.59
197.12	86.13
176.96	75.24
189.28	109.89
201.6	58.08
262.08	283.8
320.32	325.71
190.4	372.24
285.6	343.2
176.96	212.85
378.56	254.1
509.6	325.05
308	355.74
470.4	386.1
350.56	306.57
340.48	233.31
269.92	283.47
395.36	230.34
207.9	264.99
184.14	140
175.56	145.6
235.62	148.96
163.35	55.11
270.6	120.12
265.65	78.21
293.7	153.12
278.19	76.56
174.24	69.63
266.64	101.31
234.96	133.65
188.43	114.18
315.15	126.06
141.9	106.92
90.09	92.4
116.82	71.61
151.14	130.02
164.01	119.13
163.35	121.77
101.64	140.58
141.9	166.32
236.94	161.04
201.3	155.76
206.58	191.4
186.45	145.86
154.11	174.24
146.52	99
227.04	211.68
218.79	222.88
231.99	357.28
230.67	399.84
187.44	220.64
105.6	263.2
244.2	216.16
224.73	281.12
166.65	271.04
171.27	282.24
99.99	287.84
284.48	406.56
267.68	255.36
250.88	313.6
220.64	306.88
267.68	310.24
153.44	243.04
254.24	276.64
259.84	257.6
415.52	234.3
299.04	173.58
287.84	136.95
209.44	349.44
310.24	416.64
306.88	338.24
187.04	315.84
320.32	525.28
365.12	371.84
312.48	402.08
327.04	315.84
353.92	349.44
351.68	433.44
445.76	383.04
306.88	219.52
315.84	281.12
379.68	274.4
365.12	248.64
258.72	303.52
	287.84
	278.88
	266.56
	275.52
	253.12
	293.44
	272.16
	293.44
	288.96
	323.68
	293.44
	280
	208.32
	253.12
	268.8
	309.12

## Sheet: 1C VEGF
Contents Page
RP13-Cas9	RP13
9.883	11.45
10.41	9.424
16.51	11.68

## Sheet: 1F RO quant
Contents Page
RP13									RP13-Cas9
SNCG	OPN1 LW/MW	Rhodopsin	OPN1 SW	Prox1	AP2α	PKCα			SNCG	OPN1 LW/MW	Rhodopsin	OPN1 SW	Prox1	AP2α	PKCα
0.639737	5.919138	0.841619	1.169537	6.713842	3.19419	0.01532			0.866086	6.003731	1.264774	0.876377	5.960942	1.903418	0.708083
0.999639	3.47096	4.654025	0.381176	6.41756	4.160313	0.363272			0.965086	7.644539	3.554872	1.535079	6.194215	3.758612	1.436483
0.419981	4.616444	0.686845	0.915587	11.21933	4.668462	1.109729			5.425072	5.386997	5.546749	1.176615	4.951617	3.331704	0.219805
0.833445	5.783863	1.86021	0.490535	4.439383	2.674025	0.418021			0.843362	12.92618	3.260498	1.805938	6.209134	2.322075	0.058385
0.557018	4.477411	2.029821	0.085011	4.661231	3.865327				1.221178	13.48238	4.445352	2.354333	4.42035	3.049891	0.740605
1.167221	3.318194	2.873132	0.590669	5.096419	5.250988				0.771252	6.19137	2.575204	1.706476	8.194449	5.123436	1.111383
0.62102	2.261916	0.508556	0.159178	3.446237	9.319258				0.443721	4.950911	7.328218	0.688527	9.602519	5.247515	0.471148
0.247763	6.723749	4.069394	0.313715	4.419991	5.466804				0.726943	2.270958	2.87527	0.621258	3.877882	1.663256	0.601344
1.240334	4.643884	3.138888	0.193165	6.15061	0.510064				1.062835	3.095463	3.87363	0.519454	5.150916	1.950949	0.380959
0.306164	4.548097		0.326161	3.849974	1.134288				4.260275	3.920832	6.442692	0.433324	4.841943	2.594326	0.676623
1.988056	5.068764		0.123518	4.753953	0.521969				4.632347	2.856004	2.529709	0.259192	6.549082	1.969781
0.256639	5.743728			5.049103	0.403769				2.078759	9.630485		0.116193	11.72581	1.746356
1.200841				4.15931	0.172685				1.232673	10.8018		0.179482	11.68183	0.697402
									1.15863	10.36791		0.286255	7.74397	1.509331
									9.099343	14.23775		0.155603	6.103959	0.901535
										11.90385

## Sheet: 1G mito
Contents Page
RP13	RP13-Cas9
90	154
142	139
150	117
75	125
21	117
67	158
54	150
64	99
33	103
74	122
97	96
98	108
57	40
53	142
99	78
61	65
57	47
108	54
56	33
63	104
68	89
78	143
87	149
10	113
67	77
71	77
74	35
102	89
102
76
54
124
69
60

## Sheet: 2F splicing reporter
	Contents Page
	RP13	RP13-Cas9
iPSC-1	1.02588	0.914329
iPSC-2	0.505492	1.45872
KiOs-1	0.97645	1.0392
KiOs-2	0.451684	0.736491
ROs-1	1.52162	0.213146
ROs-2	1.54345	0.616266
RPE-1	0.875067	3.47046
RPE-2	1.41293	2.62171

## Sheet: 4B Incidence
Contents Page
RP13	RP13-Cas9
65.79	73.85
98.64	85.59
74.13	77.91
54.19	70.42
87.01	78.32
87.5	91.53
77.91	75.68
92.21	90.67
86.08	85.96
76.6	83.64
72.7	56.4
55.9	67.4
45.3	57.9
55.9	74.7
	67.1

## Sheet: 4C Length
Contents Page
RP13	RP13-Cas9
4.3497
4.3506
4.3519
4.3531
4.3589
4.3609
4.3614
4.3621
4.3625
4.3628
4.367
4.3673
4.3726
4.3736
4.3763
4.3794
4.3912
4.3913
4.3918
4.3951
4.3986
4.3993
4.4002
4.4028
4.4037
4.4062
4.4138
4.4141
4.4185
4.4222
4.4233
4.4248
4.4308
4.4313
4.4359
4.4393
4.4402
4.4433
4.4483
4.4498
4.4523
4.4547
4.4606
4.468
4.469
4.4717
4.4738
4.4756
4.477
4.4775
4.4782
4.4797
4.4812
4.4813
4.4818
4.4851
4.4853
4.488
4.4922
4.493
4.4939
4.496
4.4982
4.5017
4.51
4.5139
4.5142
4.5187
4.5188
4.5269
4.543
4.5453
4.5457
4.5472
4.5536
4.5542
4.5579
4.5589
4.5625
4.5653
4.5684
4.5689
4.5743
4.5772
4.578
4.5783
4.5807
4.5855
4.5905
4.5965
4.5991
4.5998
4.6047
4.6073
4.6084
4.6093
4.6126
4.6131
4.6138
4.6156
4.6195
4.6244
4.6259
4.6354
4.6467
4.6519
4.6531
4.6589
4.6669
4.6696
4.6714
4.6737
4.6761
4.68
4.6807
4.6913
4.6967
4.6968
4.6969
4.6992
4.7018
4.7024
4.7044
4.7107
4.7183
4.7233
4.7294
4.7308
4.7375
4.7383
4.7411
4.7412
4.7587
4.7637
4.7648
4.765
4.7657
4.7685
4.7691
4.7709
4.7787
4.7828
4.7929
4.8065
4.8079
4.8355
4.8473
4.851
4.8585
4.8716
4.8719
4.8749
4.8759
4.8762
4.8806
4.8869
4.8899
4.8925
4.8941
4.8952
4.8961
4.9165
4.9236
4.9237
4.9275
4.9283
4.9337
4.9566
4.9653
4.9675
4.9709
4.978
4.9801
4.9812
4.9896
4.9987
5.0123
5.0224
5.0417
5.0583
5.0622
5.07
5.0743
5.0768
5.0936
5.0959
5.0982
5.0998
5.1055
5.1171
5.12
5.1424
5.1438
5.144
5.1456
5.1624
5.167
5.1692
5.1697
5.1816
5.1822
5.1992
5.2222
5.2232
5.2278
5.2498
5.2515
5.2535
5.267
5.2713
5.2721
5.2728
5.2735
5.3158
5.3225
5.3327
5.3345
5.3366
5.3387
5.342
5.3476
5.3503
5.3697
5.375
5.3903
5.4038
5.4054
5.4316
5.4351
5.4391
5.4413
5.4423
5.4601
5.4657
5.4787
5.4947
5.5036
5.5039
5.5383
5.5586
5.5672
5.5698
5.5773
5.6372
5.6436
5.6472
5.661
5.7065
5.7661
5.7929
5.8401
5.8478
5.8752
5.8887
5.8986
5.9161
5.9382
6.0347
6.0622
6.1159
6.1653
6.1767
6.3323
6.3762
6.5741
6.7115
6.7512
6.8597
6.9919
7.0705
7.1028
1.0948	1.0966
1.1457	1.2008
1.1468	1.202
1.1573	1.2219
1.2019	1.245
1.2109	1.2469
1.249	1.2835
1.2813	1.2911
1.3111	1.3085
1.3226	1.33
1.3299	1.3316
1.3455	1.335
1.3459	1.3403
1.3703	1.3447
1.3792	1.3451
1.3846	1.3509
1.3886	1.3515
1.3927	1.3874
1.4276	1.3927
1.4322	1.3983
1.439	1.4
1.4495	1.4043
1.4502	1.4154
1.4603	1.4162
1.4608	1.4253
1.4624	1.4326
1.4777	1.4347
1.4812	1.4414
1.482	1.4572
1.4838	1.4659
1.503	1.4716
1.5044	1.474
1.5051	1.4856
1.5077	1.4868
1.5095	1.4895
1.524	1.4925
1.5265	1.5055
1.5277	1.5075
1.5283	1.5076
1.5458	1.5105
1.546	1.5113
1.5497	1.5128
1.5573	1.5137
1.5591	1.5152
1.5649	1.5158
1.575	1.5189
1.5763	1.5206
1.5837	1.5309
1.5883	1.5314
1.5943	1.5343
1.5985	1.5448
1.6023	1.546
1.6081	1.5493
1.6086	1.5553
1.6137	1.5573
1.6196	1.5584
1.6221	1.5588
1.6224	1.5648
1.6232	1.5738
1.6237	1.575
1.63	1.5775
1.6312	1.5786
1.6317	1.5799
1.6335	1.5833
1.6358	1.5841
1.6399	1.5863
1.6409	1.5875
1.6439	1.5972
1.6497	1.5999
1.6535	1.6025
1.6577	1.6049
1.66	1.6055
1.6601	1.612
1.6614	1.6133
1.6621	1.6158
1.666	1.6167
1.6677	1.6195
1.6683	1.6222
1.6699	1.6253
1.6791	1.6301
1.6831	1.6302
1.6851	1.635
1.6975	1.6382
1.7006	1.6484
1.7014	1.6498
1.7035	1.6502
1.7048	1.6511
1.7049	1.6591
1.7109	1.661
1.7111	1.6673
1.712	1.669
1.7127	1.6699
1.7155	1.6709
1.7156	1.6713
1.7227	1.6725
1.7255	1.677
1.7311	1.6773
1.7371	1.6822
1.7385	1.687
1.7399	1.6871
1.74	1.6943
1.7409	1.6954
1.7412	1.6978
1.7438	1.6985
1.7443	1.7019
1.7449	1.7042
1.7453	1.705
1.7465	1.7054
1.7504	1.7074
1.7528	1.708
1.7553	1.7085
1.7583	1.7109
1.7585	1.7118
1.7614	1.7144
1.7657	1.7156
1.7695	1.7206
1.7744	1.7215
1.7746	1.7221
1.7756	1.7227
1.7767	1.7229
1.7782	1.7261
1.7855	1.7271
1.7859	1.7293
1.7921	1.7316
1.7934	1.7325
1.7948	1.7365
1.7981	1.7379
1.7983	1.7427
1.8025	1.7429
1.8028	1.7432
1.8062	1.7458
1.8107	1.7459
1.8125	1.7463
1.8239	1.7473
1.8303	1.7483
1.831	1.7504
1.8325	1.7506
1.8343	1.7552
1.8373	1.7562
1.838	1.7627
1.8416	1.7638
1.8428	1.7659
1.8441	1.7675
1.8447	1.7684
1.8486	1.769
1.8493	1.7694
1.8496	1.7696
1.8517	1.7706
1.853	1.7708
1.8549	1.7718
1.8571	1.7724
1.861	1.7734
1.8615	1.7766
1.8644	1.7769
1.8648	1.7799
1.865	1.7811
1.8666	1.7817
1.8672	1.7819
1.8686	1.7839
1.8699	1.7845
1.8702	1.7864
1.8703	1.7875
1.8704	1.7891
1.8757	1.794
1.8809	1.7946
1.8827	1.8002
1.8832	1.8009
1.8883	1.801
1.8884	1.8018
1.8894	1.8028
1.8933	1.8075
1.8968	1.8101
1.8996	1.8121
1.9045	1.8122
1.9048	1.815
1.9067	1.8157
1.9111	1.8171
1.9121	1.8172
1.9132	1.8209
1.9158	1.8221
1.9167	1.8237
1.9172	1.8284
1.9199	1.829
1.9213	1.8316
1.9231	1.8324
1.9236	1.8355
1.9241	1.8366
1.9302	1.8368
1.9313	1.838
1.9343	1.8381
1.9349	1.839
1.9403	1.8426
1.9455	1.8459
1.9502	1.8479
1.9507	1.8484
1.9537	1.8517
1.9553	1.8529
1.9573	1.8544
1.9592	1.8547
1.9596	1.8552
1.9608	1.8612
1.9645	1.8613
1.9657	1.8615
1.972	1.8625
1.9738	1.863
1.974	1.8636
1.9772	1.8686
1.9775	1.8704
1.9787	1.8726
1.9788	1.873
1.9789	1.8736
1.9818	1.8761
1.9825	1.8795
1.9828	1.8813
1.9839	1.8815
1.9847	1.8828
1.9848	1.8833
1.9852	1.8839
1.9887	1.8859
1.9912	1.8878
1.9913	1.8885
1.9927	1.8902
1.993	1.8904
1.9945	1.8908
1.9948	1.8936
1.9963	1.8941
1.9974	1.8943
1.9984	1.8953
2.0042	1.8967
2.0119	1.8987
2.0135	1.8998
2.0143	1.9004
2.0155	1.9006
2.0165	1.9012
2.0166	1.902
2.0173	1.9032
2.0179	1.9037
2.0183	1.9054
2.0196	1.9083
2.0198	1.9086
2.0204	1.9096
2.0233	1.9103
2.0248	1.9131
2.0314	1.9141
2.0328	1.9146
2.0353	1.9153
2.0356	1.9156
2.0367	1.9157
2.0369	1.917
2.0376	1.9172
2.0388	1.9182
2.0393	1.9185
2.0399	1.9195
2.0421	1.9199
2.0473	1.92
2.0527	1.9201
2.0539	1.9204
2.0563	1.9205
2.0568	1.9214
2.0584	1.922
2.0589	1.924
2.0603	1.9244
2.0605	1.9246
2.0621	1.9247
2.0635	1.9262
2.0661	1.9285
2.0669	1.9286
2.0675	1.9301
2.068	1.9304
2.0697	1.9318
2.0722	1.9359
2.0733	1.9361
2.0746	1.9363
2.0759	1.9365
2.0767	1.9374
2.078	1.9382
2.08	1.9397
2.0803	1.9403
2.0809	1.9442
2.0882	1.9467
2.0896	1.9474
2.0904	1.9479
2.0905	1.9486
2.0933	1.9489
2.0934	1.949
2.0947	1.9506
2.095	1.9523
2.0975	1.9527
2.1	1.9528
2.1003	1.9531
2.1047	1.9532
2.1049	1.9546
2.1058	1.9553
2.1064	1.9554
2.1079	1.956
2.1087	1.9583
2.1097	1.9588
2.1112	1.9609
2.114	1.9644
2.1149	1.9646
2.1156	1.9655
2.1164	1.9657
2.1172	1.9661
2.119	1.9693
2.1206	1.9703
2.1228	1.9725
2.1238	1.9773
2.124	1.9777
2.1243	1.9796
2.1254	1.9798
2.1297	1.9802
2.13	1.9812
2.1311	1.9834
2.1314	1.9854
2.1321	1.9858
2.1322	1.9902
2.1339	1.9906
2.1345	1.9919
2.1375	1.9932
2.1376	1.9939
2.1388	1.9959
2.1402	1.9961
2.1404	1.9968
2.1428	1.9975
2.1456	1.9978
2.1458	1.9991
2.1459	2.0002
2.1464	2.0012
2.1473	2.0016
2.1476	2.0034
2.1477	2.0037
2.1483	2.0038
2.1495	2.0068
2.1497	2.0069
2.1514	2.0073
2.1526	2.008
2.1527	2.0082
2.153	2.0083
2.156	2.0104
2.1606	2.011
2.1619	2.0117
2.164	2.0118
2.1653	2.013
2.166	2.0134
2.1672	2.0156
2.1688	2.0171
2.1723	2.019
2.175	2.0201
2.1772	2.0202
2.1803	2.0204
2.1814	2.0206
2.1823	2.0214
2.1826	2.0239
2.1831	2.0247
2.1837	2.0248
2.1839	2.0275
2.1857	2.0277
2.1864	2.0283
2.1878	2.0293
2.1913	2.0301
2.1954	2.0303
2.1962	2.0314
2.1974	2.0321
2.1979	2.0325
2.198	2.0333
2.1983	2.0358
2.1993	2.036
2.1994	2.0361
2.2029	2.038
2.2035	2.0395
2.2077	2.0398
2.2082	2.0413
2.2101	2.0425
2.2121	2.0436
2.2129	2.0453
2.2132	2.0459
2.2142	2.0529
2.2162	2.0536
2.218	2.0552
2.2188	2.0554
2.2189	2.0561
2.2204	2.0576
2.2207	2.0596
2.2214	2.06
2.2223	2.0601
2.2269	2.0604
2.2278	2.061
2.2283	2.0625
2.2294	2.0645
2.2327	2.0651
2.2329	2.0654
2.2336	2.0658
2.2356	2.066
2.2365	2.0667
2.2445	2.0695
2.2447	2.0696
2.245	2.07
2.2465	2.0713
2.247	2.0722
2.2485	2.0724
2.249	2.073
2.2496	2.0735
2.25	2.0741
2.2511	2.0751
2.2547	2.0757
2.2552	2.0775
2.2558	2.0784
2.256	2.0796
2.2578	2.0805
2.2601	2.0816
2.2604	2.0833
2.2615	2.0838
2.2619	2.084
2.2624	2.0852
2.2649	2.0855
2.2651	2.0861
2.2669	2.0863
2.2673	2.0891
2.2677	2.0897
2.2678	2.0927
2.2692	2.0947
2.2694	2.0963
2.2699	2.0965
2.2717	2.0972
2.2723	2.0995
2.2734	2.1
2.2768	2.1004
2.2769	2.1034
2.2781	2.1035
2.2787	2.1037
2.2804	2.1038
2.2805	2.1041
2.2806	2.1046
2.2824	2.1059
2.2825	2.1074
2.2829	2.1087
2.2866	2.1135
2.2872	2.115
2.2881	2.1156
2.2882	2.1187
2.2886	2.1203
2.29	2.1238
2.2905	2.1249
2.2914	2.1256
2.2917	2.1261
2.2928	2.1264
2.2946	2.1288
2.2951	2.129
2.2976	2.1302
2.2979	2.1314
2.3006	2.1316
2.3028	2.1318
2.3034	2.1322
2.3059	2.1323
2.3072	2.1343
2.3117	2.1348
2.3118	2.1367
2.312	2.137
2.313	2.1418
2.3137	2.142
2.3141	2.1441
2.3152	2.1445
2.3163	2.1448
2.3205	2.1455
2.3206	2.1458
2.3231	2.1486
2.3232	2.15
2.3235	2.1501
2.3249	2.1502
2.3254	2.1506
2.3256	2.151
2.3327	2.1517
2.3333	2.1522
2.3341	2.1533
2.3375	2.1535
2.3389	2.1545
2.3453	2.1549
2.346	2.1565
2.3475	2.1567
2.3505	2.1571
2.3522	2.1583
2.3528	2.1587
2.358	2.1593
2.3587	2.1625
2.3589	2.1634
2.359	2.1641
2.3592	2.1646
2.3626	2.1662
2.3627	2.1676
2.3636	2.1682
2.3639	2.1691
2.3641	2.1692
2.3649	2.1696
2.3657	2.171
2.3672	2.1722
2.371	2.173
2.3712	2.1785
2.3716	2.1787
2.3723	2.1793
2.3731	2.1798
2.3735	2.1802
2.3736	2.1805
2.3743	2.181
2.3751	2.1824
2.3775	2.1826
2.3809	2.1841
2.3824	2.1856
2.3862	2.1885
2.3864	2.1899
2.3881	2.19
2.3892	2.193
2.3902	2.1944
2.3914	2.1946
2.3916	2.1981
2.3918	2.1989
2.394	2.2003
2.3948	2.2004
2.3959	2.2006
2.3963	2.201
2.3975	2.2017
2.3988	2.2026
2.4002	2.203
2.4014	2.206
2.4031	2.2063
2.4035	2.2065
2.4041	2.2083
2.4059	2.2095
2.406	2.2102
2.4072	2.2156
2.4075	2.2157
2.4082	2.2178
2.4084	2.2196
2.412	2.2197
2.4124	2.2201
2.4126	2.2217
2.4128	2.222
2.4132	2.2228
2.4137	2.2234
2.4149	2.224
2.4151	2.2252
2.4177	2.228
2.4179	2.2281
2.4189	2.2283
2.4193	2.2285
2.4199	2.2296
2.4214	2.2304
2.4227	2.2309
2.4296	2.2321
2.4302	2.2331
2.4321	2.2344
2.4323	2.2367
2.4325	2.239
2.4326	2.2393
2.433	2.2394
2.4331	2.2405
2.4335	2.2414
2.4357	2.242
2.4373	2.2423
2.4385	2.2437
2.4397	2.2446
2.44	2.2459
2.4406	2.2467
2.4435	2.2469
2.4437	2.2474
2.4442	2.2497
2.4452	2.2503
2.4466	2.2513
2.4468	2.2514
2.4506	2.2522
2.4516	2.2525
2.4562	2.2533
2.4569	2.2554
2.4585	2.2574
2.4616	2.2582
2.4617	2.2597
2.4621	2.2601
2.4622	2.2603
2.463	2.2619
2.4639	2.2624
2.464	2.2628
2.4646	2.2631
2.4668	2.2642
2.4676	2.2646
2.4709	2.2649
2.4721	2.2656
2.4725	2.2658
2.4731	2.2689
2.4769	2.2692
2.4799	2.2696
2.4814	2.2697
2.4816	2.2708
2.4823	2.2737
2.4826	2.2743
2.4883	2.2776
2.489	2.2779
2.4899	2.2787
2.491	2.2788
2.4922	2.2789
2.4923	2.2791
2.4964	2.2795
2.4967	2.2799
2.497	2.2804
2.498	2.2809
2.4981	2.2815
2.4985	2.2816
2.499	2.2817
2.4991	2.2823
2.4997	2.2827
2.5016	2.284
2.5019	2.2842
2.503	2.2853
2.5039	2.2865
2.5043	2.2871
2.5052	2.2873
2.5053	2.2879
2.5059	2.2891
2.5084	2.2894
2.5088	2.2901
2.5101	2.2902
2.5121	2.2921
2.5136	2.2938
2.5142	2.294
2.5151	2.2942
2.5153	2.2947
2.5163	2.2963
2.5168	2.2975
2.5171	2.2977
2.5186	2.3001
2.5219	2.3022
2.5237	2.3036
2.5255	2.3038
2.5258	2.3043
2.5267	2.3061
2.5272	2.3075
2.5288	2.3084
2.5329	2.3086
2.5347	2.3091
2.5348	2.3104
2.5355	2.3111
2.5359	2.3135
2.536	2.3138
2.5367	2.3173
2.54	2.3178
2.542	2.318
2.5426	2.3185
2.5434	2.3188
2.5449	2.3195
2.5452	2.3197
2.5455	2.3233
2.5465	2.3239
2.5474	2.3249
2.5494	2.3261
2.5515	2.3265
2.5537	2.3271
2.5543	2.3273
2.5547	2.3287
2.5552	2.3297
2.5558	2.3306
2.5569	2.3309
2.5596	2.3322
2.5598	2.3332
2.561	2.3333
2.5618	2.3349
2.5644	2.3365
2.5654	2.3367
2.5657	2.3378
2.5667	2.3384
2.5674	2.34
2.568	2.3409
2.5687	2.3421
2.5694	2.3425
2.5697	2.3438
2.5699	2.3453
2.572	2.3455
2.5723	2.347
2.5725	2.3479
2.5737	2.3482
2.5747	2.35
2.5752	2.3508
2.576	2.3524
2.5786	2.3531
2.5787	2.3533
2.5839	2.3534
2.5853	2.3541
2.5861	2.3548
2.5867	2.3549
2.5875	2.3555
2.5902	2.3566
2.5904	2.3568
2.5912	2.358
2.5919	2.3586
2.5949	2.359
2.5958	2.3592
2.6017	2.3593
2.603	2.3614
2.6044	2.3635
2.6052	2.365
2.6054	2.3653
2.607	2.3662
2.6078	2.3666
2.6088	2.3667
2.6107	2.3668
2.6119	2.3676
2.6121	2.3677
2.6154	2.37
2.6167	2.3703
2.6174	2.3707
2.618	2.3737
2.6191	2.3744
2.6217	2.3747
2.6221	2.375
2.6226	2.3754
2.6228	2.3759
2.6233	2.3773
2.6245	2.3776
2.625	2.378
2.6261	2.3783
2.6274	2.3795
2.6281	2.38
2.6298	2.3806
2.6335	2.3807
2.6348	2.3808
2.6403	2.3812
2.6408	2.3816
2.641	2.3819
2.6416	2.3826
2.6417	2.384
2.6419	2.3847
2.6439	2.3849
2.645	2.3854
2.6456	2.3884
2.6459	2.3889
2.6462	2.3896
2.6465	2.3901
2.6468	2.3911
2.647	2.3916
2.6471	2.3928
2.648	2.3932
2.6481	2.3939
2.6495	2.3945
2.6519	2.3959
2.653	2.3966
2.6535	2.3973
2.6537	2.3977
2.6547	2.3982
2.6569	2.3986
2.6578	2.3995
2.6584	2.3996
2.6599	2.4016
2.66	2.4024
2.6614	2.4026
2.6628	2.4036
2.6644	2.4038
2.6664	2.4047
2.6666	2.4064
2.6682	2.4074
2.6701	2.4082
2.6723	2.409
2.6743	2.4095
2.6745	2.4112
2.6757	2.4114
2.6762	2.412
2.6786	2.413
2.6815	2.4133
2.6822	2.4144
2.6827	2.4147
2.6841	2.4172
2.6859	2.4188
2.6879	2.4198
2.6886	2.4202
2.6891	2.421
2.6893	2.4212
2.6898	2.4229
2.6902	2.4236
2.6919	2.4261
2.6936	2.4275
2.6953	2.4276
2.6962	2.4298
2.6966	2.4306
2.6968	2.4312
2.6983	2.4319
2.6986	2.4321
2.6987	2.4337
2.6994	2.4343
2.6999	2.4346
2.7012	2.4347
2.7016	2.4357
2.702	2.4358
2.7022	2.4364
2.703	2.4367
2.7034	2.4369
2.704	2.4374
2.7056	2.4383
2.7061	2.4385
2.7076	2.4394
2.7079	2.4397
2.712	2.4405
2.7122	2.4423
2.7131	2.4433
2.7144	2.4435
2.7153	2.4463
2.7161	2.4487
2.7171	2.4489
2.7191	2.4491
2.7192	2.4517
2.7199	2.4521
2.7207	2.4524
2.7214	2.454
2.7218	2.4541
2.7259	2.4553
2.7272	2.4578
2.7283	2.4579
2.7298	2.4588
2.7317	2.4598
2.7322	2.4606
2.7331	2.4622
2.7371	2.4634
2.7373	2.4646
2.7383	2.4651
2.7399	2.4659
2.7416	2.4669
2.7424	2.4673
2.7442	2.4695
2.7462	2.4696
2.7463	2.4699
2.7465	2.4702
2.7467	2.4712
2.7475	2.4721
2.7507	2.4723
2.7516	2.4743
2.7525	2.4747
2.7557	2.4755
2.7562	2.476
2.7571	2.4772
2.7573	2.4785
2.7581	2.479
2.7611	2.4798
2.7654	2.4803
2.7658	2.4817
2.769	2.4825
2.7707	2.4837
2.7744	2.4855
2.775	2.4856
2.7757	2.4858
2.7772	2.4862
2.7774	2.4871
2.7789	2.4873
2.7809	2.4879
2.7818	2.488
2.7826	2.4882
2.7833	2.489
2.7846	2.4903
2.7904	2.4906
2.7908	2.4918
2.7911	2.4924
2.7927	2.4926
2.7947	2.4935
2.7975	2.4942
2.7984	2.4946
2.7996	2.4953
2.8021	2.4956
2.8027	2.4961
2.804	2.4983
2.8049	2.4985
2.8053	2.499
2.8054	2.4992
2.8078	2.4993
2.813	2.5013
2.8131	2.5036
2.8143	2.5042
2.8147	2.5046
2.8151	2.5075
2.8171	2.509
2.8176	2.5114
2.819	2.5128
2.8197	2.5137
2.8209	2.5152
2.8215	2.5154
2.8217	2.5158
2.8228	2.516
2.8241	2.5166
2.8245	2.5183
2.8252	2.5186
2.8266	2.5194
2.8329	2.5205
2.8334	2.5213
2.835	2.523
2.8351	2.5231
2.8371	2.5233
2.8378	2.524
2.8379	2.5243
2.8387	2.5246
2.8424	2.5263
2.8425	2.5301
2.8449	2.5304
2.8451	2.5327
2.8477	2.534
2.8501	2.5349
2.8513	2.5361
2.8518	2.5374
2.8527	2.5384
2.853	2.5386
2.854	2.5387
2.8542	2.5389
2.8543	2.5395
2.8551	2.5399
2.8552	2.5413
2.8567	2.5415
2.8577	2.5416
2.8587	2.5421
2.8614	2.5427
2.8615	2.5434
2.8636	2.5437
2.8637	2.5447
2.8643	2.5453
2.867	2.5454
2.8726	2.5456
2.8732	2.5458
2.8736	2.5463
2.8737	2.5468
2.8744	2.5485
2.876	2.5486
2.879	2.5491
2.8794	2.5517
2.881	2.5522
2.8821	2.5523
2.8839	2.5533
2.8844	2.5542
2.8847	2.5543
2.8854	2.555
2.8873	2.5566
2.888	2.5577
2.8891	2.5584
2.89	2.5586
2.8924	2.5588
2.8927	2.5605
2.8929	2.5619
2.8942	2.5629
2.8952	2.5632
2.8954	2.5642
2.8958	2.5654
2.8971	2.5662
2.8985	2.5688
2.9001	2.5692
2.9018	2.5695
2.9026	2.5706
2.9121	2.5714
2.9131	2.5718
2.9133	2.5728
2.9154	2.5738
2.9171	2.5741
2.92	2.576
2.9206	2.5762
2.9207	2.5767
2.9214	2.5769
2.9221	2.5773
2.9222	2.5776
2.9227	2.5788
2.9237	2.579
2.9251	2.5791
2.9257	2.58
2.9261	2.5807
2.9266	2.5809
2.9286	2.5811
2.9289	2.5813
2.929	2.5856
2.9295	2.5862
2.9297	2.5869
2.932	2.5882
2.9321	2.5907
2.9333	2.5932
2.9359	2.594
2.9371	2.5942
2.9379	2.5945
2.9386	2.5948
2.9407	2.5953
2.9414	2.5958
2.9419	2.5973
2.9427	2.5989
2.9434	2.6
2.9467	2.6001
2.9486	2.6014
2.9489	2.6021
2.9528	2.6027
2.9549	2.6036
2.9553	2.6049
2.9561	2.605
2.9576	2.606
2.9615	2.6069
2.9626	2.6074
2.9639	2.6081
2.964	2.6088
2.9642	2.6091
2.9648	2.6099
2.9692	2.6126
2.9695	2.6127
2.9732	2.6131
2.9745	2.6142
2.9755	2.6157
2.9764	2.6166
2.9765	2.6197
2.9769	2.6198
2.9775	2.6217
2.9795	2.6219
2.98	2.6246
2.9821	2.6256
2.9839	2.6257
2.984	2.6262
2.9842	2.6279
2.9847	2.6295
2.987	2.6296
2.9875	2.6311
2.9879	2.6314
2.9884	2.6323
2.9895	2.6329
2.9896	2.633
2.9909	2.6341
2.9911	2.636
2.9917	2.6366
2.9943	2.638
2.9944	2.6399
2.9952	2.6401
2.9954	2.6407
2.9956	2.6414
2.996	2.6416
2.9969	2.6419
2.9971	2.6422
2.9984	2.6431
2.9987	2.6435
3.0043	2.6453
3.0044	2.6455
3.0057	2.6458
3.0068	2.6475
3.0082	2.6488
3.0086	2.6497
3.0096	2.6501
3.0119	2.6516
3.012	2.6551
3.0147	2.6554
3.0155	2.656
3.016	2.6561
3.0168	2.6567
3.0182	2.6582
3.0185	2.6589
3.0212	2.6597
3.0216	2.6598
3.0225	2.6601
3.0226	2.6626
3.0232	2.6638
3.024	2.6643
3.0255	2.6668
3.0262	2.6677
3.0269	2.6699
3.0271	2.6704
3.0343	2.6707
3.0346	2.674
3.0348	2.6747
3.0354	2.6749
3.0373	2.6759
3.0375	2.6767
3.0381	2.678
3.039	2.681
3.0426	2.6812
3.0427	2.6826
3.043	2.6838
3.044	2.6848
3.051	2.6876
3.0542	2.6894
3.0549	2.6897
3.0551	2.6899
3.056	2.6904
3.0562	2.6909
3.0565	2.691
3.0569	2.6919
3.0575	2.6945
3.058	2.6955
3.0583	2.696
3.0607	2.6962
3.0616	2.6977
3.0627	2.6989
3.0642	2.7002
3.0648	2.7003
3.0659	2.7019
3.0685	2.7043
3.0691	2.7074
3.0722	2.7075
3.0725	2.7076
3.0744	2.7097
3.076	2.7117
3.0762	2.7119
3.0768	2.7163
3.0772	2.7165
3.0799	2.7197
3.0816	2.7198
3.0818	2.7202
3.0828	2.7213
3.0848	2.7226
3.0851	2.7261
3.0862	2.7263
3.0881	2.7279
3.0882	2.7283
3.0895	2.7288
3.0928	2.7293
3.0955	2.7298
3.0963	2.7314
3.0974	2.734
3.0977	2.7352
3.0985	2.736
3.0989	2.7361
3.099	2.7372
3.0992	2.7436
3.1001	2.7444
3.1007	2.7454
3.101	2.7466
3.1016	2.7474
3.1024	2.7479
3.1033	2.7496
3.104	2.75
3.1047	2.7506
3.105	2.7512
3.1051	2.7515
3.1059	2.7519
3.1063	2.7523
3.107	2.7553
3.108	2.7558
3.1084	2.756
3.1087	2.7567
3.1091	2.7569
3.1102	2.7571
3.1112	2.7578
3.1129	2.7597
3.1132	2.7601
3.1134	2.7624
3.1135	2.7629
3.114	2.7635
3.1146	2.7658
3.1154	2.7661
3.1163	2.7683
3.1165	2.7705
3.1168	2.7716
3.1176	2.772
3.1192	2.7721
3.122	2.7742
3.1244	2.7749
3.1247	2.7755
3.1249	2.7766
3.1287	2.7773
3.1294	2.7776
3.1295	2.7778
3.1298	2.7789
3.1311	2.7808
3.1321	2.7819
3.1338	2.7828
3.1359	2.7839
3.1384	2.7877
3.1414	2.7893
3.1424	2.7909
3.1431	2.7916
3.1437	2.7926
3.1438	2.7931
3.1445	2.7935
3.1446	2.794
3.1461	2.7946
3.1469	2.795
3.1476	2.7972
3.1484	2.7979
3.1511	2.7987
3.1512	2.8004
3.1524	2.8011
3.1528	2.8029
3.1529	2.8031
3.153	2.8041
3.1539	2.8045
3.1544	2.8062
3.1549	2.8087
3.1552	2.8088
3.156	2.8094
3.1571	2.8101
3.1613	2.8124
3.1616	2.8135
3.1646	2.8142
3.1714	2.815
3.1782	2.8159
3.1784	2.816
3.1812	2.8165
3.1818	2.8166
3.1827	2.8167
3.1835	2.8183
3.1856	2.8193
3.1891	2.8201
3.19	2.8203
3.1921	2.821
3.196	2.8229
3.1977	2.825
3.1982	2.8257
3.1983	2.8267
3.1992	2.828
3.1998	2.8284
3.2002	2.8298
3.2018	2.831
3.202	2.8312
3.2023	2.8339
3.2026	2.8349
3.2049	2.8367
3.2076	2.8403
3.2078	2.8454
3.2125	2.8459
3.2144	2.8461
3.2146	2.8464
3.2154	2.8473
3.2206	2.8475
3.2249	2.8482
3.2256	2.8493
3.2262	2.8497
3.2274	2.85
3.2284	2.8505
3.2306	2.8517
3.2315	2.8521
3.2326	2.8527
3.2332	2.8533
3.2336	2.8539
3.2344	2.8544
3.2345	2.8545
3.2371	2.8554
3.2393	2.8558
3.2401	2.8561
3.2408	2.8562
3.2433	2.8574
3.2447	2.8584
3.2451	2.8591
3.2509	2.8592
3.2518	2.8641
3.2529	2.8648
3.253	2.8672
3.2556	2.8679
3.2575	2.8685
3.2576	2.8731
3.2613	2.8732
3.2615	2.8741
3.2621	2.8748
3.2639	2.8764
3.2655	2.8779
3.2661	2.8794
3.2668	2.8807
3.2686	2.8809
3.2691	2.8813
3.2703	2.8856
3.2705	2.887
3.274	2.8876
3.2741	2.888
3.2754	2.8888
3.2756	2.889
3.2771	2.8894
3.2788	2.8899
3.2805	2.8913
3.284	2.8922
3.2851	2.8925
3.2857	2.8932
3.2858	2.8946
3.2896	2.8969
3.292	2.8973
3.2958	2.8974
3.2972	2.8985
3.2997	2.8999
3.3004	2.9002
3.3019	2.9011
3.3022	2.9018
3.3032	2.9024
3.3126	2.9032
3.3129	2.9039
3.3144	2.9046
3.3153	2.9097
3.3201	2.9105
3.3218	2.9109
3.3236	2.911
3.3305	2.9114
3.3307	2.9156
3.3331	2.9166
3.3332	2.9169
3.3333	2.9176
3.3379	2.9187
3.3409	2.9207
3.344	2.9224
3.3447	2.9225
3.3459	2.9241
3.3478	2.9248
3.3486	2.9249
3.3513	2.9251
3.352	2.9274
3.3524	2.9275
3.3535	2.9278
3.3551	2.9284
3.3568	2.9288
3.3606	2.9301
3.3619	2.9311
3.3627	2.9319
3.3655	2.9336
3.3665	2.9376
3.3693	2.938
3.3697	2.9382
3.3726	2.9388
3.3751	2.9389
3.3786	2.9408
3.3788	2.9443
3.3806	2.9448
3.3852	2.9472
3.3874	2.9509
3.388	2.9522
3.3917	2.9533
3.3943	2.9536
3.3959	2.9546
3.3977	2.9556
3.4001	2.9577
3.4002	2.9586
3.4028	2.9587
3.404	2.9616
3.4041	2.9646
3.4054	2.9653
3.4069	2.9659
3.4188	2.9674
3.4198	2.9679
3.4209	2.9692
3.421	2.9697
3.4213	2.9709
3.4236	2.9725
3.4268	2.975
3.429	2.9759
3.4308	2.9769
3.4311	2.9781
3.4322	2.979
3.4452	2.9817
3.4457	2.982
3.4459	2.9863
3.4475	2.987
3.4534	2.9872
3.4544	2.9875
3.4552	2.9878
3.4554	2.9881
3.4574	2.9887
3.4589	2.9893
3.4591	2.9898
3.4604	2.9912
3.4605	2.9917
3.4645	2.9926
3.4649	2.9956
3.4652	2.9957
3.4658	2.9971
3.4763	2.9974
3.481	2.9978
3.4818	2.9983
3.49	3.0006
3.4941	3.0043
3.4957	3.0058
3.4971	3.0074
3.4977	3.0091
3.4994	3.0106
3.5018	3.0112
3.5026	3.0114
3.5077	3.0123
3.5085	3.0181
3.5094	3.0183
3.5096	3.0192
3.5117	3.0219
3.5144	3.0226
3.5154	3.0234
3.518	3.0238
3.519	3.0243
3.5194	3.0253
3.5199	3.028
3.5211	3.0281
3.5224	3.0311
3.5247	3.0314
3.5262	3.0315
3.527	3.0341
3.5289	3.0351
3.5318	3.0354
3.5358	3.0381
3.5369	3.0399
3.539	3.0413
3.5412	3.0417
3.5431	3.0419
3.5513	3.0441
3.5528	3.0448
3.5564	3.0451
3.5565	3.0507
3.5576	3.0529
3.5598	3.0536
3.5626	3.0588
3.5641	3.0625
3.5651	3.0627
3.5688	3.0647
3.5695	3.0682
3.5736	3.0707
3.5743	3.0713
3.5747	3.073
3.5793	3.0754
3.5872	3.0767
3.5876	3.0769
3.5897	3.0778
3.5899	3.0779
3.5918	3.0807
3.5946	3.0828
3.5952	3.0834
3.5961	3.0841
3.6019	3.0844
3.6031	3.0875
3.6037	3.0899
3.604	3.0918
3.6066	3.093
3.6075	3.0945
3.6089	3.0948
3.6139	3.099
3.6144	3.0993
3.616	3.1011
3.6166	3.1016
3.617	3.1034
3.6172	3.1055
3.618	3.1074
3.6185	3.1095
3.6196	3.1098
3.62	3.1106
3.6204	3.1117
3.6253	3.1125
3.6273	3.1167
3.6276	3.1169
3.6282	3.1207
3.6291	3.1209
3.6319	3.1238
3.6365	3.1286
3.6377	3.13
3.6386	3.1308
3.6425	3.1333
3.6429	3.1343
3.6439	3.1364
3.6451	3.1369
3.6484	3.139
3.6502	3.1457
3.6521	3.1461
3.6542	3.1473
3.6558	3.148
3.6609	3.15
3.6637	3.1514
3.6645	3.1516
3.6652	3.1525
3.6657	3.1536
3.6674	3.1545
3.67	3.1596
3.6705	3.1629
3.6719	3.164
3.6806	3.1641
3.6831	3.1673
3.6849	3.1693
3.6854	3.173
3.6925	3.1765
3.6956	3.1766
3.696	3.1784
3.7028	3.18
3.7081	3.1809
3.7094	3.1813
3.7133	3.1819
3.7134	3.1843
3.7142	3.1853
3.7152	3.1861
3.7157	3.1862
3.7169	3.1913
3.7173	3.1922
3.7192	3.1939
3.7196	3.1978
3.7198	3.1991
3.723	3.201
3.7253	3.2045
3.7257	3.2049
3.7328	3.2053
3.7333	3.2094
3.7336	3.2104
3.7378	3.2114
3.7383	3.2131
3.7386	3.2133
3.7428	3.2134
3.7432	3.2171
3.7528	3.2172
3.7531	3.22
3.7579	3.2263
3.7591	3.2267
3.7596	3.2268
3.7597	3.2291
3.7604	3.2292
3.7618	3.2298
3.7643	3.2332
3.768	3.2349
3.778	3.2358
3.779	3.2359
3.7815	3.2363
3.7827	3.2397
3.7852	3.2413
3.7857	3.2414
3.7878	3.2422
3.7891	3.2449
3.7895	3.2472
3.79	3.2476
3.7913	3.248
3.8014	3.2497
3.8056	3.2519
3.8108	3.2526
3.8139	3.2531
3.8213	3.254
3.8223	3.2541
3.8232	3.2546
3.8251	3.2555
3.8319	3.2559
3.8483	3.2569
3.8539	3.257
3.8615	3.2601
3.8634	3.2612
3.869	3.264
3.8697	3.2645
3.8747	3.2658
3.8756	3.2661
3.8802	3.2664
3.8838	3.2681
3.8841	3.2684
3.8852	3.271
3.8878	3.2714
3.8891	3.272
3.8897	3.2729
3.9059	3.2739
3.9068	3.2743
3.907	3.275
3.9075	3.2777
3.9102	3.278
3.9109	3.2796
3.9166	3.2858
3.9171	3.2885
3.9179	3.2887
3.9243	3.2938
3.9413	3.2959
3.9477	3.3006
3.9481	3.3071
3.9504	3.3086
3.963	3.3094
3.9642	3.3101
3.9688	3.3145
3.9712	3.3188
3.9757	3.3286
3.9759	3.3295
3.9846	3.3321
3.985	3.3339
3.9859	3.3404
3.9872	3.3421
3.9962	3.347
3.9986	3.3487
3.9987	3.3529
4.0003	3.3559
4.0022	3.3625
4.0083	3.3646
4.0087	3.3648
4.0088	3.366
4.0094	3.3675
4.0097	3.3691
4.0128	3.3705
4.0173	3.3727
4.0187	3.3781
4.0232	3.379
4.0389	3.3829
4.043	3.3884
4.0441	3.3912
4.049	3.3929
4.0505	3.3971
4.0597	3.4071
4.0623	3.408
4.065	3.4084
4.0708	3.4086
4.0812	3.4257
4.0894	3.4278
4.1003	3.4283
4.1057	3.4302
4.1147	3.4354
4.1157	3.4363
4.1169	3.4437
4.1311	3.4495
4.1336	3.4533
4.1369	3.4544
4.1391	3.4585
4.1463	3.4738
4.1472	3.4778
4.1493	3.4793
4.1554	3.4855
4.1556	3.4864
4.1686	3.4895
4.1828	3.4922
4.1854	3.4944
4.19	3.4993
4.1905	3.5031
4.1982	3.5054
4.2015	3.5086
4.2198	3.5093
4.2233	3.51
4.2236	3.513
4.2323	3.5149
4.2326	3.5195
4.2428	3.521
4.2528	3.525
4.26	3.526
4.2609	3.5375
4.2647	3.5495
4.2772	3.5505
4.2964	3.5517
4.3024	3.5518
4.3073	3.5625
4.308	3.5697
4.3132	3.5828
4.3274	3.5902
4.3302	3.5947
4.3507	3.6018
4.3569	3.6033
4.3745	3.6066
4.3778	3.6077
4.3819	3.6091
4.407	3.6097
4.4275	3.6141
4.4309	3.6162
4.4395	3.6172
4.4397	3.6233
4.4534	3.6235
4.454	3.6237
4.4706	3.6248
4.4745	3.6249
4.4894	3.6275
4.4914	3.6335
4.5023	3.6357
4.513	3.6394
4.5232	3.6476
4.5246	3.6495
4.586	3.6506
4.5865	3.6538
4.6023	3.6607
4.6186	3.6653
4.6509	3.6685
4.714	3.6708
4.7179	3.673
4.7401	3.6743
4.7534	3.6792
4.8494	3.683
5.0023	3.6836
5.2766	3.6838
6.6181	3.6866
1.2589	1.1878
1.3417	1.3401
1.3921	1.3456
1.4412	1.4074
1.455	1.4238
1.472	1.4246
1.4865	1.4409
1.5179	1.456
1.531	1.4681
1.5323	1.4697
1.5325	1.47
1.5335	1.4736
1.5464	1.474
1.5466	1.4821
1.5547	1.4824
1.5583	1.4893
1.5594	1.4964
1.5619	1.507
1.5736	1.5269
1.5739	1.5285
1.5761	1.5318
1.5769	1.5495
1.596	1.5652
1.5971	1.5814
1.6048	1.5827
1.6101	1.5863
1.621	1.6016
1.6238	1.6078
1.631	1.6182
1.6328	1.6222
1.6344	1.6306
1.646	1.6335
1.6467	1.6559
1.6469	1.6625
1.6581	1.6684
1.6647	1.6711
1.6681	1.6753
1.673	1.6784
1.675	1.6812
1.6814	1.6893
1.6844	1.6908
1.6903	1.6941
1.6935	1.6952
1.6968	1.7029
1.6988	1.7269
1.7178	1.7295
1.7341	1.7321
1.7388	1.7362
1.7408	1.7381
1.7449	1.7387
1.7587	1.746
1.7607	1.7464
1.7621	1.7567
1.7627	1.7612
1.7682	1.7639
1.7692	1.7649
1.7694	1.7657
1.7698	1.7685
1.7715	1.769
1.7767	1.7698
1.7769	1.7708
1.778	1.7767
1.7784	1.7848
1.7801	1.7908
1.7835	1.7914
1.7898	1.8049
1.7909	1.8063
1.7971	1.8071
1.7977	1.8074
1.8121	1.8084
1.8127	1.8139
1.8136	1.8188
1.8183	1.8198
1.8204	1.8287
1.8245	1.837
1.8332	1.8378
1.8344	1.8424
1.838	1.8466
1.8434	1.8489
1.8515	1.8557
1.8548	1.8597
[truncated: 1,903 more rows]

[truncated: 47 more sheets: 4D Normal, 4E No Tail, 4F Blob, 4G SBF SEM, 4H TZ Length, 4I ARL13BCEP290, 4J IFT88GT335, 5B WB Quant, 5E p-SF3B1, 5G PolyA+ RNA, S1 Karyotype, S3C Mitochondria, S3D BML, S3E Cell Area, S3F Vacuoles, S3G Stg3, S3H Stg4, S3I MLF, S3J MLY, S3K Coll …]
